# Supplementary material for: Loss of CDK4/6 activity in S/G2 phase leads to cell cycle reversal
Source: Nature. 2023 Jul 5;619(7969):363–70. doi: 10.1038/s41586-023-06274-3 (PMC10338338; doi:10.1038/s41586-023-06274-3)
Supplement: Supplementary file 10 — Source Data Fig. 1 [file 41586_2023_6274_MOESM10_ESM.xlsx]

## Sheet: Fig. 1d
Figure 1
Panel d
	DMSO			Mitogen Removal			MEKi			CDK4/6i
	Log2(Hoechst)	Log2(p-Rb)		Log2(Hoechst)	Log2(p-Rb)		Log2(Hoechst)	Log2(p-Rb)		Log2(Hoechst)	Log2(p-Rb)
	21.9247	21.2207		21.7779	13.3932		21.9408	15.6369		21.9413	15.1582
	21.9359	20.5069		22.6606	16.354		22.7964	16.8821		22.0145	16.8072
	22.28	21.449		21.7127	15.4399		21.9739	17.1895		21.8701	15.9207
	22.0222	21.2507		22.4742	15.5868		21.8669	15.7997		22.0815	16.4474
	22.4301	21.8679		22.8968	16.6078		21.9585	15.657		21.766	17.7052
	21.9724	21.3241		22.812	16.4228		22.8293	16.2856		21.9379	17.3414
	22.4574	21.6915		22.0883	15.4133		21.9767	15.5033		22.0539	16.3781
	22.3445	21.1644		22.8834	15.5192		21.959	15.7625		22.0941	17.0085
	22.0582	21.3136		21.9047	14.8875		21.9248	15.4524		21.57	15.3264
	21.8908	21.4376		22.0641	14.8604		22.0401	15.3326		21.6498	16.6188
	22.0968	21.3588		22.5188	16.3313		21.9188	16.5835		22.1538	17.3604
	21.8589	21.1615		21.6371	15.86		21.8354	16.879		21.8193	15.0604
	22.6186	22.1988		22.0304	14.9307		22.8526	16.2946		22.1048	17.3865
	21.7919	19.367		22.3993	15.6116		22.0594	16.3234		21.873	16.0255
	22.9015	22.3912		21.7684	14.2021		21.9561	15.1487		22.7618	17.261
	21.8707	20.3789		23.0437	16.5215		21.9039	15.914		22.208	16.306
	22.5192	21.8827		21.8003	13.892		21.9239	15.6656		21.6715	16.9737
	21.8332	21.1128		22.085	14.7978		22.8789	16.5357		21.9821	16.7187
	21.6223	20.0609		22.0448	15.0828		23.0521	17.0639		22.3456	15.4837
	22.5715	21.5349		22.828	14.9916		22.8685	17.0539		21.8542	15.0505
	21.8805	20.4421		22.7413	14.9438		22.104	17.341		21.9642	15.55
	21.394	21.1624		23.0687	16.7429		22.1067	16.9152		22.4149	18.7958
	22.2957	21.5593		22.0741	15.0154		21.9232	15.1154		21.4296	16.9537
	22.6296	21.7971		21.9098	15.0314		22.9044	15.9723		22.1489	17.8185
	21.9705	20.9862		22.9906	15.8441		21.9957	16.2442		22.0044	15.6834
	22.122	20.9444		22.1247	14.6495		21.8099	15.6566		22.1401	16.7528
	21.908	16.3584		22.0783	14.6535		22.7973	16.7705		22.0449	16.2874
	22.1725	20.8193		22.0084	15.2246		21.8032	16.0644		21.5142	15.4234
	22.8693	22.2309		22.8135	14.6659		22.8613	17.0736		22.1734	17.3774
	21.9006	18.1835		22.546	15.1937		22.8386	16.0028		21.9661	15.0074
	22.0631	21.0398		21.9874	14.6915		22.1896	16.1463		21.9393	14.7156
	22.8384	22.06		22.0877	15.2324		21.9013	16.1225		21.4259	15.485
	22.7912	21.9719		22.7099	14.9462		21.9942	16.2593		21.9922	15.1601
	22.7403	21.7094		21.9934	14.6229		22.038	15.767		22.6185	16.9529
	22.5094	21.2131		21.9621	13.6834		22.1232	17.1337		22.2357	16.9721
	21.8207	20.8636		22.0147	14.0995		21.4585	13.921		21.8524	16.2431
	22.867	21.0236		21.9216	14.5758		21.8751	15.7268		22.0096	15.3417
	22.3147	21.3826		22.8506	14.1652		22.7547	16.3394		21.9431	16.6179
	22.061	21.1497		22.0329	15.9962		21.8834	16.331		21.9106	15.8491
	22.7452	22.0303		21.9674	14.418		21.9375	16.4493		21.7748	16.2116
	22.8012	21.9734		23.1113	16.7173		21.9685	16.6415		21.9681	15.067
	22.3072	21.4344		23.0602	15.7475		22.8529	16.7109		22.0304	16.6695
	21.9143	21.3502		21.9883	14.0019		22.1274	16.6958		22.0449	14.6351
	22.0237	21.3247		22.0694	15.4093		21.9972	16.291		21.9104	15.9371
	22.9201	23.0824		22.209	14.2364		22.0036	16.6004		22.7983	16.2133
	22.6013	21.503		22.1422	16.5864		22.0375	16.3659		21.5426	15.1443
	22.5194	21.1429		21.9552	15.1042		22.8242	15.8628		21.9803	16.1941
	21.9359	20.3655		22.0815	16.2292		22.8799	15.7588		21.81	16.9329
	22.266	21.4246		22.949	15.7815		21.9677	16.5854		21.9776	16.5217
	22.0755	21.3944		21.9837	14.7868		21.8542	16.3425		22.3501	19.1118
	22.8151	22.1524		22.3226	17.4657		22.801	17.318		21.9285	16.5119
	22.2432	21.4201		22.0206	16.1475		21.9139	16.5079		21.7787	17.1957
	21.8758	19.9838		22.4593	15.3711		21.8327	15.6094		21.9415	16.3222
	22.1938	21.5411		21.9968	14.6607		22.034	17.7909		21.907	17.1313
	22.7412	21.7097		22.0484	14.4214		21.9618	15.2068		22.1821	14.838
	22.2066	20.0066		21.9472	14.9243		21.9148	15.6413		22.136	18.4224
	22.7843	21.5509		22.063	15.7888		22.8641	16.5377		21.8596	15.7765
	22.7461	21.7183		22.9544	17.0561		22.0619	16.1958		21.7931	14.9684
	22.6418	21.7643		22.3179	14.1976		22.7169	15.718		21.5116	16.6846
	22.0277	21.2022		22.0486	14.6854		22.8168	16.2105		22.1381	18.6465
	22.9058	20.7878		22.4821	16.4845		21.9423	15.4373		22.4203	15.1799
	22.8323	21.5565		21.5246	14.7128		22.9976	16.4496		22.0842	15.3691
	22.8406	21.987		22.0938	16.689		21.892	16.5587		21.8838	18.2908
	21.8734	20.7498		22.0493	15.0542		22.7253	15.9066		21.9014	15.4236
	22.6929	21.9036		22.2246	14.8003		21.976	15.3099		21.9924	16.6091
	21.8965	20.0698		21.9034	14.6334		21.9035	15.6725		22.0262	17.2502
	22.3409	21.3723		23.051	15.8656		21.8181	16.0928		21.4695	15.2575
	22.0574	21.1563		21.8628	15.2223		22.0003	15.8967		21.9892	18.6038
	22.8067	21.6237		22.7124	15.8845		22.9239	16.2854		22.0807	16.4669
	22.7321	21.8554		22.996	15.3713		21.9897	15.6609		21.9588	17.1856
	22.8262	21.406		22.0306	14.3434		22.7634	15.7587		21.9108	17.052
	21.9187	20.2304		21.9925	13.8475		21.844	15.3233		22.2564	16.0751
	21.8537	21.0002		22.3613	16.2556		22.8467	16.164		21.9879	15.2327
	22.9468	22.1439		21.9034	13.4689		21.9429	20.0934		21.843	16.9831
	22.8359	22.2266		22.1179	15.6305		22.1317	16.1727		21.9165	16.1144
	22.2209	21.2398		22.0154	14.7128		22.929	15.5281		21.8583	16.3385
	23.0563	22.333		22.0362	15.5314		21.9685	15.4238		21.9892	17.6663
	21.7669	19.4423		22.0136	14.3169		21.8065	14.019		21.8799	16.6529
	21.8149	20.9337		22.0668	15.4696		21.8149	15.3853		22.4707	15.4565
	21.8266	21.0663		22.252	16.7002		21.9452	16.1176		21.5253	17.9497
	21.9623	20.2978		22.0275	14.007		22.8428	15.6537		21.8991	16.5876
	21.5052	20.5258		22.0422	15.5173		21.9491	15.2519		21.926	15.864
	21.8434	20.7529		22.0123	13.9774		22.8449	16.2629		21.8709	16.866
	21.7976	21.0532		21.9661	14.9232		22.0105	16.6886		21.4866	15.2032
	21.8959	19.2734		22.0004	14.7865		21.9973	15.4691		22.3337	16.5725
	23.0066	22.1964		21.7231	14.4788		21.8291	14.4965		21.4853	15.8272
	22.2366	21.3678		22.0166	14.4375		21.8478	15.6101		21.9445	14.8012
	22.1155	21.454		21.9926	13.9434		21.923	16.4944		21.4222	15.7064
	21.8368	21.0051		21.9251	13.6536		22.9236	16.458		21.8451	15.0607
	22.9148	20.4085		23.068	15.8351		21.836	14.1831		21.4278	15.4813
	21.8689	20.2063		22.015	14.3754		22.8238	15.4517		21.9881	15.4147
	22.9478	17.3312		22.0157	13.9577		22.8448	15.6716		21.9117	15.0608
	21.8673	21.1977		22.0522	13.9999		22.9392	16.4045		21.8824	16.4564
	21.8474	21.3499		21.8822	15.3216		22.138	16.8656		21.6637	19.0412
	21.8854	19.7766		22.061	14.809		21.7844	14.9616		21.7168	16.2284
	22.002	19.441		22.165	15.2462		21.7922	14.8078		21.7598	16.782
	22.0067	20.9845		21.948	14.7838		21.9387	15.9008		21.3954	16.6656
	22.5652	21.5372		21.8767	14.9311		22.8338	16.0486		21.8651	16.3707
	22.7992	21.7547		22.0499	14.77		22.7869	17.144		21.8759	16.5035
	22.6699	21.3727		22.0176	14.3264		22.0702	15.6784		21.8856	15.0878
	21.8547	20.3163		21.9553	14.3902		21.7731	14.7411		21.843	17.5306
	22.8616	21.6989		21.9688	15.0894		22.9433	16.1686		21.8398	14.5552
	21.8597	21.0189		21.9983	14.8551		22.7024	14.9331		21.8213	14.5622
	22.1413	21.2056		21.9884	15.1695		21.8129	15.2401		21.807	16.556
	22.4941	21.615		22.1523	17.1596		21.9911	16.4347		21.9677	17.2963
	21.9572	20.0901		22.9232	15.2756		22.7672	16.4099		22.0379	16.8015
	22.6197	21.6265		21.9484	14.694		21.8672	15.6466		21.7254	16.4465
	22.7591	20.6182		22.0338	14.74		22.9756	16.4817		21.6621	16.4052
	21.524	20.1761		22.1367	14.7113		22.073	16.9186		21.7339	16.2927
	21.8609	19.9145		22.0389	15.732		21.9033	15.743		21.3826	16.594
	21.9759	21.3721		22.0446	15.6121		22.8212	18.7635		21.8383	16.1133
	21.8199	20.939		22.007	16.9327		21.7882	15.2654		21.8051	16.1695
	22.6781	21.2216		21.9366	13.6218		22.8317	17.3305		21.8767	15.2185
	22.1046	21.1941		22.192	14.501		22.8202	15.7509		22.024	17.0289
	21.8903	20.5651		21.9133	13.8453		22.0331	15.7682		21.8661	16.0758
	22.9564	21.1535		21.9279	14.6141		21.8552	14.8135		21.8436	14.5868
	22.0752	21.352		21.7596	15.1109		21.473	14.7811		22.8194	17.3846
	23.0775	22.3208		21.967	14.5713		21.8606	16.5071		23.0302	16.5174
	22.985	18.8153		21.9161	14.3107		22.825	15.8709		21.7222	15.3464
	22.2393	21.5089		22.0452	14.4107		21.5468	16.3811		22.1125	15.7534
	22.5788	21.6752		21.9716	13.9343		22.3351	16.2571		22.2278	16.0098
	21.8344	21.1327		21.8709	14.1313		21.919	15.6293		21.9486	16.1003
	22.6652	19.6895		21.8739	13.9904		21.8117	15.5809		21.9917	16.4887
	21.9273	21.2752		22.7735	14.8224		21.967	15.7914		21.692	15.4777
	21.8094	16.6673		22.0387	14.5592		21.7372	14.7347		21.6526	15.2701
	21.9196	21.0691		23.172	15.9476		22.7722	15.7614		21.9188	17.9784
	21.9924	21.38		21.9204	16.3336		22.9325	16.0356		22.0237	16.637
	21.8901	20.8963		21.9874	15.2547		21.7967	16.3429		22.8313	17.2075
	22.1092	21.3818		22.0618	14.9977		22.6423	16.161		21.6771	15.0012
	21.8796	20.9533		22.1261	16.3326		21.8339	15.49		21.9707	17.7009
	21.9904	19.9722		22.0109	14.295		21.9031	16.0182		21.9002	17.2753
	21.8935	17.1105		21.8592	14.6078		21.9041	15.4881		22.0368	16.1232
	21.9598	20.9411		22.0265	14.9906		21.9278	15.7889		21.8708	17.4337
	21.8589	17.4409		22.043	15.0353		21.9878	15.6433		22.7759	16.3632
	21.8747	20.8851		22.0314	14.4262		23.0207	16.6977		21.8975	15.5373
	21.8086	21.2929		23.0379	15.9403		21.8492	17.2		21.4212	15.7483
	21.8465	21.2192		21.9269	14.2961		21.8138	15.1846		21.8948	14.4847
	21.8997	19.3895		21.995	14.286		22.9415	15.6507		21.7939	14.8975
	22.8563	22.2088		21.8945	14.8619		22.2232	16.6595		21.3723	15.4062
	22.6999	20.1173		21.9536	14.6546		22.934	18.0128		21.3632	15.8241
	21.8914	20.4616		21.2651	14.3958		21.9383	16.5893		21.8989	15.3066
	22.7598	21.8837		21.718	15.5127		22.7643	15.9826		21.8353	14.9773
	22.7883	21.8826		22.109	16.1099		21.8272	15.8243		21.5844	18.9544
	22.9447	21.6505		22.0015	14.6051		22.8776	16.4149		21.8295	16.4181
	21.9368	20.8993		22.0446	15.0832		22.7684	15.2714		21.6941	16.0139
	21.8464	16.2682		22.1033	16.0016		21.9725	15.5783		21.637	16.5197
	22.076	18.7459		21.9986	15.4691		21.8813	15.6815		21.3598	16.6305
	22.763	21.5041		22.0916	15.9138		22.7584	16.3986		21.8168	16.2754
	22.8848	22.1682		21.9859	16.4777		22.716	15.7018		21.8593	16.3452
	21.8159	20.965		21.978	13.8914		21.9754	16.54		21.833	15.0437
	21.9386	21.1049		22.0453	14.7728		21.9736	16.436		21.8138	17.4174
	22.851	21.8873		23.1923	15.7546		21.8591	15.1102		21.7936	14.536
	22.3911	21.867		22.1015	14.4808		22.8779	16.8712		21.7822	16.5488
	22.9572	21.1365		22.1469	15.6143		22.1069	16.6624		21.7764	14.2649
	22.4573	21.6645		22.0244	14.9669		21.9893	16.3577		21.9933	16.8021
	21.9483	19.0112		22.0767	15.2069		23.0817	15.8573		21.7133	16.3834
	21.9665	17.8828		22.3134	16.4009		21.9363	16.0867		21.7335	16.2012
	21.946	21.1192		22.0591	15.1548		22.5797	15.3366		21.843	16.03
	22.0535	20.7986		21.4703	14.5658		21.8839	15.4754		21.8118	16.0969
	22.3701	21.2015		22.0193	16.232		21.9093	15.5389		21.8398	15.1702
	21.9145	21.44		21.9001	15.3344		22.0449	15.7682		21.7862	14.6023
	22.328	21.3414		22.0871	14.3505		22.7209	15.677		21.9924	16.9571
	22.0741	20.8548		22.062	16.2984		21.8861	16.3491		21.8374	16.0885
	23.0571	21.5765		22.8065	15.6971		22.1028	16.4589		21.8275	14.513
	21.95	20.6523		21.5882	15.1568		22.912	16.92		22.7975	17.3429
	22.8086	21.9898		21.7277	13.9917		21.9137	16.6409		21.849	14.89
	22.3549	21.3873		22.025	14.3728		21.9949	16.2426		23.0019	16.4759
	22.0789	21.3417		22.0119	15.2346		22.7537	16.0864		22.0352	15.7221
	21.8634	20.9996		21.9516	14.4433		21.9382	15.8983		21.7333	15.2978
	21.8095	16.1457		22.073	14.9059		21.9408	16.7756		22.1846	15.935
	22.4921	18.117		22.1274	14.2372		21.9682	16.4801		21.9822	16.4482
	22.0391	17.6761		21.6564	14.6059		22.7863	16.3304		21.9301	16.0308
	22.5606	21.0402		21.9042	14.8803		21.8946	15.6787		21.6552	15.3689
	21.7965	15.8911		22.0476	16.2826		21.8646	15.5752		21.7456	15.3499
	22.5524	20.9747		21.8072	14.447		22.9116	15.7799		21.8883	17.9292
	22.8694	21.6991		21.7355	15.143		21.9132	15.3393		22.021	16.6099
	21.8429	21.4267		22.8145	16.3143		22.0349	16.0446		22.8118	17.1598
	21.8055	20.7598		22.0263	14.2463		21.8748	16.5245		21.708	15.0917
	22.1256	21.4431		22.1356	16.279		21.8796	16.8184		21.9355	17.6407
	21.8495	20.6183		21.7721	14.4865		21.7869	15.2674		21.9052	17.4303
	22.2554	21.1517		22.3316	16.028		21.9625	16.5931		21.9272	17.4065
	22.0012	21.1847		22.0032	14.2445		21.8287	16.6998		22.0571	16.1315
	22.6232	21.416		22.1494	17.1445		21.8652	16.8078		22.812	16.3312
	22.0645	21.3833		22.1096	17.2937		21.94	15.6097		21.915	15.5378
	22.6251	21.4695		22.1444	15.0466		22.7074	14.9727		21.778	14.8253
	21.7618	14.708		22.0564	15.3919		22.7377	16.4449		21.7612	16.1894
	22.2121	20.6891		21.9766	13.7671		21.7253	15.7807		22.155	18.3764
	21.7868	20.6753		22.8015	15.4716		21.7439	15.27		23.0153	16.5204
	21.9027	20.8729		22.0476	13.4891		22.7409	15.285		22.7584	16.3013
	21.8542	20.4192		22.6393	15.0627		21.8693	16.4301		21.8942	15.0807
	22.1819	21.3485		21.9178	14.9466		21.7951	15.8445		21.8237	16.9172
	22.3053	21.4605		22.0088	16.8371		21.7462	15.9004		22.5096	15.4469
	21.8816	21.2475		22.0389	14.7087		21.7906	16.1166		23.0203	14.6084
	21.9091	21.3674		22.0086	15.0249		21.827	16.43		21.9159	14.6524
	21.8838	20.6135		22.1122	14.6593		22.6233	15.731		21.8775	16.7313
	22.4885	21.1568		22.0392	14.2821		22.8033	16.1464		21.8628	15.377
	21.8475	20.9418		22.03	16.6284		21.8153	16.1132		21.9645	17.163
	21.8307	15.8206		22.0438	14.9744		22.6518	16.0207		21.9093	17.549
	22.5752	21.5642		21.7739	13.4942		21.8416	16.6383		21.8051	16.5815
	21.8471	20.5936		22.1759	15.0868		21.818	14.4953		21.89	15.7934
	21.8119	19.9033		22.1965	15.1098		21.8445	15.7231		21.9301	16.0436
	22.403	20.4373		22.1084	16.203		22.9298	16.7538		21.941	17.9448
	22.84	21.4453		22.066	14.5677		21.8081	14.9624		21.812	15.1463
	22.5816	21.4107		21.7884	13.8714		21.9871	15.3697		21.9281	17.6494
	21.7589	19.7484		22.357	15.9994		22.0915	15.8989		22.8244	17.3557
	21.8223	20.7044		22.0197	13.8736		21.7931	15.593		21.8406	17.9025
	22.2688	21.3549		22.1132	16.2878		21.6884	15.0252		22.1524	15.1448
	22.542	21.1881		22.0197	14.3789		21.7841	16.0192		21.8205	16.2717
	21.8419	20.7106		22.0225	13.7206		21.8116	15.8539		21.9015	17.3574
	22.9112	21.3861		21.9053	16.0298		21.8625	16.557		21.8648	16.2776
	22.1606	21.2814		21.7484	14.0542		21.7987	15.5871		21.8398	15.5885
	22.5273	21.3014		21.825	13.9697		22.0201	15.9733		21.7665	14.7781
	21.95	21.1577		22.1063	14.9567		21.8021	15.7432		21.8462	17.4575
	22.5406	20.6433		22.1632	16.0066		21.757	15.5463		21.8368	15.0058
	22.2719	19.6745		21.9836	14.6122		21.9213	15.5746		21.9604	18.0617
	21.6711	20.5944		21.9768	15.1488		21.7716	15.7842		21.7667	16.2524
	22.0367	20.5022		22.0655	14.4971		22.7295	16.2265		21.8565	17.1822
	21.8444	21.0049		22.2322	15.3833		21.7596	15.7798		21.8249	16.8179
	22.6176	21.47		21.9266	16.3046		21.8488	16.4801		21.7694	16.9382
	22.581	21.5482		22.1294	15.2706		22.677	15.9643		21.8737	15.7042
	22.0321	21.0594		21.7955	14.781		21.8592	15.5126		22.0936	16.9206
	22.5078	21.4329		22.0766	13.832		21.7338	15.9589		21.7298	15.9067
	22.1532	20.9516		22.5816	15.7625		22.0043	15.7063		21.8036	14.9344
	21.804	21.3949		21.99	14.0815		21.6481	15.7059		21.7803	17.9636
	22.0797	21.6152		22.7517	15.2998		22.0066	16.5443		21.8997	17.8231
	21.719	20.942		22.0212	13.7829		21.7174	15.669		21.8813	16.5503
	22.4535	21.3852		22.2502	14.8675		22.7218	16.308		21.8293	15.6519
	22.3835	20.3746		22.8688	14.9331		21.748	15.4145		21.7093	17.3402
	21.5376	19.1859		22.1307	17.0019		22.7033	15.7493		21.812	15.7529
	21.9502	21.0456		22.6811	14.4582		22.7061	15.4823		21.9	17.1788
	22.0203	21.4111		22.8145	17.8696		21.7566	15.9814		21.8338	17.178
	21.8488	20.3925		22.0295	14.6553		22.7796	15.5086		21.9278	17.1625
	22.8704	21.8899		22.0046	13.9064		21.9033	17.2551		21.7619	16.1849
	21.8796	20.9501		21.7493	13.8085		22.67	21.213		21.8726	14.8877
	21.8266	20.7451		23.0389	15.2023		22.4645	16.3768		21.9535	17.4716
	22.7242	21.7581		22.0614	13.6436		21.8223	15.9621		21.7385	16.3246
	22.0222	17.7336		21.9106	14.4946		22.1774	16.2672		22.6094	15.0185
	22.7687	21.0863		22.2759	15.0151		21.7574	15.3493		21.8975	16.4763
	21.8105	17.2481		21.785	13.9808		21.6862	14.3539		21.917	16.4352
	21.6988	20.8982		22.2843	15.8392		22.0434	15.9926		21.3735	15.1069
	21.9603	21.2196		21.8093	15.8362		21.8106	16.2469		21.9305	17.4577
	21.9358	20.6695		22.1733	15.917		21.8929	15.1155		21.7851	16.4096
	21.8125	20.7225		21.9901	13.6647		21.8867	15.75		22.3914	18.9963
	21.9397	21.2771		21.9203	14.5448		21.8529	15.6034		21.402	16.266
	21.8278	20.3701		21.7728	15.0947		21.8918	15.9168		21.8047	16.4638
	22.499	21.2598		22.0202	13.8769		21.7866	15.9831		21.7369	15.0662
	21.7445	20.9048		21.9585	13.5116		21.7164	15.5296		21.8447	16.2047
	22.7587	21.9126		21.8495	14.2067		22.5477	15.0145		21.8795	17.5854
	21.3147	17.9674		21.9836	14.2478		21.7572	15.6488		21.9146	15.3587
	22.061	16.6124		23.0403	16.0837		21.8899	15.7358		21.9685	19.2309
	21.7704	21.337		21.9638	15.1302		22.7587	16.599		21.8663	16.6515
	21.8798	16.8519		22.0935	13.3577		21.9957	15.928		22.0886	16.523
	22.0967	21.6494		22.0964	15.0712		22.0296	16.027		21.9	16.4585
	22.6815	21.744		21.959	14.8414		21.7879	15.1492		21.8075	16.5557
	22.7103	19.304		21.8707	14.2494		21.968	16.5911		21.6848	15.8304
	22.2415	15.4557		21.7844	14.3443		22.7579	16.6714		21.9483	17.0159
	21.826	20.8018		22.0382	15.4231		22.713	16.9116		21.9286	15.706
	22.1851	21.6649		22.244	17.2542		21.9032	15.8921		21.3993	15.0356
	21.8244	19.1837		21.9664	14.1979		22.8986	16.2109		21.7395	16.6903
	21.8012	20.9219		21.9455	14.7481		22.6842	16.5776		22.0051	15.9833
	21.8343	20.5441		21.8881	14.9855		22.2754	16.506		21.976	17.2601
	21.8174	20.5349		22.127	14.4498		22.8056	16.2316		22.8258	16.9202
	22.364	20.9687		22.0872	15.5204		21.9287	15.5388		21.9528	17.2706
	21.7774	17.16		22.0394	14.7564		21.5347	16.0308		21.4435	15.055
	21.8658	21.3475		22.057	14.3926		22.2957	16.2102		21.8741	17.4536
	21.6768	15.8662		21.9706	16.0026		21.9064	16.158		21.9261	16.2221
	22.5547	20.8711		22.3311	18.152		22.0068	16.1922		21.9678	16.3602
	21.7731	20.9954		21.8708	14.349		22.7809	16.3099		22.832	17.0213
	22.7552	22.4941		22.7371	15.721		21.8844	15.1065		21.9722	16.1442
	21.7765	19.9176		21.8463	14.1041		22.6503	15.7399		21.8434	16.9976
	21.8318	21.1178		21.9313	14.9059		21.834	15.9788		22.0979	18.1776
	21.8823	20.8299		22.1433	15.017		21.7881	15.833		21.9004	15.4634
	21.8977	21.0567		22.2218	14.1977		22.751	16.0379		21.3813	16.9306
	22.7608	21.5935		22.8694	16.1868		21.8935	15.2824		21.4163	14.7443
	22.7354	20.6228		21.9534	14.0487		22.7462	16.3731		22.7927	16.8409
	21.7825	20.4482		22.0253	15.0927		21.9103	15.346		21.8375	16.6999
	21.9414	16.6035		21.8843	14.7662		21.9244	15.8071		21.8608	16.0398
	22.7396	20.5953		22.213	15.694		22.0687	16.5895		22.0216	16.0435
	21.9801	22.0029		22.2778	14.0599		21.8075	15.2229		21.888	16.5618
	21.7488	20.2426		22.0788	15.0013		21.7649	15.3372		22.0416	17.3058
	21.7799	18.7257		22.0711	16.4071		22.8872	17.5625		21.8902	15.2988
	22.7699	20.5199		22.1151	14.5186		21.3738	15.8548		21.9565	14.797
	22.2545	21.8315		22.3137	15.4661		21.8596	15.5969		21.9387	17.6859
	21.7242	18.3885		22.1036	15.3788		22.7469	16.0901		21.9154	16.9048
	21.755	14.3374		22.2657	15.1432		22.0206	15.9283		21.8551	16.1676
	21.7536	19.7863		22.0746	14.8063		21.8083	15.2549		22.5918	15.2348
	21.6525	14.2538		21.789	14.1091		23.0252	16.747		21.8915	15.3958
	21.8612	20.5456		21.9938	14.3228		21.8963	15.5118		21.9079	17.0976
	21.9837	16.0795		22.0558	13.9683		21.7134	15.3795		22.4121	18.686
	22.7999	15.4519		22.945	16.9657		23.102	16.2827		22.0776	16.7848
	21.7921	20.378		22.4322	15.4373		22.9896	16.8855		21.986	16.8096
	21.8176	15.8406		21.6764	14.7449		21.5446	15.8686		21.9097	16.6411
	22.029	20.7551		21.783	14.7942		22.2072	15.8046		21.9103	15.73
	21.8697	21.2096		21.9224	13.514		21.8847	15.3359		21.9918	17.3434
	21.9708	20.9914		22.0877	14.4971		21.7123	16.0186		21.9356	14.7716
	22.701	21.6273		22.1651	14.2267		21.6512	15.2545		21.9081	16.4665
	21.81	18.7336		22.1858	14.5245		22.6701	16.5223		22.0326	18.029
	22.7389	20.8876		22.2378	18.1195		22.7702	16.6693		21.8347	16.9044
	22.6389	20.106		22.4664	15.5838		21.8657	16.2031		22.8166	17.4182
	22.3077	20.9808		22.1502	14.935		21.8094	15.4856		21.9415	15.7766
	22.2798	21.5656		22.0904	15.7776		21.9998	15.8971		22.6539	16.9596
	22.2232	20.6956		22.0761	15.4603		21.6705	14.9968		22.8175	16.4259
	22.7968	21.7267		21.9107	14.0654		21.839	15.8915		21.9933	17.9482
	21.801	17.9073		22.0018	14.1303		22.0056	16.0317		21.9847	16.8062
	22.1531	21.38		21.8945	15.6995		21.822	15.1823		21.9258	16.0652
	21.7578	21.1553		21.9787	14.4378		22.0746	16.2873		21.9226	16.5704
	21.9881	20.4908		21.8605	13.6507		21.8972	16.1138		21.941	15.5054
	22.4953	20.895		22.3741	14.8875		22.7368	16.3826		22.9894	16.9179
	21.9303	17.0475		22.1133	14.2791		22.6832	15.8409		21.9714	16.8255
	21.7284	21.0401		22.1916	14.9948		22.846	16.206		21.8773	15.2606
	22.7956	22.0537		22.1829	16.5912		22.7559	15.6818		21.9584	17.276
	22.6907	21.5997		22.2246	15.1276		22.2149	16.3158		21.9625	15.8976
	21.6832	21.5755		22.0908	16.0885		21.8938	15.7276		22.0231	17.9706
	21.794	19.4533		21.7978	13.9671		22.107	17.152		22.0004	16.4202
	21.7559	21.1909		21.9544	14.8249		21.8682	15.2812		21.9255	15.654
	21.822	20.853		21.9162	14.0673		21.8557	15.7158		21.8239	15.6536
	21.8512	21.6416		22.1027	15.6362		21.9745	15.6367		21.9213	17.5167
	22.0189	21.058		21.8326	13.8545		21.7925	15.1593		22.3852	16.1867
	22.6567	21.7276		22.2307	14.5317		22.0031	15.4012		22.0244	16.7707
	21.8934	16.6628		21.77	14.5903		22.0071	15.5323		22.0711	18.6221
	21.741	19.946		22.1247	14.2811		22.7318	17.147		21.947	17.4037
	21.7544	20.9219		22.0539	14.4649		21.9396	15.9655		22.0108	16.33
	21.79	20.5566		22.2451	15.9274		21.9851	16.5958		21.935	15.9952
	21.7439	19.4485		21.7894	14.7777		21.883	16.3153		21.9276	16.8235
	22.6968	21.4959		22.1446	14.7125		21.8141	15.1007		21.9899	16.7567
	21.8018	21.3362		21.9446	14.0568		21.8604	15.6332		22.0562	16.9656
	21.9948	17.3621		22.0495	16.3693		22.3766	14.2244		22.7942	17.3266
	22.0261	20.4188		22.2297	17.0379		21.8326	15.5203		21.9876	17.357
	22.3829	21.3031		22.1079	15.8834		21.7874	15.4548		21.974	17.1511
	21.8349	21.1714		22.1096	14.837		22.002	16.9909		21.9998	16.5888
	21.7915	20.1617		22.169	15.9063		21.9009	16.8271		21.7948	16.4513
	21.9027	21.4793		21.892	14.0458		22.2292	16.0131		21.9986	15.5336
	21.8217	19.7872		22.0469	14.0082		21.8367	15.2318		22.7304	16.9294
	21.3124	20.3874		22.3712	14.3512		21.539	16.555		21.9116	16.2042
	21.6937	19.4095		21.9778	14.753		21.9075	16.8049		22.0177	15.9328
	21.9645	20.81		21.7568	14.8366		22.1927	16.7		21.9787	17.7337
	22.8201	20.5923		22.0119	13.8207		22.0951	16.6606		22.9279	17.0197
	22.3119	18.9244		22.1319	16.7434		21.8794	16.297		22.0418	17.2555
	21.7523	20.8896		21.9104	15.5079		22.0645	16.0545		22.9651	18.0146
	22.7721	21.8207		22.3234	15.1466		22.1367	15.8714		21.9494	15.4889
	22.7444	22.6318		22.0129	13.9589		21.9612	16.0263		21.9184	16.3975
	21.7216	19.371		22.0157	14.4379		21.8108	15.9634		21.9521	16.9828
	21.8157	20.2147		21.9804	14.2864		22.3522	15.6895		22.0269	16.9805
	21.9235	21.3624		22.2542	14.7195		22.044	15.8445		22.7232	17.0756
	21.8328	20.7097		22.0256	14.7719		22.9157	16.5409		22.4319	18.7907
	21.9386	19.104		22.1086	15.6722		21.8013	16.516		21.27	15.2061
	21.7106	16.9847		22.4938	15.962		22.0596	15.7053		22.0548	15.3614
	22.8991	21.6981		21.7364	15.4575		22.9185	16.8342		22.8295	17.0514
	22.7798	21.9663		22.1534	14.9941		21.8823	16.6127		22.0501	17.1344
	22.4717	14.5321		22.5143	16.2473		22.0824	15.9986		22.1412	16.361
	22.2432	21.251		22.1724	14.4761		21.904	17.1029		22.0015	16.3435
	22.7354	21.7907		22.242	15.6241		22.0544	16.4672		22.1036	16.8585
	21.8414	20.8074		22.0093	14.7126		22.3473	16.5798		22.0576	17.1426
	22.8964	22.2823		21.7349	14.9682		21.8055	14.7793		21.9078	15.9132
	21.977	17.1026		21.6696	14.7697		21.9575	16.5621		22.9473	16.3263
	22.7689	21.4147		22.5038	15.1923		21.9077	16.2922		21.9396	17.3423
	22.314	21.2484		22.4608	15.9794		21.8155	16.0582		22.0521	15.7721
	22.5012	15.8552		22.268	15.4192		21.7516	15.3458		22.0749	17.1166
	21.8879	18.2081		22.0666	14.819		22.1058	16.4748		22.8801	17.2293
	22.7422	21.6798		22.0284	14.6695		21.9255	16.4067		21.9061	16.1902
	22.866	21.6732		21.8721	15.0746		21.8194	16.3858		21.9552	16.2507
	22.8116	22.481		22.1646	16.2117		21.8351	15.9593		22.0571	15.7986
	21.9179	19.8754		22.1478	15.057		21.9427	16.2337		21.9767	17.5753
	22.015	21.5864		22.2897	15.6425		22.1897	16.0227		22.6779	17.0648
	22.3064	20.4029		22.2426	15.1478		21.9613	15.8522		21.9835	15.9888
	22.498	20.6323		23.083	16.4739		22.7868	16.5142		22.0114	16.0934
	22.5314	16.3745		22.2047	14.5631		22.196	15.9428		22.0639	16.9553
	21.7677	20.1357		22.4278	18.577		22.9377	16.0182		21.8939	15.0216
	22.4402	21.5091		21.9286	16.3269		21.8543	15.7962		21.9475	16.4082
	22.2877	21.3663		22.0837	14.8375		21.9515	16.1194		22.8206	16.7238
	21.7757	20.4461		22.114	16.3351		22.0893	15.6245		21.8002	15.2919
	22.7648	21.7867		23.1333	15.7845		21.9226	15.7644		22.0221	16.5082
	22.7333	22.1286		22.067	14.6569		22.9188	16.9731		21.988	16.3907
	21.932	20.3194		21.8438	16.9755		22.1629	16.1267		21.884	16.0958
	21.8868	21.3488		21.9979	14.91		22.1182	16.1865		22.0032	16.7769
	21.7397	19.8904		21.7771	15.4077		22.8828	16.9872		21.9038	14.8761
	22.5894	21.2761		22.1359	15.1552		22.0602	16.1626		22.1171	14.8591
	21.7555	21.1232		22.0059	14.6682		21.9964	16.3137		22.9006	17.1304
	21.7594	20.0999		22.1724	14.6511		22.0312	15.9518		22.0647	17.2831
	21.9409	20.9418		21.9971	14.641		22.0781	16.212		21.9413	17.0404
	22.6216	16.7494		21.9689	15.713		22.0895	17.3225		21.996	15.5078
	21.889	21.6777		21.9191	14.3735		22.1291	16.0132		22.9465	16.7785
	22.4663	21.5613		22.0828	14.9723		21.9503	16.1286		22.0791	16.75
	22.3498	21.777		22.0574	14.9276		21.7888	15.6335		21.8928	15.6718
	22.0024	21.2181		21.9972	14.3531		21.8267	17.1797		22.0757	16.4421
	22.8814	21.628		21.7744	15.868		21.9017	15.5706		22.0334	17.9422
	22.5473	16.7124		22.0985	15.416		22.1764	15.3931		21.9513	15.79
	21.7367	20.362		22.091	16.278		22.9332	16.8395		21.9128	16.3822
	21.8793	20.5239		21.7692	14.3383		22.0222	15.3772		21.9981	16.4918
	22.7508	21.9558		21.8847	16.0332		21.9481	15.3469		22.6185	16.7478
	22.4907	21.8351		21.7832	14.2391		22.092	15.6529		21.9511	17.6795
	22.806	21.5461		22.0009	14.5172		21.934	15.8675		22.1694	17.5044
	22.7413	21.5491		22.0169	14.1251		21.9973	15.9348		21.9798	15.3681
	22.4664	21.0404		22.0252	15.5061		22.0992	16.8812		21.9344	16.4585
	21.6678	20.3376		22.1852	16.3656		21.943	16.2253		21.9767	16.4555
	21.8481	16.7316		21.8545	14.6959		22.9206	16.6124		21.8615	15.9997
	22.3666	21.2094		21.8305	14.5362		21.9528	16.1002		21.8878	16.3187
	21.9829	21.1883		21.7958	15.4478		21.9883	15.8653		21.8612	16.0444
	21.8815	20.8528		22.1076	15.1065		22.0074	18.1907		21.9148	15.9682
	22.7603	22.2045		21.9496	15.5225		21.9008	16.4391		22.0093	16.5247
	21.7692	20.5351		23.0845	16.7506		21.8973	16.2377		22.0056	15.3326
	21.7627	20.9566		22.0724	16.0949		22.1236	15.7336		22.0052	17.5663
	21.8435	20.9815		21.7252	15.1899		21.9253	15.824		22.8647	17.0086
	21.8714	20.2072		22.0641	17.3533		23.0126	16.48		21.8188	18.1058
	21.8942	20.7908		21.9175	13.5951		21.9275	16.2622		21.9136	16.5413
	22.7603	21.5098		21.7675	14.1579		22.8961	16.5699		21.8668	16.3155
	22.869	21.7993		22.0888	15.6567		21.8328	15.5526		22.0687	15.3166
	21.7533	19.9618		21.9205	14.4527		22.0173	15.3428		22.1321	16.5139
	21.8273	21.5435		21.9138	14.3944		21.9692	15.6244		22.7305	16.7108
	21.8446	20.5925		21.6934	14.1984		22.8768	16.3325		22.01	16.2313
	22.1201	21.6011		21.9034	15.9798		22.8339	15.7741		21.9542	15.6088
	22.695	21.9057		21.8475	16.3423		22.8105	16.9074		21.8965	14.8013
	21.3595	18.387		22.0575	17.0976		22.7868	16.9857		21.9365	14.9324
	22.4967	21.6944		21.8233	14.0439		22.8965	16.9469		22.0437	16.6643
	21.8748	21.2401		21.9305	14.8157		21.9188	15.2994		22.8231	15.3384
	21.6069	21.1095		22.4416	15.9296		21.941	16.8467		21.9108	16.0836
	21.9047	20.8929		22.0747	15.0654		21.9516	16.2546		22.449	14.9166
	21.8554	21.2138		21.858	14.0347		22.8074	16.177		21.7783	16.4063
	23.0448	19.5248		21.7869	13.6365		21.9317	16.2833		22.0107	16.6529
	21.7908	21.1858		21.838	13.521		21.5939	15.4082		21.7629	18.0714
	21.8404	16.6844		21.7617	17.3107		21.8089	15.3845		21.9118	16.3809
	21.894	20.8839		21.8534	14.3526		21.92	16.1498		22.9148	17.9125
	22.64	21.7721		21.8866	14.6658		22.0647	16.4387		22.148	18.1112
	21.8196	20.4729		21.8675	15.0587		21.889	15.8853		22.9144	15.6685
	21.7421	20.6969		21.8719	13.9741		21.9585	16.0529		21.8574	14.7081
	22.877	21.7843		21.8627	13.6407		21.8043	14.3691		21.8793	17.6847
	22.7982	22.0146		22.0168	14.3933		21.9417	15.9083		21.8863	16.3526
	22.9172	22.3662		21.8744	14.8292		21.783	15.3473		21.9066	15.956
	22.8299	21.9343		21.8123	14.1476		21.8953	16.1136		21.9423	15.5214
	22.2292	21.1305		22.0238	15.1831		21.9647	15.9686		22.6893	17.3287
	21.993	18.2708		21.9823	16.3873		22.01	15.3812		21.7674	18.1033
	21.8688	20.733		21.8917	14.4381		22.8732	16.6636		21.901	15.0878
	22.4745	21.9323		22.0276	15.1634		21.9632	16.3927		22.0661	16.661
	21.9368	21.1455		21.819	15.588		21.8445	14.6507		21.8994	15.8149
	22.9418	21.9472		22.1554	14.2388		22.7408	16.3529		22.7576	15.213
	22.776	21.9514		21.8025	14.0564		23.0676	17.2178		21.9958	16.8584
	21.8877	21.2682		21.8363	15.3787		22.0053	15.9853		22.4653	15.4948
	22.7783	21.4612		21.7478	15.2445		22.0194	16.2143		21.8798	16.6316
	21.7798	21.3957		22.1848	13.9273		21.7261	14.8878		21.9851	18.4386
	21.8949	20.6367		21.827	13.5256		22.9258	17.6229		21.9327	14.6773
	22.8326	22.5214		22.2118	14.6638		22.9556	16.1593		21.8399	16.1322
	22.916	21.2403		21.8375	15.1028		22.7223	15.6109		21.8582	14.9257
	21.7868	21.2293		21.9945	14.4508		21.7634	15.5148		21.8646	15.7988
	21.8011	21.4944		21.8467	15.789		22.0861	15.7797		22.848	16.9413
	22.6853	21.9546		21.9294	14.9538		21.8857	16.4495		22.0172	16.5663
	21.8126	21.0075		22.0488	16.2453		22.9565	15.8657		21.8268	15.4931
	21.8477	21.3178		22.8922	17.8111		22.8061	16.2435		21.97	16.9412
	22.121	21.589		21.872	15.7541		21.9792	19.6117		21.8789	15.9193
	22.7961	21.6966		22.3495	14.3752		22.69	16.2615		21.8655	16.6845
	21.9325	21.0867		21.9033	15.0271		22.1473	16.8943		21.9191	15.7715
	22.7597	21.5769		21.7905	14.2178		21.9561	16.9633		21.8733	14.8488
	21.8842	17.4225		21.8084	15.8644		22.8505	16.1469		22.0978	17.1066
	22.8312	22.2423		21.7498	12.8073		21.9457	15.7147		21.6071	16.2759
	22.0026	20.4977		21.743	14.3209		22.7941	21.3676		21.9602	15.4854
	21.7742	21.0422		22.7806	17.8358		22.0721	15.6845		21.9951	16.5991
	22.8335	21.9201		22.2692	18.3422		22.0858	15.7975		21.8726	15.4336
	22.1848	21.3406		21.8657	14.9399		21.7866	14.6026		21.9135	16.3619
	22.8223	22.4353		22.0431	15.3827		22.2653	16.6651		23.064	16.9115
	21.8009	19.8393		21.8346	15.8353		22.0002	15.5061		21.9395	15.6096
	21.8994	17.0267		22.0655	14.0276		22.7375	15.8343		21.7708	14.7232
	21.8369	21.0997		21.8987	14.374		22.0885	15.6142		21.8682	15.6195
	22.8134	22.1288		22.1701	15.2795		22.8028	15.9243		22.6755	16.0865
	21.9441	21.8581		22.0949	14.996		21.8091	14.7302		21.7835	16.258
	22.723	19.9277		21.8121	14.135		21.8273	15.2014		21.9983	16.4624
	22.2938	21.2829		22.7569	13.8225		21.9274	16.2398		21.8976	17.8774
	21.747	20.7589		22.0287	15.4961		22.985	16.8252		21.9399	15.391
	22.5504	21.7002		21.7585	14.6214		21.8995	16.3538		22.9255	16.2156
	21.7798	21.4652		21.6615	15.1665		21.8503	15.5983		22.7598	16.6551
	21.8266	21.5114		21.6254	15.6532		22.1814	16.1253		21.4407	17.0631
	21.8278	21.3241		21.731	13.3525		22.7965	16.0463		21.9284	16.3165
	21.7109	20.0795		22.1144	14.4914		21.8886	16.2441		21.3925	15.8296
	22.6521	22.4721		22.0234	15.8041		22.7874	15.4651		22	15.965
	21.6793	19.9088		21.7172	16.0093		22.9611	16.5458		22.4874	18.8973
	21.8071	20.5516		21.9383	14.1091		21.9339	16.2934		21.9229	15.9647
	21.7836	20.8582		22.1206	15.1156		21.8126	16.0003		22.8175	16.3932
	21.8892	20.6954		21.9094	14.4424		21.8891	16.4099		21.6812	15.5263
	21.8257	21.0998		21.8287	14.1697		22.7397	16.0653		22.0149	16.8081
	22.7763	22.1075		22.0617	15.706		21.9093	15.8574		21.9869	18.2873
	21.7837	21.539		22.0722	15.0308		22.8012	15.2911		22.872	16.4965
	21.8735	20.3566		22.543	15.7968		22.7854	15.6483		21.8614	17.1534
	21.8189	20.499		22.0825	15.1301		21.8624	14.8837		22.0195	15.1741
	21.7441	21.3788		21.9431	14.374		21.8641	15.8509		22.0823	18.8439
	21.9086	20.5605		21.9933	15.2124		21.9296	15.9684		21.7107	15.6895
	21.8068	20.113		23.1069	16.189		21.7769	15.4626		21.5892	15.1925
	22.7519	20.7693		21.8764	14.6878		22.8152	15.0835		22.5048	16.744
	21.8258	21.1		21.8229	14.6457		21.8749	15.0024		21.9029	16.4923
	22.4314	21.9354		22.2243	15.2989		21.8124	15.7058		21.3411	15.3238
	22.7904	20.7886		21.8862	14.7017		21.8514	15.5998		22.0648	15.42
	21.8375	21.0553		22.4545	16.6263		21.9717	15.5514		21.9064	16.5939
	22.3862	21.7795		22.0445	14.6491		21.8631	16.7545		21.9294	17.4394
	21.8968	17.7591		22.0938	15.6729		22.8227	16.1917		22.7891	17.1869
	21.9231	20.1588		21.9816	14.7268		21.7709	15.2795		21.9192	15.3503
	21.8045	21.048		21.9885	15.0801		21.795	16.0256		22.9017	15.3703
	22.7418	21.7587		22.3206	15.2378		21.8777	16.7891		21.7162	16.0602
	22.7811	22.1195		21.6283	15.2834		21.8823	15.4603		22.0389	16.6612
	22.7674	21.9821		22.0333	16.987		22.0224	15.9456		21.8769	15.44
	21.8088	21.4496		22.1835	15.0197		21.9076	15.8928		21.817	16.2491
	22.4451	21.7667		22.8265	16.6027		22.8605	16.3291		21.8802	15.4236
	22.7158	21.8968		22.7443	15.8537		21.8638	15.6762		21.9476	16.2724
	22.8777	21.8518		22.0411	15.074		21.9064	16.6332		21.9872	16.1141
	22.0829	20.6499		22.4791	16.397		21.8994	16.629		21.9789	16.5314
	22.2422	21.7137		22.1803	15.2838		22.7792	15.9438		21.8672	16.2205
	21.8188	21.5763		21.5416	15.8323		22.955	22.6544		22.2497	18.0729
	22.7886	21.7905		21.8118	14.9984		21.8998	16.2264		21.9889	16.2001
	21.902	20.9264		22.2624	15.2111		22.8257	15.9378		21.8114	15.2954
	22.8179	21.8947		22.1088	15.9625		21.9993	16.3723		22.133	16.2987
	22.0362	20.4607		21.6897	14.2337		21.8796	15.7819		22.6394	15.5625
	22.8552	21.5589		21.8905	14.2943		22.0143	18.0623		22.4752	18.9508
	22.1476	21.6955		22.1486	14.752		21.9797	17.6504		22.0311	16.3161
	21.9303	18.8898		21.9999	14.5289		22.9082	16.412		21.8814	16.3285
	22.0184	18.7468		22.1127	15.3433		22.0534	16.107		21.9593	16.4195
	21.8548	19.8311		22.8031	15.8954		21.9584	16.2059		21.4507	16.5464
	22.7915	21.9055		21.9952	14.9169		21.864	15.8391		22.8819	15.5918
	22.918	20.8177		22.9349	16.2525		21.8293	14.9204		21.7237	16.5665
	21.9699	17.9839		22.6785	14.9624		22.8897	16.6364		21.72	16.4515
	21.9439	21.7268		22.7716	16.5535		22.8655	16.2864		22.4683	16.6393
	22.9696	21.6013		22.0814	15.2169		21.7723	15.5068		21.8835	16.9307
	22.8991	22.1778		21.7359	13.8304		21.9532	15.9777		21.9075	15.4353
	21.932	19.9216		22.0954	14.4573		21.6669	13.6935		21.9726	16.3508
	22.7332	21.7856		22.0367	14.4891		21.7228	15.549		21.7032	16.3779
	21.9735	17.3685		22.119	15.1817		21.93	15.954		23.0822	16.9562
	22.9383	22.1728		22.0739	15.3982		21.9456	15.725		21.7821	15.2958
	22.848	22.198		22.4377	15.0716		21.9281	15.9268		21.8949	17.0144
	22.7812	22.2772		23.0236	15.4343		21.8307	15.0656		21.993	14.5387
	21.9521	19.3678		21.8898	14.1996		21.6599	15.1014		22.5785	16.8345
	21.9722	21.971		21.8842	14.6662		21.934	16.3338		21.8309	16.8178
	21.6663	16.0518		22.144	16.191		21.6388	14.2508		21.8465	15.6563
	22.9665	22.2147		22.0042	15.3175		22.864	16.0291		21.7475	13.772
	22.8101	22.2104		22.086	14.5682		22.822	16.5797		21.9408	16.7568
	22.8141	22.1715		21.8992	14.015		21.8494	15.0997		21.5733	14.3189
	22.069	19.8392		21.9844	16.4717		21.9528	15.0059		21.9572	15.337
	22.2031	16.4943		21.9965	15.1298		21.8896	15.0659		21.2426	14.7917
	21.9024	21.9905		22.0403	15.2841		22.8784	16.6195		21.7818	16.5674
	22.2651	21.672		21.9469	14.119		21.9859	15.887		21.5968	15.7712
	22.9196	21.7034		22.4265	17.1464		21.9715	15.3568		21.839	15.267
	22.7224	21.8594		21.997	15.9701		22.8715	16.1559		22.0099	17.4439
	22.8661	20.6757		21.7518	14.662		21.975	15.8313		21.8008	15.0137
	21.8724	20.3972		22.0965	15.1003		21.8748	15.0563		21.5729	18.9502
	22.9087	21.5405		22.098	16.0687		22.3442	17.8215		21.5243	15.0516
	22.8814	22.1595		22.2256	15.1911		22.4454	15.0472		21.8124	15.2636
	21.8736	19.6215		21.7198	16.0061		22.0141	16.4952		21.4085	14.8227
	21.8968	20.9632		22.1439	16.2712		22.9327	16.9128		21.8394	15.7094
	22.9193	21.9053		22.1318	14.9414		22.8125	16.4143		21.868	18.054
	22.8491	19.0452		22.1238	14.9464		22.5938	15.7025		21.8934	15.9442
	21.9692	20.5156		22.2732	17.5075		21.8332	14.5868		21.7909	16.4934
	21.8672	19.8221		22.0363	15.2881		22.1132	15.741		21.9537	18.1461
	22.0023	20.3936		21.9675	15.0446		22.0746	16.5194		21.4852	14.7468
	22.1787	19.1538		21.8852	14.7701		21.8579	15.736		21.8641	15.8441
	22.9444	21.3103		22.0479	16.3454		21.827	15.6526		21.4594	14.8511
	21.9672	20.489		23.068	15.3531		22.0363	16.4719		21.7591	14.9409
	21.8677	20.6726		21.7511	13.5969		21.8536	15.3075		21.8893	16.0208
	21.9634	20.0035		21.9884	14.9723		22.0502	15.6075		21.9485	14.7929
	21.9807	19.8122		21.782	13.9706		22.8468	16.3133		21.5106	15.0224
	22.2993	21.783		21.9939	14.8017		22.1503	15.5125		21.9371	16.8465
	21.8966	20.9362		22.0046	15.2997		22.8509	15.9006		21.8632	16.1723
	22.8549	21.3944		22.1313	15.2377		21.9689	16.1361		21.8783	14.9178
	21.9124	20.3761		21.9298	13.3787		22.8443	16.0223		21.4096	16.1723
	22.4066	21.7362		22.3341	14.587		21.9035	15.2287		22.1408	14.5155
	22.8226	21.8642		21.7328	13.4565		21.994	15.7276		21.8737	15.8256
	22.6866	21.3033		22.8328	16.6401		22.7983	15.358		21.8842	17.4204
	21.9822	20.5413		21.9046	14.2945		22.877	16.295		21.8967	15.4244
	22.6265	21.2102		21.9972	15.373		21.9394	14.6511		22.4076	15.2265
	21.9264	20.7404		22.1899	14.5053		22.9411	16.5586		21.9712	17.4725
	23.1902	21.6861		21.9689	14.6663		22.8953	16.0342		21.7696	15.1536
	21.8027	19.539		21.9828	15.7243		21.765	15.5918		21.9215	15.2915
	21.8789	20.8115		22.0287	15.6893		21.9117	15.8007		21.9689	17.3462
	21.9449	21.0336		22.3095	16.1445		22.0145	15.3857		21.9546	16.9864
	22.9714	21.1443		22.009	15.1062		22.6456	16.3209		22.5479	16.8513
	22.9865	21.7084		21.9545	15.8505		21.843	15.8472		21.4467	15.2847
	22.4902	21.4436		22.0082	15.547		21.9071	15.3721		21.4299	15.7049
	22.0011	19.9539		22.0349	14.4202		21.9975	15.3966		21.8306	17.0606
	21.8996	20.8144		22.2556	14.5461		22.8782	16.2238		22.4463	18.5114
	22.021	21.47		21.8204	15.9773		21.9673	15.8026		21.8024	15.5053
	22.7959	20.9383		22.2021	16.7741		22.7869	16.6422		22.7177	17.2953
	22.8714	22.4441		22.0231	15.0797		22.8033	16.2227		21.9271	16.6068
	22.0485	21.4067		21.996	15.5556		21.8596	15.3366		21.9238	15.4973
	22.8707	22.1366		22.0647	15.1779		22.8604	16.5551		21.8376	15.075
	22.1206	21.4685		22.0411	14.0444		21.934	15.618		22.8887	16.3081
	22.8838	21.4745		21.9584	14.1549		21.7616	15.4664		21.8529	15.3087
	22.1123	21.465		21.8599	12.4456		21.9927	15.6478		22.0245	15.7951
	22.6576	21.5577		21.7422	13.3299		21.8582	16.8119		21.9537	16.536
	22.4955	21.2014		22.0175	14.0551		21.9808	16.199		21.768	14.5338
	22.9347	21.9325		21.8955	14.227		22.8228	16.2919		21.9043	16.349
	22.0603	20.9437		21.7873	12.4099		22.0052	16.0397		21.9998	16.6258
	21.8501	21.6972		22.1625	14.4155		21.8534	15.5349		21.9354	16.4868
	22.5008	21.5155		21.9406	14.6033		21.9292	15.9637		21.4713	16.1032
	23.0566	21.8433		21.9811	16.0997		23.089	16.4949		21.8869	16.0531
	22.8151	21.997		22.8888	15.9948		21.9555	15.6843		21.8891	16.2438
	21.8886	21.3492		21.9995	13.8785		22.8288	16.7175		21.9438	16.6026
	22.3861	21.4829		22.703	16.2879		22.836	16.2847		21.9441	16.2134
	22.1805	21.1983		21.9104	14.6831		22.0822	14.7178		21.9333	16.3762
	22.6703	22.0544		21.3766	15.3921		21.8005	16.2491		21.4322	16.3942
	21.9451	21.41		22.2005	15.5383		21.69	14.6836		22.0454	16.9874
	21.9014	20.0449		22.0026	14.4855		21.8893	15.5473		21.8702	17.4686
	22.1998	21.4695		21.8973	15.1333		21.8242	16.7486		21.8521	15.5694
	21.9909	21.3578		22.1315	14.8671		21.9287	16.4869		21.8651	15.9792
	22.0067	20.6536		21.9063	15.4683		22.78	17.0667		21.7535	14.9474
	22.1256	19.973		22.1361	17.2587		21.3838	15.4697		21.396	16.0254
	22.1139	21.0647		22.0766	14.2431		22.7204	16.4371		21.854	15.6232
	22.2891	21.5482		23.1406	16.4805		22.8234	16.7948		22.8724	16.7165
	21.8221	20.0733		22.0537	14.2563		21.9639	16.4987		22.261	15.8827
	21.8797	21.2767		22.1226	14.4913		21.5697	15.1773		22.9032	16.3645
	22.9095	20.7195		22.2034	17.3151		22.6821	15.6459		22.6794	16.3076
	22.3407	21.3015		22.1086	14.8772		21.6489	14.7757		22.1433	18.8649
	22.7795	22.1084		21.9222	14.1141		21.4021	15.1153		22.412	15.3275
	22.0755	20.0897		23.0433	16.4924		22.4217	15.7967		22.0212	16.6899
	22.6956	21.3765		22.3894	15.107		21.8642	16.546		21.8497	14.6957
	22.8839	22.0636		22.8095	15.9499		22.7574	16.0369		21.8414	16.7666
	22.9182	21.9143		21.9762	14.8013		21.9021	16.3952		22.0251	16.5638
	22.0884	21.3841		21.7435	13.8981		21.7757	16.3349		21.9128	16.1861
	22.8476	20.972		22.1619	14.3262		21.4397	14.6943		21.8769	14.7364
	21.9565	19.7841		22.1409	14.7674		21.5493	15.1586		23.0575	17.5367
	22.1587	21.6324		21.8324	14.5529		21.8259	16.0431		21.9743	15.1297
	22.3975	20.9175		21.8081	13.8124		22.7024	16.2292		21.9535	17.646
	21.7508	20.7427		22.0727	14.119		21.7719	16.0691		21.8522	16.6825
	21.9876	21.7799		21.9216	14.6875		21.8427	16.0176		21.7642	15.2111
	22.892	22.0882		22.1264	15.0296		21.4499	16.1665		22.7183	17.272
	22.7724	21.683		22.3148	16.0467		22.7776	16.9289		22.8092	17.4654
	22.0021	21.0436		22.8456	15.5819		21.8489	15.8894		22.0659	15.1083
	21.7998	18.0722		21.7269	15.7386		21.4813	15.4754		21.8185	17.948
	22.0523	21.0116		21.8347	14.8047		21.8443	16.8966		21.9708	18.0453
	22.3347	21.3128		22.0169	16.3443		21.807	15.7263		21.7695	15.5252
	21.7737	21.1625		21.9352	15.2077		21.7958	15.3868		21.8674	14.9998
	22.1356	21.5369		22.2315	14.8232		21.6743	13.9417		21.7422	14.8969
	21.8385	20.1294		22.518	16.275		22.9148	16.6572		21.9707	16.4067
	22.6152	22.1664		22.0156	15.0284		22.8027	16.8806		21.7043	16.2085
	22.6996	22.2055		22.3133	14.6251		21.6981	16.5263		21.723	16.6576
	22.708	22.286		22.1886	15.3302		22.7779	16.5484		21.7924	15.6211
	22.6774	21.8241		22.3136	15.4607		21.8539	15.6394		21.9574	15.6753
	21.9955	20.1607		22.3999	16.4219		21.8315	15.9385		21.8127	16.5401
	21.8121	20.0115		22.1893	14.4582		21.382	16.6971		21.8113	17.2104
	22.0756	21.2906		22.463	16.881		21.5049	15.3442		21.6525	15.9885
	22.3524	22.078		23.1502	15.2847		21.8194	15.863		22.7797	16.3152
	21.8117	21.6085		22.1317	15.1485		21.7602	15.8223		22.5169	15.0404
	21.9957	19.7549		22.951	16.5261		22.7248	16.115		21.8136	16.4699
	21.8362	21.334		23.1361	15.7782		21.8743	16.3012		21.8301	17.3914
	22.8477	21.9221		22.2386	14.6944		21.7965	14.7316		21.7714	16.441
	22.7412	20.6771		22.0348	14.6902		22.6888	15.9841		21.8025	17.5491
	21.8042	18.4195		21.8962	14.8412		21.8624	16.083		21.8141	16.6643
	21.8207	18.188		22.1566	15.749		22.777	16.2956		21.8035	16.3763
	21.8603	19.8843		22.4612	15.9403		21.7335	15.8618		21.8133	15.5886
	21.6526	20.8248		22.04	15.3175		21.8692	16.7769		23.0447	15.1876
	22.3676	22.0412		21.7978	15.4265		21.8329	16.6582		22.9038	17.2713
	21.9495	21.876		22.1776	13.7166		21.872	14.9597		22.7486	16.802
	22.1068	21.8369		22.6121	15.2611		22.8467	16.8352		21.8375	16.4819
	22.5515	21.9042		21.7912	13.257		21.8373	15.8463		22.7508	16.6939
	22.3249	21.966		21.8046	14.1907		21.7741	15.2399		22.0209	18.6745
	22.7285	16.9571		21.8891	13.7549		21.902	15.6711		22.7287	16.9448
	21.924	21.5172		21.8829	12.5033		21.9931	14.9696		21.9475	15.0518
	22.6199	21.6385		21.9503	15.2053		21.8678	16.3713		22.703	16.6659
	22.1233	21.6816		22.0853	14.0536		21.7213	15.6121		21.2157	14.8871
	22.3829	21.7936		22.2574	15.5572		21.8571	16.3986		21.9363	17.3364
	21.953	21.6873		22.8389	16.0903		21.9517	15.26		22.0114	16.4998
	22.0507	21.8577		22.0303	14.8845		22.8494	17.3448		21.941	16.7271
	22.2656	22.0303		22.098	14.1312		22.7054	15.482		22.7475	16.8022
	22.3263	21.9635		22.4935	15.1239		21.9758	15.1232		22.2032	16.954
	21.9785	21.3487		21.8181	14.1891		21.8951	15.7291		21.8667	16.7556
	21.8563	21.0536		22.7029	15.3145		23.0446	16.822		22.0686	17.935
	22.092	21.2251		22.5434	15.2456		21.8893	16.5696		21.9608	17.7896
	22.2943	21.8706		21.8244	12.8703		21.8094	16.4694		21.5553	16.9032
	22.0999	21.7622		22.2689	14.1262		21.8802	16.2536		21.8445	16.8113
	22.0418	19.4985		22.5209	16.5803		22.8179	16.1203		21.9218	14.8249
	21.9869	21.4665		21.847	13.716		22.7444	15.9806		21.861	17.637
	22.8044	21.7624		21.6759	14.4913		21.6888	16.5084		22.4889	14.8144
	21.8317	18.392		22.0406	14.8744		22.0022	16.7063		21.8599	16.9231
	21.9984	21.4603		22.2445	14.1617		21.9338	15.9203		21.9353	16.9209
	22.0048	20.379		22.1976	17.759		21.8745	14.9661		22.2261	19.1204
	21.799	20.2617		21.8618	12.3543		21.9689	15.9984		21.9188	14.8077
	22.2663	21.754		22.0579	15.5191		21.7959	15.1848		22.0413	16.7363
	21.9814	20.3743		22.0319	15.0303		21.8402	15.8869		21.9129	16.756
	22.8545	21.5681		21.8657	14.1236		21.9804	17.2583		21.8818	15.4879
	22.0108	21.2326		22.4948	14.5345		22.8863	15.8746		21.9683	15.345
	22.7844	22.2424		22.041	14.7784		21.932	15.8771		22.0301	17.1848
	21.9067	20.6983		21.9617	16.6895		21.9121	15.4805		21.9807	15.6177
	22.251	21.4593		22.02	14.5406		22.7356	16.1091		21.9259	16.9099
	21.9275	21.4544		21.9319	14.7915		21.838	15.6719		22.0574	16.1352
	21.8758	20.7081		22.0502	14.9824		22.9813	16.9671		22.8001	16.9532
	22.0674	20.8727		22.0396	14.5522		22.8121	16.1335		21.9007	17.4892
	21.9855	20.6619		21.681	13.5815		22.0214	16.1405		22.9263	17.7586
	22.4081	21.977		22.6138	14.5127		21.8102	15.1492		22.7817	16.3337
	22.5728	21.8561		22.1973	14.786		23.0182	18.4211		22.0559	15.9495
	22.0778	20.9072		22.2337	16.4902		21.9403	16.1582		21.9899	15.6277
	22.8802	21.6998		23.0288	16.1038		22.0412	16.7342		21.8464	16.811
	21.7832	21.513		22.0705	15.0304		21.8598	15.2532		21.8239	17.404
	22.1225	21.0198		22.8428	15.3178		21.924	14.6391		22.3221	16.232
	22.1923	21.4479		21.7389	13.9926		21.9693	17.0368		21.9348	15.7872
	22.3408	22.0233		21.6677	14.0753		21.9114	16.0331		22.0707	18.1591
	22.8207	21.8581		22.0722	15.9621		22.0274	15.955		22.1702	18.0284
	21.9724	16.2111		22.116	15.697		21.9858	16.7294		22.0163	16.6412
	21.9364	20.4045		23.1444	16.1356		22.822	16.3216		22.7916	16.597
	22.732	22.0188		22.0857	14.4568		22.9927	20.0073		21.911	16.8667
	21.8709	20.588		22.16	15.138		21.9278	15.4245		22.0307	16.2999
	21.8486	21.1604		21.8013	15.8102		21.9045	15.7627		21.9655	16.9699
	21.9244	21.2451		21.8772	13.8239		22.9208	16.1462		21.9857	16.9488
	21.9359	21.5197		22.9486	16.9778		22.0498	17.0066		22.7322	16.8769
	21.9894	20.992		21.8922	14.1944		22.7979	16.5862		21.9658	15.4744
	22.8417	22.0286		22.9411	15.1364		22.0718	15.8455		21.899	15.2257
	22.0327	21.6318		22.0749	14.9334		22.157	15.4234		22.0268	17.617
	22.6123	22.0486		22.8715	17.2674		21.7942	14.7102		21.9856	15.9424
	22.0057	20.5992		22.1634	15.1608		21.9706	16.1984		21.9493	14.8823
	22.0044	21.5068		23.0848	16.1101		23.0166	18.4781		22.872	17.9436
	22.7442	22.3478		22.7338	14.9519		22.8715	16.5351		22.7665	17.0008
	21.9096	20.7106		23.077	16.0482		21.6918	13.7805		22.0662	16.7562
	22.8639	21.8558		21.8604	13.5452		22.1072	16.2869		22.0288	17.0841
	22.8156	21.9129		22.3539	15.6839		22.3129	20.5077		21.9722	16.9779
	21.9426	21.3843		21.7246	13.9387		21.9071	15.8659		22.3609	18.7653
	21.919	21.6662		22.4414	14.9457		21.94	15.7489		21.9485	16.7173
	21.872	19.1442		22.1348	14.7797		22.2249	15.7577		22.0239	17.1463
	21.8488	20.0816		22.0578	16.0587		23.1799	16.1996		22.0527	17.2406
	21.918	20.7503		21.9061	14.2598		22.8377	16.1472		23.0188	16.3099
	22.8009	22.3313		22.3483	15.2941		22.007	15.7908		22.8591	16.0767
	21.9271	19.2673		21.9849	15.4751		22.7382	15.7143		22.0081	16.0059
	21.9288	21.0594		21.8653	13.6862		22.8052	15.8146		21.9367	16.5585
	21.9655	21.4112		22.0794	14.5102		21.854	19.0183		22.0043	16.4814
	22.2784	21.7938		21.8448	14.5759		22.2317	15.7854		21.8746	16.301
	22.062	21.354		22.276	15.7623		22.0592	15.8385		22.2387	15.0603
	22.8823	22.1793		21.6954	14.5722		21.9944	15.2469		22.8457	17.6715
	22.0599	21.3028		22.5642	15.9286		21.9309	15.5055		22.7877	17.4763
	22.8203	22.3457		21.868	15.9371		22.788	16.2504		22.0262	15.0759
	21.9557	21.4654		21.9603	14.683		21.8047	14.7292		22.0014	16.9608
	21.8634	18.3182		22.3342	17.2466		22.9047	16.3606		21.8873	16.0552
	21.7611	21.6596		21.8195	14.2226		21.9022	15.3262		22.2407	18.7513
	21.9509	21.4031		22.2954	15.3168		21.8003	16.1797		21.9489	16.7697
	21.8201	21.0921		22.0599	15.613		22.0195	16.2714		22.0462	14.9249
	22.003	21.6063		21.7896	13.7326		21.9002	15.7528		22.6669	16.4989
	22.1024	21.2468		23.0827	16.1366		22.1347	16.4542		21.8867	15.3991
	21.8731	21.1478		22.1831	14.2801		21.9924	15.4932		22.7197	16.3444
	21.8355	20.6063		22.1691	15.4633		21.9071	15.8615		22.0495	16.9814
	22.7161	21.7457		22.172	15.0278		21.8452	17.7294		22.0213	16.7409
	22.142	20.7932		21.8336	13.1482		22.0508	16.0364		23.1153	15.4774
	21.876	19.6122		23.0378	15.7748		21.9003	15.9495		21.9658	15.838
	21.5469	19.683		21.7171	14.256		21.9924	16.0743		23	16.3981
	22.6315	22.0347		21.8975	14.6039		21.8791	15.5406		21.7221	16.32
	21.9055	20.4356		22.3425	15.8369		21.9419	16.4909		23.025	17.2429
	22.2114	21.6922		21.8492	13.7345		22.7156	15.5368		21.8941	16.3855
	21.7701	18.1246		21.7694	14.7614		21.9368	15.7056		21.8242	16.3458
	22.7269	21.9865		23.1786	15.6224		22.0289	15.5941		22.3545	16.5009
	21.8841	20.7751		21.9043	13.78		21.9688	15.6213		23.052	14.7249
	22.8018	21.6943		21.8908	14.4275		21.9984	16.0815		21.4833	17.989
	22.3659	21.5546		22.6939	16.4074		21.8383	15.7075		22.7075	16.8071
	21.9872	20.9435		22.2125	15.8169		21.9793	15.9936		21.9475	17.5313
	22.0416	18.1169		22.264	17.8864		22.9017	16.2691		21.9526	14.9924
	22.3476	21.5913		21.8153	14.2708		22.0987	15.814		22.3861	15.0157
	22.9481	21.0581		22.346	16.0009		21.8076	15.4627		22.3736	16.7221
	22.3608	21.5854		21.7783	14.2755		21.8549	16.5559		22.2918	16.2282
	21.8785	21.0816		22.8954	15.4082		22.9361	16.9493		21.7894	16.1107
	21.9281	21.49		21.7417	14.2566		21.9664	15.5564		21.8795	16.1201
	22.436	21.0264		22.3915	16.0369		21.8809	16.9984		21.4326	16.8477
	22.8348	22.3402		21.8194	14.4301		21.706	15.099		22.8338	15.6909
	21.9541	16.6298		21.8054	14.2432		22.2396	15.4373		22.3962	15.8891
	22.5618	21.4655		21.9831	14.944		21.7903	15.7371		22.2548	18.7196
	22.3994	21.5248		22.0071	14.8624		21.9175	16.1804		21.946	15.2209
	22.7091	22.3488		21.8287	14.3774		21.9624	15.7205		22.0722	16.1345
	22.8233	22.016		23.0557	15.4012		22.8803	17.3266		21.4279	16.5154
	21.9718	16.7813		21.8853	14.9255		21.9463	16.0709		22.0576	16.7608
	21.9168	17.339		21.9904	14.5838		22.8801	16.5305		21.9464	15.8463
	21.8794	21.3213		22.8052	15.299		22.8986	16.0827		21.7847	15.6711
	21.8239	21.2553		21.8876	14.8415		21.9787	15.7815		22.4082	15.5721
	21.8833	21.2015		22.6138	17.4108		22.9049	15.814		21.9228	16.8321
	22.8414	22.0284		22.4441	16.8508		22.8878	16.547		21.9953	17.1119
	21.8505	16.6738		21.846	14.6392		21.8289	15.6931		21.8904	16.4821
	22.4896	21.3959		21.6008	15.6104		22.7223	15.7235		21.844	15.8713
	21.9022	21.6738		21.9684	14.9663		22.9389	17.0096		22.1487	16.9177
	22.7009	21.661		22.2051	15.0269		21.8824	16.113		21.876	16.1918
	21.9118	17.4955		22.0466	15.5261		22.8945	16.3417		21.8436	15.6492
	22.5962	21.7058		21.8332	14.3048		22.8838	16.0054		21.8672	15.9834
	21.9075	19.7046		22.8816	16.8251		22.9524	16.4932		21.9319	15.358
	21.8999	20.9375		21.968	14.7454		21.8962	15.2872		21.8999	15.7138
	22.7572	21.9498		21.6561	15.7291		21.7604	15.1909		21.874	16.4589
	21.8611	18.9205		21.614	13.7682		22.9201	16.3729		21.9134	16.669
	21.9994	21.2054		21.6281	14.7216		21.7766	15.4463		21.8601	15.6043
	22.7243	21.6048		21.6806	15.5413		22.7041	15.4429		21.7257	14.8303
	21.8802	21.5964		21.6006	15.3769		21.8559	14.9486		21.842	15.6466
	21.9775	21.3722		21.6391	14.919		23.142	16.783		21.8726	17.5681
	22.0002	21.3052		21.7829	15.047		21.8988	16.8081		21.9864	16.4973
	22.008	21.3014		21.7419	16.4465		22.272	15.1978		21.9656	14.8877
	21.7955	21.2835		21.644	14.6613		22.3961	16.7057		22.7078	15.5261
	21.8799	20.6427		21.7034	14.2822		22.0145	15.476		21.9022	17.7023
	22.0293	20.8744		21.6525	17.256		22.7935	15.8325		22.7167	16.3315
	21.8004	19.4185		21.7662	15.4252		21.8257	14.8706		21.2188	15.3839
	22.7771	21.5922		21.7481	14.7176		22.9761	16.7613		21.9601	16.955
	21.9022	17.8516		21.8166	15.0423		23.1681	16.9071		22.698	16.2422
	22.6077	21.9446		21.6867	14.8773		22.0526	15.9398		21.8779	15.7806
	22.7997	22.1677		21.9623	14.9921		22.1516	15.989		21.9472	15.2018
	22.8682	21.5431		21.4589	15.4968		22.9856	17.3411		21.9171	16.6122
	21.8526	20.2151		21.9823	15.0018		22.8577	16.7096		22.0384	16.4827
	21.9568	21.4608		22.0136	15.0332		21.8977	16.2797		22.9812	16.9037
	22.4633	21.6501		21.9346	14.19		21.9916	16.5615		21.8291	15.3246
	22.359	21.7852		21.6747	14.4449		21.8013	14.9827		21.7397	15.297
	21.7951	21.5028		21.9669	16.419		21.9416	16.6334		21.9129	16.1687
	21.886	21.2994		21.7359	15.7621		23.0493	15.8278		21.7649	16.5187
	22.8963	21.3426		22.8078	17.8685		22.3759	15.8421		21.9015	15.9505
	21.9432	19.3992		22.1143	15.0369		22.8405	16.3577		21.6813	15.1245
	21.8908	21.1043		22.0352	14.8047		21.9647	17.1403		21.8827	16.2871
	22.9067	22.2194		21.9624	14.5554		21.8968	16.4144		21.6622	15.3029
	22.8622	21.7034		21.737	15.394		22.9597	16.3837		22.0336	16.2309
	21.8856	20.8566		22.0242	14.7018		21.9231	16.4371		21.9063	17.3546
	22.2787	21.2438		22.0279	15.5137		22.8415	15.5293		21.8641	16.8372
	22.3283	21.072		21.9698	15.72		22.1666	16.5533		21.8469	17.148
	22.9375	21.2168		21.4286	13.27		21.869	15.4748		21.843	15.9705
	21.9545	21.4396		21.6138	14.5933		22.9168	16.6149		22.0897	18.3945
	21.8417	20.712		21.8832	14.9464		22.8758	15.9569		22.6479	17.1062
	21.8164	21.2472		21.7135	14.7576		22.7851	16.0727		21.569	16.3706
	21.9353	20.4053		22.3522	14.8448		21.9262	15.1119		21.7574	16.8667
	22.8714	21.6647		22.0876	15.354		22.0394	15.0142		21.6832	16.049
	22.685	21.7079		22.2445	16.2694		22.8421	16.2891		21.766	17.6515
	22.8049	21.0138		22.0036	14.6051		22.9813	16.1362		21.7046	15.1342
	21.7694	21.1777		23.1146	16.8701		21.9681	17.0795		21.7882	16.4364
	21.7562	21.4597		21.9673	15.091		22.97	16.4702		21.7274	16.1982
	21.9335	21.1383		23.1318	15.2788		21.9265	15.6077		21.7518	16.3773
	21.8805	19.7766		23.1183	16.2456		21.9412	15.6241		21.8443	14.5536
	21.9002	19.549		22.9543	15.0179		22.2359	15.3103		21.8239	15.3874
	22.6335	21.4504		22.0991	14.8572		22.8998	16.2378		21.9006	16.6989
	21.7926	16.9732		21.4398	14.2901		22.015	15.6583		22.6833	14.8486
	21.7912	19.1618		22.2279	16.1212		22.7631	16.1032		22.006	15.8381
	22.6011	21.7627		21.4644	13.799		21.7472	19.5216		21.8993	16.9564
	22.7929	21.7818		21.9342	14.101		21.9059	16.2493		22.6658	16.3625
	21.8394	17.431		21.9987	14.6783		21.8935	15.5336		22.6602	14.589
	22.7728	22.38		21.7583	14.8683		22.8901	16.2438		21.8347	16.0617
	22.2702	21.5764		21.9892	14.0696		22.1393	15.4618		21.7976	16.5254
	22.4224	21.3467		22.1586	16.4808		21.9496	15.4783		21.8346	14.8159
	22.8209	21.0931		22.8005	15.0618		21.946	15.0773		21.8016	15.8864
	22.0047	21.0507		22.0547	16.8864		22.8064	17.1048		22.6409	16.2006
	21.8695	20.5735		21.9174	15.8996		21.9017	15.4996		21.9621	16.5876
	22.8722	21.2373		21.9808	14.6504		21.8667	16.3488		21.809	16.4499
	21.8591	20.69		21.8617	14.6551		21.863	16.1461		21.9705	17.5836
	22.9016	21.2544		21.9768	15.0128		22.7979	15.8469		21.7827	16.9693
	22.3567	20.8854		21.901	14.0674		22.2538	17.9556		21.7432	15.9936
	21.9721	18.1003		22.0081	15.5141		22.9577	16.8464		21.8205	15.7339
	21.9872	21.0842		22.1078	14.9343		22.8345	16.4457		21.9831	17.2968
	22.4682	20.9629		21.8444	14.3774		21.965	14.9509		22.0296	16.7871
	21.9017	20.8604		21.8148	14.3845		22.8925	15.8866		21.7846	14.8389
	22.7921	21.8526		21.9602	14.5403		21.8765	17.4085		22.0138	14.6605
	22.0908	17.8385		21.934	14.7479		22.84	16.1893		21.9547	16.2087
	22.7291	20.9565		21.9448	14.9365		21.9059	17.6455		22.8664	17.7275
	21.9098	17.3231		22.0155	14.6508		22.142	16.7852		22.426	18.6455
	21.8209	21.0344		22.8881	14.7839		21.7955	16.0683		21.8212	17.6497
	22.0156	21.3428		21.8579	14.495		22.7133	16.1629		21.7925	14.7091
	21.9335	20.8327		21.9287	14.4712		22.8385	16.6726		21.5413	16.1249
	21.9762	21.4129		22.0437	15.0616		21.8358	15.6209		21.9002	15.9536
	21.7514	20.4307		21.9947	16.1868		21.8089	15.3944		21.8699	17.1977
	21.8467	20.4661		21.9636	15.9814		22.8299	15.3715		22.1621	16.1846
	22.5936	21.3608		21.9622	15.2616		21.9927	16.5832		21.8283	15.619
	21.8208	21.0186		21.9829	15.069		21.9261	16.0635		21.8728	17.2882
	21.4315	17.9145		22.1204	15.2168		21.8399	16.0288		21.8317	15.3596
	23.0717	22.0827		21.9204	15.1949		21.9011	16.39		21.9273	16.5322
	22.7924	19.3867		22.0126	16.5907		21.8988	16.4917		21.8434	17.1221
	22.0787	16.7176		21.9134	15.0191		22.7564	16.1627		21.7948	15.1496
	21.8378	21.4316		21.6635	13.8887		22.8724	16.4004		21.8786	15.172
	21.9438	16.8119		21.8579	14.9332		21.8872	16.1382		21.8021	16.6997
	22.1494	21.7674		21.9074	14.8799		22.7279	16.1348		22.5817	17.1387
	22.7153	21.8122		22.8608	15.3408		21.9147	16.7617		21.882	16.3939
	22.2669	15.8979		22.0757	14.7312		21.8949	14.5668		21.8222	16.8775
	21.8447	20.8726		22.817	15.6412		22.9788	16.8695		21.8094	16.7297
	21.8777	20.8902		22.0023	15.3289		21.9333	15.5602		21.8874	14.7067
	21.8702	20.5073		22.294	17.988		21.8974	15.9129		21.8541	15.6151
	21.851	20.617		22.901	15.3498		22.0456	15.4254		21.3697	16.9388
	22.451	21.0784		21.8768	14.0859		21.9028	15.8071		21.753	16.9376
	21.7849	17.1621		22.108	15.1984		21.7648	15.3914		21.9471	17.69
	21.9363	21.4598		22.0931	14.5712		22.452	16.3718		21.9101	17.1817
	21.7071	15.896		22.9099	16.2555		21.8697	16.1622		21.4189	15.3722
	21.8122	20.7337		21.9962	15.2246		21.9131	16.5599		22.9912	15.5323
	21.9154	20.4363		21.9668	14.6939		21.8747	15.7947		22.6997	17.0743
	21.8447	21.0836		21.8615	13.7579		21.8655	15.7417		21.4389	15.1215
	22.7728	18.3993		22.1816	15.1439		22.0756	15.9466		21.8959	15.6244
	22.7973	22.5517		21.8337	14.0701		21.8001	15.593		22.0682	17.219
	21.8945	21.2238		21.9198	14.4446		21.9557	15.689		22.8	17.0807
	21.8155	20.0092		22.1817	16.5377		21.8018	15.918		21.9631	18.2756
	21.9496	20.8729		22.1922	16.7514		21.8379	15.9577		21.5376	16.0314
	21.9319	21.1671		22.1587	16.1502		21.8879	16.5626		21.9591	16.9274
	22.7979	21.682		22.1925	16.8287		22.0248	15.5307		21.9956	15.9219
	21.8199	20.5059		22.7648	16.3883		22.7013	16.1167		22.0419	16.6781
	22.5828	20.4166		22.0056	14.7657		21.7754	16.1091		21.4666	16.7397
	21.9594	16.4948		21.8372	13.8475		22.0838	15.7541		21.9474	15.2148
	22.0179	22.0888		22.3222	15.9081		22.0941	16.6444		21.4925	16.9939
	21.8048	20.3524		21.8784	14.7386		21.7286	15.7863		22.5682	16.6324
	22.8364	20.7673		21.988	15.0269		21.7883	15.7566		21.4491	15.3866
	21.8319	18.8158		21.8051	14.6786		22.7657	16.4549		21.9591	16.9361
	22.3012	21.9218		22.3906	18.1113		21.7893	15.5333		21.8678	15.5224
	21.8356	14.595		21.9494	14.5845		22.7337	15.7379		21.9305	18.5899
	21.7686	18.465		21.8704	14.3625		22.7394	15.2079		21.9444	16.7886
	21.937	19.9701		22.0794	15.3473		21.7904	16.0137		22.0854	16.5437
	22.0064	16.2173		23.1593	17.2165		22.8195	15.3898		22.9127	15.1536
	21.7065	14.6319		22.9139	15.2367		22.6353	16.3481		22.6542	16.4813
	22.8157	15.5568		21.992	15.5897		22.7047	21.254		21.5651	14.729
	21.8881	20.6185		21.6947	14.9511		21.9221	17.3454		21.4801	15.9183
	21.9556	16.0662		22.1393	18.0997		21.8775	15.8859		21.9796	17.2395
	21.8448	20.4861		23.001	16.9124		22.3038	16.4532		21.483	18.2329
	22.0972	20.8396		22.7748	17.4932		21.7842	15.2097		22.371	15.4975
	22.8878	21.0839		22.0436	15.6787		21.97	16.0014		21.496	17.9742
	21.8851	21.2657		21.9856	16.9106		21.6814	16.1766		21.5443	16.3834
	22.0078	21.0519		22.0522	15.3645		21.9291	15.8928		21.8683	16.6728
	22.7376	21.7354		21.8597	15.0068		21.9944	15.0803		21.4801	15.5707
	21.8445	18.8264		23.0619	15.707		21.8953	15.6829		21.8926	15.4897
	22.6919	20.1014		22.7841	16.7814		22.1729	16.0341		21.415	15.6564
	22.4271	21.1299		21.9805	14.5889		21.8002	15.9218		22.0438	17.5418
	22.8593	21.6719		21.9654	15.0095		21.7342	15.5192		21.8433	15.1694
	22.2716	20.7732		22.011	14.5113		22.4639	14.8789		21.6242	19.0549
	22.3174	21.6411		22.167	16.7859		21.9256	15.6133		21.5923	15.0997
	21.8104	17.9722		22.3328	15.3647		21.7656	15.4631		21.879	15.364
	22.1986	21.4833		22.028	15.8559		22.749	16.5759		21.912	15.7646
	21.835	21.2854		21.9664	15.6088		22.0231	15.9267		21.9702	16.024
	22.0023	20.5489		21.5119	14.8881		22.0431	16.0498		21.949	18.159
	22.6959	21.2849		21.9986	14.3279		21.8074	15.1807		21.8302	16.5564
	21.7666	21.126		21.9069	14.5146		21.9076	16.4943		22.3685	15.2431
	22.8146	22.0753		22.4871	15.6794		22.7577	16.5715		21.5278	14.7931
	22.708	21.6763		22.0233	14.6927		22.7387	16.9693		21.5184	14.8712
	21.7353	21.6413		21.8314	14.1564		22.6933	16.4809		21.8944	15.9076
	21.8398	19.554		22.034	14.615		21.9147	15.8267		21.782	15.1901
	21.8001	21.2602		23.1264	16.1659		22.9085	16.2718		21.9564	16.1046
	21.8876	21.6839		22.0474	15.1218		22.3017	16.2652		21.9645	14.9286
	22.8793	21.3243		23.1342	16.492		22.8096	16.1464		21.5847	15.0402
	21.844	20.9238		21.9492	14.7055		21.5811	15.8931		21.9707	14.5979
	22.0673	21.126		21.9399	14.8027		21.9393	15.752		21.8598	16.3051
	21.7993	20.9865		23.1091	15.7016		22.3248	16.3272		21.4679	16.181
	21.7813	20.0124		22.0393	14.9598		22.1991	16.329		21.8715	15.8672
	21.7722	21.504		21.8291	15.2547		21.6779	15.8504		21.9065	17.4829
	21.8101	20.591		21.9564	15.0404		22.7856	16.2133		21.9476	15.4063
	22.9427	21.9938		22.09	15.7706		21.7042	14.9551		22.438	15.1931
	21.7887	19.5177		21.895	14.1904		22.648	15.8974		22.0142	17.5542
	22.699	21.5486		22.1345	14.4783		21.8016	15.8086		21.941	15.3476
	22.896	21.2627		22.8306	17.2513		21.8146	15.7095		21.7889	15.2788
	21.815	21.3793		23.1665	17.1752		21.5088	14.3959		22.0033	17.4399
	22.0477	20.4754		22.0864	15.4463		22.7623	16.036		21.9729	17.063
	21.7417	21.1963		22.3138	16.1027		21.8979	15.1554		22.5763	16.9652
	21.798	20.1674		22.1288	15.4318		22.7414	16.0647		21.4752	15.3078
	21.9054	21.5179		22.0845	15.2642		21.9196	15.6365		21.4565	15.497
	21.2912	20.2454		22.8386	15.4333		21.7918	14.8688		22.4822	18.5989
	21.8633	19.8621		22.0506	14.8251		22.0289	16.4868		21.858	17.1324
	21.8582	21.2632		22.0595	15.5896		21.8031	15.205		21.8181	15.511
	21.714	19.4625		22.1774	15.213		21.571	14.6573		22.7072	17.2771
	21.9536	20.8766		22.0498	15.0012		21.8514	15.4582		21.9168	16.6978
	21.8178	15.3229		22.0613	14.8632		21.7605	15.1609		21.8899	15.4179
	22.8304	20.7885		22.284	15.8544		21.8687	16.2347		21.8612	15.0894
	22.0399	18.7674		22.1048	14.7399		21.7579	15.3941		22.8269	16.306
	21.7407	20.78		22.4667	15.2682		22.1401	15.8383		21.8542	15.473
	22.6046	22.2007		22.4283	17.8248		21.9086	16.35		21.9638	15.7471
	22.6943	22.2228		22.2825	15.2568		21.8651	14.5914		21.9701	16.529
	22.7051	22.3149		22.3085	14.5274		22.3792	16.3314		21.7721	14.6408
	22.603	21.7879		21.9194	14.8359		21.9688	16.3586		21.9101	16.3425
	21.972	20.138		21.9509	15.3456		22.7957	16.1674		21.9628	16.6119
	21.7287	19.8659		22.1642	14.5337		21.8929	15.9442		21.9525	16.5554
	21.6486	16.3454		22.0426	15.3837		21.9165	15.7779		21.4501	16.072
	22.3268	22.0805		22.0183	14.7444		22.8246	16.6237		21.8726	16.0665
	21.6737	19.3212		22.3189	15.5371		21.9256	14.869		21.8672	16.2002
	21.6345	21.4113		21.8583	14.1653		21.9619	15.9368		21.8909	16.0896
	22.8117	21.9038		21.5951	15.282		21.8202	15.4031		21.925	16.5967
	21.9889	22.0466		22.0003	14.7912		21.2348	21.2265		21.9272	16.4195
	21.9142	19.0152		21.9297	16.0296		21.9267	15.6843		21.3979	16.3545
	21.8875	21.1136		21.9463	14.5148		22.7108	15.5574		22.0205	17.0313
	22.6249	21.6272		21.9767	14.4818		22.7975	15.9874		21.8347	17.4405
	21.6955	20.4983		22.1182	16.2447		22.7817	16.4269		21.8768	16.1983
	21.4064	20.1407		22.3641	16.7358		22.9416	16.2197		21.8164	15.5214
	21.7569	19.1754		22.0509	15.24		21.9047	15.7863		21.7093	14.8664
	21.8359	21.3855		22.2146	15.8664		21.4427	14.6452		22.8473	16.4184
	22.117	21.2722		21.9018	14.6616		21.9809	15.2415		21.8637	15.2832
	21.8366	15.8071		21.9198	14.4		21.8559	15.8462		21.963	16.5519
	21.7335	20.6403		22.1501	15.6347		22.8792	16.9103		23.038	17.951
	21.8433	20.8965		21.8553	14.3412		21.5328	14.9566		22.0121	16.0091
	21.6677	20.7241		22.1703	17.6099		21.8242	15.875		22.1562	15.6696
	21.7852	19.3183		21.4914	15.4493		21.7265	15.8054		21.8116	14.8595
	21.8516	21.0408		22.0645	14.9097		21.8759	14.8165		21.7341	15.7648
	21.312	20.393		22.054	14.8261		22.8199	15.715		21.8197	16.2907
	21.3138	19.8544		21.8897	15.7694		22.8506	16.5575		21.8328	16.2116
	22.7315	20.7663		21.984	15.1551		22.9425	17.0244		21.8713	17.0392
	21.7916	18.4448		21.9745	16.3952		21.368	15.1431		22.7911	17.8432
	21.7992	20.7179		21.9573	15.3082		22.1265	16.38		22.5081	17.5858
	22.7006	22.0353		22.8652	16.3981		21.9462	16.5656		23.074	16.7801
	21.3002	20.4559		22.344	16.242		22.0565	16.1064		22.5945	17.0521
	21.7952	21.2912		23.0057	17.071		21.8806	15.7743		22.9589	16.8299
	21.6639	20.4572		21.9693	15.0433		21.8841	14.8525		21.6562	16.9535
	22.279	21.4439		22.1566	15.5139		21.9126	15.3432		22.059	15.0346
	22.0061	21.114		22.1601	17.2621		22.4911	17.0927		22.011	16.3923
	22.0954	20.518		21.9491	16.782		21.9369	15.6009		21.815	17.3536
	21.233	20.5333		21.9225	14.306		21.8064	14.9402		22.2008	16.7739
	22.2315	21.1223		22.0844	15.6099		22.1714	15.9698		22.3876	18.4036
	21.8183	21.0901		22.0785	15.2221		21.8302	15.4592		22.0935	15.7371
	22.1692	21.1919		21.9919	15.4894		22.0806	15.4315		21.5431	15.4181
	21.2929	20.6308		21.9285	17.6313		21.9987	17.0361		21.8613	15.7347
	22.685	21.6117		22.0361	16.6519		21.9236	15.1491		22.1305	17.0769
	21.7927	21.1162		22.2874	16.4955		22.8968	16.7083		21.8924	14.839
	21.7677	21.2569		23.0514	16.297		21.8051	17.0105		21.6679	15.1144
	21.7895	20.9494		22.1235	15.3709		22.2323	16.5828		22.2304	17.1648
	22.494	21.4554		21.9572	14.272		21.8415	16.3259		21.7502	15.7176
	21.8061	20.7614		23.0468	15.5685		22.0648	15.8244		22.0161	16.8869
	21.6603	20.06		22.1122	15.4622		22.762	16.9195		22.2151	17.5006
	21.5749	20.5529		21.7555	13.8741		21.9761	15.921		22.6184	17.0601
	22.6038	21.6015		22.0182	15.647		21.8701	15.3268		22.1627	17.2891
	21.845	21.1457		21.9857	15.8547		21.9274	16.4331		21.9866	16.1691
	21.3452	19.8081		22.0702	15.7675		21.9687	16.0948		22.0332	15.0433
	21.7154	21.1555		22.0971	16.0637		22.8982	16.3321		21.87	15.7309
	22.7099	21.5963		22.0963	15.2558		22.0863	16.1587		22.0187	17.0178
	21.7424	20.9723		22.3767	16.1346		21.867	16.406		22.7945	17.224
	21.7938	20.9061		21.7889	14.3751		21.9205	15.9165		21.8452	14.6319
	21.8267	21.443		22.1789	15.2479		22.0029	16.4324		21.9948	15.2604
	22.0752	21.1903		22.1052	16.0984		21.8769	16.2925		21.9923	15.7111
	21.7847	21.0697		21.989	16.7494		21.9831	16.6465		22.5409	16.7849
	21.8098	16.1574		22.048	14.8097		22.0638	16.4716		21.9859	16.0383
	22.7572	21.2394		22.1384	15.6464		21.8106	15.6456		21.5132	16.7782
	21.9537	21.1842		23.0125	17.0573		21.955	15.4452		21.8835	17.7334
	21.8989	21.4121		21.8379	14.3532		21.8094	14.5593		21.8907	16.5838
	22.1098	19.8349		23.0177	15.4983		22.9155	16.6373		21.8984	15.8297
	21.7828	21.0154		22.1864	16.2811		22.0332	16.1245		21.8841	17.2428
	21.6726	19.9722		22.2072	15.5096		22.9736	16.6267		22.6249	16.321
	21.9128	21.1673		22.0981	15.3986		21.9334	16.5082		21.6066	16.5137
	21.7858	21.1088		22.0886	14.9253		22.0663	18.6177		21.4316	17.7723
	21.8907	21.1662		21.7441	15.3155		21.7858	15.6125		21.5201	16.0617
	21.9936	21.1147		21.6348	15.4231		21.8682	16.0317		22.7919	14.7596
	21.7516	18.421		22.7027	15.984		21.8835	15.8271		22.0157	15.9074
	21.8114	21.0119		22.1313	16.5909		22.7905	16.0932		21.517	16.6468
	22.6255	21.6895		22.0303	15.6776		22.103	16.6247		22.97	16.2731
	21.8624	21.0336		22.2069	15.732		22.0622	15.8849		21.8864	15.9192
	21.7028	17.6579		22.0596	15.2321		22.0583	20.8092		21.9229	15.7432
	21.7546	20.4764		22.0947	15.1709		21.9463	17.123		21.887	16.9823
	21.7542	18.137		22.5938	16.1467		22.0367	16.5764		21.8714	15.87
	21.7957	20.9621		22.0864	14.7485		21.9241	16.4376		22.1608	15.0202
	21.7308	20.1966		22.0537	15.3378		22.0768	16.4693		21.9213	15.3544
	21.6957	20.5623		21.987	15.875		22.0154	16.1591		21.9733	15.2279
	22.7789	19.8264		22.0939	15.1483		22.0653	16.3209		21.9067	16.6648
	22.7355	21.9984		21.6397	16.6151		22.9493	22.4639		21.8639	15.4764
	21.7372	18.3032		21.4514	14.7178		22.0081	15.114		21.9523	14.5395
	21.7597	21.1638		22.7747	16.3924		22.7388	16.1848		21.9237	14.5595
	21.7952	21.0447		22.3663	15.4658		22.0187	16.6338		22.0073	15.355
	21.7988	20.5521		21.9668	14.8683		22.0377	15.9609		21.997	16.0267
	22.0226	21.2821		22.0715	15.2197		22.7239	16.1889		21.5112	17.2311
	21.8234	21.2056		22.087	15.6997		21.9399	16.0667		21.5579	15.5662
	22.7304	21.7962		22.055	15.0429		21.6918	16.8199		22.8426	16.054
	21.4459	20.0101		23.034	16.2413		22.0783	16.6345		21.5059	15.9981
	21.8144	20.9363		22.8974	15.6856		21.972	15.0454		21.9504	15.1024
	21.792	19.4862		23.036	17.0026		22.0266	15.7042		21.9465	15.1295
	22.7159	21.8686		21.9933	14.6907		22.7489	16.0643		21.6232	14.6513
	21.8462	18.1902		22.211	15.3173		22.8269	16.6276		22.6588	15.7594
	21.3856	20.4752		21.9808	14.7349		21.3688	14.7567		21.8594	16.421
	21.7927	20.8888		21.8726	14.8599		21.8874	14.9515		21.9765	15.5159
	21.3754	20.4736		22.1146	15.9494		21.9012	15.4716		22.1911	18.81
	22.7602	22.2761		22.1403	15.1884		21.9461	16.2055		22.0764	17.6953
	21.8059	21.3866		22.6476	16.3437		22.9815	17.3012		22.0718	17.5917
	21.7614	20.5297		22.0774	15.375		22.8398	16.445		23.0574	15.2257
	22.7198	20.972		22.1546	15.2224		23.0481	16.819		22.0909	17.1164
	22.9846	21.8711		22.0186	14.5113		21.7892	17.5559		22.0105	15.307
	21.4161	20.4628		23.1616	16.3555		22.6959	15.9053		21.3837	15.244
	21.558	19.7936		21.9398	14.7561		23.0135	17.377		21.8593	15.1755
	22.47	21.5523		21.7684	15.2837		21.9906	16.8157		22.3026	15.5366
	21.8296	21.0861		22.2851	15.4401		22.9932	16.6837		21.7126	15.0838
	21.4265	20.2076		21.9747	14.7657		21.932	16.3941		21.9838	16.1386
	21.8687	20.8938		22.4924	16.7439		22.0085	16.4094		21.9621	15.9366
	21.7576	20.7195		22.0983	15.0193		22.8263	16.7762		22.8052	15.1571
	22.8301	22.0848		22.133	15.7885		21.785	15.9406		22.8796	14.9489
	21.7748	20.2715		22.0377	14.5711		21.8212	15.5552		21.9689	18.4209
	21.8601	20.6096		22.0489	15.001		21.9728	16.2403		21.9583	15.6617
	22.7712	22.1421		21.7053	15.5703		22.1645	16.5712		22.9666	17.1465
	21.6441	20.9322		22.3416	15.3488		22.7964	15.7817		22.4113	15.8209
	22.1057	21.8005		22.2475	15.0789		21.5108	14.8237		21.992	15.9998
	21.4817	20.2546		22.065	14.5603		22.0303	16.3008		21.9842	15.7051
	21.9592	16.1142		21.8848	15.5262		21.9784	16.8342		22.0532	17.5929
	21.819	21.3532		22.8641	16.6626		21.7201	15.4844		21.9691	15.3546
	22.0424	21.4015		22.7766	15.8085		21.909	15.9564		21.852	15.9694
	22.4927	15.8362		22.0966	15.193		22.9103	16.2918		21.9537	15.9104
	22.1734	21.4141		21.9162	14.7574		21.8893	15.58		21.9165	18.2637
	21.6313	14.2971		23.0357	16.4832		21.8518	15.6552		22.032	15.2846
	22.8915	20.8546		22.171	15.2839		22.0076	16.247		21.9325	15.9935
	22.7813	22.1969		22.4374	16.3785		21.9459	15.4609		22.8828	17.3375
	21.9066	19.5899		21.8641	14.8661		22.8437	15.9861		21.8483	15.7759
	21.6682	21.0448		22.2652	15.6057		21.8914	15.5419		21.4802	16.6964
	21.8179	19.7044		22.1459	16.0247		21.8903	15.2712		22.8808	17.6921
	22.8037	21.903		21.9306	14.6259		21.8157	15.0283		21.6866	17.9776
	22.7982	22.1373		21.699	14.8924		22.4857	16.8027		21.9008	15.7953
	21.8233	20.1288		22.1803	14.931		22.0416	16.8818		22.054	17.4946
	21.6004	14.6925		21.8056	14.0295		22.8997	16.1065		21.9609	17.0101
	21.8686	20.2648		22.1486	15.1291		22.4393	16.5809		22.0201	17.5746
	22.073	21.1612		22.8923	16.3341		22.8376	15.8126		21.9764	18.363
	22.2632	21.1933		22.0578	15.027		22.7588	16.7481		22.8885	16.1666
	21.8227	20.6252		22.7957	16.618		22.7929	15.7874		22.8613	17.4303
	21.9473	15.9751		22.1084	15.1177		21.8915	15.8836		21.8508	16.0934
	21.8644	17.7682		21.7567	14.3884		21.9287	15.8176		22.3531	14.8404
	22.0891	21.4698		22.057	14.9241		21.9326	15.9586		21.711	16.2238
	22.7844	21.91		22.0558	14.3527		21.8854	15.5009		21.9115	16.7859
	21.9112	15.7157		22.1387	15.4231		22.5141	16.7599		21.7151	15.9965
	22.191	21.2472		22.0894	15.5013		22.0099	16.4121		21.7044	15.9953
	21.7614	19.8459		22.3831	15.0129		21.9107	16.2606		21.7115	14.7419
	22.7668	21.9107		23.0399	15.5514		21.8664	15.5993		21.7026	15.2003
	22.5378	21.4652		22.0437	15.3529		22.2198	16.3773		22.4378	19.1489
	21.9929	21.4101		21.9172	13.9439		22.4529	16.9228		21.6979	16.6751
	22.1517	20.952		21.8546	14.6543		21.8943	16.3029		22.8161	14.9581
	22.9338	20.2914		22.1594	16.3179		21.8979	16.0757		21.4663	16.7807
	22.0227	20.3976		22.0952	14.5808		22.8401	16.5187		22.0742	18.5716
	22.7669	22.1107		21.919	13.8809		21.898	16.8557		22.7527	14.9858
	22.8946	20.9774		21.9987	16.4926		22.8902	17.1037		21.8109	16.0988
	22.3896	21.3848		22.7941	14.7642		21.4728	15.7112		21.8213	16.8645
	22.3639	21.5372		21.9566	14.5662		22.7706	16.5272		21.8355	16.1707
	21.993	19.5938		22.428	17.1342		22.8847	16.9035		21.8795	17.8022
	21.9253	20.4361		22.0083	15.1824		22.0625	16.6342		21.8167	15.2926
	22.7319	21.6747		22.0507	15.3328		21.6846	15.6364		21.896	16.5478
	21.8631	20.2376		22.0079	15.9623		22.7451	15.8812		21.816	16.2791
	21.9684	19.2961		21.7525	14.8556		21.7362	14.9974		21.839	16.52
	21.8559	20.2482		22.1057	15.5282		21.4845	15.3963		21.91	15.5356
	21.8026	20.7853		21.7451	13.7257		22.5015	16.1753		21.97	16.7754
	22.6983	21.997		22.1045	16.1142		21.9997	16.6638		22.0676	15.9039
	21.8007	20.6984		22.2369	15.1366		21.9372	16.5941		22.7287	14.8983
	22.005	20.9278		21.7182	16.0724		22.8019	16.1324		21.9527	14.5539
	21.7365	19.1981		22.1481	16.2887		21.65	15.3836		22.6972	16.3283
	22.3139	21.4983		22.1208	14.76		21.8517	16.4703		22.6689	14.6104
	22.7548	21.7211		22.2602	17.5093		21.5645	14.9423		21.8407	16.0296
	21.7415	20.6852		22.137	15.1337		21.9247	16.1886		21.7923	16.5366
	22.6853	21.6134		22.0162	15.0479		22.7263	16.3799		21.8381	14.8359
	21.916	21.0584		21.9109	14.3678		21.7886	16.0325		21.7843	15.8909
	21.7698	20.4029		21.778	14.4148		21.874	16.0227		21.8144	15.0944
	21.866	18.1895		22.0311	16.5098		21.5586	15.4067		21.7946	16.8266
	21.7569	20.8238		23.0592	15.3826		21.518	16.3629		21.8539	15.0191
	21.8579	20.1771		21.7294	14.0492		22.7897	16.9859		21.8418	16.9438
	21.688	20.2438		21.9679	14.6525		21.5919	15.6764		21.8705	16.4978
	21.9096	20.8609		21.7553	13.5264		21.8435	16.9081		21.8577	14.7278
	23.0318	22.2358		22.0298	16.3952		21.8338	15.7676		21.7417	15.8619
	22.7123	21.5827		21.9546	17.3022		21.7726	15.3795		21.8948	16.8891
	22.7719	21.8386		21.9803	14.9581		21.7037	14.2961		22.0111	16.2139
	22.3236	21.3172		21.9746	14.0877		23.0169	16.8774		21.5737	16.5748
	21.7746	20.7335		22.0368	14.4284		22.8311	16.9333		21.8226	16.0821
	21.8657	17.5184		21.756	15.6371		21.7354	16.6051		22.7999	16.4607
	21.7539	21.01		21.2131	15.7715		22.7722	16.4379		21.8783	15.0303
	22.6643	21.6884		21.9663	15.611		21.7473	15.3177		21.9353	16.9317
	21.7323	20.6417		21.7925	14.432		21.8218	15.8436		21.7732	14.9818
	22.3181	21.2481		21.8997	14.7504		21.3933	16.8117		21.7548	15.789
	22.6612	21.773		21.7624	12.9593		21.5163	15.4908		21.8079	15.412
	22.3868	21.4403		21.9806	14.452		21.8291	15.8701		23.0783	15.8535
	21.8396	16.8993		22.0041	14.8506		21.7527	15.698		22.7929	17.7002
	22.5939	21.7222		22.0312	15.0029		21.5485	14.5135		21.8426	14.8671
	22.8519	21.872		22.3991	14.8062		22.6019	15.764		22.0078	18.1171
	22.8135	21.9521		21.979	15.6824		21.8511	16.1		22.0072	16.4723
	21.5274	20.9816		21.789	14.7216		21.8123	14.6357		21.8617	16.1387
	22.9396	21.9562		21.618	13.4177		22.6591	16.0542		21.5899	15.7919
	21.6989	20.9052		21.9607	15.3253		21.7724	15.6835		21.9308	16.537
	21.8745	19.4703		21.9464	16.3296		22.7309	16.336		21.9532	16.7503
	21.7471	20.2579		21.921	14.8645		21.8817	16.6553		21.8849	14.6823
	22.8464	17.085		22.8037	15.9677		21.6836	15.4852		21.8494	15.1404
	22.8303	16.8923		21.6866	15.3999		21.7705	16.3667		21.8909	17.1818
	21.8897	20.5562		22.0071	14.392		21.5332	15.6626		21.8563	15.1058
	22.1283	21.3159		21.8772	13.3043		21.556	14.9098		21.832	17.8627
	22.1566	21.4954		22.1524	15.0389		21.8888	15.912		21.5766	16.3697
	21.8231	21.1077		21.9975	14.7622		21.9104	15.6648		21.859	15.5767
	21.7857	19.6525		22.002	15.203		21.8795	14.9724		22.4383	15.4267
	22.666	21.7724		22.5522	15.8367		22.4981	16.3117		22.7231	16.7958
	22.5345	21.6702		21.9445	14.5926		21.8255	16.5039		21.7974	15.6625
	22.5389	21.5229		21.9888	14.5355		21.933	14.3276		21.6895	16.1827
	21.8207	19.2706		21.9556	14.2851		21.542	15.8046		23.1273	14.8666
	21.8106	18.6066		22.011	14.0973		22.199	15.0082		21.7834	16.6565
	21.7872	16.6436		22.1226	15.8968		21.9767	15.0818		21.5777	15.5124
	22.1226	21.3047		22.0164	15.1139		22.0163	15.1566		21.8241	16.1308
	22.4646	21.7667		21.8173	14.2336		21.9099	13.3913		22.8491	17.711
	22.806	22.1214		21.756	14.2382		22.8554	15.3098		21.938	15.5015
	22.4085	21.7526		22.0685	15.4623		21.8511	15.7995		22.1015	17.3846
	22.8227	22.0174		22.6725	15.9741		21.8749	16.023		22.0073	17.7608
	22.6392	21.7387		21.9366	14.0093		21.9151	16.1439		21.8581	16.2393
	22.1479	22.0002		22.0993	14.9564		21.814	16.0836		21.8625	15.7679
	21.7997	19.8629		21.7498	17.0841		21.8404	16.5962		21.5315	15.0312
	22.812	21.8566		22.0794	16.8784		21.9374	15.9001		21.8583	16.9124
	21.8395	18.1976		22.0018	14.7307		22.803	17.1744		21.7831	14.5938
	22.7988	21.9466		22.0068	14.4994		23.0131	17.3634		21.5865	14.5863
	21.8128	15.704		22.0311	16.9583		21.7733	15.4384		22.8408	17.2126
	21.954	20.7182		21.7125	14.7528		21.9828	16.4911		21.9648	17.9691
	21.9445	20.633		21.9754	16.2845		22.864	16.4099		21.7605	16.3062
	22.075	21.3643		21.9509	15.0306		21.8317	16.2802		21.8104	15.1648
	22.8557	21.9828		21.7504	15.4916		22.9198	17.385		21.6346	15.8693
	22.0038	20.912		22.0215	16.5414		21.9715	15.709		22.6114	16.0853
	21.9129	19.7943		21.9209	14.9006		21.8035	15.854		22.5977	16.8238
	21.9699	20.9481		22.0145	15.3009		22.7539	16.8512		21.9195	16.3727
	21.8077	21.2221		21.7239	16.2346		21.3028	14.6688		21.8833	17.6146
	21.8599	16.5171		21.7917	15.4876		22.7894	17.0825		21.8124	14.5634
	22.5556	21.846		22.0814	15.3552		22.8648	16.2994		22.503	16.7915
	21.8654	21.1843		21.9879	15.8543		21.4239	16.2189		21.7516	15.6144
	21.917	21.0257		21.9988	15.1799		21.8547	15.4239		21.9673	18.3244
	21.9185	20.0751		22.0913	15.5509		22.1081	16.3555		21.9473	15.7809
	21.8884	15.0817		21.989	15.5062		21.8682	16.7241		21.7048	16.8985
	21.9048	20.2606		21.9461	14.7996		21.7271	15.6312		21.86	14.9654
	21.9419	20.6666		21.8012	15.5523		21.9895	15.6708		21.9331	16.3393
	22.7674	21.8022		22.0516	15.6296		22.7336	16.3534		21.7136	14.9564
	21.9275	19.7334		21.7712	14.8333		21.9284	16.0021		21.9319	15.3718
	22.0085	18.9068		23.0849	16.1433		22.016	15.9254		21.8656	16.9189
	21.864	19.8726		22.6911	15.5562		22.9783	15.7589		22.9406	14.6471
	22.5178	21.788		21.994	15.1253		21.7229	15.1875		22.0264	18.6606
	22.8543	21.9207		21.9926	15.165		22.0543	15.8348		21.8886	16.7871
	23.0885	21.8512		22.0536	15.2706		22.0033	16.1436		21.8509	16.8092
	21.5019	20.9609		21.9507	14.3767		21.8315	15.8981		22.8298	17.3763
	21.876	20.6181		21.9157	15.0236		21.8434	16.0974		23.0047	17.0712
	22.822	21.5724		21.9391	15.2737		21.866	16.5381		21.821	14.9146
	21.8955	19.7303		22.0007	14.9418		21.9014	15.7916		22.4151	18.7532
	22.1635	21.5957		21.9695	14.9681		22.7842	16.9231		21.8987	16.4419
	21.8797	19.3647		21.7703	15.2359		22.8439	15.7652		21.9942	17.4891
	21.588	21.0642		21.5947	14.76		21.9661	16.3826		21.763	15.9668
	22.2165	16.6302		21.9743	16.115		21.8271	14.9592		21.8228	16.2497
	22.0315	20.1474		22.101	14.9885		21.8323	15.5555		22.7767	17.0843
	21.8875	20.5855		22.4493	15.5039		22.8224	16.0574		21.874	16.9004
	23.0945	20.3124		21.9524	14.9204		21.8436	14.7919		21.9407	16.5638
	21.6956	21.1819		22.0422	16.6094		21.8387	14.7504		21.7225	16.0616
	22.8709	17.5535		21.9763	14.6717		21.9231	16.405		21.9298	17.7297
	22.4207	21.7589		22.2035	15.5932		21.9543	15.9717		21.8471	14.7354
	22.049	20.0758		21.9941	16.9886		22.2857	20.7691		21.8564	16.9139
	22.7456	21.7305		22.2998	17.6672		22.9843	16.0281		21.9337	17.3064
	21.8877	20.4183		21.9804	15.0809		22	15.6363		21.8205	15.842
	21.6099	19.4405		22.0121	15.5878		21.9952	15.1392		21.8684	16.7017
	22.9053	21.6305		21.8049	15.8595		22.034	15.4558		22.7908	17.5349
	23.1499	21.85		22.0405	15.7756		22.8252	16.6529		22.7678	17.0367
	22.9101	22.0074		22.029	15.0483		21.9651	16.365		22.0913	16.1931
	22.8515	22.1957		21.9882	15.2519		23.0331	17.4223		22.7555	17.7261
	21.7887	21.2137		22.0136	15.7143		22.0244	16.2877		21.9739	17.7716
	22.1093	20.7037		21.9312	16.6158		22.0898	15.4911		21.9763	17.0487
	22.0124	18.0528		21.9788	14.4867		22.0656	16.2233		23.067	15.0696
	22.0252	20.9909		22.0926	15.3176		21.9033	15.9442		21.8451	17.659
	22.9491	22.2493		22.1412	15.2252		21.906	16.2641		21.5181	17.2065
	21.9835	20.9681		22.1018	15.2128		22.1304	15.9501		21.8204	16.7053
	21.9829	19.9508		22.1212	15.586		22.8987	15.2373		21.9996	16.7251
	21.854	21.2492		22.0661	15.3294		21.9531	15.2864		21.8574	15.5299
	22.9079	22.2211		22.0091	15.9339		22.0346	15.2407		21.9887	15.8089
	22.0268	21.2915		22.8454	15.7258		21.957	16.2027		21.5844	14.93
	22.4365	21.2014		22.1105	15.3215		21.9271	14.7444		22.7531	17.3122
	21.9643	21.3427		21.9622	15.286		21.8037	15.6954		21.7732	17.4919
	22.1294	21.1246		21.822	14.8028		22.0437	15.7428		21.9089	15.7993
	21.9877	21.1458		22.675	14.4965		21.8729	18.5566		21.872	16.525
	22.7824	21.8273		22.0228	15.3823		22.7616	15.5727		22.1803	16.7525
	22.3764	21.5819		22.002	15.2448		22.8581	16.1889		22.8486	17.4658
	22.3214	21.076		22.1967	15.1629		22.1626	17.1168		21.5271	17.2102
	22.9215	22.304		21.8262	15.0065		21.9219	13.3761		21.8274	14.7115
	21.6138	21.199		22.9483	15.6218		21.8752	15.8002		22.4051	17.2867
	21.6675	20.8906		21.9029	15.1992		21.8988	15.2529		21.5709	16.2676
	22.238	21.2671		21.9925	14.6077		21.8456	15.6476		21.9121	15.1633
	23.0594	21.9036		21.9909	15.1155		21.8672	15.5774		21.4056	15.2919
	22.866	21.6776		21.9051	15.0583		21.9483	14.9377		21.9295	17.4111
	21.9785	20.2862		21.7279	14.7889		22.2565	15.4502		21.9432	16.9496
	21.8078	21.2466		21.9329	14.9117		21.8448	14.8972		21.7889	16.8985
	21.833	21.5333		21.8981	16.5531		21.9337	15.2945		22.0084	16.2927
	21.907	21.7735		21.9363	14.7698		21.8815	16.4955		21.4841	14.5736
	22.3983	21.6125		21.9699	14.9883		21.5969	14.8734		22.9881	17.4063
	22.8035	22.2377		21.8467	14.4152		22.1042	16.4664		21.7585	16.0026
	22.741	22.0372		22.0992	14.9545		22.8335	16.1175		22.073	17.4132
	22.5917	21.7837		21.8999	14.4867		22.5679	15.7807		21.849	16.915
	21.9712	20.1945		21.7357	15.281		21.8862	15.7521		21.2027	14.7294
	23.0152	21.6025		21.9104	14.4214		22.0036	15.5322		21.782	15.7471
	21.7929	16.758		22.2582	17.5152		22.0314	15.5602		21.9627	17.295
	21.8405	19.5849		21.9677	14.8238		22.2136	16.4523		21.9841	16.4061
	21.9706	21.518		22.0506	14.7988		21.9574	15.333		21.7668	15.5448
	22.8727	21.9185		21.9424	15.0811		22.1385	14.8604		21.8168	16.1996
	22.0006	21.8334		21.9287	15.1313		21.9308	15.8571		21.8777	16.7688
	21.8386	21.2734		21.9301	15.1501		21.8415	15.5978		21.752	16.1432
	22.062	20.7733		21.9328	15.6017		22.2415	20.1093		22.2822	19.1696
	22.9124	22.4271		21.9838	15.6619		22.3766	17.6591		21.8775	14.7266
	22.7626	21.7258		22.0552	15.1291		22.2893	15.5393		21.914	14.583
	22.5458	21.9836		22.1021	14.576		21.8829	16.2462		21.89	16.5918
	22.079	17.7973		22.064	15.6991		21.9757	16.0206		22.8465	17.2543
	22.9039	21.9601		21.9932	15.4579		22.106	15.3066		22.7512	16.8201
	22.7129	22.3721		21.8884	15.3628		22.0467	15.8153		21.885	17.3317
	22.6452	22.1717		22.0309	15.8817		21.9274	15.5292		21.7724	16.4552
	22.6945	22.1406		22.1296	14.7587		21.8773	15.2431		22.0055	16.3693
	21.7808	19.5434		22.0585	15.5274		22.9537	16.4175		22.8013	17.5248
	22.0241	19.8067		22.156	16.5796		22.4856	16.1106		22.7655	17.0269
	22.8223	22.0252		21.9682	15.2934		22.9267	15.9436		21.8472	15.5199
	23.0254	23.288		21.9153	15.2306		21.8713	15.9515		21.9013	14.7965
	22.4442	22.065		22.0279	15.2779		22.0096	15.317		22.309	15.3689
	22.8928	22.0373		21.9685	15.1982		22.8429	15.8603		22.0705	16.4816
	22.5551	22.1065		22.8473	15.9868		21.8932	16.446		22.0239	16.6392
	22.9082	22.3801		21.9254	14.5896		21.5675	14.4296		21.6992	16.0279
	22.9007	21.6325		21.9927	15.5191		21.6094	14.1921		21.7948	16.0552
	23.0711	22.0072		22.1146	15.5504		22.3065	18.8605		21.9899	15.9085
	21.9233	21.6782		22.7078	15.7453		21.9007	15.2643		22.2753	15.7785
	22.0196	16.9969		22.085	15.5519		22.913	16.4479		21.8124	16.131
	22.9076	21.8668		21.5568	15.6492		22.1484	16.8822		22.2549	18.8628
	21.9461	21.8407		22.2234	16.3503		22.1314	16.7779		22.5797	16.6575
	21.9999	18.9467		21.9567	15.8353		22.0562	16.0028		22.3572	18.9913
	22.6246	22.0583		21.9627	16.3055		22.117	16.3757		22.4144	15.3313
	22.6447	22.1606		21.9355	14.9634		21.9198	15.3361		21.9134	17.0884
	22.8327	22.4564		22.0526	15.4359		21.8688	14.7933		22.2373	17.1939
	22.941	21.709		22.838	16.1711		21.964	15.6067		22.0397	15.8432
	22.7722	22.0664		22.1132	15.7343		21.921	15.6361		21.8847	17.7996
	21.935	16.7677		22.6688	15.2412		22.0615	15.4096		22.0333	16.4777
	22.048	20.468		22.2385	16.1377		21.8759	15.6546		21.9854	16.2247
	21.8387	21.8682		22.0646	15.3157		22.0438	15.9273		21.9502	16.2004
	21.8453	22.1084		21.9078	15.933		21.9487	15.1012		21.848	17.4545
	22.2339	21.6323		22.1764	15.5819		22.8806	18.9691		22.9106	15.7404
	22.3442	21.7622		22.2817	15.5156		22.7342	15.9621		21.9116	15.7073
	22.8347	22.578		22.2362	16.7512		22.1991	16.0326		22.2539	15.6024
	21.8726	21.9563		22.029	15.9837		21.9869	15.0227		22.0036	15.6946
	22.8027	21.9281		21.9651	14.9781		23.0881	16.5707		21.9475	14.6855
	22.5041	22.0453		22.1677	15.9113		22.2833	17.8105		21.987	17.0718
	22.7537	21.8573		22.1292	16.688		22.9341	16.8248		22.8813	17.8822
	21.8707	21.6987		21.9146	15.6922		21.8671	14.7395		21.6375	15.6415
	22.4174	21.7367		22.1165	15.8083		22.5803	16.0832		22.581	17.0723
	22.5521	22.1603		21.9572	14.9878		21.8215	15.4468		22.7779	17.2547
	22.8191	22.2005		21.9568	15.0035		21.9013	15.4068		21.5571	15.27
	22.1293	21.8352		22.3365	15.1737		22.7271	16.853		21.8948	15.9772
	21.9629	20.3743		21.9181	14.9389		21.8541	16.3182		22.295	18.8553
	22.2688	21.601		22.8231	15.1451		22.8803	15.8927		22.0223	15.6612
	22.0739	21.4901		21.8652	14.9735		22.7631	16.0846		22.9234	15.7796
	22.1083	22.023		21.5051	15.8202		22.4052	16.142		21.9148	15.9551
	22.8712	22.4598		21.9134	14.4465		22.7202	16.4018		22.0351	17.3603
	22.5787	21.995		22.0235	16.0046		22.0846	15.5407		21.9355	15.7816
	22.7964	21.8995		22.0089	15.0851		22.2561	16.9569		21.8681	16.8226
	22.0791	20.9448		21.9431	14.5045		21.4707	15.5835		22.0297	16.1402
	22.8484	22.199		21.8923	14.8531		22.7995	16.0295		21.931	15.8647
	22.4814	22.117		21.9976	17.1299		22.0504	15.578		21.9549	15.8477
	22.3196	21.5549		22.4093	15.4658		21.9204	15.7633		22.0203	16.4445
	22.7761	22.11		22.1744	15.2232		21.8526	15.0635		21.9045	17.671
	21.7987	21.486		21.9001	14.7894		21.8321	15.6083		21.9718	16.1856
	21.8826	21.813		22.712	15.8693		22.1978	15.3823		21.7487	15.9557
	22.82	22.1509		22.0091	15.4661		21.9652	16.0191		22.8857	17.1997
	22.7823	22.0554		21.9381	14.8293		21.8603	15.1241		22.3136	18.939
	22.5444	21.8762		21.9884	14.861		21.996	16.3327		21.9234	17.3197
	22.0517	20.9551		22.0055	15.0106		21.9022	15.0646		21.8719	16.0573
	22.7908	21.7774		21.9384	15.0933		22.4348	16.3441		21.9676	16.5489
	21.8326	21.5261		22.0022	15.0879		22.0373	16.5335		21.9085	16.4649
	22.4367	21.8641		22.0128	14.6258		22.8416	16.2289		21.8379	16.4814
	22.6277	22.1223		21.9799	15.3413		21.9689	15.803		21.9316	16.652
	21.8077	21.9395		21.9638	14.6854		21.9926	15.649		21.7733	15.5675
	22.4079	21.8643		22.0523	15.273		22.8824	16.8216		22.1811	17.2229
	21.8395	21.3651		21.7411	15.1882		22.035	15.927		21.7861	15.578
	22.2617	22.1292		22.8998	15.2665		21.8766	15.3221		22.1587	16.2922
	22.0117	20.9223		22.0133	15.9395		21.2733	21.2812		21.9375	15.104
	22.825	22.4783		21.8969	15.0328		21.9027	15.7085		22.1422	16.7418
	21.7587	21.2491		21.9239	14.1805		21.2238	14.2594		21.8758	16.1314
	21.8118	21.9124		22.3947	17.7633		22.7533	15.6374		22.0079	17.2309
	21.8281	21.5312		22.9022	16.4117		22.8447	15.765		21.81	16.1176
	22.3302	21.9187		22.3989	14.4735		22.8331	16.4815		21.9907	16.2615
	22.7727	22.5225		21.8459	14.1773		22.9901	16.4343		22.5174	14.5467
	22.5837	21.8253		21.8907	14.4314		21.9595	15.65		22.8164	14.7392
	21.771	21.4136		22.0837	15.6008		21.4596	14.9235		22.4851	19.1206
	22.6561	21.9537		22.9243	15.869		22.0254	15.3291		22.086	14.6351
	21.8007	21.1005		21.7981	13.9223		21.8789	15.8618		22.0282	15.6105
	22.1147	21.1225		21.952	14.4008		21.6355	15.2766		21.9403	17.5111
	22.2594	21.4146		22.0555	15.9719		22.8982	16.8678		22.0187	16.0077
	22.7966	22.0832		22.0758	14.8897		21.8455	16.0048		22.8925	17.2609
	22.8691	22.341		21.9284	14.0549		22.1047	16.1899		21.7798	15.3382
	21.9232	21.4392		21.86	14.1095		21.7859	14.9786		22.0653	15.5979
	21.7632	21.4656		21.9551	15.059		22.8363	15.6924		21.9314	16.5956
	21.6056	21.0693		21.9501	14.567		22.848	16.4905		22.09	15.9605
	21.9484	21.6758		22.0235	14.1801		22.9567	17.1094		22.3038	17.5899
	21.9681	16.7666		22.0837	14.7597		21.3613	15.0707		22.1188	17.5007
	21.9169	21.006		21.9846	15.3352		21.9543	16.6762		22.1007	16.2234
	22.7004	22.549		21.9616	14.4478		22.057	16.0368		21.8381	15.8868
	22.8135	21.5525		21.9058	14.3293		21.8826	15.6602		21.5358	17.0804
	21.9323	21.4776		22.0043	14.2953		21.7149	14.2031		22.0734	16.1856
	22.3818	21.4826		22.0572	15.6897		21.8907	15.5382		21.9484	15.9239
	22.7815	22.4482		22.9625	15.4745		22.1229	16.3381		21.9924	16.1629
	21.3238	20.3157		22.2303	17.0948		21.8821	15.6206		22.0461	17.1358
	22.638	21.6668		21.987	14.8327		21.6664	14.7077		21.9432	16.6276
	22.174	21.4138		22.9313	15.5507		22.0269	15.8173		21.8874	16.7867
	21.9976	21.8704		22.1982	15.0332		21.9353	14.1572		22.0104	15.7824
	22.7877	22.3942		22.005	14.3437		21.9836	15.6041		21.9219	16.5662
	22.5257	21.8714		22.0526	14.7823		21.8874	16.2776		22.2432	15.6703
	21.9709	20.8792		21.8445	14.9372		21.8638	15.4276		21.5362	17.83
	22.4044	21.9778		21.5042	13.9631		22.9194	16.6107		21.9752	16.7473
	22.7038	22.0525		22.2192	16.5003		22.0517	15.9672		22.0542	16.7821
	22.7719	22.0719		22.8518	15.3153		22.0115	16.348		21.9114	15.4555
	21.7058	21.2851		21.9677	15.9724		21.8376	14.8657		21.9591	15.9544
	21.7977	21.6936		22.0233	14.8396		21.8671	14.9991		22.9282	17.8169
	22.4914	21.7661		21.8864	15.0427		21.8047	15.2391		21.9734	16.9174
	21.9841	20.8773		23.0041	15.732		22.8452	16.6475		22.014	16.99
	21.7814	21.2806		22.0218	15.226		22.8492	16.1952		21.9011	16.1389
	22.6224	21.6253		21.941	14.4021		21.912	15.271		21.8786	16.0673
	22.2411	21.642		22.8852	15.2897		21.9517	15.5792		21.9241	17.1906
	22.5924	22.0854		22.1387	15.1486		22.8549	16.239		22.8548	15.8385
	21.7978	21.8938		21.8884	14.6016		21.8537	15.3588		22.0356	14.8315
	22.5493	21.948		21.9831	15.6851		21.9097	15.0091		21.9514	17.024
	22.3591	21.8444		21.8327	14.8197		21.9179	15.6772		22.0265	17.0946
	21.8278	21.2563		21.9848	14.8355		22.835	15.6596		22.9157	16.5161
	21.9415	20.8582		21.9636	14.9059		22.0121	15.9376		21.9185	15.2802
	22.1853	22.0035		22.0373	15.07		21.8431	15.3302		22.006	16.5163
	22.7615	22.343		21.9547	14.8229		21.9793	16.7511		22.0659	16.0424
	21.6907	21.1473		22.8982	15.1835		21.8982	15.5443		22.1739	15.9312
	21.7935	21.869		21.887	14.5025		21.9793	16.7699		21.8701	14.9338
	21.8069	21.4636		21.9377	14.904		21.9633	15.761		21.7761	15.7202
	22.3143	21.7882		22.0085	16.2616		21.8128	15.0229		21.8561	16.3059
	22.5777	21.773		21.9959	16.1331		21.93	15.4164		21.871	16.2694
	21.7517	21.3775		21.9766	15.2097		21.939	16.367		21.9185	17.0927
	22.731	22.4541		21.9827	14.7978		22.8197	16.3277		22.8389	17.9073
	22.6326	21.9248		22.1454	15.4843		22.8307	16.7427		22.5411	17.6399
	21.783	21.0734		21.917	15.2161		21.9946	15.2677		23.0771	16.8396
	22.7345	21.6239		22.0293	16.6525		21.8675	15.2161		22.6912	17.2497
	22.1351	21.0292		21.9175	14.7981		22.0357	15.5372		21.8646	14.7406
	22.27	21.4424		21.632	14.1175		21.9812	15.4581		22.9646	16.8424
	22.7868	22.0999		21.8573	14.9308		22.7877	16.0934		22.0525	15.0672
	22.8756	22.4557		21.8697	14.7988		21.9347	15.7309		21.5947	16.0303
	21.936	21.6692		22.8288	15.0971		22.7294	15.726		22.0005	16.3975
	22.6813	21.7568		22.0899	14.8179		22.1568	15.8397		21.7978	17.3921
	21.7186	16.4186		22.6115	16.0195		21.8602	16.0697		22.1531	16.7468
	22.7035	22.4536		21.9716	14.9885		21.861	14.9575		22.3853	18.4137
	21.7888	20.9523		21.9722	15.0711		22.9464	16.0498		22.0521	15.707
	21.9219	21.5179		21.965	15.2546		21.7923	15.8719		21.5599	15.4074
	22.3626	21.4734		21.8541	14.6499		21.814	15.7063		21.8691	15.5182
	22.8437	22.4994		22.0564	14.6582		21.9452	16.9202		22.4405	17.4131
	22.7903	22.2776		21.8776	14.6176		22.0117	15.7414		21.899	14.822
	22.6485	21.6052		22.832	16.2899		21.9475	16.136		22.7403	16.6194
	22.7322	22.0762		21.9296	14.1979		21.8509	14.7217		21.62	15.0825
	21.7731	21.2935		21.9319	14.3601		21.8881	15.8495		21.6023	16.6329
	22.4762	21.5073		21.8942	14.4864		21.881	16.1141		21.7601	15.6933
	21.9145	21.9207		21.8821	13.6091		22.8476	16.9833		22.0043	16.8919
	21.8907	20.561		21.8482	14.6577		21.936	14.6123		22.5842	17.0283
	22.8995	22.4335		22.9571	16.753		22.9612	17.2464		22.0553	17.1766
	21.9318	19.7938		21.8831	14.8033		21.794	15.0752		21.9619	16.1685
	21.7028	19.2718		22.2046	15.7929		21.8497	14.9331		21.9859	15.9167
	22.0315	22.0919		21.9822	16.0653		22.8238	16.1376		22.0248	15.0503
	21.954	21.1268		23.0009	16.6465		22.7403	15.6374		21.9373	16.9665
	22.7768	21.8712		22.8943	15.6056		21.9722	15.4611		22.7915	17.2268
	21.7844	19.2317		22.9293	16.7929		22.185	16.092		21.8277	14.6415
	21.9626	21.7949		21.9236	15.2501		21.856	15.4608		21.9294	15.2222
	21.9336	21.6176		21.81	14.7807		22.9591	16.1273		21.978	15.7066
	21.822	20.1064		21.8707	14.9833		22.0029	15.3487		22.5609	16.8164
	22.4117	21.6466		22.0975	15.2485		22.8275	16.2493		21.9812	16.0493
	21.887	21.5285		22.0451	15.0385		22.0618	15.8812		21.4837	16.7392
	21.9624	21.857		21.9231	14.7078		21.7838	15.4969		21.8717	17.7087
	21.8201	21.5558		21.9139	14.7918		22.8501	15.8112		21.8822	16.607
	21.8166	21.1256		22.0513	14.6806		22.1561	15.9344		21.8919	15.9095
	22.3728	21.4454		21.836	14.5876		22.8222	16.0885		21.839	16.7341
	21.8001	20.8809		21.822	15.7059		21.9039	15.3671		21.9574	16.3506
	21.9176	21.6972		22.0323	15.1021		22.0664	15.1274		22.6759	16.9641
	21.8811	21.863		21.9392	16.6104		21.7389	16.4017		21.8168	17.607
	21.7772	21.3691		21.9013	15.0968		22.7403	16.0858		21.2933	15.0036
	21.7687	21.023		21.8777	15.1355		22.1121	15.7315		22.9484	16.5943
	21.9733	21.7416		21.8596	16.0575		22.0136	15.2261		21.8117	15.5186
	21.9047	21.2768		21.8783	14.9854		22.1041	15.3196		21.8912	16.4262
	21.9482	21.5791		22.9081	15.6471		21.9644	14.7358		21.8276	17.5047
	22.0715	22.0077		21.9238	14.7426		21.5218	16.2618		21.8456	16.905
	22.1374	21.9353		21.8467	14.7135		21.9524	14.8857		21.6568	15.2068
	22.5959	22.3931		21.8548	15.5168		22.0077	15.6607		21.8717	16.4964
	22.6064	22.0774		21.936	15.195		22.0885	15.0812		22.0743	15.8455
	21.9762	22.0785		21.9494	13.3097		22.8695	16.2768		21.8238	17.0866
	21.8241	21.5195		21.8958	15.2749		22.1295	15.9507		21.8254	16.4602
	22.5981	21.8203		22.1074	17.6527		21.9246	15.9561		22.7891	17.4918
	22.658	22.1284		21.7086	14.8202		22.9191	15.8273		22.0528	6.01751
	21.838	21.3091		22.486	18.1399		21.9508	15.2122		22.014	18.1403
	22.4819	21.8056		22.8734	14.2838		22.0671	15.6017		22.0084	18.9229
	22.4381	22.1304		22.1304	17.3361		21.8556	15.3229		21.8902	15.7107
	22.9155	22.3235		22.043	15.3376		22.3614	15.8186		22.2647	15.2308
	21.9273	19.0407		21.9912	14.7951		21.909	15.6225		21.8102	16.1915
	22.3359	18.4218		21.9173	16.0025		22.0126	14.7217		21.9175	16.8274
	22.4397	21.8513		21.9756	16.8422		21.9868	15.1795		21.9071	16.0194
	21.5765	21.7042		22.5515	16.0118		22.055	15.5411		21.7787	15.1281
	22.5877	22.2311		22.161	16.0263		22.2501	15.7661		21.8759	14.7844
	21.9804	21.7253		22.1038	16.2358		21.9056	16.1619		21.885	16.8649
	22.7016	22.213		22.2348	16.4933		22.8892	15.5456		21.78	16.1043
	22.8692	20.9287		23.017	16.3863		21.9076	15.6899		22.2464	16.5543
	22.8807	22.551		21.9006	15.2529		22.1887	16.9649		21.8755	14.7666
	21.9031	21.2999		22.0613	15.9453		22.0891	16.3118		22.196	18.2734
	22.8496	22.4415		21.8781	16.8285		21.8435	14.8211		21.8496	15.9442
	22.5658	22.3225		21.986	15.6604		21.9842	16.616		21.8572	16.3808
	23.0573	21.8927		21.9276	14.5702		21.9947	15.7639		21.8804	15.7655
	21.9658	21.3492		22.0094	15.0865		21.964	15.5116		22.1	15.6696
	21.5505	21.3972		21.999	15.1008		22.9967	16.7268		22.0296	16.5754
	23.1406	21.6031		21.9892	15.0488		22.1847	15.6186		21.8529	15.1006
	22.5304	21.9193		22.2284	15.0427		22.0053	15.695		21.6847	16.865
	22.6492	22.1478		22.3202	17.7719		21.8623	14.8946		21.8446	18.0791
	22.0707	21.7513		21.9994	14.9726		21.9671	15.5972		21.9818	16.0644
	22.6804	21.6318		22.1698	15.8481		22.0283	16.6594		22.1503	15.8052
	22.7455	22.4452		21.9471	14.9816		21.9894	16.0768		21.8699	17.3449
	22.9601	21.0923		23.0083	15.5787		21.9366	15.8088		21.8921	15.6711
	22.6178	22.2148		22.0156	15.1636		22.0044	15.4027		21.9077	16.0893
	22.3568	22.3105		21.9425	14.9952		22.8146	16.2195		21.9886	15.8673
	21.5826	20.7232		21.9672	13.7669		22.8732	15.3592		21.8732	16.945
	21.866	21.5057		22.0573	15.8564		21.9587	15.532		21.8797	15.923
	21.852	20.6977		22.0641	14.5452		21.9777	15.6238		21.968	17.8203
	22.1179	21.4631		22.13	14.3828		21.9828	15.5073		21.8187	15.8525
	21.8979	21.3912		22.0412	15.4799		22.935	16.36		21.7703	16.3523
	22.6568	20.7912		22.0419	14.981		22.0242	15.6596		22.9984	17.9763
	21.9244	21.4357		22.0067	14.5271		22.014	16.0191		23.1807	16.7146
	21.8983	21.6501		22.0228	15.9827		22.9449	16.9696		22.0713	15.5494
	21.8229	21.117		21.8753	15.2196		22.0416	16.7186		21.7351	15.0563
	21.8014	21.4833		22.9458	15.0497		21.9295	15.541		21.7587	16.4837
	21.81	21.5308		22.1564	14.418		22.1016	15.7567		22.1031	18.9015
	21.8376	21.7726		22.0369	13.7288		21.9658	16.0436		21.8953	15.2791
	22.3408	21.7538		21.9839	14.3425		21.9604	15.4111		21.9335	17.4133
	22.5469	22.297		22.0212	15.0964		22.8437	16.7808		21.9452	15.4428
	21.7499	21.3564		22.1894	14.738		21.4157	16.6634		21.9819	17.4853
	21.7266	20.487		21.9419	14.4759		22.8552	16.4623		21.8225	15.9051
	22.0405	21.2832		21.9762	13.385		21.9131	15.5367		21.8394	16.865
	21.8313	21.3341		22.1314	15.5392		22.9641	16.614		21.8863	16.4497
	21.8495	21.211		21.9194	14.9026		22.9124	16.9636		22.6195	16.7935
	21.8125	21.4641		21.9858	14.5883		21.3815	14.949		21.9302	14.7041
	21.7481	21.0661		22.8613	15.4753		21.8974	15.9403		21.7944	17.1253
	21.7398	21.4099		21.9868	14.4732		21.4256	16.6421		22.646	16.7558
	21.7404	21.3759		22.0485	13.8007		21.8322	15.6409		21.9801	16.6207
	21.763	21.682		22.091	14.8812		21.8159	15.784		21.8651	17.2114
	22.2672	21.6642		21.8896	14.3597		21.5872	15.7702		22.6364	16.9851
	22.4717	22.2554		21.9912	14.228		21.5946	15.1345		21.823	16.3983
	22.9689	19.8472		21.8959	14.8678		21.9078	16.3856		21.8904	17.3481
	22.6996	22.4565		21.9766	14.5115		21.9326	15.9498		21.9394	16.0056
	22.0121	20.0227		22.0184	14.6106		21.9243	15.6852		21.7619	15.5942
	22.7859	22.3985		22.252	15.8659		21.9017	14.9976		21.9368	16.2829
	22.7802	22.2229		22.0285	14.8578		22.5225	16.4178		21.786	14.7601
	21.8342	21.4676		22.0121	14.1442		21.5383	15.7852		21.8523	15.3961
	21.8169	21.2687		22.0692	14.7886		22.2055	15.2077		21.9139	16.7167
	22.0203	21.6749		22.0649	14.7385		21.9733	15.229		21.7264	15.5646
	22.7967	22.7335		22.0805	15.2687		21.7688	14.5845		22.8199	17.2263
	21.9571	21.6079		21.967	15.8568		22.7417	16.1607		21.8919	15.4702
	21.8367	17.0857		21.8837	14.9731		21.7972	14.8021		22.1332	14.5158
	22.1034	21.3986		22.2188	14.6139		22.7467	15.7834		22.9902	16.572
	22.3302	21.6691		21.9756	13.989		21.8471	15.5109		22.3696	18.5084
	21.756	16.5854		22.0496	14.2855		22.7871	15.8729		22.0226	17.7103
	22.7869	18.4411		22.1277	13.857		21.9246	15.8393		21.9165	16.4379
	21.9881	21.5032		22.0254	15.2898		22.9826	16.4424		21.8639	15.3058
	22.8992	22.4619		22.0324	13.8817		22.1176	16.6218		21.7418	16.5095
	21.7212	18.2878		22.0705	16.0331		21.76	15.3541		21.9228	16.243
	21.6479	16.9854		22.0599	13.5783		21.8656	15.7133		21.8187	15.7953
	22.8089	22.2483		21.9868	15.1342		22.8143	16.4105		21.8569	15.6485
	22.5551	21.9152		22.1081	14.653		22.8271	15.3588		22.1176	15.1698
	22.6235	17.5426		22.1041	15.0791		21.9446	15.3011		21.832	15.3683
	22.1035	20.9399		22.0861	15.1166		21.8433	15.1516		22.803	17.4587
	22.0598	20.5595		21.9161	14.6905		21.7238	14.3837		21.794	15.0143
	22.6871	20.9592		22.0586	15.1568		21.9968	15.2505		21.9373	16.7393
	21.9814	21.1593		22.1346	15.3287		21.9013	15.9779		22.6255	16.7959
	21.9292	21.1979		22.1021	13.733		21.6262	13.3537		21.9389	17.1781
	22.7282	21.1288		23.0486	15.8672		21.8846	15.6849		21.8629	17.1509
	21.6704	21.6		22.0509	14.3736		21.9847	15.8796		22.0478	16.8807
	21.9323	21.6088		22.2714	14.7481		22.697	15.1775		21.9957	14.5164
	22.5717	18.2546		22.0517	14.4701		22.8026	16.4735		21.9281	15.881
	22.435	17.7897		22.0954	14.8191		21.9134	15.5497		21.9725	16.3426
	21.9463	21.3489		21.8619	15.2291		21.7456	14.8521		21.9756	14.5596
	21.7854	21.6899		22.1986	14.9755		22.7476	15.205		21.904	16.8779
	22.5499	20.992		22.1491	16.8498		21.6621	14.7563		21.8566	16.5381
	22.5533	22.3418		21.9794	15.1365		22.7596	14.4849		22.7349	17.5223
	22.6332	21.063		22.0052	15.5326		21.924	15.8835		21.9769	14.7783
	21.7827	21.608		22.1207	14.9401		21.8442	16.0051		22.8848	16.1562
	21.7769	21.5229		22.9942	15.6588		21.724	13.6719		21.3824	15.6954
	21.854	21.4862		22.1205	13.987		22.6974	15.2086		22.1204	15.4879
	21.9393	21.4844		22.2022	15.575		22.8693	22.01		21.9028	14.8776
	22.7868	22.7506		22.0939	17.5564		21.9019	15.7783		22.7955	17.0115
	21.9811	17.4066		22.2807	15.0571		21.8636	15.3904		22.0239	17.464
	22.0622	21.2478		22.0516	14.9306		21.9557	14.8863		21.8265	16.5495
	22.5075	21.7533		22.0917	14.2187		21.7866	14.9392		21.7981	16.1846
	22.8676	22.4181		22.0845	16.901		21.9154	16.5052		21.925	16.9633
	22.7737	18.7023		22.1536	16.115		22.7569	15.8765		21.8181	15.9941
	21.7881	18.4978		22.1274	14.3324		21.8105	15.3685		21.9516	15.3921
	21.8241	17.241		21.8913	14.779		21.9568	14.5856		21.9106	14.7079
	22.6618	22.0553		22.1191	15.4806		21.7964	15.2485		22.8842	17.5076
	22.9327	22.3844		22.3349	15.7959		21.7372	14.8957		21.7621	15.3317
	22.7596	17.8065		22.1608	13.8308		21.7927	15.5628		21.8586	15.6281
	22.0858	20.8224		21.8862	15.0596		21.8995	19.4871		21.8863	16.7252
	22.0603	20.4597		22.2164	14.8734		21.7418	15.7195		21.8255	15.2303
	21.8964	21.0615		23.0115	15.8876		21.8756	15.7497		21.8533	14.9504
	21.8511	21.0709		22.5605	15.5896		22.796	15.4322		21.9551	16.9929
	21.9935	20.5508		22.3943	15.9405		22.7836	15.5792		21.9098	16.4725
	21.8515	21.8834		22.1137	15.4375		21.8257	14.7587		21.8503	15.812
	22.7459	18.4233		22.245	16.3726		21.8501	15.2671		22.036	16.1225
	22.339	20.2946		22.2256	15.2662		22.0767	15.9266		21.7977	17.4355
	21.9203	21.5242		22.9693	16.0711		21.8894	16.1247		21.7608	15.2926
	22.7038	21.0296		22.124	14.3791		21.7512	15.1459		21.9456	15.7397
	21.8985	21.2667		22.1594	17.1275		21.8315	13.7217		21.9431	16.9169
	21.8157	21.6381		23.0134	15.4803		21.8889	15.7882		21.6947	14.7548
	22.5109	22.2573		22.023	15.5184		22.751	15.2008		22.0132	17.1828
	22.9577	22.3427		22.0529	14.8813		22.7606	15.7341		22.3263	16.8253
	21.8175	20.4541		22.0803	16.8918		22.7645	16.3601		21.8624	17.5864
	22.3028	21.995		23.1985	16.6725		21.8835	16.1631		21.5641	16.7028
	21.9402	15.9403		22.0936	15.2368		21.8829	15.4453		22.2446	15.441
	21.779	17.8831		22.1855	17.6252		21.8143	15.2055		21.9149	17.7636
	21.9266	22.0188		22.1029	16.9625		21.9975	16.55		22.7873	17.3432
	22.848	22.6354		22.1183	15.7814		21.9892	16.6321		21.9922	16.426
	22.4177	21.3193		22.0649	14.7216		22.7214	16.8476		21.8055	16.9262
	22.843	22.4711		21.9124	15.0949		21.7647	14.9323		21.9416	15.352
	23.048	21.6653		22.1799	13.9278		21.9674	15.4351		22.013	15.8034
	22.7102	17.5071		22.1513	16.5257		21.7612	14.8935		21.7472	15.239
	21.8474	15.2177		22.0885	14.7759		22.7275	15.3246		21.7535	16.081
	22.8641	22.8669		22.1925	14.3728		21.4064	15.4472		21.9379	17.8134
	22.7957	16.7435		21.9276	14.606		22.0097	15.7909		22.7291	14.9434
	22.6109	21.8332		22.1822	15.5153		21.9967	14.5958		21.7438	15.0072
	22.8602	18.5277		22.2422	14.9246		21.9281	15.9268		21.9304	17.3296
	22.8585	22.684		22.0934	14.9434		22.8245	16.1965		21.3498	16.2216
	22.7898	20.8043		22.1975	14.6436		21.7515	14.877		22.1191	15.8659
	22.8534	18.281		22.1313	14.8919		22.9421	16.3186		22.191	17.4874
	21.8247	15.9378		22.2488	15.5095		21.8063	15.3383		21.8724	15.8858
	22.7821	22.5761		21.9421	14.2731		21.8394	16.0723		22.8968	17.0233
	22.7476	21.5935		22.18	16.0264		21.6892	15.7522		21.7671	15.4138
	22.1147	21.905		22.0394	14.9464		21.7724	15.3685		22.744	16.7229
	23.0033	22.0841		22.0669	16.412		21.3677	15.2236		22.1027	17.1494
	22.5093	21.8338		22.6232	15.9176		21.8484	15.2558		22.0101	15.4112
	22.6871	16.9947		22.7906	15.5694		22.7015	15.3801		22.9448	17.229
	22.5128	21.023		22.0795	16.0889		21.5476	14.0001		21.8856	15.8903
	22.8083	21.0746		21.9173	14.5828		21.7441	15.8052		21.9866	17.9605
	22.3333	22.3525		22.1164	14.7157		21.7086	15.1474		22.0063	17.0795
	23.1124	17.0039		22.3854	15.1641		21.8843	15.8098		22.0295	17.1573
	21.9944	21.6887		22.1525	15.0442		21.9251	17.0589		22.0572	18.385
	22.7571	17.0015		22.2146	14.5859		21.8582	14.8625		22.0317	16.6194
	22.8203	22.0382		23.0286	15.7578		22.7915	16.4753		21.8651	15.3679
	21.9278	20.6129		22.0121	14.0977		22.0253	16.3596		22.8169	17.0264
	22.1609	22.397		22.0748	16.0904		22.728	15.6715		22.8462	17.275
	21.971	21.7433		22.0403	16.5945		21.4243	18.2094		21.9635	17.9443
	22.6904	22.3646		22.0089	14.6732		21.7484	14.2037		21.9642	15.9868
	22.8731	22.0766		22.2039	14.8994		21.8507	15.6651		21.7574	15.9242
	22.0625	22.0395		22.0383	15.1764		22.6889	15.8424		21.9715	15.7262
	21.8259	21.3416		21.9358	13.6373		21.9438	15.3386		21.8053	15.3825
	22.0097	22.2137		22.4483	15.2899		22.6769	16.1061		21.9395	17.9744
	22.8889	20.9086		22.1549	14.8308		22.73	15.1979		22.0456	15.2062
	22.8415	22.0324		22.5794	16.8146		21.8517	15.8048		22.6907	16.1183
	22.7794	22.2936		22.0306	14.3088		23.0818	17.089		22.4975	17.3127
	22.0052	21.7659		23.0161	16.7688		22.7162	15.5942		22.1281	17.8917
	22.8854	21.9157		23.0054	15.8718		21.8871	15.4202		21.89	15.6382
	22.691	21.1334		22.1301	14.9639		21.8145	15.6222		22.0084	15.8453
	21.9999	21.0239		21.7757	14.0053		21.8849	14.5186		21.9427	17.1282
	22.7388	22.0213		22.285	14.9717		22.8061	16.2475		21.966	15.3651
	22.4813	21.9143		21.7776	14.2257		21.9111	16.0782		22.8024	15.1437
	22.7577	22.1584		22.6789	16.2978		21.9316	15.5499		22.1188	15.8601
	23.0533	22.0307		23.0266	14.7626		22.811	15.8322		22.886	16.7069
	21.887	16.926		21.805	15.0205		22.0557	14.9586		21.9974	16.5195
	22.2269	21.8097		22.2222	17.1081		21.5838	15.2065		21.9102	16.1713
	22.0379	20.715		22.0347	15.3372		21.9513	17.2601		21.9309	14.8267
	22.005	21.6311		22.1549	16.15		21.3169	13.0017		21.966	16.0687
	21.834	21.1298		22.1105	14.9227		22.0255	17.5917		22.6203	15.4612
	21.8335	21.0465		22.0314	16.7855		21.8546	15.806		22.8526	16.9524
	22.7976	22.1708		22.0687	16.5373		21.95	15.6568		22.5044	17.1261
	22.3365	22.2156		22.0732	15.0731		22.8201	16.5389		21.9299	16.6744
	22.0294	21.6305		22.079	17.2993		22.8006	17.9624		22.0155	16.9052
	21.7298	20.7308		22.0628	14.675		22.8895	16.8318		22.0718	16.4356
	22.4494	22.2693		22.1771	14.5392		21.8447	15.8034		21.9205	15.6654
	22.0658	21.646		22.1326	15.1039		22.8497	15.5934		22.0139	17.066
	21.8878	21.7807		22.0613	14.8691		22.7216	15.3507		21.5727	15.5532
	23.0121	22.1851		22.2572	15.0438		21.9633	14.453		22.78	16.5206
	22.3967	21.9877		22.2437	15.0079		21.91	15.7283		22.0841	16.3929
	22.042	21.5656		21.9621	14.3278		21.9282	16.3547		21.8992	15.6564
	21.8498	21.6854		21.7909	14.2904		21.7695	14.8952		21.9189	15.3119
	21.9734	21.7353		22.0888	15.3434		21.9161	15.3989		21.9962	14.1585
	22.9543	22.0799		22.0895	14.7913		21.8547	15.4623		22.1284	16.9767
	22.8238	21.9023		22.0016	13.3702		21.9888	16.4584		22.6907	16.4841
	21.9563	21.5265		22.0829	14.636		22.8536	15.7139		23.0239	16.9056
	22.8218	22.7517		22.0374	15.2834		21.8306	15.0964		21.9519	16.3907
	22.0312	21.8927		22.0304	14.9423		22.8177	15.5573		22.9614	16.2969
	21.9037	21.1385		22.2212	15.5556		21.9418	15.0722		22.3826	18.8168
	21.9575	22.1472		22.7029	15.6203		22.875	22.5531		21.996	15.6011
	22.9353	21.6611		22.0267	15.959		21.8686	14.9285		21.5411	15.934
	22.8715	22.0278		22.0693	15.0755		21.8729	15.1568		22.5899	16.2157
	23.0971	22.1588		22.5251	15.2313		21.832	15.0594		22.5289	17.0928
	22.3637	21.5111		22.1442	14.7623		21.976	17.1946		21.9736	16.3468
	23.1485	21.3806		22.1373	15.2191		23.005	15.6381		21.6688	16.1349
	22.5604	21.2368		21.8409	13.9238		22.877	17.2324		21.9615	15.3175
	22.7202	22.266		22.0105	15.3969		21.8041	13.1969		21.8741	14.5098
	22.8246	22.2327		22.0574	14.6312		21.9713	15.5859		21.8225	16.0206
	23.1796	22.5111		22.0553	15.0339		21.8264	14.761		22.114	17.192
	22.9228	22.0341		21.9988	14.9073		21.63	13.5174		21.4458	16.8643
	22.572	22.026		22.0376	16.7835		21.9308	15.7767		21.9709	16.9549
	22.8502	22.0325		22.2555	16.2703		22.009	15.2619		21.9043	17.2981
	22.7174	21.6409		21.9396	16.8514		21.9613	15.8126		22.838	17.5133
	22.6574	21.3816		22.0136	17.2934		21.9026	14.8912		22.2365	15.2188
	22.2835	21.545		21.9792	14.9432		22.773	15.4073		22.3165	14.9971
	22.7653	22.3366		22.0782	15.3418		21.8025	15.6631		22.1003	17.2641
	22.5088	21.4681		22.0169	15.9789		21.7821	15.128		21.9566	17.204
	21.8745	16.7865		22.0884	14.044		21.9686	15.7369		21.9877	16.7035
	22.8464	21.7724		22.0872	15.2231		21.8551	16.2362		22.1254	16.4854
	22.6792	21.2406		22.1028	15.3784		22.821	15.5869		22.8361	15.9276
	21.8271	17.4521		22.0336	14.1814		21.8944	15.44		21.8899	16.5523
	22.454	21.7017		22.0988	14.8854		21.9191	15.1431		21.8681	15.3282
	22.5845	21.8375		21.9246	14.8293		21.9268	15.3547		21.8357	14.7935
	22.5834	22.2277		22.0738	16.6145		21.9439	15.9036		21.9307	15.5216
	21.7937	21.5534		22.0557	17.4035		22.8537	16.8434		22.0717	16.821
	22.5309	22.0823		22.7685	15.8855		21.9364	15.4412		22.0521	16.4439
	21.7073	21.225		22.0096	15.1638		22.149	16.4695		22.7718	15.0821
	21.9717	20.8726		22.0625	14.6179		22.087	15.1718		22.8893	17.6383
	22.4998	21.7774		22.1081	14.6884		21.9698	15.3588		22.0742	16.3025
	21.7076	21.4087		21.8495	15.6454		21.8687	15.3767		22.5185	16.1893
	21.8038	21.2677		22.0643	15.7639		22.0945	15.5586		21.8988	15.865
	23.0689	22.2901		21.8593	15.0164		21.9151	14.8919		22.7928	16.6881
	22.5872	21.8125		21.9881	14.7573		21.7817	15.3185		22.6566	17.1346
	22.0815	21.6972		22.0272	14.3126		21.9368	15.0729		21.863	16.5307
	21.7508	20.6481		22.0347	14.8439		22.9294	16.224		22.0426	15.4048
	21.8113	21.5656		22.1034	15.4227		21.9089	14.703		21.9742	16.625
	22.6162	21.6672		22.0684	15.1494		21.872	14.7683		22.9283	17.6386
	21.8416	21.561		22.4622	15.1406		21.9977	14.6767		22.912	14.9161
	21.6824	21.0645		22.0201	15.9636		21.5623	15.2972		21.4381	14.4617
	21.781	21.6763		21.8392	15.346		21.9134	15.45		21.8951	16.2415
	21.735	21.4869		22.0408	15.3282		21.7986	14.647		22.0617	18.7212
	21.7476	17.0076		22.0027	16.362		21.9765	15.9822		21.845	17.1799
	22.1851	21.5322		22.0022	15.0943		21.7986	16.0908		22.8105	15.3078
	21.9193	20.992		22.8589	16.6799		21.925	14.8908		22.1123	16.2615
	22.1406	21.4279		22.0669	14.7457		21.9489	16.0991		21.872	17.1131
	22.5031	21.7713		21.7578	15.2635		21.8817	15.9377		22.0578	17.2542
	22.3232	22.3533		21.9483	13.9604		22.9354	16.9741		21.9575	16.6644
	22.3716	20.8811		22.0455	14.3398		22.7062	15.6118		21.8157	17.2942
	22.3409	21.379		22.0351	14.7216		22.0188	15.6011		22.0096	17.3787
	22.5926	20.7571		22.0679	15.1295		22.0486	16.3031		21.9998	15.7038
	22.5785	20.8684		22.0618	15.4198		21.8742	15.3974		22.0003	16.9033
	22.0489	17.2909		22.5007	15.8373		22.0122	15.518		21.9564	17.123
	21.7733	21.4609		21.982	14.4266		22.0214	16.57		21.912	16.3719
	21.6181	20.2778		22.0485	14.8605		21.9792	14.7238		21.8204	16.2506
	21.9515	21.7312		22.0191	14.5245		21.9746	14.6923		22.8104	16.7097
	22.5337	21.5015		22.0786	14.4804		21.8014	15.7277		22.5135	15.8825
	21.7264	20.6829		22.164	16.001		22.0623	15.8309		21.9483	17.6294
	21.6112	16.3549		22.0547	15.2945		23.0165	16.5862		22.4805	15.0365
	22.1379	21.7625		21.8329	15.128		22.0247	16.0682		22.8516	16.8713
	21.944	21.8513		21.7853	14.7437		22.8834	14.8523		22.7258	15.9233
	21.8036	20.5426		22.7129	16.1724		22.0247	16.3479		22.8465	16.6414
	21.6882	17.1605		21.9874	14.1627		22.2902	16.2938		21.8469	15.8363
	22.2138	22.0158		22.0832	15.5138		21.8969	16.1354		21.9186	16.6225
	21.5948	15.6792		22.1217	14.8722		22.0546	15.5592		22.2721	18.7117
	22.2616	21.4621		21.8002	17.0934		22.0662	16.871		22.0152	16.5493
	21.828	20.8667		22.0904	16.9797		22.0019	16.9841		22.0412	16.7287
	21.6435	19.7352		22.0273	14.9346		22.0084	15.0123		21.8742	14.9692
	21.7396	21.4077		22.0536	14.6507		21.9204	15.5303		21.9632	16.5619
	22.6877	21.5863		22.0787	17.0467		23.0065	17.0886		22.0549	16.9064
	21.7247	20.516		21.7389	14.9532		22.1184	15.562		21.9315	16.0647
	21.654	18.4169		22.0295	16.4519		21.9523	16.0716		22.1432	16.2089
	21.7822	20.631		21.9892	15.1574		22.0632	14.8482		21.958	16.0326
	21.5404	14.6615		21.7734	15.4708		22.0542	15.2869		22.0569	17.7964
	21.7681	21.5703		22.0755	16.5784		21.7199	14.8602		22.0998	18.3904
	21.982	20.8181		21.9706	14.9604		21.9268	15.74		22.0103	16.836
	21.7895	21.1177		22.0601	15.3872		21.9626	15.1039		21.8138	16.1557
	21.8398	21.6859		21.7485	16.1815		22.0513	16.2891		22.0061	16.942
	22.1963	21.5832		21.823	15.598		22.0818	15.3186		21.9323	17.2101
	21.9537	20.5138		22.1462	15.7734		21.9709	16.1586		22.0811	17.6758
	23.016	21.8554		22.1067	15.454		21.8541	15.2471		21.9715	17.1733
	21.8658	20.5251		22.5387	15.4832		21.9829	15.3897		21.9745	15.03
	21.9238	21.5234		22.0279	15.8169		21.7673	18.8676		21.9572	17.6227
	22.176	22.0682		22.0319	15.3536		21.9816	14.8508		22.0319	16.5728
	21.8281	17.039		22.1194	15.5854		22.398	15.3687		22.0525	17.0173
	22.821	22.2921		22.0033	15.3318		22.0135	15.9224		21.9793	15.777
	21.6891	19.4089		21.9662	14.8758		21.9966	18.0351		22.0401	18.6109
	21.9099	21.0854		21.9004	15.6974		21.9474	16.1583		22.1921	16.4688
	21.6707	20.2779		22.0752	15.5609		22.171	16.0511		22.0112	16.4097
	21.6303	19.8976		21.775	14.9185		22.7088	16.3298		22.7983	17.1698
	21.8475	21.1852		23.0878	16.0647		21.9501	15.1256		22.3878	18.7665
	21.6217	19.4209		22.0043	15.1286		22.0962	16.1398		22.1422	16.0115
	21.8838	17.1509		22.0195	15.1357		22.0795	15.8852		22.0428	16.856
	22.8208	19.8017		22.0812	15.2932		21.9441	15.4048		21.9918	17.4557
	21.8919	20.4008		22.6425	15.8503		22.8906	16.5172		22.4342	18.3987
	21.8717	20.873		21.9709	14.3932		22.9116	15.5939		22.022	17.7203
	22.0807	21.3327		21.9275	14.934		22.0781	15.0433		21.9989	16.5287
	22.4903	21.9524		21.7155	14.9194		22.0876	15.338		21.9269	17.0957
	22.3493	20.7499		22.0082	14.9923		22.0146	15.2895		22.0699	16.3239
	22.243	22.2584		21.9537	15.3027		21.9823	15.4962		22.1499	16.7566
	22.591	20.8454		21.8948	14.9577		21.9269	15.5995		21.9731	15.9388
	22.5276	20.7258		21.9915	14.8821		21.9924	15.9288		22.0235	17.2239
	22.0693	17.2992		21.7767	15.2288		21.9512	16.3885		21.9367	15.8601
	21.8212	20.4715		21.8179	14.9572		21.9489	16.3127		21.8071	16.7438
	21.6826	21.3616		22.1096	15.116		22.6909	15.8572		21.9749	16.7632
	21.9069	16.5727		21.9797	16.1568		21.9834	16.0136		22.0571	17.3377
	21.9129	21.6493		22.4449	15.4013		22.5836	16.3606		22.1553	18.8874
	22.5141	21.4643		21.9623	14.9382		22.1515	15.82		21.887	16.3105
	21.672	20.5633		22.0579	16.6349		22.0224	14.7719		21.8941	16.9153
	21.7953	20.4558		21.8628	14.6119		22.0427	16.2485		21.8699	15.1146
	21.8883	21.7811		21.706	14.8633		22.0836	15.6251		22.1086	16.0831
	21.672	17.0708		21.9886	14.4823		22.1883	14.847		22.9089	15.9817
	22.1607	21.9553		21.8393	15.4568		22.5802	15.6666		21.8479	16.1541
	21.5554	15.7498		22.002	14.5149		21.8286	15.1073		21.9651	16.4429
	22.6707	21.5395		21.8697	14.1206		22.0242	16.3131		21.7962	15.6503
	21.7098	21.344		22.2666	17.6508		22.058	16.1093		21.9402	15.9775
	21.7113	20.4165		22.0421	15.1733		21.998	15.4537		21.897	16.8475
	21.6435	18.3643		21.9765	14.9653		21.9674	15.3959		22.1062	14.9884
	21.7656	20.5784		22.0035	15.4946		21.8957	14.7087		21.9369	16.3633
	21.5516	14.127		22.3768	16.3688		21.937	16.1177		21.9783	16.8547
	21.7353	21.5088		22.0212	15.6234		21.8945	16.1192		22.8743	17.2401
	21.6036	20.3925		22.0177	14.869		22.0366	16.4491		21.8922	15.9131
	21.7612	21.0751		21.9786	14.8541		23.1492	16.2291		21.9501	16.8023
	21.787	21.6421		21.9001	16.6085		22.3972	15.1496		21.9547	17.3988
	22.1945	21.6002		22.0007	15.5331		22.1309	15.612		21.9107	16.25
	22.1602	19.9281		21.9188	13.6225		22.9306	16.4068		22.8703	15.2479
	22.9815	21.798		22.0151	14.9815		22.4146	15.3635		22.9497	17.3478
	21.8098	20.4795		22.2238	15.531		22.1208	16.1007		21.9315	16.1119
	21.8893	21.5072		22.0368	15.1299		21.9672	15.6064		21.7896	15.7199
	21.7924	16.7018		22.0432	15.1136		22.9126	17.122		21.9415	17.244
	22.1408	22.0386		21.8764	15.0118		22.0851	17.027		22.1091	15.7531
	21.7062	19.4727		23.064	16.4885		22.1034	15.8784		21.9606	16.3952
	22.786	22.2702		21.9311	14.9611		22.4981	15.1875		21.7923	15.332
	21.9173	20.9451		22.1047	16.9624		21.9794	15.5666		21.8915	15.7825
	21.634	19.9596		21.874	15.668		22.8908	16.6012		22.9472	16.0367
	21.631	20.0188		21.8899	15.2977		22.1016	15.6449		21.937	14.6214
	21.6059	19.4656		21.7239	15.282		22.8858	16.4049		22.0234	15.6016
	21.6488	20.9016		22.0298	16.8751		21.9721	15.1601		21.9778	16.6168
	21.6775	20.8813		22.5286	17.6874		21.9518	15.6234		22.1596	17.4555
	22.9828	20.3867		22.0502	15.4085		21.9865	16.7162		22.9648	15.7174
	21.885	20.4216		22.0896	15.5811		21.9816	16.0678		22.8567	15.6647
	21.6849	16.9436		21.9812	15.7945		21.9342	16.5601		22.0033	17.2304
	22.9581	15.6378		22.1554	16.0991		21.9495	14.0649		21.8808	17.3062
	22.7148	19.9873		21.9226	15.5484		23.1225	17.0762		21.8479	16.6886
	21.9987	21.8963		22.0533	17.0983		21.929	15.3265		21.91	16.2433
	21.5606	20.4333		22.0181	14.7875		22.8668	16.0562		21.9368	14.6264
	22.7969	20.6528		22.1954	15.7371		22.0397	16.6741		21.9849	17.1018
	23.0103	20.237		22.9891	15.9038		22.0533	16.6588		21.8533	15.9688
	22.8431	21.8881		22.2067	15.0514		21.9979	15.721		22.1793	18.251
	21.6743	18.8151		21.9537	14.6338		21.9671	16.0144		21.8475	17.7547
	21.5682	18.7498		21.9514	15.4312		22.0308	15.8625		22.5577	16.5582
	22.8083	21.7313		22.9254	15.4641		21.9978	15.2928		22.8326	16.0987
	21.9625	21.0234		22.3883	15.3538		21.9272	16.4105		21.8468	16.5048
	21.9542	21.3987		22.3527	16.9011		21.9073	15.9136		22.8633	15.2919
	21.9225	22.0974		22.0442	14.4502		22.9159	16.6733		21.9152	15.9908
	22.3483	21.3564		22.1179	16.8144		22.1247	16.2063		22.0554	17.2337
	21.8645	20.6691		22.2604	15.1986		22.0927	16.5794		21.375	15.561
	21.6836	19.6831		21.4753	14.2772		21.8568	14.8511		22.217	18.9131
	22.3979	20.5815		22.2448	15.0175		21.864	15.2801		22.5774	16.9212
	22.8887	21.728		21.9664	15.4995		22.9065	16.7407		23.0996	15.7824
	22.2035	21.3459		21.7104	14.2292		21.8905	15.5785		21.8177	16.6233
	22.3546	22.0786		21.784	14.2312		22.9163	16.2872		21.913	16.6486
	21.8528	20.2676		21.9746	15.2854		21.9201	15.2421		21.8933	16.4692
	21.6585	21.0889		21.9708	16.9007		21.9525	15.5312		21.9262	17.011
	22.9177	21.6847		22.2448	17.3791		21.9094	15.4033		21.8183	15.5999
	22.5132	21.3304		22.0331	15.9248		21.9355	15.4929		21.8995	16.8992
	22.8628	22.4293		21.6683	13.8345		21.9461	15.6623		21.8865	17.7525
	21.632	20.3413		21.9475	14.1009		22.8887	15.9678		21.8628	16.8164
	22.0645	18.3457		22.1821	17.636		22.0532	16.1059		21.8465	15.308
	21.8629	20.4141		22.5447	16.5897		21.8885	15.3535		21.9162	15.0576
	21.9008	21.1766		22.1334	17.3859		21.9827	16.9251		21.9133	17.023
	21.6642	20.9222		23.0737	15.706		21.8937	15.4891		21.9236	16.6283
	21.7627	20.5749		22.0641	14.815		22.0132	16.7986		21.9247	15.2574
	21.953	20.9642		21.9979	16.9524		21.9696	15.988		21.7967	15.968
	21.973	21.0953		22.5377	14.4926		21.8255	14.96		21.9595	16.9465
	22.4383	21.7247		22.0195	15.7555		21.9376	15.6645		21.6944	16.656
	21.4741	20.9078		21.9316	14.512		21.9793	16.4582		22.0169	16.2713
	21.8696	18.5459		21.6618	14.061		22.8682	16.5371		21.8949	16.1916
	21.7083	21.2019		21.9831	14.8483		22.8394	16.789		22.5693	16.2963
	21.8615	18.6601		21.7314	14.4267		22.0315	15.6198		21.9302	15.1321
	21.6437	20.6888		21.978	15.7487		21.8735	15.194		21.9421	16.941
	23.0571	20.8389		22.0156	14.8567		22.0338	15.6452		21.8062	15.1536
	22.8768	22.432		22.599	14.9325		21.9789	15.5771		21.8343	15.9982
	23.0655	21.1045		21.87	14.1378		21.957	15.6624		21.8608	15.2859
	21.7734	20.2704		21.9084	14.8072		22.7927	15.9398		23.1521	15.9198
	22.7535	22.0705		21.8208	15.4889		22.8174	15.6214		21.8933	14.9106
	21.8029	21.2519		22.0264	16.178		21.847	16.0817		22.0403	16.5891
	21.7077	21.423		22.165	15.5117		22.1335	15.8582		22.0184	18.1609
	21.7197	21.2455		21.9966	15.9856		21.8484	14.6704		21.9004	16.1669
	21.8271	21.01		21.9594	14.8372		22.895	15.8919		21.9651	16.6785
	22.6737	21.5717		21.7635	17.0596		21.8113	15.9344		21.9746	16.9848
	22.7036	22.1385		22.9191	16.682		21.8034	15.5723		21.887	15.1813
	23.0345	22.2085		21.9854	15.9282		21.9261	16.8136		21.9148	17.1931
	21.7857	20.5708		22.1203	16.8571		21.9992	15.3957		21.9051	15.5236
	22.1818	21.1925		22.0752	15.5292		21.9315	16.1012		21.8347	17.8972
	22.4581	21.6739		22.8579	14.5606		21.8815	15.7877		21.9437	15.7187
	21.7996	21.5435		21.9871	14.3015		21.8156	14.2789		21.8701	15.8794
	22.42	21.7756		22.0913	15.7729		21.8502	15.8589		21.8301	15.6157
	21.758	20.9091		22.0193	16.1048		21.904	13.6966		22.4509	15.9972
	21.8105	20.6196		22.1004	15.9689		22.922	17.0425		21.8232	16.6227
	21.6229	20.7932		22.0832	15.2289		21.8191	14.6029		23.1452	14.8674
	22.1773	22.1263		22.9774	17.0897		21.8213	15.053		21.5942	16.1032
	22.0406	21.7962		21.9793	14.4155		21.6735	15.2676		21.8871	16.1907
	22.8235	21.4096		21.9483	15.9331		21.8167	14.9484		22.8944	17.7662
	22.9147	20.0105		22.6918	14.9505		22.7385	15.7137		22.1167	17.3959
	22.8465	22.0818		21.8447	14.8523		21.7863	14.9155		21.952	15.9406
	21.9956	17.5421		22.822	16.3679		21.9553	16.8718		22.0289	17.783
	21.8467	17.8134		22.9727	15.5742		21.858	15.0817		21.8664	16.206
	21.747	21.4298		21.9644	14.9775		22.7237	15.5048		21.861	15.733
	21.7503	21.5217		21.9983	14.2504		21.8109	14.5937		21.8922	16.948
	21.881	21.5384		22.0679	15.1345		21.5724	16.3571		21.7718	14.5409
	21.9218	21.0141		22.9167	17.064		21.857	15.2767		21.2051	16.6288
	22.5408	22.2449		21.8565	18.1006		21.8483	18.0609		22.8354	17.2003
	21.9329	22.2328		22.2435	16.9977		22.0281	18.1044		21.9894	17.9984
	22.8083	22.7419		22.1304	14.7846		21.7274	15.3343		21.7811	16.3386
	21.9401	20.9221		22.1174	15.0105		22.5899	21.4425		21.8266	15.194
	21.8718	21.6984		21.8638	14.5567		21.4816	15.8276		21.6258	15.8397
	22.0547	22.0081		22.9003	15.3414		21.8267	15.3844		22.6427	16.1177
	21.8899	17.5116		22.19	15.4004		21.8935	15.1742		22.6057	16.8725
	21.9484	21.7573		21.9921	14.3249		21.855	15.875		21.9027	16.337
	22.8712	22.2513		22.1335	16.7425		22.7993	16.0911		21.8862	17.6156
	22.8657	22.6643		22.978	15.2272		21.4977	15.806		21.8212	14.5994
	21.8684	21.9033		22.1103	14.8784		21.8193	15.1243		22.4938	16.8054
	22.8425	22.3932		22.9213	16.8307		21.807	15.1317		21.7252	15.2374
	22.7159	22.193		22.0311	14.8492		21.8566	15.5886		21.975	18.3403
	22.8975	22.1399		21.9849	15.0199		21.8655	16.5085		21.9197	15.7361
	21.9154	21.9667		22.0221	14.859		21.8438	15.78		21.8448	14.9337
	21.9504	21.8739		22.0051	14.2329		21.9433	15.2673		21.9056	16.2957
	22.8783	21.2237		21.7538	14.1334		21.9067	19.3046		21.6464	14.7264
	22.4692	22.5625		22.0148	15.3685		21.9084	15.8042		21.9272	15.4093
	22.855	21.3508		22.0681	14.537		21.8004	15.6126		21.8263	16.8656
	22.0314	21.888		22.0629	15.5393		21.7768	15.3664		21.9848	18.6506
	22.6925	22.0468		22.9359	16.4871		22.7581	15.7303		21.8396	16.7391
	22.9553	21.664		22.09	17.0859		21.8459	15.0375		22.7185	16.4788
	22.3799	22.3617		23.0025	15.2689		21.848	15.4594		21.8393	16.8176
	22.8539	21.9264		22.2136	16.0887		21.8757	15.6914		22.7881	17.3512
	22.1368	20.0403		21.8922	14.4254		21.8846	14.7615		21.7903	14.8459
	22.9034	22.5511		22.1587	16.7687		22.7836	21.9478		21.8718	15.1747
	22.9378	22.209		21.7618	14.0737		22.7737	15.8579		21.9434	16.8289
	23.0089	19.0647		22.0691	15.7173		21.262	14.5945		22.7945	15.8421
	22.9519	22.3319		22.2154	14.9122		21.8522	14.8339		21.8944	16.5852
	22.9521	21.1909		21.8917	13.9747		22.2538	16.5009		22.8224	16.5424
	22.8884	22.6764		21.9875	14.8886		21.9116	14.8402		21.7201	15.2247
	22.8927	18.8934		22.0193	14.5056		21.8752	15.1314		21.6535	15.6279
	22.5592	22.2972		22.1055	14.5536		22.8272	15.9551		22.1196	15.763
	22.0586	21.8439		22.0649	15.1874		21.7454	14.9031		21.8658	16.5515
	22.1253	22.0389		22.0285	14.8418		23.0429	17.3662		21.9496	16.9428
	21.9578	21.287		22.1139	16.7605		21.973	16.9055		22.6657	16.7658
	21.9823	21.3578		21.9137	14.0244		22.6803	15.324		22.7422	16.3638
	21.9479	17.9859		22.1619	15.1164		22.8241	21.833		21.8931	15.9985
	21.7531	21.6437		22.1058	16.3482		22.7592	15.9366		22.2894	15.3199
	21.8709	21.2019		21.7708	14.9139		22.8153	17.0767		21.8089	15.1452
	21.948	19.9523		21.8226	14.4867		21.8069	16.3401		21.8576	16.6038
	22.6981	22.1004		22.2573	17.0562		21.977	16.0164		22.0102	16.2599
	21.7235	20.8042		21.7065	16.309		21.7813	15.4447		21.7649	15.5924
	21.8132	21.7216		21.835	13.9715		21.7948	15.672		22.0485	17.4064
	21.9968	17.5413		22.8982	17.3249		21.9624	16.6513		21.7187	16.019
	21.8359	21.0549		22.0938	14.3071		21.9362	16.7596		21.778	17.0369
	22.8064	21.7977		22.0257	14.8255		22.0608	15.3474		21.8946	16.8894
	21.862	21.6905		22.1388	14.9513		22.8492	16.8603		22.5421	14.4039
	22.7447	21.9136		22.1137	15.2222		22.8472	16.3779		21.8896	16.9469
	21.8377	17.9162		22.0209	14.051		21.775	14.886		21.8966	16.4738
	21.9413	21.2189		21.6919	14.5891		21.7773	15.3612		21.9162	16.7558
	21.9606	21.2825		22.0499	14.388		21.8695	14.5648		21.8636	16.2173
	21.8287	17.8534		22.0467	16.1049		22.8778	16.6921		21.8497	15.7182
	21.7186	21.58		22.1048	14.783		22.8918	16.7911		22.7722	16.6094
	21.8585	21.2171		21.9122	14.4276		22.6504	15.9163		22.8663	17.6231
	22.7838	20.5216		22.3804	17.8147		22.0428	15.2249		22.7803	17.1839
	22.6908	22.0719		21.8492	14.4725		22.6685	15.4913		22.4458	15.9162
	21.7153	20.7553		21.8339	14.9722		22.6245	15.6512		21.7562	15.2262
	21.9335	21.2244		22.0334	14.723		21.8241	15.1501		22.7678	17.244
	21.7987	21.6842		22.6104	15.7399		21.7521	14.0919		22.8063	16.6267
	21.9578	17.518		21.6532	14.0341		21.7547	17.8852		21.8643	16.4399
	22.7905	22.0616		22.1906	14.7074		21.9241	15.2491		22.6404	15.6019
	21.8674	21.7312		22.0715	16.4521		22.7002	15.5727		21.7698	17.0025
	22.7854	22.0329		21.9396	14.489		22.8273	16.9572		22.7515	16.3087
	21.8374	17.8154		22.9822	15.1189		21.9134	15.3195		21.7799	17.3937
	21.8461	21.349		21.6811	14.0047		21.896	15.4769		21.9208	16.9303
	21.7453	20.9016		21.8626	14.8388		21.7351	15.0311		23.0185	15.7051
	21.9741	21.4948		21.9197	14.6121		21.9735	15.9417		21.8202	15.7833
	23.0151	22.0758		21.9909	15.5575		21.9234	15.6282		21.8673	16.1595
	21.8375	21.3983		22.4948	15.4744		22.8081	22.5546		21.8437	16.5941
	21.7545	20.3494		22.0571	16.1557		21.8247	15.126		21.8202	15.8073
	21.8866	21.5514		22.0173	15.9642		21.9455	15.308		21.8075	15.6185
	21.7316	21.0845		21.5592	14.0446		22.0148	16.2986		22.0159	17.9091
	21.7967	20.7546		22.1685	14.9899		22.8062	17.1952		21.9338	15.7665
	21.8843	20.632		22.0055	14.4699		21.8546	15.4741		21.9062	15.6646
	23.0387	21.9324		22.9809	15.7145		22.8027	15.838		22.3586	15.2688
	22.0349	21.7499		21.9956	14.0193		22.0162	15.4074		22.3033	16.7895
	21.7976	20.1141		22.1987	15.8828		21.973	15.1516		21.8943	14.9723
	21.8163	20.3548		22.2493	15.4076		22.9308	16.3042		21.9968	15.0575
	21.9279	20.2239		22.06	16.6613		22.8084	16.3233		22.1128	16.3433
	22.7807	21.8237		22.4226	14.7466		22.0351	16.3955		22.0306	15.0436
	21.9379	20.6652		21.7656	14.4658		22.7618	16.8393		22.8235	16.4752
	21.7665	20.2247		22.2244	15.2249		22.9179	16.6218		22.885	17.3217
	21.9767	21.6714		22.0267	14.3656		21.8654	16.5949		22.0301	15.4927
	21.7716	20.5624		22.5078	15.3494		22.0565	15.6151		21.7886	13.8992
	21.7764	21.1718		22.3517	15.3143		21.9276	14.9926		21.8486	16.2814
	22.0525	21.5755		22.5158	15.9702		21.7592	15.7411		21.9839	15.4953
	21.8328	20.4063		21.8429	14.5717		21.8865	15.4777		21.8024	16.4232
	21.7846	20.345		21.94	14.258		22.8708	16.6469		21.8655	16.5775
	22.8538	21.5488		22.0543	14.3892		21.9031	15.344		22.0761	17.2442
	21.8958	19.5431		22.3004	15.1243		22.7344	14.8671		21.9204	15.6924
	21.7157	19.9994		23.0291	15.4811		21.9902	16.3067		23.0163	16.8486
	22.7274	21.8923		22.5401	15.4596		21.7575	15.2057		21.8499	16.0755
	22.7523	21.7078		22.0686	16.4264		21.7331	16.4149		21.9908	17.1989
	21.8735	20.2286		22.1173	14.5014		22.9112	16.3835		21.8661	15.57
	21.9267	21.5528		21.8091	14.1975		21.9317	15.153		21.7912	17.8033
	22.2893	21.207		22.0718	14.8052		21.8027	14.7765		21.803	16.6427
	22.6272	21.5688		21.9194	14.2541		22.938	16.0049		21.886	16.6772
	22.1997	21.4251		22.2364	16.6946		21.8389	15.3445		22.0468	17.4405
	22.5769	21.7644		23.0509	16.6311		22.8927	16.4088		22.6809	16.9174
	22.8894	22.2269		23.0025	17.2989		22.7367	15.4395		22.065	15.4699
	21.8424	21.0449		21.8767	13.933		22.811	16.2975		21.8483	16.8798
	21.8321	21.1172		22.5384	15.8171		21.9638	15.4036		21.9651	14.7265
	22.9715	22.5532		22.1837	15.6693		21.7135	15.8593		22.0915	16.2879
	22.696	22.0239		21.9086	13.4654		22.9449	16.6183		21.8744	15.361
	21.8712	21.2214		21.9997	13.7767		21.8171	15.1921		21.8654	15.7947
	21.8824	20.6034		22.2575	15.715		22.8543	15.6528		21.95	14.9666
	22.5374	21.543		21.8429	14.4453		21.9773	16.5148		21.9575	16.5175
	22.8099	22.3405		21.9531	14.1639		22.4596	16.3789		21.8325	14.8517
	21.8413	21.3538		22.9966	15.4682		21.97	15.3745		22.1907	14.52
	22.156	21.2808		22.1407	15.3493		21.7922	16.1637		21.4952	14.9387
	21.8008	20.4965		22.2262	15.9592		21.8758	15.8814		21.7569	15.807
	21.8609	20.3883		21.9276	14.3083		23.0539	16.2238		21.9341	15.3803
	21.734	20.3699		22.8851	15.1112		22.0495	16.0673		22.0089	18.6918
	21.8707	20.475		21.6894	14.6623		21.9429	16.1348		21.9912	14.7319
	21.8036	21.3362		22.0207	15.9281		21.8576	15.9001		21.7446	16.4583
	21.8225	21.0552		23.0219	16.9083		21.8556	15.2019		21.8427	16.2355
	21.8165	20.8137		21.9672	14.712		21.8402	16.3237		21.9619	15.6087
	22.1125	17.5634		22.3942	16.3636		21.9799	16.3901		21.9897	17.2054
	22.9632	22.3942		22.0175	15.002		22.9282	16.3157		21.9381	16.3396
	21.8225	19.806		23.1192	16.8233		21.8742	15.5542		21.9404	15.6023
	21.8324	20.1039		22.1686	14.8924		21.9267	16.2079		22.0175	18.0128
	21.7662	20.7935		22.1164	15.0492		21.8981	16.0725		22.0075	16.9539
	21.8542	20.2582		22.6648	16.0882		22.1539	16.0136		21.9468	16.3265
	22.0167	21.7786		21.9154	16.407		21.9238	15.1202		21.8674	14.8641
	22.0112	20.3574		22.1797	14.5003		21.946	15.7029		21.9949	16.8507
	22.0548	21.7825		21.9874	14.2732		21.8961	16.2854		21.9204	15.7848
	22.1746	21.4739		22.7243	16.0097		22.0318	16.8183		22.0347	16.1718
	22.0712	21.621		22.2821	15.0928		21.9394	16.6646		21.8514	16.4904
	22.6937	21.7952		23.1689	15.4084		22.0714	15.426		21.9112	17.1717
	22.0555	21.1632		22.0607	14.1022		21.8884	15.644		21.7392	16.1041
	21.7927	19.8977		22.2247	14.781		22.9106	16.8208		21.8506	15.9881
	21.8602	20.7248		21.8151	15.1025		21.8326	15.5482		21.9715	15.875
	22.8923	21.9895		22.1055	14.8593		21.9843	16.2887		21.8471	16.1092
	23.0416	21.2118		22.0379	15.6749		21.9319	15.306		21.8693	16.6846
	22.3161	21.2819		22.215	15.2562		21.8674	15.6833		21.856	15.1533
	22.8853	22.1876		21.7243	14.6985		22.9495	16.7302		22.2321	15.4737
	22.2831	21.3796		22.4489	15.7657		21.9629	16.2934		21.913	15.1105
	22.5659	21.5486		22.5287	16.9481		22.7868	15.4971		22.418	16.871
	23.0445	22.0616		23.0551	15.929		21.4035	15.4615		22.0182	17.7169
	22.1766	21.0293		23.164	16.4528		22.9027	16.682		22.1367	16.0271
	22.3651	21.267		22.1793	14.0604		22.9765	17.1129		21.5482	16.1447
	21.7944	19.7725		22.4766	14.6582		22.908	17.058		22.001	16.4414
	21.6777	19.0247		22.505	15.4093		21.9045	15.5342		21.8915	16.8527
	21.8025	20.9301		22.9289	14.7631		21.8848	14.773		21.9357	16.0638
	21.8793	20.4892		22.1276	14.6114		22.8834	16.0785		21.8633	14.9962
	22.7024	22.0311		22.0312	14.3454		21.9988	15.2916		22.6061	16.6764
	22.9472	21.232		22.1079	14.3441		22.0303	15.5809		21.7739	16.7506
	22.8272	21.6801		21.7754	14.5801		21.9413	15.6648		21.7994	16.8611
	21.9522	21.6112		21.8672	13.6563		22.0156	16.5506		22.0714	17.3039
	22.0061	21.314		22.058	14.076		22.1713	18.9574		21.786	16.3923
	21.9845	20.9874		22.3658	16.7437		22.2847	15.6121		21.9042	15.2831
	22.537	21.7661		21.9529	14.7521		22.9175	16.2529		21.9585	15.185
	21.7952	21.1359		22.3103	15.6652		21.8659	16.3998		21.8653	15.2204
	22.5967	21.8536		21.8057	13.7805		21.9096	15.4458		22.0208	15.5377
	22.3256	21.6602		21.7788	14.1619		21.8549	16.0353		21.8322	16.1663
	22.6425	21.7212		22.094	16.3924		21.9179	16.0733		21.9497	16.2595
	21.8499	20.0266		22.1496	14.9416		22.8545	16.2074		21.9803	14.9649
	21.9447	20.0654		22.2918	15.6253		22.8874	16.1204		22.1647	16.9421
	22.1059	20.5578		22.1421	15.7505		21.919	15.5663		22.0624	18.593
	23.0726	22.3358		21.7614	14.807		22.0553	16.6963		21.873	17.7792
	22.9384	17.0938		22.1611	14.3768		22.7965	15.2788		22.174	17.2758
	22.6491	21.8803		22.363	16.7605		21.9575	16.1449		21.8107	15.4155
	21.837	20.4334		23.081	15.1279		22.1369	15.0268		21.9026	15.7143
[truncated: 5 more rows]

## Sheet: Fig. 1e
Figure 1
Panel e
DMSO
Time relative to treatment (hrs)	-12	-11.8	-11.6	-11.4	-11.2	-11	-10.8	-10.6	-10.4	-10.2	-10	-9.8	-9.6	-9.4	-9.2	-9	-8.8	-8.6	-8.4	-8.2	-8	-7.8	-7.6	-7.4	-7.2	-7	-6.8	-6.6	-6.4	-6.2	-6	-5.8	-5.6	-5.4	-5.2	-5	-4.8	-4.6	-4.4	-4.2	-4	-3.8	-3.6	-3.4	-3.2	-3	-2.8	-2.6	-2.4
CDK2 activity (granddaughter 1)	1.5938	1.5943	1.59719	1.60352	1.55425	1.52102	1.5108	1.5517	1.59142	1.60919	1.43758	1.30377	1.11326	0.935108	0.812837	0.855574	0.832557	0.81624	0.774878	0.712238	0.668302	0.669019	0.685322	0.709115	0.738347	0.775697	0.799435	0.820895	0.852693	0.897967	0.937379	0.985451	1.03989	1.06542	1.09487	1.14106	1.18738	1.20077	1.22733	1.24819	1.26526	1.23541	1.23753	1.24921	1.22625	1.18926	1.18437	1.16923	1.19261
APC/C activity (granddaughter 1)	0.00217745	0.00199751	0.00149069	0.00149854	0.00170195	0.00551334	0.00905241	0.012588	0.0139048	0.0594865	0.129251	0.278388	0.499092	0.723307	0.909071	1	0.983129	0.926311	0.839115	0.789992	0.785316	0.775702	0.755204	0.688473	0.598988	0.486625	0.359368	0.246779	0.148681	0.072088	0.0307291	0.0076508	0.00170454	0.000754672	0	0.00204087	0.00381285	0.00554766	0.00628632	0.00554766	0.00381285	0.00204087	0	0.000457179	0.000854123	0.00124274	0.00140821	0.00124274	0.000854123
CDK2 activity (granddaughter 2)	1.5938	1.5943	1.59719	1.60352	1.55425	1.52102	1.5108	1.5517	1.59142	1.60919	1.43758	1.30377	1.11326	0.935108	0.812837	0.855574	0.832557	0.81624	0.774878	0.712238	0.668302	0.669019	0.685322	0.709115	0.738347	0.775697	0.799435	0.820895	0.852693	0.897967	0.937379	0.985451	1.03989	1.06542	1.09487	1.14106	1.18738	1.20077	1.22733	1.24819	1.26526	1.23541	1.23753	1.24921	1.22625	1.18926	1.18437	1.16923	1.19261
APC/C activity (granddaughter 2)	0.00217745	0.00199751	0.00149069	0.00149854	0.00170195	0.00551334	0.00905241	0.012588	0.0139048	0.0594865	0.129251	0.278388	0.499092	0.723307	0.909071	1	0.983129	0.926311	0.839115	0.789992	0.785316	0.775702	0.755204	0.688473	0.598988	0.486625	0.359368	0.246779	0.148681	0.072088	0.0307291	0.0076508	0.00170454	0.000754672	0	0.00204087	0.00381285	0.00554766	0.00628632	0.00554766	0.00381285	0.00204087	0	0.000457179	0.000854123	0.00124274	0.00140821	0.00124274	0.000854123
CDK2 activity (granddaughter 3)	1.5938	1.5943	1.59719	1.60352	1.55425	1.52102	1.5108	1.5517	1.59142	1.60919	1.43758	1.30377	1.11326	0.935108	0.812837	0.855574	0.832557	0.81624	0.774878	0.712238	0.668302	0.669019	0.685322	0.709115	0.738347	0.775697	0.799435	0.820895	0.852693	0.897967	0.937379	0.985451	1.03989	1.06542	1.09487	1.14106	1.18738	1.20077	1.22733	1.24819	1.26526	1.23541	1.23753	1.24921	1.22625	1.18926	1.18437	1.16923	1.19261
APC/C activity (granddaughter 3)	0.00217745	0.00199751	0.00149069	0.00149854	0.00170195	0.00551334	0.00905241	0.012588	0.0139048	0.0594865	0.129251	0.278388	0.499092	0.723307	0.909071	1	0.983129	0.926311	0.839115	0.789992	0.785316	0.775702	0.755204	0.688473	0.598988	0.486625	0.359368	0.246779	0.148681	0.072088	0.0307291	0.0076508	0.00170454	0.000754672	0	0.00204087	0.00381285	0.00554766	0.00628632	0.00554766	0.00381285	0.00204087	0	0.000457179	0.000854123	0.00124274	0.00140821	0.00124274	0.000854123
CDK2 activity (granddaughter 4)	1.5938	1.5943	1.59719	1.60352	1.55425	1.52102	1.5108	1.5517	1.59142	1.60919	1.43758	1.30377	1.11326	0.935108	0.812837	0.855574	0.832557	0.81624	0.774878	0.712238	0.668302	0.669019	0.685322	0.709115	0.738347	0.775697	0.799435	0.820895	0.852693	0.897967	0.937379	0.985451	1.03989	1.06542	1.09487	1.14106	1.18738	1.20077	1.22733	1.24819	1.26526	1.23541	1.23753	1.24921	1.22625	1.18926	1.18437	1.16923	1.19261
APC/C activity (granddaughter 4)	0.00217745	0.00199751	0.00149069	0.00149854	0.00170195	0.00551334	0.00905241	0.012588	0.0139048	0.0594865	0.129251	0.278388	0.499092	0.723307	0.909071	1	0.983129	0.926311	0.839115	0.789992	0.785316	0.775702	0.755204	0.688473	0.598988	0.486625	0.359368	0.246779	0.148681	0.072088	0.0307291	0.0076508	0.00170454	0.000754672	0	0.00204087	0.00381285	0.00554766	0.00628632	0.00554766	0.00381285	0.00204087	0	0.000457179	0.000854123	0.00124274	0.00140821	0.00124274	0.000854123
[truncated: 155 more columns]

## Sheet: Fig. 1f
Figure 1
Panel f
	TOP
CDK4/6i
Time relative to treatment (hrs)	-12	-11.8	-11.6	-11.4	-11.2	-11	-10.8	-10.6	-10.4	-10.2	-10	-9.8	-9.6	-9.4	-9.2	-9	-8.8	-8.6	-8.4	-8.2	-8	-7.8	-7.6	-7.4	-7.2	-7	-6.8	-6.6	-6.4	-6.2	-6	-5.8	-5.6	-5.4	-5.2	-5	-4.8	-4.6	-4.4	-4.2	-4	-3.8	-3.6	-3.4	-3.2	-3	-2.8	-2.6	-2.4
CDK2 activity (daughter 1)	1.49677	1.5088	1.51274	1.53529	1.52354	1.52036	1.50576	1.4902	1.44838	1.43584	1.44796	1.50094	1.35169	1.23559	1.10308	0.960521	0.785585	0.811509	0.798309	0.793928	0.766175	0.725002	0.691674	0.674007	0.66203	0.666166	0.679518	0.703564	0.742063	0.783183	0.825774	0.86388	0.896185	0.9167	0.93906	0.955482	0.976403	0.997664	1.01764	1.03812	1.03558	1.04613	1.05537	1.07271	1.1054	1.14143	1.17102	1.1979	1.20522
APC/C activity (daughter 1)	0.00531544	0.00365325	0.00487668	0.00545758	0.0104842	0.0137498	0.0148546	0.013292	0.00983509	0.00475182	0.00254347	0.103898	0.200928	0.295166	0.433482	0.594715	0.742392	0.876969	0.917546	0.958448	0.925597	0.846286	0.791451	0.803255	0.805217	0.79952	0.788596	0.782885	0.752549	0.72523	0.639902	0.532173	0.393536	0.252275	0.135418	0.0605253	0.0116475	0.00380261	0.00023926	0.000446996	0.000650375	0.000736972	0.000650375	0.000446996	0.00023926	0.00188396	0.0035197	0.00512113	0.00580301
CDK2 activity (daughter 2)	1.49677	1.5088	1.51274	1.53529	1.52354	1.52036	1.50576	1.4902	1.44838	1.43584	1.44796	1.50094	1.35169	1.23559	1.10308	0.960521	0.785585	0.811509	0.798309	0.793928	0.766175	0.725002	0.691674	0.674007	0.66203	0.666166	0.679518	0.703564	0.742063	0.783183	0.825774	0.86388	0.896185	0.9167	0.93906	0.955482	0.976403	0.997664	1.01764	1.03812	1.03558	1.04613	1.05537	1.07271	1.1054	1.14143	1.17102	1.1979	1.20522
APC/C activity (daughter 2)	0.00531544	0.00365325	0.00487668	0.00545758	0.0104842	0.0137498	0.0148546	0.013292	0.00983509	0.00475182	0.00254347	0.103898	0.200928	0.295166	0.433482	0.594715	0.742392	0.876969	0.917546	0.958448	0.925597	0.846286	0.791451	0.803255	0.805217	0.79952	0.788596	0.782885	0.752549	0.72523	0.639902	0.532173	0.393536	0.252275	0.135418	0.0605253	0.0116475	0.00380261	0.00023926	0.000446996	0.000650375	0.000736972	0.000650375	0.000446996	0.00023926	0.00188396	0.0035197	0.00512113	0.00580301
	Bottom
CDK4/6i
Time relative to treatment (hrs)	-12	-11.8	-11.6	-11.4	-11.2	-11	-10.8	-10.6	-10.4	-10.2	-10	-9.8	-9.6	-9.4	-9.2	-9	-8.8	-8.6	-8.4	-8.2	-8	-7.8	-7.6	-7.4	-7.2	-7	-6.8	-6.6	-6.4	-6.2	-6	-5.8	-5.6	-5.4	-5.2	-5	-4.8	-4.6	-4.4	-4.2	-4	-3.8	-3.6	-3.4	-3.2	-3	-2.8	-2.6	-2.4
CDk2 activity	1.39567	1.42331	1.45945	1.50633	1.5299	1.53318	1.53065	1.53655	1.58401	1.60619	1.64429	1.65857	1.65843	1.62344	1.62037	1.59565	1.6284	1.60999	1.62426	1.62886	1.63677	1.63073	1.66841	1.64283	1.62277	1.61801	1.60478	1.58644	1.64222	1.45403	1.30811	1.14261	0.977834	0.776641	0.806007	0.783586	0.759256	0.728562	0.691666	0.674827	0.668957	0.696084	0.731934	0.776914	0.806489	0.839673	0.861606	0.88218	0.919561
APC/C activity	0.00132791	0.00173678	0.00187035	0.00166808	0.00123051	0.000589787	0.00031569	0	0	0	0	0	0	0	0.00138702	0.0025913	0.00377032	0.00427233	0.00377032	0.0025913	0.0032934	0.00356159	0.00518208	0.00587206	0.0053185	0.00445509	0.00347033	0.00342479	0.109863	0.201895	0.291078	0.449146	0.591997	0.742076	0.88802	0.945286	1	0.980095	0.872081	0.825986	0.801431	0.784777	0.776203	0.769213	0.764296	0.770125	0.769634	0.768964	0.712454
[truncated: 155 more columns]

## Sheet: Fig. 1g (DMSO)
Figure 1
Panel g
DMSO	CDK2 activity
Time relative to treatment (hrs)	-12	-11.8	-11.6	-11.4	-11.2	-11	-10.8	-10.6	-10.4	-10.2	-10	-9.8	-9.6	-9.4	-9.2	-9	-8.8	-8.6	-8.4	-8.2	-8	-7.8	-7.6	-7.4	-7.2	-7	-6.8	-6.6	-6.4	-6.2	-6	-5.8	-5.6	-5.4	-5.2	-5	-4.8	-4.6	-4.4	-4.2	-4	-3.8	-3.6	-3.4	-3.2	-3	-2.8	-2.6	-2.4
1	0.62	0.65	0.67	0.69	0.7	0.72	0.75	0.79	0.83	0.88	0.94	0.96	0.99	1.03	1.06	1.07	1.1	1.11	1.12	1.14	1.16	1.19	1.22	1.23	1.25	1.26	1.3	1.31	1.35	1.37	1.4	1.4	1.39	1.39	1.41	1.42	1.42	1.46	1.47	1.47	1.5	1.5	1.54	1.53	1.54	1.51	1.51	1.46	1.47
2	0.62	0.65	0.67	0.69	0.7	0.72	0.75	0.79	0.83	0.88	0.94	0.96	0.99	1.03	1.06	1.07	1.1	1.11	1.12	1.14	1.16	1.19	1.22	1.23	1.25	1.26	1.3	1.31	1.35	1.37	1.4	1.4	1.39	1.39	1.41	1.42	1.42	1.46	1.47	1.47	1.5	1.5	1.54	1.53	1.54	1.51	1.51	1.46	1.47
3	1.62	1.63	1.63	1.61	1.61	1.64	1.47	1.31	1.13	0.94	0.76	0.72	0.68	0.68	0.67	0.64	0.64	0.65	0.68	0.7	0.74	0.78	0.82	0.84	0.86	0.87	0.86	0.84	0.82	0.82	0.84	0.89	0.96	1.01	1.07	1.09	1.09	1.11	1.13	1.16	1.19	1.24	1.29	1.34	1.38	1.41	1.44	1.47	1.51
4	1.62	1.63	1.63	1.61	1.61	1.64	1.47	1.31	1.13	0.94	0.76	0.72	0.68	0.68	0.67	0.64	0.64	0.65	0.68	0.7	0.74	0.78	0.82	0.84	0.86	0.87	0.86	0.84	0.82	0.82	0.84	0.89	0.96	1.01	1.07	1.09	1.09	1.11	1.13	1.16	1.19	1.24	1.29	1.34	1.38	1.41	1.44	1.47	1.51
5	1.45	1.49	1.51	1.52	1.55	1.59	1.62	1.66	1.67	1.67	1.65	1.63	1.66	1.69	1.7	1.72	1.69	1.65	1.6	1.6	1.61	1.68	1.72	1.77	1.79	1.79	1.73	1.68	1.67	1.68	1.48	1.33	1.2	1.05	0.86	0.89	0.89	0.87	0.85	0.82	0.79	0.77	0.76	0.76	0.76	0.76	0.77	0.8	0.81
6	1.45	1.49	1.51	1.52	1.55	1.59	1.62	1.66	1.67	1.67	1.65	1.63	1.66	1.69	1.7	1.72	1.69	1.65	1.6	1.6	1.61	1.68	1.72	1.77	1.79	1.79	1.73	1.68	1.67	1.68	1.48	1.33	1.2	1.05	0.86	0.89	0.89	0.87	0.85	0.82	0.79	0.77	0.76	0.76	0.76	0.76	0.77	0.8	0.81
7	0.6	0.6	0.63	0.67	0.71	0.75	0.79	0.83	0.85	0.85	0.84	0.85	0.87	0.9	0.96	1.01	1.08	1.13	1.17	1.2	1.24	1.26	1.29	1.34	1.36	1.36	1.34	1.34	1.32	1.36	1.38	1.43	1.47	1.5	1.49	1.51	1.51	1.54	1.57	1.63	1.67	1.72	1.72	1.7	1.68	1.69	1.69	1.72	1.71
8	0.6	0.6	0.63	0.67	0.71	0.75	0.79	0.83	0.85	0.85	0.84	0.85	0.87	0.9	0.96	1.01	1.08	1.13	1.17	1.2	1.24	1.26	1.29	1.34	1.36	1.36	1.34	1.34	1.32	1.36	1.38	1.43	1.47	1.5	1.49	1.51	1.51	1.54	1.57	1.63	1.67	1.72	1.72	1.7	1.68	1.69	1.69	1.72	1.71
9	0.92	0.95	0.98	1.03	1.08	1.11	1.15	1.2	1.23	1.24	1.28	1.31	1.32	1.33	1.35	1.36	1.37	1.39	1.4	1.44	1.45	1.47	1.51	1.56	1.6	1.64	1.67	1.67	1.67	1.67	1.66	1.65	1.64	1.63	1.59	1.59	1.59	1.61	1.67	1.73	1.77	1.8	1.79	1.74	1.69	1.66	1.66	1.72	1.54
10	0.92	0.95	0.98	1.03	1.08	1.11	1.15	1.2	1.23	1.24	1.28	1.31	1.32	1.33	1.35	1.36	1.37	1.39	1.4	1.44	1.45	1.47	1.51	1.56	1.6	1.64	1.67	1.67	1.67	1.67	1.66	1.65	1.64	1.63	1.59	1.59	1.59	1.61	1.67	1.73	1.77	1.8	1.79	1.74	1.69	1.66	1.66	1.72	1.54
11	0.6	0.6	0.6	0.6	0.6	0.6	0.61	0.64	0.68	0.73	0.78	0.83	0.88	0.94	0.98	1.01	1.04	1.07	1.1	1.13	1.15	1.16	1.19	1.2	1.24	1.26	1.29	1.3	1.31	1.31	1.31	1.31	1.3	1.3	1.3	1.31	1.33	1.37	1.4	1.47	1.52	1.59	1.64	1.71	1.73	1.74	1.74	1.73	1.7
12	0.6	0.6	0.6	0.6	0.6	0.6	0.61	0.64	0.68	0.73	0.78	0.83	0.88	0.94	0.98	1.01	1.04	1.07	1.1	1.13	1.15	1.16	1.19	1.2	1.24	1.26	1.29	1.3	1.31	1.31	1.31	1.31	1.3	1.3	1.3	1.31	1.33	1.37	1.4	1.47	1.52	1.59	1.64	1.71	1.73	1.74	1.74	1.73	1.7
13	1.8	1.8	1.74	1.68	1.64	1.56	1.49	1.48	1.5	1.46	1.51	1.56	1.53	1.51	1.51	1.51	1.31	1.18	1.01	0.9	0.7	0.69	0.66	0.64	0.6	0.6	0.6	0.6	0.6	0.6	0.6	0.61	0.64	0.65	0.67	0.69	0.73	0.77	0.82	0.88	0.91	0.92	0.93	0.95	0.95	0.98	1.02	1.08	1.12
14	1.8	1.8	1.74	1.68	1.64	1.56	1.49	1.48	1.5	1.46	1.51	1.56	1.53	1.51	1.51	1.51	1.31	1.18	1.01	0.9	0.7	0.69	0.66	0.64	0.6	0.6	0.6	0.6	0.6	0.6	0.6	0.61	0.64	0.65	0.67	0.69	0.73	0.77	0.82	0.88	0.91	0.92	0.93	0.95	0.95	0.98	1.02	1.08	1.12
15	1.6	1.6	1.57	1.55	1.54	1.52	1.52	1.53	1.58	1.62	1.63	1.66	1.68	1.65	1.64	1.46	1.27	1.08	0.92	0.75	0.74	0.71	0.67	0.62	0.6	0.6	0.6	0.6	0.6	0.6	0.6	0.6	0.6	0.6	0.6	0.6	0.6	0.63	0.67	0.71	0.73	0.73	0.73	0.74	0.75	0.78	0.83	0.89	0.94
16	1.6	1.6	1.57	1.55	1.54	1.52	1.52	1.53	1.58	1.62	1.63	1.66	1.68	1.65	1.64	1.46	1.27	1.08	0.92	0.75	0.74	0.71	0.67	0.62	0.6	0.6	0.6	0.6	0.6	0.6	0.6	0.6	0.6	0.6	0.6	0.6	0.6	0.63	0.67	0.71	0.73	0.73	0.73	0.74	0.75	0.78	0.83	0.89	0.94
17	0.7	0.75	0.79	0.83	0.85	0.88	0.91	0.94	0.97	1.01	1.04	1.07	1.08	1.09	1.11	1.12	1.13	1.16	1.21	1.24	1.28	1.32	1.34	1.34	1.35	1.35	1.36	1.38	1.38	1.39	1.42	1.44	1.44	1.49	1.52	1.54	1.56	1.6	1.6	1.61	1.62	1.62	1.65	1.63	1.6	1.55	1.5	1.5	1.54
18	0.7	0.75	0.79	0.83	0.85	0.88	0.91	0.94	0.97	1.01	1.04	1.07	1.08	1.09	1.11	1.12	1.13	1.16	1.21	1.24	1.28	1.32	1.34	1.34	1.35	1.35	1.36	1.38	1.38	1.39	1.42	1.44	1.44	1.49	1.52	1.54	1.56	1.6	1.6	1.61	1.62	1.62	1.65	1.63	1.6	1.55	1.5	1.5	1.54
19	1.8	1.8	1.8	1.8	1.8	1.61	1.4	1.16	0.96	0.74	0.74	0.71	0.72	0.69	0.65	0.64	0.63	0.65	0.67	0.7	0.72	0.76	0.79	0.84	0.88	0.94	0.99	1.05	1.1	1.14	1.19	1.22	1.27	1.31	1.34	1.36	1.38	1.38	1.39	1.4	1.41	1.41	1.42	1.42	1.44	1.42	1.39	1.36	1.33
20	1.8	1.8	1.8	1.8	1.8	1.61	1.4	1.16	0.96	0.74	0.74	0.71	0.72	0.69	0.65	0.64	0.63	0.65	0.67	0.7	0.72	0.76	0.79	0.84	0.88	0.94	0.99	1.05	1.1	1.14	1.19	1.22	1.27	1.31	1.34	1.36	1.38	1.38	1.39	1.4	1.41	1.41	1.42	1.42	1.44	1.42	1.39	1.36	1.33
21	1.36	1.41	1.45	1.49	1.54	1.62	1.66	1.7	1.7	1.68	1.63	1.58	1.51	1.46	1.44	1.45	1.46	1.51	1.6	1.64	1.68	1.71	1.7	1.7	1.73	1.74	1.77	1.8	1.8	1.8	1.75	1.7	1.6	1.56	1.53	1.53	1.37	1.24	1.09	0.98	0.85	0.87	0.86	0.85	0.81	0.78	0.76	0.77	0.76
22	1.36	1.41	1.45	1.49	1.54	1.62	1.66	1.7	1.7	1.68	1.63	1.58	1.51	1.46	1.44	1.45	1.46	1.51	1.6	1.64	1.68	1.71	1.7	1.7	1.73	1.74	1.77	1.8	1.8	1.8	1.75	1.7	1.6	1.56	1.53	1.53	1.37	1.24	1.09	0.98	0.85	0.87	0.86	0.85	0.81	0.78	0.76	0.77	0.76
23	1	1.03	1.04	1.05	1.08	1.09	1.12	1.16	1.19	1.21	1.24	1.24	1.25	1.25	1.28	1.29	1.31	1.33	1.37	1.4	1.45	1.45	1.46	1.46	1.44	1.38	1.35	1.34	1.33	1.34	1.31	1.25	1.21	1.2	1.17	1.19	1.28	1.27	1.24	1.22	1.23	1.23	1.25	1.3	1.31	1.32	1.28	1.13	0.94
24	1	1.03	1.04	1.05	1.08	1.09	1.12	1.16	1.19	1.21	1.24	1.24	1.25	1.25	1.28	1.29	1.31	1.33	1.37	1.4	1.45	1.45	1.46	1.46	1.44	1.38	1.35	1.34	1.33	1.34	1.31	1.25	1.21	1.2	1.17	1.19	1.28	1.27	1.24	1.22	1.23	1.23	1.25	1.3	1.31	1.32	1.28	1.13	0.94
25	1.21	1.23	1.23	1.24	1.28	1.31	1.31	1.35	1.39	1.39	1.41	1.44	1.44	1.45	1.44	1.41	1.4	1.39	1.4	1.43	1.48	1.54	1.6	1.6	1.61	1.62	1.62	1.63	1.68	1.72	1.54	1.38	1.22	0.99	0.77	0.79	0.78	0.74	0.76	0.77	0.76	0.77	0.8	0.83	0.86	0.9	0.93	0.96	1
26	1.21	1.23	1.23	1.24	1.28	1.31	1.31	1.35	1.39	1.39	1.41	1.44	1.44	1.45	1.44	1.41	1.4	1.39	1.4	1.43	1.48	1.54	1.6	1.6	1.61	1.62	1.62	1.63	1.68	1.72	1.54	1.38	1.22	0.99	0.77	0.79	0.78	0.74	0.76	0.77	0.76	0.77	0.8	0.83	0.86	0.9	0.93	0.96	1
27	0.77	0.79	0.82	0.85	0.91	0.98	1.04	1.09	1.12	1.15	1.19	1.23	1.28	1.34	1.39	1.41	1.42	1.42	1.43	1.42	1.41	1.44	1.48	1.51	1.55	1.56	1.53	1.48	1.45	1.42	1.44	1.43	1.42	1.4	1.4	1.38	1.38	1.42	1.46	1.46	1.31	1.13	0.93	0.74	0.6	0.6	0.6	0.6	0.6
28	0.77	0.79	0.82	0.85	0.91	0.98	1.04	1.09	1.12	1.15	1.19	1.23	1.28	1.34	1.39	1.41	1.42	1.42	1.43	1.42	1.41	1.44	1.48	1.51	1.55	1.56	1.53	1.48	1.45	1.42	1.44	1.43	1.42	1.4	1.4	1.38	1.38	1.42	1.46	1.46	1.31	1.13	0.93	0.74	0.6	0.6	0.6	0.6	0.6
29	0.61	0.63	0.67	0.72	0.75	0.8	0.85	0.87	0.9	0.91	0.91	0.91	0.93	0.95	1	1.05	1.09	1.12	1.15	1.2	1.23	1.26	1.3	1.31	1.3	1.33	1.36	1.39	1.41	1.45	1.49	1.51	1.52	1.5	1.52	1.51	1.53	1.55	1.59	1.59	1.58	1.55	1.51	1.45	1.43	1.41	1.4	1.42	1.51
30	0.61	0.63	0.67	0.72	0.75	0.8	0.85	0.87	0.9	0.91	0.91	0.91	0.93	0.95	1	1.05	1.09	1.12	1.15	1.2	1.23	1.26	1.3	1.31	1.3	1.33	1.36	1.39	1.41	1.45	1.49	1.51	1.52	1.5	1.52	1.51	1.53	1.55	1.59	1.59	1.58	1.55	1.51	1.45	1.43	1.41	1.4	1.42	1.51
31	0.77	0.72	0.67	0.65	0.64	0.64	0.67	0.71	0.77	0.84	0.89	0.93	0.98	1.01	1.05	1.1	1.13	1.14	1.16	1.18	1.21	1.26	1.31	1.29	1.24	1.17	1.14	1.14	1.2	1.3	1.39	1.45	1.49	1.52	1.52	1.54	1.56	1.56	1.59	1.62	1.6	1.6	1.62	1.6	1.59	1.6	1.57	1.54	1.51
32	0.77	0.72	0.67	0.65	0.64	0.64	0.67	0.71	0.77	0.84	0.89	0.93	0.98	1.01	1.05	1.1	1.13	1.14	1.16	1.18	1.21	1.26	1.31	1.29	1.24	1.17	1.14	1.14	1.2	1.3	1.39	1.45	1.49	1.52	1.52	1.54	1.56	1.56	1.59	1.62	1.6	1.6	1.62	1.6	1.59	1.6	1.57	1.54	1.51
33	0.93	0.99	1	1.02	1.03	1.04	1.05	1.11	1.14	1.18	1.23	1.25	1.26	1.3	1.34	1.36	1.37	1.4	1.4	1.41	1.41	1.42	1.4	1.43	1.46	1.51	1.54	1.6	1.63	1.63	1.62	1.62	1.57	1.51	1.52	1.53	1.56	1.63	1.71	1.69	1.66	1.67	1.73	1.75	1.8	1.8	1.8	1.69	1.47
34	0.93	0.99	1	1.02	1.03	1.04	1.05	1.11	1.14	1.18	1.23	1.25	1.26	1.3	1.34	1.36	1.37	1.4	1.4	1.41	1.41	1.42	1.4	1.43	1.46	1.51	1.54	1.6	1.63	1.63	1.62	1.62	1.57	1.51	1.52	1.53	1.56	1.63	1.71	1.69	1.66	1.67	1.73	1.75	1.8	1.8	1.8	1.69	1.47
35	1.27	1.3	1.34	1.36	1.39	1.4	1.41	1.39	1.38	1.4	1.41	1.43	1.32	1.19	1.03	0.86	0.69	0.68	0.69	0.72	0.75	0.77	0.79	0.82	0.85	0.89	0.93	0.97	0.98	0.99	0.98	0.98	0.98	1.01	1.02	1.05	1.07	1.09	1.1	1.13	1.15	1.2	1.24	1.28	1.3	1.33	1.34	1.36	1.39
36	1.27	1.3	1.34	1.36	1.39	1.4	1.41	1.39	1.38	1.4	1.41	1.43	1.32	1.19	1.03	0.86	0.69	0.68	0.69	0.72	0.75	0.77	0.79	0.82	0.85	0.89	0.93	0.97	0.98	0.99	0.98	0.98	0.98	1.01	1.02	1.05	1.07	1.09	1.1	1.13	1.15	1.2	1.24	1.28	1.3	1.33	1.34	1.36	1.39
37	0.6	0.6	0.6	0.6	0.6	0.6	0.64	0.68	0.71	0.75	0.79	0.82	0.84	0.85	0.84	0.83	0.8	0.81	0.85	0.88	0.94	1.01	1.06	1.09	1.09	1.12	1.14	1.17	1.19	1.25	1.28	1.29	1.28	1.26	1.26	1.29	1.31	1.39	1.45	1.51	1.52	1.53	1.5	1.42	1.37	1.38	1.39	1.4	1.44
38	0.6	0.6	0.6	0.6	0.6	0.6	0.64	0.68	0.71	0.75	0.79	0.82	0.84	0.85	0.84	0.83	0.8	0.81	0.85	0.88	0.94	1.01	1.06	1.09	1.09	1.12	1.14	1.17	1.19	1.25	1.28	1.29	1.28	1.26	1.26	1.29	1.31	1.39	1.45	1.51	1.52	1.53	1.5	1.42	1.37	1.38	1.39	1.4	1.44
39	1.56	1.55	1.57	1.57	1.56	1.57	1.57	1.57	1.54	1.52	1.5	1.45	1.41	1.38	1.39	1.38	1.37	1.37	1.44	1.49	1.57	1.68	1.78	1.8	1.8	1.8	1.8	1.8	1.72	1.5	1.28	1.06	0.87	0.88	0.87	0.85	0.83	0.8	0.77	0.74	0.71	0.71	0.72	0.72	0.74	0.75	0.77	0.79	0.82
40	1.56	1.55	1.57	1.57	1.56	1.57	1.57	1.57	1.54	1.52	1.5	1.45	1.41	1.38	1.39	1.38	1.37	1.37	1.44	1.49	1.57	1.68	1.78	1.8	1.8	1.8	1.8	1.8	1.72	1.5	1.28	1.06	0.87	0.88	0.87	0.85	0.83	0.8	0.77	0.74	0.71	0.71	0.72	0.72	0.74	0.75	0.77	0.79	0.82
41	0.9	0.9	0.94	0.97	1.01	1.04	1.11	1.18	1.21	1.23	1.22	1.22	1.2	1.23	1.21	1.24	1.25	1.29	1.36	1.47	1.56	1.64	1.67	1.68	1.67	1.66	1.71	1.77	1.78	1.8	1.8	1.8	1.8	1.8	1.8	1.8	1.8	1.8	1.8	1.8	1.8	1.8	1.8	1.8	1.8	1.8	1.78	1.56	1.33
42	0.9	0.9	0.94	0.97	1.01	1.04	1.11	1.18	1.21	1.23	1.22	1.22	1.2	1.23	1.21	1.24	1.25	1.29	1.36	1.47	1.56	1.64	1.67	1.68	1.67	1.66	1.71	1.77	1.78	1.8	1.8	1.8	1.8	1.8	1.8	1.8	1.8	1.8	1.8	1.8	1.8	1.8	1.8	1.8	1.8	1.8	1.78	1.56	1.33
43	0.65	0.7	0.75	0.8	0.84	0.88	0.93	0.98	1.01	1.04	1.06	1.08	1.1	1.12	1.14	1.17	1.19	1.23	1.28	1.31	1.36	1.39	1.4	1.4	1.45	1.47	1.51	1.57	1.6	1.56	1.48	1.38	1.27	1.22	1.17	1.16	1.16	1.18	1.17	1.19	1.25	1.34	1.43	1.49	1.56	1.6	1.62	1.63	1.69
44	0.65	0.7	0.75	0.8	0.84	0.88	0.93	0.98	1.01	1.04	1.06	1.08	1.1	1.12	1.14	1.17	1.19	1.23	1.28	1.31	1.36	1.39	1.4	1.4	1.45	1.47	1.51	1.57	1.6	1.56	1.48	1.38	1.27	1.22	1.17	1.16	1.16	1.18	1.17	1.19	1.25	1.34	1.43	1.49	1.56	1.6	1.62	1.63	1.69
45	0.69	0.65	0.63	0.63	0.64	0.66	0.69	0.72	0.75	0.78	0.84	0.9	0.96	1.04	1.12	1.17	1.21	1.24	1.23	1.24	1.27	1.3	1.34	1.4	1.45	1.5	1.5	1.53	1.55	1.58	1.61	1.66	1.71	1.73	1.74	1.75	1.74	1.73	1.71	1.7	1.69	1.65	1.61	1.58	1.57	1.56	1.55	1.57	1.58
46	0.69	0.65	0.63	0.63	0.64	0.66	0.69	0.72	0.75	0.78	0.84	0.9	0.96	1.04	1.12	1.17	1.21	1.24	1.23	1.24	1.27	1.3	1.34	1.4	1.45	1.5	1.5	1.53	1.55	1.58	1.61	1.66	1.71	1.73	1.74	1.75	1.74	1.73	1.71	1.7	1.69	1.65	1.61	1.58	1.57	1.56	1.55	1.57	1.58
47	0.69	0.65	0.63	0.63	0.64	0.66	0.69	0.72	0.75	0.78	0.84	0.9	0.96	1.04	1.12	1.17	1.21	1.24	1.23	1.24	1.27	1.3	1.34	1.4	1.45	1.5	1.5	1.53	1.55	1.58	1.61	1.66	1.71	1.73	1.74	1.75	1.74	1.73	1.71	1.7	1.69	1.65	1.61	1.58	1.57	1.56	1.55	1.57	1.58
48	0.69	0.65	0.63	0.63	0.64	0.66	0.69	0.72	0.75	0.78	0.84	0.9	0.96	1.04	1.12	1.17	1.21	1.24	1.23	1.24	1.27	1.3	1.34	1.4	1.45	1.5	1.5	1.53	1.55	1.58	1.61	1.66	1.71	1.73	1.74	1.75	1.74	1.73	1.71	1.7	1.69	1.65	1.61	1.58	1.57	1.56	1.55	1.57	1.58
49	0.6	0.6	0.62	0.64	0.66	0.69	0.72	0.74	0.78	0.8	0.83	0.85	0.9	0.95	0.99	1.05	1.11	1.15	1.18	1.2	1.21	1.2	1.18	1.18	1.2	1.22	1.22	1.22	1.23	1.25	1.27	1.33	1.4	1.44	1.45	1.47	1.46	1.43	1.45	1.48	1.51	1.56	1.61	1.62	1.68	1.7	1.69	1.7	1.71
50	0.6	0.6	0.62	0.64	0.66	0.69	0.72	0.74	0.78	0.8	0.83	0.85	0.9	0.95	0.99	1.05	1.11	1.15	1.18	1.2	1.21	1.2	1.18	1.18	1.2	1.22	1.22	1.22	1.23	1.25	1.27	1.33	1.4	1.44	1.45	1.47	1.46	1.43	1.45	1.48	1.51	1.56	1.61	1.62	1.68	1.7	1.69	1.7	1.71
51	1.04	1.07	1.09	1.12	1.15	1.17	1.2	1.24	1.28	1.3	1.34	1.39	1.42	1.45	1.49	1.52	1.52	1.54	1.56	1.57	1.59	1.61	1.62	1.62	1.64	1.67	1.7	1.76	1.79	1.8	1.8	1.8	1.8	1.8	1.8	1.8	1.8	1.8	1.8	1.8	1.78	1.74	1.72	1.69	1.67	1.6	1.59	1.6	1.62
52	1.04	1.07	1.09	1.12	1.15	1.17	1.2	1.24	1.28	1.3	1.34	1.39	1.42	1.45	1.49	1.52	1.52	1.54	1.56	1.57	1.59	1.61	1.62	1.62	1.64	1.67	1.7	1.76	1.79	1.8	1.8	1.8	1.8	1.8	1.8	1.8	1.8	1.8	1.8	1.8	1.78	1.74	1.72	1.69	1.67	1.6	1.59	1.6	1.62
53	1.14	1.17	1.18	1.18	1.17	1.18	1.19	1.24	1.26	1.28	1.29	1.29	1.27	1.27	1.28	1.28	1.28	1.28	1.26	1.25	1.27	1.27	1.28	1.3	1.31	1.29	1.3	1.33	1.36	1.36	1.41	1.46	1.51	1.51	1.37	1.25	1.1	0.91	0.74	0.76	0.73	0.7	0.67	0.66	0.6	0.6	0.6	0.6	0.6
54	1.14	1.17	1.18	1.18	1.17	1.18	1.19	1.24	1.26	1.28	1.29	1.29	1.27	1.27	1.28	1.28	1.28	1.28	1.26	1.25	1.27	1.27	1.28	1.3	1.31	1.29	1.3	1.33	1.36	1.36	1.41	1.46	1.51	1.51	1.37	1.25	1.1	0.91	0.74	0.76	0.73	0.7	0.67	0.66	0.6	0.6	0.6	0.6	0.6
55	0.62	0.65	0.68	0.72	0.77	0.82	0.87	0.93	0.97	1.01	1.05	1.08	1.11	1.15	1.18	1.21	1.25	1.29	1.34	1.38	1.42	1.46	1.48	1.48	1.51	1.51	1.5	1.51	1.51	1.53	1.54	1.56	1.57	1.6	1.61	1.61	1.57	1.53	1.48	1.43	1.42	1.45	1.48	1.49	1.51	1.53	1.56	1.57	1.61
56	0.62	0.65	0.68	0.72	0.77	0.82	0.87	0.93	0.97	1.01	1.05	1.08	1.11	1.15	1.18	1.21	1.25	1.29	1.34	1.38	1.42	1.46	1.48	1.48	1.51	1.51	1.5	1.51	1.51	1.53	1.54	1.56	1.57	1.6	1.61	1.61	1.57	1.53	1.48	1.43	1.42	1.45	1.48	1.49	1.51	1.53	1.56	1.57	1.61
57	0.62	0.65	0.68	0.72	0.77	0.82	0.87	0.93	0.97	1.01	1.05	1.08	1.11	1.15	1.18	1.21	1.25	1.29	1.34	1.38	1.42	1.46	1.48	1.48	1.51	1.51	1.5	1.51	1.51	1.53	1.54	1.56	1.57	1.6	1.61	1.61	1.57	1.53	1.48	1.43	1.42	1.45	1.48	1.49	1.51	1.53	1.56	1.57	1.61
58	0.62	0.65	0.68	0.72	0.77	0.82	0.87	0.93	0.97	1.01	1.05	1.08	1.11	1.15	1.18	1.21	1.25	1.29	1.34	1.38	1.42	1.46	1.48	1.48	1.51	1.51	1.5	1.51	1.51	1.53	1.54	1.56	1.57	1.6	1.61	1.61	1.57	1.53	1.48	1.43	1.42	1.45	1.48	1.49	1.51	1.53	1.56	1.57	1.61
59	0.7	0.74	0.79	0.86	0.92	0.98	1.03	1.09	1.13	1.18	1.23	1.27	1.29	1.31	1.32	1.32	1.35	1.38	1.41	1.44	1.47	1.49	1.52	1.56	1.62	1.68	1.7	1.72	1.73	1.73	1.71	1.74	1.75	1.74	1.73	1.75	1.72	1.7	1.69	1.7	1.73	1.77	1.8	1.8	1.8	1.8	1.8	1.64	1.44
60	0.7	0.74	0.79	0.86	0.92	0.98	1.03	1.09	1.13	1.18	1.23	1.27	1.29	1.31	1.32	1.32	1.35	1.38	1.41	1.44	1.47	1.49	1.52	1.56	1.62	1.68	1.7	1.72	1.73	1.73	1.71	1.74	1.75	1.74	1.73	1.75	1.72	1.7	1.69	1.7	1.73	1.77	1.8	1.8	1.8	1.8	1.8	1.64	1.44
61	0.85	0.88	0.9	0.91	0.94	0.94	0.96	0.99	1.04	1.09	1.14	1.2	1.25	1.27	1.3	1.32	1.34	1.36	1.38	1.37	1.37	1.39	1.4	1.42	1.44	1.45	1.43	1.39	1.37	1.36	1.37	1.42	1.47	1.53	1.6	1.64	1.63	1.62	1.58	1.53	1.52	1.56	1.59	1.62	1.64	1.62	1.59	1.57	1.56
62	0.85	0.88	0.9	0.91	0.94	0.94	0.96	0.99	1.04	1.09	1.14	1.2	1.25	1.27	1.3	1.32	1.34	1.36	1.38	1.37	1.37	1.39	1.4	1.42	1.44	1.45	1.43	1.39	1.37	1.36	1.37	1.42	1.47	1.53	1.6	1.64	1.63	1.62	1.58	1.53	1.52	1.56	1.59	1.62	1.64	1.62	1.59	1.57	1.56
63	0.78	0.79	0.78	0.75	0.7	0.65	0.61	0.6	0.61	0.63	0.66	0.69	0.72	0.76	0.8	0.84	0.89	0.93	0.97	1.01	1.04	1.08	1.12	1.15	1.2	1.22	1.24	1.27	1.31	1.33	1.35	1.39	1.41	1.39	1.37	1.38	1.37	1.38	1.35	1.36	1.36	1.37	1.37	1.41	1.41	1.38	1.36	1.32	1.33
64	0.78	0.79	0.78	0.75	0.7	0.65	0.61	0.6	0.61	0.63	0.66	0.69	0.72	0.76	0.8	0.84	0.89	0.93	0.97	1.01	1.04	1.08	1.12	1.15	1.2	1.22	1.24	1.27	1.31	1.33	1.35	1.39	1.41	1.39	1.37	1.38	1.37	1.38	1.35	1.36	1.36	1.37	1.37	1.41	1.41	1.38	1.36	1.32	1.33
65	0.74	0.77	0.82	0.85	0.88	0.9	0.93	0.96	1	1.04	1.06	1.07	1.06	1.05	1.05	1.06	1.08	1.09	1.14	1.18	1.22	1.27	1.32	1.36	1.4	1.44	1.47	1.51	1.53	1.55	1.57	1.6	1.6	1.6	1.61	1.61	1.57	1.57	1.58	1.58	1.57	1.59	1.58	1.59	1.58	1.58	1.58	1.6	1.59
66	0.74	0.77	0.82	0.85	0.88	0.9	0.93	0.96	1	1.04	1.06	1.07	1.06	1.05	1.05	1.06	1.08	1.09	1.14	1.18	1.22	1.27	1.32	1.36	1.4	1.44	1.47	1.51	1.53	1.55	1.57	1.6	1.6	1.6	1.61	1.61	1.57	1.57	1.58	1.58	1.57	1.59	1.58	1.59	1.58	1.58	1.58	1.6	1.59
67	1.61	1.62	1.64	1.64	1.62	1.62	1.61	1.58	1.6	1.63	1.63	1.63	1.62	1.58	1.54	1.51	1.53	1.54	1.56	1.56	1.58	1.56	1.59	1.49	1.33	1.11	0.9	0.67	0.6	0.6	0.6	0.63	0.67	0.71	0.74	0.74	0.7	0.69	0.67	0.65	0.64	0.63	0.62	0.63	0.65	0.68	0.71	0.74	0.77
68	1.61	1.62	1.64	1.64	1.62	1.62	1.61	1.58	1.6	1.63	1.63	1.63	1.62	1.58	1.54	1.51	1.53	1.54	1.56	1.56	1.58	1.56	1.59	1.49	1.33	1.11	0.9	0.67	0.6	0.6	0.6	0.63	0.67	0.71	0.74	0.74	0.7	0.69	0.67	0.65	0.64	0.63	0.62	0.63	0.65	0.68	0.71	0.74	0.77
69	1.8	1.8	1.8	1.8	1.8	1.8	1.8	1.8	1.8	1.8	1.8	1.8	1.8	1.8	1.8	1.8	1.8	1.8	1.8	1.8	1.8	1.8	1.8	1.79	1.75	1.73	1.74	1.71	1.71	1.54	1.36	1.18	0.98	0.79	0.81	0.82	0.83	0.86	0.86	0.85	0.82	0.81	0.83	0.87	0.91	0.97	1.02	1.07	1.11
70	1.8	1.8	1.8	1.8	1.8	1.8	1.8	1.8	1.8	1.8	1.8	1.8	1.8	1.8	1.8	1.8	1.8	1.8	1.8	1.8	1.8	1.8	1.8	1.79	1.75	1.73	1.74	1.71	1.71	1.54	1.36	1.18	0.98	0.79	0.81	0.82	0.83	0.86	0.86	0.85	0.82	0.81	0.83	0.87	0.91	0.97	1.02	1.07	1.11
71	1.32	1.17	1	0.78	0.64	0.65	0.65	0.62	0.66	0.61	0.6	0.6	0.6	0.6	0.6	0.6	0.64	0.68	0.7	0.73	0.75	0.78	0.81	0.84	0.88	0.96	1.02	1.11	1.22	1.33	1.38	1.42	1.43	1.42	1.41	1.4	1.41	1.41	1.4	1.39	1.39	1.35	1.34	1.31	1.3	1.3	1.33	1.33	1.36
72	1.32	1.17	1	0.78	0.64	0.65	0.65	0.62	0.66	0.61	0.6	0.6	0.6	0.6	0.6	0.6	0.64	0.68	0.7	0.73	0.75	0.78	0.81	0.84	0.88	0.96	1.02	1.11	1.22	1.33	1.38	1.42	1.43	1.42	1.41	1.4	1.41	1.41	1.4	1.39	1.39	1.35	1.34	1.31	1.3	1.3	1.33	1.33	1.36
73	0.91	NaN	NaN	NaN	NaN	0.97	1.05	1.14	1.19	1.22	1.25	1.27	1.29	1.33	1.38	1.43	1.45	1.47	1.46	1.44	1.4	1.37	1.34	1.34	1.35	1.37	1.39	1.41	1.4	1.39	1.39	1.4	1.43	1.46	1.49	1.53	1.59	1.62	1.65	1.69	1.65	1.59	1.55	1.52	1.5	1.53	1.56	1.53	1.51
74	0.91	NaN	NaN	NaN	NaN	0.97	1.05	1.14	1.19	1.22	1.25	1.27	1.29	1.33	1.38	1.43	1.45	1.47	1.46	1.44	1.4	1.37	1.34	1.34	1.35	1.37	1.39	1.41	1.4	1.39	1.39	1.4	1.43	1.46	1.49	1.53	1.59	1.62	1.65	1.69	1.65	1.59	1.55	1.52	1.5	1.53	1.56	1.53	1.51
75	1.06	1.1	1.13	1.15	1.17	1.19	1.19	1.2	1.22	1.24	1.23	1.26	1.3	1.32	1.36	1.39	1.41	1.39	1.37	1.37	1.39	1.39	1.41	1.42	1.42	1.4	1.44	1.51	1.58	1.63	1.69	1.72	1.7	1.67	1.67	1.64	1.6	1.59	1.61	1.6	1.64	1.65	1.46	1.26	1.09	0.89	0.74	0.77	0.79
76	1.31	1.34	1.35	1.39	1.44	1.48	1.47	1.44	1.4	1.36	1.31	1.29	1.32	1.37	1.44	1.49	1.53	1.53	1.55	1.56	1.59	1.62	1.64	1.64	1.66	1.64	1.62	1.61	1.58	1.57	1.62	1.64	1.68	1.51	1.32	1.03	0.85	0.64	0.65	0.61	0.64	0.6	0.6	0.6	0.6	0.6	0.6	0.6	0.6
77	1.31	1.34	1.35	1.39	1.44	1.48	1.47	1.44	1.4	1.36	1.31	1.29	1.32	1.37	1.44	1.49	1.53	1.53	1.55	1.56	1.59	1.62	1.64	1.64	1.66	1.64	1.62	1.61	1.58	1.57	1.62	1.64	1.68	1.51	1.32	1.03	0.85	0.64	0.65	0.61	0.64	0.6	0.6	0.6	0.6	0.6	0.6	0.6	0.6
78	0.87	0.9	0.91	0.94	0.95	0.98	1.01	1.06	1.09	1.15	1.19	1.23	1.26	1.28	1.3	1.35	1.38	1.45	1.55	1.61	1.63	1.68	1.7	1.67	1.67	1.68	1.67	1.69	1.74	1.8	1.8	1.8	1.8	1.8	1.8	1.8	1.8	1.8	1.8	1.8	1.8	1.8	1.8	1.8	1.8	1.8	1.8	1.72	1.47
79	0.87	0.9	0.91	0.94	0.95	0.98	1.01	1.06	1.09	1.15	1.19	1.23	1.26	1.28	1.3	1.35	1.38	1.45	1.55	1.61	1.63	1.68	1.7	1.67	1.67	1.68	1.67	1.69	1.74	1.8	1.8	1.8	1.8	1.8	1.8	1.8	1.8	1.8	1.8	1.8	1.8	1.8	1.8	1.8	1.8	1.8	1.8	1.72	1.47
80	1.17	1.2	1.22	1.26	1.26	1.26	1.28	1.31	1.33	1.39	1.45	1.46	1.45	1.42	1.36	1.3	1.29	1.3	1.31	1.34	1.35	1.37	1.39	1.41	1.41	1.4	1.4	1.38	1.38	1.4	1.41	1.42	1.45	1.3	1.13	0.97	0.74	0.6	0.61	0.62	0.64	0.68	0.62	0.6	0.6	0.6	0.6	0.6	0.6
81	1.17	1.2	1.22	1.26	1.26	1.26	1.28	1.31	1.33	1.39	1.45	1.46	1.45	1.42	1.36	1.3	1.29	1.3	1.31	1.34	1.35	1.37	1.39	1.41	1.41	1.4	1.4	1.38	1.38	1.4	1.41	1.42	1.45	1.3	1.13	0.97	0.74	0.6	0.61	0.62	0.64	0.68	0.62	0.6	0.6	0.6	0.6	0.6	0.6
82	1.34	1.34	1.34	1.36	1.37	1.36	1.39	1.42	1.45	1.48	1.52	1.56	1.58	1.59	1.6	1.63	1.64	1.66	1.67	1.69	1.68	1.68	1.68	1.7	1.71	1.75	1.79	1.8	1.8	1.8	1.76	1.73	1.71	1.74	1.77	1.78	1.76	1.71	1.63	1.58	1.38	1.19	0.97	0.84	0.72	0.75	0.77	0.82	0.78
83	1.34	1.34	1.34	1.36	1.37	1.36	1.39	1.42	1.45	1.48	1.52	1.56	1.58	1.59	1.6	1.63	1.64	1.66	1.67	1.69	1.68	1.68	1.68	1.7	1.71	1.75	1.79	1.8	1.8	1.8	1.76	1.73	1.71	1.74	1.77	1.78	1.76	1.71	1.63	1.58	1.38	1.19	0.97	0.84	0.72	0.75	0.77	0.82	0.78
84	NaN	0.69	0.74	0.77	0.82	0.86	0.9	0.93	0.96	0.99	1.02	1.04	1.06	1.09	1.12	1.16	1.21	1.26	1.32	1.38	1.42	1.49	1.54	1.57	1.61	1.61	1.57	1.55	1.5	1.44	1.44	1.47	1.52	1.6	1.67	1.73	1.74	1.78	1.8	1.8	1.78	1.76	1.71	1.67	1.62	1.63	1.62	1.64	1.69
85	NaN	0.69	0.74	0.77	0.82	0.86	0.9	0.93	0.96	0.99	1.02	1.04	1.06	1.09	1.12	1.16	1.21	1.26	1.32	1.38	1.42	1.49	1.54	1.57	1.61	1.61	1.57	1.55	1.5	1.44	1.44	1.47	1.52	1.6	1.67	1.73	1.74	1.78	1.8	1.8	1.78	1.76	1.71	1.67	1.62	1.63	1.62	1.64	1.69
86	1.06	1.1	1.13	1.15	1.17	1.19	1.19	1.2	1.22	1.24	1.23	1.26	1.3	1.32	1.36	1.39	1.41	1.39	1.37	1.37	1.39	1.39	1.41	1.42	1.42	1.4	1.44	1.51	1.58	1.63	1.69	1.72	1.7	1.67	1.67	1.64	1.6	1.59	1.61	1.6	1.64	1.65	1.46	1.26	1.07	0.89	0.75	0.78	0.81
87	1.06	1.1	1.13	1.15	1.17	1.19	1.19	1.2	1.22	1.24	1.23	1.26	1.3	1.32	1.36	1.39	1.41	1.39	1.37	1.37	1.39	1.39	1.41	1.42	1.42	1.4	1.44	1.51	1.58	1.63	1.69	1.72	1.7	1.67	1.67	1.64	1.6	1.59	1.61	1.6	1.64	1.65	1.46	1.26	1.07	0.89	0.75	0.78	0.81
88	1.33	1.35	1.35	1.37	1.4	1.4	1.41	1.42	1.43	1.41	1.43	1.46	1.49	1.54	1.6	1.65	1.66	1.66	1.68	1.69	1.68	1.69	1.75	1.76	1.77	1.77	1.73	1.59	1.49	1.4	1.35	1.36	1.27	1.14	1.01	0.8	0.63	0.63	0.61	0.6	0.61	0.6	0.6	0.6	0.6	0.6	0.6	0.6	0.6
89	1.33	1.35	1.35	1.37	1.4	1.4	1.41	1.42	1.43	1.41	1.43	1.46	1.49	1.54	1.6	1.65	1.66	1.66	1.68	1.69	1.68	1.69	1.75	1.76	1.77	1.77	1.73	1.59	1.49	1.4	1.35	1.36	1.27	1.14	1.01	0.8	0.63	0.63	0.61	0.6	0.61	0.6	0.6	0.6	0.6	0.6	0.6	0.6	0.6
90	0.93	0.99	1	1.02	1.03	1.04	1.05	1.11	1.14	1.18	1.23	1.25	1.26	1.3	1.34	1.36	1.37	1.4	1.4	1.41	1.41	1.42	1.4	1.43	1.46	1.51	1.54	1.6	1.63	1.63	1.62	1.62	1.57	1.51	1.52	1.53	1.56	1.63	1.71	1.69	1.66	1.67	1.73	1.75	1.8	1.8	1.8	1.69	1.47
91	0.93	0.99	1	1.02	1.03	1.04	1.05	1.11	1.14	1.18	1.23	1.25	1.26	1.3	1.34	1.36	1.37	1.4	1.4	1.41	1.41	1.42	1.4	1.43	1.46	1.51	1.54	1.6	1.63	1.63	1.62	1.62	1.57	1.51	1.52	1.53	1.56	1.63	1.71	1.69	1.66	1.67	1.73	1.75	1.8	1.8	1.8	1.69	1.47
92	0.99	1	1.01	0.99	1	1.04	1.08	1.15	1.27	1.31	1.33	1.37	1.34	1.28	1.27	1.27	1.25	1.27	1.3	1.33	1.38	1.44	1.47	1.49	1.48	1.47	1.46	1.49	1.5	1.51	1.51	1.51	1.47	1.49	1.49	1.5	1.55	1.59	1.62	1.47	1.32	1.12	0.96	0.8	0.81	0.77	0.73	0.66	0.6
93	0.99	1	1.01	0.99	1	1.04	1.08	1.15	1.27	1.31	1.33	1.37	1.34	1.28	1.27	1.27	1.25	1.27	1.3	1.33	1.38	1.44	1.47	1.49	1.48	1.47	1.46	1.49	1.5	1.51	1.51	1.51	1.47	1.49	1.49	1.5	1.55	1.59	1.62	1.47	1.32	1.12	0.96	0.8	0.81	0.77	0.73	0.66	0.6
94	0.65	0.68	0.73	0.77	0.81	0.86	0.91	0.97	1.01	1.05	1.09	1.11	1.13	1.17	1.18	1.17	1.18	1.19	1.17	1.2	1.25	1.29	1.32	1.37	1.4	1.41	1.39	1.43	1.45	1.45	1.44	1.45	1.42	1.4	1.38	1.39	1.41	1.43	1.46	1.51	1.55	1.59	1.6	1.61	1.62	1.61	1.57	1.67	1.72
95	0.65	0.68	0.73	0.77	0.81	0.86	0.91	0.97	1.01	1.05	1.09	1.11	1.13	1.17	1.18	1.17	1.18	1.19	1.17	1.2	1.25	1.29	1.32	1.37	1.4	1.41	1.39	1.43	1.45	1.45	1.44	1.45	1.42	1.4	1.38	1.39	1.41	1.43	1.46	1.51	1.55	1.59	1.6	1.61	1.62	1.61	1.57	1.67	1.72
96	1.56	1.55	1.57	1.57	1.56	1.57	1.57	1.57	1.54	1.52	1.5	1.45	1.41	1.38	1.39	1.38	1.37	1.37	1.44	1.49	1.57	1.68	1.78	1.8	1.8	1.8	1.8	1.8	1.72	1.5	1.28	1.06	0.86	0.86	0.83	0.79	0.75	0.72	0.69	0.68	0.69	0.71	0.74	0.76	0.78	0.82	0.84	0.86	0.89
97	1.56	1.55	1.57	1.57	1.56	1.57	1.57	1.57	1.54	1.52	1.5	1.45	1.41	1.38	1.39	1.38	1.37	1.37	1.44	1.49	1.57	1.68	1.78	1.8	1.8	1.8	1.8	1.8	1.72	1.5	1.28	1.06	0.86	0.86	0.83	0.79	0.75	0.72	0.69	0.68	0.69	0.71	0.74	0.76	0.78	0.82	0.84	0.86	0.89
98	0.75	0.8	0.87	0.91	0.96	1.03	1.09	1.13	1.19	1.23	1.23	1.22	1.22	1.24	1.26	1.29	1.32	1.37	1.39	1.41	1.41	1.43	1.42	1.41	1.45	1.5	1.56	1.64	1.7	1.77	1.8	1.8	1.8	1.8	1.8	1.8	1.8	1.8	1.76	1.73	1.76	1.8	1.8	1.8	1.8	1.8	1.8	1.8	1.79
99	0.75	0.8	0.87	0.91	0.96	1.03	1.09	1.13	1.19	1.23	1.23	1.22	1.22	1.24	1.26	1.29	1.32	1.37	1.39	1.41	1.41	1.43	1.42	1.41	1.45	1.5	1.56	1.64	1.7	1.77	1.8	1.8	1.8	1.8	1.8	1.8	1.8	1.8	1.76	1.73	1.76	1.8	1.8	1.8	1.8	1.8	1.8	1.8	1.79
100	0.97	0.76	0.78	0.79	0.8	0.77	0.74	0.75	0.77	0.8	0.83	0.87	0.92	0.98	1.05	1.13	1.2	1.24	1.27	1.31	1.35	1.4	1.44	1.49	1.53	1.55	1.56	1.57	1.59	1.6	1.63	1.65	1.67	1.7	1.72	1.72	1.72	1.74	1.77	1.8	1.8	1.8	1.8	1.8	1.76	1.69	1.63	1.58	1.52
101	0.97	0.76	0.78	0.79	0.8	0.77	0.74	0.75	0.77	0.8	0.83	0.87	0.92	0.98	1.05	1.13	1.2	1.24	1.27	1.31	1.35	1.4	1.44	1.49	1.53	1.55	1.56	1.57	1.59	1.6	1.63	1.65	1.67	1.7	1.72	1.72	1.72	1.74	1.77	1.8	1.8	1.8	1.8	1.8	1.76	1.69	1.63	1.58	1.52
102	0.78	0.83	0.85	0.89	0.91	0.93	0.96	0.99	1.02	1.04	1.07	1.09	1.11	1.14	1.15	1.17	1.19	1.21	1.22	1.25	1.28	1.31	1.35	1.38	1.43	1.46	1.49	1.52	1.55	1.56	1.56	1.58	1.57	1.57	1.56	1.55	1.56	1.58	1.59	1.6	1.6	1.6	1.58	1.59	1.66	1.72	1.78	1.8	1.8
103	0.78	0.83	0.85	0.89	0.91	0.93	0.96	0.99	1.02	1.04	1.07	1.09	1.11	1.14	1.15	1.17	1.19	1.21	1.22	1.25	1.28	1.31	1.35	1.38	1.43	1.46	1.49	1.52	1.55	1.56	1.56	1.58	1.57	1.57	1.56	1.55	1.56	1.58	1.59	1.6	1.6	1.6	1.58	1.59	1.66	1.72	1.78	1.8	1.8
104	1.04	1.07	1.09	1.12	1.15	1.17	1.2	1.24	1.28	1.3	1.34	1.39	1.42	1.45	1.49	1.52	1.52	1.54	1.56	1.57	1.59	1.61	1.62	1.62	1.64	1.67	1.7	1.76	1.79	1.8	1.8	1.8	1.8	1.8	1.8	1.8	1.8	1.8	1.8	1.8	1.78	1.74	1.72	1.69	1.67	1.6	1.59	1.6	1.62
105	1.04	1.07	1.09	1.12	1.15	1.17	1.2	1.24	1.28	1.3	1.34	1.39	1.42	1.45	1.49	1.52	1.52	1.54	1.56	1.57	1.59	1.61	1.62	1.62	1.64	1.67	1.7	1.76	1.79	1.8	1.8	1.8	1.8	1.8	1.8	1.8	1.8	1.8	1.8	1.8	1.78	1.74	1.72	1.69	1.67	1.6	1.59	1.6	1.62
106	0.88	0.85	0.84	0.89	0.91	0.97	1.01	1.03	1.04	1.06	1.07	1.1	1.13	1.16	1.21	1.25	1.26	1.29	1.33	1.35	1.39	1.43	1.45	1.49	1.53	1.54	1.56	1.6	1.62	1.63	1.7	1.72	1.7	1.69	1.68	1.63	1.61	1.59	1.58	1.54	1.54	1.56	1.62	1.6	1.57	1.51	1.48	1.46	1.46
107	0.88	0.85	0.84	0.89	0.91	0.97	1.01	1.03	1.04	1.06	1.07	1.1	1.13	1.16	1.21	1.25	1.26	1.29	1.33	1.35	1.39	1.43	1.45	1.49	1.53	1.54	1.56	1.6	1.62	1.63	1.7	1.72	1.7	1.69	1.68	1.63	1.61	1.59	1.58	1.54	1.54	1.56	1.62	1.6	1.57	1.51	1.48	1.46	1.46
108	1.06	1.14	1.15	1.18	1.18	1.22	1.19	1.21	1.2	1.18	1.16	1.21	1.22	1.22	1.23	1.21	1.17	1.15	1.19	1.21	1.26	1.3	1.31	1.31	1.28	1.24	1.26	1.34	1.36	1.41	1.48	1.46	1.45	1.49	1.53	1.52	1.5	1.44	1.41	1.43	1.37	1.19	1.05	0.85	0.66	0.6	0.66	0.67	0.72
109	1.06	1.14	1.15	1.18	1.18	1.22	1.19	1.21	1.2	1.18	1.16	1.21	1.22	1.22	1.23	1.21	1.17	1.15	1.19	1.21	1.26	1.3	1.31	1.31	1.28	1.24	1.26	1.34	1.36	1.41	1.48	1.46	1.45	1.49	1.53	1.52	1.5	1.44	1.41	1.43	1.37	1.19	1.05	0.85	0.66	0.6	0.66	0.67	0.72
110	0.62	0.64	0.66	0.69	0.72	0.75	0.78	0.8	0.83	0.86	0.89	0.91	0.95	0.99	1.03	1.06	1.09	1.09	1.1	1.08	1.08	1.09	1.1	1.12	1.14	1.15	1.17	1.18	1.2	1.22	1.25	1.28	1.31	1.34	1.37	1.42	1.45	1.49	1.52	1.55	1.54	1.52	1.51	1.51	1.49	1.51	1.52	1.54	1.33
111	0.62	0.64	0.66	0.69	0.72	0.75	0.78	0.8	0.83	0.86	0.89	0.91	0.95	0.99	1.03	1.06	1.09	1.09	1.1	1.08	1.08	1.09	1.1	1.12	1.14	1.15	1.17	1.18	1.2	1.22	1.25	1.28	1.31	1.34	1.37	1.42	1.45	1.49	1.52	1.55	1.54	1.52	1.51	1.51	1.49	1.51	1.52	1.54	1.33
112	0.8	0.83	0.83	0.85	0.86	0.87	0.88	0.93	0.96	0.97	1.01	1.03	1.02	1.03	1.06	1.09	1.12	1.14	1.15	1.11	1.06	1.03	1.05	1.06	1.1	1.16	1.2	1.22	1.23	1.27	1.31	1.35	1.4	1.41	1.45	1.41	1.36	1.31	1.37	1.37	1.37	1.39	1.4	1.36	1.3	1.3	1.3	1.32	1.34
113	0.8	0.83	0.83	0.85	0.86	0.87	0.88	0.93	0.96	0.97	1.01	1.03	1.02	1.03	1.06	1.09	1.12	1.14	1.15	1.11	1.06	1.03	1.05	1.06	1.1	1.16	1.2	1.22	1.23	1.27	1.31	1.35	1.4	1.41	1.45	1.41	1.36	1.31	1.37	1.37	1.37	1.39	1.4	1.36	1.3	1.3	1.3	1.32	1.34
114	1.62	1.63	1.63	1.61	1.61	1.64	1.47	1.31	1.13	0.94	0.76	0.72	0.68	0.68	0.67	0.64	0.64	0.65	0.68	0.7	0.74	0.78	0.82	0.84	0.86	0.87	0.86	0.84	0.82	0.82	0.84	0.89	0.96	1.01	1.07	1.09	1.09	1.11	1.13	1.16	1.19	1.24	1.29	1.34	1.38	1.41	1.44	1.47	1.51
115	1.62	1.63	1.63	1.61	1.61	1.64	1.47	1.31	1.13	0.94	0.76	0.72	0.68	0.68	0.67	0.64	0.64	0.65	0.68	0.7	0.74	0.78	0.82	0.84	0.86	0.87	0.86	0.84	0.82	0.82	0.84	0.89	0.96	1.01	1.07	1.09	1.09	1.11	1.13	1.16	1.19	1.24	1.29	1.34	1.38	1.41	1.44	1.47	1.51
116	0.64	0.62	0.6	0.6	0.6	0.6	0.6	0.6	0.6	0.6	0.6	0.65	0.68	0.71	0.75	0.78	0.8	0.82	0.84	0.86	0.88	0.9	0.94	0.98	1.02	1.07	1.12	1.14	1.18	1.23	1.25	1.29	1.32	1.34	1.32	1.31	1.29	1.28	1.24	1.28	1.3	1.33	1.37	1.46	1.49	1.51	1.52	1.53	1.51
117	0.64	0.62	0.6	0.6	0.6	0.6	0.6	0.6	0.6	0.6	0.6	0.65	0.68	0.71	0.75	0.78	0.8	0.82	0.84	0.86	0.88	0.9	0.94	0.98	1.02	1.07	1.12	1.14	1.18	1.23	1.25	1.29	1.32	1.34	1.32	1.31	1.29	1.28	1.24	1.28	1.3	1.33	1.37	1.46	1.49	1.51	1.52	1.53	1.51
118	0.82	0.85	0.86	0.9	0.93	0.95	0.96	0.99	1.01	1.05	1.1	1.13	1.18	1.24	1.26	1.28	1.31	1.34	1.37	1.44	1.5	1.56	1.6	1.65	1.67	1.7	1.72	1.74	1.71	1.67	1.63	1.59	1.54	1.55	1.57	1.61	1.65	1.68	1.66	1.64	1.61	1.6	1.59	1.61	1.65	1.68	1.71	1.76	1.8
119	0.82	0.85	0.86	0.9	0.93	0.95	0.96	0.99	1.01	1.05	1.1	1.13	1.18	1.24	1.26	1.28	1.31	1.34	1.37	1.44	1.5	1.56	1.6	1.65	1.67	1.7	1.72	1.74	1.71	1.67	1.63	1.59	1.54	1.55	1.57	1.61	1.65	1.68	1.66	1.64	1.61	1.6	1.59	1.61	1.65	1.68	1.71	1.76	1.8
120	1.8	1.8	1.8	1.8	1.64	1.3	0.99	0.71	0.71	0.67	0.7	0.68	0.66	0.64	0.66	0.68	0.72	0.75	0.78	0.82	0.85	0.88	0.92	0.98	1.03	1.08	1.13	1.17	1.21	1.24	1.31	1.36	1.39	1.4	1.41	1.39	1.39	1.37	1.38	1.39	1.44	1.51	1.58	1.66	1.72	1.76	1.79	1.8	1.8
121	1.8	1.8	1.8	1.8	1.64	1.3	0.99	0.71	0.71	0.67	0.7	0.68	0.66	0.64	0.66	0.68	0.72	0.75	0.78	0.82	0.85	0.88	0.92	0.98	1.03	1.08	1.13	1.17	1.21	1.24	1.31	1.36	1.39	1.4	1.41	1.39	1.39	1.37	1.38	1.39	1.44	1.51	1.58	1.66	1.72	1.76	1.79	1.8	1.8
122	1.06	1.1	1.13	1.15	1.17	1.19	1.19	1.2	1.22	1.24	1.23	1.26	1.3	1.32	1.36	1.39	1.41	1.39	1.37	1.37	1.39	1.39	1.41	1.42	1.42	1.4	1.44	1.51	1.58	1.63	1.69	1.72	1.7	1.67	1.67	1.64	1.6	1.59	1.61	1.6	1.64	1.65	1.46	1.26	1.09	0.89	0.74	0.77	0.79
123	1.06	1.1	1.13	1.15	1.17	1.19	1.19	1.2	1.22	1.24	1.23	1.26	1.3	1.32	1.36	1.39	1.41	1.39	1.37	1.37	1.39	1.39	1.41	1.42	1.42	1.4	1.44	1.51	1.58	1.63	1.69	1.72	1.7	1.67	1.67	1.64	1.6	1.59	1.61	1.6	1.64	1.65	1.46	1.26	1.09	0.89	0.74	0.77	0.79
124	1.21	1.23	1.23	1.24	1.28	1.31	1.31	1.35	1.39	1.39	1.41	1.44	1.44	1.45	1.44	1.41	1.4	1.39	1.4	1.43	1.48	1.54	1.6	1.6	1.61	1.62	1.62	1.63	1.68	1.72	1.54	1.38	1.22	1.01	0.81	0.81	0.78	0.73	0.72	0.69	0.66	0.65	0.64	0.63	0.62	0.62	0.63	0.63	0.63
125	1.21	1.23	1.23	1.24	1.28	1.31	1.31	1.35	1.39	1.39	1.41	1.44	1.44	1.45	1.44	1.41	1.4	1.39	1.4	1.43	1.48	1.54	1.6	1.6	1.61	1.62	1.62	1.63	1.68	1.72	1.54	1.38	1.22	0.99	0.77	0.79	0.78	0.74	0.76	0.77	0.76	0.77	0.8	0.83	0.86	0.9	0.93	0.96	1
126	1.21	1.23	1.23	1.24	1.28	1.31	1.31	1.35	1.39	1.39	1.41	1.44	1.44	1.45	1.44	1.41	1.4	1.39	1.4	1.43	1.48	1.54	1.6	1.6	1.61	1.62	1.62	1.63	1.68	1.72	1.54	1.38	1.22	1.01	0.81	0.81	0.78	0.73	0.72	0.69	0.66	0.65	0.64	0.63	0.62	0.62	0.63	0.63	0.63
127	0.9	0.94	0.96	0.98	1.01	1.03	1.04	1.05	1.05	1.05	1.06	1.09	1.1	1.13	1.14	1.16	1.15	1.18	1.21	1.27	1.35	1.45	1.53	1.59	1.61	1.63	1.61	1.6	1.6	1.61	1.63	1.68	1.71	1.73	1.72	1.68	1.65	1.61	1.61	1.62	1.64	1.62	1.58	1.58	1.59	1.59	1.62	1.73	1.79
128	0.9	0.94	0.96	0.98	1.01	1.03	1.04	1.05	1.05	1.05	1.06	1.09	1.1	1.13	1.14	1.16	1.15	1.18	1.21	1.27	1.35	1.45	1.53	1.59	1.61	1.63	1.61	1.6	1.6	1.61	1.63	1.68	1.71	1.73	1.72	1.68	1.65	1.61	1.61	1.62	1.64	1.62	1.58	1.58	1.59	1.59	1.62	1.73	1.79
129	1.22	1.24	1.26	1.28	1.32	1.35	1.38	1.41	1.44	1.45	1.47	1.5	1.52	1.51	1.51	1.47	1.45	1.43	1.46	1.48	1.55	1.61	1.69	1.69	1.7	1.68	1.7	1.69	1.77	1.8	1.68	1.51	1.33	1.1	0.84	0.85	0.82	0.78	0.75	0.75	0.74	0.75	0.78	0.82	0.85	0.9	0.93	0.97	1.01
130	1.22	1.24	1.26	1.28	1.32	1.35	1.38	1.41	1.44	1.45	1.47	1.5	1.52	1.51	1.51	1.47	1.45	1.43	1.46	1.48	1.55	1.61	1.69	1.69	1.7	1.68	1.7	1.69	1.77	1.8	1.68	1.51	1.33	1.09	0.84	0.84	0.8	0.74	0.71	0.66	0.62	0.6	0.6	0.6	0.6	0.6	0.6	0.6	0.61
131	1.22	1.24	1.26	1.28	1.32	1.35	1.38	1.41	1.44	1.45	1.47	1.5	1.52	1.51	1.51	1.47	1.45	1.43	1.46	1.48	1.55	1.61	1.69	1.69	1.7	1.68	1.7	1.69	1.77	1.8	1.68	1.51	1.33	1.09	0.84	0.84	0.8	0.74	0.71	0.66	0.62	0.6	0.6	0.6	0.6	0.6	0.6	0.6	0.61
132	1.22	1.24	1.26	1.28	1.32	1.35	1.38	1.41	1.44	1.45	1.47	1.5	1.52	1.51	1.51	1.47	1.45	1.43	1.46	1.48	1.55	1.61	1.69	1.69	1.7	1.68	1.7	1.69	1.77	1.8	1.68	1.51	1.33	1.1	0.84	0.85	0.82	0.78	0.75	0.75	0.74	0.75	0.78	0.82	0.85	0.9	0.93	0.97	1.01
133	0.96	0.98	1.02	1.1	1.14	1.18	1.22	1.2	1.15	1.15	1.16	1.16	1.18	1.23	1.26	1.3	1.34	1.4	1.41	1.44	1.47	1.49	1.48	1.51	1.52	1.53	1.55	1.57	1.6	1.63	1.62	1.6	1.58	1.52	1.5	1.47	1.48	1.48	1.47	1.46	1.46	1.45	1.46	1.46	1.44	1.4	1.4	1.46	1.48
134	0.96	0.98	1.02	1.1	1.14	1.18	1.22	1.2	1.15	1.15	1.16	1.16	1.18	1.23	1.26	1.3	1.34	1.4	1.41	1.44	1.47	1.49	1.48	1.51	1.52	1.53	1.55	1.57	1.6	1.63	1.62	1.6	1.58	1.52	1.5	1.47	1.48	1.48	1.47	1.46	1.46	1.45	1.46	1.46	1.44	1.4	1.4	1.46	1.48
135	1.15	1.27	1.36	1.44	1.5	1.54	1.57	1.64	1.71	1.75	1.8	1.8	1.8	1.78	1.78	1.76	1.79	1.8	1.8	1.8	1.8	1.77	1.7	1.63	1.59	1.48	1.43	1.41	1.41	1.42	1.54	1.64	1.68	1.52	1.33	1.12	0.93	0.77	0.78	0.78	0.77	0.75	0.74	0.76	0.76	0.75	0.72	0.72	0.7
136	1.15	1.27	1.36	1.44	1.5	1.54	1.57	1.64	1.71	1.75	1.8	1.8	1.8	1.78	1.78	1.76	1.79	1.8	1.8	1.8	1.8	1.77	1.7	1.63	1.59	1.48	1.43	1.41	1.41	1.42	1.54	1.64	1.68	1.52	1.33	1.12	0.93	0.77	0.78	0.78	0.77	0.75	0.74	0.76	0.76	0.75	0.72	0.72	0.7
137	1.36	1.41	1.45	1.49	1.54	1.62	1.66	1.7	1.7	1.68	1.63	1.58	1.51	1.46	1.44	1.45	1.46	1.51	1.6	1.64	1.68	1.71	1.7	1.7	1.73	1.74	1.77	1.8	1.8	1.8	1.75	1.7	1.6	1.56	1.53	1.53	1.37	1.24	1.09	0.98	0.85	0.87	0.86	0.85	0.81	0.78	0.76	0.77	0.76
138	1.36	1.41	1.45	1.49	1.54	1.62	1.66	1.7	1.7	1.68	1.63	1.58	1.51	1.46	1.44	1.45	1.46	1.51	1.6	1.64	1.68	1.71	1.7	1.7	1.73	1.74	1.77	1.8	1.8	1.8	1.75	1.7	1.6	1.56	1.53	1.53	1.37	1.24	1.09	0.98	0.85	0.87	0.86	0.85	0.81	0.78	0.76	0.77	0.76
139	1.73	1.68	1.65	1.67	1.72	1.75	1.8	1.8	1.77	1.73	1.69	1.72	1.72	1.75	1.76	1.77	1.76	1.72	1.72	1.74	1.74	1.74	1.77	1.76	1.71	1.69	1.66	1.67	1.71	1.75	1.78	1.8	1.8	1.8	1.8	1.63	1.44	1.26	1.05	0.85	0.89	0.9	0.87	0.83	0.77	0.68	0.61	0.6	0.6
140	1.73	1.68	1.65	1.67	1.72	1.75	1.8	1.8	1.77	1.73	1.69	1.72	1.72	1.75	1.76	1.77	1.76	1.72	1.72	1.74	1.74	1.74	1.77	1.76	1.71	1.69	1.66	1.67	1.71	1.75	1.78	1.8	1.8	1.8	1.8	1.63	1.44	1.26	1.05	0.85	0.89	0.9	0.87	0.83	0.77	0.68	0.61	0.6	0.6
141	0.79	0.82	0.83	0.79	0.74	0.71	0.68	0.69	0.71	0.76	0.79	0.84	0.87	0.9	0.93	0.95	0.97	1.01	1.04	1.08	1.13	1.18	1.22	1.25	1.28	1.29	1.33	1.36	1.4	1.43	1.48	1.51	1.54	1.58	1.62	1.63	1.64	1.66	1.67	1.68	1.69	1.72	1.74	1.75	1.78	1.79	1.78	1.77	1.77
142	0.79	0.82	0.83	0.79	0.74	0.71	0.68	0.69	0.71	0.76	0.79	0.84	0.87	0.9	0.93	0.95	0.97	1.01	1.04	1.08	1.13	1.18	1.22	1.25	1.28	1.29	1.33	1.36	1.4	1.43	1.48	1.51	1.54	1.58	1.62	1.63	1.64	1.66	1.67	1.68	1.69	1.72	1.74	1.75	1.78	1.79	1.78	1.77	1.77
143	0.7	0.75	0.79	0.83	0.85	0.88	0.91	0.94	0.97	1.01	1.04	1.07	1.08	1.09	1.11	1.12	1.13	1.16	1.21	1.24	1.28	1.32	1.34	1.34	1.35	1.35	1.36	1.38	1.38	1.39	1.42	1.44	1.44	1.49	1.52	1.54	1.56	1.6	1.6	1.61	1.62	1.62	1.65	1.63	1.6	1.55	1.5	1.5	1.54
144	0.7	0.75	0.79	0.83	0.85	0.88	0.91	0.94	0.97	1.01	1.04	1.07	1.08	1.09	1.11	1.12	1.13	1.16	1.21	1.24	1.28	1.32	1.34	1.34	1.35	1.35	1.36	1.38	1.38	1.39	1.42	1.44	1.44	1.49	1.52	1.54	1.56	1.6	1.6	1.61	1.62	1.62	1.65	1.63	1.6	1.55	1.5	1.5	1.54
145	0.63	0.68	0.71	0.74	0.76	0.77	0.8	0.86	0.91	0.98	1.04	1.08	1.11	1.14	1.14	1.15	1.16	1.18	1.22	1.25	1.26	1.3	1.31	1.31	1.28	1.28	1.3	1.37	1.43	1.5	1.57	1.56	1.5	1.46	1.44	1.45	1.44	1.45	1.42	1.42	1.38	1.38	1.4	1.44	1.47	1.47	1.29	1.08	0.91
146	1.1	1.12	1.14	1.14	1.13	1.14	1.15	1.17	1.21	1.26	1.3	1.34	1.38	1.43	1.45	1.48	1.52	1.52	1.48	1.49	1.51	1.53	1.57	1.64	1.68	1.7	1.68	1.67	1.65	1.6	1.56	1.53	1.49	1.48	1.47	1.47	1.46	1.49	1.48	1.48	1.51	1.49	1.4	1.37	1.39	1.38	1.41	1.52	1.57
147	1.1	1.12	1.14	1.14	1.13	1.14	1.15	1.17	1.21	1.26	1.3	1.34	1.38	1.43	1.45	1.48	1.52	1.52	1.48	1.49	1.51	1.53	1.57	1.64	1.68	1.7	1.68	1.67	1.65	1.6	1.56	1.53	1.49	1.48	1.47	1.47	1.46	1.49	1.48	1.48	1.51	1.49	1.4	1.37	1.39	1.38	1.41	1.52	1.57
148	0.61	0.64	0.7	0.77	0.84	0.93	1	1.04	1.05	1.1	1.13	1.14	1.17	1.22	1.19	1.17	1.15	1.12	1.06	1.06	1.05	1.04	1.05	1.08	1.1	1.12	1.16	1.19	1.21	1.23	1.23	1.23	1.22	1.22	1.21	1.18	1.13	1.08	1.05	1.07	1.12	1.16	1.23	1.24	1.27	1.29	1.33	1.31	1.35
149	0.61	0.64	0.7	0.77	0.84	0.93	1	1.04	1.05	1.1	1.13	1.14	1.17	1.22	1.19	1.17	1.15	1.12	1.06	1.06	1.05	1.04	1.05	1.08	1.1	1.12	1.16	1.19	1.21	1.23	1.23	1.23	1.22	1.22	1.21	1.18	1.13	1.08	1.05	1.07	1.12	1.16	1.23	1.24	1.27	1.29	1.33	1.31	1.35
150	1.31	1.36	1.38	1.4	1.44	1.46	1.5	1.53	1.56	1.59	1.61	1.62	1.62	1.61	1.58	1.54	1.51	1.5	1.49	1.5	1.51	1.51	1.49	1.48	1.48	1.52	1.56	1.64	1.73	1.8	1.8	1.8	1.8	1.8	1.78	1.74	1.7	1.71	1.51	1.32	1.17	1.01	0.83	0.83	0.81	0.78	0.73	0.69	0.66
151	1.31	1.36	1.38	1.4	1.44	1.46	1.5	1.53	1.56	1.59	1.61	1.62	1.62	1.61	1.58	1.54	1.51	1.5	1.49	1.5	1.51	1.51	1.49	1.48	1.48	1.52	1.56	1.64	1.73	1.8	1.8	1.8	1.8	1.8	1.78	1.74	1.7	1.71	1.51	1.32	1.17	1.01	0.83	0.83	0.81	0.78	0.73	0.69	0.66
152	1.23	1.25	1.26	1.28	1.3	1.33	1.36	1.38	1.38	1.39	1.4	1.4	1.41	1.45	1.48	1.48	1.44	1.43	1.37	1.35	1.36	1.42	1.49	1.54	1.56	1.58	1.59	1.58	1.57	1.58	1.56	1.53	1.52	1.56	1.61	1.46	1.33	1.19	1.03	0.85	0.88	0.87	0.83	0.75	0.68	0.62	0.6	0.6	0.62
153	1.23	1.25	1.26	1.28	1.3	1.33	1.36	1.38	1.38	1.39	1.4	1.4	1.41	1.45	1.48	1.48	1.44	1.43	1.37	1.35	1.36	1.42	1.49	1.54	1.56	1.58	1.59	1.58	1.57	1.58	1.56	1.53	1.52	1.56	1.61	1.46	1.33	1.19	1.03	0.85	0.88	0.87	0.83	0.75	0.68	0.62	0.6	0.6	0.62
154	0.78	0.79	0.78	0.75	0.7	0.65	0.61	0.6	0.61	0.63	0.66	0.69	0.72	0.76	0.8	0.84	0.89	0.93	0.97	1.01	1.04	1.08	1.12	1.15	1.2	1.22	1.24	1.27	1.31	1.33	1.35	1.39	1.41	1.39	1.37	1.38	1.37	1.38	1.35	1.36	1.36	1.37	1.37	1.41	1.41	1.38	1.36	1.32	1.33
155	0.78	0.79	0.78	0.75	0.7	0.65	0.61	0.6	0.61	0.63	0.66	0.69	0.72	0.76	0.8	0.84	0.89	0.93	0.97	1.01	1.04	1.08	1.12	1.15	1.2	1.22	1.24	1.27	1.31	1.33	1.35	1.39	1.41	1.39	1.37	1.38	1.37	1.38	1.35	1.36	1.36	1.37	1.37	1.41	1.41	1.38	1.36	1.32	1.33
156	1.21	1.22	1.24	1.26	1.31	1.34	1.39	1.4	1.41	1.42	1.45	1.45	1.47	1.51	1.5	1.48	1.45	1.48	1.45	1.45	1.5	1.54	1.52	1.52	1.53	1.5	1.49	1.5	1.52	1.52	1.55	1.56	1.59	1.59	1.56	1.38	1.2	0.96	0.76	0.6	0.6	0.62	0.63	0.64	0.63	0.6	0.6	0.6	0.6
157	1.21	1.22	1.24	1.26	1.31	1.34	1.39	1.4	1.41	1.42	1.45	1.45	1.47	1.51	1.5	1.48	1.45	1.48	1.45	1.45	1.5	1.54	1.52	1.52	1.53	1.5	1.49	1.5	1.52	1.52	1.55	1.56	1.59	1.59	1.56	1.38	1.2	0.96	0.76	0.6	0.6	0.62	0.63	0.64	0.63	0.6	0.6	0.6	0.6
158	1.34	1.34	1.34	1.36	1.37	1.36	1.39	1.42	1.45	1.48	1.52	1.56	1.58	1.59	1.6	1.63	1.64	1.66	1.67	1.69	1.68	1.68	1.68	1.7	1.71	1.75	1.79	1.8	1.8	1.8	1.76	1.73	1.71	1.74	1.77	1.78	1.76	1.71	1.63	1.58	1.38	1.19	0.97	0.8	0.65	0.66	0.65	0.69	0.69
159	1.34	1.34	1.34	1.36	1.37	1.36	1.39	1.42	1.45	1.48	1.52	1.56	1.58	1.59	1.6	1.63	1.64	1.66	1.67	1.69	1.68	1.68	1.68	1.7	1.71	1.75	1.79	1.8	1.8	1.8	1.76	1.73	1.71	1.74	1.77	1.78	1.76	1.71	1.63	1.58	1.38	1.19	0.97	0.8	0.65	0.66	0.65	0.69	0.69
160	1.26	1.26	1.28	1.3	1.34	1.36	1.42	1.44	1.45	1.47	1.5	1.5	1.52	1.56	1.56	1.53	1.51	1.52	1.48	1.47	1.52	1.54	1.52	1.52	1.53	1.51	1.5	1.51	1.54	1.55	1.56	1.56	1.58	1.57	1.53	1.37	1.19	0.96	0.76	0.6	0.61	0.62	0.64	0.64	0.63	0.6	0.6	0.6	0.6
161	1.26	1.26	1.28	1.3	1.34	1.36	1.42	1.44	1.45	1.47	1.5	1.5	1.52	1.56	1.56	1.53	1.51	1.52	1.48	1.47	1.52	1.54	1.52	1.52	1.53	1.51	1.5	1.51	1.54	1.55	1.56	1.56	1.58	1.57	1.53	1.37	1.19	0.96	0.76	0.6	0.61	0.62	0.64	0.64	0.63	0.6	0.6	0.6	0.6
162	1.47	1.5	1.54	1.58	1.62	1.65	1.67	1.7	1.72	1.77	1.8	1.8	1.8	1.8	1.8	1.8	1.8	1.8	1.8	1.8	1.8	1.8	1.8	1.8	1.79	1.75	1.7	1.63	1.6	1.57	1.59	1.57	1.62	1.66	1.73	1.54	1.4	1.24	1.03	0.81	0.82	0.79	0.74	0.68	0.63	0.6	0.6	0.62	0.66
163	1.47	1.5	1.54	1.58	1.62	1.65	1.67	1.7	1.72	1.77	1.8	1.8	1.8	1.8	1.8	1.8	1.8	1.8	1.8	1.8	1.8	1.8	1.8	1.8	1.79	1.75	1.7	1.63	1.6	1.57	1.59	1.57	1.62	1.66	1.73	1.54	1.4	1.24	1.03	0.81	0.82	0.79	0.74	0.68	0.63	0.6	0.6	0.62	0.66
164	1.17	1.23	1.26	1.31	1.35	1.36	1.37	1.42	1.46	1.48	1.54	1.56	1.56	1.54	1.56	1.56	1.59	1.62	1.65	1.66	1.65	1.64	1.61	1.6	1.62	1.67	1.74	1.8	1.63	1.44	1.23	1.05	0.85	0.85	0.82	0.78	0.72	0.68	0.68	0.7	0.74	0.79	0.83	0.88	0.92	0.95	0.99	1.03	1.06
165	1.17	1.23	1.26	1.31	1.35	1.36	1.37	1.42	1.46	1.48	1.54	1.56	1.56	1.54	1.56	1.56	1.59	1.62	1.65	1.66	1.65	1.64	1.61	1.6	1.62	1.67	1.74	1.8	1.63	1.44	1.23	1.05	0.85	0.85	0.82	0.78	0.72	0.68	0.68	0.7	0.74	0.79	0.83	0.88	0.92	0.95	0.99	1.03	1.06
166	0.78	0.8	0.84	0.87	0.93	0.99	1.05	1.09	1.16	1.2	1.27	1.33	1.39	1.41	1.41	1.45	1.48	1.52	1.55	1.57	1.49	1.44	1.42	1.44	1.48	1.58	1.67	1.75	1.8	1.8	1.8	1.8	1.8	1.8	1.8	1.8	1.8	1.79	1.73	1.68	1.61	1.59	1.56	1.55	1.55	1.62	1.66	1.53	1.38
167	0.78	0.8	0.84	0.87	0.93	0.99	1.05	1.09	1.16	1.2	1.27	1.33	1.39	1.41	1.41	1.45	1.48	1.52	1.55	1.57	1.49	1.44	1.42	1.44	1.48	1.58	1.67	1.75	1.8	1.8	1.8	1.8	1.8	1.8	1.8	1.8	1.8	1.79	1.73	1.68	1.61	1.59	1.56	1.55	1.55	1.62	1.66	1.53	1.38
168	1.1	1.09	1.14	1.15	1.17	1.19	1.22	1.25	1.3	1.33	1.36	1.37	1.42	1.4	1.41	1.44	1.52	1.5	1.53	1.58	1.54	1.52	1.52	1.56	1.58	1.62	1.63	1.68	1.73	1.74	1.8	1.8	1.8	1.8	1.68	1.46	1.15	0.9	0.72	0.73	0.73	0.77	0.72	0.66	0.61	0.6	0.6	0.6	0.64
169	1.1	1.09	1.14	1.15	1.17	1.19	1.22	1.25	1.3	1.33	1.36	1.37	1.42	1.4	1.41	1.44	1.52	1.5	1.53	1.58	1.54	1.52	1.52	1.56	1.58	1.62	1.63	1.68	1.73	1.74	1.8	1.8	1.8	1.8	1.68	1.46	1.15	0.9	0.72	0.73	0.73	0.77	0.72	0.66	0.61	0.6	0.6	0.6	0.64
170	1.36	1.34	1.31	1.3	1.29	1.27	1.27	1.3	1.33	1.37	1.39	1.41	1.44	1.48	1.54	1.62	1.47	1.34	1.19	0.94	0.73	0.72	0.7	0.67	0.7	0.64	0.62	0.6	0.6	0.6	0.6	0.6	0.6	0.6	0.6	0.6	0.61	0.63	0.64	0.65	0.66	0.67	0.67	0.69	0.71	0.74	0.78	0.81	0.84
171	1.36	1.34	1.31	1.3	1.29	1.27	1.27	1.3	1.33	1.37	1.39	1.41	1.44	1.48	1.54	1.62	1.47	1.34	1.19	0.94	0.73	0.72	0.7	0.67	0.7	0.64	0.62	0.6	0.6	0.6	0.6	0.6	0.6	0.6	0.6	0.6	0.61	0.63	0.64	0.65	0.66	0.67	0.67	0.69	0.71	0.74	0.78	0.81	0.84
172	0.63	0.62	0.61	0.63	0.66	0.7	0.75	0.8	0.84	0.88	0.93	0.98	1.01	1.06	1.09	1.13	1.17	1.24	1.3	1.36	1.43	1.47	1.48	1.49	1.49	1.48	1.52	1.56	1.61	1.66	1.71	1.74	1.79	1.8	1.8	1.8	1.8	1.8	1.8	1.8	1.8	1.8	1.8	1.8	1.8	1.8	1.73	1.5	1.19
173	0.63	0.62	0.61	0.63	0.66	0.7	0.75	0.8	0.84	0.88	0.93	0.98	1.01	1.06	1.09	1.13	1.17	1.24	1.3	1.36	1.43	1.47	1.48	1.49	1.49	1.48	1.52	1.56	1.61	1.66	1.71	1.74	1.79	1.8	1.8	1.8	1.8	1.8	1.8	1.8	1.8	1.8	1.8	1.8	1.8	1.8	1.73	1.5	1.19
174	1.27	1.3	1.34	1.36	1.39	1.4	1.41	1.39	1.38	1.4	1.41	1.43	1.32	1.19	1.03	0.86	0.69	0.68	0.69	0.72	0.75	0.77	0.79	0.82	0.85	0.89	0.93	0.97	0.98	0.99	0.98	0.98	0.98	1.01	1.02	1.05	1.07	1.09	1.1	1.13	1.15	1.2	1.24	1.28	1.3	1.33	1.34	1.36	1.39
175	1.27	1.3	1.34	1.36	1.39	1.4	1.41	1.39	1.38	1.4	1.41	1.43	1.32	1.19	1.03	0.86	0.69	0.68	0.69	0.72	0.75	0.77	0.79	0.82	0.85	0.89	0.93	0.97	0.98	0.99	0.98	0.98	0.98	1.01	1.02	1.05	1.07	1.09	1.1	1.13	1.15	1.2	1.24	1.28	1.3	1.33	1.34	1.36	1.39
176	0.84	0.87	0.9	0.96	1.01	1.05	1.09	1.13	1.18	1.2	1.2	1.22	1.25	1.26	1.3	1.36	1.41	1.43	1.47	1.49	1.5	1.49	1.48	1.46	1.45	1.44	1.42	1.42	1.42	1.41	1.4	1.41	1.44	1.45	1.45	1.47	1.5	1.51	1.5	1.49	1.48	1.48	1.48	1.51	1.53	1.57	1.52	1.33	1.14
177	0.84	0.87	0.9	0.96	1.01	1.05	1.09	1.13	1.18	1.2	1.2	1.22	1.25	1.26	1.3	1.36	1.41	1.43	1.47	1.49	1.5	1.49	1.48	1.46	1.45	1.44	1.42	1.42	1.42	1.41	1.4	1.41	1.44	1.45	1.45	1.47	1.5	1.51	1.5	1.49	1.48	1.48	1.48	1.51	1.53	1.57	1.52	1.33	1.14
178	1.62	1.65	1.72	1.79	1.8	1.8	1.8	1.8	1.8	1.79	1.74	1.66	1.61	1.57	1.58	1.55	1.61	1.65	1.68	1.66	1.72	1.76	1.8	1.8	1.8	1.8	1.8	1.8	1.8	1.8	1.8	1.8	1.8	1.66	1.38	1.08	0.82	0.83	0.83	0.81	0.8	0.74	0.69	0.67	0.65	0.64	0.64	0.65	0.66
179	1.62	1.65	1.72	1.79	1.8	1.8	1.8	1.8	1.8	1.79	1.74	1.66	1.61	1.57	1.58	1.55	1.61	1.65	1.68	1.66	1.72	1.76	1.8	1.8	1.8	1.8	1.8	1.8	1.8	1.8	1.8	1.8	1.8	1.66	1.38	1.08	0.82	0.83	0.83	0.81	0.8	0.74	0.69	0.67	0.65	0.64	0.64	0.65	0.66
180	0.6	0.6	0.6	0.6	0.6	0.6	0.6	0.6	0.6	0.6	0.6	0.6	0.6	0.61	0.61	0.6	0.6	0.6	0.6	0.6	0.6	0.6	0.6	0.6	0.63	0.66	0.7	0.73	0.74	0.76	0.77	0.77	0.79	0.81	0.84	0.87	0.88	0.89	0.88	0.88	0.87	0.89	0.9	0.93	0.95	0.96	0.99	1.03	1.07
181	1.06	1.1	1.14	1.18	1.22	1.25	1.24	1.23	1.2	1.2	1.19	1.2	1.2	1.2	1.2	1.2	1.26	1.32	1.36	1.42	1.5	1.51	1.5	1.52	1.53	1.53	1.53	1.54	1.52	1.47	1.41	1.39	1.39	1.42	1.48	1.55	1.59	1.59	1.6	1.6	1.59	1.58	1.59	1.58	1.58	1.59	1.6	1.57	1.53
182	1.06	1.1	1.14	1.18	1.22	1.25	1.24	1.23	1.2	1.2	1.19	1.2	1.2	1.2	1.2	1.2	1.26	1.32	1.36	1.42	1.5	1.51	1.5	1.52	1.53	1.53	1.53	1.54	1.52	1.47	1.41	1.39	1.39	1.42	1.48	1.55	1.59	1.59	1.6	1.6	1.59	1.58	1.59	1.58	1.58	1.59	1.6	1.57	1.53
183	1.08	1.15	1.2	1.26	1.29	1.3	1.31	1.31	1.31	1.31	1.33	1.34	1.36	1.39	1.42	1.45	1.51	1.56	1.58	1.61	1.64	1.64	1.64	1.65	1.65	1.63	1.63	1.64	1.62	1.63	1.62	1.6	1.58	1.6	1.61	1.61	1.63	1.64	1.65	1.65	1.68	1.69	1.69	1.69	1.67	1.68	1.48	1.29	1.08
184	1.08	1.15	1.2	1.26	1.29	1.3	1.31	1.31	1.31	1.31	1.33	1.34	1.36	1.39	1.42	1.45	1.51	1.56	1.58	1.61	1.64	1.64	1.64	1.65	1.65	1.63	1.63	1.64	1.62	1.63	1.62	1.6	1.58	1.6	1.61	1.61	1.63	1.64	1.65	1.65	1.68	1.69	1.69	1.69	1.67	1.68	1.48	1.29	1.08
185	0.62	0.65	0.68	0.72	0.77	0.82	0.87	0.93	0.97	1.01	1.05	1.08	1.11	1.15	1.18	1.21	1.25	1.29	1.34	1.38	1.42	1.46	1.48	1.48	1.51	1.51	1.5	1.51	1.51	1.53	1.54	1.56	1.57	1.6	1.61	1.61	1.57	1.53	1.48	1.43	1.42	1.45	1.48	1.49	1.51	1.53	1.56	1.57	1.61
186	0.62	0.65	0.68	0.72	0.77	0.82	0.87	0.93	0.97	1.01	1.05	1.08	1.11	1.15	1.18	1.21	1.25	1.29	1.34	1.38	1.42	1.46	1.48	1.48	1.51	1.51	1.5	1.51	1.51	1.53	1.54	1.56	1.57	1.6	1.61	1.61	1.57	1.53	1.48	1.43	1.42	1.45	1.48	1.49	1.51	1.53	1.56	1.57	1.61
187	0.6	0.6	0.6	0.6	0.6	0.62	0.68	0.76	0.81	0.86	0.9	0.92	0.93	0.96	0.97	1	1.04	1.07	1.11	1.15	1.2	1.25	1.3	1.35	1.39	1.39	1.4	1.42	1.41	1.4	1.41	1.41	1.38	1.41	1.43	1.44	1.48	1.53	1.56	1.61	1.66	1.71	NaN	NaN	1.75	1.79	1.8	1.8	1.8
188	0.6	0.6	0.6	0.6	0.6	0.62	0.68	0.76	0.81	0.86	0.9	0.92	0.93	0.96	0.97	1	1.04	1.07	1.11	1.15	1.2	1.25	1.3	1.35	1.39	1.39	1.4	1.42	1.41	1.4	1.41	1.41	1.38	1.41	1.43	1.44	1.48	1.53	1.56	1.61	1.66	1.71	NaN	NaN	1.75	1.79	1.8	1.8	1.8
189	0.9	0.9	0.94	0.97	1.01	1.04	1.11	1.18	1.21	1.23	1.22	1.22	1.2	1.23	1.21	1.24	1.25	1.29	1.36	1.47	1.56	1.64	1.67	1.68	1.67	1.66	1.71	1.77	1.78	1.8	1.8	1.8	1.8	1.8	1.8	1.8	1.8	1.8	1.8	1.8	1.8	1.8	1.8	1.8	1.8	1.8	1.78	1.56	1.33
190	0.9	0.9	0.94	0.97	1.01	1.04	1.11	1.18	1.21	1.23	1.22	1.22	1.2	1.23	1.21	1.24	1.25	1.29	1.36	1.47	1.56	1.64	1.67	1.68	1.67	1.66	1.71	1.77	1.78	1.8	1.8	1.8	1.8	1.8	1.8	1.8	1.8	1.8	1.8	1.8	1.8	1.8	1.8	1.8	1.8	1.8	1.78	1.56	1.33
191	1.39	1.41	1.43	1.44	1.44	1.44	1.44	1.45	1.46	1.45	1.47	1.52	1.55	1.57	1.63	1.68	1.69	1.66	1.65	1.63	1.62	1.63	1.68	1.71	1.75	1.75	1.75	1.74	1.75	1.69	1.66	1.44	1.28	1.09	0.95	0.82	0.85	0.83	0.82	0.78	0.75	0.73	0.72	0.71	0.72	0.72	0.74	0.77	0.8
192	0.92	1.05	1.15	1.25	1.3	1.33	1.33	1.36	1.41	1.45	1.51	1.55	1.56	1.53	1.48	1.43	1.44	1.45	1.46	1.51	1.53	1.47	1.29	1.14	0.95	0.78	0.6	0.6	0.6	0.6	0.6	0.6	0.6	0.6	0.6	0.6	0.6	0.6	0.6	0.6	0.6	0.6	0.6	0.63	0.63	0.63	0.63	0.64	0.65
193	0.92	1.05	1.15	1.25	1.3	1.33	1.33	1.36	1.41	1.45	1.51	1.55	1.56	1.53	1.48	1.43	1.44	1.45	1.46	1.51	1.53	1.47	1.29	1.14	0.95	0.78	0.6	0.6	0.6	0.6	0.6	0.6	0.6	0.6	0.6	0.6	0.6	0.6	0.6	0.6	0.6	0.6	0.6	0.63	0.63	0.63	0.63	0.64	0.65
194	0.79	0.81	0.85	0.9	0.95	1.02	1.08	1.13	1.18	1.23	1.25	1.29	1.33	1.38	1.4	1.43	1.44	1.45	1.47	1.5	1.55	1.61	1.66	1.7	1.74	1.75	1.74	1.71	1.68	1.64	1.63	1.61	1.6	1.6	1.61	1.62	1.64	1.67	1.72	1.76	1.74	1.72	1.71	1.69	1.65	1.66	1.48	1.28	1.07
195	0.79	0.81	0.85	0.9	0.95	1.02	1.08	1.13	1.18	1.23	1.25	1.29	1.33	1.38	1.4	1.43	1.44	1.45	1.47	1.5	1.55	1.61	1.66	1.7	1.74	1.75	1.74	1.71	1.68	1.64	1.63	1.61	1.6	1.6	1.61	1.62	1.64	1.67	1.72	1.76	1.74	1.72	1.71	1.69	1.65	1.66	1.48	1.28	1.07
196	1.08	1.15	1.2	1.26	1.29	1.3	1.31	1.31	1.31	1.31	1.33	1.34	1.36	1.39	1.42	1.45	1.51	1.56	1.58	1.61	1.64	1.64	1.64	1.65	1.65	1.63	1.63	1.64	1.62	1.63	1.62	1.6	1.58	1.6	1.61	1.61	1.63	1.64	1.65	1.65	1.68	1.69	1.69	1.69	1.67	1.68	1.48	1.29	1.08
197	1.08	1.15	1.2	1.26	1.29	1.3	1.31	1.31	1.31	1.31	1.33	1.34	1.36	1.39	1.42	1.45	1.51	1.56	1.58	1.61	1.64	1.64	1.64	1.65	1.65	1.63	1.63	1.64	1.62	1.63	1.62	1.6	1.58	1.6	1.61	1.61	1.63	1.64	1.65	1.65	1.68	1.69	1.69	1.69	1.67	1.68	1.48	1.29	1.08
198	0.84	0.9	0.94	0.97	0.99	1.01	1.04	1.08	1.12	1.19	1.26	1.32	1.39	1.46	1.5	1.55	1.58	1.59	1.59	1.63	1.65	1.66	1.67	1.68	1.67	1.65	1.64	1.65	1.66	1.69	1.73	1.77	1.8	1.8	1.8	1.8	1.8	1.8	1.8	1.8	1.8	1.8	1.8	1.8	1.8	1.8	1.8	1.8	1.8
199	0.84	0.9	0.94	0.97	0.99	1.01	1.04	1.08	1.12	1.19	1.26	1.32	1.39	1.46	1.5	1.55	1.58	1.59	1.59	1.63	1.65	1.66	1.67	1.68	1.67	1.65	1.64	1.65	1.66	1.69	1.73	1.77	1.8	1.8	1.8	1.8	1.8	1.8	1.8	1.8	1.8	1.8	1.8	1.8	1.8	1.8	1.8	1.8	1.8
200	0.6	0.6	0.6	0.6	0.6	0.63	0.67	0.71	0.74	0.75	0.78	0.79	0.82	0.84	0.88	0.91	0.94	0.95	1	1.05	1.12	1.19	1.24	1.28	1.32	1.33	1.35	1.41	1.43	1.46	1.52	1.56	1.57	1.62	1.62	1.64	1.62	1.66	1.65	1.65	1.64	1.63	1.61	1.6	1.6	1.61	1.66	1.69	1.73
201	0.6	0.6	0.6	0.6	0.6	0.63	0.67	0.71	0.74	0.75	0.78	0.79	0.82	0.84	0.88	0.91	0.94	0.95	1	1.05	1.12	1.19	1.24	1.28	1.32	1.33	1.35	1.41	1.43	1.46	1.52	1.56	1.57	1.62	1.62	1.64	1.62	1.66	1.65	1.65	1.64	1.63	1.61	1.6	1.6	1.61	1.66	1.69	1.73
202	1.07	1.11	1.14	1.15	1.2	1.18	1.17	1.16	1.17	1.16	1.2	1.22	1.22	1.21	1.21	1.22	1.23	1.24	1.27	1.29	1.27	1.24	1.23	1.22	1.21	1.21	1.26	1.28	1.32	1.35	1.36	1.36	1.35	1.33	1.33	1.32	1.31	1.3	1.25	1.07	0.9	0.7	0.6	0.6	0.6	0.6	0.65	0.61	0.6
203	1.07	1.11	1.14	1.15	1.2	1.18	1.17	1.16	1.17	1.16	1.2	1.22	1.22	1.21	1.21	1.22	1.23	1.24	1.27	1.29	1.27	1.24	1.23	1.22	1.21	1.21	1.26	1.28	1.32	1.35	1.36	1.36	1.35	1.33	1.33	1.32	1.31	1.3	1.25	1.07	0.9	0.7	0.6	0.6	0.6	0.6	0.65	0.61	0.6
204	1.18	1.18	1.17	1.2	1.25	1.28	1.29	1.28	1.26	1.28	1.28	1.32	1.37	1.42	1.48	1.55	1.6	1.67	1.71	1.73	1.74	1.77	1.77	1.77	1.72	1.69	1.66	1.63	1.63	1.67	1.67	1.62	1.56	1.5	1.44	1.42	1.31	1.15	0.95	0.81	0.67	0.65	0.64	0.67	0.62	0.6	0.6	0.6	0.6
205	1.18	1.18	1.17	1.2	1.25	1.28	1.29	1.28	1.26	1.28	1.28	1.32	1.37	1.42	1.48	1.55	1.6	1.67	1.71	1.73	1.74	1.77	1.77	1.77	1.72	1.69	1.66	1.63	1.63	1.67	1.67	1.62	1.56	1.5	1.44	1.42	1.31	1.15	0.95	0.81	0.67	0.65	0.64	0.67	0.62	0.6	0.6	0.6	0.6
206	1.14	1.15	1.14	1.13	1.14	1.14	1.15	1.18	1.24	1.28	1.31	1.34	1.36	1.35	1.36	1.35	1.35	1.32	1.31	1.29	1.29	1.29	1.34	1.41	1.52	1.63	1.71	1.76	1.77	1.76	1.77	1.78	1.59	1.38	1.07	0.85	0.64	0.63	0.65	0.73	0.7	0.66	0.66	0.65	0.66	0.7	0.74	0.76	0.79
207	1.14	1.15	1.14	1.13	1.14	1.14	1.15	1.18	1.24	1.28	1.31	1.34	1.36	1.35	1.36	1.35	1.35	1.32	1.31	1.29	1.29	1.29	1.34	1.41	1.52	1.63	1.71	1.76	1.77	1.76	1.77	1.78	1.59	1.38	1.07	0.85	0.64	0.63	0.65	0.73	0.7	0.66	0.66	0.65	0.66	0.7	0.74	0.76	0.79
208	1.26	1.24	1.09	0.93	0.79	0.66	0.6	0.61	0.62	0.63	0.62	0.6	0.6	0.6	0.6	0.6	0.6	0.6	0.6	0.6	0.6	0.6	0.6	0.6	0.6	0.6	0.6	0.6	0.6	0.6	0.6	0.6	0.6	0.6	0.6	0.6	0.6	0.6	0.6	0.6	0.6	0.6	0.6	0.6	0.61	0.63	0.65	0.67	0.69
209	1.26	1.24	1.09	0.93	0.79	0.66	0.6	0.61	0.62	0.63	0.62	0.6	0.6	0.6	0.6	0.6	0.6	0.6	0.6	0.6	0.6	0.6	0.6	0.6	0.6	0.6	0.6	0.6	0.6	0.6	0.6	0.6	0.6	0.6	0.6	0.6	0.6	0.6	0.6	0.6	0.6	0.6	0.6	0.6	0.61	0.63	0.65	0.67	0.69
210	0.87	0.89	0.91	0.93	0.96	1	1.05	1.09	1.13	1.16	1.2	1.23	1.26	1.28	1.32	1.33	1.35	1.38	1.42	1.41	1.44	1.45	1.44	1.42	1.45	1.45	1.5	1.54	1.56	1.6	1.6	1.57	1.56	1.58	1.56	1.58	1.58	1.57	1.56	1.58	1.59	1.59	1.6	1.61	1.62	1.59	1.43	1.23	1.03
211	0.87	0.89	0.91	0.93	0.96	1	1.05	1.09	1.13	1.16	1.2	1.23	1.26	1.28	1.32	1.33	1.35	1.38	1.42	1.41	1.44	1.45	1.44	1.42	1.45	1.45	1.5	1.54	1.56	1.6	1.6	1.57	1.56	1.58	1.56	1.58	1.58	1.57	1.56	1.58	1.59	1.59	1.6	1.61	1.62	1.59	1.43	1.23	1.03
212	1.31	1.34	1.35	1.36	1.36	1.36	1.36	1.35	1.35	1.35	1.35	1.35	1.37	1.4	1.44	1.52	1.59	1.64	1.65	1.67	1.65	1.66	1.65	1.64	1.6	1.57	1.51	1.5	1.52	1.57	1.63	1.67	1.66	1.67	1.7	1.47	1.25	1.04	0.86	0.66	0.67	0.69	0.69	0.64	0.6	0.6	0.6	0.6	0.6
213	1.1	1.1	1.12	1.13	1.16	1.19	1.22	1.26	1.29	1.34	1.35	1.37	1.39	1.42	1.43	1.45	1.48	1.51	1.5	1.48	1.47	1.44	1.45	1.47	1.52	1.56	1.6	1.57	1.57	1.56	1.55	1.52	1.52	1.5	1.48	1.48	1.49	1.33	1.18	1.03	0.81	0.66	0.67	0.66	0.66	0.69	0.67	0.64	0.63
214	1.1	1.1	1.12	1.13	1.16	1.19	1.22	1.26	1.29	1.34	1.35	1.37	1.39	1.42	1.43	1.45	1.48	1.51	1.5	1.48	1.47	1.44	1.45	1.47	1.52	1.56	1.6	1.57	1.57	1.56	1.55	1.52	1.52	1.5	1.48	1.48	1.49	1.33	1.18	1.03	0.81	0.66	0.67	0.66	0.66	0.69	0.67	0.64	0.63
215	1.46	1.33	1.18	0.97	0.78	0.75	0.71	0.66	0.66	0.62	0.6	0.6	0.6	0.6	0.6	0.63	0.67	0.7	0.72	0.75	0.77	0.78	0.8	0.83	0.85	0.87	0.9	0.92	0.95	0.98	1.01	1.03	1.05	1.07	1.08	1.11	1.15	1.19	1.23	1.28	1.33	1.35	1.37	1.39	1.4	1.41	1.42	1.45	1.45
216	1.46	1.33	1.18	0.97	0.78	0.75	0.71	0.66	0.66	0.62	0.6	0.6	0.6	0.6	0.6	0.63	0.67	0.7	0.72	0.75	0.77	0.78	0.8	0.83	0.85	0.87	0.9	0.92	0.95	0.98	1.01	1.03	1.05	1.07	1.08	1.11	1.15	1.19	1.23	1.28	1.33	1.35	1.37	1.39	1.4	1.41	1.42	1.45	1.45
217	0.64	0.62	0.6	0.6	0.6	0.6	0.6	0.6	0.6	0.6	0.6	0.65	0.68	0.71	0.75	0.78	0.8	0.82	0.84	0.86	0.88	0.9	0.94	0.98	1.02	1.07	1.12	1.14	1.18	1.23	1.25	1.29	1.32	1.34	1.32	1.31	1.29	1.28	1.24	1.28	1.3	1.33	1.37	1.46	1.49	1.51	1.52	1.53	1.51
218	0.64	0.62	0.6	0.6	0.6	0.6	0.6	0.6	0.6	0.6	0.6	0.65	0.68	0.71	0.75	0.78	0.8	0.82	0.84	0.86	0.88	0.9	0.94	0.98	1.02	1.07	1.12	1.14	1.18	1.23	1.25	1.29	1.32	1.34	1.32	1.31	1.29	1.28	1.24	1.28	1.3	1.33	1.37	1.46	1.49	1.51	1.52	1.53	1.51
219	0.99	0.96	0.94	0.92	0.92	0.95	0.97	0.99	0.97	0.98	1.01	1.05	1.05	1.11	1.14	1.17	1.19	1.24	1.23	1.25	1.2	1.17	1.13	1.11	1.09	1.13	1.13	1.15	1.19	1.22	1.22	1.24	1.26	1.26	1.26	1.25	1.25	1.27	1.27	1.29	1.32	1.31	1.35	1.38	1.43	1.38	1.26	1.05	0.89
220	0.99	0.96	0.94	0.92	0.92	0.95	0.97	0.99	0.97	0.98	1.01	1.05	1.05	1.11	1.14	1.17	1.19	1.24	1.23	1.25	1.2	1.17	1.13	1.11	1.09	1.13	1.13	1.15	1.19	1.22	1.22	1.24	1.26	1.26	1.26	1.25	1.25	1.27	1.27	1.29	1.32	1.31	1.35	1.38	1.43	1.38	1.26	1.05	0.89
221	1.05	0.89	0.77	0.66	0.71	0.71	0.7	0.63	0.6	0.6	0.6	0.6	0.6	0.6	0.62	0.67	0.72	0.77	0.83	0.87	0.93	0.96	0.99	1.03	1.05	1.09	1.14	1.21	1.27	1.32	1.37	1.4	1.41	1.38	1.38	1.36	1.34	1.31	1.31	1.32	1.33	1.35	1.4	1.46	1.49	1.51	1.51	1.49	1.48
222	0.6	0.6	0.63	0.67	0.71	0.75	0.79	0.83	0.85	0.85	0.84	0.85	0.87	0.9	0.96	1.01	1.08	1.13	1.17	1.2	1.24	1.26	1.29	1.34	1.36	1.36	1.34	1.34	1.32	1.36	1.38	1.43	1.47	1.5	1.49	1.51	1.51	1.54	1.57	1.63	1.67	1.72	1.72	1.7	1.68	1.69	1.69	1.72	1.71
223	1.05	0.89	0.77	0.66	0.71	0.71	0.7	0.63	0.6	0.6	0.6	0.6	0.6	0.6	0.62	0.67	0.72	0.77	0.83	0.87	0.93	0.96	0.99	1.03	1.05	1.09	1.14	1.21	1.27	1.32	1.37	1.4	1.41	1.38	1.38	1.36	1.34	1.31	1.31	1.32	1.33	1.35	1.4	1.46	1.49	1.51	1.51	1.49	1.48
224	0.6	0.6	0.63	0.67	0.71	0.75	0.79	0.83	0.85	0.85	0.84	0.85	0.87	0.9	0.96	1.01	1.08	1.13	1.17	1.2	1.24	1.26	1.29	1.34	1.36	1.36	1.34	1.34	1.32	1.36	1.38	1.43	1.47	1.5	1.49	1.51	1.51	1.54	1.57	1.63	1.67	1.72	1.72	1.7	1.68	1.69	1.69	1.72	1.71
225	1.01	1.04	1.08	1.11	1.15	1.18	1.21	1.23	1.24	1.25	1.26	1.26	1.26	1.26	1.27	1.29	1.3	1.3	1.31	1.33	1.35	1.37	1.41	1.44	1.43	1.4	1.4	1.39	1.39	1.42	1.48	1.49	1.49	1.46	1.42	1.37	1.33	1.29	1.31	1.33	1.36	1.4	1.42	1.41	1.39	1.21	1.04	0.84	0.72
226	1.01	1.04	1.08	1.11	1.15	1.18	1.21	1.23	1.24	1.25	1.26	1.26	1.26	1.26	1.27	1.29	1.3	1.3	1.31	1.33	1.35	1.37	1.41	1.44	1.43	1.4	1.4	1.39	1.39	1.42	1.48	1.49	1.49	1.46	1.42	1.37	1.33	1.29	1.31	1.33	1.36	1.4	1.42	1.41	1.39	1.21	1.04	0.84	0.72
227	0.76	0.72	0.68	0.66	0.66	0.67	0.7	0.74	0.78	0.84	0.91	0.97	1.03	1.08	1.13	1.17	1.2	1.22	1.26	1.31	1.35	1.39	1.44	1.47	1.5	1.51	1.54	1.54	1.55	1.53	1.52	1.5	1.52	1.53	1.54	1.57	1.58	1.61	1.64	1.66	1.69	1.72	1.68	1.68	1.73	1.76	1.8	1.8	1.8
228	0.76	0.72	0.68	0.66	0.66	0.67	0.7	0.74	0.78	0.84	0.91	0.97	1.03	1.08	1.13	1.17	1.2	1.22	1.26	1.31	1.35	1.39	1.44	1.47	1.5	1.51	1.54	1.54	1.55	1.53	1.52	1.5	1.52	1.53	1.54	1.57	1.58	1.61	1.64	1.66	1.69	1.72	1.68	1.68	1.73	1.76	1.8	1.8	1.8
229	1.24	1.3	1.32	1.33	1.34	1.35	1.37	1.42	1.49	1.55	1.63	1.64	1.6	1.64	1.67	1.65	1.66	1.68	1.63	1.6	1.63	1.69	1.79	1.8	1.8	1.8	1.8	1.8	1.8	1.76	1.72	1.69	1.67	1.68	1.66	1.66	1.65	1.65	1.63	1.65	1.69	1.76	1.77	1.58	1.4	1.2	0.95	0.8	0.83
230	1.24	1.3	1.32	1.33	1.34	1.35	1.37	1.42	1.49	1.55	1.63	1.64	1.6	1.64	1.67	1.65	1.66	1.68	1.63	1.6	1.63	1.69	1.79	1.8	1.8	1.8	1.8	1.8	1.8	1.76	1.72	1.69	1.67	1.68	1.66	1.66	1.65	1.65	1.63	1.65	1.69	1.76	1.77	1.58	1.4	1.2	0.95	0.8	0.83
231	0.98	1.07	1.14	1.22	1.28	1.34	1.4	1.47	1.51	1.52	1.55	1.57	1.58	1.59	1.62	1.62	1.63	1.64	1.66	1.7	1.75	1.8	1.8	1.8	1.8	1.8	1.8	1.8	1.8	1.8	1.8	1.8	1.8	1.8	1.8	1.8	1.8	1.76	1.55	1.3	1.04	0.75	0.8	0.82	0.83	0.84	0.84	0.8	0.77
232	0.98	1.07	1.14	1.22	1.28	1.34	1.4	1.47	1.51	1.52	1.55	1.57	1.58	1.59	1.62	1.62	1.63	1.64	1.66	1.7	1.75	1.8	1.8	1.8	1.8	1.8	1.8	1.8	1.8	1.8	1.8	1.8	1.8	1.8	1.8	1.8	1.8	1.76	1.55	1.3	1.04	0.75	0.8	0.82	0.83	0.84	0.84	0.8	0.77
233	0.6	0.6	0.6	0.6	0.6	0.6	0.6	0.6	0.6	0.6	0.6	0.6	0.6	0.61	0.61	0.6	0.6	0.6	0.6	0.6	0.6	0.6	0.6	0.6	0.63	0.66	0.7	0.73	0.74	0.76	0.77	0.77	0.79	0.81	0.84	0.87	0.88	0.89	0.88	0.88	0.87	0.89	0.9	0.93	0.95	0.96	0.99	1.03	1.07
234	0.6	0.6	0.6	0.6	0.6	0.6	0.6	0.6	0.6	0.6	0.6	0.6	0.6	0.61	0.61	0.6	0.6	0.6	0.6	0.6	0.6	0.6	0.6	0.6	0.63	0.66	0.7	0.73	0.74	0.76	0.77	0.77	0.79	0.81	0.84	0.87	0.88	0.89	0.88	0.88	0.87	0.89	0.9	0.93	0.95	0.96	0.99	1.03	1.07
235	0.91	NaN	NaN	NaN	NaN	0.97	1.05	1.14	1.19	1.22	1.25	1.27	1.29	1.33	1.38	1.43	1.45	1.47	1.46	1.44	1.4	1.37	1.34	1.34	1.35	1.37	1.39	1.41	1.4	1.39	1.39	1.4	1.43	1.46	1.49	1.53	1.59	1.62	1.65	1.69	1.65	1.59	1.55	1.52	1.5	1.53	1.56	1.53	1.51
236	0.91	NaN	NaN	NaN	NaN	0.97	1.05	1.14	1.19	1.22	1.25	1.27	1.29	1.33	1.38	1.43	1.45	1.47	1.46	1.44	1.4	1.37	1.34	1.34	1.35	1.37	1.39	1.41	1.4	1.39	1.39	1.4	1.43	1.46	1.49	1.53	1.59	1.62	1.65	1.69	1.65	1.59	1.55	1.52	1.5	1.53	1.56	1.53	1.51
237	1.47	1.5	1.54	1.58	1.62	1.65	1.67	1.7	1.72	1.77	1.8	1.8	1.8	1.8	1.8	1.8	1.8	1.8	1.8	1.8	1.8	1.8	1.8	1.8	1.79	1.75	1.7	1.63	1.6	1.57	1.59	1.57	1.62	1.66	1.73	1.53	1.38	1.2	0.97	0.73	0.73	0.7	0.66	0.63	0.6	0.6	0.6	0.6	0.6
238	0.98	1	1.03	1.07	1.14	1.21	1.27	1.33	1.38	1.4	1.42	1.44	1.46	1.49	1.51	1.54	1.56	1.59	1.63	1.69	1.76	1.8	1.8	1.8	1.8	1.8	1.8	1.8	1.8	1.8	1.8	1.8	1.8	1.8	1.78	1.74	1.69	1.69	1.74	1.8	1.63	1.49	1.22	0.99	0.75	0.8	0.77	0.82	0.8
239	0.98	1	1.03	1.07	1.14	1.21	1.27	1.33	1.38	1.4	1.42	1.44	1.46	1.49	1.51	1.54	1.56	1.59	1.63	1.69	1.76	1.8	1.8	1.8	1.8	1.8	1.8	1.8	1.8	1.8	1.8	1.8	1.8	1.8	1.78	1.74	1.69	1.69	1.74	1.8	1.63	1.49	1.22	0.99	0.75	0.8	0.77	0.82	0.8
240	1.47	1.5	1.54	1.58	1.62	1.65	1.67	1.7	1.72	1.77	1.8	1.8	1.8	1.8	1.8	1.8	1.8	1.8	1.8	1.8	1.8	1.8	1.8	1.8	1.79	1.75	1.7	1.63	1.6	1.57	1.59	1.57	1.62	1.66	1.73	1.53	1.38	1.2	0.97	0.73	0.73	0.7	0.66	0.63	0.6	0.6	0.6	0.6	0.6
241	1.13	1.15	1.18	1.19	1.19	1.18	1.18	1.18	1.2	1.24	1.3	1.35	1.41	1.44	1.44	1.44	1.43	1.37	1.35	1.36	1.39	1.44	1.53	1.62	1.68	1.69	1.68	1.66	1.63	1.59	1.58	1.57	1.59	1.59	1.59	1.56	1.54	1.5	1.52	1.56	1.6	1.63	1.66	1.64	1.63	1.44	1.28	1.11	0.94
242	1.13	1.15	1.18	1.19	1.19	1.18	1.18	1.18	1.2	1.24	1.3	1.35	1.41	1.44	1.44	1.44	1.43	1.37	1.35	1.36	1.39	1.44	1.53	1.62	1.68	1.69	1.68	1.66	1.63	1.59	1.58	1.57	1.59	1.59	1.59	1.56	1.54	1.5	1.52	1.56	1.6	1.63	1.66	1.64	1.63	1.44	1.28	1.11	0.94
243	1.09	1.12	1.16	1.19	1.22	1.25	1.28	1.31	1.35	1.38	1.4	1.42	1.43	1.42	1.43	1.44	1.45	1.46	1.5	1.52	1.54	1.55	1.58	1.62	1.65	1.69	1.76	1.8	1.8	1.8	1.8	1.8	1.8	1.8	1.8	1.77	1.69	1.66	1.65	1.65	1.67	1.73	1.75	1.78	1.75	1.52	1.26	1.01	0.79
244	1.09	1.12	1.16	1.19	1.22	1.25	1.28	1.31	1.35	1.38	1.4	1.42	1.43	1.42	1.43	1.44	1.45	1.46	1.5	1.52	1.54	1.55	1.58	1.62	1.65	1.69	1.76	1.8	1.8	1.8	1.8	1.8	1.8	1.8	1.8	1.77	1.69	1.66	1.65	1.65	1.67	1.73	1.75	1.78	1.75	1.52	1.26	1.01	0.79
245	0.82	0.85	0.88	0.93	0.94	0.94	0.96	0.98	0.97	1.01	1.03	1.06	1.11	1.16	1.23	1.31	1.38	1.44	1.49	1.52	1.53	1.52	1.5	1.46	1.43	1.42	1.4	1.43	1.48	1.55	1.59	1.63	1.61	1.55	1.47	1.43	1.39	1.4	1.45	1.47	1.51	1.55	1.52	1.5	1.49	1.46	1.45	1.48	1.53
246	0.82	0.85	0.88	0.93	0.94	0.94	0.96	0.98	0.97	1.01	1.03	1.06	1.11	1.16	1.23	1.31	1.38	1.44	1.49	1.52	1.53	1.52	1.5	1.46	1.43	1.42	1.4	1.43	1.48	1.55	1.59	1.63	1.61	1.55	1.47	1.43	1.39	1.4	1.45	1.47	1.51	1.55	1.52	1.5	1.49	1.46	1.45	1.48	1.53
247	1.27	1.33	1.37	1.44	1.47	1.47	1.44	1.44	1.42	1.41	1.42	1.46	1.48	1.44	1.41	1.4	1.39	1.38	1.43	1.49	1.48	1.47	1.45	1.41	1.35	1.31	1.3	1.33	1.34	1.21	1.09	0.94	0.79	0.66	0.68	0.69	0.68	0.67	0.63	0.6	0.6	0.6	0.6	0.6	0.6	0.6	0.64	0.67	0.72
248	1.27	1.33	1.37	1.44	1.47	1.47	1.44	1.44	1.42	1.41	1.42	1.46	1.48	1.44	1.41	1.4	1.39	1.38	1.43	1.49	1.48	1.47	1.45	1.41	1.35	1.31	1.3	1.33	1.34	1.21	1.09	0.94	0.79	0.66	0.68	0.69	0.68	0.67	0.63	0.6	0.6	0.6	0.6	0.6	0.6	0.6	0.64	0.67	0.72
249	0.72	0.65	0.61	0.61	0.62	0.63	0.66	0.69	0.72	0.75	0.78	0.8	0.82	0.85	0.86	0.87	0.89	0.91	0.93	0.97	1	1.02	1.04	1.08	1.11	1.13	1.17	1.22	1.25	1.28	1.32	1.37	1.41	1.44	1.49	1.53	1.53	1.54	1.56	1.55	1.55	1.55	1.53	1.51	1.51	1.5	1.51	1.51	1.5
250	0.72	0.65	0.61	0.61	0.62	0.63	0.66	0.69	0.72	0.75	0.78	0.8	0.82	0.85	0.86	0.87	0.89	0.91	0.93	0.97	1	1.02	1.04	1.08	1.11	1.13	1.17	1.22	1.25	1.28	1.32	1.37	1.41	1.44	1.49	1.53	1.53	1.54	1.56	1.55	1.55	1.55	1.53	1.51	1.51	1.5	1.51	1.51	1.5
251	0.99	0.96	0.94	0.92	0.92	0.95	0.97	0.99	0.97	0.98	1.01	1.05	1.05	1.11	1.14	1.17	1.19	1.24	1.23	1.25	1.2	1.17	1.13	1.11	1.09	1.13	1.13	1.15	1.19	1.22	1.22	1.24	1.26	1.26	1.26	1.25	1.25	1.27	1.27	1.29	1.32	1.31	1.35	1.38	1.43	1.38	1.26	1.05	0.89
252	0.99	0.96	0.94	0.92	0.92	0.95	0.97	0.99	0.97	0.98	1.01	1.05	1.05	1.11	1.14	1.17	1.19	1.24	1.23	1.25	1.2	1.17	1.13	1.11	1.09	1.13	1.13	1.15	1.19	1.22	1.22	1.24	1.26	1.26	1.26	1.25	1.25	1.27	1.27	1.29	1.32	1.31	1.35	1.38	1.43	1.38	1.26	1.05	0.89
253	0.63	0.62	0.61	0.63	0.66	0.7	0.75	0.8	0.84	0.88	0.93	0.98	1.01	1.06	1.09	1.13	1.17	1.24	1.3	1.36	1.43	1.47	1.48	1.49	1.49	1.48	1.52	1.56	1.61	1.66	1.71	1.74	1.79	1.8	1.8	1.8	1.8	1.8	1.8	1.8	1.8	1.8	1.8	1.8	1.8	1.8	1.73	1.5	1.19
254	0.63	0.62	0.61	0.63	0.66	0.7	0.75	0.8	0.84	0.88	0.93	0.98	1.01	1.06	1.09	1.13	1.17	1.24	1.3	1.36	1.43	1.47	1.48	1.49	1.49	1.48	1.52	1.56	1.61	1.66	1.71	1.74	1.79	1.8	1.8	1.8	1.8	1.8	1.8	1.8	1.8	1.8	1.8	1.8	1.8	1.8	1.73	1.5	1.19
255	1.42	1.42	1.42	1.44	1.45	1.45	1.45	1.46	1.45	1.44	1.47	1.48	1.47	1.45	1.44	1.42	1.41	1.4	1.44	1.46	1.52	1.39	1.28	1.11	0.96	0.73	0.7	0.63	0.6	0.6	0.6	0.6	0.6	0.6	0.61	0.62	0.64	0.66	0.71	0.75	0.79	0.84	0.88	0.91	0.92	0.94	0.95	0.97	0.98
256	1.42	1.42	1.42	1.44	1.45	1.45	1.45	1.46	1.45	1.44	1.47	1.48	1.47	1.45	1.44	1.42	1.41	1.4	1.44	1.46	1.52	1.39	1.28	1.11	0.96	0.73	0.7	0.63	0.6	0.6	0.6	0.6	0.6	0.6	0.61	0.62	0.64	0.66	0.71	0.75	0.79	0.84	0.88	0.91	0.92	0.94	0.95	0.97	0.98
257	1	1.02	1.05	1.06	1.08	1.11	1.17	1.24	1.32	1.37	1.4	1.41	1.4	1.37	1.37	1.35	1.34	1.34	1.36	1.38	1.44	1.47	1.49	1.48	1.49	1.46	1.47	1.49	1.5	1.51	1.53	1.55	1.55	1.58	1.59	1.6	1.58	1.57	1.59	1.59	1.58	1.57	1.44	1.28	1.12	0.91	0.78	0.78	0.78
258	1	1.02	1.05	1.06	1.08	1.11	1.17	1.24	1.32	1.37	1.4	1.41	1.4	1.37	1.37	1.35	1.34	1.34	1.36	1.38	1.44	1.47	1.49	1.48	1.49	1.46	1.47	1.49	1.5	1.51	1.53	1.55	1.55	1.58	1.59	1.6	1.58	1.57	1.59	1.59	1.58	1.57	1.44	1.28	1.12	0.91	0.78	0.78	0.78
259	1.53	1.5	1.5	1.53	1.54	1.59	1.64	1.67	1.63	1.61	1.58	1.56	1.55	1.56	1.61	1.44	1.28	1.07	0.93	0.75	0.77	0.72	0.69	0.63	0.6	0.6	0.6	0.6	0.6	0.62	0.65	0.68	0.71	0.73	0.73	0.73	0.72	0.71	0.71	0.72	0.74	0.77	0.8	0.82	0.85	0.87	0.89	0.93	0.98
260	1.53	1.5	1.5	1.53	1.54	1.59	1.64	1.67	1.63	1.61	1.58	1.56	1.55	1.56	1.61	1.44	1.28	1.07	0.93	0.75	0.77	0.72	0.69	0.63	0.6	0.6	0.6	0.6	0.6	0.62	0.65	0.68	0.71	0.73	0.73	0.73	0.72	0.71	0.71	0.72	0.74	0.77	0.8	0.82	0.85	0.87	0.89	0.93	0.98
261	0.66	0.69	0.71	0.74	0.76	0.79	0.83	0.87	0.9	0.94	0.96	0.99	1.01	1.03	1.05	1.08	1.1	1.13	1.18	1.21	1.24	1.28	1.3	1.31	1.33	1.35	1.36	1.38	1.39	1.41	1.42	1.39	1.37	1.36	1.38	1.39	1.43	1.48	1.5	1.48	1.48	1.45	1.38	1.38	1.32	1.14	0.96	0.81	0.64
262	0.66	0.69	0.71	0.74	0.76	0.79	0.83	0.87	0.9	0.94	0.96	0.99	1.01	1.03	1.05	1.08	1.1	1.13	1.18	1.21	1.24	1.28	1.3	1.31	1.33	1.35	1.36	1.38	1.39	1.41	1.42	1.39	1.37	1.36	1.38	1.39	1.43	1.48	1.5	1.48	1.48	1.45	1.38	1.38	1.32	1.14	0.96	0.81	0.64
263	0.62	0.65	0.68	0.72	0.77	0.82	0.87	0.93	0.97	1.01	1.05	1.08	1.11	1.15	1.18	1.21	1.25	1.29	1.34	1.38	1.42	1.46	1.48	1.48	1.51	1.51	1.5	1.51	1.51	1.53	1.54	1.56	1.57	1.6	1.61	1.61	1.57	1.53	1.48	1.43	1.42	1.45	1.48	1.49	1.51	1.53	1.56	1.57	1.61
264	0.62	0.65	0.68	0.72	0.77	0.82	0.87	0.93	0.97	1.01	1.05	1.08	1.11	1.15	1.18	1.21	1.25	1.29	1.34	1.38	1.42	1.46	1.48	1.48	1.51	1.51	1.5	1.51	1.51	1.53	1.54	1.56	1.57	1.6	1.61	1.61	1.57	1.53	1.48	1.43	1.42	1.45	1.48	1.49	1.51	1.53	1.56	1.57	1.61
265	1.24	1.25	1.23	1.22	1.24	1.27	1.28	1.29	1.29	1.28	1.28	1.31	1.32	1.37	1.44	1.52	1.58	1.65	1.68	1.66	1.61	1.53	1.47	1.41	1.38	1.39	1.45	1.51	1.55	1.58	1.58	1.57	1.57	1.58	1.59	1.63	1.55	1.38	1.17	0.97	0.78	0.72	0.74	0.77	0.77	0.74	0.69	0.62	0.6
266	1.24	1.25	1.23	1.22	1.24	1.27	1.28	1.29	1.29	1.28	1.28	1.31	1.32	1.37	1.44	1.52	1.58	1.65	1.68	1.66	1.61	1.53	1.47	1.41	1.38	1.39	1.45	1.51	1.55	1.58	1.58	1.57	1.57	1.58	1.59	1.63	1.55	1.38	1.17	0.97	0.78	0.72	0.74	0.77	0.77	0.74	0.69	0.62	0.6
267	1.35	1.37	1.34	1.33	1.34	1.32	1.31	1.3	1.32	1.31	1.31	1.33	1.37	1.35	1.34	1.33	1.18	0.99	0.81	0.65	0.6	0.6	0.6	0.6	0.6	0.6	0.6	0.6	0.6	0.6	0.6	0.6	0.6	0.6	0.6	0.6	0.62	0.65	0.68	0.72	0.75	0.78	0.78	0.79	0.8	0.81	0.84	0.89	0.93
268	1.35	1.37	1.34	1.33	1.34	1.32	1.31	1.3	1.32	1.31	1.31	1.33	1.37	1.35	1.34	1.33	1.18	0.99	0.81	0.65	0.6	0.6	0.6	0.6	0.6	0.6	0.6	0.6	0.6	0.6	0.6	0.6	0.6	0.6	0.6	0.6	0.62	0.65	0.68	0.72	0.75	0.78	0.78	0.79	0.8	0.81	0.84	0.89	0.93
269	1.03	1.06	1.09	1.15	1.2	1.24	1.25	1.29	1.3	1.31	1.33	1.36	1.39	1.41	1.43	1.46	1.47	1.45	1.43	1.42	1.41	1.43	1.47	1.48	1.5	1.51	1.52	1.55	1.57	1.55	1.54	1.52	1.52	1.51	1.52	1.53	1.53	1.55	1.57	1.58	1.56	1.53	1.5	1.43	1.41	1.28	1.16	0.98	0.87
270	1.03	1.06	1.09	1.15	1.2	1.24	1.25	1.29	1.3	1.31	1.33	1.36	1.39	1.41	1.43	1.46	1.47	1.45	1.43	1.42	1.41	1.43	1.47	1.48	1.5	1.51	1.52	1.55	1.57	1.55	1.54	1.52	1.52	1.51	1.52	1.53	1.53	1.55	1.57	1.58	1.56	1.53	1.5	1.43	1.41	1.28	1.16	0.98	0.87
271	1.42	1.37	1.31	1.29	1.21	1.23	1.22	1.24	1.26	1.28	1.29	1.31	1.36	1.39	1.38	1.38	1.38	1.32	1.3	1.35	1.36	1.37	1.43	1.47	1.49	1.5	1.49	1.47	1.44	1.43	1.3	1.19	1.02	0.89	0.73	0.72	0.68	0.69	0.64	0.6	0.6	0.6	0.6	0.6	0.6	0.6	0.6	0.6	0.6
272	1.42	1.37	1.31	1.29	1.21	1.23	1.22	1.24	1.26	1.28	1.29	1.31	1.36	1.39	1.38	1.38	1.38	1.32	1.3	1.35	1.36	1.37	1.43	1.47	1.49	1.5	1.49	1.47	1.44	1.43	1.3	1.19	1.02	0.89	0.73	0.72	0.68	0.69	0.64	0.6	0.6	0.6	0.6	0.6	0.6	0.6	0.6	0.6	0.6
273	0.62	0.64	0.66	0.69	0.72	0.75	0.78	0.8	0.83	0.86	0.89	0.91	0.95	0.99	1.03	1.06	1.09	1.09	1.1	1.08	1.08	1.09	1.1	1.12	1.14	1.15	1.17	1.18	1.2	1.22	1.25	1.28	1.31	1.34	1.37	1.42	1.45	1.49	1.52	1.55	1.54	1.52	1.51	1.51	1.49	1.51	1.52	1.54	1.33
274	0.62	0.64	0.66	0.69	0.72	0.75	0.78	0.8	0.83	0.86	0.89	0.91	0.95	0.99	1.03	1.06	1.09	1.09	1.1	1.08	1.08	1.09	1.1	1.12	1.14	1.15	1.17	1.18	1.2	1.22	1.25	1.28	1.31	1.34	1.37	1.42	1.45	1.49	1.52	1.55	1.54	1.52	1.51	1.51	1.49	1.51	1.52	1.54	1.33
275	0.79	0.79	0.79	0.82	0.87	0.89	0.92	0.95	0.97	0.99	1.03	1.06	1.1	1.14	1.18	1.22	1.27	1.33	1.39	1.43	1.45	1.47	1.47	1.46	1.46	1.48	1.5	1.55	1.62	1.66	1.71	1.74	1.72	1.68	1.68	1.64	1.6	1.59	1.61	1.61	1.62	1.63	1.63	1.64	1.66	1.5	1.33	1.16	1
276	0.79	0.79	0.79	0.82	0.87	0.89	0.92	0.95	0.97	0.99	1.03	1.06	1.1	1.14	1.18	1.22	1.27	1.33	1.39	1.43	1.45	1.47	1.47	1.46	1.46	1.48	1.5	1.55	1.62	1.66	1.71	1.74	1.72	1.68	1.68	1.64	1.6	1.59	1.61	1.61	1.62	1.63	1.63	1.64	1.66	1.5	1.33	1.16	1
277	0.84	0.87	0.9	0.96	1.01	1.05	1.09	1.13	1.18	1.2	1.2	1.22	1.25	1.26	1.3	1.36	1.41	1.43	1.47	1.49	1.5	1.49	1.48	1.46	1.45	1.44	1.42	1.42	1.42	1.41	1.4	1.41	1.44	1.45	1.45	1.47	1.5	1.51	1.5	1.49	1.48	1.48	1.48	1.51	1.53	1.57	1.52	1.33	1.14
278	0.84	0.87	0.9	0.96	1.01	1.05	1.09	1.13	1.18	1.2	1.2	1.22	1.25	1.26	1.3	1.36	1.41	1.43	1.47	1.49	1.5	1.49	1.48	1.46	1.45	1.44	1.42	1.42	1.42	1.41	1.4	1.41	1.44	1.45	1.45	1.47	1.5	1.51	1.5	1.49	1.48	1.48	1.48	1.51	1.53	1.57	1.52	1.33	1.14
279	1.31	1.36	1.38	1.38	1.37	1.35	1.34	1.34	1.34	1.35	1.36	1.36	1.37	1.39	1.39	1.38	1.37	1.35	1.33	1.34	1.35	1.33	1.19	1.02	0.86	0.66	0.6	0.6	0.6	0.6	0.63	0.6	0.6	0.6	0.6	0.6	0.6	0.6	0.6	0.6	0.6	0.61	0.65	0.71	0.75	0.79	0.82	0.84	0.85
280	1.31	1.36	1.38	1.38	1.37	1.35	1.34	1.34	1.34	1.35	1.36	1.36	1.37	1.39	1.39	1.38	1.37	1.35	1.33	1.34	1.35	1.33	1.19	1.02	0.86	0.66	0.6	0.6	0.6	0.6	0.63	0.6	0.6	0.6	0.6	0.6	0.6	0.6	0.6	0.6	0.6	0.61	0.65	0.71	0.75	0.79	0.82	0.84	0.85
281	1.07	1.11	1.16	1.14	1.14	1.14	1.14	1.12	1.16	1.18	1.22	1.25	1.26	1.23	1.18	1.16	1.13	1.13	1.16	1.21	1.25	1.33	1.38	1.45	1.49	1.49	1.48	1.47	1.46	1.54	1.48	1.26	1.07	0.87	0.6	0.6	0.6	0.6	0.6	0.6	0.63	0.6	0.6	0.6	0.6	0.6	0.65	0.7	0.77
282	1.07	1.11	1.16	1.14	1.14	1.14	1.14	1.12	1.16	1.18	1.22	1.25	1.26	1.23	1.18	1.16	1.13	1.13	1.16	1.21	1.25	1.33	1.38	1.45	1.49	1.49	1.48	1.47	1.46	1.54	1.48	1.26	1.07	0.87	0.6	0.6	0.6	0.6	0.6	0.6	0.63	0.6	0.6	0.6	0.6	0.6	0.65	0.7	0.77
283	0.67	0.72	0.76	0.79	0.81	0.84	0.86	0.89	0.92	0.96	1	1.05	1.09	1.12	1.13	1.16	1.17	1.21	1.24	1.27	1.27	1.29	1.31	1.34	1.38	1.42	1.43	1.44	1.44	1.46	1.49	1.52	1.53	1.55	1.56	1.55	1.53	1.54	1.56	1.55	1.54	1.54	1.51	1.51	1.55	1.4	1.24	1.04	0.87
284	0.67	0.72	0.76	0.79	0.81	0.84	0.86	0.89	0.92	0.96	1	1.05	1.09	1.12	1.13	1.16	1.17	1.21	1.24	1.27	1.27	1.29	1.31	1.34	1.38	1.42	1.43	1.44	1.44	1.46	1.49	1.52	1.53	1.55	1.56	1.55	1.53	1.54	1.56	1.55	1.54	1.54	1.51	1.51	1.55	1.4	1.24	1.04	0.87
285	0.97	0.97	0.99	1.03	1.09	1.15	1.25	1.31	1.36	1.4	1.46	1.52	1.6	1.66	1.66	1.62	1.53	1.43	1.37	1.37	1.41	1.47	1.54	1.59	1.6	1.58	1.56	1.56	1.54	1.55	1.56	1.55	1.52	1.49	1.47	1.47	1.48	1.47	1.48	1.5	1.47	1.49	1.52	1.54	1.53	1.55	1.53	1.55	1.55
286	0.97	0.97	0.99	1.03	1.09	1.15	1.25	1.31	1.36	1.4	1.46	1.52	1.6	1.66	1.66	1.62	1.53	1.43	1.37	1.37	1.41	1.47	1.54	1.59	1.6	1.58	1.56	1.56	1.54	1.55	1.56	1.55	1.52	1.49	1.47	1.47	1.48	1.47	1.48	1.5	1.47	1.49	1.52	1.54	1.53	1.55	1.53	1.55	1.55
287	0.66	0.7	0.73	0.77	0.8	0.81	0.84	0.86	0.88	0.93	0.99	1.04	1.09	1.14	1.18	1.21	1.21	1.24	1.3	1.33	1.36	1.4	1.41	1.41	1.39	1.38	1.39	1.42	1.4	1.42	1.43	1.4	1.36	1.37	1.38	1.4	1.45	1.49	1.47	1.45	1.45	1.48	1.47	1.49	1.53	1.59	1.61	1.6	1.6
288	0.66	0.7	0.73	0.77	0.8	0.81	0.84	0.86	0.88	0.93	0.99	1.04	1.09	1.14	1.18	1.21	1.21	1.24	1.3	1.33	1.36	1.4	1.41	1.41	1.39	1.38	1.39	1.42	1.4	1.42	1.43	1.4	1.36	1.37	1.38	1.4	1.45	1.49	1.47	1.45	1.45	1.48	1.47	1.49	1.53	1.59	1.61	1.6	1.6
289	0.77	0.79	0.81	0.83	0.85	0.84	0.85	0.87	0.9	0.93	0.98	1.01	1.05	1.07	1.09	1.1	1.1	1.08	1.12	1.14	1.16	1.19	1.24	1.22	1.23	1.24	1.26	1.24	1.34	1.4	1.48	1.54	1.62	1.56	1.58	1.52	1.47	1.42	1.42	1.34	1.3	1.29	1.28	1.27	1.26	1.31	1.31	1.34	1.37
290	0.77	0.79	0.81	0.83	0.85	0.84	0.85	0.87	0.9	0.93	0.98	1.01	1.05	1.07	1.09	1.1	1.1	1.08	1.12	1.14	1.16	1.19	1.24	1.22	1.23	1.24	1.26	1.24	1.34	1.4	1.48	1.54	1.62	1.56	1.58	1.52	1.47	1.42	1.42	1.34	1.3	1.29	1.28	1.27	1.26	1.31	1.31	1.34	1.37
291	1.16	1.15	1.14	1.14	1.17	1.21	1.27	1.29	1.33	1.35	1.37	1.37	1.43	1.45	1.48	1.52	1.53	1.58	1.61	1.63	1.64	1.66	1.62	1.58	1.56	1.58	1.67	1.46	1.33	1.17	0.96	0.7	0.73	0.71	0.68	0.66	0.6	0.6	0.6	0.6	0.6	0.6	0.6	0.6	0.6	0.6	0.6	0.6	0.6
292	1.16	1.15	1.14	1.14	1.17	1.21	1.27	1.29	1.33	1.35	1.37	1.37	1.43	1.45	1.48	1.52	1.53	1.58	1.61	1.63	1.64	1.66	1.62	1.58	1.56	1.58	1.67	1.46	1.33	1.17	0.96	0.7	0.73	0.71	0.68	0.66	0.6	0.6	0.6	0.6	0.6	0.6	0.6	0.6	0.6	0.6	0.6	0.6	0.6
293	1.18	1.25	1.29	1.31	1.32	1.35	1.35	1.36	1.36	1.39	1.41	1.4	1.41	1.45	1.45	1.45	1.48	1.5	1.49	1.48	1.48	1.49	1.48	1.47	1.47	1.46	1.45	1.43	1.42	1.42	1.41	1.47	1.51	1.54	1.52	1.56	1.56	1.51	1.36	1.25	1.06	0.88	0.75	0.72	0.67	0.64	0.6	0.6	0.6
294	1.18	1.25	1.29	1.31	1.32	1.35	1.35	1.36	1.36	1.39	1.41	1.4	1.41	1.45	1.45	1.45	1.48	1.5	1.49	1.48	1.48	1.49	1.48	1.47	1.47	1.46	1.45	1.43	1.42	1.42	1.41	1.47	1.51	1.54	1.52	1.56	1.56	1.51	1.36	1.25	1.06	0.88	0.75	0.72	0.67	0.64	0.6	0.6	0.6
295	1.17	1.21	1.22	1.23	1.23	1.24	1.25	1.27	1.29	1.31	1.33	1.34	1.34	1.34	1.34	1.36	1.41	1.45	1.45	1.46	1.45	1.42	1.42	1.46	1.5	1.54	1.55	1.59	1.6	1.65	1.66	1.73	1.75	1.75	1.8	1.72	1.51	1.3	1.11	0.82	0.78	0.78	0.77	0.75	0.71	0.66	0.61	0.6	0.6
296	1.17	1.21	1.22	1.23	1.23	1.24	1.25	1.27	1.29	1.31	1.33	1.34	1.34	1.34	1.34	1.36	1.41	1.45	1.45	1.46	1.45	1.42	1.42	1.46	1.5	1.54	1.55	1.59	1.6	1.65	1.66	1.73	1.75	1.75	1.8	1.72	1.51	1.3	1.11	0.82	0.78	0.78	0.77	0.75	0.71	0.66	0.61	0.6	0.6
297	0.91	0.93	0.94	0.96	0.97	1.01	1.05	1.1	1.13	1.2	1.26	1.28	1.33	1.35	1.33	1.31	1.31	1.31	1.36	1.4	1.42	1.4	1.39	1.38	1.38	1.39	1.44	1.5	1.52	1.55	1.56	1.57	1.53	1.5	1.48	1.48	1.51	1.56	1.6	1.64	1.71	1.55	1.38	1.19	1.04	0.83	0.82	0.81	0.81
298	0.91	0.93	0.94	0.96	0.97	1.01	1.05	1.1	1.13	1.2	1.26	1.28	1.33	1.35	1.33	1.31	1.31	1.31	1.36	1.4	1.42	1.4	1.39	1.38	1.38	1.39	1.44	1.5	1.52	1.55	1.56	1.57	1.53	1.5	1.48	1.48	1.51	1.56	1.6	1.64	1.71	1.55	1.38	1.19	1.04	0.83	0.82	0.81	0.81
299	0.6	0.6	0.6	0.6	0.6	0.6	0.6	0.6	0.61	0.64	0.67	0.69	0.72	0.75	0.78	0.81	0.84	0.86	0.86	0.86	0.87	0.89	0.89	0.9	0.89	0.89	0.86	0.87	0.89	0.94	0.98	1.04	1.06	1.09	1.06	1.04	1.02	0.99	0.97	0.95	0.92	0.97	1.01	0.99	1.03	1.06	1.03	0.98	0.96
300	0.6	0.6	0.6	0.6	0.6	0.6	0.6	0.6	0.61	0.64	0.67	0.69	0.72	0.75	0.78	0.81	0.84	0.86	0.86	0.86	0.87	0.89	0.89	0.9	0.89	0.89	0.86	0.87	0.89	0.94	0.98	1.04	1.06	1.09	1.06	1.04	1.02	0.99	0.97	0.95	0.92	0.97	1.01	0.99	1.03	1.06	1.03	0.98	0.96
301	1.29	1.35	1.37	1.4	1.4	1.4	1.41	1.44	1.44	1.45	1.48	1.51	1.5	1.5	1.5	1.47	1.45	1.43	1.42	1.45	1.47	1.46	1.49	1.48	1.48	1.46	1.46	1.46	1.28	1.13	0.97	0.77	0.6	0.62	0.63	0.66	0.69	0.68	0.65	0.61	0.6	0.6	0.63	0.68	0.72	0.76	0.79	0.81	0.84
302	1.29	1.35	1.37	1.4	1.4	1.4	1.41	1.44	1.44	1.45	1.48	1.51	1.5	1.5	1.5	1.47	1.45	1.43	1.42	1.45	1.47	1.46	1.49	1.48	1.48	1.46	1.46	1.46	1.28	1.13	0.97	0.77	0.6	0.62	0.63	0.66	0.69	0.68	0.65	0.61	0.6	0.6	0.63	0.68	0.72	0.76	0.79	0.81	0.84
303	0.84	0.87	0.9	0.96	1.01	1.05	1.09	1.13	1.18	1.2	1.2	1.22	1.25	1.26	1.3	1.36	1.41	1.43	1.47	1.49	1.5	1.49	1.48	1.46	1.45	1.44	1.42	1.42	1.42	1.41	1.4	1.41	1.44	1.45	1.45	1.47	1.5	1.51	1.5	1.49	1.48	1.48	1.48	1.51	1.53	1.57	1.52	1.33	1.14
304	0.84	0.87	0.9	0.96	1.01	1.05	1.09	1.13	1.18	1.2	1.2	1.22	1.25	1.26	1.3	1.36	1.41	1.43	1.47	1.49	1.5	1.49	1.48	1.46	1.45	1.44	1.42	1.42	1.42	1.41	1.4	1.41	1.44	1.45	1.45	1.47	1.5	1.51	1.5	1.49	1.48	1.48	1.48	1.51	1.53	1.57	1.52	1.33	1.14
305	0.72	0.76	0.79	0.81	0.86	0.9	0.94	0.99	1.05	1.07	1.09	1.13	1.15	1.16	1.19	1.24	1.27	1.32	1.38	1.44	1.47	1.5	1.54	1.58	1.6	1.65	1.7	1.71	1.68	1.66	1.63	1.58	1.59	1.57	1.55	1.54	1.53	1.49	1.48	1.49	1.48	1.49	1.51	1.55	1.56	1.54	1.51	1.5	1.51
306	0.72	0.76	0.79	0.81	0.86	0.9	0.94	0.99	1.05	1.07	1.09	1.13	1.15	1.16	1.19	1.24	1.27	1.32	1.38	1.44	1.47	1.5	1.54	1.58	1.6	1.65	1.7	1.71	1.68	1.66	1.63	1.58	1.59	1.57	1.55	1.54	1.53	1.49	1.48	1.49	1.48	1.49	1.51	1.55	1.56	1.54	1.51	1.5	1.51
307	0.66	0.68	0.73	0.78	0.81	0.82	0.84	0.85	0.85	0.87	0.91	0.95	1.01	1.08	1.14	1.2	1.23	1.25	1.29	1.34	1.36	1.41	1.46	1.5	1.51	1.54	1.57	1.6	1.6	1.63	1.64	1.6	1.53	1.46	1.39	1.33	1.38	1.41	1.48	1.55	1.65	1.67	1.75	1.78	1.8	1.75	1.74	1.68	1.62
308	0.66	0.68	0.73	0.78	0.81	0.82	0.84	0.85	0.85	0.87	0.91	0.95	1.01	1.08	1.14	1.2	1.23	1.25	1.29	1.34	1.36	1.41	1.46	1.5	1.51	1.54	1.57	1.6	1.6	1.63	1.64	1.6	1.53	1.46	1.39	1.33	1.38	1.41	1.48	1.55	1.65	1.67	1.75	1.78	1.8	1.75	1.74	1.68	1.62
309	1.08	1.15	1.2	1.26	1.29	1.3	1.31	1.31	1.31	1.31	1.33	1.34	1.36	1.39	1.42	1.45	1.51	1.56	1.58	1.61	1.64	1.64	1.64	1.65	1.65	1.63	1.63	1.64	1.62	1.63	1.62	1.6	1.58	1.6	1.61	1.61	1.63	1.64	1.65	1.65	1.68	1.69	1.69	1.69	1.67	1.68	1.48	1.29	1.08
310	1.08	1.15	1.2	1.26	1.29	1.3	1.31	1.31	1.31	1.31	1.33	1.34	1.36	1.39	1.42	1.45	1.51	1.56	1.58	1.61	1.64	1.64	1.64	1.65	1.65	1.63	1.63	1.64	1.62	1.63	1.62	1.6	1.58	1.6	1.61	1.61	1.63	1.64	1.65	1.65	1.68	1.69	1.69	1.69	1.67	1.68	1.48	1.29	1.08
311	1.38	1.44	1.49	1.51	1.53	1.52	1.5	1.44	1.44	1.46	1.5	1.53	1.61	1.65	1.7	1.76	1.8	1.8	1.8	1.8	1.79	1.77	1.79	1.79	1.79	1.8	1.79	1.78	1.8	1.8	1.8	1.8	1.8	1.7	1.49	1.32	1.09	0.84	0.85	0.82	0.8	0.76	0.71	0.66	0.63	0.61	0.62	0.65	0.71
312	1.38	1.44	1.49	1.51	1.53	1.52	1.5	1.44	1.44	1.46	1.5	1.53	1.61	1.65	1.7	1.76	1.8	1.8	1.8	1.8	1.79	1.77	1.79	1.79	1.79	1.8	1.79	1.78	1.8	1.8	1.8	1.8	1.8	1.7	1.49	1.32	1.09	0.84	0.85	0.82	0.8	0.76	0.71	0.66	0.63	0.61	0.62	0.65	0.71
313	1.46	1.33	1.18	0.97	0.78	0.75	0.71	0.66	0.66	0.62	0.6	0.6	0.6	0.6	0.6	0.63	0.67	0.7	0.72	0.75	0.77	0.78	0.8	0.83	0.85	0.87	0.9	0.92	0.95	0.98	1.01	1.03	1.05	1.07	1.08	1.11	1.15	1.19	1.23	1.28	1.33	1.35	1.37	1.39	1.4	1.41	1.42	1.45	1.45
314	1.46	1.33	1.18	0.97	0.78	0.75	0.71	0.66	0.66	0.62	0.6	0.6	0.6	0.6	0.6	0.63	0.67	0.7	0.72	0.75	0.77	0.78	0.8	0.83	0.85	0.87	0.9	0.92	0.95	0.98	1.01	1.03	1.05	1.07	1.08	1.11	1.15	1.19	1.23	1.28	1.33	1.35	1.37	1.39	1.4	1.41	1.42	1.45	1.45
315	0.82	0.85	0.86	0.9	0.93	0.95	0.96	0.99	1.01	1.05	1.1	1.13	1.18	1.24	1.26	1.28	1.31	1.34	1.37	1.44	1.5	1.56	1.6	1.65	1.67	1.7	1.72	1.74	1.71	1.67	1.63	1.59	1.54	1.55	1.57	1.61	1.65	1.68	1.66	1.64	1.61	1.6	1.59	1.61	1.65	1.68	1.71	1.76	1.8
316	0.82	0.85	0.86	0.9	0.93	0.95	0.96	0.99	1.01	1.05	1.1	1.13	1.18	1.24	1.26	1.28	1.31	1.34	1.37	1.44	1.5	1.56	1.6	1.65	1.67	1.7	1.72	1.74	1.71	1.67	1.63	1.59	1.54	1.55	1.57	1.61	1.65	1.68	1.66	1.64	1.61	1.6	1.59	1.61	1.65	1.68	1.71	1.76	1.8
317	0.9	0.9	0.94	0.97	1.01	1.04	1.11	1.18	1.21	1.23	1.22	1.22	1.2	1.23	1.21	1.24	1.25	1.29	1.36	1.47	1.56	1.64	1.67	1.68	1.67	1.66	1.71	1.77	1.78	1.8	1.8	1.8	1.8	1.8	1.8	1.8	1.8	1.8	1.8	1.8	1.8	1.8	1.8	1.8	1.8	1.8	1.78	1.56	1.33
318	0.9	0.9	0.94	0.97	1.01	1.04	1.11	1.18	1.21	1.23	1.22	1.22	1.2	1.23	1.21	1.24	1.25	1.29	1.36	1.47	1.56	1.64	1.67	1.68	1.67	1.66	1.71	1.77	1.78	1.8	1.8	1.8	1.8	1.8	1.8	1.8	1.8	1.8	1.8	1.8	1.8	1.8	1.8	1.8	1.8	1.8	1.78	1.56	1.33
319	0.93	0.94	0.95	0.99	1.03	1.07	1.14	1.19	1.25	1.29	1.32	1.32	1.32	1.31	1.32	1.35	1.37	1.41	1.45	1.49	1.49	1.5	1.49	1.47	1.44	1.46	1.47	1.48	1.52	1.55	1.55	1.55	1.54	1.51	1.51	1.54	1.56	1.57	1.54	1.59	1.4	1.23	1.08	0.96	0.74	0.71	0.7	0.71	0.71
320	0.93	0.94	0.95	0.99	1.03	1.07	1.14	1.19	1.25	1.29	1.32	1.32	1.32	1.31	1.32	1.35	1.37	1.41	1.45	1.49	1.49	1.5	1.49	1.47	1.44	1.46	1.47	1.48	1.52	1.55	1.55	1.55	1.54	1.51	1.51	1.54	1.56	1.57	1.54	1.59	1.4	1.23	1.08	0.96	0.74	0.71	0.7	0.71	0.71
321	0.92	0.93	0.93	0.96	1.01	1.04	1.12	1.17	1.23	1.27	1.29	1.28	1.27	1.26	1.25	1.28	1.29	1.35	1.39	1.43	1.44	1.45	1.43	1.41	1.39	1.41	1.41	1.43	1.46	1.48	1.48	1.5	1.48	1.46	1.47	1.5	1.51	1.52	1.49	1.52	1.34	1.18	1.02	0.89	0.67	0.63	0.62	0.65	0.68
322	0.92	0.93	0.93	0.96	1.01	1.04	1.12	1.17	1.23	1.27	1.29	1.28	1.27	1.26	1.25	1.28	1.29	1.35	1.39	1.43	1.44	1.45	1.43	1.41	1.39	1.41	1.41	1.43	1.46	1.48	1.48	1.5	1.48	1.46	1.47	1.5	1.51	1.52	1.49	1.52	1.34	1.18	1.02	0.89	0.67	0.63	0.62	0.65	0.68
323	1.46	1.49	1.51	1.54	1.57	1.58	1.61	1.64	1.66	1.69	1.73	1.74	1.73	1.7	1.65	1.63	1.6	1.57	1.55	1.64	1.67	1.56	1.43	1.28	0.97	0.73	0.63	0.6	0.6	0.62	0.66	0.68	0.69	0.71	0.73	0.76	0.8	0.85	0.88	0.88	0.87	0.84	0.81	0.79	0.8	0.79	0.81	0.83	0.87
324	1.46	1.49	1.51	1.54	1.57	1.58	1.61	1.64	1.66	1.69	1.73	1.74	1.73	1.7	1.65	1.63	1.6	1.57	1.55	1.64	1.67	1.56	1.43	1.28	0.97	0.73	0.63	0.6	0.6	0.62	0.66	0.68	0.69	0.71	0.73	0.76	0.8	0.85	0.88	0.88	0.87	0.84	0.81	0.79	0.8	0.79	0.81	0.83	0.87
325	1.24	1.23	1.25	1.24	1.27	1.31	1.36	1.35	1.35	1.32	1.32	1.3	1.35	1.4	1.44	1.48	1.54	1.56	1.59	1.6	1.6	1.56	1.55	1.53	1.52	1.51	1.56	1.6	1.64	1.66	1.7	1.71	1.69	1.66	1.67	1.69	1.71	1.74	1.8	1.8	1.8	1.75	1.54	1.32	1.09	0.87	0.8	0.83	0.81
326	1.39	1.46	1.5	1.54	1.61	1.64	1.64	1.63	1.61	1.56	1.52	1.49	1.44	1.42	1.39	1.4	1.43	1.45	1.45	1.3	1.15	0.97	0.86	0.75	0.77	0.79	0.83	0.81	0.79	0.77	0.77	0.75	0.76	0.76	0.78	0.8	0.81	0.8	0.81	0.81	0.83	0.87	0.93	0.99	1.04	1.09	1.11	1.12	1.14
327	1.39	1.46	1.5	1.54	1.61	1.64	1.64	1.63	1.61	1.56	1.52	1.49	1.44	1.42	1.39	1.4	1.43	1.45	1.45	1.3	1.15	0.97	0.86	0.75	0.77	0.79	0.83	0.81	0.79	0.77	0.77	0.75	0.76	0.76	0.78	0.8	0.81	0.8	0.81	0.81	0.83	0.87	0.93	0.99	1.04	1.09	1.11	1.12	1.14
328	0.63	0.62	0.61	0.63	0.66	0.7	0.75	0.8	0.84	0.88	0.93	0.98	1.01	1.06	1.09	1.13	1.17	1.24	1.3	1.36	1.43	1.47	1.48	1.49	1.49	1.48	1.52	1.56	1.61	1.66	1.71	1.74	1.79	1.8	1.8	1.8	1.8	1.8	1.8	1.8	1.8	1.8	1.8	1.8	1.8	1.8	1.73	1.5	1.23
329	0.63	0.62	0.61	0.63	0.66	0.7	0.75	0.8	0.84	0.88	0.93	0.98	1.01	1.06	1.09	1.13	1.17	1.24	1.3	1.36	1.43	1.47	1.48	1.49	1.49	1.48	1.52	1.56	1.61	1.66	1.71	1.74	1.79	1.8	1.8	1.8	1.8	1.8	1.8	1.8	1.8	1.8	1.8	1.8	1.8	1.8	1.73	1.5	1.23
330	1.24	1.28	1.3	1.32	1.37	1.39	1.44	1.48	1.53	1.55	1.53	1.5	1.48	1.47	1.47	1.5	1.5	1.54	1.57	1.61	1.65	1.7	1.72	1.73	1.72	1.7	1.72	1.73	1.76	1.58	1.4	1.13	0.92	0.72	0.74	0.73	0.8	0.78	0.76	0.75	0.73	0.75	0.77	0.8	0.83	0.87	0.9	0.94	0.98
331	1.24	1.28	1.3	1.32	1.37	1.39	1.44	1.48	1.53	1.55	1.53	1.5	1.48	1.47	1.47	1.5	1.5	1.54	1.57	1.61	1.65	1.7	1.72	1.73	1.72	1.7	1.72	1.73	1.76	1.58	1.4	1.13	0.92	0.72	0.74	0.73	0.8	0.78	0.76	0.75	0.73	0.75	0.77	0.8	0.83	0.87	0.9	0.94	0.98
332	1.15	1.27	1.36	1.44	1.5	1.54	1.57	1.64	1.71	1.75	1.8	1.8	1.8	1.78	1.78	1.76	1.79	1.8	1.8	1.8	1.8	1.77	1.7	1.63	1.59	1.48	1.43	1.41	1.41	1.42	1.54	1.64	1.68	1.52	1.33	1.12	0.93	0.77	0.78	0.78	0.77	0.75	0.74	0.76	0.76	0.75	0.72	0.72	0.7
333	1.15	1.27	1.36	1.44	1.5	1.54	1.57	1.64	1.71	1.75	1.8	1.8	1.8	1.78	1.78	1.76	1.79	1.8	1.8	1.8	1.8	1.77	1.7	1.63	1.59	1.48	1.43	1.41	1.41	1.42	1.54	1.64	1.68	1.52	1.33	1.12	0.93	0.77	0.78	0.78	0.77	0.75	0.74	0.76	0.76	0.75	0.72	0.72	0.7
334	0.66	0.6	0.6	0.6	0.6	0.6	0.6	0.6	0.6	0.6	0.6	0.6	0.6	0.6	0.6	0.6	0.63	0.67	0.73	0.78	0.82	0.86	0.9	0.92	0.96	0.98	0.99	1.01	1.05	1.06	1.08	1.11	1.1	1.08	1.08	1.08	1.08	1.1	1.12	1.15	1.18	1.19	1.22	1.24	1.25	1.26	1.26	1.27	1.29
335	0.66	0.6	0.6	0.6	0.6	0.6	0.6	0.6	0.6	0.6	0.6	0.6	0.6	0.6	0.6	0.6	0.63	0.67	0.73	0.78	0.82	0.86	0.9	0.92	0.96	0.98	0.99	1.01	1.05	1.06	1.08	1.11	1.1	1.08	1.08	1.08	1.08	1.1	1.12	1.15	1.18	1.19	1.22	1.24	1.25	1.26	1.26	1.27	1.29
336	1.1	1.12	1.15	1.18	1.23	1.28	1.35	1.41	1.44	1.45	1.48	1.47	1.47	1.49	1.51	1.52	1.53	1.55	1.59	1.63	1.65	1.68	1.64	1.57	1.54	1.55	1.59	1.65	1.71	1.78	1.8	1.8	1.8	1.8	1.8	1.8	1.8	1.79	1.6	1.39	1.13	0.9	0.92	0.94	0.94	0.95	0.94	0.91	0.9
337	1.1	1.12	1.15	1.18	1.23	1.28	1.35	1.41	1.44	1.45	1.48	1.47	1.47	1.49	1.51	1.52	1.53	1.55	1.59	1.63	1.65	1.68	1.64	1.57	1.54	1.55	1.59	1.65	1.71	1.78	1.8	1.8	1.8	1.8	1.8	1.8	1.8	1.79	1.6	1.39	1.13	0.9	0.92	0.94	0.94	0.95	0.94	0.91	0.9
338	1.27	1.31	1.34	1.37	1.42	1.45	1.5	1.55	1.57	1.6	1.6	1.63	1.63	1.65	1.65	1.67	1.68	1.69	1.71	1.74	1.75	1.77	1.79	1.8	1.8	1.8	1.8	1.72	1.52	1.31	1.1	0.87	0.9	0.88	0.86	0.8	0.73	0.67	0.64	0.62	0.62	0.63	0.64	0.66	0.69	0.71	0.74	0.77	0.81
339	1.27	1.31	1.34	1.37	1.42	1.45	1.5	1.55	1.57	1.6	1.6	1.63	1.63	1.65	1.65	1.67	1.68	1.69	1.71	1.74	1.75	1.77	1.79	1.8	1.8	1.8	1.8	1.72	1.52	1.31	1.1	0.87	0.9	0.88	0.86	0.8	0.73	0.67	0.64	0.62	0.62	0.63	0.64	0.66	0.69	0.71	0.74	0.77	0.81
340	1.8	1.78	1.72	1.7	1.7	1.66	1.65	1.72	1.51	1.33	1.19	1	0.77	0.79	0.78	0.76	0.71	0.67	0.64	0.63	0.64	0.68	0.74	0.8	0.85	0.91	0.96	0.99	1.02	1.04	1.04	1.02	1.01	1.02	1.02	1.04	1.11	1.15	1.18	1.22	1.25	1.26	1.31	1.35	1.38	1.41	1.42	1.4	1.41
341	1.8	1.78	1.72	1.7	1.7	1.66	1.65	1.72	1.51	1.33	1.19	1	0.77	0.79	0.78	0.76	0.71	0.67	0.64	0.63	0.64	0.68	0.74	0.8	0.85	0.91	0.96	0.99	1.02	1.04	1.04	1.02	1.01	1.02	1.02	1.04	1.11	1.15	1.18	1.22	1.25	1.26	1.31	1.35	1.38	1.41	1.42	1.4	1.41
342	1.11	1.16	1.17	1.21	1.25	1.31	1.32	1.34	1.4	1.45	1.52	1.61	1.65	1.67	1.67	1.66	1.65	1.65	1.64	1.66	1.67	1.68	1.73	1.76	1.76	1.8	1.8	1.78	1.79	1.6	1.36	1.16	0.99	0.79	0.8	0.81	0.78	0.73	0.69	0.66	0.63	0.62	0.62	0.62	0.62	0.64	0.66	0.69	0.73
343	1.11	1.16	1.17	1.21	1.25	1.31	1.32	1.34	1.4	1.45	1.52	1.61	1.65	1.67	1.67	1.66	1.65	1.65	1.64	1.66	1.67	1.68	1.73	1.76	1.76	1.8	1.8	1.78	1.79	1.6	1.36	1.16	0.99	0.79	0.8	0.81	0.78	0.73	0.69	0.66	0.63	0.62	0.62	0.62	0.62	0.64	0.66	0.69	0.73
344	1.71	1.67	1.64	1.63	1.63	1.64	1.69	1.46	1.26	1.09	0.92	0.73	0.79	0.82	0.8	0.75	0.7	0.68	0.67	0.64	0.63	0.61	0.6	0.6	0.6	0.6	0.6	0.6	0.62	0.62	0.61	0.61	0.61	0.61	0.62	0.65	0.66	0.66	0.68	0.7	0.73	0.76	0.79	0.82	0.84	0.85	0.85	0.86	0.89
345	1.71	1.67	1.64	1.63	1.63	1.64	1.69	1.46	1.26	1.09	0.92	0.73	0.79	0.82	0.8	0.75	0.7	0.68	0.67	0.64	0.63	0.61	0.6	0.6	0.6	0.6	0.6	0.6	0.62	0.62	0.61	0.61	0.61	0.61	0.62	0.65	0.66	0.66	0.68	0.7	0.73	0.76	0.79	0.82	0.84	0.85	0.85	0.86	0.89
346	0.97	0.99	1.01	1.03	1.05	1.08	1.12	1.15	1.16	1.17	1.18	1.18	1.16	1.15	1.15	1.17	1.12	1.11	1.1	1.09	1.07	1.16	1.24	1.31	1.37	1.41	1.41	1.38	1.35	1.36	1.38	1.39	1.4	1.44	1.44	1.43	1.46	1.5	1.52	1.33	1.2	1.02	0.85	0.69	0.72	0.69	0.66	0.62	0.6
347	0.97	0.99	1.01	1.03	1.05	1.08	1.12	1.15	1.16	1.17	1.18	1.18	1.16	1.15	1.15	1.17	1.12	1.11	1.1	1.09	1.07	1.16	1.24	1.31	1.37	1.41	1.41	1.38	1.35	1.36	1.38	1.39	1.4	1.44	1.44	1.43	1.46	1.5	1.52	1.33	1.2	1.02	0.85	0.69	0.72	0.69	0.66	0.62	0.6
348	1.1	1.12	1.14	1.14	1.13	1.14	1.15	1.17	1.21	1.26	1.3	1.34	1.38	1.43	1.45	1.48	1.52	1.52	1.48	1.49	1.51	1.53	1.57	1.64	1.68	1.7	1.68	1.67	1.65	1.6	1.56	1.53	1.49	1.48	1.47	1.47	1.46	1.49	1.48	1.48	1.51	1.49	1.4	1.37	1.39	1.38	1.41	1.52	1.57
349	1.1	1.12	1.14	1.14	1.13	1.14	1.15	1.17	1.21	1.26	1.3	1.34	1.38	1.43	1.45	1.48	1.52	1.52	1.48	1.49	1.51	1.53	1.57	1.64	1.68	1.7	1.68	1.67	1.65	1.6	1.56	1.53	1.49	1.48	1.47	1.47	1.46	1.49	1.48	1.48	1.51	1.49	1.4	1.37	1.39	1.38	1.41	1.52	1.57
350	1.23	1.25	1.26	1.28	1.3	1.33	1.36	1.38	1.38	1.39	1.4	1.4	1.41	1.45	1.48	1.48	1.44	1.43	1.37	1.35	1.36	1.42	1.49	1.54	1.56	1.58	1.59	1.58	1.57	1.58	1.56	1.53	1.52	1.56	1.61	1.46	1.33	1.19	1.03	0.85	0.88	0.87	0.83	0.75	0.68	0.62	0.6	0.6	0.62
351	1.23	1.25	1.26	1.28	1.3	1.33	1.36	1.38	1.38	1.39	1.4	1.4	1.41	1.45	1.48	1.48	1.44	1.43	1.37	1.35	1.36	1.42	1.49	1.54	1.56	1.58	1.59	1.58	1.57	1.58	1.56	1.53	1.52	1.56	1.61	1.46	1.33	1.19	1.03	0.85	0.88	0.87	0.83	0.75	0.68	0.62	0.6	0.6	0.62
352	0.63	0.62	0.61	0.63	0.66	0.7	0.75	0.8	0.84	0.88	0.93	0.98	1.01	1.06	1.09	1.13	1.17	1.24	1.3	1.36	1.43	1.47	1.48	1.49	1.49	1.48	1.52	1.56	1.61	1.66	1.71	1.74	1.79	1.8	1.8	1.8	1.8	1.8	1.8	1.8	1.8	1.8	1.8	1.8	1.8	1.8	1.73	1.5	1.23
353	0.63	0.62	0.61	0.63	0.66	0.7	0.75	0.8	0.84	0.88	0.93	0.98	1.01	1.06	1.09	1.13	1.17	1.24	1.3	1.36	1.43	1.47	1.48	1.49	1.49	1.48	1.52	1.56	1.61	1.66	1.71	1.74	1.79	1.8	1.8	1.8	1.8	1.8	1.8	1.8	1.8	1.8	1.8	1.8	1.8	1.8	1.73	1.5	1.23
354	0.68	0.71	0.76	0.81	0.87	0.91	0.94	0.96	0.98	1.01	1.06	1.12	1.17	1.21	1.25	1.28	1.28	1.28	1.31	1.31	1.3	1.32	1.33	1.31	1.32	1.33	1.34	1.36	1.36	1.4	1.45	1.49	1.52	1.55	1.52	1.48	1.47	1.46	1.47	1.51	1.52	1.52	1.52	1.52	1.5	1.5	1.5	1.51	1.51
355	0.68	0.71	0.76	0.81	0.87	0.91	0.94	0.96	0.98	1.01	1.06	1.12	1.17	1.21	1.25	1.28	1.28	1.28	1.31	1.31	1.3	1.32	1.33	1.31	1.32	1.33	1.34	1.36	1.36	1.4	1.45	1.49	1.52	1.55	1.52	1.48	1.47	1.46	1.47	1.51	1.52	1.52	1.52	1.52	1.5	1.5	1.5	1.51	1.51
356	1.06	1.12	1.17	1.21	1.27	1.32	1.36	1.36	1.4	1.42	1.43	1.42	1.44	1.44	1.43	1.4	1.38	1.35	1.35	1.35	1.36	1.39	1.43	1.44	1.44	1.43	1.41	1.39	1.4	1.41	1.43	1.46	1.46	1.46	1.48	1.49	1.5	1.54	1.58	1.6	1.64	1.7	1.73	1.71	1.56	1.36	1.14	0.95	0.81
357	1.06	1.12	1.17	1.21	1.27	1.32	1.36	1.36	1.4	1.42	1.43	1.42	1.44	1.44	1.43	1.4	1.38	1.35	1.35	1.35	1.36	1.39	1.43	1.44	1.44	1.43	1.41	1.39	1.4	1.41	1.43	1.46	1.46	1.46	1.48	1.49	1.5	1.54	1.58	1.6	1.64	1.7	1.73	1.71	1.56	1.36	1.14	0.95	0.81
358	0.87	0.89	0.91	0.93	0.96	1	1.05	1.09	1.13	1.16	1.2	1.23	1.26	1.28	1.32	1.33	1.35	1.38	1.42	1.41	1.44	1.45	1.44	1.42	1.45	1.45	1.5	1.54	1.56	1.6	1.6	1.57	1.56	1.58	1.56	1.58	1.58	1.57	1.56	1.58	1.59	1.59	1.6	1.61	1.62	1.59	1.43	1.23	1.03
359	0.87	0.89	0.91	0.93	0.96	1	1.05	1.09	1.13	1.16	1.2	1.23	1.26	1.28	1.32	1.33	1.35	1.38	1.42	1.41	1.44	1.45	1.44	1.42	1.45	1.45	1.5	1.54	1.56	1.6	1.6	1.57	1.56	1.58	1.56	1.58	1.58	1.57	1.56	1.58	1.59	1.59	1.6	1.61	1.62	1.59	1.43	1.23	1.03
360	0.89	0.92	0.97	1	1.06	1.13	1.2	1.23	1.26	1.27	1.26	1.23	1.24	1.26	1.28	1.31	1.34	1.35	1.36	1.38	1.34	1.32	1.29	1.26	1.22	1.22	1.22	1.19	1.18	1.2	1.22	1.22	1.24	1.25	1.25	1.23	1.25	1.28	1.3	1.35	1.43	1.43	1.41	1.27	1.06	0.88	0.71	0.6	0.6
361	0.89	0.92	0.97	1	1.06	1.13	1.2	1.23	1.26	1.27	1.26	1.23	1.24	1.26	1.28	1.31	1.34	1.35	1.36	1.38	1.34	1.32	1.29	1.26	1.22	1.22	1.22	1.19	1.18	1.2	1.22	1.22	1.24	1.25	1.25	1.23	1.25	1.28	1.3	1.35	1.43	1.43	1.41	1.27	1.06	0.88	0.71	0.6	0.6
362	0.72	0.76	0.79	0.81	0.86	0.9	0.94	0.99	1.05	1.07	1.09	1.13	1.15	1.16	1.19	1.24	1.27	1.32	1.38	1.44	1.47	1.5	1.54	1.58	1.6	1.65	1.7	1.71	1.68	1.66	1.63	1.58	1.59	1.57	1.55	1.54	1.53	1.49	1.48	1.49	1.48	1.49	1.51	1.55	1.56	1.54	1.51	1.5	1.51
363	0.72	0.76	0.79	0.81	0.86	0.9	0.94	0.99	1.05	1.07	1.09	1.13	1.15	1.16	1.19	1.24	1.27	1.32	1.38	1.44	1.47	1.5	1.54	1.58	1.6	1.65	1.7	1.71	1.68	1.66	1.63	1.58	1.59	1.57	1.55	1.54	1.53	1.49	1.48	1.49	1.48	1.49	1.51	1.55	1.56	1.54	1.51	1.5	1.51
364	1.61	1.58	1.57	1.55	1.5	1.42	1.41	1.44	1.48	1.51	1.54	1.55	1.52	1.48	1.5	1.56	1.57	1.65	1.69	1.71	1.73	1.75	1.71	1.65	1.63	1.57	1.53	1.52	1.58	1.56	1.38	1.2	1.02	0.81	0.67	0.71	0.77	0.81	0.83	0.82	0.78	0.74	0.73	0.74	0.75	0.76	0.78	0.8	0.82
365	1.17	1.23	1.26	1.31	1.35	1.36	1.37	1.42	1.46	1.48	1.54	1.56	1.56	1.54	1.56	1.56	1.59	1.62	1.65	1.66	1.65	1.64	1.61	1.6	1.62	1.67	1.74	1.8	1.63	1.44	1.23	1.05	0.85	0.85	0.82	0.78	0.72	0.68	0.68	0.7	0.74	0.79	0.83	0.88	0.92	0.95	0.99	1.03	1.06
366	1.17	1.23	1.26	1.31	1.35	1.36	1.37	1.42	1.46	1.48	1.54	1.56	1.56	1.54	1.56	1.56	1.59	1.62	1.65	1.66	1.65	1.64	1.61	1.6	1.62	1.67	1.74	1.8	1.63	1.44	1.23	1.05	0.85	0.85	0.82	0.78	0.72	0.68	0.68	0.7	0.74	0.79	0.83	0.88	0.92	0.95	0.99	1.03	1.06
367	0.97	0.97	0.99	1.03	1.09	1.15	1.25	1.31	1.36	1.4	1.46	1.52	1.6	1.66	1.66	1.62	1.53	1.43	1.37	1.37	1.41	1.47	1.54	1.59	1.6	1.58	1.56	1.56	1.54	1.55	1.56	1.55	1.52	1.49	1.47	1.47	1.48	1.47	1.48	1.5	1.47	1.49	1.52	1.54	1.53	1.55	1.53	1.55	1.55
368	0.97	0.97	0.99	1.03	1.09	1.15	1.25	1.31	1.36	1.4	1.46	1.52	1.6	1.66	1.66	1.62	1.53	1.43	1.37	1.37	1.41	1.47	1.54	1.59	1.6	1.58	1.56	1.56	1.54	1.55	1.56	1.55	1.52	1.49	1.47	1.47	1.48	1.47	1.48	1.5	1.47	1.49	1.52	1.54	1.53	1.55	1.53	1.55	1.55
369	1.09	1.13	1.14	1.16	1.18	1.19	1.2	1.22	1.24	1.27	1.31	1.34	1.37	1.4	1.43	1.45	1.48	1.51	1.54	1.55	1.56	1.58	1.58	1.59	1.6	1.59	1.6	1.62	1.62	1.6	1.41	1.26	1.05	0.86	0.68	0.65	0.6	0.6	0.6	0.6	0.6	0.6	0.6	0.6	0.6	0.6	0.6	0.62	0.65
370	1.09	1.13	1.14	1.16	1.18	1.19	1.2	1.22	1.24	1.27	1.31	1.34	1.37	1.4	1.43	1.45	1.48	1.51	1.54	1.55	1.56	1.58	1.58	1.59	1.6	1.59	1.6	1.62	1.62	1.6	1.41	1.26	1.05	0.86	0.68	0.65	0.6	0.6	0.6	0.6	0.6	0.6	0.6	0.6	0.6	0.6	0.6	0.62	0.65
371	1.31	1.34	1.41	1.44	1.5	1.56	1.6	1.61	1.64	1.65	1.63	1.62	1.62	1.62	1.65	1.68	1.73	1.77	1.78	1.77	1.76	1.7	1.65	1.6	1.54	1.52	1.53	1.54	1.55	1.55	1.41	1.24	1.03	0.88	0.69	0.64	0.61	0.64	0.6	0.6	0.62	0.62	0.62	0.64	0.66	0.67	0.7	0.73	0.76
372	1.31	1.34	1.41	1.44	1.5	1.56	1.6	1.61	1.64	1.65	1.63	1.62	1.62	1.62	1.65	1.68	1.73	1.77	1.78	1.77	1.76	1.7	1.65	1.6	1.54	1.52	1.53	1.54	1.55	1.55	1.41	1.24	1.03	0.88	0.69	0.64	0.61	0.64	0.6	0.6	0.62	0.62	0.62	0.64	0.66	0.67	0.7	0.73	0.76
373	0.95	0.93	0.92	0.93	0.93	0.95	0.98	1.01	1.03	1.01	1.05	1.08	1.11	1.15	1.22	1.21	1.21	1.18	1.15	1.12	1.14	1.15	1.1	1.02	0.95	0.82	0.69	0.66	0.62	0.6	0.65	0.73	0.82	0.91	0.99	1.01	1.03	1.01	1.01	1.01	1.04	1.06	1.09	1.1	1.14	1.1	1.09	1.03	1
374	0.95	0.93	0.92	0.93	0.93	0.95	0.98	1.01	1.03	1.01	1.05	1.08	1.11	1.15	1.22	1.21	1.21	1.18	1.15	1.12	1.14	1.15	1.1	1.02	0.95	0.82	0.69	0.66	0.62	0.6	0.65	0.73	0.82	0.91	0.99	1.01	1.03	1.01	1.01	1.01	1.04	1.06	1.09	1.1	1.14	1.1	1.09	1.03	1
375	1.05	1.09	1.1	1.12	1.14	1.13	1.13	1.16	1.15	1.16	1.18	1.2	1.22	1.23	1.27	1.28	1.28	1.26	1.27	1.23	1.23	1.25	1.3	1.3	1.32	1.35	1.31	1.28	1.28	1.27	1.26	1.26	1.25	1.27	1.28	1.27	1.16	1.01	0.84	0.64	0.6	0.6	0.6	0.61	0.65	0.6	0.6	0.6	0.6
376	1.05	1.09	1.1	1.12	1.14	1.13	1.13	1.16	1.15	1.16	1.18	1.2	1.22	1.23	1.27	1.28	1.28	1.26	1.27	1.23	1.23	1.25	1.3	1.3	1.32	1.35	1.31	1.28	1.28	1.27	1.26	1.26	1.25	1.27	1.28	1.27	1.16	1.01	0.84	0.64	0.6	0.6	0.6	0.61	0.65	0.6	0.6	0.6	0.6
377	1.14	1.15	1.14	1.13	1.14	1.14	1.15	1.18	1.24	1.28	1.31	1.34	1.36	1.35	1.36	1.35	1.35	1.32	1.31	1.29	1.29	1.29	1.34	1.41	1.52	1.63	1.71	1.76	1.77	1.76	1.77	1.78	1.59	1.38	1.11	0.89	0.71	0.72	0.74	0.78	0.74	0.66	0.62	0.6	0.61	0.64	0.67	0.72	0.75
378	1.35	1.43	1.5	1.56	1.63	1.71	1.73	1.73	1.77	1.78	1.74	1.7	1.68	1.67	1.66	1.65	1.64	1.62	1.55	1.51	1.53	1.6	1.61	1.68	1.74	1.8	1.8	1.8	1.8	1.8	1.72	1.68	1.7	1.73	1.76	1.78	1.8	1.8	1.8	1.8	1.8	1.72	1.5	1.29	1.08	0.86	0.85	0.82	0.83
379	1.35	1.43	1.5	1.56	1.63	1.71	1.73	1.73	1.77	1.78	1.74	1.7	1.68	1.67	1.66	1.65	1.64	1.62	1.55	1.51	1.53	1.6	1.61	1.68	1.74	1.8	1.8	1.8	1.8	1.8	1.72	1.68	1.7	1.73	1.76	1.78	1.8	1.8	1.8	1.8	1.8	1.72	1.5	1.29	1.08	0.86	0.85	0.82	0.83
380	0.95	0.96	0.97	0.97	0.97	0.99	1.03	1.06	1.09	1.12	1.15	1.13	1.11	1.1	1.08	1.07	1.07	1.08	1.08	1.1	1.13	1.17	1.24	1.33	1.4	1.45	1.5	1.5	1.48	1.47	1.47	1.43	1.42	1.42	1.42	1.41	1.42	1.45	1.3	1.14	0.97	0.84	0.69	0.72	0.75	0.78	0.77	0.75	0.72
381	0.95	0.96	0.97	0.97	0.97	0.99	1.03	1.06	1.09	1.12	1.15	1.13	1.11	1.1	1.08	1.07	1.07	1.08	1.08	1.1	1.13	1.17	1.24	1.33	1.4	1.45	1.5	1.5	1.48	1.47	1.47	1.43	1.42	1.42	1.42	1.41	1.42	1.45	1.3	1.14	0.97	0.84	0.69	0.72	0.75	0.78	0.77	0.75	0.72
382	1.31	1.36	1.39	1.45	1.49	1.52	1.55	1.54	1.54	1.56	1.6	1.59	1.58	1.54	1.52	1.46	1.46	1.51	1.56	1.61	1.66	1.7	1.77	1.8	1.8	1.8	1.8	1.78	1.73	1.7	1.58	1.41	1.22	1.01	0.84	0.75	0.73	0.7	0.72	0.68	0.63	0.61	0.61	0.61	0.62	0.65	0.69	0.74	0.78
383	1.31	1.36	1.39	1.45	1.49	1.52	1.55	1.54	1.54	1.56	1.6	1.59	1.58	1.54	1.52	1.46	1.46	1.51	1.56	1.61	1.66	1.7	1.77	1.8	1.8	1.8	1.8	1.78	1.73	1.7	1.58	1.41	1.22	1.01	0.84	0.75	0.73	0.7	0.72	0.68	0.63	0.61	0.61	0.61	0.62	0.65	0.69	0.74	0.78
384	1.27	1.31	1.34	1.37	1.42	1.45	1.5	1.55	1.57	1.6	1.6	1.63	1.63	1.65	1.65	1.67	1.68	1.69	1.71	1.74	1.75	1.77	1.79	1.8	1.8	1.8	1.8	1.72	1.52	1.35	1.15	0.91	0.93	0.9	0.83	0.78	0.71	0.66	0.64	0.63	0.63	0.65	0.67	0.69	0.72	0.74	0.76	0.76	0.77
385	1.27	1.31	1.34	1.37	1.42	1.45	1.5	1.55	1.57	1.6	1.6	1.63	1.63	1.65	1.65	1.67	1.68	1.69	1.71	1.74	1.75	1.77	1.79	1.8	1.8	1.8	1.8	1.72	1.52	1.35	1.15	0.91	0.93	0.9	0.83	0.78	0.71	0.66	0.64	0.63	0.63	0.65	0.67	0.69	0.72	0.74	0.76	0.76	0.77
386	0.89	0.92	0.97	0.99	1.03	1.09	1.09	1.07	1.06	1.04	1.06	1.09	1.13	1.16	1.18	1.19	1.22	1.24	1.25	1.27	1.28	1.3	1.31	1.33	1.33	1.33	1.34	1.32	1.28	1.27	1.28	1.3	1.37	1.44	1.53	1.56	1.57	1.59	1.57	1.57	1.59	1.58	1.57	1.59	1.55	1.54	1.57	1.61	1.46
387	0.89	0.92	0.97	0.99	1.03	1.09	1.09	1.07	1.06	1.04	1.06	1.09	1.13	1.16	1.18	1.19	1.22	1.24	1.25	1.27	1.28	1.3	1.31	1.33	1.33	1.33	1.34	1.32	1.28	1.27	1.28	1.3	1.37	1.44	1.53	1.56	1.57	1.59	1.57	1.57	1.59	1.58	1.57	1.59	1.55	1.54	1.57	1.61	1.46
388	1.13	1.15	1.18	1.19	1.19	1.18	1.18	1.18	1.2	1.24	1.3	1.35	1.41	1.44	1.44	1.44	1.43	1.37	1.35	1.36	1.39	1.44	1.53	1.62	1.68	1.69	1.68	1.66	1.63	1.59	1.58	1.57	1.59	1.59	1.59	1.56	1.54	1.5	1.52	1.56	1.6	1.63	1.66	1.64	1.63	1.44	1.28	1.11	0.94
389	1.13	1.15	1.18	1.19	1.19	1.18	1.18	1.18	1.2	1.24	1.3	1.35	1.41	1.44	1.44	1.44	1.43	1.37	1.35	1.36	1.39	1.44	1.53	1.62	1.68	1.69	1.68	1.66	1.63	1.59	1.58	1.57	1.59	1.59	1.59	1.56	1.54	1.5	1.52	1.56	1.6	1.63	1.66	1.64	1.63	1.44	1.28	1.11	0.94
390	1.02	1.03	1.04	1.06	1.07	1.09	1.07	1.06	1.02	0.99	0.99	1.04	1.09	1.16	1.2	1.21	1.19	1.17	1.15	1.15	1.13	1.14	1.1	1.11	1.11	1.17	1.21	1.23	1.24	1.25	1.18	1.11	1.17	1.18	1.16	1.21	1.27	1.3	1.37	1.44	1.49	1.54	1.32	1.1	0.9	0.73	0.6	0.6	0.6
391	1.02	1.03	1.04	1.06	1.07	1.09	1.07	1.06	1.02	0.99	0.99	1.04	1.09	1.16	1.2	1.21	1.19	1.17	1.15	1.15	1.13	1.14	1.1	1.11	1.11	1.17	1.21	1.23	1.24	1.25	1.18	1.11	1.17	1.18	1.16	1.21	1.27	1.3	1.37	1.44	1.49	1.54	1.32	1.1	0.9	0.73	0.6	0.6	0.6
392	1.27	1.33	1.37	1.44	1.47	1.47	1.44	1.44	1.42	1.41	1.42	1.46	1.48	1.44	1.41	1.4	1.39	1.38	1.43	1.49	1.48	1.47	1.45	1.41	1.35	1.31	1.3	1.33	1.34	1.21	1.09	0.94	0.79	0.66	0.68	0.69	0.68	0.67	0.63	0.6	0.6	0.6	0.6	0.6	0.6	0.6	0.64	0.67	0.72
393	1.27	1.33	1.37	1.44	1.47	1.47	1.44	1.44	1.42	1.41	1.42	1.46	1.48	1.44	1.41	1.4	1.39	1.38	1.43	1.49	1.48	1.47	1.45	1.41	1.35	1.31	1.3	1.33	1.34	1.21	1.09	0.94	0.79	0.66	0.68	0.69	0.68	0.67	0.63	0.6	0.6	0.6	0.6	0.6	0.6	0.6	0.64	0.67	0.72
394	1.13	1.15	1.18	1.21	1.24	1.25	1.25	1.26	1.26	1.27	1.28	1.32	1.36	1.4	1.43	1.44	1.45	1.44	1.43	1.43	1.46	1.47	1.48	1.46	1.46	1.43	1.39	1.34	1.34	1.37	1.38	1.42	1.49	1.35	1.18	1	0.88	0.72	0.73	0.72	0.74	0.68	0.64	0.6	0.6	0.6	0.6	0.6	0.63
395	1.13	1.15	1.18	1.21	1.24	1.25	1.25	1.26	1.26	1.27	1.28	1.32	1.36	1.4	1.43	1.44	1.45	1.44	1.43	1.43	1.46	1.47	1.48	1.46	1.46	1.43	1.39	1.34	1.34	1.37	1.38	1.42	1.49	1.35	1.18	1	0.88	0.72	0.73	0.72	0.74	0.68	0.64	0.6	0.6	0.6	0.6	0.6	0.63
396	1.23	1.23	1.22	1.24	1.26	1.32	1.36	1.45	1.51	1.58	1.57	1.54	1.46	1.43	1.37	1.37	1.37	1.41	1.38	1.37	1.34	1.38	1.36	1.41	1.48	1.54	1.55	1.53	1.49	1.44	1.43	1.44	1.32	1.23	1.1	0.92	0.75	0.75	0.7	0.67	0.63	0.6	0.6	0.6	0.6	0.6	0.6	0.6	0.6
397	1.23	1.23	1.22	1.24	1.26	1.32	1.36	1.45	1.51	1.58	1.57	1.54	1.46	1.43	1.37	1.37	1.37	1.41	1.38	1.37	1.34	1.38	1.36	1.41	1.48	1.54	1.55	1.53	1.49	1.44	1.43	1.44	1.32	1.23	1.1	0.92	0.75	0.75	0.7	0.67	0.63	0.6	0.6	0.6	0.6	0.6	0.6	0.6	0.6
398	1.17	1.2	1.22	1.26	1.26	1.26	1.28	1.31	1.33	1.39	1.45	1.46	1.45	1.42	1.36	1.3	1.29	1.3	1.31	1.34	1.35	1.37	1.39	1.41	1.41	1.4	1.4	1.38	1.38	1.4	1.41	1.42	1.45	1.3	1.13	0.97	0.74	0.6	0.6	0.62	0.63	0.67	0.61	0.6	0.6	0.6	0.6	0.6	0.6
399	1.17	1.2	1.22	1.26	1.26	1.26	1.28	1.31	1.33	1.39	1.45	1.46	1.45	1.42	1.36	1.3	1.29	1.3	1.31	1.34	1.35	1.37	1.39	1.41	1.41	1.4	1.4	1.38	1.38	1.4	1.41	1.42	1.45	1.3	1.13	0.97	0.74	0.6	0.6	0.62	0.63	0.67	0.61	0.6	0.6	0.6	0.6	0.6	0.6
400	1.42	1.42	1.42	1.44	1.45	1.45	1.45	1.46	1.45	1.44	1.47	1.48	1.47	1.45	1.44	1.42	1.41	1.4	1.44	1.46	1.52	1.39	1.28	1.11	0.96	0.73	0.7	0.63	0.6	0.6	0.6	0.6	0.6	0.6	0.61	0.62	0.64	0.66	0.71	0.75	0.79	0.84	0.88	0.91	0.92	0.94	0.95	0.97	0.98
401	1.42	1.42	1.42	1.44	1.45	1.45	1.45	1.46	1.45	1.44	1.47	1.48	1.47	1.45	1.44	1.42	1.41	1.4	1.44	1.46	1.52	1.39	1.28	1.11	0.96	0.73	0.7	0.63	0.6	0.6	0.6	0.6	0.6	0.6	0.61	0.62	0.64	0.66	0.71	0.75	0.79	0.84	0.88	0.91	0.92	0.94	0.95	0.97	0.98
402	0.95	0.96	0.97	0.97	0.97	0.99	1.03	1.06	1.09	1.12	1.15	1.13	1.11	1.1	1.08	1.07	1.07	1.08	1.08	1.1	1.13	1.17	1.24	1.33	1.4	1.45	1.5	1.5	1.48	1.47	1.47	1.43	1.42	1.42	1.42	1.41	1.42	1.45	1.3	1.14	0.97	0.84	0.69	0.72	0.75	0.78	0.77	0.75	0.72
403	0.95	0.96	0.97	0.97	0.97	0.99	1.03	1.06	1.09	1.12	1.15	1.13	1.11	1.1	1.08	1.07	1.07	1.08	1.08	1.1	1.13	1.17	1.24	1.33	1.4	1.45	1.5	1.5	1.48	1.47	1.47	1.43	1.42	1.42	1.42	1.41	1.42	1.45	1.3	1.14	0.97	0.84	0.69	0.72	0.75	0.78	0.77	0.75	0.72
404	1.24	1.26	1.25	1.25	1.28	1.31	1.29	1.3	1.31	1.33	1.35	1.34	1.35	1.38	1.36	1.35	1.37	1.38	1.35	1.37	1.39	1.4	1.41	1.4	1.37	1.34	1.3	1.3	1.39	1.28	1.17	1.05	0.92	0.74	0.75	0.75	0.74	0.69	0.61	0.6	0.6	0.6	0.6	0.6	0.6	0.6	0.64	0.67	0.71
405	1.24	1.26	1.25	1.25	1.28	1.31	1.29	1.3	1.31	1.33	1.35	1.34	1.35	1.38	1.36	1.35	1.37	1.38	1.35	1.37	1.39	1.4	1.41	1.4	1.37	1.34	1.3	1.3	1.39	1.28	1.17	1.05	0.92	0.74	0.75	0.75	0.74	0.69	0.61	0.6	0.6	0.6	0.6	0.6	0.6	0.6	0.64	0.67	0.71
406	1.02	1.08	1.12	1.13	1.15	1.18	1.16	1.17	1.19	1.2	1.19	1.2	1.22	1.22	1.23	1.27	1.31	1.33	1.35	1.36	1.35	1.37	1.37	1.36	1.36	1.4	1.41	1.43	1.43	1.45	1.46	1.45	1.42	1.37	1.34	1.27	1.22	1.21	1.25	1.25	1.3	1.38	1.44	1.49	1.37	1.22	1.01	0.86	0.71
407	1.02	1.08	1.12	1.13	1.15	1.18	1.16	1.17	1.19	1.2	1.19	1.2	1.22	1.22	1.23	1.27	1.31	1.33	1.35	1.36	1.35	1.37	1.37	1.36	1.36	1.4	1.41	1.43	1.43	1.45	1.46	1.45	1.42	1.37	1.34	1.27	1.22	1.21	1.25	1.25	1.3	1.38	1.44	1.49	1.37	1.22	1.01	0.86	0.71
408	1	1.03	1.04	1.06	1.05	1.06	1.07	1.08	1.1	1.14	1.15	1.18	1.22	1.24	1.25	1.26	1.23	1.2	1.18	1.16	1.16	1.17	1.21	1.22	1.26	1.29	1.33	1.35	1.35	1.34	1.33	1.3	1.26	1.27	1.3	1.28	1.29	1.29	1.3	1.28	1.26	1.28	1.17	1.03	0.85	0.75	0.61	0.6	0.6
409	1	1.03	1.04	1.06	1.05	1.06	1.07	1.08	1.1	1.14	1.15	1.18	1.22	1.24	1.25	1.26	1.23	1.2	1.18	1.16	1.16	1.17	1.21	1.22	1.26	1.29	1.33	1.35	1.35	1.34	1.33	1.3	1.26	1.27	1.3	1.28	1.29	1.29	1.3	1.28	1.26	1.28	1.17	1.03	0.85	0.75	0.61	0.6	0.6
410	1	0.99	1.01	1.02	1.06	1.07	1.11	1.15	1.17	1.18	1.19	1.19	1.19	1.21	1.23	1.26	1.31	1.35	1.39	1.42	1.45	1.45	1.44	1.41	1.39	1.4	1.44	1.46	1.43	1.42	1.36	1.31	1.28	1.29	1.31	1.35	1.39	1.44	1.5	1.55	1.59	1.6	1.58	1.57	1.55	1.54	1.55	1.56	1.61
411	1	0.99	1.01	1.02	1.06	1.07	1.11	1.15	1.17	1.18	1.19	1.19	1.19	1.21	1.23	1.26	1.31	1.35	1.39	1.42	1.45	1.45	1.44	1.41	1.39	1.4	1.44	1.46	1.43	1.42	1.36	1.31	1.28	1.29	1.31	1.35	1.39	1.44	1.5	1.55	1.59	1.6	1.58	1.57	1.55	1.54	1.55	1.56	1.61
412	1.8	1.8	1.74	1.68	1.64	1.56	1.49	1.48	1.5	1.46	1.51	1.56	1.53	1.51	1.51	1.51	1.31	1.18	1.01	0.89	0.71	0.72	0.7	0.68	0.61	0.6	0.6	0.6	0.6	0.6	0.6	0.6	0.6	0.6	0.63	0.66	0.71	0.73	0.77	0.8	0.83	0.87	0.88	0.87	0.87	0.88	0.88	0.91	0.94
413	1.8	1.8	1.74	1.68	1.64	1.56	1.49	1.48	1.5	1.46	1.51	1.56	1.53	1.51	1.51	1.51	1.31	1.18	1.01	0.89	0.71	0.72	0.7	0.68	0.61	0.6	0.6	0.6	0.6	0.6	0.6	0.6	0.6	0.6	0.63	0.66	0.71	0.73	0.77	0.8	0.83	0.87	0.88	0.87	0.87	0.88	0.88	0.91	0.94
414	0.66	0.69	0.71	0.74	0.76	0.79	0.83	0.87	0.9	0.94	0.96	0.99	1.01	1.03	1.05	1.08	1.1	1.13	1.18	1.21	1.24	1.28	1.3	1.31	1.33	1.35	1.36	1.38	1.39	1.41	1.42	1.39	1.37	1.36	1.38	1.39	1.43	1.48	1.5	1.48	1.48	1.45	1.38	1.38	1.32	1.14	0.96	0.81	0.64
415	0.66	0.69	0.71	0.74	0.76	0.79	0.83	0.87	0.9	0.94	0.96	0.99	1.01	1.03	1.05	1.08	1.1	1.13	1.18	1.21	1.24	1.28	1.3	1.31	1.33	1.35	1.36	1.38	1.39	1.41	1.42	1.39	1.37	1.36	1.38	1.39	1.43	1.48	1.5	1.48	1.48	1.45	1.38	1.38	1.32	1.14	0.96	0.81	0.64
416	0.87	0.92	0.98	1.03	1.06	1.1	1.15	1.18	1.23	1.26	1.29	1.32	1.35	1.38	1.44	1.48	1.5	1.51	1.52	1.52	1.53	1.53	1.54	1.52	1.49	1.49	1.5	1.53	1.57	1.64	1.66	1.69	1.68	1.69	1.71	1.74	1.75	1.76	1.74	1.68	1.62	1.62	1.43	1.26	1.11	0.96	0.77	0.79	0.75
417	0.87	0.92	0.98	1.03	1.06	1.1	1.15	1.18	1.23	1.26	1.29	1.32	1.35	1.38	1.44	1.48	1.5	1.51	1.52	1.52	1.53	1.53	1.54	1.52	1.49	1.49	1.5	1.53	1.57	1.64	1.66	1.69	1.68	1.69	1.71	1.74	1.75	1.76	1.74	1.68	1.62	1.62	1.43	1.26	1.11	0.96	0.77	0.79	0.75
418	0.96	0.98	1.01	1.03	1.08	1.12	1.17	1.21	1.24	1.25	1.26	1.27	1.25	1.26	1.26	1.26	1.24	1.24	1.23	1.21	1.21	1.21	1.23	1.25	1.29	1.32	1.38	1.43	1.48	1.51	1.57	1.63	1.69	1.74	1.79	1.8	1.8	1.8	1.8	1.8	1.8	1.8	1.8	1.72	1.48	1.18	0.93	0.72	0.73
419	0.96	0.98	1.01	1.03	1.08	1.12	1.17	1.21	1.24	1.25	1.26	1.27	1.25	1.26	1.26	1.26	1.24	1.24	1.23	1.21	1.21	1.21	1.23	1.25	1.29	1.32	1.38	1.43	1.48	1.51	1.57	1.63	1.69	1.74	1.79	1.8	1.8	1.8	1.8	1.8	1.8	1.8	1.8	1.72	1.48	1.18	0.93	0.72	0.73
420	1.13	1.17	1.18	1.23	1.26	1.28	1.28	1.3	1.33	1.33	1.36	1.32	1.35	1.34	1.35	1.37	1.4	1.38	1.36	1.35	1.29	1.28	1.3	1.3	1.39	1.44	1.45	1.29	1.18	0.98	0.82	0.67	0.7	0.69	0.7	0.69	0.65	0.6	0.6	0.6	0.6	0.6	0.6	0.6	0.6	0.6	0.6	0.64	0.65
421	1.13	1.17	1.18	1.23	1.26	1.28	1.28	1.3	1.33	1.33	1.36	1.32	1.35	1.34	1.35	1.37	1.4	1.38	1.36	1.35	1.29	1.28	1.3	1.3	1.39	1.44	1.45	1.29	1.18	0.98	0.82	0.67	0.7	0.69	0.7	0.69	0.65	0.6	0.6	0.6	0.6	0.6	0.6	0.6	0.6	0.6	0.6	0.64	0.65
422	1.12	1.16	1.2	1.25	1.28	1.32	1.35	1.37	1.38	1.41	1.42	1.43	1.41	1.42	1.42	1.42	1.4	1.41	1.41	1.41	1.43	1.48	1.53	1.56	1.6	1.6	1.59	1.61	1.63	1.6	1.62	1.64	1.62	1.6	1.64	1.65	1.63	1.64	1.69	1.49	1.32	1.17	1	0.81	0.83	0.8	0.76	0.7	0.64
423	1.12	1.16	1.2	1.25	1.28	1.32	1.35	1.37	1.38	1.41	1.42	1.43	1.41	1.42	1.42	1.42	1.4	1.41	1.41	1.41	1.43	1.48	1.53	1.56	1.6	1.6	1.59	1.61	1.63	1.6	1.62	1.64	1.62	1.6	1.64	1.65	1.63	1.64	1.69	1.49	1.32	1.17	1	0.81	0.83	0.8	0.76	0.7	0.64
424	1.12	1.16	1.2	1.25	1.28	1.32	1.35	1.37	1.38	1.41	1.42	1.43	1.41	1.42	1.42	1.42	1.4	1.41	1.41	1.41	1.43	1.48	1.53	1.56	1.6	1.6	1.59	1.61	1.63	1.6	1.62	1.64	1.62	1.6	1.64	1.65	1.63	1.64	1.69	1.49	1.32	1.17	1.02	0.81	0.83	0.82	0.78	0.7	0.64
425	1.12	1.16	1.2	1.25	1.28	1.32	1.35	1.37	1.38	1.41	1.42	1.43	1.41	1.42	1.42	1.42	1.4	1.41	1.41	1.41	1.43	1.48	1.53	1.56	1.6	1.6	1.59	1.61	1.63	1.6	1.62	1.64	1.62	1.6	1.64	1.65	1.63	1.64	1.69	1.49	1.32	1.17	1.02	0.81	0.83	0.82	0.78	0.7	0.64
426	1.12	1.16	1.2	1.25	1.28	1.32	1.35	1.37	1.38	1.41	1.42	1.43	1.41	1.42	1.42	1.42	1.4	1.41	1.41	1.41	1.43	1.48	1.53	1.56	1.6	1.6	1.59	1.61	1.63	1.6	1.62	1.64	1.62	1.6	1.64	1.65	1.63	1.64	1.69	1.49	1.32	1.17	1.02	0.81	0.83	0.82	0.78	0.7	0.64
427	1.12	1.16	1.2	1.25	1.28	1.32	1.35	1.37	1.38	1.41	1.42	1.43	1.41	1.42	1.42	1.42	1.4	1.41	1.41	1.41	1.43	1.48	1.53	1.56	1.6	1.6	1.59	1.61	1.63	1.6	1.62	1.64	1.62	1.6	1.64	1.65	1.63	1.64	1.69	1.49	1.32	1.17	1.02	0.81	0.83	0.82	0.78	0.7	0.64
428	1.34	1.37	1.4	1.45	1.49	1.51	1.52	1.52	1.51	1.48	1.5	1.53	1.56	1.59	1.62	1.63	1.64	1.65	1.68	1.72	1.77	1.8	1.8	1.79	1.77	1.73	1.71	1.71	1.73	1.72	1.71	1.7	1.7	1.73	1.75	1.75	1.74	1.52	1.32	1.11	0.93	0.74	0.75	0.75	0.74	0.71	0.69	0.63	0.6
429	1.34	1.37	1.4	1.45	1.49	1.51	1.52	1.52	1.51	1.48	1.5	1.53	1.56	1.59	1.62	1.63	1.64	1.65	1.68	1.72	1.77	1.8	1.8	1.79	1.77	1.73	1.71	1.71	1.73	1.72	1.71	1.7	1.7	1.73	1.75	1.75	1.74	1.52	1.32	1.11	0.93	0.74	0.75	0.75	0.74	0.71	0.69	0.63	0.6
430	1.23	1.27	1.3	1.3	1.31	1.34	1.34	1.39	1.43	1.43	1.36	1.3	1.2	1.15	1.14	1.19	1.22	1.23	1.26	1.24	1.22	1.25	1.34	1.3	1.31	1.33	1.32	1.3	1.36	1.41	1.46	1.49	1.51	1.44	1.44	1.4	1.37	1.33	1.34	1.35	1.34	1.36	1.24	1.11	0.94	0.79	0.63	0.64	0.63
431	1.23	1.27	1.3	1.3	1.31	1.34	1.34	1.39	1.43	1.43	1.36	1.3	1.2	1.15	1.14	1.19	1.22	1.23	1.26	1.24	1.22	1.25	1.34	1.3	1.31	1.33	1.32	1.3	1.36	1.41	1.46	1.49	1.51	1.44	1.44	1.4	1.37	1.33	1.34	1.35	1.34	1.36	1.24	1.11	0.94	0.79	0.63	0.64	0.63
432	1.34	1.34	1.34	1.34	1.34	1.33	1.32	1.34	1.37	1.4	1.43	1.46	1.44	1.44	1.45	1.47	1.48	1.5	1.5	1.5	1.48	1.5	1.56	1.62	1.66	1.68	1.66	1.63	1.61	1.63	1.61	1.65	1.72	1.76	1.71	1.55	1.34	1.11	0.94	0.83	0.86	0.88	0.88	0.83	0.8	0.77	0.77	0.79	0.81
433	1.34	1.34	1.34	1.34	1.34	1.33	1.32	1.34	1.37	1.4	1.43	1.46	1.44	1.44	1.45	1.47	1.48	1.5	1.5	1.5	1.48	1.5	1.56	1.62	1.66	1.68	1.66	1.63	1.61	1.63	1.61	1.65	1.72	1.76	1.71	1.55	1.34	1.11	0.94	0.83	0.86	0.88	0.88	0.83	0.8	0.77	0.77	0.79	0.81
434	0.79	0.84	0.89	0.94	0.97	1.01	1.03	1.05	1.06	1.05	1.05	1.06	1.07	1.09	1.12	1.14	1.16	1.19	1.22	1.24	1.26	1.29	1.33	1.36	1.38	1.41	1.42	1.45	1.48	1.5	1.54	1.58	1.61	1.62	1.65	1.67	1.67	1.67	1.68	1.69	1.69	1.71	1.73	1.73	1.74	1.74	1.73	1.72	1.74
435	0.79	0.84	0.89	0.94	0.97	1.01	1.03	1.05	1.06	1.05	1.05	1.06	1.07	1.09	1.12	1.14	1.16	1.19	1.22	1.24	1.26	1.29	1.33	1.36	1.38	1.41	1.42	1.45	1.48	1.5	1.54	1.58	1.61	1.62	1.65	1.67	1.67	1.67	1.68	1.69	1.69	1.71	1.73	1.73	1.74	1.74	1.73	1.72	1.74
436	1.4	1.41	1.45	1.48	1.48	1.48	1.47	1.45	1.47	1.47	1.47	1.55	1.41	1.28	1.15	1	0.8	0.79	0.73	0.69	0.65	0.61	0.6	0.6	0.6	0.6	0.6	0.6	0.6	0.6	0.6	0.6	0.6	0.6	0.6	0.6	0.6	0.6	0.6	0.63	0.67	0.71	0.74	0.77	0.79	0.81	0.82	0.83	0.83
437	1.4	1.41	1.45	1.48	1.48	1.48	1.47	1.45	1.47	1.47	1.47	1.55	1.41	1.28	1.15	1	0.8	0.79	0.73	0.69	0.65	0.61	0.6	0.6	0.6	0.6	0.6	0.6	0.6	0.6	0.6	0.6	0.6	0.6	0.6	0.6	0.6	0.6	0.6	0.63	0.67	0.71	0.74	0.77	0.79	0.81	0.82	0.83	0.83
438	0.7	0.74	0.79	0.86	0.92	0.98	1.03	1.09	1.13	1.18	1.23	1.27	1.29	1.31	1.32	1.32	1.35	1.38	1.41	1.44	1.47	1.49	1.52	1.56	1.62	1.68	1.7	1.72	1.73	1.73	1.71	1.74	1.75	1.74	1.73	1.75	1.72	1.7	1.69	1.7	1.73	1.77	1.8	1.8	1.8	1.8	1.8	1.64	1.44
439	0.7	0.74	0.79	0.86	0.92	0.98	1.03	1.09	1.13	1.18	1.23	1.27	1.29	1.31	1.32	1.32	1.35	1.38	1.41	1.44	1.47	1.49	1.52	1.56	1.62	1.68	1.7	1.72	1.73	1.73	1.71	1.74	1.75	1.74	1.73	1.75	1.72	1.7	1.69	1.7	1.73	1.77	1.8	1.8	1.8	1.8	1.8	1.64	1.44
440	0.85	0.9	0.93	0.96	1.02	1.04	1.06	1.07	1.13	1.17	1.23	1.29	1.37	1.39	1.42	1.44	1.45	1.49	1.53	1.55	1.58	1.6	1.58	1.54	1.49	1.46	1.49	1.49	1.51	1.53	1.55	1.57	1.64	1.7	1.79	1.8	1.8	1.65	1.44	1.21	1.01	0.8	0.82	0.79	0.77	0.72	0.67	0.64	0.64
441	0.85	0.9	0.93	0.96	1.02	1.04	1.06	1.07	1.13	1.17	1.23	1.29	1.37	1.39	1.42	1.44	1.45	1.49	1.53	1.55	1.58	1.6	1.58	1.54	1.49	1.46	1.49	1.49	1.51	1.53	1.55	1.57	1.64	1.7	1.79	1.8	1.8	1.65	1.44	1.21	1.01	0.8	0.82	0.79	0.77	0.72	0.67	0.64	0.64
442	1.25	1.26	1.29	1.31	1.33	1.39	1.45	1.51	1.57	1.62	1.65	1.65	1.65	1.66	1.69	1.68	1.71	1.7	1.73	1.73	1.74	1.75	1.75	1.71	1.7	1.71	1.72	1.75	1.79	1.8	1.8	1.7	1.48	1.21	0.98	0.75	0.77	0.78	0.85	0.83	0.79	0.75	0.74	0.75	0.78	0.83	0.89	0.95	1
443	1.25	1.26	1.29	1.31	1.33	1.39	1.45	1.51	1.57	1.62	1.65	1.65	1.65	1.66	1.69	1.68	1.71	1.7	1.73	1.73	1.74	1.75	1.75	1.71	1.7	1.71	1.72	1.75	1.79	1.8	1.8	1.7	1.48	1.21	0.98	0.75	0.77	0.78	0.85	0.83	0.79	0.75	0.74	0.75	0.78	0.83	0.89	0.95	1
444	1.73	1.73	1.55	1.35	1.16	0.97	0.83	0.84	0.83	0.82	0.79	0.75	0.69	0.65	0.62	0.61	0.6	0.6	0.6	0.6	0.6	0.6	0.6	0.6	0.62	0.63	0.64	0.65	0.64	0.63	0.62	0.6	0.6	0.6	0.6	0.6	0.61	0.63	0.67	0.71	0.74	0.74	0.74	0.74	0.72	0.72	0.71	0.72	0.74
445	1.73	1.73	1.55	1.35	1.16	0.97	0.83	0.84	0.83	0.82	0.79	0.75	0.69	0.65	0.62	0.61	0.6	0.6	0.6	0.6	0.6	0.6	0.6	0.6	0.62	0.63	0.64	0.65	0.64	0.63	0.62	0.6	0.6	0.6	0.6	0.6	0.61	0.63	0.67	0.71	0.74	0.74	0.74	0.74	0.72	0.72	0.71	0.72	0.74
446	1.65	1.65	1.48	1.28	1.08	0.9	0.77	0.79	0.79	0.8	0.8	0.75	0.7	0.66	0.63	0.61	0.6	0.6	0.61	0.6	0.61	0.61	0.62	0.62	0.64	0.65	0.66	0.67	0.66	0.66	0.64	0.62	0.61	0.6	0.6	0.6	0.62	0.65	0.69	0.73	0.76	0.76	0.76	0.76	0.74	0.73	0.72	0.73	0.75
447	1.01	1.04	1.09	1.14	1.2	1.25	1.3	1.35	1.38	1.42	1.47	1.46	1.46	1.46	1.44	1.42	1.45	1.47	1.5	1.52	1.53	1.53	1.52	1.51	1.5	1.48	1.49	1.49	1.5	1.53	1.54	1.54	1.55	1.56	1.55	1.57	1.6	1.59	1.44	1.29	1.09	0.92	0.77	0.72	0.67	0.64	0.6	0.6	0.6
448	1.65	1.65	1.48	1.28	1.08	0.9	0.77	0.79	0.79	0.8	0.8	0.75	0.7	0.66	0.63	0.61	0.6	0.6	0.61	0.6	0.61	0.61	0.62	0.62	0.64	0.65	0.66	0.67	0.66	0.66	0.64	0.62	0.61	0.6	0.6	0.6	0.62	0.65	0.69	0.73	0.76	0.76	0.76	0.76	0.74	0.73	0.72	0.73	0.75
449	1.01	1.04	1.09	1.14	1.2	1.25	1.3	1.35	1.38	1.42	1.47	1.46	1.46	1.46	1.44	1.42	1.45	1.47	1.5	1.52	1.53	1.53	1.52	1.51	1.5	1.48	1.49	1.49	1.5	1.53	1.54	1.54	1.55	1.56	1.55	1.57	1.6	1.59	1.44	1.29	1.09	0.92	0.77	0.72	0.67	0.64	0.6	0.6	0.6
450	1.27	1.31	1.33	1.34	1.38	1.36	1.35	1.37	1.34	1.31	1.29	1.32	1.32	1.36	1.39	1.45	1.43	1.41	1.39	1.43	1.39	1.39	1.42	1.44	1.43	1.39	1.28	1.12	0.95	0.84	0.74	0.73	0.7	0.7	0.63	0.6	0.6	0.6	0.6	0.6	0.6	0.6	0.6	0.62	0.66	0.69	0.71	0.76	0.79
451	1.27	1.31	1.33	1.34	1.38	1.36	1.35	1.37	1.34	1.31	1.29	1.32	1.32	1.36	1.39	1.45	1.43	1.41	1.39	1.43	1.39	1.39	1.42	1.44	1.43	1.39	1.28	1.12	0.95	0.84	0.74	0.73	0.7	0.7	0.63	0.6	0.6	0.6	0.6	0.6	0.6	0.6	0.6	0.62	0.66	0.69	0.71	0.76	0.79
452	1.18	1.25	1.29	1.31	1.32	1.35	1.35	1.36	1.36	1.39	1.41	1.4	1.41	1.45	1.45	1.45	1.48	1.5	1.49	1.48	1.48	1.49	1.48	1.47	1.47	1.46	1.45	1.43	1.42	1.42	1.41	1.47	1.51	1.54	1.52	1.56	1.56	1.51	1.36	1.25	1.07	0.9	0.76	0.74	0.69	0.65	0.6	0.6	0.6
453	1.18	1.25	1.29	1.31	1.32	1.35	1.35	1.36	1.36	1.39	1.41	1.4	1.41	1.45	1.45	1.45	1.48	1.5	1.49	1.48	1.48	1.49	1.48	1.47	1.47	1.46	1.45	1.43	1.42	1.42	1.41	1.47	1.51	1.54	1.52	1.56	1.56	1.51	1.36	1.25	1.07	0.9	0.76	0.74	0.69	0.65	0.6	0.6	0.6
454	0.77	0.8	0.85	0.89	0.91	0.93	0.95	0.96	0.95	0.95	0.94	0.94	0.93	0.92	0.92	0.92	0.92	0.94	0.94	0.94	0.95	0.97	0.99	1.01	1.04	1.05	1.05	1.07	1.07	1.09	1.11	1.12	1.12	1.13	1.12	1.12	1.12	1.13	1.16	1.19	1.25	1.32	1.37	1.42	1.47	1.49	1.52	1.53	1.54
455	0.77	0.8	0.85	0.89	0.91	0.93	0.95	0.96	0.95	0.95	0.94	0.94	0.93	0.92	0.92	0.92	0.92	0.94	0.94	0.94	0.95	0.97	0.99	1.01	1.04	1.05	1.05	1.07	1.07	1.09	1.11	1.12	1.12	1.13	1.12	1.12	1.12	1.13	1.16	1.19	1.25	1.32	1.37	1.42	1.47	1.49	1.52	1.53	1.54
456	0.61	0.64	0.7	0.77	0.84	0.93	1	1.04	1.05	1.1	1.13	1.14	1.17	1.22	1.19	1.17	1.15	1.12	1.06	1.06	1.05	1.04	1.05	1.08	1.1	1.12	1.16	1.19	1.21	1.23	1.23	1.23	1.22	1.22	1.21	1.18	1.13	1.08	1.05	1.07	1.12	1.16	1.23	1.24	1.27	1.29	1.33	1.31	1.35
457	0.61	0.64	0.7	0.77	0.84	0.93	1	1.04	1.05	1.1	1.13	1.14	1.17	1.22	1.19	1.17	1.15	1.12	1.06	1.06	1.05	1.04	1.05	1.08	1.1	1.12	1.16	1.19	1.21	1.23	1.23	1.23	1.22	1.22	1.21	1.18	1.13	1.08	1.05	1.07	1.12	1.16	1.23	1.24	1.27	1.29	1.33	1.31	1.35
458	1.33	1.37	1.41	1.47	1.54	1.58	1.62	1.64	1.65	1.63	1.6	1.57	1.54	1.52	1.56	1.62	1.67	1.76	1.8	1.8	1.8	1.8	1.8	1.8	1.8	1.8	1.8	1.8	1.8	1.8	1.8	1.8	1.8	1.8	1.8	1.8	1.8	1.8	1.72	1.49	1.26	1.05	0.82	0.84	0.85	0.86	0.83	0.79	0.75
459	1.33	1.37	1.41	1.47	1.54	1.58	1.62	1.64	1.65	1.63	1.6	1.57	1.54	1.52	1.56	1.62	1.67	1.76	1.8	1.8	1.8	1.8	1.8	1.8	1.8	1.8	1.8	1.8	1.8	1.8	1.8	1.8	1.8	1.8	1.8	1.8	1.8	1.8	1.72	1.49	1.26	1.05	0.82	0.84	0.85	0.86	0.83	0.79	0.75
460	1.22	1.23	1.22	1.16	1.14	1.07	1.08	1.12	1.13	1.14	1.19	1.23	1.24	1.27	1.3	1.32	1.33	1.32	1.36	1.37	1.37	1.38	1.43	1.47	1.51	1.52	1.51	1.5	1.5	1.49	1.48	1.43	1.26	1.12	0.92	0.77	0.68	0.67	0.65	0.69	0.68	0.67	0.67	0.67	0.68	0.72	0.74	0.76	0.77
461	1.22	1.23	1.22	1.16	1.14	1.07	1.08	1.12	1.13	1.14	1.19	1.23	1.24	1.27	1.3	1.32	1.33	1.32	1.36	1.37	1.37	1.38	1.43	1.47	1.51	1.52	1.51	1.5	1.5	1.49	1.48	1.43	1.26	1.12	0.92	0.77	0.68	0.67	0.65	0.69	0.68	0.67	0.67	0.67	0.68	0.72	0.74	0.76	0.77
462	1.3	1.33	1.36	1.4	1.44	1.45	1.47	1.5	1.53	1.58	1.63	1.66	1.66	1.65	1.63	1.58	1.55	1.53	1.51	1.49	1.5	1.49	1.5	1.52	1.54	1.56	1.57	1.56	1.56	1.55	1.54	1.54	1.56	1.58	1.6	1.63	1.7	1.76	1.59	1.42	1.24	1.03	0.82	0.82	0.8	0.78	0.74	0.69	0.64
463	1.3	1.33	1.36	1.4	1.44	1.45	1.47	1.5	1.53	1.58	1.63	1.66	1.66	1.65	1.63	1.58	1.55	1.53	1.51	1.49	1.5	1.49	1.5	1.52	1.54	1.56	1.57	1.56	1.56	1.55	1.54	1.54	1.56	1.58	1.6	1.63	1.7	1.76	1.59	1.42	1.24	1.03	0.82	0.82	0.8	0.78	0.74	0.69	0.64
464	0.6	0.6	0.6	0.6	0.6	0.6	0.6	0.6	0.6	0.6	0.6	0.6	0.6	0.6	0.6	0.6	0.6	0.6	0.6	0.6	0.6	0.6	0.6	0.6	0.6	0.6	0.6	0.6	0.6	0.6	0.6	0.6	0.6	0.6	0.6	0.6	0.63	0.67	0.7	0.73	0.76	0.78	0.82	0.85	0.87	0.89	0.91	0.92	0.93
465	0.6	0.6	0.6	0.6	0.6	0.6	0.6	0.6	0.6	0.6	0.6	0.6	0.6	0.6	0.6	0.6	0.6	0.6	0.6	0.6	0.6	0.6	0.6	0.6	0.6	0.6	0.6	0.6	0.6	0.6	0.6	0.6	0.6	0.6	0.6	0.6	0.63	0.67	0.7	0.73	0.76	0.78	0.82	0.85	0.87	0.89	0.91	0.92	0.93
466	1.08	1.1	1.11	1.11	1.11	1.14	1.18	1.21	1.21	1.23	1.22	1.25	1.31	1.39	1.47	1.55	1.59	1.56	1.52	1.47	1.42	1.38	1.42	1.46	1.47	1.54	1.61	1.64	1.66	1.73	1.72	1.74	1.77	1.8	1.8	1.8	1.8	1.79	1.73	1.68	1.68	1.69	1.69	1.69	1.76	1.78	1.58	1.41	1.22
467	1.08	1.1	1.11	1.11	1.11	1.14	1.18	1.21	1.21	1.23	1.22	1.25	1.31	1.39	1.47	1.55	1.59	1.56	1.52	1.47	1.42	1.38	1.42	1.46	1.47	1.54	1.61	1.64	1.66	1.73	1.72	1.74	1.77	1.8	1.8	1.8	1.8	1.79	1.73	1.68	1.68	1.69	1.69	1.69	1.76	1.78	1.58	1.41	1.22
468	1.11	1.11	1.11	1.09	1.09	1.11	1.15	1.18	1.18	1.19	1.19	1.2	1.26	1.34	1.42	1.49	1.52	1.5	1.46	1.4	1.36	1.33	1.36	1.39	1.4	1.47	1.54	1.58	1.61	1.68	1.67	1.68	1.69	1.72	1.73	1.74	1.72	1.69	1.65	1.61	1.59	1.59	1.6	1.59	1.61	1.61	1.45	1.27	1.1
469	1.11	1.11	1.11	1.09	1.09	1.11	1.15	1.18	1.18	1.19	1.19	1.2	1.26	1.34	1.42	1.49	1.52	1.5	1.46	1.4	1.36	1.33	1.36	1.39	1.4	1.47	1.54	1.58	1.61	1.68	1.67	1.68	1.69	1.72	1.73	1.74	1.72	1.69	1.65	1.61	1.59	1.59	1.6	1.59	1.61	1.61	1.45	1.27	1.1
470	1.02	1.03	1.04	1.06	1.07	1.09	1.07	1.06	1.02	0.99	0.99	1.04	1.09	1.16	1.2	1.21	1.19	1.17	1.15	1.15	1.13	1.14	1.1	1.11	1.11	1.17	1.21	1.23	1.24	1.25	1.18	1.11	1.17	1.18	1.16	1.21	1.27	1.3	1.37	1.44	1.49	1.54	1.32	1.1	0.9	0.73	0.6	0.6	0.6
471	1.02	1.03	1.04	1.06	1.07	1.09	1.07	1.06	1.02	0.99	0.99	1.04	1.09	1.16	1.2	1.21	1.19	1.17	1.15	1.15	1.13	1.14	1.1	1.11	1.11	1.17	1.21	1.23	1.24	1.25	1.18	1.11	1.17	1.18	1.16	1.21	1.27	1.3	1.37	1.44	1.49	1.54	1.32	1.1	0.9	0.73	0.6	0.6	0.6
472	0.95	0.98	1	0.96	0.97	1	1.01	1.03	1.09	1.1	1.1	1.1	1.1	1.1	1.14	1.16	1.2	1.24	1.29	1.29	1.32	1.35	1.38	1.39	1.4	1.36	1.36	1.33	1.34	1.33	1.34	1.31	1.3	1.23	1.25	1.27	1.29	1.32	1.37	1.41	1.46	1.52	1.54	1.57	1.59	1.62	1.67	1.71	1.78
473	0.95	0.98	1	0.96	0.97	1	1.01	1.03	1.09	1.1	1.1	1.1	1.1	1.1	1.14	1.16	1.2	1.24	1.29	1.29	1.32	1.35	1.38	1.39	1.4	1.36	1.36	1.33	1.34	1.33	1.34	1.31	1.3	1.23	1.25	1.27	1.29	1.32	1.37	1.41	1.46	1.52	1.54	1.57	1.59	1.62	1.67	1.71	1.78
474	0.96	0.98	1.01	1.03	1.08	1.12	1.17	1.21	1.24	1.25	1.26	1.27	1.25	1.26	1.26	1.26	1.24	1.24	1.23	1.21	1.21	1.21	1.23	1.25	1.29	1.32	1.38	1.43	1.48	1.51	1.57	1.63	1.69	1.74	1.79	1.8	1.8	1.8	1.8	1.8	1.8	1.8	1.8	1.72	1.48	1.18	0.93	0.72	0.73
475	0.96	0.98	1.01	1.03	1.08	1.12	1.17	1.21	1.24	1.25	1.26	1.27	1.25	1.26	1.26	1.26	1.24	1.24	1.23	1.21	1.21	1.21	1.23	1.25	1.29	1.32	1.38	1.43	1.48	1.51	1.57	1.63	1.69	1.74	1.79	1.8	1.8	1.8	1.8	1.8	1.8	1.8	1.8	1.72	1.48	1.18	0.93	0.72	0.73
476	1.35	1.43	1.5	1.56	1.63	1.71	1.73	1.73	1.77	1.78	1.74	1.7	1.68	1.67	1.66	1.65	1.64	1.62	1.55	1.51	1.53	1.6	1.61	1.68	1.74	1.8	1.8	1.8	1.8	1.8	1.72	1.68	1.7	1.73	1.76	1.78	1.8	1.8	1.8	1.8	1.8	1.72	1.5	1.31	1.08	0.85	0.84	0.81	0.78
477	1.35	1.43	1.5	1.56	1.63	1.71	1.73	1.73	1.77	1.78	1.74	1.7	1.68	1.67	1.66	1.65	1.64	1.62	1.55	1.51	1.53	1.6	1.61	1.68	1.74	1.8	1.8	1.8	1.8	1.8	1.72	1.68	1.7	1.73	1.76	1.78	1.8	1.8	1.8	1.8	1.8	1.72	1.5	1.31	1.08	0.85	0.84	0.81	0.78
478	0.79	0.81	0.85	0.9	0.95	1.02	1.08	1.13	1.18	1.23	1.25	1.29	1.33	1.38	1.4	1.43	1.44	1.45	1.47	1.5	1.55	1.61	1.66	1.7	1.74	1.75	1.74	1.71	1.68	1.64	1.63	1.61	1.6	1.6	1.61	1.62	1.64	1.67	1.72	1.76	1.74	1.72	1.71	1.69	1.65	1.66	1.48	1.28	1.07
479	0.79	0.81	0.85	0.9	0.95	1.02	1.08	1.13	1.18	1.23	1.25	1.29	1.33	1.38	1.4	1.43	1.44	1.45	1.47	1.5	1.55	1.61	1.66	1.7	1.74	1.75	1.74	1.71	1.68	1.64	1.63	1.61	1.6	1.6	1.61	1.62	1.64	1.67	1.72	1.76	1.74	1.72	1.71	1.69	1.65	1.66	1.48	1.28	1.07
480	1.06	1.12	1.17	1.21	1.27	1.32	1.36	1.36	1.4	1.42	1.43	1.42	1.44	1.44	1.43	1.4	1.38	1.35	1.35	1.35	1.36	1.39	1.43	1.44	1.44	1.43	1.41	1.39	1.4	1.41	1.43	1.46	1.46	1.46	1.48	1.49	1.5	1.54	1.58	1.6	1.64	1.7	1.73	1.71	1.56	1.36	1.14	0.95	0.81
481	1.06	1.12	1.17	1.21	1.27	1.32	1.36	1.36	1.4	1.42	1.43	1.42	1.44	1.44	1.43	1.4	1.38	1.35	1.35	1.35	1.36	1.39	1.43	1.44	1.44	1.43	1.41	1.39	1.4	1.41	1.43	1.46	1.46	1.46	1.48	1.49	1.5	1.54	1.58	1.6	1.64	1.7	1.73	1.71	1.56	1.36	1.14	0.95	0.81
482	0.84	0.87	0.9	0.96	1.01	1.05	1.09	1.13	1.18	1.2	1.2	1.22	1.25	1.26	1.3	1.36	1.41	1.43	1.47	1.49	1.5	1.49	1.48	1.46	1.45	1.44	1.42	1.42	1.42	1.41	1.4	1.41	1.44	1.45	1.45	1.47	1.5	1.51	1.5	1.49	1.48	1.48	1.48	1.51	1.53	1.57	1.52	1.33	1.14
483	0.84	0.87	0.9	0.96	1.01	1.05	1.09	1.13	1.18	1.2	1.2	1.22	1.25	1.26	1.3	1.36	1.41	1.43	1.47	1.49	1.5	1.49	1.48	1.46	1.45	1.44	1.42	1.42	1.42	1.41	1.4	1.41	1.44	1.45	1.45	1.47	1.5	1.51	1.5	1.49	1.48	1.48	1.48	1.51	1.53	1.57	1.52	1.33	1.14
484	1.4	1.41	1.41	1.46	1.49	1.52	1.54	1.55	1.52	1.49	1.49	1.49	1.52	1.57	1.59	1.61	1.65	1.67	1.71	1.71	1.7	1.66	1.66	1.61	1.63	1.62	1.6	1.58	1.4	1.22	1.06	0.87	0.72	0.72	0.71	0.7	0.7	0.67	0.65	0.63	0.62	0.63	0.64	0.64	0.66	0.68	0.7	0.72	0.76
485	1.4	1.41	1.41	1.46	1.49	1.52	1.54	1.55	1.52	1.49	1.49	1.49	1.52	1.57	1.59	1.61	1.65	1.67	1.71	1.71	1.7	1.66	1.66	1.61	1.63	1.62	1.6	1.58	1.4	1.22	1.06	0.87	0.72	0.72	0.71	0.7	0.7	0.67	0.65	0.63	0.62	0.63	0.64	0.64	0.66	0.68	0.7	0.72	0.76
486	1.26	1.28	1.32	1.34	1.32	1.28	1.29	1.27	1.22	1.24	1.31	1.37	1.44	1.51	1.56	1.59	1.6	1.59	1.6	1.59	1.58	1.58	1.61	1.67	1.74	1.76	1.73	1.68	1.66	1.64	1.63	1.65	1.65	1.66	1.64	1.47	1.31	1.14	0.97	0.81	0.81	0.8	0.79	0.76	0.73	0.69	0.67	0.66	0.67
487	1.26	1.28	1.32	1.34	1.32	1.28	1.29	1.27	1.22	1.24	1.31	1.37	1.44	1.51	1.56	1.59	1.6	1.59	1.6	1.59	1.58	1.58	1.61	1.67	1.74	1.76	1.73	1.68	1.66	1.64	1.63	1.65	1.65	1.66	1.64	1.47	1.31	1.14	0.97	0.81	0.81	0.8	0.79	0.76	0.73	0.69	0.67	0.66	0.67
488	1.29	1.3	1.31	1.32	1.36	1.39	1.42	1.44	1.48	1.49	1.49	1.47	1.49	1.47	1.44	1.44	1.48	1.5	1.56	1.64	1.7	1.73	1.73	1.7	1.65	1.62	1.58	1.55	1.53	1.53	1.53	1.53	1.57	1.54	1.35	1.2	1.07	0.92	0.83	0.87	0.84	0.81	0.77	0.73	0.7	0.71	0.72	0.75	0.79
489	1.58	1.61	1.65	1.68	1.7	1.67	1.63	1.61	1.61	1.42	1.28	1.06	0.87	0.67	0.67	0.62	0.66	0.61	0.6	0.6	0.6	0.6	0.6	0.63	0.67	0.73	0.79	0.83	0.88	0.93	0.97	0.98	0.97	1	1.01	1.03	1.08	1.14	1.14	1.19	1.23	1.26	1.27	1.3	1.32	1.33	1.36	1.42	1.46
490	1.29	1.3	1.31	1.32	1.36	1.39	1.42	1.44	1.48	1.49	1.49	1.47	1.49	1.47	1.44	1.44	1.48	1.5	1.56	1.64	1.7	1.73	1.73	1.7	1.65	1.62	1.58	1.55	1.53	1.53	1.53	1.53	1.57	1.54	1.35	1.2	1.07	0.92	0.83	0.87	0.84	0.81	0.77	0.73	0.7	0.71	0.72	0.75	0.79
491	1.58	1.61	1.65	1.68	1.7	1.67	1.63	1.61	1.61	1.42	1.28	1.06	0.87	0.67	0.67	0.62	0.66	0.61	0.6	0.6	0.6	0.6	0.6	0.63	0.67	0.73	0.79	0.83	0.88	0.93	0.97	0.98	0.97	1	1.01	1.03	1.08	1.14	1.14	1.19	1.23	1.26	1.27	1.3	1.32	1.33	1.36	1.42	1.46
492	1.45	1.48	1.51	1.54	1.57	1.58	1.57	1.52	1.52	1.49	1.49	1.49	1.51	1.49	1.48	1.51	1.54	1.58	1.61	1.65	1.65	1.62	1.57	1.54	1.51	1.52	1.53	1.58	1.64	1.73	1.71	1.7	1.67	1.63	1.56	1.56	1.51	1.33	1.14	0.94	0.78	0.69	0.7	0.74	0.76	0.74	0.7	0.69	0.68
493	1.45	1.48	1.51	1.54	1.57	1.58	1.57	1.52	1.52	1.49	1.49	1.49	1.51	1.49	1.48	1.51	1.54	1.58	1.61	1.65	1.65	1.62	1.57	1.54	1.51	1.52	1.53	1.58	1.64	1.73	1.71	1.7	1.67	1.63	1.56	1.56	1.51	1.33	1.14	0.94	0.78	0.69	0.7	0.74	0.76	0.74	0.7	0.69	0.68
494	1.44	1.46	1.49	1.51	1.53	1.54	1.55	1.5	1.48	1.47	1.46	1.45	1.47	1.46	1.45	1.48	1.52	1.56	1.59	1.64	1.64	1.62	1.57	1.54	1.51	1.51	1.52	1.57	1.64	1.72	1.71	1.7	1.67	1.63	1.56	1.55	1.49	1.31	1.12	0.92	0.78	0.68	0.7	0.75	0.77	0.75	0.71	0.69	0.68
495	1.44	1.46	1.49	1.51	1.53	1.54	1.55	1.5	1.48	1.47	1.46	1.45	1.47	1.46	1.45	1.48	1.52	1.56	1.59	1.64	1.64	1.62	1.57	1.54	1.51	1.51	1.52	1.57	1.64	1.72	1.71	1.7	1.67	1.63	1.56	1.55	1.49	1.31	1.12	0.92	0.78	0.68	0.7	0.75	0.77	0.75	0.71	0.69	0.68
496	1.09	1.12	1.16	1.19	1.22	1.25	1.28	1.31	1.35	1.38	1.4	1.42	1.43	1.42	1.43	1.44	1.45	1.46	1.5	1.52	1.54	1.55	1.58	1.62	1.65	1.69	1.76	1.8	1.8	1.8	1.8	1.8	1.8	1.8	1.8	1.77	1.69	1.66	1.65	1.65	1.67	1.73	1.75	1.78	1.75	1.52	1.26	1.01	0.79
497	1.09	1.12	1.16	1.19	1.22	1.25	1.28	1.31	1.35	1.38	1.4	1.42	1.43	1.42	1.43	1.44	1.45	1.46	1.5	1.52	1.54	1.55	1.58	1.62	1.65	1.69	1.76	1.8	1.8	1.8	1.8	1.8	1.8	1.8	1.8	1.77	1.69	1.66	1.65	1.65	1.67	1.73	1.75	1.78	1.75	1.52	1.26	1.01	0.79
498	0.77	0.79	0.82	0.85	0.91	0.98	1.04	1.09	1.12	1.15	1.19	1.23	1.28	1.34	1.39	1.41	1.42	1.42	1.43	1.42	1.41	1.44	1.48	1.51	1.55	1.56	1.53	1.48	1.45	1.42	1.44	1.43	1.42	1.4	1.4	1.38	1.38	1.42	1.46	1.46	1.31	1.13	0.93	0.74	0.6	0.6	0.6	0.6	0.6
499	0.77	0.79	0.82	0.85	0.91	0.98	1.04	1.09	1.12	1.15	1.19	1.23	1.28	1.34	1.39	1.41	1.42	1.42	1.43	1.42	1.41	1.44	1.48	1.51	1.55	1.56	1.53	1.48	1.45	1.42	1.44	1.43	1.42	1.4	1.4	1.38	1.38	1.42	1.46	1.46	1.31	1.13	0.93	0.74	0.6	0.6	0.6	0.6	0.6
500	1.28	1.32	1.34	1.33	1.34	1.37	1.37	1.39	1.4	1.39	1.41	1.42	1.41	1.39	1.39	1.36	1.34	1.33	1.32	1.33	1.35	1.38	1.4	1.4	1.39	1.4	1.35	1.2	1.1	0.94	0.8	0.7	0.71	0.69	0.71	0.67	0.62	0.6	0.6	0.6	0.6	0.6	0.61	0.63	0.67	0.71	0.74	0.77	0.79
501	1.28	1.32	1.34	1.33	1.34	1.37	1.37	1.39	1.4	1.39	1.41	1.42	1.41	1.39	1.39	1.36	1.34	1.33	1.32	1.33	1.35	1.38	1.4	1.4	1.39	1.4	1.35	1.2	1.1	0.94	0.8	0.7	0.71	0.69	0.71	0.67	0.62	0.6	0.6	0.6	0.6	0.6	0.61	0.63	0.67	0.71	0.74	0.77	0.79
502	1.24	1.3	1.32	1.33	1.34	1.35	1.37	1.42	1.49	1.55	1.63	1.64	1.6	1.64	1.67	1.65	1.66	1.68	1.63	1.6	1.63	1.69	1.79	1.8	1.8	1.8	1.8	1.8	1.8	1.76	1.72	1.69	1.67	1.68	1.66	1.66	1.65	1.65	1.63	1.65	1.69	1.76	1.77	1.58	1.4	1.2	0.95	0.8	0.83
503	1.24	1.3	1.32	1.33	1.34	1.35	1.37	1.42	1.49	1.55	1.63	1.64	1.6	1.64	1.67	1.65	1.66	1.68	1.63	1.6	1.63	1.69	1.79	1.8	1.8	1.8	1.8	1.8	1.8	1.76	1.72	1.69	1.67	1.68	1.66	1.66	1.65	1.65	1.63	1.65	1.69	1.76	1.77	1.58	1.4	1.2	0.95	0.8	0.83
504	0.66	0.6	0.6	0.6	0.6	0.6	0.6	0.6	0.6	0.6	0.6	0.6	0.6	0.6	0.6	0.6	0.63	0.67	0.73	0.78	0.82	0.86	0.9	0.92	0.96	0.98	0.99	1.01	1.05	1.06	1.08	1.11	1.1	1.08	1.08	1.08	1.08	1.1	1.12	1.15	1.18	1.19	1.22	1.24	1.25	1.26	1.26	1.27	1.29
505	0.66	0.6	0.6	0.6	0.6	0.6	0.6	0.6	0.6	0.6	0.6	0.6	0.6	0.6	0.6	0.6	0.63	0.67	0.73	0.78	0.82	0.86	0.9	0.92	0.96	0.98	0.99	1.01	1.05	1.06	1.08	1.11	1.1	1.08	1.08	1.08	1.08	1.1	1.12	1.15	1.18	1.19	1.22	1.24	1.25	1.26	1.26	1.27	1.29
506	1.47	1.5	1.54	1.58	1.62	1.65	1.67	1.7	1.72	1.77	1.8	1.8	1.8	1.8	1.8	1.8	1.8	1.8	1.8	1.8	1.8	1.8	1.8	1.8	1.79	1.75	1.7	1.63	1.6	1.57	1.59	1.57	1.62	1.66	1.73	1.53	1.38	1.2	0.97	0.73	0.73	0.7	0.66	0.63	0.6	0.6	0.6	0.6	0.6
507	1.47	1.5	1.54	1.58	1.62	1.65	1.67	1.7	1.72	1.77	1.8	1.8	1.8	1.8	1.8	1.8	1.8	1.8	1.8	1.8	1.8	1.8	1.8	1.8	1.79	1.75	1.7	1.63	1.6	1.57	1.59	1.57	1.62	1.66	1.73	1.53	1.38	1.2	0.97	0.73	0.73	0.7	0.66	0.63	0.6	0.6	0.6	0.6	0.6
508	0.6	0.63	0.67	0.72	0.76	0.78	0.8	0.84	0.85	0.9	0.93	0.96	0.99	1.02	1.06	1.11	1.16	1.17	1.17	1.15	1.13	1.1	1.1	1.11	1.16	1.18	1.19	1.21	1.22	1.19	1.21	1.25	1.26	1.28	1.31	1.3	1.27	1.25	1.24	1.21	1.2	1.21	1.22	1.24	1.24	1.27	1.28	1.3	1.32
509	0.6	0.63	0.67	0.72	0.76	0.78	0.8	0.84	0.85	0.9	0.93	0.96	0.99	1.02	1.06	1.11	1.16	1.17	1.17	1.15	1.13	1.1	1.1	1.11	1.16	1.18	1.19	1.21	1.22	1.19	1.21	1.25	1.26	1.28	1.31	1.3	1.27	1.25	1.24	1.21	1.2	1.21	1.22	1.24	1.24	1.27	1.28	1.3	1.32
510	0.76	0.79	0.83	0.86	0.89	0.92	0.96	1.01	1.06	1.08	1.1	1.12	1.16	1.2	1.23	1.27	1.28	1.25	1.23	1.26	1.31	1.38	1.44	1.49	1.48	1.45	1.43	1.44	1.44	1.48	1.54	1.57	1.6	1.63	1.64	1.64	1.67	1.7	1.72	1.76	1.8	1.8	1.8	1.8	1.8	1.8	1.8	1.8	1.8
511	0.76	0.79	0.83	0.86	0.89	0.92	0.96	1.01	1.06	1.08	1.1	1.12	1.16	1.2	1.23	1.27	1.28	1.25	1.23	1.26	1.31	1.38	1.44	1.49	1.48	1.45	1.43	1.44	1.44	1.48	1.54	1.57	1.6	1.63	1.64	1.64	1.67	1.7	1.72	1.76	1.8	1.8	1.8	1.8	1.8	1.8	1.8	1.8	1.8
512	1.75	1.74	1.73	1.71	1.65	1.59	1.53	1.48	1.44	1.44	1.43	1.4	1.38	1.4	1.42	1.28	1.17	1.05	0.87	0.7	0.73	0.73	0.74	0.73	0.71	0.64	0.6	0.6	0.6	0.6	0.6	0.6	0.6	0.6	0.6	0.61	0.65	0.7	0.74	0.79	0.83	0.86	0.9	0.96	1.01	1.07	1.12	1.15	1.16
513	1.75	1.74	1.73	1.71	1.65	1.59	1.53	1.48	1.44	1.44	1.43	1.4	1.38	1.4	1.42	1.28	1.17	1.05	0.87	0.7	0.73	0.73	0.74	0.73	0.71	0.64	0.6	0.6	0.6	0.6	0.6	0.6	0.6	0.6	0.6	0.61	0.65	0.7	0.74	0.79	0.83	0.86	0.9	0.96	1.01	1.07	1.12	1.15	1.16
514	1.48	1.5	1.5	1.52	1.55	1.6	1.63	1.65	1.68	1.68	1.69	1.63	1.57	1.56	1.54	1.49	1.5	1.52	1.49	1.48	1.49	1.5	1.5	1.48	1.46	1.46	1.47	1.51	1.53	1.39	1.2	0.99	0.75	0.61	0.64	0.69	0.72	0.75	0.7	0.64	0.6	0.6	0.6	0.6	0.6	0.6	0.6	0.64	0.68
515	1.48	1.5	1.5	1.52	1.55	1.6	1.63	1.65	1.68	1.68	1.69	1.63	1.57	1.56	1.54	1.49	1.5	1.52	1.49	1.48	1.49	1.5	1.5	1.48	1.46	1.46	1.47	1.51	1.53	1.39	1.2	0.99	0.75	0.61	0.64	0.69	0.72	0.75	0.7	0.64	0.6	0.6	0.6	0.6	0.6	0.6	0.6	0.64	0.68
516	1.27	1.31	1.33	1.34	1.38	1.36	1.35	1.37	1.34	1.31	1.29	1.32	1.32	1.36	1.39	1.45	1.43	1.41	1.39	1.43	1.39	1.39	1.42	1.44	1.43	1.39	1.28	1.12	0.95	0.84	0.74	0.73	0.7	0.7	0.63	0.6	0.6	0.6	0.6	0.6	0.6	0.6	0.6	0.62	0.66	0.69	0.71	0.76	0.79
517	1.27	1.31	1.33	1.34	1.38	1.36	1.35	1.37	1.34	1.31	1.29	1.32	1.32	1.36	1.39	1.45	1.43	1.41	1.39	1.43	1.39	1.39	1.42	1.44	1.43	1.39	1.28	1.12	0.95	0.84	0.74	0.73	0.7	0.7	0.63	0.6	0.6	0.6	0.6	0.6	0.6	0.6	0.6	0.62	0.66	0.69	0.71	0.76	0.79
518	1.18	1.18	1.17	1.2	1.25	1.28	1.29	1.28	1.26	1.28	1.28	1.32	1.37	1.42	1.48	1.55	1.6	1.67	1.71	1.73	1.74	1.77	1.77	1.77	1.72	1.69	1.66	1.63	1.63	1.67	1.67	1.62	1.56	1.5	1.44	1.42	1.31	1.15	0.94	0.81	0.67	0.65	0.64	0.69	0.62	0.6	0.6	0.6	0.6
519	1.18	1.18	1.17	1.2	1.25	1.28	1.29	1.28	1.26	1.28	1.28	1.32	1.37	1.42	1.48	1.55	1.6	1.67	1.71	1.73	1.74	1.77	1.77	1.77	1.72	1.69	1.66	1.63	1.63	1.67	1.67	1.62	1.56	1.5	1.44	1.42	1.31	1.15	0.94	0.81	0.67	0.65	0.64	0.69	0.62	0.6	0.6	0.6	0.6
520	1.35	1.43	1.5	1.56	1.63	1.71	1.73	1.73	1.77	1.78	1.74	1.7	1.68	1.67	1.66	1.65	1.64	1.62	1.55	1.51	1.53	1.6	1.61	1.68	1.74	1.8	1.8	1.8	1.8	1.8	1.72	1.68	1.7	1.73	1.76	1.78	1.8	1.8	1.8	1.8	1.8	1.72	1.5	1.31	1.08	0.85	0.84	0.81	0.78
521	1.35	1.43	1.5	1.56	1.63	1.71	1.73	1.73	1.77	1.78	1.74	1.7	1.68	1.67	1.66	1.65	1.64	1.62	1.55	1.51	1.53	1.6	1.61	1.68	1.74	1.8	1.8	1.8	1.8	1.8	1.72	1.68	1.7	1.73	1.76	1.78	1.8	1.8	1.8	1.8	1.8	1.72	1.5	1.31	1.08	0.85	0.84	0.81	0.78
522	1.47	1.46	1.48	1.5	1.52	1.56	1.59	1.58	1.63	1.47	1.28	1.04	0.89	0.7	0.69	0.68	0.7	0.64	0.6	0.6	0.6	0.6	0.6	0.6	0.6	0.6	0.6	0.6	0.6	0.6	0.6	0.6	0.6	0.6	0.6	0.6	0.62	0.66	0.71	0.77	0.82	0.86	0.9	0.93	0.96	1	1.03	1.03	1.07
523	1.47	1.46	1.48	1.5	1.52	1.56	1.59	1.58	1.63	1.47	1.28	1.04	0.89	0.7	0.69	0.68	0.7	0.64	0.6	0.6	0.6	0.6	0.6	0.6	0.6	0.6	0.6	0.6	0.6	0.6	0.6	0.6	0.6	0.6	0.6	0.6	0.62	0.66	0.71	0.77	0.82	0.86	0.9	0.93	0.96	1	1.03	1.03	1.07
524	1	1.03	1.04	1.06	1.05	1.06	1.07	1.08	1.1	1.14	1.15	1.18	1.22	1.24	1.25	1.26	1.23	1.2	1.18	1.16	1.16	1.17	1.21	1.22	1.26	1.29	1.33	1.35	1.35	1.34	1.33	1.3	1.26	1.27	1.3	1.28	1.29	1.29	1.3	1.28	1.26	1.28	1.17	1.03	0.84	0.75	0.6	0.6	0.6
525	1.19	1.21	1.24	1.25	1.27	1.28	1.26	1.25	1.26	1.24	1.24	1.26	1.29	1.32	1.37	1.41	1.41	1.4	1.39	1.37	1.36	1.36	1.36	1.35	1.34	1.32	1.32	1.34	1.37	1.39	1.4	1.44	1.46	1.46	1.55	1.62	1.63	1.65	1.68	1.64	1.67	1.63	1.47	1.25	1.06	0.85	0.73	0.72	0.7
526	1.19	1.21	1.24	1.25	1.27	1.28	1.26	1.25	1.26	1.24	1.24	1.26	1.29	1.32	1.37	1.41	1.41	1.4	1.39	1.37	1.36	1.36	1.36	1.35	1.34	1.32	1.32	1.34	1.37	1.39	1.4	1.44	1.46	1.46	1.55	1.62	1.63	1.65	1.68	1.64	1.67	1.63	1.47	1.25	1.06	0.85	0.73	0.72	0.7
527	1.71	1.71	1.72	1.72	1.72	1.7	1.69	1.69	1.68	1.68	1.67	1.67	1.67	1.7	1.68	1.68	1.69	1.66	1.61	1.57	1.54	1.53	1.49	1.47	1.45	1.42	1.24	1.12	1	0.92	0.81	0.83	0.81	0.78	0.71	0.66	0.61	0.6	0.6	0.6	0.6	0.6	0.6	0.63	0.69	0.76	0.83	0.91	1
528	1.71	1.71	1.72	1.72	1.72	1.7	1.69	1.69	1.68	1.68	1.67	1.67	1.67	1.7	1.68	1.68	1.69	1.66	1.61	1.57	1.54	1.53	1.49	1.47	1.45	1.42	1.24	1.12	1	0.92	0.81	0.83	0.81	0.78	0.71	0.66	0.61	0.6	0.6	0.6	0.6	0.6	0.6	0.63	0.69	0.76	0.83	0.91	1
529	1.25	1.29	1.32	1.35	1.35	1.37	1.39	1.43	1.46	1.51	1.56	1.61	1.65	1.67	1.7	1.7	1.7	1.71	1.72	1.7	1.7	1.72	1.73	1.74	1.74	1.74	1.73	1.73	1.73	1.76	1.76	1.74	1.74	1.73	1.74	1.8	1.6	1.4	1.19	1.01	0.81	0.86	0.85	0.83	0.76	0.69	0.64	0.64	0.67
530	1.25	1.29	1.32	1.35	1.35	1.37	1.39	1.43	1.46	1.51	1.56	1.61	1.65	1.67	1.7	1.7	1.7	1.71	1.72	1.7	1.7	1.72	1.73	1.74	1.74	1.74	1.73	1.73	1.73	1.76	1.76	1.74	1.74	1.73	1.74	1.8	1.6	1.4	1.19	1.01	0.81	0.86	0.85	0.83	0.76	0.69	0.64	0.64	0.67
531	1.23	1.28	1.3	1.33	1.33	1.36	1.38	1.43	1.47	1.53	1.57	1.62	1.66	1.67	1.69	1.69	1.69	1.69	1.7	1.69	1.69	1.72	1.73	1.76	1.76	1.76	1.74	1.73	1.73	1.78	1.79	1.78	1.77	1.77	1.76	1.8	1.62	1.41	1.18	1	0.78	0.83	0.84	0.83	0.77	0.69	0.64	0.64	0.68
532	1.23	1.28	1.3	1.33	1.33	1.36	1.38	1.43	1.47	1.53	1.57	1.62	1.66	1.67	1.69	1.69	1.69	1.69	1.7	1.69	1.69	1.72	1.73	1.76	1.76	1.76	1.74	1.73	1.73	1.78	1.79	1.78	1.77	1.77	1.76	1.8	1.62	1.41	1.18	1	0.78	0.83	0.84	0.83	0.77	0.69	0.64	0.64	0.68
533	0.73	0.77	0.81	0.85	0.89	0.94	1	1.07	1.12	1.17	1.22	1.27	1.27	1.3	1.33	1.36	1.35	1.37	1.37	1.39	1.39	1.44	1.47	1.47	1.47	1.5	1.49	1.51	1.57	1.6	1.6	1.63	1.65	1.65	1.6	1.55	1.48	1.42	1.35	1.35	1.35	1.36	1.39	1.41	1.22	1.09	0.9	0.77	0.63
534	0.73	0.77	0.81	0.85	0.89	0.94	1	1.07	1.12	1.17	1.22	1.27	1.27	1.3	1.33	1.36	1.35	1.37	1.37	1.39	1.39	1.44	1.47	1.47	1.47	1.5	1.49	1.51	1.57	1.6	1.6	1.63	1.65	1.65	1.6	1.55	1.48	1.42	1.35	1.35	1.35	1.36	1.39	1.41	1.22	1.09	0.9	0.77	0.63
535	0.89	0.92	0.97	0.99	1.03	1.09	1.09	1.07	1.06	1.04	1.06	1.09	1.13	1.16	1.18	1.19	1.22	1.24	1.25	1.27	1.28	1.3	1.31	1.33	1.33	1.33	1.34	1.32	1.28	1.27	1.28	1.3	1.37	1.44	1.53	1.56	1.57	1.59	1.57	1.57	1.59	1.58	1.57	1.59	1.55	1.54	1.57	1.61	1.46
536	0.89	0.92	0.97	0.99	1.03	1.09	1.09	1.07	1.06	1.04	1.06	1.09	1.13	1.16	1.18	1.19	1.22	1.24	1.25	1.27	1.28	1.3	1.31	1.33	1.33	1.33	1.34	1.32	1.28	1.27	1.28	1.3	1.37	1.44	1.53	1.56	1.57	1.59	1.57	1.57	1.59	1.58	1.57	1.59	1.55	1.54	1.57	1.61	1.46
537	0.76	0.79	0.83	0.87	0.92	0.97	1.01	1.05	1.09	1.13	1.17	1.22	1.25	1.27	1.31	1.33	1.35	1.38	1.41	1.44	1.47	1.51	1.54	1.56	1.59	1.62	1.63	1.66	1.7	1.71	1.72	1.77	1.8	1.8	1.8	1.8	1.78	1.7	1.65	1.57	1.34	1.13	0.96	0.72	0.6	0.62	0.64	0.64	0.67
538	1.37	1.37	1.38	1.39	1.43	1.47	1.51	1.54	1.53	1.51	1.49	1.45	1.44	1.44	1.47	1.5	1.55	1.53	1.55	1.58	1.59	1.6	1.66	1.7	1.7	1.71	1.73	1.72	1.78	1.59	1.42	1.16	0.98	0.74	0.75	0.72	0.76	0.71	0.67	0.65	0.67	0.7	0.73	0.75	0.78	0.81	0.83	0.87	0.92
539	0.76	0.79	0.83	0.87	0.92	0.97	1.01	1.05	1.09	1.13	1.17	1.22	1.25	1.27	1.31	1.33	1.35	1.38	1.41	1.44	1.47	1.51	1.54	1.56	1.59	1.62	1.63	1.66	1.7	1.71	1.72	1.77	1.8	1.8	1.8	1.8	1.78	1.7	1.65	1.57	1.34	1.13	0.96	0.72	0.6	0.62	0.64	0.64	0.67
540	1.37	1.37	1.38	1.39	1.43	1.47	1.51	1.54	1.53	1.51	1.49	1.45	1.44	1.44	1.47	1.5	1.55	1.53	1.55	1.58	1.59	1.6	1.66	1.7	1.7	1.71	1.73	1.72	1.78	1.59	1.42	1.16	0.98	0.74	0.75	0.72	0.76	0.71	0.67	0.65	0.67	0.7	0.73	0.75	0.78	0.81	0.83	0.87	0.92
541	1.29	1.26	1.26	1.27	1.31	1.33	1.19	1.08	0.9	0.73	0.6	0.6	0.6	0.6	0.6	0.6	0.6	0.6	0.6	0.6	0.6	0.6	0.6	0.65	0.71	0.77	0.8	0.82	0.82	0.82	0.81	0.83	0.84	0.86	0.88	0.9	0.91	0.94	0.95	1.01	1.02	1.03	1.03	1.04	1.05	1.1	1.17	1.22	1.29
542	1.29	1.26	1.26	1.27	1.31	1.33	1.19	1.08	0.9	0.73	0.6	0.6	0.6	0.6	0.6	0.6	0.6	0.6	0.6	0.6	0.6	0.6	0.6	0.65	0.71	0.77	0.8	0.82	0.82	0.82	0.81	0.83	0.84	0.86	0.88	0.9	0.91	0.94	0.95	1.01	1.02	1.03	1.03	1.04	1.05	1.1	1.17	1.22	1.29
543	1.19	1.21	1.24	1.25	1.27	1.28	1.26	1.25	1.26	1.24	1.24	1.26	1.29	1.32	1.37	1.41	1.41	1.4	1.39	1.37	1.36	1.36	1.36	1.35	1.34	1.32	1.32	1.34	1.37	1.39	1.4	1.44	1.46	1.46	1.55	1.62	1.63	1.65	1.68	1.64	1.67	1.63	1.47	1.25	1.06	0.85	0.73	0.72	0.7
544	1.19	1.21	1.24	1.25	1.27	1.28	1.26	1.25	1.26	1.24	1.24	1.26	1.29	1.32	1.37	1.41	1.41	1.4	1.39	1.37	1.36	1.36	1.36	1.35	1.34	1.32	1.32	1.34	1.37	1.39	1.4	1.44	1.46	1.46	1.55	1.62	1.63	1.65	1.68	1.64	1.67	1.63	1.47	1.25	1.06	0.85	0.73	0.72	0.7
545	1.4	1.39	1.37	1.37	1.38	1.41	1.31	1.21	1.03	0.92	0.79	0.8	0.8	0.87	0.86	0.83	0.82	0.81	0.8	0.81	0.82	0.85	0.88	0.91	0.94	0.97	1	1.03	1.04	1.06	1.08	1.09	1.1	1.11	1.13	1.14	1.13	1.12	1.14	1.15	1.17	1.22	1.28	1.34	1.38	1.43	1.47	1.51	1.56
546	1.4	1.39	1.37	1.37	1.38	1.41	1.31	1.21	1.03	0.92	0.79	0.8	0.8	0.87	0.86	0.83	0.82	0.81	0.8	0.81	0.82	0.85	0.88	0.91	0.94	0.97	1	1.03	1.04	1.06	1.08	1.09	1.1	1.11	1.13	1.14	1.13	1.12	1.14	1.15	1.17	1.22	1.28	1.34	1.38	1.43	1.47	1.51	1.56
547	1.8	1.8	1.74	1.68	1.64	1.56	1.49	1.48	1.5	1.46	1.51	1.56	1.53	1.51	1.51	1.51	1.31	1.18	1.01	0.9	0.7	0.69	0.66	0.64	0.6	0.6	0.6	0.6	0.6	0.6	0.6	0.61	0.64	0.65	0.67	0.69	0.73	0.77	0.82	0.88	0.91	0.92	0.93	0.95	0.95	0.98	1.02	1.08	1.12
548	1.8	1.8	1.74	1.68	1.64	1.56	1.49	1.48	1.5	1.46	1.51	1.56	1.53	1.51	1.51	1.51	1.31	1.18	1.01	0.9	0.7	0.69	0.66	0.64	0.6	0.6	0.6	0.6	0.6	0.6	0.6	0.61	0.64	0.65	0.67	0.69	0.73	0.77	0.82	0.88	0.91	0.92	0.93	0.95	0.95	0.98	1.02	1.08	1.12
549	1.8	1.8	1.74	1.68	1.64	1.56	1.49	1.48	1.5	1.46	1.51	1.56	1.53	1.51	1.51	1.51	1.31	1.18	1.01	0.9	0.7	0.69	0.66	0.64	0.6	0.6	0.6	0.6	0.6	0.6	0.6	0.61	0.64	0.65	0.67	0.69	0.73	0.77	0.82	0.88	0.91	0.92	0.93	0.95	0.95	0.98	1.02	1.08	1.12
550	1.8	1.8	1.74	1.68	1.64	1.56	1.49	1.48	1.5	1.46	1.51	1.56	1.53	1.51	1.51	1.51	1.31	1.18	1.01	0.9	0.7	0.69	0.66	0.64	0.6	0.6	0.6	0.6	0.6	0.6	0.6	0.61	0.64	0.65	0.67	0.69	0.73	0.77	0.82	0.88	0.91	0.92	0.93	0.95	0.95	0.98	1.02	1.08	1.12
551	1.51	1.58	1.58	1.6	1.58	1.57	1.53	1.53	1.56	1.59	1.57	1.57	1.58	1.56	1.56	1.55	1.4	1.21	1	0.85	0.75	0.75	0.77	0.8	0.76	0.72	0.67	0.62	0.6	0.6	0.6	0.6	0.62	0.66	0.67	0.7	0.74	0.78	0.82	0.87	0.91	0.94	0.97	1.02	1.07	1.13	1.19	1.27	1.31
552	1.51	1.58	1.58	1.6	1.58	1.57	1.53	1.53	1.56	1.59	1.57	1.57	1.58	1.56	1.56	1.55	1.4	1.21	1	0.85	0.75	0.75	0.77	0.8	0.76	0.72	0.67	0.62	0.6	0.6	0.6	0.6	0.62	0.66	0.67	0.7	0.74	0.78	0.82	0.87	0.91	0.94	0.97	1.02	1.07	1.13	1.19	1.27	1.31
553	1.1	1.12	1.15	1.18	1.23	1.28	1.35	1.41	1.44	1.45	1.48	1.47	1.47	1.49	1.51	1.52	1.53	1.55	1.59	1.63	1.65	1.68	1.64	1.57	1.54	1.55	1.59	1.65	1.71	1.78	1.8	1.8	1.8	1.8	1.8	1.8	1.8	1.79	1.6	1.39	1.13	0.9	0.92	0.94	0.94	0.95	0.94	0.91	0.9
554	1.1	1.12	1.15	1.18	1.23	1.28	1.35	1.41	1.44	1.45	1.48	1.47	1.47	1.49	1.51	1.52	1.53	1.55	1.59	1.63	1.65	1.68	1.64	1.57	1.54	1.55	1.59	1.65	1.71	1.78	1.8	1.8	1.8	1.8	1.8	1.8	1.8	1.79	1.6	1.39	1.13	0.9	0.92	0.94	0.94	0.95	0.94	0.91	0.9
555	1.46	1.49	1.52	1.55	1.56	1.56	1.57	1.59	1.55	1.54	1.54	1.53	1.52	1.53	1.58	1.61	1.65	1.66	1.67	1.69	1.69	1.69	1.71	1.77	1.56	1.37	1.19	1.01	0.8	0.81	0.81	0.8	0.75	0.73	0.73	0.73	0.76	0.79	0.83	0.87	0.91	0.96	1	1.03	1.05	1.07	1.09	1.11	1.15
556	1.46	1.49	1.52	1.55	1.56	1.56	1.57	1.59	1.55	1.54	1.54	1.53	1.52	1.53	1.58	1.61	1.65	1.66	1.67	1.69	1.69	1.69	1.71	1.77	1.56	1.37	1.19	1.01	0.8	0.81	0.81	0.8	0.75	0.73	0.73	0.73	0.76	0.79	0.83	0.87	0.91	0.96	1	1.03	1.05	1.07	1.09	1.11	1.15
557	1.45	1.48	1.51	1.54	1.57	1.58	1.57	1.52	1.52	1.49	1.49	1.49	1.51	1.49	1.48	1.51	1.54	1.58	1.61	1.65	1.65	1.62	1.57	1.54	1.51	1.52	1.53	1.58	1.64	1.73	1.71	1.7	1.67	1.63	1.56	1.56	1.51	1.33	1.14	0.94	0.78	0.69	0.7	0.74	0.76	0.74	0.7	0.69	0.68
558	1.45	1.48	1.51	1.54	1.57	1.58	1.57	1.52	1.52	1.49	1.49	1.49	1.51	1.49	1.48	1.51	1.54	1.58	1.61	1.65	1.65	1.62	1.57	1.54	1.51	1.52	1.53	1.58	1.64	1.73	1.71	1.7	1.67	1.63	1.56	1.56	1.51	1.33	1.14	0.94	0.78	0.69	0.7	0.74	0.76	0.74	0.7	0.69	0.68
559	1.44	1.46	1.49	1.51	1.53	1.54	1.55	1.5	1.48	1.47	1.46	1.45	1.47	1.46	1.45	1.48	1.52	1.56	1.59	1.64	1.64	1.62	1.57	1.54	1.51	1.51	1.52	1.57	1.64	1.72	1.71	1.7	1.67	1.63	1.56	1.55	1.49	1.31	1.12	0.92	0.78	0.68	0.7	0.75	0.77	0.75	0.71	0.69	0.68
560	1.44	1.46	1.49	1.51	1.53	1.54	1.55	1.5	1.48	1.47	1.46	1.45	1.47	1.46	1.45	1.48	1.52	1.56	1.59	1.64	1.64	1.62	1.57	1.54	1.51	1.51	1.52	1.57	1.64	1.72	1.71	1.7	1.67	1.63	1.56	1.55	1.49	1.31	1.12	0.92	0.78	0.68	0.7	0.75	0.77	0.75	0.71	0.69	0.68
561	1.17	1.19	1.19	1.19	1.21	1.22	1.25	1.27	1.3	1.34	1.38	1.4	1.4	1.42	1.38	1.35	1.31	1.29	1.26	1.25	1.27	1.15	1.02	0.87	0.73	0.61	0.62	0.62	0.62	0.61	0.6	0.6	0.6	0.6	0.6	0.6	0.6	0.6	0.6	0.6	0.6	0.61	0.64	0.68	0.7	0.72	0.73	0.75	0.76
562	1.17	1.19	1.19	1.19	1.21	1.22	1.25	1.27	1.3	1.34	1.38	1.4	1.4	1.42	1.38	1.35	1.31	1.29	1.26	1.25	1.27	1.15	1.02	0.87	0.73	0.61	0.62	0.62	0.62	0.61	0.6	0.6	0.6	0.6	0.6	0.6	0.6	0.6	0.6	0.6	0.6	0.61	0.64	0.68	0.7	0.72	0.73	0.75	0.76
563	1.25	1.29	1.32	1.35	1.35	1.37	1.39	1.43	1.46	1.51	1.56	1.61	1.65	1.67	1.7	1.7	1.7	1.71	1.72	1.7	1.7	1.72	1.73	1.74	1.74	1.74	1.73	1.73	1.73	1.76	1.76	1.74	1.74	1.73	1.74	1.8	1.6	1.4	1.19	0.97	0.75	0.77	0.76	0.74	0.71	0.66	0.62	0.6	0.6
564	1.25	1.29	1.32	1.35	1.35	1.37	1.39	1.43	1.46	1.51	1.56	1.61	1.65	1.67	1.7	1.7	1.7	1.71	1.72	1.7	1.7	1.72	1.73	1.74	1.74	1.74	1.73	1.73	1.73	1.76	1.76	1.74	1.74	1.73	1.74	1.8	1.6	1.4	1.19	0.97	0.75	0.77	0.76	0.74	0.71	0.66	0.62	0.6	0.6
565	1.23	1.28	1.3	1.33	1.33	1.36	1.38	1.43	1.47	1.53	1.57	1.62	1.66	1.67	1.69	1.69	1.69	1.69	1.7	1.69	1.69	1.72	1.73	1.76	1.76	1.76	1.74	1.73	1.73	1.78	1.79	1.78	1.77	1.77	1.76	1.8	1.62	1.41	1.18	0.97	0.73	0.75	0.75	0.74	0.71	0.66	0.62	0.6	0.6
566	1.23	1.28	1.3	1.33	1.33	1.36	1.38	1.43	1.47	1.53	1.57	1.62	1.66	1.67	1.69	1.69	1.69	1.69	1.7	1.69	1.69	1.72	1.73	1.76	1.76	1.76	1.74	1.73	1.73	1.78	1.79	1.78	1.77	1.77	1.76	1.8	1.62	1.41	1.18	0.97	0.73	0.75	0.75	0.74	0.71	0.66	0.62	0.6	0.6
567	1.01	1.02	1.06	1.1	1.12	1.16	1.2	1.23	1.24	1.27	1.3	1.3	1.29	1.28	1.28	1.29	1.31	1.35	1.37	1.39	1.4	1.42	1.41	1.39	1.41	1.41	1.4	1.44	1.47	1.47	1.46	1.47	1.5	1.52	1.53	1.57	1.59	1.59	1.59	1.58	1.55	1.57	1.63	1.68	1.51	1.32	1.1	0.86	0.65
568	1.01	1.02	1.06	1.1	1.12	1.16	1.2	1.23	1.24	1.27	1.3	1.3	1.29	1.28	1.28	1.29	1.31	1.35	1.37	1.39	1.4	1.42	1.41	1.39	1.41	1.41	1.4	1.44	1.47	1.47	1.46	1.47	1.5	1.52	1.53	1.57	1.59	1.59	1.59	1.58	1.55	1.57	1.63	1.68	1.51	1.32	1.1	0.86	0.65
569	1.48	1.54	1.58	1.61	1.6	1.56	1.51	1.47	1.46	1.49	1.53	1.59	1.64	1.65	1.67	1.71	1.74	1.8	1.64	1.45	1.26	1.07	0.85	0.87	0.86	0.84	0.8	0.75	0.7	0.68	0.66	0.66	0.65	0.63	0.62	0.6	0.6	0.6	0.6	0.6	0.6	0.6	0.6	0.6	0.6	0.61	0.62	0.65	0.67
570	1.48	1.54	1.58	1.61	1.6	1.56	1.51	1.47	1.46	1.49	1.53	1.59	1.64	1.65	1.67	1.71	1.74	1.8	1.64	1.45	1.26	1.07	0.85	0.87	0.86	0.84	0.8	0.75	0.7	0.68	0.66	0.66	0.65	0.63	0.62	0.6	0.6	0.6	0.6	0.6	0.6	0.6	0.6	0.6	0.6	0.61	0.62	0.65	0.67
571	1.72	1.78	1.8	1.8	1.8	1.8	1.8	1.76	1.74	1.73	1.72	1.68	1.67	1.63	1.59	1.58	1.56	1.54	1.52	1.49	1.46	1.49	1.48	1.49	1.51	1.46	1.3	1.13	0.98	0.83	0.74	0.72	0.71	0.67	0.61	0.6	0.6	0.6	0.6	0.6	0.6	0.6	0.6	0.6	0.65	0.71	0.77	0.82	0.85
572	1.72	1.78	1.8	1.8	1.8	1.8	1.8	1.76	1.74	1.73	1.72	1.68	1.67	1.63	1.59	1.58	1.56	1.54	1.52	1.49	1.46	1.49	1.48	1.49	1.51	1.46	1.3	1.13	0.98	0.83	0.74	0.72	0.71	0.67	0.61	0.6	0.6	0.6	0.6	0.6	0.6	0.6	0.6	0.6	0.65	0.71	0.77	0.82	0.85
573	0.6	0.6	0.6	0.6	0.6	0.6	0.6	0.63	0.68	0.71	0.75	0.78	0.8	0.83	0.89	0.94	0.96	1	1.01	1.01	1.01	0.99	0.97	0.96	0.97	1.01	1.05	1.08	1.14	1.17	1.17	1.18	1.19	1.18	1.17	1.18	1.19	1.2	1.22	1.23	1.26	1.28	1.33	1.36	1.38	1.36	1.38	1.36	1.37
574	0.6	0.6	0.6	0.6	0.6	0.6	0.6	0.63	0.68	0.71	0.75	0.78	0.8	0.83	0.89	0.94	0.96	1	1.01	1.01	1.01	0.99	0.97	0.96	0.97	1.01	1.05	1.08	1.14	1.17	1.17	1.18	1.19	1.18	1.17	1.18	1.19	1.2	1.22	1.23	1.26	1.28	1.33	1.36	1.38	1.36	1.38	1.36	1.37
575	1.37	1.24	1.06	0.89	0.66	0.67	0.7	0.73	0.73	0.77	0.74	0.67	0.61	0.6	0.6	0.6	0.6	0.6	0.6	0.6	0.6	0.6	0.61	0.64	0.66	0.69	0.71	0.71	0.73	0.73	0.72	0.73	0.74	0.75	0.78	0.8	0.83	0.87	0.91	0.97	1.03	1.08	1.13	1.17	1.21	1.23	1.25	1.26	1.27
576	1.37	1.24	1.06	0.89	0.66	0.67	0.7	0.73	0.73	0.77	0.74	0.67	0.61	0.6	0.6	0.6	0.6	0.6	0.6	0.6	0.6	0.6	0.61	0.64	0.66	0.69	0.71	0.71	0.73	0.73	0.72	0.73	0.74	0.75	0.78	0.8	0.83	0.87	0.91	0.97	1.03	1.08	1.13	1.17	1.21	1.23	1.25	1.26	1.27
577	1.8	1.8	1.74	1.68	1.64	1.56	1.49	1.48	1.5	1.46	1.51	1.56	1.53	1.51	1.51	1.51	1.31	1.18	1.01	0.89	0.71	0.72	0.7	0.68	0.61	0.6	0.6	0.6	0.6	0.6	0.6	0.6	0.6	0.6	0.63	0.66	0.71	0.73	0.77	0.8	0.83	0.87	0.88	0.87	0.87	0.88	0.88	0.91	0.94
578	1.8	1.8	1.74	1.68	1.64	1.56	1.49	1.48	1.5	1.46	1.51	1.56	1.53	1.51	1.51	1.51	1.31	1.18	1.01	0.89	0.71	0.72	0.7	0.68	0.61	0.6	0.6	0.6	0.6	0.6	0.6	0.6	0.6	0.6	0.63	0.66	0.71	0.73	0.77	0.8	0.83	0.87	0.88	0.87	0.87	0.88	0.88	0.91	0.94
579	1.09	1.1	1.1	1.12	1.11	1.11	1.15	1.18	1.2	1.24	1.29	1.34	1.36	1.42	1.47	1.54	1.59	1.67	1.73	1.79	1.8	1.8	1.8	1.8	1.79	1.8	1.8	1.8	1.8	1.8	1.73	1.49	1.22	0.97	0.82	0.82	0.82	0.85	0.84	0.81	0.78	0.75	0.73	0.73	0.74	0.75	0.78	0.82	0.87
580	1.09	1.1	1.1	1.12	1.11	1.11	1.15	1.18	1.2	1.24	1.29	1.34	1.36	1.42	1.47	1.54	1.59	1.67	1.73	1.79	1.8	1.8	1.8	1.8	1.79	1.8	1.8	1.8	1.8	1.8	1.73	1.49	1.22	0.97	0.82	0.82	0.82	0.85	0.84	0.81	0.78	0.75	0.73	0.73	0.74	0.75	0.78	0.82	0.87
581	1.42	1.52	1.54	1.52	1.54	1.54	1.51	1.46	1.45	1.43	1.42	1.42	1.42	1.39	1.42	1.45	1.49	1.33	1.24	1.09	0.94	0.8	0.85	0.85	0.83	0.8	0.75	0.73	0.72	0.74	0.77	0.82	0.84	0.84	0.82	0.79	0.78	0.81	0.85	0.88	0.9	0.92	0.91	0.9	0.94	0.96	0.98	1.01	1.06
582	1.42	1.52	1.54	1.52	1.54	1.54	1.51	1.46	1.45	1.43	1.42	1.42	1.42	1.39	1.42	1.45	1.49	1.33	1.24	1.09	0.94	0.8	0.85	0.85	0.83	0.8	0.75	0.73	0.72	0.74	0.77	0.82	0.84	0.84	0.82	0.79	0.78	0.81	0.85	0.88	0.9	0.92	0.91	0.9	0.94	0.96	0.98	1.01	1.06
583	1.56	1.49	1.48	1.46	1.44	1.43	1.45	1.46	1.52	1.6	1.7	1.77	1.8	1.8	1.76	1.73	1.74	1.72	1.76	1.8	1.62	1.41	1.18	0.97	0.77	0.76	0.72	0.72	0.67	0.61	0.6	0.6	0.6	0.6	0.6	0.6	0.63	0.69	0.75	0.78	0.82	0.84	0.85	0.86	0.87	0.87	0.87	0.87	0.88
584	1.25	1.29	1.32	1.35	1.35	1.37	1.39	1.43	1.46	1.51	1.56	1.61	1.65	1.67	1.7	1.7	1.7	1.71	1.72	1.7	1.7	1.72	1.73	1.74	1.74	1.74	1.73	1.73	1.73	1.76	1.76	1.74	1.74	1.73	1.74	1.8	1.6	1.4	1.19	0.97	0.75	0.77	0.76	0.74	0.71	0.66	0.62	0.6	0.6
585	1.25	1.29	1.32	1.35	1.35	1.37	1.39	1.43	1.46	1.51	1.56	1.61	1.65	1.67	1.7	1.7	1.7	1.71	1.72	1.7	1.7	1.72	1.73	1.74	1.74	1.74	1.73	1.73	1.73	1.76	1.76	1.74	1.74	1.73	1.74	1.8	1.6	1.4	1.19	0.97	0.75	0.77	0.76	0.74	0.71	0.66	0.62	0.6	0.6
586	1.25	1.26	1.29	1.31	1.33	1.39	1.45	1.51	1.57	1.62	1.65	1.65	1.65	1.66	1.69	1.68	1.71	1.7	1.73	1.73	1.74	1.75	1.75	1.71	1.7	1.71	1.72	1.75	1.79	1.8	1.8	1.7	1.48	1.21	0.98	0.75	0.77	0.78	0.85	0.83	0.79	0.75	0.74	0.75	0.78	0.83	0.89	0.95	1
587	1.25	1.26	1.29	1.31	1.33	1.39	1.45	1.51	1.57	1.62	1.65	1.65	1.65	1.66	1.69	1.68	1.71	1.7	1.73	1.73	1.74	1.75	1.75	1.71	1.7	1.71	1.72	1.75	1.79	1.8	1.8	1.7	1.48	1.21	0.98	0.75	0.77	0.78	0.85	0.83	0.79	0.75	0.74	0.75	0.78	0.83	0.89	0.95	1
588	1.33	1.32	1.31	1.29	1.26	1.23	1.22	1.21	1.22	1.27	1.28	1.29	1.28	1.33	1.14	0.98	0.79	0.71	0.6	0.6	0.6	0.62	0.6	0.6	0.6	0.6	0.6	0.6	0.6	0.6	0.6	0.6	0.6	0.62	0.66	0.69	0.71	0.73	0.75	0.77	0.8	0.81	0.83	0.84	0.85	0.85	0.86	0.85	0.87
589	1.33	1.32	1.31	1.29	1.26	1.23	1.22	1.21	1.22	1.27	1.28	1.29	1.28	1.33	1.14	0.98	0.79	0.71	0.6	0.6	0.6	0.62	0.6	0.6	0.6	0.6	0.6	0.6	0.6	0.6	0.6	0.6	0.6	0.62	0.66	0.69	0.71	0.73	0.75	0.77	0.8	0.81	0.83	0.84	0.85	0.85	0.86	0.85	0.87
590	1.11	1.14	1.21	1.25	1.3	1.33	1.35	1.34	1.35	1.37	1.39	1.42	1.44	1.47	1.5	1.53	1.53	1.5	1.48	1.47	1.47	1.49	1.52	1.49	1.46	1.39	1.34	1.32	1.36	1.39	1.45	1.49	1.53	1.55	1.57	1.59	1.59	1.58	1.58	1.56	1.54	1.58	1.41	1.21	1	0.87	0.69	0.73	0.76
591	1.11	1.14	1.21	1.25	1.3	1.33	1.35	1.34	1.35	1.37	1.39	1.42	1.44	1.47	1.5	1.53	1.53	1.5	1.48	1.47	1.47	1.49	1.52	1.49	1.46	1.39	1.34	1.32	1.36	1.39	1.45	1.49	1.53	1.55	1.57	1.59	1.59	1.58	1.58	1.56	1.54	1.58	1.41	1.21	1	0.87	0.69	0.73	0.76
592	1.24	1.28	1.3	1.32	1.37	1.39	1.44	1.48	1.53	1.55	1.53	1.5	1.48	1.47	1.47	1.5	1.5	1.54	1.57	1.61	1.65	1.7	1.72	1.73	1.72	1.7	1.72	1.73	1.76	1.58	1.4	1.13	0.92	0.72	0.74	0.73	0.8	0.78	0.76	0.75	0.73	0.75	0.77	0.8	0.83	0.87	0.9	0.94	0.98
593	1.24	1.28	1.3	1.32	1.37	1.39	1.44	1.48	1.53	1.55	1.53	1.5	1.48	1.47	1.47	1.5	1.5	1.54	1.57	1.61	1.65	1.7	1.72	1.73	1.72	1.7	1.72	1.73	1.76	1.58	1.4	1.13	0.92	0.72	0.74	0.73	0.8	0.78	0.76	0.75	0.73	0.75	0.77	0.8	0.83	0.87	0.9	0.94	0.98
594	1.29	1.33	1.34	1.31	1.32	1.35	1.33	1.29	1.26	1.21	1.13	1.12	1.13	1.17	1.2	1.25	1.26	1.26	1.2	1.16	1.1	1.09	1.07	0.97	0.88	0.74	0.64	0.6	0.6	0.6	0.66	0.63	0.6	0.6	0.6	0.6	0.6	0.62	0.65	0.67	0.71	0.75	0.79	0.83	0.86	0.87	0.88	0.89	0.89
595	1.29	1.33	1.34	1.31	1.32	1.35	1.33	1.29	1.26	1.21	1.13	1.12	1.13	1.17	1.2	1.25	1.26	1.26	1.2	1.16	1.1	1.09	1.07	0.97	0.88	0.74	0.64	0.6	0.6	0.6	0.66	0.63	0.6	0.6	0.6	0.6	0.6	0.62	0.65	0.67	0.71	0.75	0.79	0.83	0.86	0.87	0.88	0.89	0.89
596	1	1.02	1.05	1.06	1.08	1.11	1.17	1.24	1.32	1.37	1.4	1.41	1.4	1.37	1.37	1.35	1.34	1.34	1.36	1.38	1.44	1.47	1.49	1.48	1.49	1.46	1.47	1.49	1.5	1.51	1.53	1.55	1.55	1.58	1.59	1.6	1.58	1.57	1.59	1.59	1.58	1.57	1.44	1.28	1.12	0.97	0.85	0.84	0.85
597	1	1.02	1.05	1.06	1.08	1.11	1.17	1.24	1.32	1.37	1.4	1.41	1.4	1.37	1.37	1.35	1.34	1.34	1.36	1.38	1.44	1.47	1.49	1.48	1.49	1.46	1.47	1.49	1.5	1.51	1.53	1.55	1.55	1.58	1.59	1.6	1.58	1.57	1.59	1.59	1.58	1.57	1.44	1.28	1.12	0.97	0.85	0.84	0.85
598	1.02	1.08	1.12	1.13	1.15	1.18	1.16	1.17	1.19	1.2	1.19	1.2	1.22	1.22	1.23	1.27	1.31	1.33	1.35	1.36	1.35	1.37	1.37	1.36	1.36	1.4	1.41	1.43	1.43	1.45	1.46	1.45	1.42	1.37	1.34	1.27	1.22	1.21	1.25	1.25	1.3	1.38	1.44	1.49	1.37	1.22	1.01	0.86	0.71
599	1.02	1.08	1.12	1.13	1.15	1.18	1.16	1.17	1.19	1.2	1.19	1.2	1.22	1.22	1.23	1.27	1.31	1.33	1.35	1.36	1.35	1.37	1.37	1.36	1.36	1.4	1.41	1.43	1.43	1.45	1.46	1.45	1.42	1.37	1.34	1.27	1.22	1.21	1.25	1.25	1.3	1.38	1.44	1.49	1.37	1.22	1.01	0.86	0.71
600	1.21	1.23	1.25	1.29	1.3	1.27	1.23	1.18	1.11	1.06	1.08	1.14	1.22	1.25	1.29	1.28	1.24	1.23	1.23	1.24	1.23	1.27	1.11	0.96	0.77	0.67	0.6	0.6	0.6	0.64	0.61	0.6	0.6	0.6	0.6	0.6	0.6	0.63	0.66	0.69	0.72	0.76	0.81	0.86	0.9	0.95	0.97	0.96	0.96
601	1.21	1.23	1.25	1.29	1.3	1.27	1.23	1.18	1.11	1.06	1.08	1.14	1.22	1.25	1.29	1.28	1.24	1.23	1.23	1.24	1.23	1.27	1.11	0.96	0.77	0.67	0.6	0.6	0.6	0.64	0.61	0.6	0.6	0.6	0.6	0.6	0.6	0.63	0.66	0.69	0.72	0.76	0.81	0.86	0.9	0.95	0.97	0.96	0.96
602	0.71	0.63	0.6	0.6	0.6	0.6	0.6	0.6	0.6	0.6	0.6	0.62	0.66	0.69	0.73	0.75	0.77	0.77	0.78	0.8	0.81	0.83	0.84	0.88	0.91	0.96	1	1.05	1.07	1.09	1.08	1.09	1.1	1.13	1.13	1.12	1.12	1.11	1.11	1.13	1.16	1.19	1.21	1.23	1.28	1.31	1.34	1.38	1.41
603	0.71	0.63	0.6	0.6	0.6	0.6	0.6	0.6	0.6	0.6	0.6	0.62	0.66	0.69	0.73	0.75	0.77	0.77	0.78	0.8	0.81	0.83	0.84	0.88	0.91	0.96	1	1.05	1.07	1.09	1.08	1.09	1.1	1.13	1.13	1.12	1.12	1.11	1.11	1.13	1.16	1.19	1.21	1.23	1.28	1.31	1.34	1.38	1.41
604	1.09	1.1	1.1	1.12	1.11	1.11	1.15	1.18	1.2	1.24	1.29	1.34	1.36	1.42	1.47	1.54	1.59	1.67	1.73	1.79	1.8	1.8	1.8	1.8	1.79	1.8	1.8	1.8	1.8	1.8	1.73	1.49	1.25	1	0.84	0.85	0.87	0.86	0.84	0.79	0.75	0.72	0.69	0.69	0.69	0.71	0.75	0.81	0.88
605	1.09	1.1	1.1	1.12	1.11	1.11	1.15	1.18	1.2	1.24	1.29	1.34	1.36	1.42	1.47	1.54	1.59	1.67	1.73	1.79	1.8	1.8	1.8	1.8	1.79	1.8	1.8	1.8	1.8	1.8	1.73	1.49	1.25	1	0.84	0.85	0.87	0.86	0.84	0.79	0.75	0.72	0.69	0.69	0.69	0.71	0.75	0.81	0.88
606	1.25	1.29	1.32	1.35	1.35	1.37	1.39	1.43	1.46	1.51	1.56	1.61	1.65	1.67	1.7	1.7	1.7	1.71	1.72	1.7	1.7	1.72	1.73	1.74	1.74	1.74	1.73	1.73	1.73	1.76	1.76	1.74	1.74	1.73	1.74	1.8	1.6	1.4	1.19	1.01	0.81	0.86	0.85	0.83	0.76	0.69	0.64	0.64	0.67
607	1.25	1.29	1.32	1.35	1.35	1.37	1.39	1.43	1.46	1.51	1.56	1.61	1.65	1.67	1.7	1.7	1.7	1.71	1.72	1.7	1.7	1.72	1.73	1.74	1.74	1.74	1.73	1.73	1.73	1.76	1.76	1.74	1.74	1.73	1.74	1.8	1.6	1.4	1.19	1.01	0.81	0.86	0.85	0.83	0.76	0.69	0.64	0.64	0.67
608	1.25	1.29	1.32	1.35	1.35	1.37	1.39	1.43	1.46	1.51	1.56	1.61	1.65	1.67	1.7	1.7	1.7	1.71	1.72	1.7	1.7	1.72	1.73	1.74	1.74	1.74	1.73	1.73	1.73	1.76	1.76	1.74	1.74	1.73	1.74	1.8	1.6	1.4	1.19	0.97	0.75	0.77	0.76	0.74	0.71	0.66	0.62	0.6	0.6
609	0.6	0.6	0.6	0.6	0.6	0.6	0.6	0.6	0.6	0.6	0.6	0.6	0.6	0.6	0.6	0.6	0.6	0.6	0.6	0.6	0.6	0.6	0.6	0.6	0.6	0.6	0.6	0.6	0.6	0.6	0.6	0.6	0.6	0.6	0.6	0.6	0.6	0.6	0.6	0.6	0.6	0.6	0.61	0.65	0.68	0.73	0.77	0.81	0.84
610	0.6	0.6	0.6	0.6	0.6	0.6	0.6	0.6	0.6	0.6	0.6	0.6	0.6	0.6	0.6	0.6	0.6	0.6	0.6	0.6	0.6	0.6	0.6	0.6	0.6	0.6	0.6	0.6	0.6	0.6	0.6	0.6	0.6	0.6	0.6	0.6	0.6	0.6	0.6	0.6	0.6	0.6	0.61	0.65	0.68	0.73	0.77	0.81	0.84
611	1.1	1.1	1.11	1.14	1.2	1.24	1.29	1.33	1.33	1.32	1.31	1.29	1.28	1.3	1.31	1.34	1.36	1.36	1.35	1.34	1.34	1.35	1.38	1.43	1.46	1.32	1.14	0.93	0.78	0.62	0.62	0.64	0.66	0.61	0.6	0.6	0.6	0.6	0.6	0.62	0.64	0.67	0.68	0.7	0.72	0.74	0.77	0.81	0.83
612	1.1	1.1	1.11	1.14	1.2	1.24	1.29	1.33	1.33	1.32	1.31	1.29	1.28	1.3	1.31	1.34	1.36	1.36	1.35	1.34	1.34	1.35	1.38	1.43	1.46	1.32	1.14	0.93	0.78	0.62	0.62	0.64	0.66	0.61	0.6	0.6	0.6	0.6	0.6	0.62	0.64	0.67	0.68	0.7	0.72	0.74	0.77	0.81	0.83
613	0.98	1.03	1.09	1.15	1.21	1.27	1.33	1.38	1.42	1.46	1.5	1.53	1.54	1.57	1.61	1.64	1.67	1.69	1.69	1.71	1.72	1.73	1.74	1.75	1.75	1.77	1.78	1.8	1.8	1.8	1.8	1.8	1.8	1.8	1.8	1.8	1.8	1.8	1.74	1.53	1.28	1.04	0.78	0.81	0.81	0.8	0.77	0.74	0.69
614	0.98	1.03	1.09	1.15	1.21	1.27	1.33	1.38	1.42	1.46	1.5	1.53	1.54	1.57	1.61	1.64	1.67	1.69	1.69	1.71	1.72	1.73	1.74	1.75	1.75	1.77	1.78	1.8	1.8	1.8	1.8	1.8	1.8	1.8	1.8	1.8	1.8	1.8	1.74	1.53	1.28	1.04	0.78	0.81	0.81	0.8	0.77	0.74	0.69
615	1.36	1.41	1.45	1.49	1.54	1.62	1.66	1.7	1.7	1.68	1.63	1.58	1.51	1.46	1.44	1.45	1.46	1.51	1.6	1.64	1.68	1.71	1.7	1.7	1.73	1.74	1.77	1.8	1.8	1.8	1.75	1.7	1.6	1.56	1.53	1.53	1.37	1.24	1.09	0.96	0.84	0.85	0.83	0.81	0.79	0.77	0.76	0.77	0.8
616	1.36	1.41	1.45	1.49	1.54	1.62	1.66	1.7	1.7	1.68	1.63	1.58	1.51	1.46	1.44	1.45	1.46	1.51	1.6	1.64	1.68	1.71	1.7	1.7	1.73	1.74	1.77	1.8	1.8	1.8	1.75	1.7	1.6	1.56	1.53	1.53	1.37	1.24	1.09	0.96	0.84	0.85	0.83	0.81	0.79	0.77	0.76	0.77	0.8
617	1.37	1.43	1.46	1.5	1.51	1.51	1.5	1.5	1.52	1.55	1.56	1.6	1.62	1.64	1.69	1.74	1.78	1.8	1.8	1.8	1.78	1.74	1.73	1.75	1.72	1.73	1.74	1.72	1.71	1.66	1.6	1.54	1.5	1.47	1.49	1.54	1.41	1.25	1.09	0.96	0.78	0.78	0.77	0.75	0.7	0.67	0.65	0.66	0.68
618	1.37	1.43	1.46	1.5	1.51	1.51	1.5	1.5	1.52	1.55	1.56	1.6	1.62	1.64	1.69	1.74	1.78	1.8	1.8	1.8	1.78	1.74	1.73	1.75	1.72	1.73	1.74	1.72	1.71	1.66	1.6	1.54	1.5	1.47	1.49	1.54	1.41	1.25	1.09	0.96	0.78	0.78	0.77	0.75	0.7	0.67	0.65	0.66	0.68
619	1.8	1.8	1.8	1.8	1.8	1.61	1.4	1.18	1.01	0.81	0.81	0.79	0.77	0.72	0.66	0.65	0.65	0.66	0.68	0.72	0.76	0.81	0.88	0.95	1.02	1.08	1.13	1.17	1.21	1.23	1.26	1.27	1.28	1.27	1.27	1.26	1.26	1.24	1.21	1.17	1.16	1.15	1.15	1.16	1.17	1.18	1.16	1.2	1.22
620	1.8	1.8	1.8	1.8	1.8	1.61	1.4	1.18	1.01	0.81	0.81	0.79	0.77	0.72	0.66	0.65	0.65	0.66	0.68	0.72	0.76	0.81	0.88	0.95	1.02	1.08	1.13	1.17	1.21	1.23	1.26	1.27	1.28	1.27	1.27	1.26	1.26	1.24	1.21	1.17	1.16	1.15	1.15	1.16	1.17	1.18	1.16	1.2	1.22
621	1.06	1.07	1.07	1.09	1.13	1.14	1.16	1.21	1.24	1.24	1.28	1.34	1.41	1.45	1.46	1.48	1.51	1.51	1.57	1.66	1.71	1.73	1.74	1.73	1.72	1.69	1.65	1.61	1.6	1.59	1.67	1.79	1.8	1.72	1.51	1.29	1.06	0.8	0.83	0.85	0.84	0.79	0.76	0.73	0.7	0.69	0.69	0.7	0.71
622	1.06	1.07	1.07	1.09	1.13	1.14	1.16	1.21	1.24	1.24	1.28	1.34	1.41	1.45	1.46	1.48	1.51	1.51	1.57	1.66	1.71	1.73	1.74	1.73	1.72	1.69	1.65	1.61	1.6	1.59	1.67	1.79	1.8	1.72	1.51	1.29	1.06	0.8	0.83	0.85	0.84	0.79	0.76	0.73	0.7	0.69	0.69	0.7	0.71
623	1.11	1.16	1.17	1.21	1.25	1.31	1.32	1.34	1.4	1.45	1.52	1.61	1.65	1.67	1.67	1.66	1.65	1.65	1.64	1.66	1.67	1.68	1.73	1.76	1.76	1.8	1.8	1.78	1.79	1.6	1.36	1.16	0.98	0.79	0.79	0.78	0.73	0.67	0.62	0.6	0.6	0.6	0.62	0.66	0.71	0.75	0.8	0.84	0.87
624	1.11	1.16	1.17	1.21	1.25	1.31	1.32	1.34	1.4	1.45	1.52	1.61	1.65	1.67	1.67	1.66	1.65	1.65	1.64	1.66	1.67	1.68	1.73	1.76	1.76	1.8	1.8	1.78	1.79	1.6	1.36	1.16	0.98	0.79	0.79	0.78	0.73	0.67	0.62	0.6	0.6	0.6	0.62	0.66	0.71	0.75	0.8	0.84	0.87
625	0.79	0.66	0.68	0.61	0.6	0.6	0.6	0.6	0.6	0.6	0.6	0.6	0.6	0.6	0.6	0.6	0.6	0.6	0.6	0.6	0.6	0.6	0.61	0.65	0.68	0.71	0.74	0.77	0.78	0.78	0.8	0.8	0.81	0.84	0.89	0.93	0.96	0.98	1.01	1.03	1.04	1.07	1.12	1.15	1.18	1.22	1.29	1.32	1.34
626	0.79	0.66	0.68	0.61	0.6	0.6	0.6	0.6	0.6	0.6	0.6	0.6	0.6	0.6	0.6	0.6	0.6	0.6	0.6	0.6	0.6	0.6	0.61	0.65	0.68	0.71	0.74	0.77	0.78	0.78	0.8	0.8	0.81	0.84	0.89	0.93	0.96	0.98	1.01	1.03	1.04	1.07	1.12	1.15	1.18	1.22	1.29	1.32	1.34
627	0.76	0.79	0.83	0.87	0.92	0.97	1.01	1.05	1.09	1.13	1.17	1.22	1.25	1.27	1.31	1.33	1.35	1.38	1.41	1.44	1.47	1.51	1.54	1.56	1.59	1.62	1.63	1.66	1.7	1.71	1.72	1.77	1.8	1.8	1.8	1.8	1.78	1.7	1.65	1.57	1.34	1.13	0.96	0.72	0.6	0.62	0.64	0.64	0.67
628	0.71	0.63	0.6	0.6	0.6	0.6	0.6	0.6	0.6	0.6	0.6	0.62	0.66	0.69	0.73	0.75	0.77	0.77	0.78	0.8	0.81	0.83	0.84	0.88	0.91	0.96	1	1.05	1.07	1.09	1.08	1.09	1.1	1.13	1.13	1.12	1.12	1.11	1.11	1.13	1.16	1.19	1.21	1.23	1.28	1.31	1.34	1.38	1.41
629	0.71	0.63	0.6	0.6	0.6	0.6	0.6	0.6	0.6	0.6	0.6	0.62	0.66	0.69	0.73	0.75	0.77	0.77	0.78	0.8	0.81	0.83	0.84	0.88	0.91	0.96	1	1.05	1.07	1.09	1.08	1.09	1.1	1.13	1.13	1.12	1.12	1.11	1.11	1.13	1.16	1.19	1.21	1.23	1.28	1.31	1.34	1.38	1.41
630	1.26	1.26	1.28	1.3	1.34	1.36	1.42	1.44	1.45	1.47	1.5	1.5	1.52	1.56	1.56	1.53	1.51	1.52	1.48	1.47	1.52	1.54	1.52	1.52	1.53	1.51	1.5	1.51	1.54	1.55	1.56	1.56	1.58	1.57	1.53	1.37	1.19	0.96	0.76	0.65	0.68	0.69	0.71	0.71	0.65	0.6	0.6	0.6	0.6
631	1.26	1.26	1.28	1.3	1.34	1.36	1.42	1.44	1.45	1.47	1.5	1.5	1.52	1.56	1.56	1.53	1.51	1.52	1.48	1.47	1.52	1.54	1.52	1.52	1.53	1.51	1.5	1.51	1.54	1.55	1.56	1.56	1.58	1.57	1.53	1.37	1.19	0.96	0.76	0.65	0.68	0.69	0.71	0.71	0.65	0.6	0.6	0.6	0.6
632	0.75	0.78	0.82	0.87	0.93	0.99	1.04	1.07	1.11	1.14	1.15	1.17	1.2	1.22	1.23	1.25	1.29	1.3	1.32	1.33	1.36	1.36	1.38	1.41	1.42	1.43	1.44	1.44	1.45	1.48	1.52	1.57	1.62	1.67	1.7	1.74	1.75	1.78	1.8	1.8	1.8	1.8	1.8	1.8	1.8	1.8	1.8	1.8	1.66
633	0.75	0.78	0.82	0.87	0.93	0.99	1.04	1.07	1.11	1.14	1.15	1.17	1.2	1.22	1.23	1.25	1.29	1.3	1.32	1.33	1.36	1.36	1.38	1.41	1.42	1.43	1.44	1.44	1.45	1.48	1.52	1.57	1.62	1.67	1.7	1.74	1.75	1.78	1.8	1.8	1.8	1.8	1.8	1.8	1.8	1.8	1.8	1.8	1.66
634	0.85	0.9	0.93	0.96	1.02	1.04	1.06	1.07	1.13	1.17	1.23	1.29	1.37	1.39	1.42	1.44	1.45	1.49	1.53	1.55	1.58	1.6	1.58	1.54	1.49	1.46	1.49	1.49	1.51	1.53	1.55	1.57	1.64	1.7	1.79	1.8	1.8	1.65	1.44	1.21	1	0.77	0.77	0.73	0.69	0.63	0.6	0.6	0.6
635	0.85	0.9	0.93	0.96	1.02	1.04	1.06	1.07	1.13	1.17	1.23	1.29	1.37	1.39	1.42	1.44	1.45	1.49	1.53	1.55	1.58	1.6	1.58	1.54	1.49	1.46	1.49	1.49	1.51	1.53	1.55	1.57	1.64	1.7	1.79	1.8	1.8	1.65	1.44	1.21	1	0.77	0.77	0.73	0.69	0.63	0.6	0.6	0.6
636	1.77	1.77	1.73	1.73	1.73	1.73	1.71	1.7	1.67	1.63	1.62	1.61	1.62	1.58	1.55	1.52	1.52	1.53	1.53	1.47	1.27	1.09	0.89	0.77	0.71	0.74	0.74	0.7	0.65	0.6	0.6	0.6	0.6	0.62	0.64	0.69	0.75	0.8	0.85	0.9	0.93	0.96	0.99	1.03	1.06	1.08	1.11	1.12	1.15
637	1.77	1.77	1.73	1.73	1.73	1.73	1.71	1.7	1.67	1.63	1.62	1.61	1.62	1.58	1.55	1.52	1.52	1.53	1.53	1.47	1.27	1.09	0.89	0.77	0.71	0.74	0.74	0.7	0.65	0.6	0.6	0.6	0.6	0.62	0.64	0.69	0.75	0.8	0.85	0.9	0.93	0.96	0.99	1.03	1.06	1.08	1.11	1.12	1.15
638	1.59	1.51	1.43	1.36	1.29	1.24	1.21	1.22	1.26	1.26	1.23	1.28	1.32	1.34	1.43	1.33	1.19	0.99	0.87	0.67	0.73	0.73	0.76	0.72	0.68	0.62	0.6	0.6	0.6	0.6	0.62	0.66	0.7	0.75	0.8	0.85	0.91	0.96	1.03	1.11	1.18	1.2	1.21	1.21	1.24	1.28	1.32	1.35	1.36
639	1.59	1.51	1.43	1.36	1.29	1.24	1.21	1.22	1.26	1.26	1.23	1.28	1.32	1.34	1.43	1.33	1.19	0.99	0.87	0.67	0.73	0.73	0.76	0.72	0.68	0.62	0.6	0.6	0.6	0.6	0.62	0.66	0.7	0.75	0.8	0.85	0.91	0.96	1.03	1.11	1.18	1.2	1.21	1.21	1.24	1.28	1.32	1.35	1.36
640	1.36	1.41	1.44	1.46	1.42	1.36	1.28	1.26	1.28	1.26	1.26	1.33	1.35	1.37	1.39	1.45	1.44	1.42	1.44	1.48	1.45	1.43	1.43	1.35	1.32	1.21	1.1	0.96	0.85	0.74	0.78	0.77	0.76	0.75	0.7	0.62	0.6	0.6	0.6	0.6	0.6	0.6	0.64	0.7	0.74	0.8	0.84	0.87	0.88
641	1.36	1.41	1.44	1.46	1.42	1.36	1.28	1.26	1.28	1.26	1.26	1.33	1.35	1.37	1.39	1.45	1.44	1.42	1.44	1.48	1.45	1.43	1.43	1.35	1.32	1.21	1.1	0.96	0.85	0.74	0.78	0.77	0.76	0.75	0.7	0.62	0.6	0.6	0.6	0.6	0.6	0.6	0.64	0.7	0.74	0.8	0.84	0.87	0.88
642	1.23	1.23	1.28	1.3	1.15	1	0.86	0.7	0.6	0.62	0.62	0.61	0.6	0.6	0.6	0.6	0.6	0.6	0.6	0.6	0.6	0.6	0.6	0.6	0.63	0.65	0.66	0.68	0.7	0.72	0.74	0.76	0.77	0.79	0.81	0.83	0.85	0.88	0.91	0.94	0.95	0.96	0.97	0.98	0.98	1	1.02	1.03	1.05
643	1.23	1.23	1.28	1.3	1.15	1	0.86	0.7	0.6	0.62	0.62	0.61	0.6	0.6	0.6	0.6	0.6	0.6	0.6	0.6	0.6	0.6	0.6	0.6	0.63	0.65	0.66	0.68	0.7	0.72	0.74	0.76	0.77	0.79	0.81	0.83	0.85	0.88	0.91	0.94	0.95	0.96	0.97	0.98	0.98	1	1.02	1.03	1.05
644	1.3	1.1	0.86	0.68	0.69	0.67	0.65	0.65	0.61	0.6	0.6	0.6	0.6	0.6	0.6	0.6	0.6	0.6	0.6	0.63	0.67	0.71	0.73	0.77	0.79	0.81	0.81	0.84	0.84	0.85	0.85	0.87	0.89	0.93	0.96	1.01	1.05	1.09	1.11	1.13	1.15	1.17	1.19	1.21	1.2	1.2	1.2	1.18	1.18
645	1.3	1.1	0.86	0.68	0.69	0.67	0.65	0.65	0.61	0.6	0.6	0.6	0.6	0.6	0.6	0.6	0.6	0.6	0.6	0.63	0.67	0.71	0.73	0.77	0.79	0.81	0.81	0.84	0.84	0.85	0.85	0.87	0.89	0.93	0.96	1.01	1.05	1.09	1.11	1.13	1.15	1.17	1.19	1.21	1.2	1.2	1.2	1.18	1.18
646	1.28	1.29	1.32	1.37	1.42	1.47	1.5	1.51	1.51	1.48	1.47	1.5	1.53	1.57	1.64	1.69	1.72	1.79	1.58	1.38	1.2	1.02	0.82	0.87	0.88	0.87	0.83	0.79	0.75	0.72	0.7	0.71	0.71	0.73	0.76	0.78	0.8	0.83	0.86	0.88	0.9	0.93	0.96	1	1.04	1.07	1.1	1.11	1.13
647	1.43	1.46	1.48	1.5	1.5	1.5	1.49	1.51	1.5	1.51	1.5	1.53	1.35	1.2	1.06	0.94	0.79	0.85	0.84	0.84	NaN	NaN	NaN	0.81	0.78	0.74	0.74	0.73	0.75	0.78	0.83	0.87	0.91	0.94	0.95	0.96	0.97	0.99	1.01	1.05	1.08	1.11	1.17	1.21	1.26	1.32	1.37	1.41	1.44
648	1.43	1.46	1.48	1.5	1.5	1.5	1.49	1.51	1.5	1.51	1.5	1.53	1.35	1.2	1.06	0.94	0.79	0.85	0.84	0.84	NaN	NaN	NaN	0.81	0.78	0.74	0.74	0.73	0.75	0.78	0.83	0.87	0.91	0.94	0.95	0.96	0.97	0.99	1.01	1.05	1.08	1.11	1.17	1.21	1.26	1.32	1.37	1.41	1.44
649	1.29	1.33	1.34	1.31	1.32	1.35	1.33	1.29	1.26	1.21	1.13	1.12	1.13	1.17	1.2	1.25	1.26	1.26	1.2	1.16	1.1	1.09	1.07	0.97	0.88	0.74	0.64	0.6	0.6	0.6	0.66	0.63	0.6	0.6	0.6	0.6	0.6	0.62	0.65	0.67	0.71	0.75	0.79	0.83	0.86	0.87	0.88	0.89	0.89
650	1.29	1.33	1.34	1.31	1.32	1.35	1.33	1.29	1.26	1.21	1.13	1.12	1.13	1.17	1.2	1.25	1.26	1.26	1.2	1.16	1.1	1.09	1.07	0.97	0.88	0.74	0.64	0.6	0.6	0.6	0.66	0.63	0.6	0.6	0.6	0.6	0.6	0.62	0.65	0.67	0.71	0.75	0.79	0.83	0.86	0.87	0.88	0.89	0.89
651	1.24	1.26	1.25	1.25	1.28	1.31	1.29	1.3	1.31	1.33	1.35	1.34	1.35	1.38	1.36	1.35	1.37	1.38	1.35	1.37	1.39	1.4	1.41	1.4	1.37	1.34	1.3	1.3	1.39	1.28	1.17	1.05	0.92	0.74	0.74	0.74	0.73	0.68	0.62	0.6	0.6	0.6	0.6	0.6	0.6	0.6	0.6	0.6	0.6
652	1.24	1.26	1.25	1.25	1.28	1.31	1.29	1.3	1.31	1.33	1.35	1.34	1.35	1.38	1.36	1.35	1.37	1.38	1.35	1.37	1.39	1.4	1.41	1.4	1.37	1.34	1.3	1.3	1.39	1.28	1.17	1.05	0.92	0.74	0.74	0.74	0.73	0.68	0.62	0.6	0.6	0.6	0.6	0.6	0.6	0.6	0.6	0.6	0.6
653	0.6	0.6	0.6	0.62	0.67	0.71	0.76	0.8	0.85	0.89	0.93	0.97	0.98	1.02	1.05	1.08	1.11	1.14	1.14	1.15	1.18	1.2	1.26	1.29	1.29	1.28	1.26	1.25	1.25	1.28	1.3	1.3	1.33	1.36	1.4	1.44	1.48	1.49	1.48	1.46	1.43	1.42	1.41	1.41	1.41	1.42	1.46	1.49	1.5
654	0.6	0.6	0.6	0.62	0.67	0.71	0.76	0.8	0.85	0.89	0.93	0.97	0.98	1.02	1.05	1.08	1.11	1.14	1.14	1.15	1.18	1.2	1.26	1.29	1.29	1.28	1.26	1.25	1.25	1.28	1.3	1.3	1.33	1.36	1.4	1.44	1.48	1.49	1.48	1.46	1.43	1.42	1.41	1.41	1.41	1.42	1.46	1.49	1.5
655	1.26	1.26	1.28	1.3	1.34	1.36	1.42	1.44	1.45	1.47	1.5	1.5	1.52	1.56	1.56	1.53	1.51	1.52	1.48	1.47	1.52	1.54	1.52	1.52	1.53	1.51	1.5	1.51	1.54	1.55	1.56	1.56	1.58	1.57	1.53	1.37	1.19	0.96	0.76	0.65	0.68	0.69	0.71	0.71	0.65	0.6	0.6	0.6	0.6
656	1.26	1.26	1.28	1.3	1.34	1.36	1.42	1.44	1.45	1.47	1.5	1.5	1.52	1.56	1.56	1.53	1.51	1.52	1.48	1.47	1.52	1.54	1.52	1.52	1.53	1.51	1.5	1.51	1.54	1.55	1.56	1.56	1.58	1.57	1.53	1.37	1.19	0.96	0.76	0.65	0.68	0.69	0.71	0.71	0.65	0.6	0.6	0.6	0.6
657	1.26	1.28	1.32	1.34	1.32	1.28	1.29	1.27	1.22	1.24	1.31	1.37	1.44	1.51	1.56	1.59	1.6	1.59	1.6	1.59	1.58	1.58	1.61	1.67	1.74	1.76	1.73	1.68	1.66	1.64	1.63	1.65	1.65	1.66	1.64	1.47	1.31	1.18	1.03	0.86	0.85	0.82	0.74	0.66	0.61	0.6	0.6	0.6	0.6
658	1.26	1.28	1.32	1.34	1.32	1.28	1.29	1.27	1.22	1.24	1.31	1.37	1.44	1.51	1.56	1.59	1.6	1.59	1.6	1.59	1.58	1.58	1.61	1.67	1.74	1.76	1.73	1.68	1.66	1.64	1.63	1.65	1.65	1.66	1.64	1.47	1.31	1.18	1.03	0.86	0.85	0.82	0.74	0.66	0.61	0.6	0.6	0.6	0.6
659	1.42	1.52	1.54	1.52	1.54	1.54	1.51	1.46	1.45	1.43	1.42	1.42	1.42	1.39	1.42	1.45	1.49	1.33	1.24	1.03	0.87	0.69	0.72	0.7	0.73	0.7	0.68	0.65	0.63	0.64	0.67	0.7	0.75	0.81	0.86	0.9	0.94	0.97	0.99	1.01	1.04	1.05	1.07	1.1	1.13	1.17	1.21	1.22	1.25
660	1.42	1.52	1.54	1.52	1.54	1.54	1.51	1.46	1.45	1.43	1.42	1.42	1.42	1.39	1.42	1.45	1.49	1.33	1.24	1.03	0.87	0.69	0.72	0.7	0.73	0.7	0.68	0.65	0.63	0.64	0.67	0.7	0.75	0.81	0.86	0.9	0.94	0.97	0.99	1.01	1.04	1.05	1.07	1.1	1.13	1.17	1.21	1.22	1.25
661	1.13	1.15	1.18	1.21	1.24	1.25	1.25	1.26	1.26	1.27	1.28	1.32	1.36	1.4	1.43	1.44	1.45	1.44	1.43	1.43	1.46	1.47	1.48	1.46	1.46	1.43	1.39	1.34	1.34	1.37	1.38	1.42	1.49	1.35	1.18	1	0.88	0.72	0.73	0.72	0.74	0.68	0.64	0.6	0.6	0.6	0.6	0.6	0.63
662	1.5	1.48	1.45	1.42	1.47	1.47	1.49	1.46	1.46	1.45	1.42	1.27	1.15	1.01	0.87	0.75	0.74	0.71	0.67	0.61	0.6	0.6	0.6	0.64	0.7	0.74	0.76	0.79	0.83	0.85	0.87	0.88	0.89	0.91	0.94	0.98	0.99	1.03	1.05	1.08	1.11	1.15	1.19	1.23	1.26	1.28	1.27	1.26	1.27
663	1.5	1.48	1.45	1.42	1.47	1.47	1.49	1.46	1.46	1.45	1.42	1.27	1.15	1.01	0.87	0.75	0.74	0.71	0.67	0.61	0.6	0.6	0.6	0.64	0.7	0.74	0.76	0.79	0.83	0.85	0.87	0.88	0.89	0.91	0.94	0.98	0.99	1.03	1.05	1.08	1.11	1.15	1.19	1.23	1.26	1.28	1.27	1.26	1.27
664	0.96	0.99	1.01	1.05	1.1	1.13	1.14	1.15	1.12	1.08	1.08	1.07	1.08	1.1	1.1	1.09	1.1	1.1	1.12	1.15	1.18	1.21	1.25	1.27	1.29	1.31	1.35	1.38	1.41	1.41	1.42	1.41	1.41	1.4	1.42	1.46	1.48	1.45	1.44	1.43	1.46	1.49	1.58	1.66	1.47	1.28	1.08	0.85	0.6
665	0.96	0.99	1.01	1.05	1.1	1.13	1.14	1.15	1.12	1.08	1.08	1.07	1.08	1.1	1.1	1.09	1.1	1.1	1.12	1.15	1.18	1.21	1.25	1.27	1.29	1.31	1.35	1.38	1.41	1.41	1.42	1.41	1.41	1.4	1.42	1.46	1.48	1.45	1.44	1.43	1.46	1.49	1.58	1.66	1.47	1.28	1.08	0.85	0.6
666	1.18	1.18	1.18	1.21	1.25	1.28	1.3	1.34	1.35	1.38	1.42	1.44	1.45	1.45	1.38	1.33	1.31	1.29	1.33	1.41	1.47	1.51	1.51	1.5	1.47	1.44	1.4	1.41	1.32	1.19	1.08	0.96	0.83	0.76	0.77	0.73	0.7	0.63	0.6	0.6	0.6	0.6	0.6	0.6	0.6	0.63	0.69	0.75	0.79
667	1.18	1.18	1.18	1.21	1.25	1.28	1.3	1.34	1.35	1.38	1.42	1.44	1.45	1.45	1.38	1.33	1.31	1.29	1.33	1.41	1.47	1.51	1.51	1.5	1.47	1.44	1.4	1.41	1.32	1.19	1.08	0.96	0.83	0.76	0.77	0.73	0.7	0.63	0.6	0.6	0.6	0.6	0.6	0.6	0.6	0.63	0.69	0.75	0.79
668	1.29	1.31	1.32	1.33	1.31	1.32	1.36	1.38	1.35	1.35	1.33	1.29	1.29	1.36	1.4	1.4	1.39	1.35	1.32	1.28	1.28	1.33	1.36	1.4	1.23	1.08	0.91	0.77	0.63	0.68	0.69	0.7	0.67	0.64	0.62	0.61	0.62	0.65	0.67	0.72	0.77	0.81	0.86	0.93	0.99	1.03	1.07	1.1	1.1
669	1.29	1.31	1.32	1.33	1.31	1.32	1.36	1.38	1.35	1.35	1.33	1.29	1.29	1.36	1.4	1.4	1.39	1.35	1.32	1.28	1.28	1.33	1.36	1.4	1.23	1.08	0.91	0.77	0.63	0.68	0.69	0.7	0.67	0.64	0.62	0.61	0.62	0.65	0.67	0.72	0.77	0.81	0.86	0.93	0.99	1.03	1.07	1.1	1.1
670	1.72	1.78	1.8	1.8	1.8	1.8	1.8	1.76	1.74	1.73	1.72	1.68	1.67	1.63	1.59	1.58	1.56	1.54	1.52	1.49	1.46	1.49	1.48	1.49	1.51	1.46	1.3	1.13	0.94	0.78	0.71	0.7	0.69	0.68	0.62	0.6	0.6	0.6	0.6	0.6	0.6	0.6	0.6	0.61	0.65	0.67	0.69	0.72	0.75
671	1.72	1.78	1.8	1.8	1.8	1.8	1.8	1.76	1.74	1.73	1.72	1.68	1.67	1.63	1.59	1.58	1.56	1.54	1.52	1.49	1.46	1.49	1.48	1.49	1.51	1.46	1.3	1.13	0.94	0.78	0.71	0.7	0.69	0.68	0.62	0.6	0.6	0.6	0.6	0.6	0.6	0.6	0.6	0.61	0.65	0.67	0.69	0.72	0.75
672	0.6	0.6	0.6	0.6	0.6	0.6	0.6	0.6	0.6	0.6	0.6	0.6	0.6	0.6	0.6	0.6	0.6	0.6	0.6	0.6	0.6	0.6	0.6	0.6	0.6	0.61	0.62	0.63	0.66	0.68	0.72	0.77	0.82	0.86	0.92	0.95	0.97	0.96	0.95	0.92	0.91	0.9	0.9	0.91	0.95	0.99	1.04	1.07	1.11
673	0.6	0.6	0.6	0.6	0.6	0.6	0.6	0.6	0.6	0.6	0.6	0.6	0.6	0.6	0.6	0.6	0.6	0.6	0.6	0.6	0.6	0.6	0.6	0.6	0.6	0.61	0.62	0.63	0.66	0.68	0.72	0.77	0.82	0.86	0.92	0.95	0.97	0.96	0.95	0.92	0.91	0.9	0.9	0.91	0.95	0.99	1.04	1.07	1.11
674	1.22	1.26	1.3	1.34	1.38	1.4	1.38	1.35	1.36	1.35	1.37	1.42	1.45	1.46	1.53	1.53	1.45	1.39	1.36	1.17	0.95	0.82	0.74	0.61	0.6	0.6	0.6	0.6	0.6	0.6	0.6	0.6	0.6	0.6	0.6	0.6	0.67	0.72	0.77	0.81	0.86	0.87	0.87	0.88	0.88	0.89	0.93	1.01	1.07
675	1.22	1.26	1.3	1.34	1.38	1.4	1.38	1.35	1.36	1.35	1.37	1.42	1.45	1.46	1.53	1.53	1.45	1.39	1.36	1.17	0.95	0.82	0.74	0.61	0.6	0.6	0.6	0.6	0.6	0.6	0.6	0.6	0.6	0.6	0.6	0.6	0.67	0.72	0.77	0.81	0.86	0.87	0.87	0.88	0.88	0.89	0.93	1.01	1.07
676	1.46	1.49	1.52	1.55	1.56	1.56	1.57	1.59	1.55	1.54	1.54	1.53	1.52	1.53	1.58	1.61	1.65	1.66	1.67	1.69	1.69	1.69	1.71	1.77	1.56	1.37	1.19	1.01	0.8	0.81	0.81	0.8	0.75	0.73	0.73	0.73	0.76	0.79	0.83	0.87	0.91	0.96	1	1.03	1.05	1.07	1.09	1.11	1.15
677	1.46	1.49	1.52	1.55	1.56	1.56	1.57	1.59	1.55	1.54	1.54	1.53	1.52	1.53	1.58	1.61	1.65	1.66	1.67	1.69	1.69	1.69	1.71	1.77	1.56	1.37	1.19	1.01	0.8	0.81	0.81	0.8	0.75	0.73	0.73	0.73	0.76	0.79	0.83	0.87	0.91	0.96	1	1.03	1.05	1.07	1.09	1.11	1.15
678	1.27	1.31	1.34	1.37	1.42	1.45	1.5	1.55	1.57	1.6	1.6	1.63	1.63	1.65	1.65	1.67	1.68	1.69	1.71	1.74	1.75	1.77	1.79	1.8	1.8	1.8	1.8	1.72	1.52	1.35	1.15	0.91	0.93	0.9	0.83	0.78	0.71	0.66	0.64	0.63	0.63	0.65	0.67	0.69	0.72	0.74	0.76	0.76	0.77
679	1.27	1.31	1.34	1.37	1.42	1.45	1.5	1.55	1.57	1.6	1.6	1.63	1.63	1.65	1.65	1.67	1.68	1.69	1.71	1.74	1.75	1.77	1.79	1.8	1.8	1.8	1.8	1.72	1.52	1.35	1.15	0.91	0.93	0.9	0.83	0.78	0.71	0.66	0.64	0.63	0.63	0.65	0.67	0.69	0.72	0.74	0.76	0.76	0.77
680	1.58	1.6	1.62	1.62	1.6	1.53	1.5	1.51	1.53	1.55	1.55	1.53	1.47	1.46	1.5	1.61	1.47	1.35	1.2	0.98	0.76	0.78	0.76	0.72	0.72	0.7	0.67	0.65	0.65	0.64	0.63	0.63	0.64	0.65	0.66	0.69	0.71	0.74	0.76	0.78	0.79	0.79	0.77	0.76	0.78	0.79	0.83	0.88	0.93
681	1.8	1.8	1.75	1.71	1.66	1.64	1.66	1.69	1.69	1.7	1.68	1.67	1.66	1.48	1.32	1.17	1.01	0.83	0.86	0.85	0.83	0.79	0.74	0.72	0.7	0.69	0.7	0.73	0.75	0.77	0.8	0.83	0.83	0.85	0.84	0.84	0.85	0.87	0.88	0.89	0.89	0.9	0.89	0.9	0.92	0.95	0.97	1.01	1.04
682	1.8	1.8	1.75	1.71	1.66	1.64	1.66	1.69	1.69	1.7	1.68	1.67	1.66	1.48	1.32	1.17	1.01	0.83	0.86	0.85	0.83	0.79	0.74	0.72	0.7	0.69	0.7	0.73	0.75	0.77	0.8	0.83	0.83	0.85	0.84	0.84	0.85	0.87	0.88	0.89	0.89	0.9	0.89	0.9	0.92	0.95	0.97	1.01	1.04
683	1.46	1.46	1.53	1.57	1.59	1.57	1.58	1.54	1.53	1.62	1.49	1.32	1.16	1.02	0.82	0.8	0.77	0.75	0.73	0.7	0.68	0.68	0.71	0.71	0.72	0.78	0.82	0.85	0.89	0.93	0.93	0.95	0.98	1	1.05	1.12	1.17	1.21	1.27	1.31	1.35	1.43	1.49	1.52	1.58	1.61	1.59	1.57	1.6
684	1.46	1.46	1.53	1.57	1.59	1.57	1.58	1.54	1.53	1.62	1.49	1.32	1.16	1.02	0.82	0.8	0.77	0.75	0.73	0.7	0.68	0.68	0.71	0.71	0.72	0.78	0.82	0.85	0.89	0.93	0.93	0.95	0.98	1	1.05	1.12	1.17	1.21	1.27	1.31	1.35	1.43	1.49	1.52	1.58	1.61	1.59	1.57	1.6
685	1.29	1.33	1.34	1.31	1.32	1.35	1.33	1.29	1.26	1.21	1.13	1.12	1.13	1.17	1.2	1.25	1.26	1.26	1.2	1.16	1.1	1.09	1.07	0.97	0.88	0.74	0.65	0.6	0.61	0.62	0.68	0.65	0.62	0.6	0.6	0.6	0.6	0.63	0.67	0.71	0.75	0.8	0.84	0.88	0.91	0.92	0.93	0.95	0.97
686	1.29	1.33	1.34	1.31	1.32	1.35	1.33	1.29	1.26	1.21	1.13	1.12	1.13	1.17	1.2	1.25	1.26	1.26	1.2	1.16	1.1	1.09	1.07	0.97	0.88	0.74	0.65	0.6	0.61	0.62	0.68	0.65	0.62	0.6	0.6	0.6	0.6	0.63	0.67	0.71	0.75	0.8	0.84	0.88	0.91	0.92	0.93	0.95	0.97
687	1.47	1.46	1.48	1.5	1.52	1.56	1.59	1.58	1.63	1.47	1.28	1.02	0.86	0.66	0.66	0.65	0.68	0.62	0.6	0.6	0.6	0.6	0.6	0.6	0.6	0.6	0.6	0.63	0.68	0.73	0.78	0.82	0.84	0.86	0.87	0.88	0.9	0.91	0.93	0.94	0.97	0.99	1.03	1.08	1.11	1.14	1.18	1.19	1.2
688	1.45	1.48	1.48	1.51	1.56	1.6	1.63	1.69	1.76	1.8	1.8	1.79	1.74	1.71	1.68	1.69	1.7	1.75	1.76	1.77	1.77	1.78	1.71	1.69	1.66	1.66	1.68	1.7	1.49	1.31	1.11	0.91	0.74	0.75	0.72	0.7	0.65	0.62	0.6	0.6	0.62	0.61	0.62	0.64	0.66	0.68	0.71	0.75	0.78
689	1.45	1.48	1.48	1.51	1.56	1.6	1.63	1.69	1.76	1.8	1.8	1.79	1.74	1.71	1.68	1.69	1.7	1.75	1.76	1.77	1.77	1.78	1.71	1.69	1.66	1.66	1.68	1.7	1.49	1.31	1.11	0.91	0.74	0.75	0.72	0.7	0.65	0.62	0.6	0.6	0.62	0.61	0.62	0.64	0.66	0.68	0.71	0.75	0.78
690	1.67	1.68	1.68	1.69	1.7	1.69	1.66	1.64	1.59	1.53	1.55	1.6	1.7	1.54	1.41	1.22	1.03	0.8	0.82	0.82	0.84	0.82	0.81	0.81	0.81	0.81	0.83	0.85	0.88	0.91	0.95	0.96	0.97	0.98	0.99	1	1.02	1.02	1.03	1.04	1.04	1.07	1.12	1.18	1.22	1.28	1.32	1.34	1.36
691	1.67	1.68	1.68	1.69	1.7	1.69	1.66	1.64	1.59	1.53	1.55	1.6	1.7	1.54	1.41	1.22	1.03	0.8	0.82	0.82	0.84	0.82	0.81	0.81	0.81	0.81	0.83	0.85	0.88	0.91	0.95	0.96	0.97	0.98	0.99	1	1.02	1.02	1.03	1.04	1.04	1.07	1.12	1.18	1.22	1.28	1.32	1.34	1.36
692	1.7	1.68	1.63	1.54	1.47	1.44	1.38	1.35	1.33	1.33	1.32	1.33	1.35	1.51	1.39	1.3	1.22	1.13	0.92	0.94	0.92	NaN	0.88	0.84	0.79	0.75	0.7	0.71	0.7	0.73	0.76	0.8	0.83	0.86	0.87	0.88	0.89	0.91	0.92	0.94	0.98	1.02	1.07	1.1	1.14	1.17	1.2	1.23	1.26
693	1.7	1.68	1.63	1.54	1.47	1.44	1.38	1.35	1.33	1.33	1.32	1.33	1.35	1.51	1.39	1.3	1.22	1.13	0.92	0.94	0.92	NaN	0.88	0.84	0.79	0.75	0.7	0.71	0.7	0.73	0.76	0.8	0.83	0.86	0.87	0.88	0.89	0.91	0.92	0.94	0.98	1.02	1.07	1.1	1.14	1.17	1.2	1.23	1.26
694	1.12	0.91	0.78	0.7	0.66	0.64	0.66	0.62	0.61	0.63	0.66	0.68	0.69	0.71	0.72	0.74	0.77	0.81	0.83	0.86	0.87	0.9	0.92	0.95	0.94	0.96	0.97	0.99	1	1.04	1.08	1.1	1.11	1.12	1.12	1.11	1.1	1.1	1.11	1.12	1.15	1.21	1.27	1.32	1.38	1.42	1.45	1.48	1.52
695	1.12	0.91	0.78	0.7	0.66	0.64	0.66	0.62	0.61	0.63	0.66	0.68	0.69	0.71	0.72	0.74	0.77	0.81	0.83	0.86	0.87	0.9	0.92	0.95	0.94	0.96	0.97	0.99	1	1.04	1.08	1.1	1.11	1.12	1.12	1.11	1.1	1.1	1.11	1.12	1.15	1.21	1.27	1.32	1.38	1.42	1.45	1.48	1.52
696	1.5	1.52	1.54	1.53	1.53	1.54	1.58	1.59	1.61	1.63	1.63	1.64	1.66	1.64	1.6	1.6	1.62	1.65	1.74	1.8	1.8	1.8	1.8	1.8	1.8	1.8	1.8	1.59	1.38	1.18	0.94	0.74	0.76	0.75	0.7	0.67	0.6	0.6	0.6	0.6	0.6	0.6	0.6	0.6	0.6	0.6	0.63	0.67	0.72
697	0.87	0.92	0.98	1.03	1.06	1.1	1.15	1.18	1.23	1.26	1.29	1.32	1.35	1.38	1.44	1.48	1.5	1.51	1.52	1.52	1.53	1.53	1.54	1.52	1.49	1.49	1.5	1.53	1.57	1.64	1.66	1.69	1.68	1.69	1.71	1.74	1.75	1.76	1.74	1.68	1.62	1.62	1.43	1.26	1.11	0.96	0.78	0.81	0.8
698	0.87	0.92	0.98	1.03	1.06	1.1	1.15	1.18	1.23	1.26	1.29	1.32	1.35	1.38	1.44	1.48	1.5	1.51	1.52	1.52	1.53	1.53	1.54	1.52	1.49	1.49	1.5	1.53	1.57	1.64	1.66	1.69	1.68	1.69	1.71	1.74	1.75	1.76	1.74	1.68	1.62	1.62	1.43	1.26	1.11	0.96	0.78	0.81	0.8
699	1.12	1.1	1.1	1.11	1.13	1.14	1.18	1.22	1.27	1.3	1.36	1.4	1.43	1.44	1.43	1.4	1.37	1.34	1.35	1.37	1.39	1.46	1.5	1.54	1.6	1.66	1.44	1.3	1.1	0.86	0.67	0.69	0.64	0.63	0.61	0.6	0.6	0.6	0.6	0.6	0.6	0.6	0.62	0.68	0.75	0.81	0.86	0.9	0.94
700	1.12	1.1	1.1	1.11	1.13	1.14	1.18	1.22	1.27	1.3	1.36	1.4	1.43	1.44	1.43	1.4	1.37	1.34	1.35	1.37	1.39	1.46	1.5	1.54	1.6	1.66	1.44	1.3	1.1	0.86	0.67	0.69	0.64	0.63	0.61	0.6	0.6	0.6	0.6	0.6	0.6	0.6	0.62	0.68	0.75	0.81	0.86	0.9	0.94
701	1.36	1.37	1.39	1.41	1.43	1.44	1.45	1.47	1.44	1.44	1.45	1.45	1.42	1.44	1.44	1.42	1.36	1.23	1.08	0.96	0.87	0.8	0.8	0.81	0.77	0.71	0.65	0.61	0.6	0.6	0.6	0.6	0.6	0.6	0.6	0.6	0.65	0.68	0.71	0.76	0.8	0.82	0.85	0.9	0.92	0.94	0.96	0.99	1
702	1.36	1.37	1.39	1.41	1.43	1.44	1.45	1.47	1.44	1.44	1.45	1.45	1.42	1.44	1.44	1.42	1.36	1.23	1.08	0.96	0.87	0.8	0.8	0.81	0.77	0.71	0.65	0.61	0.6	0.6	0.6	0.6	0.6	0.6	0.6	0.6	0.65	0.68	0.71	0.76	0.8	0.82	0.85	0.9	0.92	0.94	0.96	0.99	1
703	1.35	1.37	1.4	1.42	1.46	1.5	1.53	1.55	1.56	1.59	1.57	1.54	1.52	1.47	1.43	1.44	1.45	1.48	1.52	1.56	1.63	1.67	1.69	1.69	1.67	1.63	1.64	1.64	1.7	1.73	1.65	1.61	1.43	1.26	1.06	0.98	0.83	0.82	0.79	0.78	0.73	0.68	0.66	0.63	0.62	0.62	0.63	0.66	0.7
704	1.35	1.37	1.4	1.42	1.46	1.5	1.53	1.55	1.56	1.59	1.57	1.54	1.52	1.47	1.43	1.44	1.45	1.48	1.52	1.56	1.63	1.67	1.69	1.69	1.67	1.63	1.64	1.64	1.7	1.73	1.65	1.61	1.43	1.26	1.06	0.98	0.83	0.82	0.79	0.78	0.73	0.68	0.66	0.63	0.62	0.62	0.63	0.66	0.7
705	1.27	1.29	1.33	1.38	1.41	1.44	1.45	1.46	1.45	1.44	1.41	1.4	1.41	1.43	1.47	1.53	1.42	1.27	1.13	0.98	0.82	0.8	0.79	0.76	0.72	0.68	0.65	0.63	0.62	0.62	0.63	0.63	0.64	0.66	0.68	0.7	0.73	0.78	0.85	0.91	0.98	1.02	1.03	1.02	1.02	1.02	1.01	1.01	1.04
706	1.27	1.29	1.33	1.38	1.41	1.44	1.45	1.46	1.45	1.44	1.41	1.4	1.41	1.43	1.47	1.53	1.42	1.27	1.13	0.98	0.82	0.8	0.79	0.76	0.72	0.68	0.65	0.63	0.62	0.62	0.63	0.63	0.64	0.66	0.68	0.7	0.73	0.78	0.85	0.91	0.98	1.02	1.03	1.02	1.02	1.02	1.01	1.01	1.04
707	1.19	1.23	1.28	1.33	1.35	1.39	1.43	1.48	1.5	1.54	1.58	1.58	1.55	1.54	1.51	1.5	1.51	1.56	1.61	1.67	1.68	1.71	1.7	1.68	1.64	1.64	1.62	1.61	1.61	1.65	1.68	1.71	1.79	1.8	1.77	1.6	1.41	1.2	0.97	0.94	0.96	0.95	0.92	0.88	0.85	0.83	0.84	0.87	0.88
708	1.19	1.23	1.28	1.33	1.35	1.39	1.43	1.48	1.5	1.54	1.58	1.58	1.55	1.54	1.51	1.5	1.51	1.56	1.61	1.67	1.68	1.71	1.7	1.68	1.64	1.64	1.62	1.61	1.61	1.65	1.68	1.71	1.79	1.8	1.77	1.6	1.41	1.2	0.97	0.94	0.96	0.95	0.92	0.88	0.85	0.83	0.84	0.87	0.88
709	1.3	1.36	1.4	1.45	1.47	1.47	1.47	1.41	1.38	1.42	1.47	1.52	1.58	1.62	1.61	1.58	1.52	1.52	1.53	1.56	1.62	1.67	1.68	1.68	1.47	1.26	1.05	0.85	0.67	0.68	0.65	0.66	0.65	0.62	0.6	0.6	0.6	0.6	0.6	0.61	0.61	0.63	0.65	0.68	0.72	0.77	0.79	0.81	0.85
710	1.3	1.36	1.4	1.45	1.47	1.47	1.47	1.41	1.38	1.42	1.47	1.52	1.58	1.62	1.61	1.58	1.52	1.52	1.53	1.56	1.62	1.67	1.68	1.68	1.47	1.26	1.05	0.85	0.67	0.68	0.65	0.66	0.65	0.62	0.6	0.6	0.6	0.6	0.6	0.61	0.61	0.63	0.65	0.68	0.72	0.77	0.79	0.81	0.85
711	1.8	1.78	1.72	1.7	1.7	1.66	1.65	1.72	1.51	1.33	1.19	1	0.77	0.79	0.78	0.76	0.71	0.67	0.64	0.63	0.64	0.68	0.74	0.8	0.85	0.91	0.96	0.99	1.02	1.04	1.04	1.02	1.01	1.02	1.02	1.04	1.11	1.15	1.18	1.22	1.25	1.26	1.31	1.35	1.38	1.41	1.42	1.4	1.41
712	1.8	1.78	1.72	1.7	1.7	1.66	1.65	1.72	1.51	1.33	1.19	1	0.77	0.79	0.78	0.76	0.71	0.67	0.64	0.63	0.64	0.68	0.74	0.8	0.85	0.91	0.96	0.99	1.02	1.04	1.04	1.02	1.01	1.02	1.02	1.04	1.11	1.15	1.18	1.22	1.25	1.26	1.31	1.35	1.38	1.41	1.42	1.4	1.41
713	1.02	1.02	1.03	1.02	1.04	1.06	1.1	1.13	1.18	1.25	1.26	1.25	1.24	1.21	1.17	1.15	1.17	1.17	1.19	1.22	1.24	1.26	1.3	1.32	1.38	1.4	1.47	1.57	1.66	1.71	1.78	1.8	1.74	1.65	1.52	1.42	1.31	1.26	1.22	1.23	1.23	1.26	1.29	1.3	1.3	1.31	1.3	1.29	1.33
714	1.02	1.02	1.03	1.02	1.04	1.06	1.1	1.13	1.18	1.25	1.26	1.25	1.24	1.21	1.17	1.15	1.17	1.17	1.19	1.22	1.24	1.26	1.3	1.32	1.38	1.4	1.47	1.57	1.66	1.71	1.78	1.8	1.74	1.65	1.52	1.42	1.31	1.26	1.22	1.23	1.23	1.26	1.29	1.3	1.3	1.31	1.3	1.29	1.33
715	0.61	0.6	0.6	0.6	0.61	0.62	0.63	0.64	0.64	0.66	0.68	0.71	0.75	0.78	0.79	0.81	0.83	0.84	0.87	0.91	0.94	0.97	0.99	1.01	1.02	1.02	1.02	1.05	1.09	1.15	1.2	1.22	1.23	1.21	1.22	1.24	1.28	1.33	1.39	1.41	1.43	1.44	1.43	1.41	1.4	1.37	1.37	1.4	1.45
716	0.61	0.6	0.6	0.6	0.61	0.62	0.63	0.64	0.64	0.66	0.68	0.71	0.75	0.78	0.79	0.81	0.83	0.84	0.87	0.91	0.94	0.97	0.99	1.01	1.02	1.02	1.02	1.05	1.09	1.15	1.2	1.22	1.23	1.21	1.22	1.24	1.28	1.33	1.39	1.41	1.43	1.44	1.43	1.41	1.4	1.37	1.37	1.4	1.45
717	1.45	1.46	1.45	1.44	1.46	1.48	1.51	1.55	1.62	1.67	1.73	1.76	1.75	1.75	1.76	1.78	1.8	1.8	1.8	1.8	1.8	1.8	1.77	1.74	1.72	1.72	1.74	1.75	1.79	1.8	1.8	1.8	1.8	1.6	1.37	1.18	1	0.8	0.83	0.81	0.78	0.72	0.67	0.62	0.6	0.6	0.62	0.65	0.71
718	1.45	1.46	1.45	1.44	1.46	1.48	1.51	1.55	1.62	1.67	1.73	1.76	1.75	1.75	1.76	1.78	1.8	1.8	1.8	1.8	1.8	1.8	1.77	1.74	1.72	1.72	1.74	1.75	1.79	1.8	1.8	1.8	1.8	1.6	1.37	1.18	1	0.8	0.83	0.81	0.78	0.72	0.67	0.62	0.6	0.6	0.62	0.65	0.71
719	1.42	1.43	1.41	1.39	1.4	1.41	1.43	1.46	1.52	1.59	1.64	1.65	1.65	1.65	1.65	1.65	1.68	1.71	1.72	1.71	1.71	1.67	1.65	1.64	1.63	1.62	1.65	1.65	1.68	1.72	1.72	1.7	1.73	1.51	1.3	1.11	0.96	0.78	0.81	0.8	0.79	0.73	0.68	0.64	0.62	0.62	0.64	0.67	0.73
720	1.42	1.43	1.41	1.39	1.4	1.41	1.43	1.46	1.52	1.59	1.64	1.65	1.65	1.65	1.65	1.65	1.68	1.71	1.72	1.71	1.71	1.67	1.65	1.64	1.63	1.62	1.65	1.65	1.68	1.72	1.72	1.7	1.73	1.51	1.3	1.11	0.96	0.78	0.81	0.8	0.79	0.73	0.68	0.64	0.62	0.62	0.64	0.67	0.73
721	1.59	1.57	1.59	1.58	1.56	1.51	1.42	1.34	1.32	1.36	1.39	1.27	1.11	0.89	0.73	0.61	0.62	0.62	0.65	0.6	0.6	0.6	0.6	0.6	0.6	0.6	0.6	0.64	0.69	0.75	0.81	0.83	0.87	0.9	0.91	0.92	0.94	0.95	0.96	0.96	0.97	0.98	0.99	0.98	0.98	0.99	0.99	1	1.03
722	1.59	1.57	1.59	1.58	1.56	1.51	1.42	1.34	1.32	1.36	1.39	1.27	1.11	0.89	0.73	0.61	0.62	0.62	0.65	0.6	0.6	0.6	0.6	0.6	0.6	0.6	0.6	0.64	0.69	0.75	0.81	0.83	0.87	0.9	0.91	0.92	0.94	0.95	0.96	0.96	0.97	0.98	0.99	0.98	0.98	0.99	0.99	1	1.03
723	1.33	1.32	1.31	1.29	1.26	1.23	1.22	1.21	1.22	1.27	1.28	1.29	1.28	1.33	1.14	0.98	0.79	0.71	0.6	0.6	0.6	0.62	0.6	0.6	0.6	0.6	0.6	0.6	0.6	0.6	0.6	0.6	0.6	0.62	0.66	0.69	0.71	0.73	0.75	0.77	0.8	0.81	0.83	0.84	0.85	0.85	0.86	0.85	0.87
724	1.64	1.69	1.74	1.77	1.8	1.8	1.8	1.79	1.76	1.76	1.74	1.74	1.75	1.8	1.8	1.8	1.8	1.8	1.8	1.8	1.8	1.8	1.65	1.45	1.24	NaN	1.02	NaN	0.79	0.79	0.77	0.77	0.73	0.69	0.66	0.66	0.66	0.66	0.66	0.67	0.68	0.71	0.74	0.78	0.83	0.89	0.94	1	1.05
725	1.64	1.69	1.74	1.77	1.8	1.8	1.8	1.79	1.76	1.76	1.74	1.74	1.75	1.8	1.8	1.8	1.8	1.8	1.8	1.8	1.8	1.8	1.65	1.45	1.24	NaN	1.02	NaN	0.79	0.79	0.77	0.77	0.73	0.69	0.66	0.66	0.66	0.66	0.66	0.67	0.68	0.71	0.74	0.78	0.83	0.89	0.94	1	1.05
726	0.98	1.03	1.09	1.15	1.21	1.27	1.33	1.38	1.42	1.46	1.5	1.53	1.54	1.57	1.61	1.64	1.67	1.69	1.69	1.71	1.72	1.73	1.74	1.75	1.75	1.77	1.78	1.8	1.8	1.8	1.8	1.8	1.8	1.8	1.8	1.8	1.8	1.8	1.74	1.53	1.28	1.04	0.78	0.81	0.81	0.8	0.77	0.74	0.69
727	0.98	1.03	1.09	1.15	1.21	1.27	1.33	1.38	1.42	1.46	1.5	1.53	1.54	1.57	1.61	1.64	1.67	1.69	1.69	1.71	1.72	1.73	1.74	1.75	1.75	1.77	1.78	1.8	1.8	1.8	1.8	1.8	1.8	1.8	1.8	1.8	1.8	1.8	1.74	1.53	1.28	1.04	0.78	0.81	0.81	0.8	0.77	0.74	0.69
728	0.6	0.6	0.6	0.6	0.6	0.6	0.62	0.66	0.7	0.73	0.75	0.76	0.73	0.73	0.74	0.76	0.78	0.82	0.86	0.87	0.9	0.92	0.94	0.95	1	1.01	1.02	1.03	1.04	1.04	1.07	1.08	1.11	1.14	1.15	1.14	1.17	1.2	1.24	1.29	1.34	1.38	1.39	1.38	1.37	1.35	1.36	1.39	1.39
729	0.6	0.6	0.6	0.6	0.6	0.6	0.62	0.66	0.7	0.73	0.75	0.76	0.73	0.73	0.74	0.76	0.78	0.82	0.86	0.87	0.9	0.92	0.94	0.95	1	1.01	1.02	1.03	1.04	1.04	1.07	1.08	1.11	1.14	1.15	1.14	1.17	1.2	1.24	1.29	1.34	1.38	1.39	1.38	1.37	1.35	1.36	1.39	1.39
730	1.77	1.77	1.79	1.8	1.8	1.8	1.8	1.8	1.8	1.8	1.8	1.79	1.73	1.66	1.64	1.67	1.67	1.67	1.68	1.71	1.74	1.59	1.41	1.23	1.05	0.85	0.85	0.86	0.86	0.83	0.8	0.76	0.74	0.74	0.76	0.8	0.83	0.87	0.89	0.91	0.94	0.96	0.99	1.02	1.06	1.09	1.12	1.15	1.21
731	1.77	1.77	1.79	1.8	1.8	1.8	1.8	1.8	1.8	1.8	1.8	1.79	1.73	1.66	1.64	1.67	1.67	1.67	1.68	1.71	1.74	1.59	1.41	1.23	1.05	0.85	0.85	0.86	0.86	0.83	0.8	0.76	0.74	0.74	0.76	0.8	0.83	0.87	0.89	0.91	0.94	0.96	0.99	1.02	1.06	1.09	1.12	1.15	1.21
732	0.75	0.78	0.82	0.87	0.93	0.99	1.04	1.07	1.11	1.14	1.15	1.17	1.2	1.22	1.23	1.25	1.29	1.3	1.32	1.33	1.36	1.36	1.38	1.41	1.42	1.43	1.44	1.44	1.45	1.48	1.52	1.57	1.62	1.67	1.7	1.74	1.75	1.78	1.8	1.8	1.8	1.8	1.8	1.8	1.8	1.8	1.8	1.8	1.66
733	0.75	0.78	0.82	0.87	0.93	0.99	1.04	1.07	1.11	1.14	1.15	1.17	1.2	1.22	1.23	1.25	1.29	1.3	1.32	1.33	1.36	1.36	1.38	1.41	1.42	1.43	1.44	1.44	1.45	1.48	1.52	1.57	1.62	1.67	1.7	1.74	1.75	1.78	1.8	1.8	1.8	1.8	1.8	1.8	1.8	1.8	1.8	1.8	1.66
734	0.79	0.78	0.78	0.8	0.85	0.9	0.95	0.99	1.03	1.08	1.13	1.17	1.22	1.26	1.29	1.32	1.34	1.37	1.41	1.42	1.43	1.45	1.44	1.45	1.44	1.41	1.4	1.37	1.35	1.39	1.43	1.48	1.57	1.68	1.76	1.8	1.8	1.8	1.8	1.8	1.8	1.8	1.8	1.76	1.74	1.71	1.66	1.59	1.55
735	0.79	0.78	0.78	0.8	0.85	0.9	0.95	0.99	1.03	1.08	1.13	1.17	1.22	1.26	1.29	1.32	1.34	1.37	1.41	1.42	1.43	1.45	1.44	1.45	1.44	1.41	1.4	1.37	1.35	1.39	1.43	1.48	1.57	1.68	1.76	1.8	1.8	1.8	1.8	1.8	1.8	1.8	1.8	1.76	1.74	1.71	1.66	1.59	1.55
736	1.12	1.1	1.1	1.11	1.13	1.14	1.18	1.22	1.27	1.3	1.36	1.4	1.43	1.44	1.43	1.4	1.37	1.34	1.35	1.37	1.39	1.46	1.5	1.54	1.6	1.66	1.44	1.3	1.1	0.86	0.67	0.69	0.64	0.63	0.61	0.6	0.6	0.6	0.6	0.6	0.6	0.6	0.62	0.68	0.75	0.81	0.86	0.9	0.94
737	1.12	1.1	1.1	1.11	1.13	1.14	1.18	1.22	1.27	1.3	1.36	1.4	1.43	1.44	1.43	1.4	1.37	1.34	1.35	1.37	1.39	1.46	1.5	1.54	1.6	1.66	1.44	1.3	1.1	0.86	0.67	0.69	0.64	0.63	0.61	0.6	0.6	0.6	0.6	0.6	0.6	0.6	0.62	0.68	0.75	0.81	0.86	0.9	0.94
738	1.47	1.45	1.42	1.42	1.47	1.56	1.68	1.76	1.77	1.72	1.68	1.6	1.57	1.56	1.59	1.65	1.72	1.56	1.39	1.19	1	0.8	0.82	0.81	0.82	0.77	0.73	0.69	0.67	0.67	0.67	0.68	0.7	0.73	0.74	0.76	0.78	0.81	0.84	0.9	0.92	0.97	1.03	1.08	1.14	1.23	1.3	1.37	1.4
739	1.42	1.43	1.41	1.39	1.4	1.41	1.43	1.46	1.52	1.59	1.64	1.65	1.65	1.65	1.65	1.65	1.68	1.71	1.72	1.71	1.71	1.67	1.65	1.64	1.63	1.62	1.65	1.65	1.68	1.72	1.72	1.7	1.73	1.51	1.3	1.11	0.96	0.78	0.81	0.8	0.79	0.73	0.68	0.64	0.62	0.62	0.64	0.67	0.73
740	1.1	1.15	1.19	1.17	1.14	1.09	1.07	1.04	1.07	1.08	1.12	1.14	1.17	1.15	1.14	1.15	1.15	1.15	1.19	1.24	1.24	1.24	1.25	1.23	1.23	1.25	1.14	1.03	0.86	0.71	0.6	0.6	0.6	0.6	0.6	0.6	0.6	0.6	0.6	0.6	0.6	0.6	0.6	0.6	0.6	0.6	0.6	0.6	0.6
741	1.1	1.15	1.19	1.17	1.14	1.09	1.07	1.04	1.07	1.08	1.12	1.14	1.17	1.15	1.14	1.15	1.15	1.15	1.19	1.24	1.24	1.24	1.25	1.23	1.23	1.25	1.14	1.03	0.86	0.71	0.6	0.6	0.6	0.6	0.6	0.6	0.6	0.6	0.6	0.6	0.6	0.6	0.6	0.6	0.6	0.6	0.6	0.6	0.6
742	1.1	1.1	1.11	1.14	1.2	1.24	1.29	1.33	1.33	1.32	1.31	1.29	1.28	1.3	1.31	1.34	1.36	1.36	1.35	1.34	1.34	1.35	1.38	1.43	1.46	1.32	1.14	0.93	0.78	0.62	0.62	0.64	0.66	0.61	0.6	0.6	0.6	0.6	0.6	0.62	0.64	0.67	0.68	0.7	0.72	0.74	0.77	0.81	0.83
743	1.1	1.1	1.11	1.14	1.2	1.24	1.29	1.33	1.33	1.32	1.31	1.29	1.28	1.3	1.31	1.34	1.36	1.36	1.35	1.34	1.34	1.35	1.38	1.43	1.46	1.32	1.14	0.93	0.78	0.62	0.62	0.64	0.66	0.61	0.6	0.6	0.6	0.6	0.6	0.62	0.64	0.67	0.68	0.7	0.72	0.74	0.77	0.81	0.83
744	1.17	1.21	1.24	1.28	1.29	1.27	1.25	1.24	1.23	1.22	1.23	1.24	1.26	1.29	1.33	1.36	1.4	1.43	1.44	1.43	1.44	1.43	1.41	1.4	1.42	1.44	1.3	1.18	1.06	0.92	0.77	0.78	0.77	0.74	0.71	0.68	0.66	0.64	0.64	0.66	0.69	0.71	0.74	0.78	0.81	0.82	0.83	0.84	0.88
745	1.17	1.21	1.24	1.28	1.29	1.27	1.25	1.24	1.23	1.22	1.23	1.24	1.26	1.29	1.33	1.36	1.4	1.43	1.44	1.43	1.44	1.43	1.41	1.4	1.42	1.44	1.3	1.18	1.06	0.92	0.77	0.78	0.77	0.74	0.71	0.68	0.66	0.64	0.64	0.66	0.69	0.71	0.74	0.78	0.81	0.82	0.83	0.84	0.88
746	1.1	1.1	1.11	1.14	1.2	1.24	1.29	1.33	1.33	1.32	1.31	1.29	1.28	1.3	1.31	1.34	1.36	1.36	1.35	1.34	1.34	1.35	1.38	1.43	1.46	1.32	1.14	0.92	0.78	0.64	0.63	0.64	0.67	0.62	0.6	0.6	0.6	0.6	0.6	0.63	0.66	0.69	0.72	0.73	0.75	0.78	0.82	0.86	0.92
747	1.1	1.1	1.11	1.14	1.2	1.24	1.29	1.33	1.33	1.32	1.31	1.29	1.28	1.3	1.31	1.34	1.36	1.36	1.35	1.34	1.34	1.35	1.38	1.43	1.46	1.32	1.14	0.92	0.78	0.64	0.63	0.64	0.67	0.62	0.6	0.6	0.6	0.6	0.6	0.63	0.66	0.69	0.72	0.73	0.75	0.78	0.82	0.86	0.92
748	0.6	0.6	0.6	0.6	0.6	0.6	0.6	0.6	0.6	0.6	0.6	0.6	0.6	0.6	0.6	0.6	0.6	0.6	0.6	0.6	0.6	0.6	0.6	0.6	0.6	0.61	0.62	0.63	0.66	0.68	0.72	0.77	0.82	0.86	0.92	0.95	0.97	0.96	0.95	0.92	0.91	0.9	0.9	0.91	0.95	0.99	1.04	1.07	1.11
749	0.6	0.6	0.6	0.6	0.6	0.6	0.6	0.6	0.6	0.6	0.6	0.6	0.6	0.6	0.6	0.6	0.6	0.6	0.6	0.6	0.6	0.6	0.6	0.6	0.6	0.61	0.62	0.63	0.66	0.68	0.72	0.77	0.82	0.86	0.92	0.95	0.97	0.96	0.95	0.92	0.91	0.9	0.9	0.91	0.95	0.99	1.04	1.07	1.11
750	1.28	1.29	1.32	1.37	1.42	1.47	1.5	1.51	1.51	1.48	1.47	1.5	1.53	1.57	1.64	1.69	1.72	1.79	1.58	1.38	1.2	1.02	0.82	0.87	0.88	0.87	0.83	0.79	0.75	0.72	0.7	0.71	0.71	0.73	0.76	0.78	0.8	0.83	0.86	0.88	0.9	0.93	0.96	1	1.04	1.07	1.1	1.11	1.13
751	0.62	0.74	0.8	0.87	0.91	0.95	0.98	1.01	1.02	1.03	1.06	1.08	1.1	1.14	1.18	1.18	1.2	1.2	1.2	1.18	1.19	1.19	1.2	1.18	1.2	1.22	1.23	1.25	1.29	1.32	1.32	1.34	1.34	1.34	1.36	1.38	1.37	1.38	1.36	1.32	1.31	1.32	1.29	1.32	1.36	1.37	1.35	1.39	1.43
752	0.62	0.74	0.8	0.87	0.91	0.95	0.98	1.01	1.02	1.03	1.06	1.08	1.1	1.14	1.18	1.18	1.2	1.2	1.2	1.18	1.19	1.19	1.2	1.18	1.2	1.22	1.23	1.25	1.29	1.32	1.32	1.34	1.34	1.34	1.36	1.38	1.37	1.38	1.36	1.32	1.31	1.32	1.29	1.32	1.36	1.37	1.35	1.39	1.43
753	1.26	1.28	1.32	1.34	1.32	1.28	1.29	1.27	1.22	1.24	1.31	1.37	1.44	1.51	1.56	1.59	1.6	1.59	1.6	1.59	1.58	1.58	1.61	1.67	1.74	1.76	1.73	1.68	1.66	1.64	1.63	1.65	1.65	1.66	1.64	1.47	1.31	1.18	1.03	0.86	0.85	0.82	0.74	0.66	0.61	0.6	0.6	0.6	0.6
754	1.26	1.28	1.32	1.34	1.32	1.28	1.29	1.27	1.22	1.24	1.31	1.37	1.44	1.51	1.56	1.59	1.6	1.59	1.6	1.59	1.58	1.58	1.61	1.67	1.74	1.76	1.73	1.68	1.66	1.64	1.63	1.65	1.65	1.66	1.64	1.47	1.31	1.18	1.03	0.86	0.85	0.82	0.74	0.66	0.61	0.6	0.6	0.6	0.6
755	1.3	1.35	1.4	1.45	1.48	1.49	1.48	1.42	1.39	1.42	1.47	1.52	1.58	1.63	1.62	1.58	1.52	1.51	1.52	1.55	1.6	1.66	1.66	1.67	1.45	1.25	1.03	0.85	0.7	0.72	0.72	0.75	0.74	0.69	0.67	0.66	0.65	0.67	0.68	0.7	0.72	0.75	0.77	0.8	0.83	0.86	0.89	0.92	0.94
756	1.3	1.35	1.4	1.45	1.48	1.49	1.48	1.42	1.39	1.42	1.47	1.52	1.58	1.63	1.62	1.58	1.52	1.51	1.52	1.55	1.6	1.66	1.66	1.67	1.45	1.25	1.03	0.85	0.7	0.72	0.72	0.75	0.74	0.69	0.67	0.66	0.65	0.67	0.68	0.7	0.72	0.75	0.77	0.8	0.83	0.86	0.89	0.92	0.94
757	1.31	1.31	1.33	1.34	1.35	1.38	1.41	1.41	1.42	1.42	1.42	1.41	1.39	1.36	1.33	1.3	1.27	1.28	1.29	1.29	1.31	1.35	1.37	1.41	1.46	1.51	1.53	1.56	1.6	1.61	1.45	1.29	1.11	0.93	0.75	0.73	0.71	0.7	0.65	0.6	0.6	0.6	0.6	0.6	0.61	0.63	0.66	0.7	0.72
758	1.31	1.31	1.33	1.34	1.35	1.38	1.41	1.41	1.42	1.42	1.42	1.41	1.39	1.36	1.33	1.3	1.27	1.28	1.29	1.29	1.31	1.35	1.37	1.41	1.46	1.51	1.53	1.56	1.6	1.61	1.45	1.29	1.11	0.93	0.75	0.73	0.71	0.7	0.65	0.6	0.6	0.6	0.6	0.6	0.61	0.63	0.66	0.7	0.72
759	1.78	1.76	1.72	1.64	1.62	1.56	1.55	1.55	1.61	1.63	1.73	1.57	1.4	1.23	1.05	0.81	0.81	0.79	0.75	0.71	0.67	0.65	0.64	0.64	0.66	0.68	0.73	0.78	0.83	0.88	0.92	0.95	0.98	1.01	1.04	1.06	1.07	1.07	1.07	1.05	1.05	1.06	1.1	1.14	1.18	1.2	1.19	1.2	1.19
760	1.78	1.76	1.72	1.64	1.62	1.56	1.55	1.55	1.61	1.63	1.73	1.57	1.4	1.23	1.05	0.81	0.81	0.79	0.75	0.71	0.67	0.65	0.64	0.64	0.66	0.68	0.73	0.78	0.83	0.88	0.92	0.95	0.98	1.01	1.04	1.06	1.07	1.07	1.07	1.05	1.05	1.06	1.1	1.14	1.18	1.2	1.19	1.2	1.19
761	1.55	1.55	1.57	1.58	1.6	1.65	1.66	1.69	1.7	1.68	1.62	1.56	1.35	1.15	0.92	0.8	0.69	0.7	0.71	0.73	0.68	0.63	0.6	0.6	0.61	0.62	0.64	0.66	0.69	0.71	0.75	0.79	0.82	0.85	0.88	0.91	0.94	0.98	1	1	1.01	1.02	1.02	1.04	1.06	1.07	1.08	1.07	1.05
762	0.6	0.6	0.6	0.6	0.6	0.6	0.6	0.6	0.6	0.6	0.6	0.6	0.6	0.6	0.6	0.61	0.64	0.66	0.67	0.69	0.7	0.71	0.73	0.75	0.77	0.8	0.83	0.85	0.86	0.88	0.88	0.89	0.91	0.93	0.95	0.97	0.97	0.97	0.96	0.97	0.98	1	1	1.02	1.04	1.02	1.02	1.01	1.01
763	0.6	0.6	0.6	0.6	0.6	0.6	0.6	0.6	0.6	0.6	0.6	0.6	0.6	0.6	0.6	0.61	0.64	0.66	0.67	0.69	0.7	0.71	0.73	0.75	0.77	0.8	0.83	0.85	0.86	0.88	0.88	0.89	0.91	0.93	0.95	0.97	0.97	0.97	0.96	0.97	0.98	1	1	1.02	1.04	1.02	1.02	1.01	1.01
764	1.23	1.23	1.28	1.3	1.15	1	0.86	0.7	0.6	0.62	0.62	0.61	0.6	0.6	0.6	0.6	0.6	0.6	0.6	0.6	0.6	0.6	0.6	0.6	0.63	0.65	0.66	0.68	0.7	0.72	0.74	0.76	0.77	0.79	0.81	0.83	0.85	0.88	0.91	0.94	0.95	0.96	0.97	0.98	0.98	1	1.02	1.03	1.05
765	1.23	1.23	1.28	1.3	1.15	1	0.86	0.7	0.6	0.62	0.62	0.61	0.6	0.6	0.6	0.6	0.6	0.6	0.6	0.6	0.6	0.6	0.6	0.6	0.63	0.65	0.66	0.68	0.7	0.72	0.74	0.76	0.77	0.79	0.81	0.83	0.85	0.88	0.91	0.94	0.95	0.96	0.97	0.98	0.98	1	1.02	1.03	1.05
766	0.66	0.68	0.69	0.69	0.67	0.63	0.6	0.6	0.6	0.6	0.6	0.6	0.6	0.6	0.6	0.6	0.63	0.69	0.73	0.77	0.84	0.88	0.92	0.96	1	1	1	1.01	1	1.01	1.01	1.06	1.09	1.12	1.16	1.19	1.2	1.22	1.25	1.26	1.28	1.27	1.26	1.25	1.29	1.31	1.32	1.34	1.37
767	0.66	0.68	0.69	0.69	0.67	0.63	0.6	0.6	0.6	0.6	0.6	0.6	0.6	0.6	0.6	0.6	0.63	0.69	0.73	0.77	0.84	0.88	0.92	0.96	1	1	1	1.01	1	1.01	1.01	1.06	1.09	1.12	1.16	1.19	1.2	1.22	1.25	1.26	1.28	1.27	1.26	1.25	1.29	1.31	1.32	1.34	1.37
768	1.8	1.8	1.8	1.8	1.8	1.8	1.72	1.47	1.23	1.04	0.85	0.88	0.88	0.86	0.78	0.71	0.65	0.62	0.6	0.61	0.66	0.7	0.73	0.77	0.8	0.81	0.84	0.9	0.96	1.01	1.06	1.1	1.13	1.18	1.21	1.22	1.24	1.22	1.22	1.24	1.28	1.35	1.41	1.46	1.5	1.53	1.55	1.56	1.56
769	1.8	1.8	1.8	1.8	1.8	1.8	1.72	1.47	1.23	1.04	0.85	0.88	0.88	0.86	0.78	0.71	0.65	0.62	0.6	0.61	0.66	0.7	0.73	0.77	0.8	0.81	0.84	0.9	0.96	1.01	1.06	1.1	1.13	1.18	1.21	1.22	1.24	1.22	1.22	1.24	1.28	1.35	1.41	1.46	1.5	1.53	1.55	1.56	1.56
770	1.59	1.59	1.6	1.6	1.55	1.52	1.51	1.55	1.59	1.61	1.44	1.3	1.11	0.94	0.81	0.86	0.83	0.82	0.77	0.71	0.67	0.67	0.69	0.71	0.74	0.78	0.8	0.82	0.85	0.9	0.94	0.99	1.04	1.07	1.09	1.14	1.19	1.2	1.23	1.25	1.27	1.24	1.24	1.25	1.23	1.19	1.18	1.17	1.19
771	1.59	1.59	1.6	1.6	1.55	1.52	1.51	1.55	1.59	1.61	1.44	1.3	1.11	0.94	0.81	0.86	0.83	0.82	0.77	0.71	0.67	0.67	0.69	0.71	0.74	0.78	0.8	0.82	0.85	0.9	0.94	0.99	1.04	1.07	1.09	1.14	1.19	1.2	1.23	1.25	1.27	1.24	1.24	1.25	1.23	1.19	1.18	1.17	1.19
772	0.61	0.6	0.6	0.6	0.61	0.62	0.63	0.64	0.64	0.66	0.68	0.71	0.75	0.78	0.79	0.81	0.83	0.84	0.87	0.91	0.94	0.97	0.99	1.01	1.02	1.02	1.02	1.05	1.09	1.15	1.2	1.22	1.23	1.21	1.22	1.24	1.28	1.33	1.39	1.41	1.43	1.44	1.43	1.41	1.4	1.37	1.37	1.4	1.45
773	1.06	1.07	1.07	1.09	1.13	1.14	1.16	1.21	1.24	1.24	1.28	1.34	1.41	1.45	1.46	1.48	1.51	1.51	1.57	1.66	1.71	1.73	1.74	1.73	1.72	1.69	1.65	1.61	1.6	1.59	1.67	1.79	1.8	1.72	1.51	1.29	1.05	0.77	0.77	0.74	0.69	0.62	0.6	0.6	0.6	0.6	0.6	0.62	0.65
774	1.73	1.73	1.55	1.35	1.16	0.97	0.83	0.84	0.83	0.82	0.79	0.75	0.69	0.65	0.62	0.61	0.6	0.6	0.6	0.6	0.6	0.6	0.6	0.6	0.62	0.63	0.64	0.65	0.64	0.63	0.62	0.6	0.6	0.6	0.6	0.6	0.61	0.63	0.67	0.71	0.74	0.74	0.74	0.74	0.72	0.72	0.71	0.72	0.74
775	1.73	1.73	1.55	1.35	1.16	0.97	0.83	0.84	0.83	0.82	0.79	0.75	0.69	0.65	0.62	0.61	0.6	0.6	0.6	0.6	0.6	0.6	0.6	0.6	0.62	0.63	0.64	0.65	0.64	0.63	0.62	0.6	0.6	0.6	0.6	0.6	0.61	0.63	0.67	0.71	0.74	0.74	0.74	0.74	0.72	0.72	0.71	0.72	0.74
776	1.7	1.71	1.71	1.74	1.73	1.69	1.66	1.66	1.62	1.58	1.59	1.59	1.57	1.59	1.63	1.65	1.69	1.75	1.77	1.79	1.8	1.63	1.37	1.15	0.93	0.74	0.71	0.73	0.72	0.7	0.63	0.6	0.6	0.6	0.6	0.6	0.6	0.6	0.6	0.6	0.6	0.6	0.6	0.6	0.61	0.62	0.63	0.66	0.69
777	1.7	1.71	1.71	1.74	1.73	1.69	1.66	1.66	1.62	1.58	1.59	1.59	1.57	1.59	1.63	1.65	1.69	1.75	1.77	1.79	1.8	1.63	1.37	1.15	0.93	0.74	0.71	0.73	0.72	0.7	0.63	0.6	0.6	0.6	0.6	0.6	0.6	0.6	0.6	0.6	0.6	0.6	0.6	0.6	0.61	0.62	0.63	0.66	0.69
778	1.17	1.19	1.19	1.09	0.95	0.8	0.63	0.6	0.6	0.6	0.6	0.62	0.6	0.6	0.6	0.6	0.6	0.6	0.6	0.61	0.63	0.65	0.67	0.7	0.71	0.71	0.71	0.68	0.68	0.68	0.68	0.71	0.76	0.8	0.83	0.86	0.89	0.91	0.93	0.96	0.98	1	1.03	1.03	1.04	1.05	1.05	1.03	1.04
779	1.46	1.46	1.47	1.48	1.47	1.54	1.57	1.59	1.59	1.61	1.59	1.57	1.54	1.5	1.42	1.39	1.35	1.4	1.35	1.49	1.54	1.58	1.54	1.65	1.59	1.39	1.2	1.03	0.87	0.73	0.74	0.76	0.76	0.7	0.65	0.62	0.6	0.6	0.6	0.6	0.6	0.6	0.62	0.64	0.66	0.69	0.73	0.76	0.8
780	1.46	1.46	1.47	1.48	1.47	1.54	1.57	1.59	1.59	1.61	1.59	1.57	1.54	1.5	1.42	1.39	1.35	1.4	1.35	1.49	1.54	1.58	1.54	1.65	1.59	1.39	1.2	1.03	0.87	0.73	0.74	0.76	0.76	0.7	0.65	0.62	0.6	0.6	0.6	0.6	0.6	0.6	0.62	0.64	0.66	0.69	0.73	0.76	0.8
781	1.76	1.75	1.74	1.75	1.74	1.73	1.71	1.68	1.6	1.55	1.52	1.53	1.51	1.54	1.6	1.49	1.31	1.17	0.97	0.77	0.76	0.73	0.7	0.71	0.68	0.66	0.67	0.69	0.72	0.74	0.77	0.79	0.79	0.81	0.84	0.86	0.9	0.96	1	1.05	1.11	1.17	1.22	1.28	1.32	1.35	1.36	1.4	1.43
782	1.76	1.75	1.74	1.75	1.74	1.73	1.71	1.68	1.6	1.55	1.52	1.53	1.51	1.54	1.6	1.49	1.31	1.17	0.97	0.77	0.76	0.73	0.7	0.71	0.68	0.66	0.67	0.69	0.72	0.74	0.77	0.79	0.79	0.81	0.84	0.86	0.9	0.96	1	1.05	1.11	1.17	1.22	1.28	1.32	1.35	1.36	1.4	1.43
783	1.17	1.21	1.24	1.28	1.29	1.27	1.25	1.24	1.23	1.22	1.23	1.24	1.26	1.29	1.33	1.36	1.4	1.43	1.44	1.43	1.44	1.43	1.41	1.4	1.42	1.44	1.3	1.18	1.06	0.92	0.77	0.78	0.77	0.74	0.71	0.68	0.66	0.64	0.64	0.66	0.69	0.71	0.74	0.78	0.81	0.82	0.83	0.84	0.88
784	1.17	1.21	1.24	1.28	1.29	1.27	1.25	1.24	1.23	1.22	1.23	1.24	1.26	1.29	1.33	1.36	1.4	1.43	1.44	1.43	1.44	1.43	1.41	1.4	1.42	1.44	1.3	1.18	1.06	0.92	0.77	0.78	0.77	0.74	0.71	0.68	0.66	0.64	0.64	0.66	0.69	0.71	0.74	0.78	0.81	0.82	0.83	0.84	0.88
785	1.47	1.46	1.48	1.5	1.52	1.56	1.59	1.58	1.63	1.47	1.28	1.02	0.86	0.66	0.66	0.65	0.68	0.62	0.6	0.6	0.6	0.6	0.6	0.6	0.6	0.6	0.6	0.63	0.68	0.73	0.78	0.82	0.84	0.86	0.87	0.88	0.9	0.91	0.93	0.94	0.97	0.99	1.03	1.08	1.11	1.14	1.18	1.19	1.2
786	1.47	1.46	1.48	1.5	1.52	1.56	1.59	1.58	1.63	1.47	1.28	1.02	0.86	0.66	0.66	0.65	0.68	0.62	0.6	0.6	0.6	0.6	0.6	0.6	0.6	0.6	0.6	0.63	0.68	0.73	0.78	0.82	0.84	0.86	0.87	0.88	0.9	0.91	0.93	0.94	0.97	0.99	1.03	1.08	1.11	1.14	1.18	1.19	1.2
787	1.36	1.41	1.45	1.49	1.54	1.62	1.66	1.7	1.7	1.68	1.63	1.58	1.51	1.46	1.44	1.45	1.46	1.51	1.6	1.64	1.68	1.71	1.7	1.7	1.73	1.74	1.77	1.8	1.8	1.8	1.75	1.7	1.6	1.56	1.53	1.53	1.37	1.24	1.09	0.96	0.84	0.85	0.83	0.81	0.79	0.77	0.76	0.77	0.8
788	1.36	1.41	1.45	1.49	1.54	1.62	1.66	1.7	1.7	1.68	1.63	1.58	1.51	1.46	1.44	1.45	1.46	1.51	1.6	1.64	1.68	1.71	1.7	1.7	1.73	1.74	1.77	1.8	1.8	1.8	1.75	1.7	1.6	1.56	1.53	1.53	1.37	1.24	1.09	0.96	0.84	0.85	0.83	0.81	0.79	0.77	0.76	0.77	0.8
789	1.51	1.56	1.6	1.65	1.67	1.65	1.62	1.62	1.6	1.63	1.64	1.65	1.64	1.66	1.45	1.28	1.09	0.94	0.75	0.78	0.78	0.79	0.76	0.73	0.7	0.71	0.74	0.77	0.81	0.86	0.9	0.93	0.97	1.01	1.11	1.21	NaN	NaN	NaN	NaN	NaN	NaN	NaN	1.32	1.42	1.48	1.45	1.42	1.36
790	1.51	1.56	1.6	1.65	1.67	1.65	1.62	1.62	1.6	1.63	1.64	1.65	1.64	1.66	1.45	1.28	1.09	0.94	0.75	0.78	0.78	0.79	0.76	0.73	0.7	0.71	0.74	0.77	0.81	0.86	0.9	0.93	0.97	1.01	1.11	1.21	NaN	NaN	NaN	NaN	NaN	NaN	NaN	1.32	1.42	1.48	1.45	1.42	1.36
791	1.31	1.31	1.33	1.34	1.35	1.38	1.41	1.41	1.42	1.42	1.42	1.41	1.39	1.36	1.33	1.3	1.27	1.28	1.29	1.29	1.31	1.35	1.37	1.41	1.46	1.51	1.53	1.56	1.6	1.61	1.45	1.29	1.11	0.93	0.75	0.73	0.71	0.7	0.65	0.6	0.6	0.6	0.6	0.6	0.61	0.63	0.66	0.7	0.72
792	1.31	1.31	1.33	1.34	1.35	1.38	1.41	1.41	1.42	1.42	1.42	1.41	1.39	1.36	1.33	1.3	1.27	1.28	1.29	1.29	1.31	1.35	1.37	1.41	1.46	1.51	1.53	1.56	1.6	1.61	1.45	1.29	1.11	0.93	0.75	0.73	0.71	0.7	0.65	0.6	0.6	0.6	0.6	0.6	0.61	0.63	0.66	0.7	0.72
793	0.6	0.6	0.6	0.6	0.6	0.6	0.6	0.6	0.63	0.67	0.71	0.74	0.77	0.82	0.86	0.9	0.94	0.97	0.97	0.98	0.97	0.96	0.96	0.97	1.01	1.06	1.13	1.2	1.26	1.29	1.31	1.3	1.28	1.29	1.36	1.41	1.52	1.63	1.73	1.73	1.72	1.64	1.57	1.5	1.45	1.43	1.42	1.41	1.39
794	0.6	0.6	0.6	0.6	0.6	0.6	0.6	0.6	0.63	0.67	0.71	0.74	0.77	0.82	0.86	0.9	0.94	0.97	0.97	0.98	0.97	0.96	0.96	0.97	1.01	1.06	1.13	1.2	1.26	1.29	1.31	1.3	1.28	1.29	1.36	1.41	1.52	1.63	1.73	1.73	1.72	1.64	1.57	1.5	1.45	1.43	1.42	1.41	1.39
795	1.52	1.53	1.57	1.6	1.62	1.63	1.63	1.62	1.65	1.45	1.29	1.12	0.96	0.8	0.85	0.85	0.85	0.84	0.79	0.75	0.72	0.72	0.75	0.78	0.81	0.85	0.89	0.91	0.94	0.97	1	1.01	1.02	1.04	1.07	1.09	1.12	1.16	1.2	1.24	1.27	1.33	1.37	1.41	1.45	1.47	1.47	1.46	1.47
796	1.52	1.53	1.57	1.6	1.62	1.63	1.63	1.62	1.65	1.45	1.29	1.12	0.96	0.8	0.85	0.85	0.85	0.84	0.79	0.75	0.72	0.72	0.75	0.78	0.81	0.85	0.89	0.91	0.94	0.97	1	1.01	1.02	1.04	1.07	1.09	1.12	1.16	1.2	1.24	1.27	1.33	1.37	1.41	1.45	1.47	1.47	1.46	1.47
797	1.72	1.78	1.8	1.8	1.8	1.8	1.8	1.76	1.74	1.73	1.72	1.68	1.67	1.63	1.59	1.58	1.56	1.54	1.52	1.49	1.46	1.49	1.48	1.49	1.51	1.46	1.3	1.13	0.98	0.83	0.74	0.72	0.71	0.67	0.61	0.6	0.6	0.6	0.6	0.6	0.6	0.6	0.6	0.6	0.65	0.71	0.77	0.82	0.85
798	1.72	1.78	1.8	1.8	1.8	1.8	1.8	1.76	1.74	1.73	1.72	1.68	1.67	1.63	1.59	1.58	1.56	1.54	1.52	1.49	1.46	1.49	1.48	1.49	1.51	1.46	1.3	1.13	0.98	0.83	0.74	0.72	0.71	0.67	0.61	0.6	0.6	0.6	0.6	0.6	0.6	0.6	0.6	0.6	0.65	0.71	0.77	0.82	0.85
799	1.25	1.3	1.34	1.38	1.41	1.41	1.4	1.4	1.39	1.39	1.42	1.47	1.54	1.59	1.65	1.68	1.67	1.63	1.6	1.57	1.56	1.43	1.26	1.1	0.94	0.78	0.77	0.77	0.76	0.72	0.68	0.63	0.6	0.61	0.64	0.67	0.69	0.72	0.75	0.76	0.79	0.83	0.85	0.88	0.91	0.93	0.95	0.98	1
800	1.25	1.3	1.34	1.38	1.41	1.41	1.4	1.4	1.39	1.39	1.42	1.47	1.54	1.59	1.65	1.68	1.67	1.63	1.6	1.57	1.56	1.43	1.26	1.1	0.94	0.78	0.77	0.77	0.76	0.72	0.68	0.63	0.6	0.61	0.64	0.67	0.69	0.72	0.75	0.76	0.79	0.83	0.85	0.88	0.91	0.93	0.95	0.98	1
801	1.56	1.58	1.61	1.62	1.61	1.61	1.6	1.63	1.66	1.69	1.72	1.76	1.78	1.8	1.8	1.8	1.79	1.74	1.7	1.66	1.74	1.62	1.47	1.27	1.11	0.87	0.81	0.79	0.79	0.75	0.7	0.69	0.7	0.72	0.76	0.8	0.84	0.9	0.96	1.01	1.05	1.08	1.1	1.1	1.11	1.12	1.15	1.19	1.25
802	1.56	1.58	1.61	1.62	1.61	1.61	1.6	1.63	1.66	1.69	1.72	1.76	1.78	1.8	1.8	1.8	1.79	1.74	1.7	1.66	1.74	1.62	1.47	1.27	1.11	0.87	0.81	0.79	0.79	0.75	0.7	0.69	0.7	0.72	0.76	0.8	0.84	0.9	0.96	1.01	1.05	1.08	1.1	1.1	1.11	1.12	1.15	1.19	1.25
803	1.47	1.54	1.53	1.56	1.58	1.63	1.62	1.64	1.63	1.61	1.53	1.53	1.51	1.53	1.57	1.63	1.66	1.67	1.63	1.6	1.6	1.62	1.7	1.8	1.67	1.49	1.3	1.09	0.83	0.84	0.82	0.78	0.71	0.66	0.62	0.6	0.6	0.6	0.6	0.64	0.69	0.75	0.81	0.87	0.92	0.97	1.03	1.08	1.13
804	1.47	1.54	1.53	1.56	1.58	1.63	1.62	1.64	1.63	1.61	1.53	1.53	1.51	1.53	1.57	1.63	1.66	1.67	1.63	1.6	1.6	1.62	1.7	1.8	1.67	1.49	1.3	1.09	0.83	0.84	0.82	0.78	0.71	0.66	0.62	0.6	0.6	0.6	0.6	0.64	0.69	0.75	0.81	0.87	0.92	0.97	1.03	1.08	1.13
805	0.97	0.82	0.71	0.68	0.66	0.66	0.67	0.65	0.64	0.66	0.68	0.69	0.69	0.68	0.67	0.67	0.71	0.75	0.78	0.82	0.86	0.88	0.9	0.91	0.93	0.95	0.99	1.02	1.07	1.12	1.18	1.23	1.29	1.36	1.42	1.42	1.44	1.45	1.44	1.44	1.48	1.49	1.47	1.45	1.44	1.41	1.4	1.4	1.41
806	0.6	0.6	0.6	0.6	0.6	0.6	0.6	0.6	0.6	0.6	0.6	0.6	0.6	0.6	0.6	0.6	0.67	0.77	0.84	0.91	0.96	0.98	0.98	0.99	1	1.03	1.08	1.15	1.19	1.22	1.22	1.24	1.25	1.29	1.32	1.37	1.38	1.39	1.41	1.44	1.46	1.46	1.47	1.47	1.45	1.45	1.5	1.52	1.54
807	0.6	0.6	0.6	0.6	0.6	0.6	0.6	0.6	0.6	0.6	0.6	0.6	0.6	0.6	0.6	0.6	0.67	0.77	0.84	0.91	0.96	0.98	0.98	0.99	1	1.03	1.08	1.15	1.19	1.22	1.22	1.24	1.25	1.29	1.32	1.37	1.38	1.39	1.41	1.44	1.46	1.46	1.47	1.47	1.45	1.45	1.5	1.52	1.54
808	0.6	0.6	0.6	0.6	0.6	0.6	0.6	0.6	0.6	0.6	0.6	0.6	0.6	0.6	0.6	0.61	0.68	0.77	0.85	0.91	0.96	0.98	0.98	0.98	1	1.04	1.08	1.14	1.18	1.22	1.21	1.23	1.24	1.28	1.31	1.36	1.37	1.39	1.4	1.43	1.44	1.43	1.43	1.43	1.42	1.41	1.47	1.5	1.5
809	0.6	0.6	0.6	0.6	0.6	0.6	0.6	0.6	0.6	0.6	0.6	0.6	0.6	0.6	0.6	0.61	0.68	0.77	0.85	0.91	0.96	0.98	0.98	0.98	1	1.04	1.08	1.14	1.18	1.22	1.21	1.23	1.24	1.28	1.31	1.36	1.37	1.39	1.4	1.43	1.44	1.43	1.43	1.43	1.42	1.41	1.47	1.5	1.5
810	1.31	1.39	1.44	1.47	1.48	1.48	1.49	1.55	1.61	1.68	1.72	1.74	1.73	1.72	1.72	1.72	1.74	1.73	1.73	1.74	1.74	1.75	1.77	1.78	1.8	1.8	1.8	1.8	1.68	1.48	1.28	1.08	0.84	0.86	0.85	0.84	0.81	0.79	0.77	0.74	0.72	0.7	0.71	0.73	0.77	0.81	0.86	0.9	0.95
811	0.93	0.79	0.68	0.66	0.65	0.67	0.68	0.67	0.66	0.68	0.69	0.7	0.69	0.68	0.67	0.68	0.71	0.75	0.79	0.83	0.86	0.88	0.9	0.91	0.93	0.95	0.98	1.02	1.07	1.11	1.17	1.22	1.28	1.35	1.4	1.4	1.41	1.41	1.4	1.41	1.44	1.46	1.45	1.43	1.42	1.4	1.38	1.38	1.4
812	0.93	0.79	0.68	0.66	0.65	0.67	0.68	0.67	0.66	0.68	0.69	0.7	0.69	0.68	0.67	0.68	0.71	0.75	0.79	0.83	0.86	0.88	0.9	0.91	0.93	0.95	0.98	1.02	1.07	1.11	1.17	1.22	1.28	1.35	1.4	1.4	1.41	1.41	1.4	1.41	1.44	1.46	1.45	1.43	1.42	1.4	1.38	1.38	1.4
813	1.62	1.6	1.57	1.57	1.6	1.65	1.69	1.54	1.37	1.18	1.01	0.83	0.83	0.81	0.8	0.75	0.7	0.65	0.63	0.61	0.62	0.63	0.65	0.66	0.68	0.7	0.72	0.74	0.77	0.8	0.82	0.84	0.86	0.87	0.89	0.91	0.93	0.96	0.98	1.01	1.04	1.06	1.08	1.11	1.11	1.12	1.12	1.13	1.14
814	1.62	1.6	1.57	1.57	1.6	1.65	1.69	1.54	1.37	1.18	1.01	0.83	0.83	0.81	0.8	0.75	0.7	0.65	0.63	0.61	0.62	0.63	0.65	0.66	0.68	0.7	0.72	0.74	0.77	0.8	0.82	0.84	0.86	0.87	0.89	0.91	0.93	0.96	0.98	1.01	1.04	1.06	1.08	1.11	1.11	1.12	1.12	1.13	1.14
815	1.25	1.21	1.24	1.24	1.35	1.4	1.44	1.42	1.39	1.31	1.28	1.27	1.26	1.29	1.28	1.29	1.34	1.41	1.41	1.43	1.29	1.14	0.94	0.81	0.68	0.67	0.64	0.64	0.6	0.6	0.6	0.6	0.6	0.6	0.6	0.6	0.6	0.6	0.6	0.6	0.64	0.67	0.71	0.77	0.81	0.85	0.88	0.91	0.92
816	1.52	1.53	1.57	1.6	1.62	1.63	1.63	1.62	1.65	1.45	1.29	1.12	0.92	0.73	0.76	0.74	0.71	0.7	0.65	0.6	0.6	0.6	0.61	0.65	0.7	0.76	0.8	0.83	0.87	0.9	0.95	0.99	1.03	1.06	1.09	1.1	1.12	1.14	1.15	1.17	1.19	1.23	1.29	1.35	1.41	1.47	1.5	1.51	1.5
817	1.52	1.53	1.57	1.6	1.62	1.63	1.63	1.62	1.65	1.45	1.29	1.12	0.92	0.73	0.76	0.74	0.71	0.7	0.65	0.6	0.6	0.6	0.61	0.65	0.7	0.76	0.8	0.83	0.87	0.9	0.95	0.99	1.03	1.06	1.09	1.1	1.12	1.14	1.15	1.17	1.19	1.23	1.29	1.35	1.41	1.47	1.5	1.51	1.5
818	1.72	1.78	1.8	1.8	1.8	1.8	1.8	1.76	1.74	1.73	1.72	1.68	1.67	1.63	1.59	1.58	1.56	1.54	1.52	1.49	1.46	1.49	1.48	1.49	1.51	1.46	1.3	1.13	0.94	0.78	0.71	0.7	0.69	0.68	0.62	0.6	0.6	0.6	0.6	0.6	0.6	0.6	0.6	0.61	0.65	0.67	0.69	0.72	0.75
819	1.72	1.78	1.8	1.8	1.8	1.8	1.8	1.76	1.74	1.73	1.72	1.68	1.67	1.63	1.59	1.58	1.56	1.54	1.52	1.49	1.46	1.49	1.48	1.49	1.51	1.46	1.3	1.13	0.94	0.78	0.71	0.7	0.69	0.68	0.62	0.6	0.6	0.6	0.6	0.6	0.6	0.6	0.6	0.61	0.65	0.67	0.69	0.72	0.75
820	1.1	1.1	1.11	1.14	1.2	1.24	1.29	1.33	1.33	1.32	1.31	1.29	1.28	1.3	1.31	1.34	1.36	1.36	1.35	1.34	1.34	1.35	1.38	1.43	1.46	1.32	1.14	0.92	0.78	0.64	0.63	0.64	0.67	0.62	0.6	0.6	0.6	0.6	0.6	0.63	0.66	0.69	0.72	0.73	0.75	0.78	0.82	0.86	0.92
821	1.1	1.1	1.11	1.14	1.2	1.24	1.29	1.33	1.33	1.32	1.31	1.29	1.28	1.3	1.31	1.34	1.36	1.36	1.35	1.34	1.34	1.35	1.38	1.43	1.46	1.32	1.14	0.92	0.78	0.64	0.63	0.64	0.67	0.62	0.6	0.6	0.6	0.6	0.6	0.63	0.66	0.69	0.72	0.73	0.75	0.78	0.82	0.86	0.92
822	1.28	1.29	1.32	1.37	1.42	1.47	1.5	1.51	1.51	1.48	1.47	1.5	1.53	1.57	1.64	1.69	1.72	1.79	1.58	1.38	1.2	1.01	0.82	0.87	0.88	0.87	0.84	0.8	0.74	0.71	0.69	0.68	0.68	0.7	0.74	0.78	0.83	0.89	0.95	1	1.03	1.08	1.12	1.14	1.18	1.22	1.25	1.29	1.31
823	1.28	1.29	1.32	1.37	1.42	1.47	1.5	1.51	1.51	1.48	1.47	1.5	1.53	1.57	1.64	1.69	1.72	1.79	1.58	1.38	1.2	1.01	0.82	0.87	0.88	0.87	0.84	0.8	0.74	0.71	0.69	0.68	0.68	0.7	0.74	0.78	0.83	0.89	0.95	1	1.03	1.08	1.12	1.14	1.18	1.22	1.25	1.29	1.31
824	1.61	1.62	1.63	1.58	1.51	1.45	1.38	1.36	1.37	1.43	1.54	1.63	1.69	1.52	1.35	1.09	0.9	0.7	0.72	0.7	0.71	0.67	0.63	0.6	0.6	0.6	0.6	0.6	0.62	0.64	0.66	0.68	0.71	0.75	0.78	0.83	0.87	0.9	0.94	0.97	1	1.04	1.07	1.09	1.09	1.11	1.14	1.18	1.22
825	1.61	1.62	1.63	1.58	1.51	1.45	1.38	1.36	1.37	1.43	1.54	1.63	1.69	1.52	1.35	1.09	0.9	0.7	0.72	0.7	0.71	0.67	0.63	0.6	0.6	0.6	0.6	0.6	0.62	0.64	0.66	0.68	0.71	0.75	0.78	0.83	0.87	0.9	0.94	0.97	1	1.04	1.07	1.09	1.09	1.11	1.14	1.18	1.22
826	0.98	1.01	1.04	1.06	1.09	1.12	1.18	1.26	1.33	1.4	1.45	1.46	1.47	1.47	1.44	1.41	1.37	1.34	1.32	1.31	1.33	1.35	1.37	1.39	1.42	1.44	1.48	1.48	1.5	1.52	1.53	1.52	1.52	1.52	1.54	1.55	1.58	1.6	1.61	1.59	1.6	1.59	1.57	1.43	1.29	1.13	0.99	0.88	0.89
827	0.98	1.01	1.04	1.06	1.09	1.12	1.18	1.26	1.33	1.4	1.45	1.46	1.47	1.47	1.44	1.41	1.37	1.34	1.32	1.31	1.33	1.35	1.37	1.39	1.42	1.44	1.48	1.48	1.5	1.52	1.53	1.52	1.52	1.52	1.54	1.55	1.58	1.6	1.61	1.59	1.6	1.59	1.57	1.43	1.29	1.13	0.99	0.88	0.89
828	1.48	1.5	1.5	1.52	1.55	1.6	1.63	1.65	1.68	1.68	1.69	1.63	1.57	1.56	1.54	1.49	1.5	1.52	1.49	1.48	1.49	1.5	1.5	1.48	1.46	1.46	1.47	1.51	1.53	1.39	1.2	0.99	0.75	0.61	0.64	0.69	0.72	0.75	0.7	0.64	0.6	0.6	0.6	0.6	0.6	0.6	0.6	0.64	0.68
829	1.48	1.5	1.5	1.52	1.55	1.6	1.63	1.65	1.68	1.68	1.69	1.63	1.57	1.56	1.54	1.49	1.5	1.52	1.49	1.48	1.49	1.5	1.5	1.48	1.46	1.46	1.47	1.51	1.53	1.39	1.2	0.99	0.75	0.61	0.64	0.69	0.72	0.75	0.7	0.64	0.6	0.6	0.6	0.6	0.6	0.6	0.6	0.64	0.68
830	0.94	0.68	0.63	0.61	0.62	0.63	0.62	0.61	0.6	0.6	0.6	0.6	0.6	0.6	0.6	0.6	0.6	0.63	0.66	0.69	0.73	0.76	0.79	0.81	0.83	0.87	0.92	0.97	1.02	1.08	1.13	1.17	1.21	1.25	1.27	1.29	1.29	1.27	1.25	1.25	1.25	1.26	1.29	1.32	1.37	1.42	1.47	1.52	1.58
831	0.94	0.68	0.63	0.61	0.62	0.63	0.62	0.61	0.6	0.6	0.6	0.6	0.6	0.6	0.6	0.6	0.6	0.63	0.66	0.69	0.73	0.76	0.79	0.81	0.83	0.87	0.92	0.97	1.02	1.08	1.13	1.17	1.21	1.25	1.27	1.29	1.29	1.27	1.25	1.25	1.25	1.26	1.29	1.32	1.37	1.42	1.47	1.52	1.58
832	1.45	1.48	1.48	1.51	1.56	1.6	1.63	1.69	1.76	1.8	1.8	1.79	1.74	1.71	1.68	1.69	1.7	1.75	1.76	1.77	1.77	1.78	1.71	1.69	1.66	1.66	1.68	1.7	1.49	1.31	1.11	0.91	0.74	0.75	0.72	0.7	0.65	0.62	0.6	0.6	0.62	0.61	0.62	0.64	0.66	0.68	0.71	0.75	0.78
833	1.45	1.48	1.48	1.51	1.56	1.6	1.63	1.69	1.76	1.8	1.8	1.79	1.74	1.71	1.68	1.69	1.7	1.75	1.76	1.77	1.77	1.78	1.71	1.69	1.66	1.66	1.68	1.7	1.49	1.31	1.11	0.91	0.74	0.75	0.72	0.7	0.65	0.62	0.6	0.6	0.62	0.61	0.62	0.64	0.66	0.68	0.71	0.75	0.78
834	1.19	1.23	1.28	1.33	1.35	1.39	1.43	1.48	1.5	1.54	1.58	1.58	1.55	1.54	1.51	1.5	1.51	1.56	1.61	1.67	1.68	1.71	1.7	1.68	1.64	1.64	1.62	1.61	1.61	1.65	1.68	1.71	1.79	1.8	1.77	1.6	1.41	1.2	0.97	0.94	0.96	0.95	0.92	0.88	0.85	0.83	0.84	0.87	0.88
835	1.19	1.23	1.28	1.33	1.35	1.39	1.43	1.48	1.5	1.54	1.58	1.58	1.55	1.54	1.51	1.5	1.51	1.56	1.61	1.67	1.68	1.71	1.7	1.68	1.64	1.64	1.62	1.61	1.61	1.65	1.68	1.71	1.79	1.8	1.77	1.6	1.41	1.2	0.97	0.94	0.96	0.95	0.92	0.88	0.85	0.83	0.84	0.87	0.88
836	1.08	1.07	1.06	1.16	1.36	1.42	1.48	1.52	1.61	1.58	1.59	1.62	1.68	1.72	1.75	1.78	1.77	1.76	1.75	1.76	1.77	1.8	1.8	1.67	1.48	1.3	1.06	0.85	0.88	0.9	0.88	0.89	0.88	0.85	0.81	0.8	0.8	0.83	0.87	0.93	0.97	1.01	1.08	1.17	1.25	1.34	1.43	1.49	1.5
837	1.08	1.07	1.06	1.16	1.36	1.42	1.48	1.52	1.61	1.58	1.59	1.62	1.68	1.72	1.75	1.78	1.77	1.76	1.75	1.76	1.77	1.8	1.8	1.67	1.48	1.3	1.06	0.85	0.88	0.9	0.88	0.89	0.88	0.85	0.81	0.8	0.8	0.83	0.87	0.93	0.97	1.01	1.08	1.17	1.25	1.34	1.43	1.49	1.5
838	1.45	1.49	1.51	1.5	1.48	1.43	1.42	1.39	1.37	1.36	1.39	1.36	1.36	1.4	1.42	1.44	1.47	1.33	1.14	1	0.86	0.67	0.69	0.7	0.67	0.62	0.6	0.6	0.6	0.6	0.6	0.62	0.64	0.66	0.7	0.74	0.77	0.79	0.81	0.82	0.83	0.85	0.86	0.87	0.88	0.89	0.91	0.91	0.93
839	1.45	1.49	1.51	1.5	1.48	1.43	1.42	1.39	1.37	1.36	1.39	1.36	1.36	1.4	1.42	1.44	1.47	1.33	1.14	1	0.86	0.67	0.69	0.7	0.67	0.62	0.6	0.6	0.6	0.6	0.6	0.62	0.64	0.66	0.7	0.74	0.77	0.79	0.81	0.82	0.83	0.85	0.86	0.87	0.88	0.89	0.91	0.91	0.93
840	1.44	1.41	1.38	1.39	1.38	1.44	1.49	1.52	1.53	1.57	1.52	1.53	1.55	1.56	1.54	1.57	1.58	1.57	1.57	1.57	1.53	1.49	1.48	1.47	1.32	1.2	0.98	0.84	0.7	0.73	0.72	0.78	0.74	0.71	0.65	0.63	0.62	0.62	0.63	0.65	0.68	0.71	0.73	0.75	0.76	0.76	0.77	0.8	0.83
841	1.44	1.41	1.38	1.39	1.38	1.44	1.49	1.52	1.53	1.57	1.52	1.53	1.55	1.56	1.54	1.57	1.58	1.57	1.57	1.57	1.53	1.49	1.48	1.47	1.32	1.2	0.98	0.84	0.7	0.73	0.72	0.78	0.74	0.71	0.65	0.63	0.62	0.62	0.63	0.65	0.68	0.71	0.73	0.75	0.76	0.76	0.77	0.8	0.83
842	0.6	0.6	0.6	0.6	0.6	0.6	0.6	0.6	0.6	0.6	0.6	0.6	0.6	0.6	0.6	0.6	0.6	0.6	0.6	0.6	0.6	0.6	0.6	0.6	0.6	0.6	0.6	0.6	0.61	0.64	0.67	0.69	0.72	0.73	0.76	0.78	0.8	0.81	0.82	0.82	0.83	0.85	0.85	0.88	0.9	0.89	0.89	0.92	0.92
843	1.8	1.8	1.8	1.8	1.8	1.8	1.8	1.7	1.51	1.32	1.07	0.84	0.69	0.65	0.65	0.63	0.63	0.6	0.6	0.6	0.6	0.6	0.61	0.63	0.66	0.69	0.72	0.76	0.79	0.82	0.86	0.9	0.94	0.97	1.03	1.05	1.09	1.12	1.14	1.14	1.16	1.17	1.2	1.23	1.25	1.26	1.25	1.24	1.24
844	1.51	1.48	1.45	1.4	1.36	1.39	1.39	1.42	1.45	1.52	1.62	1.69	1.77	1.8	1.78	1.73	1.52	1.28	1.11	0.95	0.73	0.73	0.67	0.6	0.6	0.6	0.6	0.6	0.6	0.6	0.6	0.6	0.6	0.63	0.7	0.76	0.8	0.84	0.85	0.87	0.88	0.87	0.86	0.86	0.86	0.87	0.91	0.96	1
845	1.47	1.43	1.24	1.11	0.95	0.84	0.72	0.75	0.74	0.75	0.7	0.66	0.62	0.6	0.6	0.6	0.63	0.64	0.66	0.68	0.69	0.71	0.73	0.74	0.76	0.78	0.8	0.81	0.84	0.84	0.86	0.92	0.97	1.03	1.07	1.05	1.03	1.01	1.01	1.03	1.08	1.12	1.12	1.13	1.16	1.21	1.22	1.23	1.23
846	1.47	1.43	1.24	1.11	0.95	0.84	0.72	0.75	0.74	0.75	0.7	0.66	0.62	0.6	0.6	0.6	0.63	0.64	0.66	0.68	0.69	0.71	0.73	0.74	0.76	0.78	0.8	0.81	0.84	0.84	0.86	0.92	0.97	1.03	1.07	1.05	1.03	1.01	1.01	1.03	1.08	1.12	1.12	1.13	1.16	1.21	1.22	1.23	1.23
847	1.44	1.46	1.49	1.5	1.57	1.62	1.7	1.74	1.76	1.77	1.8	1.62	1.42	1.23	0.97	0.74	0.74	0.76	0.77	0.84	0.85	0.83	0.83	0.85	0.88	0.93	0.97	1.02	1.05	1.08	1.1	1.12	1.13	1.17	1.22	1.29	1.35	1.42	1.46	1.5	1.57	1.63	1.68	1.71	1.71	1.65	1.58	1.51	1.45
848	1.14	0.92	0.77	0.79	0.81	0.81	0.78	0.75	0.72	0.7	0.69	0.69	0.69	0.74	0.82	0.89	0.96	1.04	1.08	1.08	1.1	1.11	1.12	1.13	1.15	1.17	1.18	1.19	1.21	1.21	1.21	1.23	1.24	1.25	1.26	1.25	1.23	1.24	1.23	1.22	1.2	1.19	1.13	1.14	1.16	1.22	1.29	1.37	1.4
849	1.14	0.92	0.77	0.79	0.81	0.81	0.78	0.75	0.72	0.7	0.69	0.69	0.69	0.74	0.82	0.89	0.96	1.04	1.08	1.08	1.1	1.11	1.12	1.13	1.15	1.17	1.18	1.19	1.21	1.21	1.21	1.23	1.24	1.25	1.26	1.25	1.23	1.24	1.23	1.22	1.2	1.19	1.13	1.14	1.16	1.22	1.29	1.37	1.4
850	0.6	0.6	0.6	0.6	0.6	0.6	0.62	0.65	0.67	0.67	0.68	0.68	0.69	0.7	0.74	0.76	0.8	0.84	0.89	0.91	0.94	0.95	0.97	0.99	1.01	1.05	1.09	1.1	1.09	1.08	1.05	1.02	1.01	1.03	1.04	1.05	1.05	1.07	1.07	1.07	1.09	1.11	1.13	1.15	1.14	1.12	1.12	1.11	1.13
851	0.6	0.6	0.6	0.6	0.6	0.6	0.62	0.65	0.67	0.67	0.68	0.68	0.69	0.7	0.74	0.76	0.8	0.84	0.89	0.91	0.94	0.95	0.97	0.99	1.01	1.05	1.09	1.1	1.09	1.08	1.05	1.02	1.01	1.03	1.04	1.05	1.05	1.07	1.07	1.07	1.09	1.11	1.13	1.15	1.14	1.12	1.12	1.11	1.13
852	1.64	1.49	1.33	1.16	0.95	0.75	0.72	0.71	0.68	0.67	0.64	0.62	0.61	0.6	0.6	0.6	0.6	0.6	0.6	0.6	0.6	0.63	0.64	0.68	0.75	0.81	0.87	0.93	0.98	1.01	1.02	1.05	1.07	1.11	1.14	1.16	1.17	1.15	1.12	1.1	1.14	1.19	1.26	1.29	1.33	1.34	1.34	1.35	1.38
853	1.64	1.49	1.33	1.16	0.95	0.75	0.72	0.71	0.68	0.67	0.64	0.62	0.61	0.6	0.6	0.6	0.6	0.6	0.6	0.6	0.6	0.63	0.64	0.68	0.75	0.81	0.87	0.93	0.98	1.01	1.02	1.05	1.07	1.11	1.14	1.16	1.17	1.15	1.12	1.1	1.14	1.19	1.26	1.29	1.33	1.34	1.34	1.35	1.38
854	1.69	1.72	1.72	1.73	1.76	1.8	1.8	1.8	1.8	1.8	1.8	1.8	1.62	1.44	1.25	1.06	0.9	0.89	0.84	0.79	0.74	0.7	0.69	0.7	0.72	0.74	0.75	0.77	0.78	0.8	0.8	0.83	0.86	0.88	0.89	0.92	0.94	0.96	0.99	1.02	1.07	1.09	1.11	1.13	1.14	1.13	1.14	1.14	1.17
855	1.69	1.72	1.72	1.73	1.76	1.8	1.8	1.8	1.8	1.8	1.8	1.8	1.62	1.44	1.25	1.06	0.9	0.89	0.84	0.79	0.74	0.7	0.69	0.7	0.72	0.74	0.75	0.77	0.78	0.8	0.8	0.83	0.86	0.88	0.89	0.92	0.94	0.96	0.99	1.02	1.07	1.09	1.11	1.13	1.14	1.13	1.14	1.14	1.17
856	0.6	0.6	0.6	0.62	0.67	0.71	0.76	0.8	0.85	0.89	0.93	0.97	0.98	1.02	1.05	1.08	1.11	1.14	1.14	1.15	1.18	1.2	1.26	1.29	1.29	1.28	1.26	1.25	1.25	1.28	1.3	1.3	1.33	1.36	1.4	1.44	1.48	1.49	1.48	1.46	1.43	1.42	1.41	1.41	1.41	1.42	1.46	1.49	1.5
857	1.47	1.47	1.49	1.52	1.48	1.45	1.46	1.43	1.39	1.37	1.33	1.3	1.31	1.21	1.09	0.95	0.85	0.7	0.67	0.64	0.64	0.6	0.6	0.6	0.6	0.6	0.6	0.6	0.6	0.6	0.63	0.65	0.68	0.7	0.72	0.73	0.75	0.77	0.8	0.84	0.87	0.9	0.92	0.96	0.97	1.01	1.04	1.08	1.07
858	1.47	1.47	1.49	1.52	1.48	1.45	1.46	1.43	1.39	1.37	1.33	1.3	1.31	1.21	1.09	0.95	0.85	0.7	0.67	0.64	0.64	0.6	0.6	0.6	0.6	0.6	0.6	0.6	0.6	0.6	0.63	0.65	0.68	0.7	0.72	0.73	0.75	0.77	0.8	0.84	0.87	0.9	0.92	0.96	0.97	1.01	1.04	1.08	1.07
859	1.38	1.38	1.39	1.42	1.47	1.52	1.51	1.5	1.51	1.55	1.6	1.49	1.36	NaN	1.2	1.02	0.81	0.78	0.75	0.74	0.73	0.75	0.75	0.79	0.82	0.84	0.86	0.9	0.93	0.96	1	1.02	1.04	1.09	1.13	1.18	1.24	1.29	1.32	1.34	1.36	1.37	1.39	1.41	1.41	1.42	1.41	1.41	1.41
860	1.38	1.38	1.39	1.42	1.47	1.52	1.51	1.5	1.51	1.55	1.6	1.49	1.36	NaN	1.2	1.02	0.81	0.78	0.75	0.74	0.73	0.75	0.75	0.79	0.82	0.84	0.86	0.9	0.93	0.96	1	1.02	1.04	1.09	1.13	1.18	1.24	1.29	1.32	1.34	1.36	1.37	1.39	1.41	1.41	1.42	1.41	1.41	1.41
861	1.38	1.42	1.41	1.44	1.43	1.49	1.47	1.47	1.48	1.49	1.43	1.41	1.42	1.3	1.15	1.01	0.9	0.75	0.72	0.69	0.66	0.61	0.6	0.6	0.6	0.6	0.6	0.6	0.6	0.6	0.6	0.63	0.65	0.7	0.75	0.79	0.83	0.87	0.89	0.89	0.9	0.91	0.91	0.92	0.95	0.98	1.01	1.06	1.11
862	1.38	1.42	1.41	1.44	1.43	1.49	1.47	1.47	1.48	1.49	1.43	1.41	1.42	1.3	1.15	1.01	0.9	0.75	0.72	0.69	0.66	0.61	0.6	0.6	0.6	0.6	0.6	0.6	0.6	0.6	0.6	0.63	0.65	0.7	0.75	0.79	0.83	0.87	0.89	0.89	0.9	0.91	0.91	0.92	0.95	0.98	1.01	1.06	1.11
863	0.73	0.67	0.65	0.62	0.61	0.6	0.6	0.62	0.65	0.69	0.72	0.77	0.82	0.86	0.88	0.9	0.9	0.91	0.93	0.92	0.93	0.95	0.93	0.9	0.92	0.93	0.95	1.04	1.14	1.22	1.3	1.34	1.32	1.31	1.31	1.31	1.33	1.37	1.37	1.38	1.38	1.37	1.35	1.37	1.39	1.42	1.44	1.49	1.55
864	0.73	0.67	0.65	0.62	0.61	0.6	0.6	0.62	0.65	0.69	0.72	0.77	0.82	0.86	0.88	0.9	0.9	0.91	0.93	0.92	0.93	0.95	0.93	0.9	0.92	0.93	0.95	1.04	1.14	1.22	1.3	1.34	1.32	1.31	1.31	1.31	1.33	1.37	1.37	1.38	1.38	1.37	1.35	1.37	1.39	1.42	1.44	1.49	1.55
865	1.18	1.18	1.19	1.22	1.28	1.31	1.34	1.34	1.33	1.31	1.36	1.41	1.34	1.21	1.07	0.86	0.71	0.64	0.63	0.6	0.62	0.6	0.6	0.6	0.6	0.6	0.62	0.64	0.68	0.72	0.75	0.78	0.84	0.89	0.91	0.92	0.94	0.95	0.96	1	1.05	1.1	1.13	1.14	1.17	1.19	1.19	1.17	1.17
866	1.18	1.18	1.19	1.22	1.28	1.31	1.34	1.34	1.33	1.31	1.36	1.41	1.34	1.21	1.07	0.86	0.71	0.64	0.63	0.6	0.62	0.6	0.6	0.6	0.6	0.6	0.62	0.64	0.68	0.72	0.75	0.78	0.84	0.89	0.91	0.92	0.94	0.95	0.96	1	1.05	1.1	1.13	1.14	1.17	1.19	1.19	1.17	1.17
867	1.28	1.32	1.36	1.38	1.41	1.43	1.4	1.38	1.38	1.4	1.42	1.45	1.45	1.45	1.39	1.34	1.32	1.29	1.27	1.32	1.33	1.32	1.33	1.16	0.99	0.83	0.67	0.6	0.6	0.6	0.6	0.62	0.6	0.6	0.6	0.6	0.6	0.6	0.61	0.67	0.71	0.74	0.78	0.81	0.84	0.88	0.92	0.95	0.97
868	1.28	1.32	1.36	1.38	1.41	1.43	1.4	1.38	1.38	1.4	1.42	1.45	1.45	1.45	1.39	1.34	1.32	1.29	1.27	1.32	1.33	1.32	1.33	1.16	0.99	0.83	0.67	0.6	0.6	0.6	0.6	0.62	0.6	0.6	0.6	0.6	0.6	0.6	0.61	0.67	0.71	0.74	0.78	0.81	0.84	0.88	0.92	0.95	0.97
869	0.82	0.85	0.79	0.75	0.68	0.63	0.6	0.6	0.6	0.6	0.6	0.6	0.6	0.61	0.64	0.67	0.7	0.72	0.74	0.76	0.78	0.8	0.82	0.84	0.87	0.9	0.92	0.97	1.01	1.04	1.06	1.09	1.11	1.11	1.14	1.17	1.2	1.21	1.24	1.25	1.26	1.29	1.32	1.35	1.39	1.4	1.41	1.42	1.44
870	0.82	0.85	0.79	0.75	0.68	0.63	0.6	0.6	0.6	0.6	0.6	0.6	0.6	0.61	0.64	0.67	0.7	0.72	0.74	0.76	0.78	0.8	0.82	0.84	0.87	0.9	0.92	0.97	1.01	1.04	1.06	1.09	1.11	1.11	1.14	1.17	1.2	1.21	1.24	1.25	1.26	1.29	1.32	1.35	1.39	1.4	1.41	1.42	1.44
871	0.6	0.6	0.6	0.6	0.6	0.6	0.62	0.66	0.7	0.73	0.75	0.76	0.73	0.73	0.74	0.76	0.78	0.82	0.86	0.87	0.9	0.92	0.94	0.95	1	1.01	1.02	1.03	1.04	1.04	1.07	1.08	1.11	1.14	1.15	1.14	1.17	1.2	1.24	1.29	1.34	1.38	1.39	1.38	1.37	1.35	1.36	1.39	1.39
872	0.6	0.6	0.6	0.6	0.6	0.6	0.62	0.66	0.7	0.73	0.75	0.76	0.73	0.73	0.74	0.76	0.78	0.82	0.86	0.87	0.9	0.92	0.94	0.95	1	1.01	1.02	1.03	1.04	1.04	1.07	1.08	1.11	1.14	1.15	1.14	1.17	1.2	1.24	1.29	1.34	1.38	1.39	1.38	1.37	1.35	1.36	1.39	1.39
873	0.66	0.68	0.69	0.69	0.67	0.63	0.6	0.6	0.6	0.6	0.6	0.6	0.6	0.6	0.6	0.6	0.63	0.69	0.73	0.77	0.84	0.88	0.92	0.96	1	1	1	1.01	1	1.01	1.01	1.06	1.09	1.12	1.16	1.19	1.2	1.22	1.25	1.26	1.28	1.27	1.26	1.25	1.29	1.31	1.32	1.34	1.37
874	0.66	0.68	0.69	0.69	0.67	0.63	0.6	0.6	0.6	0.6	0.6	0.6	0.6	0.6	0.6	0.6	0.63	0.69	0.73	0.77	0.84	0.88	0.92	0.96	1	1	1	1.01	1	1.01	1.01	1.06	1.09	1.12	1.16	1.19	1.2	1.22	1.25	1.26	1.28	1.27	1.26	1.25	1.29	1.31	1.32	1.34	1.37
875	1.61	1.56	1.56	1.53	1.52	1.53	1.55	1.6	1.7	1.7	1.56	1.39	1.2	0.96	0.82	0.79	0.78	0.73	0.71	0.68	0.69	0.71	0.76	0.8	0.83	0.84	0.87	0.91	0.97	1.02	1.09	1.12	1.12	1.12	1.12	1.13	1.14	1.15	1.16	1.19	1.2	1.22	1.24	1.26	1.29	1.32	1.33	1.37	1.4
876	1.61	1.56	1.56	1.53	1.52	1.53	1.55	1.6	1.7	1.7	1.56	1.39	1.2	0.96	0.82	0.79	0.78	0.73	0.71	0.68	0.69	0.71	0.76	0.8	0.83	0.84	0.87	0.91	0.97	1.02	1.09	1.12	1.12	1.12	1.12	1.13	1.14	1.15	1.16	1.19	1.2	1.22	1.24	1.26	1.29	1.32	1.33	1.37	1.4
877	0.6	0.62	0.67	0.71	0.77	0.83	0.87	0.89	0.92	0.93	0.94	0.96	0.99	1	1.01	1.03	1.08	1.13	1.19	1.28	1.35	1.37	1.39	1.39	1.38	1.39	1.4	1.43	1.45	1.45	1.45	1.49	1.49	1.52	1.57	1.59	1.63	1.67	1.7	1.7	1.7	1.69	1.68	1.67	1.68	1.68	1.67	1.64	1.63
878	0.6	0.62	0.67	0.71	0.77	0.83	0.87	0.89	0.92	0.93	0.94	0.96	0.99	1	1.01	1.03	1.08	1.13	1.19	1.28	1.35	1.37	1.39	1.39	1.38	1.39	1.4	1.43	1.45	1.45	1.45	1.49	1.49	1.52	1.57	1.59	1.63	1.67	1.7	1.7	1.7	1.69	1.68	1.67	1.68	1.68	1.67	1.64	1.63
879	0.6	0.62	0.67	0.71	0.77	0.83	0.87	0.89	0.92	0.93	0.94	0.96	0.99	1	1.01	1.03	1.08	1.13	1.19	1.28	1.35	1.37	1.39	1.39	1.38	1.39	1.4	1.43	1.45	1.45	1.45	1.49	1.49	1.52	1.57	1.59	1.63	1.67	1.7	1.7	1.7	1.69	1.68	1.67	1.68	1.68	1.67	1.64	1.63
880	0.6	0.62	0.67	0.71	0.77	0.83	0.87	0.89	0.92	0.93	0.94	0.96	0.99	1	1.01	1.03	1.08	1.13	1.19	1.28	1.35	1.37	1.39	1.39	1.38	1.39	1.4	1.43	1.45	1.45	1.45	1.49	1.49	1.52	1.57	1.59	1.63	1.67	1.7	1.7	1.7	1.69	1.68	1.67	1.68	1.68	1.67	1.64	1.63
881	1.3	1.36	1.4	1.45	1.47	1.47	1.47	1.41	1.38	1.42	1.47	1.52	1.58	1.62	1.61	1.58	1.52	1.52	1.53	1.56	1.62	1.67	1.68	1.68	1.47	1.26	1.05	0.85	0.67	0.68	0.65	0.66	0.65	0.62	0.6	0.6	0.6	0.6	0.6	0.61	0.61	0.63	0.65	0.68	0.72	0.77	0.79	0.81	0.85
882	1.3	1.36	1.4	1.45	1.47	1.47	1.47	1.41	1.38	1.42	1.47	1.52	1.58	1.62	1.61	1.58	1.52	1.52	1.53	1.56	1.62	1.67	1.68	1.68	1.47	1.26	1.05	0.85	0.67	0.68	0.65	0.66	0.65	0.62	0.6	0.6	0.6	0.6	0.6	0.61	0.61	0.63	0.65	0.68	0.72	0.77	0.79	0.81	0.85
883	1.38	1.42	1.41	1.44	1.43	1.49	1.47	1.47	1.48	1.49	1.43	1.41	1.42	1.3	1.15	1.01	0.9	0.75	0.72	0.69	0.66	0.61	0.6	0.6	0.6	0.6	0.6	0.6	0.6	0.6	0.6	0.63	0.65	0.7	0.75	0.79	0.83	0.87	0.89	0.89	0.9	0.91	0.91	0.92	0.95	0.98	1.01	1.06	1.11
884	1.38	1.42	1.41	1.44	1.43	1.49	1.47	1.47	1.48	1.49	1.43	1.41	1.42	1.3	1.15	1.01	0.9	0.75	0.72	0.69	0.66	0.61	0.6	0.6	0.6	0.6	0.6	0.6	0.6	0.6	0.6	0.63	0.65	0.7	0.75	0.79	0.83	0.87	0.89	0.89	0.9	0.91	0.91	0.92	0.95	0.98	1.01	1.06	1.11
885	1.06	1.07	1.07	1.09	1.13	1.14	1.16	1.21	1.24	1.24	1.28	1.34	1.41	1.45	1.46	1.48	1.51	1.51	1.57	1.66	1.71	1.73	1.74	1.73	1.72	1.69	1.65	1.61	1.6	1.59	1.67	1.79	1.8	1.72	1.51	1.29	1.05	0.77	0.77	0.74	0.69	0.62	0.6	0.6	0.6	0.6	0.6	0.62	0.65
886	1.61	1.61	1.6	1.62	1.63	1.61	1.64	1.68	1.71	1.71	1.7	1.54	1.32	1.04	0.87	0.73	0.72	0.71	0.74	0.71	0.65	0.6	0.6	0.6	0.6	0.61	0.64	0.69	0.72	0.76	0.79	0.83	0.86	0.89	0.91	0.91	0.91	0.9	0.92	0.95	1	1.05	1.1	1.13	1.15	1.16	1.19	1.22	1.24
887	0.79	0.82	0.84	0.86	0.87	0.88	0.89	0.89	0.89	0.92	0.95	1	1.06	1.1	1.13	1.15	1.13	1.12	1.14	1.17	1.19	1.25	1.28	1.32	1.33	1.34	1.35	1.34	1.32	1.31	1.31	1.3	1.3	1.3	1.28	1.27	1.25	1.21	1.21	1.2	1.18	1.19	1.22	1.23	1.23	1.27	1.31	1.35	1.38
888	0.79	0.82	0.84	0.86	0.87	0.88	0.89	0.89	0.89	0.92	0.95	1	1.06	1.1	1.13	1.15	1.13	1.12	1.14	1.17	1.19	1.25	1.28	1.32	1.33	1.34	1.35	1.34	1.32	1.31	1.31	1.3	1.3	1.3	1.28	1.27	1.25	1.21	1.21	1.2	1.18	1.19	1.22	1.23	1.23	1.27	1.31	1.35	1.38
889	1.3	1.27	1.25	1.26	1.29	1.29	1.28	1.3	1.3	1.28	1.31	1.31	1.27	1.2	1.17	1.09	0.95	0.86	0.8	0.7	0.61	0.62	0.6	0.6	0.6	0.6	0.6	0.6	0.6	0.6	0.6	0.6	0.6	0.65	0.68	0.73	0.77	0.8	0.83	0.85	0.87	0.9	0.92	0.93	0.95	0.96	0.95	0.94	0.92
890	1.3	1.27	1.25	1.26	1.29	1.29	1.28	1.3	1.3	1.28	1.31	1.31	1.27	1.2	1.17	1.09	0.95	0.86	0.8	0.7	0.61	0.62	0.6	0.6	0.6	0.6	0.6	0.6	0.6	0.6	0.6	0.6	0.6	0.65	0.68	0.73	0.77	0.8	0.83	0.85	0.87	0.9	0.92	0.93	0.95	0.96	0.95	0.94	0.92
891	1.59	1.6	1.57	1.57	1.38	1.24	1.08	0.9	0.72	0.68	0.64	0.6	0.6	0.6	0.6	0.6	0.6	0.6	0.6	0.63	0.67	0.69	0.71	0.74	0.76	0.79	0.81	0.85	0.86	0.88	0.9	0.91	0.91	0.94	0.96	0.99	1.03	1.09	1.13	1.17	1.19	1.22	1.23	1.23	1.27	1.31	1.34	1.36	1.38
892	1.59	1.6	1.57	1.57	1.38	1.24	1.08	0.9	0.72	0.68	0.64	0.6	0.6	0.6	0.6	0.6	0.6	0.6	0.6	0.63	0.67	0.69	0.71	0.74	0.76	0.79	0.81	0.85	0.86	0.88	0.9	0.91	0.91	0.94	0.96	0.99	1.03	1.09	1.13	1.17	1.19	1.22	1.23	1.23	1.27	1.31	1.34	1.36	1.38
893	1.58	1.39	1.14	0.96	0.71	0.7	0.66	0.67	0.6	0.6	0.6	0.6	0.6	0.6	0.6	0.6	0.6	0.61	0.64	0.68	0.72	0.76	0.81	0.85	0.88	0.92	0.94	0.98	1.01	1.03	1.05	1.07	1.08	1.09	1.11	1.11	1.13	1.15	1.17	1.18	1.17	1.17	1.16	1.15	1.15	1.17	1.18	1.19	1.22
894	1.58	1.39	1.14	0.96	0.71	0.7	0.66	0.67	0.6	0.6	0.6	0.6	0.6	0.6	0.6	0.6	0.6	0.61	0.64	0.68	0.72	0.76	0.81	0.85	0.88	0.92	0.94	0.98	1.01	1.03	1.05	1.07	1.08	1.09	1.11	1.11	1.13	1.15	1.17	1.18	1.17	1.17	1.16	1.15	1.15	1.17	1.18	1.19	1.22
895	1.56	1.58	1.61	1.62	1.61	1.61	1.6	1.63	1.66	1.69	1.72	1.76	1.78	1.8	1.8	1.8	1.79	1.74	1.7	1.66	1.74	1.62	1.47	1.25	1.08	0.82	0.77	0.75	0.78	0.76	0.73	0.7	0.7	0.72	0.76	0.8	0.85	0.91	0.98	1.03	1.09	1.13	1.15	1.15	1.16	1.18	1.21	1.25	1.29
896	1.41	1.43	1.42	1.39	1.4	1.37	1.36	1.38	1.4	1.41	1.44	1.49	1.52	1.53	1.55	1.38	1.22	0.98	0.84	0.66	0.67	0.66	0.69	0.66	0.65	0.62	0.6	0.61	0.63	0.65	0.68	0.7	0.72	0.75	0.79	0.82	0.86	0.9	0.92	0.94	0.96	0.99	1.03	1.08	1.1	1.13	1.13	1.11	1.12
897	1.41	1.43	1.42	1.39	1.4	1.37	1.36	1.38	1.4	1.41	1.44	1.49	1.52	1.53	1.55	1.38	1.22	0.98	0.84	0.66	0.67	0.66	0.69	0.66	0.65	0.62	0.6	0.61	0.63	0.65	0.68	0.7	0.72	0.75	0.79	0.82	0.86	0.9	0.92	0.94	0.96	0.99	1.03	1.08	1.1	1.13	1.13	1.11	1.12
898	1.57	1.55	1.55	1.56	1.61	1.46	1.33	1.18	1.04	0.86	0.85	0.8	0.76	0.71	0.69	0.7	0.74	0.79	0.82	0.83	0.85	0.85	0.84	0.83	0.83	0.84	0.85	0.87	0.93	1.01	1.07	1.13	1.17	1.21	1.21	1.2	1.2	1.2	1.2	1.21	1.21	1.23	1.26	1.3	1.33	1.36	1.39	1.39	1.4
899	1.57	1.55	1.55	1.56	1.61	1.46	1.33	1.18	1.04	0.86	0.85	0.8	0.76	0.71	0.69	0.7	0.74	0.79	0.82	0.83	0.85	0.85	0.84	0.83	0.83	0.84	0.85	0.87	0.93	1.01	1.07	1.13	1.17	1.21	1.21	1.2	1.2	1.2	1.2	1.21	1.21	1.23	1.26	1.3	1.33	1.36	1.39	1.39	1.4
900	1.59	1.59	1.6	1.6	1.55	1.52	1.51	1.55	1.59	1.61	1.44	1.3	1.11	0.94	0.81	0.86	0.83	0.82	0.77	0.71	0.67	0.67	0.69	0.71	0.74	0.78	0.8	0.82	0.85	0.9	0.94	0.99	1.04	1.07	1.09	1.14	1.19	1.2	1.23	1.25	1.27	1.24	1.24	1.25	1.23	1.19	1.18	1.17	1.19
901	1.59	1.59	1.6	1.6	1.55	1.52	1.51	1.55	1.59	1.61	1.44	1.3	1.11	0.94	0.81	0.86	0.83	0.82	0.77	0.71	0.67	0.67	0.69	0.71	0.74	0.78	0.8	0.82	0.85	0.9	0.94	0.99	1.04	1.07	1.09	1.14	1.19	1.2	1.23	1.25	1.27	1.24	1.24	1.25	1.23	1.19	1.18	1.17	1.19
902	1.61	1.61	1.6	1.62	1.63	1.61	1.64	1.68	1.71	1.71	1.7	1.54	1.32	1.04	0.87	0.73	0.72	0.71	0.74	0.71	0.65	0.6	0.6	0.6	0.6	0.61	0.64	0.69	0.72	0.76	0.79	0.83	0.86	0.89	0.91	0.91	0.91	0.9	0.92	0.95	1	1.05	1.1	1.13	1.15	1.16	1.19	1.22	1.24
903	1.61	1.61	1.6	1.62	1.63	1.61	1.64	1.68	1.71	1.71	1.7	1.54	1.32	1.04	0.87	0.73	0.72	0.71	0.74	0.71	0.65	0.6	0.6	0.6	0.6	0.61	0.64	0.69	0.72	0.76	0.79	0.83	0.86	0.89	0.91	0.91	0.91	0.9	0.92	0.95	1	1.05	1.1	1.13	1.15	1.16	1.19	1.22	1.24
904	1.52	1.53	1.57	1.6	1.62	1.63	1.63	1.62	1.65	1.45	1.29	1.12	0.96	0.8	0.85	0.85	0.85	0.84	0.79	0.75	0.72	0.72	0.75	0.78	0.81	0.85	0.89	0.91	0.94	0.97	1	1.01	1.02	1.04	1.07	1.09	1.12	1.16	1.2	1.24	1.27	1.33	1.37	1.41	1.45	1.47	1.47	1.46	1.47
905	1.52	1.53	1.57	1.6	1.62	1.63	1.63	1.62	1.65	1.45	1.29	1.12	0.96	0.8	0.85	0.85	0.85	0.84	0.79	0.75	0.72	0.72	0.75	0.78	0.81	0.85	0.89	0.91	0.94	0.97	1	1.01	1.02	1.04	1.07	1.09	1.12	1.16	1.2	1.24	1.27	1.33	1.37	1.41	1.45	1.47	1.47	1.46	1.47
906	1.46	1.46	1.53	1.57	1.59	1.57	1.58	1.54	1.53	1.62	1.49	1.32	1.17	1.02	0.82	0.83	0.82	0.82	0.8	0.77	0.74	0.73	0.73	0.74	0.77	0.79	0.83	0.86	0.9	0.94	0.99	1.04	1.08	1.12	1.17	1.2	1.24	1.29	1.33	1.37	1.41	1.44	1.45	1.44	1.45	1.45	1.45	1.43	1.44
907	1.46	1.46	1.53	1.57	1.59	1.57	1.58	1.54	1.53	1.62	1.49	1.32	1.17	1.02	0.82	0.83	0.82	0.82	0.8	0.77	0.74	0.73	0.73	0.74	0.77	0.79	0.83	0.86	0.9	0.94	0.99	1.04	1.08	1.12	1.17	1.2	1.24	1.29	1.33	1.37	1.41	1.44	1.45	1.44	1.45	1.45	1.45	1.43	1.44
908	1.36	1.18	1.03	0.83	0.7	0.69	0.68	0.63	0.6	0.6	0.6	0.6	0.6	0.6	0.6	0.6	0.6	0.61	0.64	0.69	0.74	0.77	0.8	0.83	0.87	0.88	0.9	0.93	0.96	0.97	1.02	1.07	1.09	1.12	1.14	1.17	1.19	1.22	1.25	1.27	1.29	1.29	1.27	1.26	1.26	1.27	1.29	1.31	1.34
909	1.36	1.18	1.03	0.83	0.7	0.69	0.68	0.63	0.6	0.6	0.6	0.6	0.6	0.6	0.6	0.6	0.6	0.61	0.64	0.69	0.74	0.77	0.8	0.83	0.87	0.88	0.9	0.93	0.96	0.97	1.02	1.07	1.09	1.12	1.14	1.17	1.19	1.22	1.25	1.27	1.29	1.29	1.27	1.26	1.26	1.27	1.29	1.31	1.34
910	0.6	0.62	0.66	0.7	0.74	0.78	0.82	0.85	0.89	0.92	0.97	1.03	1.07	1.12	1.17	1.19	1.19	1.2	1.2	1.21	1.21	1.21	1.21	1.24	1.25	1.3	1.34	1.42	1.46	1.5	1.51	1.55	1.55	1.55	1.54	1.57	1.56	1.57	1.6	1.65	1.68	1.68	1.67	1.65	1.65	1.63	1.62	1.63	1.63
911	1.27	1.06	0.9	0.7	0.72	0.69	0.7	0.64	0.6	0.6	0.6	0.6	0.6	0.64	0.67	0.69	0.72	0.75	0.79	0.84	0.91	0.97	1.03	1.07	1.1	1.11	1.12	1.11	1.1	1.1	1.12	1.14	1.17	1.21	1.25	1.27	1.26	1.27	1.27	1.29	1.32	1.37	1.42	1.47	1.51	1.58	1.64	1.68	1.71
912	1.27	1.06	0.9	0.7	0.72	0.69	0.7	0.64	0.6	0.6	0.6	0.6	0.6	0.64	0.67	0.69	0.72	0.75	0.79	0.84	0.91	0.97	1.03	1.07	1.1	1.11	1.12	1.11	1.1	1.1	1.12	1.14	1.17	1.21	1.25	1.27	1.26	1.27	1.27	1.29	1.32	1.37	1.42	1.47	1.51	1.58	1.64	1.68	1.71
913	1.74	1.71	1.68	1.65	1.62	1.62	1.59	1.41	1.21	0.97	0.79	0.63	0.6	0.6	0.62	0.6	0.6	0.6	0.6	0.6	0.62	0.65	0.67	0.7	0.72	0.74	0.76	0.8	0.82	0.82	0.83	0.86	0.88	0.91	0.95	0.98	1	1.03	1.05	1.07	1.09	1.12	1.17	1.21	1.24	1.3	1.34	1.36	1.38
914	1.74	1.71	1.68	1.65	1.62	1.62	1.59	1.41	1.21	0.97	0.79	0.63	0.6	0.6	0.62	0.6	0.6	0.6	0.6	0.6	0.62	0.65	0.67	0.7	0.72	0.74	0.76	0.8	0.82	0.82	0.83	0.86	0.88	0.91	0.95	0.98	1	1.03	1.05	1.07	1.09	1.12	1.17	1.21	1.24	1.3	1.34	1.36	1.38
915	1.47	1.44	1.4	1.4	1.24	1.08	0.91	0.73	0.6	0.62	0.66	0.68	0.69	0.63	0.6	0.6	0.6	0.6	0.6	0.6	0.6	0.6	0.63	0.67	0.72	0.77	0.81	0.84	0.86	0.87	0.87	0.88	0.87	0.86	0.86	0.87	0.88	0.92	0.98	1.04	1.11	1.18	1.24	1.3	1.37	1.41	1.44	1.44	1.45
916	1.47	1.44	1.4	1.4	1.24	1.08	0.91	0.73	0.6	0.62	0.66	0.68	0.69	0.63	0.6	0.6	0.6	0.6	0.6	0.6	0.6	0.6	0.63	0.67	0.72	0.77	0.81	0.84	0.86	0.87	0.87	0.88	0.87	0.86	0.86	0.87	0.88	0.92	0.98	1.04	1.11	1.18	1.24	1.3	1.37	1.41	1.44	1.44	1.45
917	1.28	1.29	1.32	1.37	1.42	1.47	1.5	1.51	1.51	1.48	1.47	1.5	1.53	1.57	1.64	1.69	1.72	1.79	1.58	1.38	1.2	1.01	0.82	0.87	0.88	0.87	0.84	0.8	0.74	0.71	0.69	0.68	0.68	0.7	0.74	0.78	0.83	0.89	0.95	1	1.03	1.08	1.12	1.14	1.18	1.22	1.25	1.29	1.31
918	1.28	1.29	1.32	1.37	1.42	1.47	1.5	1.51	1.51	1.48	1.47	1.5	1.53	1.57	1.64	1.69	1.72	1.79	1.58	1.38	1.2	1.01	0.82	0.87	0.88	0.87	0.84	0.8	0.74	0.71	0.69	0.68	0.68	0.7	0.74	0.78	0.83	0.89	0.95	1	1.03	1.08	1.12	1.14	1.18	1.22	1.25	1.29	1.31
919	0.6	0.6	0.6	0.6	0.6	0.6	0.6	0.6	0.6	0.6	0.6	0.6	0.62	0.62	0.6	0.61	0.66	0.73	0.81	0.86	0.89	0.94	0.95	0.97	1.03	1.07	1.07	1.09	1.12	1.13	1.15	1.17	1.15	1.14	1.15	1.15	1.17	1.21	1.26	1.26	1.27	1.27	1.26	1.22	1.19	1.22	1.23	1.27	1.31
920	0.6	0.6	0.6	0.6	0.6	0.6	0.6	0.6	0.6	0.6	0.6	0.6	0.62	0.62	0.6	0.61	0.66	0.73	0.81	0.86	0.89	0.94	0.95	0.97	1.03	1.07	1.07	1.09	1.12	1.13	1.15	1.17	1.15	1.14	1.15	1.15	1.17	1.21	1.26	1.26	1.27	1.27	1.26	1.22	1.19	1.22	1.23	1.27	1.31
921	1.41	1.45	1.45	1.42	1.41	1.41	1.34	1.28	1.31	1.26	1.06	0.9	0.75	0.6	0.6	0.6	0.6	0.6	0.6	0.6	0.6	0.6	0.6	0.6	0.6	0.6	0.6	0.6	0.6	0.62	0.67	0.73	0.79	0.84	0.85	0.87	0.87	0.9	0.94	0.99	1.02	1.06	1.06	1.06	1.01	1	0.98	1	1.01
922	0.6	0.6	0.6	0.6	0.6	0.6	0.6	0.63	0.68	0.71	0.75	0.78	0.8	0.83	0.89	0.94	0.96	1	1.01	1.01	1.01	0.99	0.97	0.96	0.97	1.01	1.05	1.08	1.14	1.17	1.17	1.18	1.19	1.18	1.17	1.18	1.19	1.2	1.22	1.23	1.26	1.28	1.33	1.36	1.38	1.36	1.38	1.36	1.37
923	0.6	0.6	0.6	0.6	0.6	0.6	0.6	0.63	0.68	0.71	0.75	0.78	0.8	0.83	0.89	0.94	0.96	1	1.01	1.01	1.01	0.99	0.97	0.96	0.97	1.01	1.05	1.08	1.14	1.17	1.17	1.18	1.19	1.18	1.17	1.18	1.19	1.2	1.22	1.23	1.26	1.28	1.33	1.36	1.38	1.36	1.38	1.36	1.37
924	1.75	1.8	1.8	1.8	1.8	1.8	1.8	1.8	1.8	1.8	1.76	1.51	1.19	0.91	0.7	0.69	0.68	0.68	0.63	0.6	0.6	0.6	0.6	0.6	0.63	0.67	0.71	0.75	0.78	0.82	0.86	0.9	0.94	0.97	1.01	1.04	1.07	1.1	1.14	1.17	1.21	1.23	1.26	1.29	1.33	1.34	1.36	1.39	1.4
925	1.75	1.8	1.8	1.8	1.8	1.8	1.8	1.8	1.8	1.8	1.76	1.51	1.19	0.91	0.7	0.69	0.68	0.68	0.63	0.6	0.6	0.6	0.6	0.6	0.63	0.67	0.71	0.75	0.78	0.82	0.86	0.9	0.94	0.97	1.01	1.04	1.07	1.1	1.14	1.17	1.21	1.23	1.26	1.29	1.33	1.34	1.36	1.39	1.4
926	1.45	1.29	1.12	0.95	0.77	0.6	0.63	0.67	0.7	0.73	0.71	0.68	0.69	0.71	0.73	0.76	0.8	0.83	0.85	0.88	0.92	0.94	0.98	1.02	1.06	1.09	1.12	1.15	1.19	1.21	1.23	1.24	1.26	1.28	1.31	1.3	1.26	1.24	1.22	1.22	1.27	1.35	1.41	1.45	1.49	1.5	1.5	1.51	1.51
927	1.66	1.7	1.7	1.52	1.33	1.09	0.88	0.73	0.71	0.7	0.7	0.63	0.6	0.6	0.6	0.6	0.62	0.66	0.69	0.72	0.76	0.79	0.81	0.85	0.88	0.91	0.94	0.97	1	1.05	1.1	1.15	1.21	1.27	1.28	1.29	1.29	1.29	1.27	1.24	1.24	1.2	1.18	1.2	1.23	1.26	1.32	1.36	1.39
928	1.66	1.7	1.7	1.52	1.33	1.09	0.88	0.73	0.71	0.7	0.7	0.63	0.6	0.6	0.6	0.6	0.62	0.66	0.69	0.72	0.76	0.79	0.81	0.85	0.88	0.91	0.94	0.97	1	1.05	1.1	1.15	1.21	1.27	1.28	1.29	1.29	1.29	1.27	1.24	1.24	1.2	1.18	1.2	1.23	1.26	1.32	1.36	1.39
929	1.32	1.17	1	0.77	0.62	0.61	0.6	0.6	0.63	0.6	0.6	0.6	0.6	0.61	0.64	0.66	0.69	0.72	0.73	0.75	0.77	0.78	0.81	0.84	0.86	0.89	0.91	0.92	0.94	0.99	1.02	1.07	1.1	1.12	1.13	1.15	1.14	1.15	1.17	1.19	1.22	1.24	1.27	1.3	1.33	1.35	1.36	1.36	1.37
930	1.32	1.17	1	0.77	0.62	0.61	0.6	0.6	0.63	0.6	0.6	0.6	0.6	0.61	0.64	0.66	0.69	0.72	0.73	0.75	0.77	0.78	0.81	0.84	0.86	0.89	0.91	0.92	0.94	0.99	1.02	1.07	1.1	1.12	1.13	1.15	1.14	1.15	1.17	1.19	1.22	1.24	1.27	1.3	1.33	1.35	1.36	1.36	1.37
931	1.55	1.57	1.58	1.59	1.57	1.54	1.6	1.61	1.59	1.59	1.59	1.58	1.62	1.67	1.72	1.79	1.6	1.37	1.17	0.99	0.75	0.77	0.76	0.72	0.66	0.61	0.6	0.6	0.6	0.61	0.63	0.65	0.69	0.75	0.81	0.84	0.87	0.87	0.87	0.87	0.86	0.85	0.87	0.89	0.91	0.97	1.03	1.08	1.11
932	1.55	1.57	1.58	1.59	1.57	1.54	1.6	1.61	1.59	1.59	1.59	1.58	1.62	1.67	1.72	1.79	1.6	1.37	1.17	0.99	0.75	0.77	0.76	0.72	0.66	0.61	0.6	0.6	0.6	0.61	0.63	0.65	0.69	0.75	0.81	0.84	0.87	0.87	0.87	0.87	0.86	0.85	0.87	0.89	0.91	0.97	1.03	1.08	1.11
933	1.31	1.33	1.35	1.35	1.36	1.37	1.37	1.38	1.39	1.4	1.44	1.46	1.46	1.46	1.47	1.47	1.48	1.51	1.54	1.58	1.63	1.45	1.29	1.1	0.93	0.73	0.77	0.79	0.8	0.77	0.73	0.67	0.61	0.6	0.6	0.6	0.6	0.61	0.65	0.68	0.7	0.72	0.75	0.77	0.79	0.83	0.87	0.9	0.94
934	1.31	1.33	1.35	1.35	1.36	1.37	1.37	1.38	1.39	1.4	1.44	1.46	1.46	1.46	1.47	1.47	1.48	1.51	1.54	1.58	1.63	1.45	1.29	1.1	0.93	0.73	0.77	0.79	0.8	0.77	0.73	0.67	0.61	0.6	0.6	0.6	0.6	0.61	0.65	0.68	0.7	0.72	0.75	0.77	0.79	0.83	0.87	0.9	0.94
935	1.44	1.45	1.45	1.44	1.41	1.38	1.38	1.34	1.34	1.37	1.38	1.42	1.52	1.58	1.65	1.7	1.69	1.62	1.59	1.55	1.54	1.53	1.58	1.6	1.61	1.63	1.67	1.53	1.37	1.2	1	0.8	0.77	0.75	0.71	0.69	0.66	0.63	0.61	0.61	0.64	0.67	0.72	0.76	0.82	0.87	0.92	0.93	0.96
936	1.44	1.45	1.45	1.44	1.41	1.38	1.38	1.34	1.34	1.37	1.38	1.42	1.52	1.58	1.65	1.7	1.69	1.62	1.59	1.55	1.54	1.53	1.58	1.6	1.61	1.63	1.67	1.53	1.37	1.2	1	0.8	0.77	0.75	0.71	0.69	0.66	0.63	0.61	0.61	0.64	0.67	0.72	0.76	0.82	0.87	0.92	0.93	0.96
937	0.6	0.6	0.64	0.68	0.72	0.77	0.81	0.86	0.9	0.93	0.96	0.99	1.03	1.04	1.07	1.08	1.1	1.13	1.18	1.25	1.31	1.35	1.38	1.41	1.41	1.42	1.41	1.41	1.38	1.34	1.27	1.25	1.22	1.15	1.05	0.97	0.89	0.82	0.78	0.78	0.82	0.91	1.01	1.13	1.24	1.33	1.35	1.38	1.38
938	0.6	0.6	0.64	0.68	0.72	0.77	0.81	0.86	0.9	0.93	0.96	0.99	1.03	1.04	1.07	1.08	1.1	1.13	1.18	1.25	1.31	1.35	1.38	1.41	1.41	1.42	1.41	1.41	1.38	1.34	1.27	1.25	1.22	1.15	1.05	0.97	0.89	0.82	0.78	0.78	0.82	0.91	1.01	1.13	1.24	1.33	1.35	1.38	1.38
939	1.44	1.46	1.46	1.46	1.42	1.28	1.08	0.86	0.67	0.6	0.6	0.6	0.6	0.6	0.6	0.6	0.6	0.6	0.62	0.64	0.66	0.67	0.69	0.73	0.78	0.84	0.93	0.97	0.99	1.01	1.01	1	1	1	1	0.99	0.98	0.99	1.02	1.04	1.08	1.13	1.15	1.15	1.17	1.18	1.17	1.19	1.2
940	1.5	1.51	1.51	1.51	1.54	1.53	1.53	1.56	1.58	1.59	1.64	1.59	1.39	1.2	0.99	0.79	0.65	0.63	0.6	0.6	0.6	0.6	0.6	0.6	0.6	0.64	0.68	0.7	0.72	0.75	0.77	0.8	0.83	0.86	0.89	0.92	0.96	1	1.06	1.09	1.14	1.18	1.21	1.21	1.23	1.19	1.18	1.17	1.18
941	1.48	1.51	1.55	1.57	1.58	1.57	1.56	1.56	1.58	1.58	1.58	1.55	1.52	1.48	1.47	1.48	1.52	1.57	1.45	1.32	1.17	1.03	0.86	0.86	0.83	0.79	0.72	0.66	0.61	0.6	0.6	0.6	0.6	0.6	0.61	0.65	0.69	0.74	0.78	0.82	0.85	0.88	0.91	0.93	0.95	0.98	1.04	1.11	1.18
942	1.48	1.51	1.55	1.57	1.58	1.57	1.56	1.56	1.58	1.58	1.58	1.55	1.52	1.48	1.47	1.48	1.52	1.57	1.45	1.32	1.17	1.03	0.86	0.86	0.83	0.79	0.72	0.66	0.61	0.6	0.6	0.6	0.6	0.6	0.61	0.65	0.69	0.74	0.78	0.82	0.85	0.88	0.91	0.93	0.95	0.98	1.04	1.11	1.18
943	1.42	1.45	1.48	1.5	1.51	1.5	1.5	1.51	1.53	1.53	1.53	1.49	1.46	1.41	1.4	1.41	1.45	1.48	1.37	1.25	1.1	0.98	0.85	0.85	0.82	0.79	0.72	0.67	0.62	0.6	0.6	0.6	0.6	0.6	0.62	0.65	0.69	0.74	0.78	0.82	0.84	0.87	0.89	0.91	0.93	0.97	1.03	1.1	1.16
944	1.42	1.45	1.48	1.5	1.51	1.5	1.5	1.51	1.53	1.53	1.53	1.49	1.46	1.41	1.4	1.41	1.45	1.48	1.37	1.25	1.1	0.98	0.85	0.85	0.82	0.79	0.72	0.67	0.62	0.6	0.6	0.6	0.6	0.6	0.62	0.65	0.69	0.74	0.78	0.82	0.84	0.87	0.89	0.91	0.93	0.97	1.03	1.1	1.16
945	1.61	1.61	1.62	1.63	1.62	1.62	1.62	1.63	1.66	1.69	1.7	1.71	1.71	1.72	1.73	1.72	1.71	1.69	1.66	1.59	1.39	1.17	0.96	0.81	0.68	0.67	0.67	0.68	0.62	0.6	0.6	0.6	0.6	0.61	0.63	0.65	0.68	0.7	0.73	0.76	0.79	0.81	0.83	0.86	0.92	0.99	1.07	1.17	1.26
946	0.95	0.99	1.02	1.05	1.11	1.16	1.21	1.26	1.29	1.31	1.31	1.32	1.33	1.34	1.35	1.36	1.37	1.37	1.39	1.36	1.4	1.41	1.41	1.39	1.4	1.36	1.35	1.37	1.41	1.48	1.54	1.6	1.65	1.67	1.66	1.61	1.58	1.56	1.55	1.55	1.56	1.56	1.57	1.56	1.57	1.57	1.57	1.62	1.68
947	1.29	1.36	1.36	1.37	1.34	1.3	1.24	1.22	1.17	1.16	1.13	1.13	1.11	1.09	1.06	1.09	1.1	1.16	1.23	1.22	1.24	1.24	1.25	1.25	1.3	1.16	1.06	0.93	0.77	0.62	0.64	0.62	0.6	0.61	0.6	0.6	0.6	0.6	0.6	0.6	0.61	0.64	0.67	0.71	0.75	0.78	0.77	0.73	0.74
948	1.05	0.85	0.7	0.7	0.67	0.64	0.64	0.6	0.6	0.6	0.6	0.6	0.6	0.6	0.6	0.6	0.64	0.69	0.74	0.79	0.83	0.86	0.89	0.9	0.9	0.9	0.93	0.96	0.97	0.99	1	0.99	0.98	1	1.04	1.1	1.14	1.16	1.16	1.17	1.19	1.22	1.27	1.31	1.31	1.3	1.27	1.26	1.23
949	1.05	0.85	0.7	0.7	0.67	0.64	0.64	0.6	0.6	0.6	0.6	0.6	0.6	0.6	0.6	0.6	0.64	0.69	0.74	0.79	0.83	0.86	0.89	0.9	0.9	0.9	0.93	0.96	0.97	0.99	1	0.99	0.98	1	1.04	1.1	1.14	1.16	1.16	1.17	1.19	1.22	1.27	1.31	1.31	1.3	1.27	1.26	1.23
950	1.54	1.61	1.62	1.66	1.67	1.68	1.66	1.65	1.62	1.61	1.62	1.58	1.58	1.62	1.65	1.65	1.71	1.54	1.38	1.19	1.01	0.81	0.82	0.8	0.79	0.76	0.74	0.72	0.71	0.72	0.74	0.76	0.8	0.84	0.9	0.95	0.99	1.01	1.03	1.04	1.05	1.05	1.06	1.07	1.1	1.13	1.15	1.18	1.21
951	1.54	1.61	1.62	1.66	1.67	1.68	1.66	1.65	1.62	1.61	1.62	1.58	1.58	1.62	1.65	1.65	1.71	1.54	1.38	1.19	1.01	0.81	0.82	0.8	0.79	0.76	0.74	0.72	0.71	0.72	0.74	0.76	0.8	0.84	0.9	0.95	0.99	1.01	1.03	1.04	1.05	1.05	1.06	1.07	1.1	1.13	1.15	1.18	1.21
952	1.49	1.48	1.52	1.4	1.26	1.08	0.92	0.75	0.75	0.74	0.71	0.62	0.6	0.6	0.6	0.6	0.61	0.68	0.74	0.79	0.82	0.83	0.86	0.88	0.9	0.92	0.98	1.02	1.06	1.09	1.13	1.15	1.16	1.18	1.2	1.2	1.23	1.24	1.25	1.25	1.27	1.26	1.26	1.26	1.28	1.28	1.28	1.27	1.27
953	1.49	1.48	1.52	1.4	1.26	1.08	0.92	0.75	0.75	0.74	0.71	0.62	0.6	0.6	0.6	0.6	0.61	0.68	0.74	0.79	0.82	0.83	0.86	0.88	0.9	0.92	0.98	1.02	1.06	1.09	1.13	1.15	1.16	1.18	1.2	1.2	1.23	1.24	1.25	1.25	1.27	1.26	1.26	1.26	1.28	1.28	1.28	1.27	1.27
954	1.33	1.35	1.37	1.39	1.42	1.44	1.51	1.56	1.58	1.6	1.61	1.59	1.58	1.58	1.59	1.62	1.62	1.62	1.65	1.64	1.57	1.58	1.56	1.55	1.56	1.6	1.6	1.64	1.63	1.57	1.37	1.18	0.97	0.8	0.69	0.72	0.73	0.75	0.73	0.69	0.66	0.65	0.65	0.67	0.69	0.72	0.76	0.79	0.82
955	1.42	1.48	1.5	1.54	1.52	1.49	1.49	1.51	1.53	1.54	1.57	1.6	1.6	1.55	1.38	1.18	0.95	0.78	0.65	0.67	0.68	0.7	0.66	0.61	0.6	0.6	0.6	0.6	0.6	0.61	0.62	0.64	0.65	0.66	0.68	0.71	0.75	0.79	0.85	0.92	0.95	0.99	1.02	1.03	1.02	1.05	1.05	1.04	1.03
956	0.61	0.6	0.6	0.6	0.6	0.61	0.63	0.67	0.71	0.75	0.79	0.84	0.89	0.93	0.97	1	1.03	1.05	1.05	1.05	1.06	1.06	1.09	1.14	1.19	1.24	1.28	1.29	1.28	1.25	1.23	1.19	1.19	1.2	1.23	1.28	1.33	1.36	1.41	1.46	1.5	1.56	1.6	1.61	1.61	1.6	1.58	1.59	1.6
957	0.61	0.6	0.6	0.6	0.6	0.61	0.63	0.67	0.71	0.75	0.79	0.84	0.89	0.93	0.97	1	1.03	1.05	1.05	1.05	1.06	1.06	1.09	1.14	1.19	1.24	1.28	1.29	1.28	1.25	1.23	1.19	1.19	1.2	1.23	1.28	1.33	1.36	1.41	1.46	1.5	1.56	1.6	1.61	1.61	1.6	1.58	1.59	1.6
958	1.54	1.56	1.55	1.55	1.53	1.5	1.34	1.19	1.04	0.87	0.74	0.74	0.74	0.73	0.72	0.69	0.68	0.68	0.68	0.69	0.71	0.72	0.74	0.78	0.81	0.85	0.89	0.91	0.94	0.95	0.95	0.99	1	1.04	1.08	1.13	1.16	1.19	1.21	1.23	1.25	1.25	1.28	1.29	1.3	1.3	1.34	1.35	1.35
959	1.54	1.56	1.55	1.55	1.53	1.5	1.34	1.19	1.04	0.87	0.74	0.74	0.74	0.73	0.72	0.69	0.68	0.68	0.68	0.69	0.71	0.72	0.74	0.78	0.81	0.85	0.89	0.91	0.94	0.95	0.95	0.99	1	1.04	1.08	1.13	1.16	1.19	1.21	1.23	1.25	1.25	1.28	1.29	1.3	1.3	1.34	1.35	1.35
960	1.54	1.55	1.58	1.58	1.54	1.5	1.5	1.5	1.49	1.49	1.37	1.2	1.04	0.91	0.79	0.79	0.8	0.79	0.75	0.7	0.66	0.63	0.61	0.62	0.64	0.67	0.73	0.79	0.84	0.91	0.98	1.03	1.07	1.1	1.11	1.12	1.12	1.14	1.17	1.2	1.24	1.31	1.35	1.42	1.5	1.54	1.56	1.58	1.57
961	1.54	1.55	1.58	1.58	1.54	1.5	1.5	1.5	1.49	1.49	1.37	1.2	1.04	0.91	0.79	0.79	0.8	0.79	0.75	0.7	0.66	0.63	0.61	0.62	0.64	0.67	0.73	0.79	0.84	0.91	0.98	1.03	1.07	1.1	1.11	1.12	1.12	1.14	1.17	1.2	1.24	1.31	1.35	1.42	1.5	1.54	1.56	1.58	1.57
962	1	0.8	0.83	0.83	0.82	0.78	0.75	0.7	0.66	0.65	0.66	0.68	0.69	0.71	0.73	0.73	0.73	0.74	0.73	0.73	0.75	0.77	0.8	0.84	0.87	0.9	0.95	0.97	0.99	1.02	1.04	1.06	1.08	1.12	1.15	1.17	1.18	1.19	1.21	1.24	1.27	1.3	1.31	1.31	1.32	1.34	1.37	1.41	1.44
963	1	0.8	0.83	0.83	0.82	0.78	0.75	0.7	0.66	0.65	0.66	0.68	0.69	0.71	0.73	0.73	0.73	0.74	0.73	0.73	0.75	0.77	0.8	0.84	0.87	0.9	0.95	0.97	0.99	1.02	1.04	1.06	1.08	1.12	1.15	1.17	1.18	1.19	1.21	1.24	1.27	1.3	1.31	1.31	1.32	1.34	1.37	1.41	1.44
964	1.4	1.49	1.4	1.26	1.1	0.93	0.71	0.68	0.68	0.67	0.61	0.6	0.6	0.6	0.6	0.6	0.6	0.6	0.6	0.62	0.66	0.7	0.74	0.76	0.77	0.79	0.81	0.85	0.9	0.95	0.98	1.01	1.02	1.03	1	1	1	1	0.98	1.01	1.05	1.09	1.14	1.23	1.27	1.3	1.34	1.36	1.37
965	1.4	1.49	1.4	1.26	1.1	0.93	0.71	0.68	0.68	0.67	0.61	0.6	0.6	0.6	0.6	0.6	0.6	0.6	0.6	0.62	0.66	0.7	0.74	0.76	0.77	0.79	0.81	0.85	0.9	0.95	0.98	1.01	1.02	1.03	1	1	1	1	0.98	1.01	1.05	1.09	1.14	1.23	1.27	1.3	1.34	1.36	1.37
966	1.5	1.52	1.52	1.51	1.46	1.47	1.46	1.44	1.47	1.53	1.53	1.57	1.59	1.55	1.37	1.19	1.02	0.84	0.69	0.66	0.62	0.6	0.6	0.6	0.6	0.6	0.6	0.61	0.67	0.74	0.79	0.83	0.87	0.88	0.89	0.91	0.92	0.93	0.97	0.99	1.01	1.07	1.11	1.13	1.17	1.21	1.2	1.19	1.18
967	1.5	1.52	1.52	1.51	1.46	1.47	1.46	1.44	1.47	1.53	1.53	1.57	1.59	1.55	1.37	1.19	1.02	0.84	0.69	0.66	0.62	0.6	0.6	0.6	0.6	0.6	0.6	0.61	0.67	0.74	0.79	0.83	0.87	0.88	0.89	0.91	0.92	0.93	0.97	0.99	1.01	1.07	1.11	1.13	1.17	1.21	1.2	1.19	1.18
968	1.61	1.61	1.6	1.62	1.63	1.61	1.64	1.68	1.71	1.71	1.7	1.54	1.32	1.04	0.89	0.74	0.72	0.71	0.72	0.68	0.62	0.6	0.6	0.6	0.6	0.6	0.6	0.61	0.64	0.68	0.72	0.76	0.79	0.83	0.86	0.88	0.89	0.91	0.91	0.91	0.92	0.93	0.95	0.98	1.02	1.08	1.15	1.22	1.31
969	0.94	0.82	0.7	0.71	0.7	0.71	0.66	0.62	0.6	0.6	0.6	0.64	0.68	0.73	0.77	0.79	0.8	0.81	0.82	0.82	0.84	0.88	0.93	0.99	1.05	1.09	1.13	1.16	1.17	1.19	1.21	1.23	1.24	1.25	1.26	1.28	1.28	1.29	1.31	1.32	1.34	1.35	1.37	1.41	1.44	1.45	1.5	1.52	1.53
970	1.02	1.04	1.03	1.02	0.99	0.97	0.94	0.93	0.91	0.91	0.91	0.92	0.94	0.97	0.99	1.01	1.05	1.08	1.14	1.2	1.22	1.23	1.21	1.19	1.17	1.18	1.18	1.2	1.18	1.18	1.19	1.21	1.22	1.28	1.32	1.35	1.4	1.47	1.52	1.58	1.63	1.68	1.74	1.79	1.8	1.8	1.8	1.76	1.72
971	1.41	1.4	1.41	1.4	1.4	1.4	1.38	1.35	1.32	1.31	1.31	1.32	1.2	1.09	0.93	0.81	0.66	0.62	0.6	0.6	0.6	0.6	0.6	0.6	0.6	0.6	0.6	0.63	0.66	0.68	0.69	0.7	0.72	0.75	0.78	0.79	0.82	0.88	0.93	0.98	1.04	1.08	1.11	1.12	1.14	1.17	1.2	1.21	1.23
972	1.41	1.4	1.41	1.4	1.4	1.4	1.38	1.35	1.32	1.31	1.31	1.32	1.2	1.09	0.93	0.81	0.66	0.62	0.6	0.6	0.6	0.6	0.6	0.6	0.6	0.6	0.6	0.63	0.66	0.68	0.69	0.7	0.72	0.75	0.78	0.79	0.82	0.88	0.93	0.98	1.04	1.08	1.11	1.12	1.14	1.17	1.2	1.21	1.23
973	1.12	1.14	1.17	1.19	1.22	1.23	1.23	1.24	1.24	1.24	1.26	1.3	1.35	1.38	1.41	1.44	1.49	1.54	1.59	1.64	1.67	1.68	1.66	1.66	1.67	1.67	1.69	1.7	1.73	1.73	1.71	1.67	1.65	1.65	1.68	1.71	1.72	1.75	1.75	1.71	1.7	1.73	1.72	1.71	1.75	1.79	1.77	1.67	1.46
974	1.12	1.14	1.17	1.19	1.22	1.23	1.23	1.24	1.24	1.24	1.26	1.3	1.35	1.38	1.41	1.44	1.49	1.54	1.59	1.64	1.67	1.68	1.66	1.66	1.67	1.67	1.69	1.7	1.73	1.73	1.71	1.67	1.65	1.65	1.68	1.71	1.72	1.75	1.75	1.71	1.7	1.73	1.72	1.71	1.75	1.79	1.77	1.67	1.46
975	0.6	0.6	0.6	0.6	0.6	0.6	0.61	0.64	0.68	0.73	0.78	0.83	0.88	0.94	0.98	1.01	1.04	1.07	1.1	1.13	1.15	1.16	1.19	1.2	1.24	1.26	1.29	1.3	1.31	1.31	1.31	1.31	1.3	1.3	1.3	1.31	1.33	1.37	1.4	1.47	1.52	1.59	1.64	1.71	1.73	1.74	1.74	1.73	1.7
976	0.6	0.6	0.6	0.6	0.6	0.6	0.61	0.64	0.68	0.73	0.78	0.83	0.88	0.94	0.98	1.01	1.04	1.07	1.1	1.13	1.15	1.16	1.19	1.2	1.24	1.26	1.29	1.3	1.31	1.31	1.31	1.31	1.3	1.3	1.3	1.31	1.33	1.37	1.4	1.47	1.52	1.59	1.64	1.71	1.73	1.74	1.74	1.73	1.7
977	1.8	1.8	1.8	1.8	1.8	1.8	1.72	1.47	1.23	1.04	0.85	0.88	0.88	0.86	0.78	0.71	0.65	0.62	0.6	0.61	0.66	0.7	0.73	0.77	0.8	0.81	0.84	0.9	0.96	1.01	1.06	1.1	1.13	1.18	1.21	1.22	1.24	1.22	1.22	1.24	1.28	1.35	1.41	1.46	1.5	1.53	1.55	1.56	1.56
978	1.8	1.8	1.8	1.8	1.8	1.8	1.72	1.47	1.23	1.04	0.85	0.88	0.88	0.86	0.78	0.71	0.65	0.62	0.6	0.61	0.66	0.7	0.73	0.77	0.8	0.81	0.84	0.9	0.96	1.01	1.06	1.1	1.13	1.18	1.21	1.22	1.24	1.22	1.22	1.24	1.28	1.35	1.41	1.46	1.5	1.53	1.55	1.56	1.56
979	1.31	1.33	1.35	1.35	1.36	1.37	1.37	1.38	1.39	1.4	1.44	1.46	1.46	1.46	1.47	1.47	1.48	1.51	1.54	1.58	1.63	1.45	1.29	1.1	0.95	0.74	0.78	0.78	0.79	0.74	0.7	0.65	0.61	0.6	0.6	0.6	0.6	0.63	0.67	0.71	0.77	0.82	0.86	0.91	0.94	0.96	0.96	0.97	0.96
980	1.8	1.8	1.79	1.78	1.76	1.78	1.75	1.77	1.74	1.72	1.7	1.71	1.73	1.55	1.38	1.16	1	0.8	0.81	0.79	0.78	0.73	0.7	0.7	0.72	0.76	0.81	0.87	0.9	0.94	0.99	1.06	1.13	1.17	1.21	1.23	1.23	1.22	1.24	1.23	1.24	1.27	1.29	1.31	1.34	1.37	1.38	1.4	1.42
981	1.36	1.41	1.44	1.46	1.42	1.36	1.28	1.26	1.28	1.26	1.26	1.33	1.35	1.37	1.39	1.45	1.44	1.42	1.44	1.48	1.45	1.43	1.43	1.35	1.32	1.21	1.1	0.96	0.82	0.71	0.71	0.69	0.66	0.68	0.63	0.62	0.62	0.64	0.65	0.66	0.65	0.67	0.7	0.75	0.81	0.88	0.94	1	1.04
982	1.23	1.23	1.21	1.2	1.18	1.17	1.17	1.17	1.2	1.23	1.25	1.25	1.25	1.23	1.21	1.25	1.28	1.31	1.35	1.37	1.33	1.31	1.3	1.26	1.26	1.21	1.13	1.01	0.9	0.72	0.6	0.6	0.6	0.6	0.64	0.68	0.68	0.68	0.71	0.76	0.82	0.88	0.94	0.99	1.03	1.07	1.09	1.11	1.11
983	1.23	1.23	1.21	1.2	1.18	1.17	1.17	1.17	1.2	1.23	1.25	1.25	1.25	1.23	1.21	1.25	1.28	1.31	1.35	1.37	1.33	1.31	1.3	1.26	1.26	1.21	1.13	1.01	0.9	0.72	0.6	0.6	0.6	0.6	0.64	0.68	0.68	0.68	0.71	0.76	0.82	0.88	0.94	0.99	1.03	1.07	1.09	1.11	1.11
984	1.58	1.39	1.14	0.96	0.71	0.7	0.66	0.67	0.6	0.6	0.6	0.6	0.6	0.6	0.6	0.6	0.6	0.61	0.64	0.68	0.72	0.76	0.81	0.85	0.88	0.92	0.94	0.98	1.01	1.03	1.05	1.07	1.08	1.09	1.11	1.11	1.13	1.15	1.17	1.18	1.17	1.17	1.16	1.15	1.15	1.17	1.18	1.19	1.22
985	1.58	1.39	1.14	0.96	0.71	0.7	0.66	0.67	0.6	0.6	0.6	0.6	0.6	0.6	0.6	0.6	0.6	0.61	0.64	0.68	0.72	0.76	0.81	0.85	0.88	0.92	0.94	0.98	1.01	1.03	1.05	1.07	1.08	1.09	1.11	1.11	1.13	1.15	1.17	1.18	1.17	1.17	1.16	1.15	1.15	1.17	1.18	1.19	1.22
986	1.41	1.4	1.41	1.4	1.4	1.4	1.38	1.35	1.32	1.31	1.31	1.32	1.2	1.09	0.93	0.81	0.66	0.62	0.6	0.6	0.6	0.6	0.6	0.6	0.6	0.6	0.6	0.63	0.66	0.68	0.69	0.7	0.72	0.75	0.78	0.79	0.82	0.88	0.93	0.98	1.04	1.08	1.11	1.12	1.14	1.17	1.2	1.21	1.23
987	1.41	1.4	1.41	1.4	1.4	1.4	1.38	1.35	1.32	1.31	1.31	1.32	1.2	1.09	0.93	0.81	0.66	0.62	0.6	0.6	0.6	0.6	0.6	0.6	0.6	0.6	0.6	0.63	0.66	0.68	0.69	0.7	0.72	0.75	0.78	0.79	0.82	0.88	0.93	0.98	1.04	1.08	1.11	1.12	1.14	1.17	1.2	1.21	1.23
988	0.75	0.8	0.82	0.84	0.87	0.88	0.88	0.91	0.96	0.94	0.92	0.92	0.92	0.91	0.97	1	1.04	1.07	1.14	1.19	1.2	1.23	1.21	1.18	1.16	1.2	1.12	1.17	1.19	1.17	1.13	1.18	1.22	1.28	1.24	1.19	1.23	1.19	1.12	1.23	1.31	1.27	1.24	1.22	1.17	1.19	1.26	1.36	1.52
989	1.54	1.61	1.62	1.66	1.67	1.68	1.66	1.65	1.62	1.61	1.62	1.58	1.58	1.62	1.65	1.65	1.71	1.54	1.38	1.19	1.01	0.81	0.82	0.8	0.79	0.76	0.74	0.72	0.71	0.72	0.74	0.76	0.8	0.84	0.9	0.95	0.99	1.01	1.03	1.04	1.05	1.05	1.06	1.07	1.1	1.13	1.15	1.18	1.21
990	1.54	1.61	1.62	1.66	1.67	1.68	1.66	1.65	1.62	1.61	1.62	1.58	1.58	1.62	1.65	1.65	1.71	1.54	1.38	1.19	1.01	0.81	0.82	0.8	0.79	0.76	0.74	0.72	0.71	0.72	0.74	0.76	0.8	0.84	0.9	0.95	0.99	1.01	1.03	1.04	1.05	1.05	1.06	1.07	1.1	1.13	1.15	1.18	1.21
991	1.71	1.63	1.55	1.48	1.48	1.52	1.55	1.54	1.54	1.54	1.56	1.58	1.61	1.45	1.26	1.04	0.86	0.71	0.74	0.79	0.84	0.87	0.84	0.76	0.73	0.71	0.71	0.75	0.84	0.91	0.98	1.03	1.05	1.06	1.07	1.08	1.08	1.08	1.11	1.14	1.19	1.23	1.3	1.34	1.39	1.42	1.44	1.46	1.49
992	0.6	0.6	0.6	0.62	0.65	0.67	0.7	0.73	0.76	0.81	0.86	0.91	0.98	1.02	1.06	1.1	1.12	1.12	1.14	1.13	1.12	1.1	1.08	1.08	1.09	1.11	1.15	1.2	1.24	1.26	1.28	1.33	1.36	1.4	1.45	1.49	1.51	1.55	1.54	1.54	1.53	1.53	1.55	1.58	1.61	1.64	1.67	1.68	1.7
993	0.6	0.6	0.6	0.62	0.65	0.67	0.7	0.73	0.76	0.81	0.86	0.91	0.98	1.02	1.06	1.1	1.12	1.12	1.14	1.13	1.12	1.1	1.08	1.08	1.09	1.11	1.15	1.2	1.24	1.26	1.28	1.33	1.36	1.4	1.45	1.49	1.51	1.55	1.54	1.54	1.53	1.53	1.55	1.58	1.61	1.64	1.67	1.68	1.7
994	1.43	1.44	1.29	1.21	1.05	0.91	0.74	0.73	0.69	0.65	0.62	0.61	0.62	0.64	0.67	0.71	0.74	0.77	0.8	0.84	0.88	0.93	0.98	1.02	1.07	1.1	1.14	1.19	1.22	1.25	1.27	1.28	1.29	1.31	1.33	1.35	1.38	1.39	1.4	1.42	1.42	1.41	1.41	1.43	1.43	1.47	1.5	1.52	1.54
995	1.43	1.44	1.29	1.21	1.05	0.91	0.74	0.73	0.69	0.65	0.62	0.61	0.62	0.64	0.67	0.71	0.74	0.77	0.8	0.84	0.88	0.93	0.98	1.02	1.07	1.1	1.14	1.19	1.22	1.25	1.27	1.28	1.29	1.31	1.33	1.35	1.38	1.39	1.4	1.42	1.42	1.41	1.41	1.43	1.43	1.47	1.5	1.52	1.54
996	1.32	1.17	1	0.77	0.62	0.61	0.6	0.6	0.63	0.6	0.6	0.6	0.6	0.61	0.64	0.66	0.69	0.72	0.73	0.75	0.77	0.78	0.81	0.84	0.86	0.89	0.91	0.92	0.94	0.99	1.02	1.07	1.1	1.12	1.13	1.15	1.14	1.15	1.17	1.19	1.22	1.24	1.27	1.3	1.33	1.35	1.36	1.36	1.37
997	1.32	1.17	1	0.77	0.62	0.61	0.6	0.6	0.63	0.6	0.6	0.6	0.6	0.61	0.64	0.66	0.69	0.72	0.73	0.75	0.77	0.78	0.81	0.84	0.86	0.89	0.91	0.92	0.94	0.99	1.02	1.07	1.1	1.12	1.13	1.15	1.14	1.15	1.17	1.19	1.22	1.24	1.27	1.3	1.33	1.35	1.36	1.36	1.37
998	1.51	1.56	1.6	1.65	1.67	1.65	1.62	1.62	1.6	1.63	1.64	1.65	1.64	1.66	1.45	1.28	1.09	0.88	0.67	0.66	0.62	0.61	0.61	0.6	0.6	0.61	0.63	0.64	0.65	0.66	0.67	0.71	0.77	0.82	0.89	0.95	1.04	1.09	NaN	NaN	NaN	NaN	1.13	1.17	1.19	1.18	1.2	1.21	1.23
999	1.51	1.56	1.6	1.65	1.67	1.65	1.62	1.62	1.6	1.63	1.64	1.65	1.64	1.66	1.45	1.28	1.09	0.88	0.67	0.66	0.62	0.61	0.61	0.6	0.6	0.61	0.63	0.64	0.65	0.66	0.67	0.71	0.77	0.82	0.89	0.95	1.04	1.09	NaN	NaN	NaN	NaN	1.13	1.17	1.19	1.18	1.2	1.21	1.23
1000	0.6	0.6	0.6	0.62	0.65	0.68	0.7	0.73	0.77	0.81	0.84	0.89	0.93	0.97	1.02	1.06	1.09	1.12	1.14	1.17	1.2	1.24	1.26	1.29	1.32	1.35	1.38	1.41	1.44	1.46	1.46	1.47	1.49	1.53	1.56	1.6	1.63	1.64	1.64	1.63	1.61	1.59	1.58	1.57	1.58	1.59	1.56	1.55	1.56
1001	1.78	1.76	1.72	1.64	1.62	1.56	1.55	1.55	1.61	1.63	1.73	1.57	1.4	1.21	1.02	0.79	0.8	0.77	0.75	0.71	0.68	0.69	0.73	0.78	0.84	0.9	0.95	0.98	1	1.01	1.03	1.05	1.07	1.08	1.09	1.1	1.11	1.12	1.14	1.16	1.2	1.23	1.25	1.27	1.28	1.27	1.26	1.26	1.27
1002	1.78	1.76	1.72	1.64	1.62	1.56	1.55	1.55	1.61	1.63	1.73	1.57	1.4	1.21	1.02	0.79	0.8	0.77	0.75	0.71	0.68	0.69	0.73	0.78	0.84	0.9	0.95	0.98	1	1.01	1.03	1.05	1.07	1.08	1.09	1.1	1.11	1.12	1.14	1.16	1.2	1.23	1.25	1.27	1.28	1.27	1.26	1.26	1.27
1003	1.61	1.65	1.65	1.66	1.69	1.71	1.76	1.8	1.74	1.56	1.36	1.15	0.9	0.81	0.77	0.74	0.68	0.63	0.6	0.6	0.6	0.6	0.6	0.62	0.66	0.69	0.74	0.79	0.84	0.88	0.91	0.95	0.97	1	1.03	1.08	1.13	1.18	1.21	1.27	1.32	1.35	1.4	1.45	1.51	1.57	1.62	1.67	1.68
1004	1.61	1.65	1.65	1.66	1.69	1.71	1.76	1.8	1.74	1.56	1.36	1.15	0.9	0.81	0.77	0.74	0.68	0.63	0.6	0.6	0.6	0.6	0.6	0.62	0.66	0.69	0.74	0.79	0.84	0.88	0.91	0.95	0.97	1	1.03	1.08	1.13	1.18	1.21	1.27	1.32	1.35	1.4	1.45	1.51	1.57	1.62	1.67	1.68
1005	1.62	1.59	1.54	1.52	1.48	1.49	1.47	1.45	1.48	1.52	1.55	1.58	1.67	1.53	1.37	1.18	1.01	0.78	0.77	0.76	0.75	0.73	0.72	0.69	0.68	0.67	0.69	0.72	0.75	0.79	0.81	0.86	0.92	1	1.07	1.16	1.2	1.24	1.25	1.29	1.31	1.35	1.36	1.33	1.26	1.17	1.13	1.14	1.16
1006	1.63	1.65	1.64	1.65	1.64	1.62	1.64	1.68	1.73	1.7	1.69	1.7	1.69	1.62	1.67	1.7	1.68	1.7	1.54	1.37	1.11	0.94	0.73	0.71	0.66	0.68	0.63	0.6	0.6	0.6	0.6	0.6	0.6	0.6	0.64	0.67	0.69	0.71	0.74	0.76	0.76	0.79	0.8	0.8	0.82	0.84	0.85	0.87	0.9
1007	1.63	1.65	1.64	1.65	1.64	1.62	1.64	1.68	1.73	1.7	1.69	1.7	1.69	1.62	1.67	1.7	1.68	1.7	1.54	1.37	1.11	0.94	0.73	0.71	0.66	0.68	0.63	0.6	0.6	0.6	0.6	0.6	0.6	0.6	0.64	0.67	0.69	0.71	0.74	0.76	0.76	0.79	0.8	0.8	0.82	0.84	0.85	0.87	0.9
1008	0.75	0.8	0.82	0.84	0.87	0.88	0.88	0.91	0.96	0.94	0.92	0.92	0.92	0.91	0.97	1	1.04	1.07	1.14	1.19	1.2	1.23	1.21	1.18	1.16	1.2	1.12	1.17	1.19	1.17	1.13	1.18	1.22	1.28	1.24	1.19	1.23	1.19	1.12	1.23	1.31	1.27	1.24	1.22	1.17	1.19	1.26	1.36	1.52
1009	0.75	0.8	0.82	0.84	0.87	0.88	0.88	0.91	0.96	0.94	0.92	0.92	0.92	0.91	0.97	1	1.04	1.07	1.14	1.19	1.2	1.23	1.21	1.18	1.16	1.2	1.12	1.17	1.19	1.17	1.13	1.18	1.22	1.28	1.24	1.19	1.23	1.19	1.12	1.23	1.31	1.27	1.24	1.22	1.17	1.19	1.26	1.36	1.52
1010	0.84	0.72	0.67	0.64	0.6	0.6	0.6	0.61	0.61	0.64	0.66	0.67	0.69	0.74	0.76	0.79	0.81	0.84	0.86	0.91	0.96	1.01	1.04	1.09	1.12	1.13	1.15	1.2	1.2	1.23	1.26	1.27	1.29	1.3	1.31	1.34	1.39	1.42	1.44	1.45	1.45	1.45	1.45	1.47	1.49	1.49	1.47	1.45	1.44
1011	0.84	0.72	0.67	0.64	0.6	0.6	0.6	0.61	0.61	0.64	0.66	0.67	0.69	0.74	0.76	0.79	0.81	0.84	0.86	0.91	0.96	1.01	1.04	1.09	1.12	1.13	1.15	1.2	1.2	1.23	1.26	1.27	1.29	1.3	1.31	1.34	1.39	1.42	1.44	1.45	1.45	1.45	1.45	1.47	1.49	1.49	1.47	1.45	1.44
1012	1.4	1.38	1.37	1.23	1.05	0.85	0.64	0.6	0.6	0.6	0.6	0.62	0.6	0.6	0.6	0.6	0.6	0.6	0.6	0.6	0.6	0.6	0.68	0.72	0.76	0.8	0.83	0.84	0.87	0.9	0.93	0.95	1	1.06	1.11	1.17	1.24	1.28	1.3	1.35	1.39	1.39	1.4	1.39	1.34	1.34	1.33	1.29	1.26
1013	1.4	1.38	1.37	1.23	1.05	0.85	0.64	0.6	0.6	0.6	0.6	0.62	0.6	0.6	0.6	0.6	0.6	0.6	0.6	0.6	0.6	0.6	0.68	0.72	0.76	0.8	0.83	0.84	0.87	0.9	0.93	0.95	1	1.06	1.11	1.17	1.24	1.28	1.3	1.35	1.39	1.39	1.4	1.39	1.34	1.34	1.33	1.29	1.26
1014	0.83	0.87	0.91	0.96	1.02	1.07	1.13	1.19	1.24	1.28	1.32	1.35	1.37	1.39	1.4	1.42	1.43	1.44	1.45	1.46	1.48	1.48	1.5	1.53	1.54	1.54	1.54	1.54	1.56	1.59	1.62	1.65	1.67	1.63	1.61	1.6	1.61	1.6	1.65	1.7	1.71	1.71	1.75	1.75	1.76	1.8	1.8	1.8	1.8
1015	0.83	0.87	0.91	0.96	1.02	1.07	1.13	1.19	1.24	1.28	1.32	1.35	1.37	1.39	1.4	1.42	1.43	1.44	1.45	1.46	1.48	1.48	1.5	1.53	1.54	1.54	1.54	1.54	1.56	1.59	1.62	1.65	1.67	1.63	1.61	1.6	1.61	1.6	1.65	1.7	1.71	1.71	1.75	1.75	1.76	1.8	1.8	1.8	1.8
1016	0.6	0.6	0.6	0.6	0.61	0.65	0.68	0.71	0.77	0.82	0.85	0.89	0.92	0.94	0.95	0.96	0.97	1	1.03	1.05	1.07	1.08	1.08	1.08	1.11	1.12	1.14	1.17	1.2	1.22	1.22	1.25	1.27	1.28	1.28	1.3	1.29	1.29	1.33	1.36	1.36	1.41	1.42	1.4	1.39	1.42	1.39	1.37	1.36
1017	0.6	0.6	0.6	0.6	0.61	0.65	0.68	0.71	0.77	0.82	0.85	0.89	0.92	0.94	0.95	0.96	0.97	1	1.03	1.05	1.07	1.08	1.08	1.08	1.11	1.12	1.14	1.17	1.2	1.22	1.22	1.25	1.27	1.28	1.28	1.3	1.29	1.29	1.33	1.36	1.36	1.41	1.42	1.4	1.39	1.42	1.39	1.37	1.36
1018	1.51	1.56	1.6	1.65	1.67	1.65	1.62	1.62	1.6	1.63	1.64	1.65	1.64	1.66	1.45	1.28	1.09	0.94	0.75	0.78	0.78	0.79	0.76	0.73	0.7	0.71	0.74	0.77	0.81	0.86	0.9	0.93	0.97	1.01	1.11	1.21	NaN	NaN	NaN	NaN	NaN	NaN	NaN	1.32	1.42	1.48	1.45	1.42	1.36
1019	1.51	1.56	1.6	1.65	1.67	1.65	1.62	1.62	1.6	1.63	1.64	1.65	1.64	1.66	1.45	1.28	1.09	0.94	0.75	0.78	0.78	0.79	0.76	0.73	0.7	0.71	0.74	0.77	0.81	0.86	0.9	0.93	0.97	1.01	1.11	1.21	NaN	NaN	NaN	NaN	NaN	NaN	NaN	1.32	1.42	1.48	1.45	1.42	1.36
1020	1.3	1.36	1.4	1.45	1.47	1.47	1.47	1.41	1.38	1.42	1.47	1.52	1.58	1.62	1.61	1.58	1.52	1.52	1.53	1.56	1.62	1.67	1.68	1.68	1.47	1.26	1.05	0.86	0.7	0.72	0.72	0.73	0.72	0.68	0.66	0.65	0.65	0.66	0.68	0.7	0.72	0.75	0.77	0.8	0.83	0.85	0.88	0.92	0.94
1021	1.3	1.35	1.4	1.45	1.48	1.49	1.48	1.42	1.39	1.42	1.47	1.52	1.58	1.63	1.62	1.58	1.52	1.51	1.52	1.55	1.6	1.66	1.66	1.67	1.45	1.25	1.03	0.85	0.7	0.72	0.72	0.75	0.74	0.69	0.67	0.66	0.65	0.67	0.68	0.7	0.72	0.75	0.77	0.8	0.83	0.86	0.89	0.92	0.94
1022	1.3	1.35	1.4	1.45	1.48	1.49	1.48	1.42	1.39	1.42	1.47	1.52	1.58	1.63	1.62	1.58	1.52	1.51	1.52	1.55	1.6	1.66	1.66	1.67	1.45	1.25	1.03	0.85	0.7	0.72	0.72	0.75	0.74	0.69	0.67	0.66	0.65	0.67	0.68	0.7	0.72	0.75	0.77	0.8	0.83	0.86	0.89	0.92	0.94
1023	1.3	1.32	1.33	1.36	1.38	1.44	1.48	1.51	1.54	1.57	1.56	1.56	1.57	1.57	1.57	1.61	1.63	1.7	1.74	1.8	1.8	1.8	1.75	1.75	1.51	1.32	1.13	0.97	0.75	0.72	0.67	0.68	0.62	0.6	0.6	0.6	0.6	0.6	0.6	0.6	0.61	0.62	0.64	0.68	0.69	0.71	0.75	0.78	0.78
1024	1.3	1.32	1.33	1.36	1.38	1.44	1.48	1.51	1.54	1.57	1.56	1.56	1.57	1.57	1.57	1.61	1.63	1.7	1.74	1.8	1.8	1.8	1.75	1.75	1.51	1.32	1.13	0.97	0.75	0.72	0.67	0.68	0.62	0.6	0.6	0.6	0.6	0.6	0.6	0.6	0.61	0.62	0.64	0.68	0.69	0.71	0.75	0.78	0.78
1025	1.37	1.24	1.1	0.96	0.83	0.64	0.66	0.64	0.6	0.6	0.6	0.6	0.6	0.6	0.6	0.6	0.6	0.6	0.6	0.62	0.63	0.64	0.64	0.64	0.66	0.68	0.7	0.73	0.77	0.79	0.82	0.84	0.86	0.86	0.88	0.89	0.91	0.92	0.95	0.97	0.98	1	1.04	1.09	1.13	1.16	1.2	1.22	1.21
1026	1.37	1.24	1.1	0.96	0.83	0.64	0.66	0.64	0.6	0.6	0.6	0.6	0.6	0.6	0.6	0.6	0.6	0.6	0.6	0.62	0.63	0.64	0.64	0.64	0.66	0.68	0.7	0.73	0.77	0.79	0.82	0.84	0.86	0.86	0.88	0.89	0.91	0.92	0.95	0.97	0.98	1	1.04	1.09	1.13	1.16	1.2	1.22	1.21
1027	1.2	1.18	1.19	1.19	1.2	1.19	1.2	1.21	1.22	1.25	1.31	1.21	1.1	0.99	0.84	0.69	0.67	0.64	0.6	0.6	0.6	0.6	0.6	0.6	0.6	0.6	0.6	0.63	0.67	0.71	0.73	0.76	0.79	0.82	0.87	0.93	0.99	1.05	1.11	1.17	1.22	1.23	1.21	1.18	1.14	1.11	1.07	1.06	1.06
1028	1.2	1.18	1.19	1.19	1.2	1.19	1.2	1.21	1.22	1.25	1.31	1.21	1.1	0.99	0.84	0.69	0.67	0.64	0.6	0.6	0.6	0.6	0.6	0.6	0.6	0.6	0.6	0.63	0.67	0.71	0.73	0.76	0.79	0.82	0.87	0.93	0.99	1.05	1.11	1.17	1.22	1.23	1.21	1.18	1.14	1.11	1.07	1.06	1.06
1029	1.4	1.38	1.37	1.23	1.05	0.85	0.64	0.6	0.6	0.6	0.6	0.62	0.6	0.6	0.6	0.6	0.6	0.6	0.6	0.6	0.6	0.6	0.68	0.72	0.76	0.8	0.83	0.84	0.87	0.9	0.93	0.95	1	1.06	1.11	1.17	1.24	1.28	1.3	1.35	1.39	1.39	1.4	1.39	1.34	1.34	1.33	1.29	1.26
1030	1.4	1.38	1.37	1.23	1.05	0.85	0.64	0.6	0.6	0.6	0.6	0.62	0.6	0.6	0.6	0.6	0.6	0.6	0.6	0.6	0.6	0.6	0.68	0.72	0.76	0.8	0.83	0.84	0.87	0.9	0.93	0.95	1	1.06	1.11	1.17	1.24	1.28	1.3	1.35	1.39	1.39	1.4	1.39	1.34	1.34	1.33	1.29	1.26
1031	0.97	0.82	0.71	0.68	0.66	0.66	0.67	0.65	0.64	0.66	0.68	0.69	0.69	0.68	0.67	0.67	0.71	0.75	0.78	0.82	0.86	0.88	0.9	0.91	0.93	0.95	0.99	1.02	1.07	1.12	1.18	1.23	1.29	1.36	1.42	1.42	1.44	1.45	1.44	1.44	1.48	1.49	1.47	1.45	1.44	1.41	1.4	1.4	1.41
1032	0.97	0.82	0.71	0.68	0.66	0.66	0.67	0.65	0.64	0.66	0.68	0.69	0.69	0.68	0.67	0.67	0.71	0.75	0.78	0.82	0.86	0.88	0.9	0.91	0.93	0.95	0.99	1.02	1.07	1.12	1.18	1.23	1.29	1.36	1.42	1.42	1.44	1.45	1.44	1.44	1.48	1.49	1.47	1.45	1.44	1.41	1.4	1.4	1.41
1033	1.42	1.27	1.07	0.93	0.72	0.74	0.71	0.73	0.66	0.62	0.6	0.6	0.6	0.62	0.65	0.68	0.7	0.71	0.74	0.79	0.83	0.89	0.95	1	1.05	1.09	1.15	1.18	1.22	1.25	1.32	1.34	1.39	1.4	1.39	1.38	1.39	1.4	1.43	1.47	1.48	1.47	1.46	1.43	1.43	1.43	1.44	1.47	1.5
1034	0.64	0.69	0.65	0.64	0.64	0.66	0.68	0.71	0.74	0.76	0.78	0.82	0.85	0.88	0.92	0.95	0.98	0.99	1.04	1.1	1.17	1.2	1.23	1.24	1.23	1.21	1.21	1.22	1.19	1.2	1.2	1.2	1.23	1.28	1.31	1.32	1.32	1.3	1.31	1.3	1.34	1.39	1.41	1.44	1.49	1.47	1.45	1.44	1.4
1035	0.64	0.69	0.65	0.64	0.64	0.66	0.68	0.71	0.74	0.76	0.78	0.82	0.85	0.88	0.92	0.95	0.98	0.99	1.04	1.1	1.17	1.2	1.23	1.24	1.23	1.21	1.21	1.22	1.19	1.2	1.2	1.2	1.23	1.28	1.31	1.32	1.32	1.3	1.31	1.3	1.34	1.39	1.41	1.44	1.49	1.47	1.45	1.44	1.4
1036	0.6	0.6	0.62	0.65	0.7	0.74	0.79	0.83	0.86	0.88	0.9	0.93	0.95	0.96	0.98	1.01	1.05	1.08	1.13	1.16	1.19	1.19	1.19	1.2	1.23	1.25	1.28	1.32	1.36	1.39	1.41	1.43	1.48	1.48	1.46	1.47	1.49	1.49	1.55	1.59	1.63	1.65	1.66	1.68	1.72	1.76	1.78	1.8	1.8
1037	0.6	0.6	0.62	0.65	0.7	0.74	0.79	0.83	0.86	0.88	0.9	0.93	0.95	0.96	0.98	1.01	1.05	1.08	1.13	1.16	1.19	1.19	1.19	1.2	1.23	1.25	1.28	1.32	1.36	1.39	1.41	1.43	1.48	1.48	1.46	1.47	1.49	1.49	1.55	1.59	1.63	1.65	1.66	1.68	1.72	1.76	1.78	1.8	1.8
1038	1.36	1.4	1.47	1.52	1.59	1.64	1.5	1.35	1.18	1.01	0.86	0.87	0.87	0.87	0.85	0.81	0.77	0.78	0.79	0.8	0.83	0.86	0.87	0.91	0.94	0.98	1.01	1.04	1.06	1.08	1.11	1.13	1.17	1.22	1.26	1.3	1.33	1.35	1.35	1.36	1.35	1.37	1.4	1.43	1.46	1.5	1.53	1.55	1.57
1039	1.61	1.5	1.43	1.36	1.36	1.21	1.11	0.97	0.88	0.75	0.8	0.83	0.87	0.84	0.82	0.81	0.81	0.81	0.8	0.77	0.72	0.71	0.69	0.72	0.76	0.8	0.81	0.8	0.78	0.77	0.81	0.86	0.93	1	1.05	1.07	1.12	1.17	1.22	1.22	1.24	1.24	1.22	1.23	1.28	1.27	1.28	1.31	1.3
1040	1.61	1.5	1.43	1.36	1.36	1.21	1.11	0.97	0.88	0.75	0.8	0.83	0.87	0.84	0.82	0.81	0.81	0.81	0.8	0.77	0.72	0.71	0.69	0.72	0.76	0.8	0.81	0.8	0.78	0.77	0.81	0.86	0.93	1	1.05	1.07	1.12	1.17	1.22	1.22	1.24	1.24	1.22	1.23	1.28	1.27	1.28	1.31	1.3
1041	1.76	1.79	1.8	1.8	1.8	1.8	1.8	1.8	1.8	1.74	1.69	1.65	1.61	1.61	1.66	1.51	1.36	1.16	1.01	0.82	0.83	0.8	0.8	0.73	0.66	0.61	0.6	0.6	0.6	0.6	0.6	0.62	0.66	0.71	0.77	0.82	0.85	0.9	0.93	0.95	0.96	0.98	0.98	0.99	1.02	1.07	1.11	1.15	1.2
1042	1.76	1.79	1.8	1.8	1.8	1.8	1.8	1.8	1.8	1.74	1.69	1.65	1.61	1.61	1.66	1.51	1.36	1.16	1.01	0.82	0.83	0.8	0.8	0.73	0.66	0.61	0.6	0.6	0.6	0.6	0.6	0.62	0.66	0.71	0.77	0.82	0.85	0.9	0.93	0.95	0.96	0.98	0.98	0.99	1.02	1.07	1.11	1.15	1.2
1043	1.13	0.99	0.82	0.81	0.79	0.74	0.68	0.62	0.6	0.6	0.6	0.62	0.64	0.66	0.67	0.68	0.68	0.69	0.72	0.78	0.82	0.87	0.93	0.98	1	1.03	1.05	1.05	1.05	1.07	1.09	1.13	1.17	1.19	1.22	1.24	1.25	1.26	1.28	1.28	1.29	1.28	1.28	1.29	1.32	1.34	1.39	1.4	1.39
1044	0.69	0.65	0.63	0.65	0.68	0.71	0.75	0.79	0.82	0.84	0.86	0.9	0.93	0.97	1.01	1.05	1.08	1.1	1.14	1.17	1.18	1.18	1.2	1.2	1.22	1.24	1.24	1.23	1.25	1.28	1.31	1.38	1.45	1.48	1.52	1.55	1.56	1.58	1.59	1.58	1.58	1.57	1.56	1.55	1.54	1.53	1.53	1.52	1.52
1045	0.69	0.65	0.63	0.65	0.68	0.71	0.75	0.79	0.82	0.84	0.86	0.9	0.93	0.97	1.01	1.05	1.08	1.1	1.14	1.17	1.18	1.18	1.2	1.2	1.22	1.24	1.24	1.23	1.25	1.28	1.31	1.38	1.45	1.48	1.52	1.55	1.56	1.58	1.59	1.58	1.58	1.57	1.56	1.55	1.54	1.53	1.53	1.52	1.52
1046	1.62	1.59	1.54	1.52	1.48	1.49	1.47	1.45	1.48	1.52	1.55	1.58	1.67	1.53	1.37	1.18	1.01	0.78	0.77	0.76	0.75	0.73	0.72	0.69	0.68	0.67	0.69	0.72	0.75	0.79	0.81	0.86	0.92	1	1.07	1.16	1.2	1.24	1.25	1.29	1.31	1.35	1.36	1.33	1.26	1.17	1.13	1.14	1.16
1047	0.6	0.62	0.64	0.67	0.71	0.76	0.81	0.87	0.91	0.96	1	1.05	1.08	1.12	1.16	1.19	1.22	1.24	1.27	1.27	1.28	1.28	1.29	1.27	1.28	1.29	1.32	1.37	1.4	1.42	1.39	1.37	1.34	1.36	1.37	1.44	1.48	1.52	1.56	1.63	1.66	1.65	1.66	1.62	1.59	1.59	1.65	1.7	1.73
1048	0.6	0.62	0.64	0.67	0.71	0.76	0.81	0.87	0.91	0.96	1	1.05	1.08	1.12	1.16	1.19	1.22	1.24	1.27	1.27	1.28	1.28	1.29	1.27	1.28	1.29	1.32	1.37	1.4	1.42	1.39	1.37	1.34	1.36	1.37	1.44	1.48	1.52	1.56	1.63	1.66	1.65	1.66	1.62	1.59	1.59	1.65	1.7	1.73
1049	1.8	1.76	1.69	1.62	1.6	1.41	1.24	1.02	0.89	0.72	0.73	0.72	0.78	0.76	0.76	0.76	0.79	0.79	0.78	0.78	0.78	0.78	0.81	0.86	0.9	0.96	1.01	1.05	1.09	1.13	1.16	1.18	1.21	1.24	1.25	1.27	1.27	1.28	1.28	1.3	1.31	1.34	1.38	1.42	1.48	1.53	1.55	1.54	1.55
1050	1.8	1.76	1.69	1.62	1.6	1.41	1.24	1.02	0.89	0.72	0.73	0.72	0.78	0.76	0.76	0.76	0.79	0.79	0.78	0.78	0.78	0.78	0.81	0.86	0.9	0.96	1.01	1.05	1.09	1.13	1.16	1.18	1.21	1.24	1.25	1.27	1.27	1.28	1.28	1.3	1.31	1.34	1.38	1.42	1.48	1.53	1.55	1.54	1.55
1051	1.13	1.13	1.14	1.16	1.16	1.15	1.16	1.17	1.16	1.18	1.2	1.23	1.24	1.25	1.23	1.23	1.23	1.25	1.26	1.29	1.32	1.36	1.4	1.42	1.44	1.46	1.47	1.48	1.49	1.45	1.4	1.36	1.31	1.27	1.27	1.27	1.29	1.33	1.36	1.4	1.45	1.45	1.45	1.49	1.54	1.56	1.58	1.59	1.55
1052	1.13	1.13	1.14	1.16	1.16	1.15	1.16	1.17	1.16	1.18	1.2	1.23	1.24	1.25	1.23	1.23	1.23	1.25	1.26	1.29	1.32	1.36	1.4	1.42	1.44	1.46	1.47	1.48	1.49	1.45	1.4	1.36	1.31	1.27	1.27	1.27	1.29	1.33	1.36	1.4	1.45	1.45	1.45	1.49	1.54	1.56	1.58	1.59	1.55
1053	1.05	0.85	0.7	0.7	0.67	0.64	0.64	0.6	0.6	0.6	0.6	0.6	0.6	0.6	0.6	0.6	0.64	0.69	0.74	0.79	0.83	0.86	0.89	0.9	0.9	0.9	0.93	0.96	0.97	0.99	1	0.99	0.98	1	1.04	1.1	1.14	1.16	1.16	1.17	1.19	1.22	1.27	1.31	1.31	1.3	1.27	1.26	1.23
1054	1.05	0.85	0.7	0.7	0.67	0.64	0.64	0.6	0.6	0.6	0.6	0.6	0.6	0.6	0.6	0.6	0.64	0.69	0.74	0.79	0.83	0.86	0.89	0.9	0.9	0.9	0.93	0.96	0.97	0.99	1	0.99	0.98	1	1.04	1.1	1.14	1.16	1.16	1.17	1.19	1.22	1.27	1.31	1.31	1.3	1.27	1.26	1.23
1055	0.81	0.75	0.73	0.74	0.71	0.67	0.65	0.65	0.68	0.71	0.75	0.77	0.79	0.81	0.81	0.81	0.85	0.88	0.88	0.88	0.89	0.9	0.9	0.92	0.96	1	1.05	1.12	1.19	1.24	1.27	1.29	1.31	1.31	1.32	1.36	1.38	1.4	1.43	1.45	1.47	1.47	1.49	1.51	1.56	1.61	1.65	1.67	1.66
1056	0.81	0.75	0.73	0.74	0.71	0.67	0.65	0.65	0.68	0.71	0.75	0.77	0.79	0.81	0.81	0.81	0.85	0.88	0.88	0.88	0.89	0.9	0.9	0.92	0.96	1	1.05	1.12	1.19	1.24	1.27	1.29	1.31	1.31	1.32	1.36	1.38	1.4	1.43	1.45	1.47	1.47	1.49	1.51	1.56	1.61	1.65	1.67	1.66
1057	1.69	1.72	1.72	1.73	1.76	1.8	1.8	1.8	1.8	1.8	1.8	1.8	1.62	1.44	1.25	1.06	0.9	0.89	0.84	0.79	0.74	0.7	0.69	0.7	0.72	0.74	0.75	0.77	0.78	0.8	0.8	0.83	0.86	0.88	0.89	0.92	0.94	0.96	0.99	1.02	1.07	1.09	1.11	1.13	1.14	1.13	1.14	1.14	1.17
1058	1.42	1.4	1.37	1.32	1.28	1.26	1.27	1.3	1.34	1.4	1.46	1.52	1.61	1.44	1.3	1.12	0.96	0.73	0.75	0.72	0.69	0.65	0.61	0.6	0.6	0.6	0.6	0.62	0.65	0.69	0.71	0.77	0.83	0.89	0.95	1	1.04	1.08	1.13	1.18	1.23	1.27	1.3	1.32	1.33	1.33	1.34	1.38	1.4
1059	1.42	1.4	1.37	1.32	1.28	1.26	1.27	1.3	1.34	1.4	1.46	1.52	1.61	1.44	1.3	1.12	0.96	0.73	0.75	0.72	0.69	0.65	0.61	0.6	0.6	0.6	0.6	0.62	0.65	0.69	0.71	0.77	0.83	0.89	0.95	1	1.04	1.08	1.13	1.18	1.23	1.27	1.3	1.32	1.33	1.33	1.34	1.38	1.4
1060	1.25	1.3	1.34	1.38	1.41	1.41	1.4	1.4	1.39	1.39	1.42	1.47	1.54	1.59	1.65	1.68	1.67	1.63	1.6	1.57	1.56	1.43	1.26	1.1	0.95	0.79	0.78	0.78	0.78	0.76	0.73	0.7	0.69	0.69	0.69	0.71	0.74	0.77	0.8	0.84	0.89	0.92	0.94	0.96	0.98	0.99	1	1.03	1.06
1061	1.25	1.3	1.34	1.38	1.41	1.41	1.4	1.4	1.39	1.39	1.42	1.47	1.54	1.59	1.65	1.68	1.67	1.63	1.6	1.57	1.56	1.43	1.26	1.1	0.95	0.79	0.78	0.78	0.78	0.76	0.73	0.7	0.69	0.69	0.69	0.71	0.74	0.77	0.8	0.84	0.89	0.92	0.94	0.96	0.98	0.99	1	1.03	1.06
[truncated: 4,941 more rows]
[truncated: 158 more columns]

## Sheet: Fig. 1g (CDK4_6i)
Figure 1
Panel g
CDK4/6i	CDK2 activity
[truncated: 6,003 more rows]
[truncated: 158 more columns]

## Sheet: Fig. 1h
Figure 1
Panel h
		G0-like cells (%)
	DMSO	0.76	1.2	1.26	0.89
	Mit. Removal	8.96	7.46	9.6	4.8
	MEKi	13.4	14.8	10.25	9.86
	CDK4/6i	5.21	8.67	12.5	9.1

## Sheet: Fig. 1i
Figure 1
Panel i
[truncated: 3,622 more rows]
