# Supplementary material for: Loss of CDK4/6 activity in S/G2 phase leads to cell cycle reversal
Source: Nature. 2023 Jul 5;619(7969):363–70. doi: 10.1038/s41586-023-06274-3 (PMC10338338; doi:10.1038/s41586-023-06274-3)
Supplement: Supplementary file 11 — Source Data Fig. 2 [file 41586_2023_6274_MOESM11_ESM.xlsx]

## Sheet: Fig. 2a
Figure 2
Panel a
		Time since S phase start to treatment (hrs)	0	1	2	3	4	5	6	7	8	9	10
	Probability of cell cycle exit (%)	DMSO	1.94805	2.06186	0	0.529101	0	0	0	1.16279	1.98675	1.22699	0
			0	0	0.247934	0.0957854	0.286807	0	0	0	0	0	0
			2.53165	2.86533	2.0284	1.15473	1.34771	1.17994	1.06952	0.911854	1.52091	0	0.761905
		CDK4/6i	33.9753	25.2453	18.6596	15.7731	16.006	12.1809	9.83859	9.78756	9.01451	7.47967	5.49159
			19.6078	14.9291	3.88693	2.27273	1.1236	0.97493	0.854701	0	0.671141	1.16959	0.638978
			26.4463	15.1667	7.57363	6.23145	4.34084	3.69004	3.21285	2.68456	1.00503	2.46914	0
		Time since S phase start to treatment (hrs)	0	0.2	0.4	0.6	0.8	1	1.2	1.4	1.6	1.8	2	2.2	2.4	2.6	2.8	3	3.2	3.4	3.6	3.8	4	4.2	4.4	4.6	4.8	5	5.2	5.4	5.6	5.8	6	6.2	6.4	6.6	6.8	7	7.2	7.4	7.6	7.8	8	8.2	8.4	8.6	8.8	9	9.2
		DMSO	2.11766	1.49767	1.37623	1.30072	1.26451	1.24093	1.2293	1.21778	1.19505	1.18385	1.16175	1.15086	1.14006	1.12937	1.11877	1.10828	1.09788	1.08757	1.07737	1.06725	1.05724	1.04731	1.03748	1.02774	1.01808	1.00852	0.999049	0.989665	0.980367	0.971156	0.962031	0.952991	0.944035	0.935162	0.926372	0.917663	0.909036	0.900489	0.900489	0.892022	0.883634	0.883634	0.875324	0.867091	0.858935	0.858935	0.850855
	Logistic regression	Error (+/-)	0.811819	3.64226	1.43531	0.689685	6.73051	0.703595	0.860826	0.945595	0.71498	0.860826	0.700272	1.51015	0.854102	0.751414	0.689685	0.769181	1.26618	0.811819	0.729676	0.735222	0.688604	0.71498	0.789831	1.11254	1.22621	0.769181	0.690492	0.835516	0.854102	1.23361	0.811819	1.67172	0.789831	0.751414	0.721212	1.04222	1.23361	1.43531	1.43531	1.07681	0.915941	0.915941	1.11254	1.84977	0.769658	0.769658	0.794049
		CDK4/6i	22.5933	21.5504	20.543	19.5708	18.6339	17.7319	16.8646	16.0314	15.2318	14.4653	13.731	13.0284	12.3566	11.7147	11.102	10.5175	9.96027	9.4295	8.9242	8.44346	7.98635	7.55194	7.13933	6.74761	6.37592	6.02337	5.68914	5.37239	5.07232	4.78817	4.51918	4.26462	4.0238	3.79604	3.58069	3.37713	3.18475	3.003	2.83131	2.66917	2.51608	2.37155	2.23513	2.10639	1.98492	1.87032	1.76221
		Error (+/-)	1.31475	0.550342	0.681156	1.22399	0.520116	0.822378	0.740202	0.198673	0.625205	0.625205	0.667718	1.14485	0.971603	1.79771	0.901316	0.694128	0.842626	0.932603	0.932603	2.46725	0.740202	0.842626	0.759075	1.79771	1.07685	0.718437	0.932603	1.94828	0.667718	0.653875	0.580582	1.41741	0.803966	1.14485	2.11033	1.14485	0.750016	0.767369	0.831238	0.47543	1.07685	1.41741	0.79353	0.787892	0.718437	0.580582	0.857426
[truncated: 4 more columns]

## Sheet: Fig. 2d (DMSO)
Figure 2
Panel d
	DMSO
		Time since treatment (hrs)	-8	-7.8	-7.6	-7.4	-7.2	-7	-6.8	-6.6	-6.4	-6.2	-6	-5.8	-5.6	-5.4	-5.2	-5	-4.8	-4.6	-4.4	-4.2	-4	-3.8	-3.6	-3.4	-3.2	-3	-2.8	-2.6	-2.4	-2.2	-2	-1.8	-1.6	-1.4	-1.2	-1	-0.8	-0.6	-0.4	-0.2	1.06581e-14	0.2	0.4	0.6	0.8	1	1.2
	Cell #	1	1.55187	1.6066	1.6933	1.69256	1.6963	1.6843	1.69736	1.69253	1.76551	1.85168	1.6839	1.50676	1.32702	1.09144	0.840029	0.83729	0.795196	0.735809	0.708121	0.663595	0.622457	0.600233	0.590758	0.582504	0.581157	0.591159	0.597765	0.601233	0.613849	0.62232	0.628588	0.653691	0.723198	0.782071	0.848758	0.911321	0.953435	0.968702	0.957092	0.92734	0.899538	0.895828	0.892387	0.923109	0.961074	1.00306	1.00796
		2	1.55187	1.6066	1.6933	1.69256	1.6963	1.6843	1.69736	1.69253	1.76551	1.85168	1.6839	1.50676	1.32702	1.10273	0.841012	0.850153	0.824115	0.77647	0.754195	0.751451	0.73859	0.746275	0.781704	0.817724	0.85367	0.901047	0.926695	0.965038	1.01123	1.07266	1.11774	1.18681	1.25356	1.29875	1.32148	1.34576	1.36512	1.36559	1.33179	1.28832	1.22751	1.17566	1.12425	1.11946	1.15269	1.19811	1.2217
		3	1.78665	1.78055	1.82361	1.89634	1.99361	1.99275	1.97545	1.978	1.94406	1.66263	1.45234	1.27566	1.03657	0.823222	0.863113	0.87075	0.843821	0.798282	0.760047	0.715184	0.694936	0.690764	0.724307	0.741749	0.764115	0.78074	0.807371	0.82865	0.859402	0.89136	0.919975	0.933836	0.926801	0.928583	0.945449	0.958075	0.984055	1.01713	0.999116	0.951108	0.921041	0.898116	0.882447	0.897154	0.927176	0.943468	0.947579
		4	1.54313	1.58282	1.53928	1.64659	1.58743	1.38764	1.20299	1.03218	0.870727	0.731781	0.740444	0.759651	0.763092	0.699733	0.645419	0.616806	0.588756	0.566973	0.563277	0.569931	0.582555	0.600101	0.619601	0.641552	0.664438	0.691672	0.727569	0.761596	0.800373	0.842952	0.880034	0.919255	0.941255	0.953225	0.959944	0.983688	1.00987	1.04931	1.06108	1.0584	1.05472	1.04405	1.04219	1.10223	1.20015	1.27165	1.34931
		5	1.27172	1.27082	1.27541	1.29601	1.31229	1.2875	1.30071	1.32577	1.35639	1.36309	1.40597	1.4554	1.51412	1.5078	1.36743	1.24798	1.09795	0.911279	0.740753	0.757719	0.729312	0.697218	0.666709	0.656003	0.598061	0.560427	0.526222	0.503208	0.49364	0.481912	0.475553	0.474439	0.486016	0.509709	0.542196	0.575473	0.617504	0.646756	0.643	0.673737	0.690496	0.716466	0.756565	0.816478	0.85056	0.897181	0.926911
		6	1.4612	1.45316	1.41807	1.39418	1.36771	1.33152	1.32513	1.35547	1.37791	1.23578	1.13761	1.03999	0.899342	0.754179	0.754352	0.686961	0.62013	0.561186	0.508386	0.484313	0.493384	0.504465	0.531112	0.568471	0.606151	0.651921	0.691145	0.72765	0.749227	0.775161	0.804342	0.831501	0.836783	0.844187	0.849653	0.858762	0.861857	0.884313	0.895365	0.908552	0.890709	0.869231	0.849707	0.863793	0.877861	0.875353	0.915989
		7	1.23803	1.23696	1.24636	1.2307	1.22926	1.24552	1.13936	1.02888	0.864372	0.709817	0.549555	0.532163	0.503327	0.516231	0.495064	0.486697	0.467312	0.450209	0.44835	0.448632	0.448047	0.455006	0.464793	0.487668	0.527216	0.546316	0.558534	0.578223	0.601647	0.611346	0.650913	0.692939	0.732712	0.761752	0.786862	0.797697	0.822642	0.854231	0.87145	0.91431	0.963462	0.97402	0.96129	0.99306	0.996006	0.935821	0.922273
		8	1.3095	1.33462	1.34893	1.34413	1.33436	1.33366	1.34441	1.38895	1.46835	1.32432	1.21511	1.09125	0.903604	0.706833	0.743962	0.705393	0.656031	0.6306	0.585905	0.533044	0.519579	0.532985	0.543377	0.554211	0.561399	0.560386	0.570299	0.594133	0.611989	0.634104	0.66279	0.683445	0.735377	0.786735	0.821424	0.848123	0.857664	0.834745	0.81186	0.800513	0.783548	0.779708	0.763053	0.761419	0.77873	0.850418	0.915082
		9	1.33758	1.3804	1.36331	1.40969	1.4752	1.53634	1.55091	1.53344	1.48534	1.44482	1.43479	1.43828	1.31678	1.23216	1.09873	0.924321	0.745792	0.752194	0.70497	0.665852	0.628012	0.591354	0.561115	0.539026	0.516092	0.499509	0.490658	0.473285	0.472401	0.479215	0.516255	0.568151	0.641501	0.70977	0.790358	0.859872	0.909089	0.957987	0.970275	0.989256	0.995518	0.999276	0.977357	0.989838	0.975999	0.966905	0.960883
		10	1.56584	1.51797	1.46572	1.46078	1.45526	1.44831	1.47244	1.49414	1.50866	1.54404	1.39854	1.25187	1.11829	0.980816	0.813054	0.834219	0.812578	0.779147	0.723179	0.677307	0.623563	0.592674	0.568694	0.553126	0.539778	0.518272	0.509806	0.51479	0.549871	0.594222	0.650397	0.711277	0.764812	0.814821	0.853503	0.893631	0.936631	0.990647	1.01453	1.05968	1.10177	1.1172	1.1137	1.12646	1.10605	1.11899	1.15793
		11	1.44565	1.4334	1.43035	1.34608	1.32414	1.21004	1.09575	0.962462	0.853055	0.743039	0.778165	0.773891	0.755242	0.75382	0.695294	0.622571	0.578681	0.573774	0.561262	0.559289	0.571848	0.596718	0.643282	0.695461	0.73822	0.798396	0.843864	0.865701	0.878714	0.918231	0.932142	0.954717	0.959685	0.988562	1.01867	1.06332	1.13025	1.20856	1.20596	1.16503	1.12034	1.07743	1.04234	1.06352	1.12221	1.14141	1.13141
		12	1.34831	1.32266	1.29296	1.28091	1.27419	1.28416	1.31153	1.35638	1.28562	1.1306	1.00366	0.853985	0.719539	0.68428	0.721724	0.743313	0.757014	0.727965	0.689629	0.660642	0.643539	0.653332	0.676718	0.702785	0.736495	0.765654	0.783456	0.798253	0.815161	0.82404	0.832315	0.840565	0.863756	0.912341	0.973535	1.02933	1.07437	1.08545	1.03237	0.959272	0.887817	0.834037	0.816883	0.859196	0.928063	0.98875	1.029
		13	1.34831	1.32266	1.29296	1.28091	1.27419	1.28416	1.31153	1.35638	1.28562	1.1306	1.00366	0.853985	0.67304	0.609819	0.62123	0.620049	0.607719	0.609683	0.56928	0.546608	0.526577	0.529862	0.542329	0.575469	0.61453	0.656273	0.693538	0.718433	0.724997	0.71149	0.688191	0.658659	0.646721	0.664771	0.699675	0.726048	0.756012	0.765222	0.746502	0.697057	0.686472	0.726313	0.758962	0.822587	0.91308	0.975803	1.0023
		14	1.46989	1.4896	1.52458	1.56519	1.60027	1.59863	1.55573	1.50147	1.44907	1.43548	1.39851	1.39473	1.27756	1.15769	1.01901	0.89353	0.76211	0.733591	0.689309	0.642309	0.607108	0.580636	0.575733	0.585478	0.590622	0.609802	0.637081	0.675274	0.710802	0.759799	0.799073	0.846929	0.873742	0.897411	0.908764	0.925429	0.912722	0.922515	0.888554	0.882765	0.904865	0.933177	0.933695	1.00569	1.01948	1.01803	1.01225
		15	1.43389	1.52522	1.62505	1.66337	1.66348	1.63848	1.62026	1.59877	1.60251	1.60531	1.62007	1.42873	1.29392	1.12694	0.950065	0.788516	0.823971	0.796176	0.757541	0.727396	0.70629	0.683035	0.692555	0.726504	0.760255	0.791465	0.822306	0.838223	0.84215	0.849102	0.855433	0.878361	0.920305	0.981324	1.04317	1.10469	1.15517	1.18939	1.18521	1.15442	1.15791	1.15964	1.16686	1.20205	1.27037	1.3225	1.37456
		16	NaN	NaN	NaN	NaN	NaN	NaN	1.79538	1.8226	1.85068	1.65347	1.45981	1.25692	1.06442	0.861024	0.883266	0.872291	0.857107	0.81937	0.78057	0.737062	0.720706	0.722459	0.741097	0.772669	0.816127	0.86029	0.887071	0.921717	0.950705	0.976369	0.994008	1.03058	1.0608	1.07308	1.08697	1.11638	1.14714	1.18445	1.21772	1.2476	1.26197	1.25486	1.23206	1.26056	1.27059	1.28219	1.28713
		17	NaN	NaN	NaN	NaN	NaN	NaN	NaN	NaN	NaN	NaN	0.703005	0.639889	0.627766	0.589672	0.600524	0.543989	0.506847	0.488797	0.486774	0.494024	0.520176	0.542512	0.578676	0.606811	0.623723	0.662525	0.695564	0.718404	0.742941	0.773034	0.796816	0.855115	0.934774	1.02456	1.10054	1.17525	1.22673	1.25354	1.22644	1.20453	1.16205	1.12981	1.07537	1.05427	1.03478	1.00801	0.964191
		18	1.46846	1.51137	1.51341	1.50341	1.46983	1.43522	1.40345	1.41128	1.32244	1.19432	1.08317	0.955156	0.834851	0.763944	0.765392	0.727881	0.695523	0.634372	0.579754	0.533305	0.517623	0.509674	0.51682	0.537533	0.575557	0.628039	0.694016	0.746642	0.789366	0.829721	0.84752	0.869707	0.90108	0.933327	0.973238	1.00625	1.0437	1.07706	1.04485	0.995513	1.02298	1.03339	1.02611	1.08175	1.14042	1.12311	1.09123
		19	1.4205	1.43058	1.45246	1.50826	1.57852	1.61341	1.66303	1.47645	1.28114	1.08143	0.821029	0.643534	0.6784	0.686525	0.685986	0.747544	0.702222	0.66408	0.64677	0.662639	0.713727	0.780546	0.847633	0.915461	0.967021	1.00681	1.05043	1.10612	1.15575	1.20575	1.25802	1.31197	1.33687	1.33474	1.34259	1.3459	1.36793	1.40879	1.42974	1.37538	1.33413	1.27725	1.21778	1.20641	1.28364	1.34026	1.40948
		20	1.4205	1.43058	1.45246	1.50826	1.57852	1.61341	1.66303	1.47645	1.28114	1.08143	0.865376	0.684917	0.714832	0.718734	0.710937	0.721029	0.677371	0.644233	0.634073	0.648854	0.681247	0.727066	0.768218	0.795626	0.816251	0.836044	0.859421	0.895126	0.959776	1.03167	1.09712	1.16752	1.23534	1.28767	1.33119	1.3807	1.39545	1.37195	1.27088	1.16927	1.0732	1.00749	0.990438	1.06584	1.13501	1.1896	1.21651
		21	1.52792	1.51467	1.51194	1.52051	1.56708	1.41911	1.25804	1.11231	0.976701	0.802756	0.811336	0.78359	0.740399	0.680385	0.622597	0.585647	0.563126	0.5603	0.579428	0.603951	0.633523	0.671308	0.705506	0.743511	0.783511	0.828528	0.877643	0.907582	0.932315	0.96614	0.976043	0.985729	1.01595	1.02552	1.02767	1.05485	1.07578	1.10299	1.09476	1.08813	1.08099	1.08244	1.0986	1.17488	1.23385	1.24482	1.24864
		22	1.53916	1.55604	1.56022	1.52364	1.55443	1.52814	1.54546	1.37757	1.23131	1.0584	0.963348	0.816413	0.854739	0.850701	0.8445	0.807914	0.757123	0.731403	0.721553	0.688512	0.659834	0.644629	0.641042	0.639497	0.657224	0.661334	0.668263	0.665573	0.660475	0.667368	0.714837	0.77338	0.824842	0.871772	0.925159	0.952346	0.973836	0.999497	0.98861	0.991245	0.990392	1.0179	1.03923	1.10182	1.16584	1.22978	1.2842
		23	1.4648	1.45093	1.45462	1.45528	1.51192	1.38295	1.24822	1.11316	1.00047	0.833158	0.808715	0.768874	0.740921	0.687776	0.635065	0.609482	0.604952	0.604484	0.609864	0.635355	0.669645	0.708073	0.749354	0.799786	0.826517	0.824669	0.805616	0.795573	0.781692	0.777382	0.7876	0.816012	0.842301	0.861458	0.878859	0.897351	0.911212	0.924918	0.913493	0.937221	0.943006	0.964298	0.998565	1.06213	1.11479	1.18816	1.25537
		24	1.58716	1.6158	1.64245	1.6437	1.6552	1.63556	1.62174	1.60887	1.57633	1.56796	1.6216	1.64158	1.67698	1.50576	1.32437	1.03447	0.849066	0.644684	0.645802	0.608015	0.636501	0.560453	0.491036	0.445734	0.422163	0.420562	0.448377	0.486074	0.518755	0.54923	0.575516	0.599194	0.618069	0.644984	0.666616	0.696372	0.736918	0.779927	0.791282	0.805476	0.822772	0.832926	0.830502	0.858057	0.896152	0.924013	0.944962
		25	1.76304	1.69961	1.64724	1.59542	1.54298	1.51825	1.53208	1.54308	1.54555	1.55297	1.40818	1.24446	1.02919	0.879292	0.68916	0.638139	0.612768	0.635723	0.59574	0.599196	0.621529	0.61946	0.618997	0.63546	0.661952	0.665908	0.695832	0.732656	0.755618	0.775119	0.798515	0.807712	0.811641	0.829292	0.84459	0.855575	0.870316	0.884028	0.839455	0.78505	0.763477	0.747009	0.743049	0.742259	0.776865	0.822696	0.844375
		26	1.28656	1.28125	1.29843	1.30345	1.39159	1.43772	1.45138	1.28919	1.17891	0.980983	0.818641	0.670305	0.699922	0.694562	0.695736	0.692053	0.65137	0.585897	0.525481	0.471252	0.43112	0.435048	0.456095	0.486071	0.520176	0.566351	0.598097	0.637674	0.653511	0.661147	0.652873	0.650069	0.659592	0.690244	0.74674	0.821008	0.930479	0.993648	1.00391	0.977822	0.950775	0.955111	0.92156	0.93146	0.968942	0.994664	0.968522
		27	NaN	NaN	NaN	NaN	NaN	NaN	NaN	1.56455	1.56303	1.53673	1.38884	1.21481	1.00635	0.828054	0.713232	0.679222	0.663772	0.661501	0.611827	0.581118	0.573513	0.595301	0.615992	0.652201	0.690659	0.728199	0.768197	0.79751	0.828728	0.847874	0.865367	0.876557	0.89963	0.910364	0.93207	0.93673	0.932844	0.926134	0.877726	0.858988	0.840444	0.832582	0.826461	0.869912	0.85919	0.880646	0.916232
		28	1.48497	1.54459	1.59945	1.59774	1.61246	1.62342	1.6244	1.62975	1.68356	1.72008	1.54023	1.37751	1.22062	1.01423	0.80957	0.814351	0.781331	0.733736	0.722168	0.691775	0.658494	0.646661	0.63765	0.625562	0.618356	0.623016	0.625851	0.628707	0.633212	0.636356	0.635298	0.65547	0.706769	0.772407	0.83674	0.899973	0.938484	0.956293	0.941175	0.915782	0.890752	0.890271	0.894163	0.929062	0.968915	1.0058	1.01134
		29	1.48497	1.54459	1.59945	1.59774	1.61246	1.62342	1.6244	1.62975	1.68356	1.72008	1.54023	1.37751	1.22062	0.988908	0.774424	0.789238	0.776323	0.738468	0.764175	0.772026	0.762137	0.767048	0.799323	0.833803	0.864552	0.902253	0.931772	0.963364	1.0029	1.05256	1.09877	1.15802	1.21297	1.24585	1.26634	1.2826	1.28965	1.29434	1.27885	1.23424	1.18547	1.14858	1.10534	1.09134	1.12565	1.16446	1.17748
		30	1.56377	1.58086	1.57726	1.59153	1.59784	1.59488	1.59814	1.62156	1.61911	1.60393	1.41134	1.26187	1.05037	0.857865	0.675107	0.651432	0.562819	0.520253	0.48099	0.457462	0.455164	0.467438	0.48982	0.514127	0.539719	0.563903	0.58669	0.617736	0.64634	0.676077	0.709026	0.739774	0.762624	0.787902	0.811886	0.839681	0.857637	0.878639	0.868458	0.864903	0.851934	0.829856	0.797259	0.798421	0.786423	0.786214	0.816077
		31	1.63688	1.65808	1.6194	1.57886	1.56472	1.57888	1.66901	1.46401	1.32937	1.17389	0.960887	0.701716	0.733699	0.712782	0.681181	0.660513	0.5965	0.556384	0.505706	0.472371	0.442165	0.428102	0.421292	0.436132	0.459797	0.487215	0.514204	0.542592	0.569861	0.597992	0.643278	0.691468	0.738311	0.765864	0.778371	0.800357	0.816741	0.840188	0.81252	0.81015	0.809068	0.805163	0.790688	0.831717	0.842513	0.834775	0.824903
		32	1.51964	1.56077	1.60078	1.63471	1.65147	1.66563	1.70366	1.70362	1.68445	1.6652	1.44686	1.24421	1.03375	0.871693	0.704488	0.710417	0.677107	0.672002	0.641226	0.603971	0.583498	0.580305	0.576197	0.573935	0.58586	0.60775	0.626778	0.640396	0.652435	0.65456	0.664569	0.683812	0.718691	0.760927	0.811704	0.860666	0.904185	0.932277	0.925777	0.935363	0.957239	0.969694	0.997709	1.04301	1.06177	1.04941	1.07037
		33	1.51964	1.56077	1.60078	1.63471	1.65147	1.66563	1.70366	1.70362	1.68445	1.6652	1.44686	1.24421	1.03375	0.853635	0.683619	0.725757	0.727669	0.750698	0.742923	0.712362	0.669892	0.631479	0.600326	0.595006	0.59334	0.595128	0.613131	0.629574	0.643354	0.664748	0.681604	0.692109	0.730871	0.777826	0.823933	0.873163	0.916497	0.932521	0.909519	0.894391	0.905093	0.924685	0.953252	1.01146	1.04456	1.0159	0.985136
		34	1.50801	1.41343	1.43753	1.4777	1.4575	1.52375	1.57756	1.50608	1.29966	1.10717	0.881873	0.690894	0.595369	0.598476	0.615091	0.618013	0.610048	0.593393	0.58811	0.564839	0.546622	0.526162	0.51618	0.523669	0.551936	0.579215	0.612885	0.648035	0.670557	0.698077	0.746509	0.796126	0.844015	0.902948	0.934126	0.943796	0.962892	0.971395	0.938639	0.907187	0.894872	0.880668	0.879893	0.902316	0.952019	0.982173	1.00082
		35	1.54126	1.51768	1.52382	1.56321	1.58494	1.61848	1.63155	1.68343	1.7253	1.744	1.80034	1.86602	1.92059	1.90269	1.68285	1.46258	1.14503	0.899113	0.718475	0.733548	0.72742	0.772295	0.719384	0.656941	0.605589	0.586628	0.579428	0.596788	0.63774	0.691378	0.75499	0.831014	0.892476	0.942611	0.983099	1.00928	1.03198	1.06092	1.05195	1.01551	0.983429	0.976506	0.938811	0.912565	0.89325	0.895132	0.887098
		36	1.45611	1.52428	1.57111	1.58156	1.56115	1.59796	1.40139	1.19263	0.988119	0.763938	0.51542	0.51271	0.499402	0.4634	0.484579	0.488966	0.48448	0.496241	0.524753	0.558854	0.585644	0.615823	0.645586	0.667725	0.664984	0.676391	0.676602	0.706149	0.741849	0.795232	0.841374	0.894845	0.919813	0.949707	0.955289	0.95495	0.972326	0.984366	0.953948	0.92554	0.923789	0.92536	0.959571	1.00763	1.0642	1.10928	1.12536
		37	1.65075	1.72275	1.75909	1.79109	1.82259	1.82578	1.75245	1.54859	1.35706	1.15506	0.977155	0.839984	0.841044	0.809959	0.772786	0.7202	0.68505	0.653174	0.651185	0.663304	0.686781	0.711289	0.743443	0.778163	0.814445	0.843312	0.868857	0.889344	0.892288	0.897313	0.903419	0.910592	0.936805	0.977722	1.02349	1.08045	1.13668	1.18784	1.17404	1.16294	1.15121	1.11706	1.07325	1.06835	1.0541	1.03579	1.06789
		38	1.58979	1.60225	1.66296	1.70082	1.70326	1.70545	1.72806	1.72137	1.78176	1.5903	1.42445	1.1585	0.980084	0.737661	0.74785	0.720062	0.757777	0.709277	0.668497	0.653365	0.669336	0.698496	0.725748	0.751803	0.781309	0.807366	0.826593	0.869887	0.915264	0.9403	0.990116	1.05583	1.11964	1.18186	1.2542	1.30503	1.34141	1.35593	1.34793	1.3272	1.31556	1.32735	1.33389	1.37144	1.40137	1.39649	1.36554
		39	1.58979	1.60225	1.66296	1.70082	1.70326	1.70545	1.72806	1.72137	1.78176	1.5903	1.42445	1.22593	1.04959	0.802923	0.818345	0.806792	0.791766	0.748875	0.716413	0.6786	0.662118	0.654142	0.668889	0.685972	0.716523	0.731924	0.754408	0.772978	0.790077	0.812556	0.86126	0.9233	1.00854	1.10841	1.20919	1.29817	1.36206	1.40527	1.37336	1.31566	1.25669	1.24135	1.20849	1.21222	1.26243	1.28104	1.27231
		40	1.48785	1.52025	1.52763	1.50527	1.5323	1.55975	1.57153	1.62839	1.64654	1.51171	1.30656	1.10423	0.916962	0.7474	0.684902	0.669718	0.643323	0.594302	0.556354	0.537715	0.547062	0.562941	0.577504	0.590631	0.608855	0.631231	0.673358	0.72024	0.768268	0.82015	0.86968	0.903628	0.93173	0.952728	0.956296	0.952545	0.954809	0.962368	0.929058	0.939734	0.953864	0.963535	0.966281	1.01786	1.04188	1.09659	1.15312
		41	1.73685	1.74746	1.76597	1.78251	1.79853	1.82689	1.85047	1.88925	1.6789	1.48409	1.28114	1.07605	0.843797	0.859642	0.853513	0.840984	0.806132	0.786861	0.767395	0.740476	0.718489	0.702517	0.711104	0.730925	0.766923	0.811704	0.861049	0.902973	0.945872	0.990062	1.03626	1.07578	1.11296	1.13527	1.15268	1.1805	1.2145	1.23446	1.19302	1.155	1.0971	1.05162	1.0057	1.02106	1.03724	1.06016	1.07582
		42	1.71132	1.70479	1.64185	1.61004	1.57911	1.56515	1.58278	1.608	1.65589	1.4895	1.30739	1.12343	1.00476	0.806401	0.801377	0.805356	0.785423	0.739852	0.708902	0.702097	0.708793	0.735579	0.768034	0.810552	0.864388	0.917199	0.96692	1.00568	1.04228	1.06534	1.09203	1.10803	1.09906	1.09908	1.11667	1.13637	1.17029	1.21463	1.20037	1.16952	1.14559	1.13357	1.14059	1.16121	1.18914	1.22983	1.26652
		43	1.75442	1.68356	1.57713	1.50774	1.44601	1.3771	1.37406	1.45039	1.31814	1.20561	1.05455	0.927706	0.757016	0.748363	0.710385	0.713348	0.656598	0.621328	0.601108	0.589202	0.580159	0.592483	0.622726	0.680493	0.744428	0.809994	0.853652	0.881002	0.899363	0.914354	0.916902	0.943497	0.975191	0.997999	1.0279	1.07058	1.08613	1.09315	1.06292	1.01334	1.0039	1.0282	1.06268	1.1544	1.24097	1.28615	1.28772
		44	1.75442	1.68356	1.57713	1.50774	1.44601	1.3771	1.37406	1.45039	1.31814	1.20561	1.01965	0.872066	0.727792	0.754257	0.73951	0.779248	0.723398	0.640407	0.573277	0.529646	0.51971	0.549793	0.585135	0.613851	0.656231	0.699023	0.730591	0.779439	0.853942	0.899726	0.934829	0.98228	1.02111	1.02141	1.02382	1.01442	0.991956	0.963995	0.873672	0.822376	0.802523	0.788028	0.796445	0.906814	1.02842	1.16165	1.25642
		45	1.39535	1.45124	1.48687	1.56249	1.62703	1.62215	1.5779	1.53433	1.48009	1.44683	1.4435	1.2894	1.1625	0.992342	0.890712	0.789818	0.820113	0.831721	0.865523	0.843178	0.827793	0.817888	0.823067	0.83338	0.831974	0.833277	0.830864	0.84155	0.864206	0.90591	0.959093	1.03791	1.11293	1.17928	1.23791	1.285	1.30957	1.31852	1.25779	1.22594	1.22871	1.24588	1.2687	1.35028	1.35498	1.32348	1.29632
		46	1.70925	1.67012	1.64966	1.63586	1.63402	1.62201	1.64652	1.64811	1.67814	1.71795	1.72054	1.69585	1.72563	1.51335	1.30183	1.10978	0.961447	0.784882	0.809084	0.797073	0.785514	0.732202	0.681321	0.637223	0.616117	0.620283	0.640943	0.672713	0.726175	0.784075	0.842248	0.895737	0.942396	0.964528	0.981887	0.982353	0.991924	1.00428	1.00444	1.02918	1.07113	1.10796	1.13643	1.19054	1.22559	1.26275	1.29872
		47	1.69574	1.70577	1.70998	1.69943	1.66579	1.55848	1.37358	1.17778	1.04015	0.889291	0.858556	0.884992	0.896478	0.887812	0.876905	0.859633	0.843003	0.859246	0.885192	0.919041	0.963995	1.00839	1.05166	1.0886	1.11302	1.13242	1.15935	1.17688	1.19097	1.22061	1.26237	1.29544	1.34358	1.40364	1.44982	1.49069	1.54252	1.57103	1.52441	1.47802	1.45299	1.43781	1.44234	1.51312	1.57755	1.60238	1.61608
		48	1.42289	1.47451	1.51156	1.57072	1.63043	1.63034	1.60088	1.60357	1.60548	1.59069	1.61506	1.65682	1.47399	1.30234	1.1431	0.953523	0.749703	0.769479	0.762238	0.749168	0.737132	0.727472	0.717382	0.732876	0.747007	0.76044	0.774201	0.774481	0.787988	0.80378	0.843895	0.885344	0.93211	0.952644	0.987587	1.00516	1.01907	1.04017	1.0389	1.01247	1.0248	1.05147	1.093	1.16425	1.25121	1.3045	1.35082
		49	1.62677	1.62644	1.62365	1.59734	1.58289	1.58718	1.58464	1.60985	1.62654	1.65863	1.71584	1.54257	1.33735	1.08913	0.909002	0.719069	0.741922	0.773034	0.854041	0.837594	0.792275	0.761243	0.749808	0.752545	0.78791	0.837305	0.893583	0.945201	1.00214	1.03815	1.07296	1.09179	1.08722	1.07252	1.06391	1.06089	1.05799	1.06446	1.00111	0.978703	0.953287	0.935877	0.924965	0.998729	1.04115	1.11432	1.18718
		50	1.45616	1.4697	1.47644	1.46006	1.46173	1.43129	1.38785	1.33646	1.33958	1.36849	1.38499	1.41714	1.48909	1.35489	1.18435	0.995265	0.875767	0.721497	0.728685	0.718973	0.737267	0.681341	0.638546	0.600566	0.57715	0.570545	0.58167	0.596063	0.625128	0.656348	0.700708	0.747298	0.790886	0.835699	0.876803	0.911615	0.946607	0.992551	1.00227	1.02795	1.04332	1.04984	1.05148	1.07595	1.08545	1.10682	1.12311
		51	NaN	NaN	NaN	NaN	NaN	1.64129	1.68888	1.70517	1.73071	1.68917	1.69394	1.48763	1.31207	1.11747	0.949668	0.782671	0.811784	0.78541	0.756392	0.717618	0.6589	0.598141	0.56064	0.544084	0.566979	0.587138	0.616089	0.651515	0.683561	0.718807	0.762323	0.805988	0.840251	0.877889	0.899741	0.93239	0.958195	1.00243	0.995099	1.01721	1.0604	1.10659	1.133	1.19614	1.23774	1.23546	1.23561
		52	NaN	NaN	NaN	NaN	NaN	NaN	NaN	NaN	NaN	1.64712	1.64054	1.65429	1.6244	1.59352	1.5214	1.332	1.14979	0.995651	0.844826	0.741284	0.733721	0.703343	0.672959	0.633733	0.592627	0.555101	0.532353	0.528215	0.545018	0.583297	0.633121	0.678821	0.727687	0.761984	0.790844	0.832582	0.877212	0.906008	0.894396	0.892992	0.896919	0.912576	0.933264	0.984044	1.02748	1.03746	1.02994
		53	NaN	NaN	NaN	NaN	NaN	NaN	NaN	NaN	NaN	NaN	NaN	NaN	0.678417	NaN	0.807944	0.754379	0.75338	0.711005	0.682977	0.674369	0.676659	0.687122	0.694274	0.739709	0.80441	0.852544	0.886453	0.907244	0.90756	0.933411	0.960381	0.99286	1.02798	1.0469	1.03678	1.05398	1.06555	1.09781	1.10617	1.09488	1.07639	1.06652	1.05335	1.08498	1.12576	1.1703	1.20448
		54	1.85238	1.80033	1.7675	1.74405	1.72403	1.71983	1.74482	1.75016	1.78642	1.83328	1.83373	1.81804	1.84362	1.60008	1.37275	1.13994	0.96452	0.760017	0.766977	0.745472	0.744241	0.682664	0.639607	0.620262	0.614601	0.64026	0.687113	0.72627	0.771984	0.821989	0.86458	0.898428	0.928981	0.960675	0.978303	1.00225	1.02087	1.04314	1.02832	1.03036	1.03264	1.03167	1.05612	1.09159	1.10148	1.10201	1.12775
		55	1.85238	1.80033	1.7675	1.74405	1.72403	1.71983	1.74482	1.75016	1.78642	1.83328	1.83373	1.81804	1.84362	1.60008	1.37275	1.17663	0.999851	0.801174	0.8286	0.808965	0.779855	0.721363	0.667926	0.616563	0.597912	0.60022	0.621336	0.653207	0.711228	0.765882	0.825235	0.882255	0.930242	0.953513	0.971373	0.972427	0.984683	1.00309	1.00517	1.03475	1.07897	1.12132	1.15424	1.2131	1.26189	1.31523	1.34872
		56	1.64109	1.70088	1.7326	1.78603	1.78329	1.72788	1.67284	1.60043	1.51108	1.44107	1.39577	1.38384	1.40604	1.47108	1.34572	1.21913	1.07281	0.933684	0.796909	0.818722	0.821844	0.816248	0.799567	0.764088	0.727263	0.726025	0.737333	0.748866	0.771183	0.813911	0.843196	0.883663	0.91434	0.945641	0.978471	0.991156	0.987509	1.0137	1.01228	0.995233	1.00257	1.03103	1.03757	1.0676	1.10228	1.13775	1.14828
		57	1.79494	1.80926	1.81702	1.8193	1.81584	1.80785	1.7637	1.56194	1.36283	1.1944	1.04066	0.936078	0.997768	1.02645	1.02927	1.00167	0.940424	0.887456	0.865076	0.863939	0.875221	0.926512	0.96625	1.00441	1.0327	1.07105	1.09225	1.12301	1.16803	1.22348	1.26703	1.31278	1.34596	1.38139	1.40822	1.43598	1.47666	1.51418	1.49294	1.46458	1.43326	1.4165	1.40477	1.42477	1.42748	1.45517	1.44244
		58	1.31258	1.34938	1.37035	1.40911	1.46193	1.51476	1.52916	1.55912	1.59847	1.61306	1.44827	1.28595	1.1063	0.930798	0.753112	0.731644	0.714349	0.696801	0.647029	0.601532	0.582661	0.57559	0.571942	0.588343	0.613916	0.627939	0.660805	0.700823	0.719553	0.737247	0.771979	0.77907	0.786179	0.813679	0.850418	0.875019	0.91694	0.960205	0.964524	0.956471	0.982407	1.028	1.08898	1.1849	1.28697	1.37073	1.41588
		59	1.31258	1.34938	1.37035	1.40911	1.46193	1.51476	1.52916	1.55912	1.59847	1.61306	1.44827	1.28595	1.12436	0.966247	0.776163	0.786976	0.77877	0.751431	0.689871	0.661362	0.608528	0.584185	0.561059	0.541391	0.528755	0.522487	0.542554	0.568933	0.610937	0.650335	0.701824	0.731403	0.756747	0.782265	0.811231	0.832917	0.859167	0.887907	0.882506	0.875015	0.892875	0.909376	0.916056	0.955964	1.00506	1.03317	1.04942
		60	1.64913	1.65581	1.6814	1.7255	1.7789	1.80269	1.79656	1.77315	1.75399	1.7458	1.72125	1.71889	1.7382	1.74625	1.66161	1.47997	1.29597	1.11199	0.923613	0.80539	0.813431	0.805649	0.752875	0.694049	0.644448	0.597118	0.581504	0.60264	0.634729	0.665648	0.696971	0.744604	0.78716	0.829932	0.878822	0.92981	0.957359	0.985788	0.956819	0.922961	0.897348	0.868175	0.887228	0.938074	1.0148	1.06228	1.15767
		61	1.65691	1.61063	1.50105	1.45704	1.44642	1.37608	1.41684	1.33162	1.2123	1.05176	0.96555	0.778113	0.790374	0.786037	0.77985	0.736808	0.703478	0.659757	0.630155	0.624772	0.631775	0.639839	0.665209	0.699494	0.73538	0.765295	0.801522	0.841555	0.860803	0.88691	0.932572	0.981967	1.00135	1.04682	1.08832	1.1242	1.14951	1.20918	1.21582	1.20467	1.18243	1.1669	1.11369	1.09483	1.08956	1.08392	1.08102
		62	1.61876	1.64305	1.66891	1.69272	1.70505	1.6924	1.82135	1.62874	1.42191	1.2303	1.07868	0.762807	0.757975	0.732971	0.72262	0.667464	0.61289	0.581178	0.56923	0.580859	0.620955	0.668814	0.733248	0.803176	0.876245	0.941239	1.00218	1.05907	1.09903	1.12306	1.14144	1.1777	1.19331	1.21695	1.23322	1.25539	1.25989	1.2704	1.20197	1.18576	1.17664	1.18371	1.19284	1.29705	1.32259	1.34903	1.3578
		63	1.70858	1.73365	1.74402	1.72824	1.72139	1.6893	1.64584	1.60968	1.59594	1.59038	1.66567	1.78606	1.91048	1.71937	1.50916	1.29032	1.05638	0.796886	0.827583	0.85289	0.840144	0.794902	0.758964	0.725751	0.695063	0.690289	0.694623	0.698116	0.705593	0.716731	0.719634	0.72223	0.740954	0.765938	0.790879	0.820981	0.856154	0.880882	0.865467	0.851187	0.830682	0.823172	0.824478	0.886223	0.951296	1.01032	1.05209
		64	1.37483	1.40144	1.44562	1.495	1.5275	1.56508	1.59313	1.61133	1.60503	1.68066	1.50714	1.34873	1.11892	0.979674	0.763083	0.756672	0.729676	0.768717	0.712753	0.663936	0.634411	0.624679	0.62194	0.637118	0.659366	0.690479	0.732321	0.786173	0.824775	0.864266	0.912688	0.957104	0.993263	1.04854	1.10524	1.15898	1.19496	1.2341	1.21979	1.16746	1.13376	1.11902	1.07087	1.03754	1.06065	1.06288	1.05486
		65	1.78343	1.73712	1.73234	1.74533	1.72198	1.73184	1.74106	1.72486	1.71121	1.66414	1.60188	1.53784	1.50491	1.47047	1.48538	1.53616	1.40632	1.24653	1.09406	0.959309	0.776653	0.775499	0.773377	0.746785	0.703247	0.671381	0.654944	0.65895	0.675747	0.695267	0.716979	0.739701	0.75958	0.774601	0.791989	0.821929	0.841876	0.86621	0.828976	0.814524	0.799307	0.808061	0.802354	0.863792	0.917381	0.981984	1.0466
		66	1.67268	1.67954	1.7274	1.76373	1.75631	1.79909	1.81225	1.78415	1.7905	1.60063	1.35992	1.16295	0.989059	0.792385	0.802242	0.808569	0.781271	0.73003	0.689256	0.655277	0.627589	0.619011	0.617432	0.618736	0.623853	0.637011	0.65658	0.691404	0.72802	0.77371	0.826977	0.876249	0.911112	0.936125	0.946941	0.949472	0.960591	0.976223	0.941721	0.911075	0.887572	0.855512	0.820133	0.840698	0.859427	0.858736	0.862947
		67	1.67268	1.67954	1.7274	1.76373	1.75631	1.79909	1.81225	1.78415	1.7905	1.60063	1.35992	1.16295	0.984337	0.789033	0.785554	0.777752	0.734656	0.674445	0.615486	0.583585	0.571347	0.590731	0.622042	0.663467	0.710068	0.753751	0.797118	0.835101	0.870909	0.896297	0.912474	0.93159	0.953429	0.977986	1.01783	1.06981	1.1149	1.16617	1.15553	1.14597	1.11066	1.08257	1.05841	1.04585	1.01376	1.00042	0.985619
		68	1.74256	1.74952	1.75292	1.71013	1.69923	1.70723	1.72006	1.7526	1.78764	1.84077	1.90715	1.70225	1.4841	1.21203	0.981408	0.754181	0.769456	0.783504	0.850351	0.83379	0.787294	0.754307	0.740997	0.74621	0.783678	0.832924	0.888444	0.945441	1.00319	1.04332	1.08442	1.10772	1.10413	1.08612	1.07829	1.0723	1.07053	1.07607	1.00989	0.985349	0.959573	0.944587	0.937045	1.02248	1.07097	1.1513	1.22757
		69	1.74256	1.74952	1.75292	1.71013	1.69923	1.70723	1.72006	1.7526	1.78764	1.84077	1.90715	1.70225	1.4841	1.21626	1.00326	0.739476	0.722205	0.698539	0.717114	0.642676	0.595066	0.560146	0.546904	0.552602	0.587061	0.637382	0.69296	0.733495	0.780877	0.823392	0.853252	0.870548	0.907081	0.916665	0.928926	0.934988	0.956731	0.974836	0.986248	0.997418	1.03281	1.07517	1.09537	1.14219	1.1758	1.21774	1.26033
		70	1.62519	1.65788	1.71252	1.75136	1.75885	1.72159	1.6617	1.55956	1.4995	1.47141	1.41895	1.25884	1.11404	0.936223	0.765339	0.638881	0.633304	0.634738	0.621336	0.580243	0.548021	0.498568	0.478179	0.482859	0.498725	0.532932	0.577512	0.62543	0.671563	0.725525	0.760959	0.803893	0.839868	0.870723	0.894406	0.917205	0.923737	0.926974	0.892925	0.857812	0.835649	0.835439	0.867162	0.94822	1.02487	1.10071	1.13704
		71	1.62519	1.65788	1.71252	1.75136	1.75885	1.72159	1.6617	1.55956	1.4995	1.47141	1.41895	1.25884	1.11404	0.936223	0.761454	0.645774	0.632781	0.629526	0.61185	0.575109	0.527915	0.494595	0.491924	0.509708	0.529421	0.562161	0.59597	0.628264	0.665429	0.71322	0.768808	0.815072	0.845988	0.87689	0.899295	0.915351	0.933803	0.948327	0.929005	0.899056	0.898573	0.903481	0.905912	0.92158	0.948159	0.927741	0.90533
		72	1.48074	1.47369	1.44722	1.40875	1.35079	1.30895	1.30311	1.33341	1.34058	1.21017	1.09344	0.923408	0.78164	0.657139	0.661392	0.679054	0.698103	0.671905	0.649093	0.640814	0.624103	0.626895	0.641308	0.66169	0.697542	0.744152	0.798619	0.862888	0.910433	0.943149	0.953322	0.95654	0.936539	0.941261	0.965792	0.996992	1.06054	1.10555	1.07807	1.06103	1.06982	1.06554	1.09016	1.16814	1.20162	1.21674	1.22477
		73	1.69802	1.68222	1.59606	1.51123	1.45334	1.43564	1.44606	1.48559	1.54323	1.57607	1.5753	1.58083	1.58125	1.5755	1.4265	1.27026	1.10013	0.961342	0.81613	0.823718	0.818095	0.801686	0.786621	0.769897	0.759386	0.759132	0.782957	0.813119	0.84927	0.896214	0.941048	0.991355	1.03633	1.06797	1.10259	1.14603	1.17379	1.20493	1.19487	1.16191	1.11956	1.09086	1.06869	1.08889	1.1558	1.23023	1.29452
		74	1.57635	1.63522	1.694	1.7355	1.75566	1.75159	1.69429	1.69163	1.64632	1.60666	1.61105	1.63075	1.60954	1.61216	1.61478	1.43963	1.30595	1.12713	0.934325	0.753739	0.761566	0.738454	0.719453	0.722196	0.709913	0.683744	0.669685	0.682473	0.705044	0.734163	0.753564	0.777253	0.802272	0.827535	0.85355	0.879338	0.908896	0.945831	0.948328	0.946703	0.955819	0.961216	0.973007	0.997435	1.00883	1.02427	1.08487
		75	NaN	NaN	NaN	NaN	NaN	NaN	NaN	NaN	NaN	NaN	NaN	NaN	0.641511	0.68318	0.672824	0.647316	0.608419	0.552701	0.506727	0.481785	0.480936	0.493409	0.517197	0.533603	0.543234	0.543303	0.536665	0.528972	0.539465	0.582358	0.64298	0.686582	0.736679	0.777699	0.803774	0.817762	0.854262	0.886744	0.87167	0.85598	0.857975	0.860033	0.866778	0.928166	0.986254	1.03187	1.06049
		76	1.75109	1.77012	1.79143	1.80913	1.83678	1.86976	1.93088	1.72198	1.51969	1.34878	1.14704	0.911978	0.926257	0.901731	0.831928	0.779366	0.712016	0.663695	0.640517	0.628587	0.62852	0.64849	0.673651	0.692557	0.715261	0.744267	0.759144	0.764321	0.772204	0.794177	0.812058	0.845828	0.890244	0.938	0.977998	1.01462	1.03276	1.05172	1.02221	1.01066	0.990642	0.989845	0.995266	1.02211	1.0308	1.05373	1.06534
		77	1.75109	1.77012	1.79143	1.80913	1.83678	1.86976	1.93088	1.72198	1.51969	1.30744	1.10089	0.874855	0.897825	0.883538	0.857704	0.804989	0.729427	0.674026	0.637041	0.619148	0.622358	0.633878	0.644849	0.66485	0.685641	0.709461	0.736443	0.770132	0.807242	0.849288	0.874328	0.909674	0.938238	0.958795	0.978706	0.997816	0.987545	0.993072	0.916708	0.860814	0.859527	0.872938	0.861035	0.92474	0.95234	0.954518	0.955592
		78	1.3884	1.45741	1.5026	1.53524	1.59873	1.65703	1.44327	1.30245	1.09582	0.920644	0.746377	0.781573	0.744326	0.742196	0.677095	0.610511	0.553856	0.538021	0.540461	0.558879	0.593167	0.635499	0.677367	0.738668	0.803347	0.862326	0.928348	0.995408	1.04905	1.08921	1.13133	1.16636	1.20051	1.21566	1.23357	1.25586	1.27211	1.25632	1.19095	1.14186	1.08831	1.05515	1.07011	1.11424	1.17423	1.20864	1.23204
		79	1.3884	1.45741	1.5026	1.53524	1.59873	1.65703	1.44327	1.30245	1.09582	0.856254	0.666742	0.686786	0.640395	0.625064	0.613425	0.554894	0.509071	0.487485	0.480622	0.48998	0.520582	0.567566	0.618602	0.681099	0.746122	0.80757	0.857448	0.902362	0.940784	0.966108	0.98721	1.00363	1.02088	1.04133	1.05215	1.0663	1.07757	1.09334	1.06236	1.04803	1.01949	0.985378	0.965917	0.982218	0.985405	1.01124	1.0641
		80	1.8608	1.85623	1.83274	1.81746	1.79482	1.746	1.69867	1.62642	1.59852	1.57247	1.58892	1.57185	1.62105	1.6611	1.73229	1.52776	1.38372	1.20292	0.973474	0.730351	0.732227	0.69555	0.656683	0.629129	0.592444	0.568558	0.571721	0.580017	0.598597	0.621231	0.658938	0.712506	0.770736	0.826251	0.863385	0.90085	0.91189	0.923374	0.89138	0.875744	0.870476	0.86367	0.866051	0.933226	1.01	1.07603	1.15973
		81	1.8608	1.85623	1.83274	1.81746	1.79482	1.746	1.69867	1.62642	1.59852	1.57247	1.58892	1.57185	1.62105	1.6611	1.73229	1.54034	1.39631	1.2352	1.03423	0.812351	0.817072	0.791587	0.735484	0.678684	0.627703	0.596039	0.598884	0.621473	0.659717	0.698505	0.744721	0.806223	0.877073	0.946935	1.01284	1.08139	1.1159	1.13327	1.06671	1.04085	1.02818	0.998484	0.971451	1.04607	1.0499	1.02482	1.04507
		82	1.66397	1.70195	1.77016	1.81959	1.83183	1.83727	1.82491	1.78204	1.73071	1.69838	1.58381	1.41162	1.22155	1.00947	0.836137	0.751142	0.730541	0.703265	0.724643	0.684696	0.634132	0.607041	0.606925	0.608354	0.61988	0.651317	0.691637	0.736564	0.781308	0.827922	0.867731	0.902582	0.929383	0.949145	0.97559	0.993612	1.01092	1.02893	1.00666	0.949967	0.895742	0.861864	0.859471	0.943788	1.02038	1.11351	1.19594
		83	1.57633	1.58117	1.61425	1.67003	1.73726	1.76242	1.72705	1.68364	1.65613	1.63646	1.6312	1.65448	1.65357	1.66048	1.64464	1.46517	1.30647	1.14408	0.972286	0.806757	0.811672	0.798309	0.789207	0.760376	0.729355	0.69445	0.667438	0.660497	0.672507	0.68625	0.729881	0.777939	0.818551	0.853853	0.897479	0.935555	0.970943	1.01066	0.989149	0.937847	0.874994	0.818994	0.761845	0.757311	0.793177	0.844381	0.889558
		84	1.60987	1.68149	1.72488	1.76741	1.7939	1.79046	1.73456	1.67871	1.66557	1.67739	1.48226	1.33188	1.20177	1.04942	0.860106	0.889224	0.875367	0.854529	0.822068	0.792835	0.759284	0.745715	0.737175	0.730691	0.732465	0.743509	NaN	0.759311	0.785256	0.814914	0.837856	0.857665	0.867416	0.875494	0.891228	0.911312	0.93401	0.971096	0.974819	0.970678	0.96071	0.966589	0.967044	0.993574	1.00624	1.03066	1.0365
		85	1.60987	1.68149	1.72488	1.76741	1.7939	1.79046	1.73456	1.67871	1.66557	1.67739	1.48226	1.33188	1.20177	1.04963	0.862075	0.891343	0.887381	0.870954	0.846198	0.822088	0.792239	0.772746	0.76151	0.758189	0.756996	0.764619	0.774693	0.797094	0.814739	0.826303	0.836209	0.852893	0.857833	0.860786	0.868471	0.875568	0.882299	0.907252	0.914767	0.916666	0.932198	0.957151	0.969911	0.997966	1.02295	1.03699	1.02858
		86	1.76228	1.78774	1.75202	1.7279	1.72642	1.77088	1.53874	1.36453	1.18063	0.984458	0.75777	0.805983	0.833145	0.854863	0.850322	0.82682	0.791931	0.752141	0.739271	0.732486	0.74332	0.769895	0.809333	0.841037	0.884365	0.910901	0.920867	0.924593	0.916595	0.907797	0.905297	0.922795	0.948495	0.976349	1.00511	1.03625	1.06008	1.10248	1.11293	1.1064	1.11279	1.13397	1.16306	1.22085	1.29875	1.34161	1.38583
		87	1.88391	1.91856	1.90145	1.86483	1.83344	1.80892	1.80455	1.58807	1.3797	1.17521	0.944656	0.735487	0.759312	0.745843	0.702083	0.67249	0.596121	0.527138	0.487878	0.484391	0.48505	0.49869	0.51647	0.536938	0.566231	0.59559	0.631669	0.67456	0.715767	0.759806	0.803521	0.835982	0.866081	0.899711	0.925647	0.947679	0.979177	0.999966	0.974009	0.970619	0.979043	0.977357	1.00285	1.06128	1.10293	1.13123	1.17077
		88	1.88391	1.91856	1.90145	1.86483	1.83344	1.80892	1.80455	1.58807	1.3797	1.17521	0.977385	0.767309	0.780208	0.761622	0.734588	0.678401	0.60744	0.552786	0.530852	0.523954	0.528689	0.557732	0.597697	0.64012	0.674965	0.704736	0.73389	0.767457	0.78341	0.8292	0.916439	0.962701	0.974747	1.00004	1.03573	1.03521	1.06822	1.14965	1.16914	1.16786	1.17383	1.18046	1.16916	1.18537	1.18849	1.19555	1.2045
		89	1.55904	1.50706	1.46401	1.40778	1.36993	1.36285	1.38629	1.4297	1.47744	1.55717	1.55043	1.40892	1.21685	1.02007	0.76269	0.676271	0.698498	0.730844	0.733925	0.757249	0.687113	0.611714	0.554127	0.526422	0.515642	0.52098	0.538958	0.563668	0.590306	0.622478	0.647963	0.671841	0.700885	0.736292	0.769114	0.803587	0.83901	0.869753	0.849683	0.824301	0.810005	0.782246	0.757015	0.788595	0.835033	0.869637	0.893582
		90	1.53687	1.53495	1.58267	1.59809	1.60804	1.63316	1.66582	1.52594	1.36742	1.2049	0.998669	0.803625	0.766332	0.745494	0.707439	0.6858	0.65662	0.629769	0.613159	0.613243	0.638937	0.6731	0.718256	0.756867	0.816423	0.871797	0.917152	0.932787	0.959941	0.962867	0.964484	0.96441	0.99393	1.00329	1.0165	1.02681	1.04631	1.08181	1.05469	1.0254	1.03946	1.0322	1.01625	1.0728	1.14039	1.17554	1.24997
		91	1.9464	1.95693	1.98505	1.98435	1.97273	1.96833	1.9354	1.7056	1.47795	1.27993	1.09605	0.961562	1.00374	1.00843	1.00632	0.973479	0.914086	0.861977	0.846993	0.851842	0.866568	0.917827	0.96113	1.00276	1.02686	1.06699	1.09574	1.13424	1.18277	1.24655	1.29937	1.35218	1.39299	1.44767	1.4873	1.51734	1.55699	1.59279	1.56451	1.52338	1.49341	1.47596	1.46516	1.48798	1.49149	1.51777	1.50241
		92	1.50972	1.51837	1.55502	1.57623	1.59579	1.60014	1.57652	1.53914	1.52192	1.49135	1.44557	1.41599	1.45138	1.28437	1.15971	1.06111	0.953767	0.781514	0.797246	0.770591	0.729171	0.69401	0.666883	0.661442	0.685231	0.731768	0.781235	0.833654	0.872994	0.904362	0.923356	0.950323	0.97261	0.995828	1.02029	1.05555	1.09115	1.1263	1.13012	1.12894	1.11509	1.095	1.05704	1.04109	1.02204	1.02223	1.04217
		93	1.65422	1.6369	1.61113	1.59976	1.62164	1.67085	1.73995	1.80577	1.62736	1.43971	1.23484	1.05032	0.85058	0.84647	0.817105	0.781976	0.721643	0.681897	0.675774	0.698287	0.735151	0.787086	0.830348	0.87627	0.915512	0.951362	0.990501	1.03123	1.05715	1.08442	1.10846	1.11658	1.11964	1.13108	1.15072	1.16716	1.1866	1.22015	1.19058	1.15123	1.13131	1.08469	1.02288	1.04404	1.0642	1.0755	1.14449
		94	1.79504	1.80747	1.81272	1.80741	1.7906	1.81369	1.85223	1.90139	1.94995	1.93091	1.73184	1.49388	1.25168	0.995774	0.84473	0.852209	0.865255	0.856747	0.839047	0.793703	0.749627	0.719917	0.694892	0.689284	0.687913	0.708746	0.749398	0.808693	0.883545	0.969369	1.02659	1.06586	1.09575	1.10326	1.11359	1.1395	1.16102	1.20994	1.20394	1.18545	1.17199	1.17433	1.14389	1.18484	1.21952	1.26247	1.29079
		95	1.79504	1.80747	1.81272	1.80741	1.7906	1.81369	1.85223	1.90139	1.94995	1.93091	1.73184	1.49388	1.22371	0.972124	0.815802	0.819533	0.823119	0.849077	0.837741	0.805457	0.777662	0.754863	0.734212	0.727484	0.73746	0.747825	0.783731	0.822863	0.866612	0.900508	0.942153	0.970363	0.998155	1.05774	1.1117	1.1442	1.19878	1.28271	1.24656	1.2562	1.28333	1.28375	1.26829	1.34638	1.39641	1.44986	1.49015
		96	1.69952	1.73327	1.73414	1.70177	1.65377	1.62223	1.5778	1.55107	1.53153	1.53321	1.53265	1.53133	1.56821	1.53792	1.36792	1.22515	1.05463	0.883424	0.78348	0.784494	0.763249	0.77542	0.761392	0.750016	0.760739	0.78492	0.816986	0.843927	0.870443	0.895711	0.917515	0.933216	0.962491	0.98472	1.00084	1.01772	1.04333	1.06195	1.03981	1.03555	1.03614	1.03488	1.04932	1.12142	1.16692	1.21099	1.244
		97	1.69952	1.73327	1.73414	1.70177	1.65377	1.62223	1.5778	1.55107	1.53153	1.53321	1.53265	1.53133	1.56821	1.53792	1.34528	1.20251	1.0738	0.919715	0.834584	0.867799	0.843307	0.809182	0.767222	0.725804	0.704119	0.706063	0.719786	0.750955	0.786574	0.827656	0.870752	0.916744	0.952891	0.989688	1.02313	1.05244	1.06753	1.07514	1.0429	1.0324	1.03066	1.05732	1.0859	1.16907	1.22374	1.27776	1.31563
		98	1.51331	1.52805	1.54772	1.55848	1.60036	1.63059	1.51667	1.35367	1.18546	0.960033	0.792507	0.787656	0.791701	0.816771	0.872698	0.871325	0.861151	0.865685	0.839083	0.843867	0.858216	0.872053	0.892488	0.930445	0.951758	0.982992	1.02904	1.06646	1.10147	1.1213	1.14096	1.12873	1.14192	1.15359	1.192	1.21725	1.27721	1.31317	1.2987	1.27065	1.23265	1.18636	1.13902	1.115	1.08449	1.06828	1.07629
		99	1.64235	1.63101	1.62749	1.59136	1.53015	1.48383	1.48602	1.5279	1.57905	1.6685	1.53034	1.39558	1.19564	0.940852	0.710974	0.712785	0.671196	0.630956	0.642063	0.583529	0.519223	0.48003	0.462415	0.466996	0.484322	0.516773	0.555047	0.588629	0.624408	0.649251	0.68378	0.732375	0.778979	0.824909	0.873104	0.91738	0.939452	0.982467	0.960174	0.956854	0.954007	0.963963	0.986859	1.05413	1.10995	1.15509	1.18151
		100	1.30635	1.35452	1.40021	1.43568	1.44685	1.45321	1.47492	1.52203	1.57985	1.62161	1.63719	1.60707	1.58788	1.57925	1.40199	1.24811	1.11258	0.963598	0.790396	0.804819	0.787904	0.75659	0.724965	0.689487	0.671171	0.667323	0.692533	0.727869	0.774647	0.787693	0.832299	0.878382	0.909673	0.957162	1.04388	1.06957	1.08711	1.15122	1.16986	1.1747	1.22083	1.24632	1.23379	1.23929	1.25291	1.25661	1.25652
		101	1.30635	1.35452	1.40021	1.43568	1.44685	1.45321	1.47492	1.52203	1.57985	1.62161	1.63719	1.60707	1.58788	1.57925	1.40199	1.24811	1.08915	0.949989	0.785869	0.797806	0.773185	0.76596	0.72422	0.681341	0.648212	0.633106	0.634799	0.656019	0.683485	0.724389	0.762776	0.809992	0.850294	0.905839	0.968025	1.02516	1.06371	1.09915	1.09246	1.08423	1.09709	1.11549	1.15457	1.18241	1.24464	1.25514	1.25661
		102	1.76881	1.78564	1.82891	1.86634	1.91135	1.96884	1.97813	1.94237	1.90555	1.88548	1.86246	1.80567	1.6198	1.42382	1.22848	1.04531	0.908547	0.895959	0.873273	0.835855	0.797447	0.760984	0.760082	0.787544	0.809757	0.82448	0.855063	0.891615	0.922688	0.955395	0.98041	1.01184	1.03034	1.04609	1.06429	1.06378	1.05748	1.0393	1.00218	0.942225	0.907647	0.867184	0.847407	0.848308	0.860789	0.868834	0.88699
		103	1.76881	1.78564	1.82891	1.86634	1.91135	1.96884	1.97813	1.94237	1.90555	1.88548	1.86246	1.80567	1.6198	1.42382	1.24244	1.05267	NaN	NaN	0.902547	0.899352	0.895251	0.847748	0.805806	0.784905	0.778523	0.780782	0.782359	0.781723	0.775277	0.765564	0.769236	0.784288	0.806233	0.838181	0.886495	0.936151	0.991901	1.05799	1.08033	1.0926	1.10471	1.09305	1.06783	1.08243	1.10835	1.14227	1.1884
		104	NaN	NaN	NaN	NaN	NaN	1.8569	1.9268	1.94825	1.96178	1.95008	1.95193	1.98193	1.74659	1.53216	1.31432	1.11467	0.887036	NaN	0.893537	0.864116	0.842637	0.796025	0.752405	0.734356	0.766465	0.812776	0.870073	0.9284	0.985949	1.00069	0.986221	0.961838	0.931494	0.89562	0.885467	0.889866	0.907989	0.939265	0.937266	0.946475	0.958393	0.948623	0.921476	0.932536	0.931917	0.945508	0.966569
		105	1.39021	1.38734	1.39225	1.43842	1.43464	1.43672	1.43117	1.43588	1.45517	1.51784	1.54689	1.40555	1.28691	1.09294	0.901459	0.708575	0.706406	0.673347	0.653408	0.614879	0.581206	0.547112	0.532259	0.538734	0.562086	0.585942	0.606396	0.625716	0.645467	0.675064	0.717688	0.767011	0.810841	0.85217	0.88358	0.892657	0.896294	0.896907	0.879773	0.861519	0.878496	0.888983	0.912616	0.943903	0.975332	0.987697	0.993997
		106	1.39021	1.38734	1.39225	1.43842	1.43464	1.43672	1.43117	1.43588	1.45517	1.51784	1.54689	1.40555	1.28691	1.09294	0.936792	0.774648	0.796261	0.779296	0.776146	0.715643	0.653474	0.600362	0.573713	0.564395	0.563231	0.579567	0.599648	0.617887	0.64627	0.703513	0.757059	0.803395	0.846434	0.867798	0.864602	0.871865	0.860847	0.866178	0.862883	0.893303	0.947098	1.00615	1.04145	1.10212	1.1294	1.11804	1.12076
		107	1.65176	1.6348	1.6288	1.64118	1.63143	1.61254	1.60053	1.60005	1.58845	1.58741	1.59515	1.5911	1.59545	1.64044	1.67624	1.72061	1.57317	1.40261	1.1481	0.969585	0.776748	0.782675	0.774964	0.816116	0.791151	0.781077	0.765856	0.775996	0.78948	0.79348	0.802371	0.823707	0.83893	0.879299	0.934168	0.976992	1.01251	1.03731	1.02959	1.00324	0.980803	0.972495	0.965384	0.978038	0.997487	1.02094	1.03976
		108	1.37166	1.38935	1.39676	1.25443	1.12084	0.974517	0.771588	0.593891	0.560363	0.496722	0.497061	0.520697	0.540841	0.555442	0.610399	0.604015	0.579621	0.546833	0.522211	0.506075	0.501888	0.513198	0.532778	0.560558	0.585413	0.616791	0.64227	0.681436	0.727782	0.778652	0.817548	0.865805	0.897042	0.915543	0.92453	0.938074	0.929394	0.933223	0.903009	0.885375	0.911566	0.925341	0.933969	1.00358	1.05567	1.06887	1.10601
		109	1.37166	1.38935	1.39676	1.25443	1.12084	0.974517	0.771588	0.593891	0.560363	0.517103	0.560443	0.622606	0.656039	0.671757	0.701806	0.649781	0.578025	0.52185	0.488683	0.463569	0.444982	0.447986	0.461391	0.481107	0.500877	0.527064	0.550994	0.5788	0.619697	0.664671	0.711485	0.753915	0.778082	0.783199	0.77769	0.769544	0.77913	0.80636	0.806392	0.842363	0.89158	0.925743	0.948605	1.02608	1.04629	1.07454	1.09577
		110	1.67562	1.7084	1.6961	1.69708	1.73434	1.74264	1.76865	1.84488	1.85428	1.8074	1.75078	1.69674	1.6004	1.55524	1.53079	1.52621	1.36699	1.24151	1.09279	0.964807	0.839249	0.853703	0.833399	0.805661	0.788447	0.765723	0.758858	0.773075	0.804709	0.83042	0.861157	0.882963	0.907484	0.92058	0.929023	0.934413	0.948475	0.962857	0.958845	0.953239	0.948175	0.923906	0.910166	0.919703	0.929321	0.942722	0.983362
		111	1.72836	1.74731	1.71007	1.65329	1.62673	1.56813	1.52775	1.51698	1.57548	1.55861	1.37809	1.20172	1.02255	0.813237	0.665154	0.710964	0.769652	0.813385	0.83397	0.819338	0.783953	0.74442	0.732958	0.738133	0.745287	0.758776	0.780647	0.802015	0.8216	0.835044	0.862768	0.895398	0.920701	0.950065	0.996484	1.04118	1.09393	1.131	1.09854	1.06114	1.0209	0.982517	0.956484	0.990685	1.03255	1.04937	1.06417
		112	1.34705	1.34768	1.33547	1.34593	1.33489	1.31882	1.31297	1.34022	1.37071	1.41129	1.45635	1.49121	1.51432	1.51624	1.47583	1.30894	1.11099	0.883548	0.712214	0.616479	0.625582	0.695875	0.787887	0.807199	0.811463	0.818302	0.809653	0.805666	0.822482	0.836335	0.852821	0.871312	0.899327	0.923808	0.947508	0.979488	1.00796	1.02954	1.0088	0.99874	0.994253	0.99008	0.984106	1.00714	1.02696	1.02711	1.02069
		113	1.40384	1.43111	1.475	1.46573	1.50067	1.51252	1.36101	1.14799	0.962495	0.792299	0.627317	0.643707	0.675843	0.68385	0.661945	0.639531	0.586377	0.554507	0.538575	0.538078	0.528865	0.528008	0.529243	0.534643	0.562975	0.611825	0.681153	0.760014	0.831352	0.879476	0.921637	0.943051	0.953394	0.971658	0.996712	1.02563	1.05456	1.07692	1.06428	1.02695	1.02418	1.05205	1.06338	1.11775	1.16799	1.17364	1.15497
		114	1.50333	1.52027	1.49921	1.43295	1.37978	1.30575	1.25504	1.24107	1.2367	1.22769	1.24296	1.14371	1.06135	0.9842	0.912494	0.840396	0.862204	0.856074	0.852383	0.825786	0.787096	0.750052	0.727897	0.730569	0.758202	0.794226	0.833864	0.868424	0.895322	0.906437	0.915159	0.943429	0.964958	0.994057	1.0021	1.02059	1.0498	1.09036	1.08031	1.07663	1.06727	1.01188	0.953339	0.927703	0.934729	0.947156	0.979673
		115	1.50333	1.52027	1.49921	1.43295	1.37978	1.30575	1.25504	1.24107	1.2367	1.22769	1.24296	1.14371	1.06135	1.00958	0.94522	0.87423	0.895742	0.899201	0.877662	0.850838	0.809442	0.771071	0.73584	0.723966	0.718726	0.724756	0.733236	0.753745	0.762889	0.778874	0.7973	0.812118	0.81856	0.817169	0.809051	0.815044	0.846749	0.894647	0.936492	0.983147	1.01927	1.04178	1.03105	1.04322	1.05216	1.05571	1.06936
		116	NaN	NaN	NaN	NaN	NaN	NaN	NaN	NaN	NaN	NaN	1.26256	1.48276	1.19979	1.09803	0.984648	0.855984	0.886775	0.876879	0.886585	0.859256	0.820696	0.816569	0.841131	0.873892	0.918465	0.969641	1.01591	1.04871	1.07101	1.09119	1.12196	1.15509	1.19219	1.22802	1.26238	1.29541	1.32511	1.36606	1.35144	1.34739	1.34191	1.33111	1.31026	1.34538	1.36306	1.38385	1.39598
		117	NaN	NaN	NaN	NaN	NaN	NaN	NaN	NaN	NaN	NaN	NaN	NaN	0.807265	0.796122	0.820915	0.801905	0.785059	0.738077	0.700023	0.693369	0.687416	0.700898	0.730778	0.75002	0.764338	0.80809	0.8504	0.870665	0.896403	0.927121	0.961111	1.01204	1.06355	1.10309	1.13093	1.13675	1.14522	1.14071	1.14438	1.1302	1.13338	1.13099	1.13142	1.14208	1.1677	1.19808	1.22019
		118	NaN	NaN	NaN	NaN	NaN	NaN	NaN	NaN	NaN	NaN	NaN	NaN	0.807265	0.796701	0.829317	0.812931	0.81045	0.764954	0.719784	0.693793	0.700274	0.730881	0.779388	0.831168	0.882766	0.918759	0.948727	0.958144	0.978493	1.00169	1.03775	1.07754	1.12541	1.13434	1.14698	1.16259	1.15748	1.15093	1.12834	1.1192	1.09774	1.09106	1.08159	1.11859	1.13567	1.14714	1.16742
		119	NaN	NaN	NaN	NaN	NaN	NaN	NaN	NaN	NaN	NaN	NaN	NaN	NaN	NaN	NaN	NaN	NaN	0.837472	0.91033	0.908954	0.901549	0.887522	0.845125	0.819443	0.81534	0.828445	0.842385	0.86791	0.902642	0.927854	0.95652	1.00587	1.06876	1.14518	1.255	1.38702	1.48427	1.51663	1.46604	1.40956	1.33814	1.28853	1.28148	1.35126	1.42169	1.50053	1.54584
		120	1.96692	1.91961	1.8349	1.79426	1.75054	1.73009	1.73672	1.7138	1.71156	1.53711	1.36067	1.1783	0.976435	0.786462	0.809303	0.82426	0.829098	0.858576	0.860823	0.846154	0.819276	0.811998	0.834693	0.869405	0.907533	0.968652	1.02239	1.07175	1.11406	1.1522	1.17701	1.21611	1.25253	1.30089	1.36647	1.4267	1.47394	1.50701	1.45172	1.37002	1.27825	1.1984	1.12098	1.10843	1.11231	1.17524	1.24386
		121	1.96692	1.91961	1.8349	1.79426	1.75054	1.73009	1.73672	1.7138	1.71156	1.53711	1.36067	1.1783	1.02062	0.846193	NaN	NaN	0.879157	0.899205	0.910837	0.91651	0.915371	0.904456	0.899072	0.91212	0.926193	0.960857	1.00078	1.04068	1.07751	1.11021	1.12698	1.12717	1.12999	1.13518	1.16042	1.19202	1.23652	1.27688	1.26352	1.19316	1.13843	1.09739	1.07582	1.09985	1.17918	1.25572	1.3249
		122	1.49271	1.4962	1.50649	1.50798	1.52059	1.56762	1.57672	1.60898	1.65431	1.71411	1.59935	1.43835	1.22809	1.02993	0.821809	0.767243	0.74597	0.739039	0.696724	0.663666	0.627054	0.628875	0.655506	0.694669	0.735618	0.779394	0.809261	0.831219	0.84598	0.862855	0.877649	0.902601	0.938109	0.967708	0.973622	0.984021	1.00377	1.01857	0.985955	0.982264	0.976853	0.958487	0.924819	0.942669	0.95634	0.948137	0.95169
		123	1.69537	1.6649	1.65517	1.61432	1.63478	1.62284	1.60486	1.58101	1.40366	1.21747	1.05859	0.870152	0.716631	0.722128	0.710497	0.698646	0.697232	0.668103	0.645434	0.630661	0.619817	0.633249	0.640059	0.643759	0.6557	0.676744	0.695333	0.721876	0.757455	0.790204	0.824486	0.858652	0.88967	0.916427	0.936246	0.942938	0.93788	0.93334	0.907006	0.885158	0.898708	0.915822	0.94145	0.97994	1.01811	1.04049	1.07007
		124	1.47626	1.50324	1.56223	1.62263	1.65738	1.68104	1.65817	1.63053	1.60782	1.62708	1.61165	1.65461	1.72074	1.76392	1.70634	1.54636	1.34341	1.11197	0.940096	0.830768	0.858058	0.878043	0.878037	0.83311	0.798404	0.768596	0.767254	0.785597	0.805011	0.822038	0.85975	0.886782	0.903834	0.929054	0.973488	1.00441	1.04562	1.10548	1.0992	1.09512	1.10136	1.08635	1.07164	1.13669	1.19443	1.24359	1.32669
		125	1.79085	1.79933	1.81257	1.83547	1.85572	1.89125	1.91088	1.93479	1.71101	1.50352	1.2873	1.08087	0.848478	0.861271	0.856355	0.835949	0.793058	0.764073	0.73074	0.702929	0.678654	0.667476	0.684384	0.717585	0.757402	0.811407	0.862198	0.904176	0.940757	0.985633	1.02349	1.06676	1.09863	1.12888	1.15231	1.18501	1.21032	1.24415	1.20612	1.1645	1.10394	1.06881	1.01252	1.02163	1.03134	1.05497	1.06741
		126	1.67912	1.71362	1.69873	1.67661	1.64391	1.63667	1.61936	1.60606	1.6061	1.64524	1.67528	1.70864	1.79379	1.90862	1.77384	1.60286	1.41242	1.21126	0.962995	0.920655	0.920816	0.907615	0.864111	0.82436	0.798039	0.783635	0.790183	0.820528	0.85972	0.903079	0.95026	0.991984	1.02862	1.04978	1.05952	1.05979	1.07811	1.07515	1.03512	1.01238	1.02573	1.05503	1.11928	1.20844	1.24914	1.26168	1.25487
		127	1.67912	1.71362	1.69873	1.67661	1.64391	1.63667	1.61936	1.60606	1.6061	1.64524	1.67528	1.70864	1.79379	1.90862	1.77384	1.60286	1.41242	1.20354	0.971899	0.944968	0.956305	0.949898	0.918005	0.881159	0.851234	0.830544	0.839296	0.868763	0.875316	0.889383	0.912408	0.932625	0.951731	0.983628	1.00865	1.01914	1.01845	1.01742	0.98649	0.950174	0.943074	0.955588	0.972834	1.0305	1.11868	1.21992	1.32182
		128	1.53852	1.53404	1.49147	1.47082	1.44596	1.4168	1.23669	1.12475	0.999038	0.922953	0.805015	0.827226	0.813467	0.782708	0.707506	0.661506	0.609678	0.570492	0.541928	0.537383	0.545199	0.558365	0.586208	0.627409	0.687726	0.758172	0.825682	0.909928	0.996439	1.05348	1.09697	1.14531	1.17748	1.20381	1.24401	1.30476	1.35763	1.37607	1.31332	1.24942	1.19246	1.11238	1.09501	1.14642	1.20535	1.22035	1.28753
		129	1.46284	1.5113	1.49263	1.42866	1.3847	1.32371	1.27963	1.25089	1.24511	1.23406	1.23966	1.14171	1.05889	0.97522	0.905637	0.834531	0.858327	0.849683	0.850751	0.82159	0.780603	0.738693	0.718643	0.72209	0.748538	0.781371	0.822139	0.860453	0.886283	0.906801	0.921785	0.949818	0.973904	0.99515	0.998085	1.01626	1.04838	1.09148	1.08949	1.08824	1.0749	1.02099	0.95534	0.931661	0.939631	0.952258	0.987437
		130	1.46284	1.5113	1.49263	1.42866	1.3847	1.32371	1.27963	1.25089	1.24511	1.23406	1.23966	1.14171	1.05889	0.997269	0.939986	0.865457	0.87983	0.882646	0.867564	0.833766	0.796793	0.764355	0.732163	0.721996	0.724037	0.731515	0.747383	0.771187	0.784576	0.800021	0.819061	0.829427	0.835174	0.832825	0.827645	0.838089	0.87884	0.932037	0.972305	1.01139	1.03941	1.05201	1.03669	1.04663	1.05492	1.05872	1.07124
		131	1.48074	1.49135	1.48999	1.50234	1.50685	1.49848	1.50966	1.55579	1.59109	1.43842	1.30662	1.17201	1.02433	0.83757	0.844426	0.812757	0.778068	0.737456	0.712038	0.692875	0.69108	0.690279	0.711312	0.739257	0.75792	0.763652	0.764269	0.755508	0.744877	0.741109	0.756966	0.778142	0.791302	0.79284	0.813117	0.842578	0.868469	0.895894	0.870032	0.855638	0.823843	0.778055	0.753596	0.786499	0.784506	0.788099	0.804628
		132	1.48074	1.49135	1.48999	1.50234	1.50685	1.49848	1.50966	1.55579	1.59109	1.43842	1.30662	1.16228	1.02218	0.844774	0.858468	0.85031	0.832857	0.797606	0.776256	0.7636	0.758694	0.769535	0.795668	0.824477	0.859398	0.904385	0.964879	1.02447	1.10561	1.17756	1.2546	1.31499	1.37292	1.40434	1.44345	1.45783	1.46435	1.45411	1.38775	1.31371	1.28877	1.24874	1.19572	1.19451	1.17941	1.12103	1.07834
		133	1.50901	1.57183	1.62568	1.71842	1.80395	1.79926	1.7456	1.67905	1.60586	1.5504	1.55205	1.38261	1.24876	1.06051	0.931573	0.801265	0.832106	0.833772	0.863118	0.834809	0.816119	0.799328	0.803216	0.816045	0.817318	0.819027	0.823331	0.829536	0.853282	0.898109	0.953344	1.03141	1.11409	1.18901	1.24824	1.29687	1.32404	1.33689	1.27772	1.24559	1.25306	1.28763	1.32958	1.41689	1.43862	1.4003	1.36497
		134	1.44686	1.49935	1.52975	1.54379	1.54027	1.55054	1.55028	1.54299	1.56496	1.56161	1.36681	1.18811	1.04592	0.865835	0.663078	0.659647	0.642249	0.608327	0.61594	0.633191	0.6289	0.631647	0.645293	0.695424	0.755855	0.828154	0.874296	0.943642	0.98427	1.01833	1.04712	1.11617	1.15954	1.2075	1.25673	1.29961	1.32846	1.34826	1.32273	1.27588	1.26862	1.27005	1.32703	1.38454	1.456	1.47383	1.49119
		135	NaN	NaN	NaN	NaN	NaN	NaN	NaN	1.23112	1.31113	1.27307	1.14558	0.97917	0.789826	0.656049	0.588897	0.618905	0.644225	0.666617	0.617686	0.585911	0.531787	0.497046	0.481914	0.475386	0.474659	0.481354	0.503119	0.527246	0.548056	0.570523	0.597111	0.608563	0.628188	0.649352	0.67017	0.684429	0.71688	0.75607	0.758029	0.767447	0.793788	0.797848	0.772917	0.805149	0.832785	0.83915	0.858954
		136	1.57186	1.57893	1.55625	1.54739	1.55706	1.59856	1.60262	1.63536	1.62977	1.57195	1.37383	1.1755	0.972594	0.790087	0.683581	0.702517	0.710185	0.717934	0.707928	0.684321	0.67313	0.680109	0.700391	0.715151	0.733599	0.770847	0.817649	0.833383	0.872499	0.91099	0.930788	0.948455	0.984499	1.01996	1.04406	1.06361	1.07546	1.10188	1.05445	1.04282	1.05692	1.06789	1.08531	1.1691	1.21014	1.20026	1.22088
		137	1.28336	1.28861	1.28373	1.2702	1.2545	1.24441	1.21854	1.19303	1.20982	1.22377	1.26571	1.3524	1.2528	1.10489	0.974907	0.837234	0.699232	0.684112	0.656701	0.634157	0.594861	0.551065	0.527535	0.524952	0.525115	0.537193	0.560597	0.57491	0.584035	0.609502	0.623885	0.624928	0.635187	0.661627	0.682557	0.704343	0.762987	0.809658	0.788818	0.795669	0.875917	0.942559	0.999829	1.09855	1.14814	1.12137	1.10581
		138	1.39916	1.42378	1.44695	1.45121	1.4397	1.42807	1.45174	1.4541	1.45793	1.48592	1.50792	1.42682	1.28413	1.13181	0.981378	0.821598	0.729938	0.711498	0.695215	0.64292	0.597322	0.555088	0.528313	0.527399	0.533124	0.557976	0.585785	0.621485	0.659152	0.69979	0.738779	0.781442	0.821176	0.844603	0.863348	0.867568	0.878101	0.877558	0.889577	0.849037	0.881403	0.922824	0.987661	1.04304	1.16957	1.22416	1.25376
		139	1.48178	1.50815	1.55552	1.54561	1.57694	1.5908	1.58858	1.60536	1.79288	1.61152	1.44632	1.26431	1.07616	0.747939	0.74985	0.72119	0.691485	0.653407	0.585913	0.532799	0.49508	0.483027	0.486678	0.513189	0.535656	0.569118	0.599559	0.635186	0.666745	0.706832	0.756761	0.799814	0.835821	0.86864	0.901257	0.926236	0.95101	0.979155	0.969063	0.973151	0.962638	0.956063	0.947607	0.972801	0.987014	1.0129	1.03179
		140	1.8217	1.81782	1.79295	1.74973	1.67145	1.62662	1.62226	1.61408	1.42701	1.30588	1.1093	0.925395	0.727553	0.726005	0.705516	0.726398	0.68963	0.677952	0.693303	0.715433	0.748974	0.789263	0.815165	0.82659	0.842903	0.844743	0.851397	0.85645	0.87089	0.875665	0.895845	0.923604	0.966727	1.00291	1.04612	1.11546	1.15802	1.1672	1.1257	1.14959	1.14359	1.14581	1.14874	1.21103	1.19709	1.16925	1.17751
		141	1.57965	1.5638	1.58956	1.48583	1.32749	1.10771	0.899507	0.667235	0.551568	0.519149	0.562443	0.630522	0.674779	0.712301	0.739659	0.737532	0.704298	0.687337	0.665794	0.647115	0.635002	0.626937	0.621461	0.626907	0.649299	0.678541	0.708148	0.743613	0.76653	0.766891	0.762709	0.772864	0.774587	0.784517	0.800827	0.820249	0.819708	0.822812	0.795463	0.790742	0.783809	0.762788	0.73885	0.747805	0.743175	0.743789	0.757497
		142	1.65459	1.70026	1.72443	1.72902	1.71645	1.69884	1.71536	1.72648	1.76254	1.57791	1.39533	1.12532	0.924624	0.723238	0.735006	0.733799	0.795961	0.784883	0.76325	0.745863	0.733088	0.750675	0.774185	0.797396	0.829109	0.86929	0.900492	0.935973	0.97978	1.03032	1.06743	1.10466	1.13273	1.14842	1.16274	1.20024	1.22873	1.2625	1.24446	1.22584	1.20698	1.19543	1.17338	1.21933	1.25643	1.27852	1.29054
		143	1.63387	1.67344	1.69492	1.69208	1.66712	1.62896	1.63794	1.64229	1.69936	1.72806	1.64822	1.60789	1.4328	1.25622	1.05986	0.980061	0.833654	0.824584	0.78846	0.778435	0.725135	0.684865	0.65682	0.630982	0.615518	0.617953	0.634684	0.659302	0.695614	0.743209	0.786516	0.824877	0.855888	0.883967	0.904428	0.920966	0.932918	0.952853	0.948516	0.939069	0.935233	0.948276	0.942375	0.954214	0.965506	0.973455	0.975341
		144	1.45954	1.48721	1.47961	1.48711	1.51468	1.46195	1.29883	1.13079	0.975748	0.831532	0.73643	0.716692	0.708299	0.670217	0.605178	0.55031	0.511916	0.488562	0.4802	0.479639	0.494018	0.517372	0.556164	0.596508	0.652666	0.713078	0.765425	0.818636	0.852297	0.868048	0.873347	0.879281	0.866406	0.871733	0.86692	0.884849	0.893771	0.914267	0.894173	0.910033	0.918305	0.948624	0.978502	1.03637	1.06789	1.09698	1.09329
		145	1.45954	1.48721	1.47961	1.48711	1.51468	1.46195	1.29883	1.13079	0.935685	0.782848	0.705849	0.697276	0.687206	0.680856	0.616674	0.544239	0.495455	0.484733	0.490719	0.501825	0.524716	0.550417	0.576932	0.611437	0.653223	0.671897	0.693617	0.722793	0.746153	0.763857	0.79952	0.825721	0.847256	0.85657	0.878822	0.896299	0.916395	0.922236	0.893665	0.883992	0.87199	0.870245	0.877948	0.943865	0.988153	1.04675	1.07635
		146	1.36034	1.42188	1.48728	1.54481	1.55635	1.57647	1.58967	1.57995	1.56553	1.57756	1.55654	1.53087	1.52166	1.56056	1.61221	1.45553	1.32528	1.18653	1.03118	0.84924	0.876854	0.868812	0.828041	0.753663	0.680623	0.618679	0.590138	0.59522	0.621357	0.663435	0.713554	0.767025	0.82998	0.880409	0.924366	0.960207	0.993227	1.01383	0.977529	0.977851	0.979007	0.96046	0.951006	0.984863	0.995792	1.02427	1.05109
		147	1.28579	1.29439	1.34378	1.41059	1.52197	1.62741	1.71016	1.75508	1.77091	1.76355	1.77148	1.78212	1.59328	1.38127	1.1111	0.887047	0.707639	0.718098	0.740062	0.777772	0.738225	0.664818	0.617834	0.597609	0.606591	0.635815	0.66952	0.715756	0.753858	0.781489	0.814539	0.861138	0.898613	0.951655	0.993207	1.02391	1.03739	1.0482	0.986855	0.9374	0.894007	0.869379	0.870678	0.913198	0.97429	1.04128	1.07382
		148	1.28579	1.29439	1.34378	1.41059	1.52197	1.62741	1.71016	1.75508	1.77091	1.76355	1.77148	1.78212	1.59328	1.38127	1.07482	0.848755	0.643342	0.631807	0.645374	0.727064	0.698676	0.664277	0.656797	0.654974	0.663558	0.699934	0.735395	0.761502	0.788036	0.810049	0.820621	0.822354	0.830904	0.851174	0.886326	0.902917	0.915115	0.92176	0.887271	0.857628	0.852326	0.894284	0.912587	0.962227	1.01243	1.03782	1.04664
		149	1.43525	1.42865	1.40616	1.40093	1.4181	1.44216	1.29761	1.18393	1.0562	0.91671	0.769632	0.78345	0.766679	0.740044	0.710013	0.676047	0.655487	0.644286	0.643595	0.655125	0.68584	0.714411	0.743864	0.776543	0.805952	0.81712	0.825585	0.839875	0.877928	0.914198	0.956125	1.00907	1.06762	1.1124	1.15237	1.17434	1.18967	1.18162	1.11484	1.04253	1.01898	1.0031	0.995925	1.04087	1.09321	1.11312	1.12603
		150	1.34501	1.37978	1.3954	1.40248	1.38703	1.3967	1.35141	1.20262	1.09567	0.93849	0.799319	0.700245	0.713441	0.694739	0.707719	0.667792	0.6217	0.590394	0.571422	0.559317	0.56124	0.582143	0.606222	0.633416	0.674897	0.713413	0.743589	0.765813	0.794537	0.832636	0.862771	0.881141	0.911328	0.957483	0.979045	1.00777	1.05052	1.10115	1.09664	1.12117	1.14448	1.14031	1.09253	1.09165	1.03524	0.998324	0.983978
		151	NaN	NaN	NaN	NaN	NaN	NaN	NaN	1.52024	1.65641	1.45217	1.30501	1.15224	0.960351	0.8302	0.800792	0.770128	0.716947	0.660547	0.60867	0.583656	0.570339	0.571067	0.586023	0.612686	0.638553	0.670682	0.698743	0.734524	0.77511	0.812713	0.855776	0.898187	0.926569	0.951624	0.977941	0.990159	0.991339	0.986875	0.949053	0.953994	0.987957	1.01376	1.04516	1.09962	1.10932	1.1068	1.12869
		152	NaN	NaN	NaN	NaN	NaN	NaN	NaN	NaN	NaN	NaN	0.83364	0.830692	0.833414	0.814413	0.785382	0.739374	0.691864	0.646992	0.622864	0.618686	0.644468	0.683024	0.714328	0.752666	0.804241	0.850966	0.903827	0.966558	1.03502	1.09696	1.13236	1.14967	1.16761	1.18076	1.1963	1.2325	1.27365	1.31577	1.27796	1.23709	1.18323	1.11951	1.08484	1.14256	1.19249	1.23659	1.31503
		153	NaN	NaN	NaN	NaN	NaN	NaN	NaN	NaN	NaN	NaN	0.83364	0.82094	0.870297	0.877466	0.858865	0.82175	0.757771	0.681669	0.642566	0.646214	0.685248	0.74	0.78827	0.825249	0.854273	0.877253	0.902058	0.943199	1.00616	1.08224	1.1483	1.22156	1.2857	1.3078	1.32235	1.33392	1.34347	1.35157	1.28753	1.25306	1.23479	1.2064	1.16813	1.21658	1.24277	1.24915	1.24297
		154	1.54435	1.55455	1.5869	1.58102	1.61177	1.66882	1.67496	1.6983	1.66485	1.64033	1.60574	1.60595	1.60713	1.46556	1.3364	1.1499	0.984846	0.822012	0.837738	0.82673	0.848454	0.818491	0.771239	0.736295	0.713737	0.704055	0.717415	0.752997	0.79121	0.831328	0.859099	0.876801	0.889113	0.907374	0.918741	0.931176	0.947635	0.960338	0.933094	0.951342	0.958463	0.982239	1.0081	1.06106	1.08179	1.13862	1.19657
		155	1.55177	1.5503	1.52664	1.56076	1.56145	1.56341	1.57848	1.59773	1.59758	1.62134	1.70471	1.53083	1.36911	1.19141	1.01466	0.779079	0.785002	0.751292	0.721172	0.664683	0.619441	0.604609	0.605066	0.637502	0.681421	0.73175	0.781187	0.834935	0.866198	0.918325	0.960652	0.9911	0.993685	1.01675	1.01795	1.02233	1.03186	1.0694	1.06404	1.0717	1.08425	1.10376	1.11811	1.15652	1.18526	1.21634	1.2523
		156	1.55177	1.5503	1.52664	1.56076	1.56145	1.56341	1.57848	1.59773	1.59758	1.62134	1.70471	1.54875	1.38703	1.22566	1.04777	0.810628	0.804773	0.778381	0.741526	0.699926	0.653801	0.626927	0.62055	0.633354	0.665097	0.707112	0.749848	0.786701	0.819318	0.850027	0.873982	0.894795	0.902919	0.926405	0.946548	0.981678	1.00746	1.03332	1.02735	1.02235	1.02666	1.03085	1.03806	1.07489	1.11411	1.14259	1.16081
		157	NaN	NaN	NaN	1.48623	1.5667	1.60358	1.6355	1.6374	1.63199	1.65153	1.62564	1.67823	1.66167	1.48412	1.31576	1.16557	0.959764	0.857238	0.876105	0.863493	0.825144	0.783543	0.732719	0.688866	0.678166	0.685284	0.709242	0.729994	0.779166	0.836851	0.891159	0.941549	1.00459	1.05825	1.1089	1.14906	1.19053	1.22782	1.19954	1.20943	1.2048	1.21834	1.23247	1.27269	1.25433	1.29358	1.29221
		158	1.66995	1.71068	1.71997	1.71122	1.68029	1.65391	1.63491	1.64915	1.65683	1.63262	1.57678	1.52492	1.44998	1.45094	1.29688	1.18798	1.07806	0.953113	0.750364	0.763458	0.746214	0.716544	0.687306	0.680058	0.654947	0.655339	0.672213	0.700017	0.74652	0.787869	0.814651	0.843141	0.865133	0.880353	0.903238	0.929682	0.962791	0.998216	0.971203	0.953783	0.963624	0.967388	0.976408	1.03859	1.10299	1.13007	1.15991
		159	1.66995	1.71068	1.71997	1.71122	1.68029	1.65391	1.63491	1.64915	1.65683	1.63262	1.57678	1.52492	1.44998	1.45094	1.29688	1.18798	1.07806	0.954404	0.775136	0.779227	0.746577	0.709422	0.670428	0.632113	0.610337	0.611082	0.625304	0.651302	0.688022	0.7243	0.757732	0.789255	0.832372	0.872692	0.909761	0.952261	0.975758	0.996501	0.960406	0.958739	0.970292	1.00817	1.03351	1.10525	1.14231	1.16	1.18053
		160	1.57432	1.56245	1.56934	1.56693	1.55907	1.59296	1.64179	1.70364	1.79947	1.87108	1.92436	1.98759	1.81181	1.57885	1.36336	1.12191	0.864501	0.820695	0.806756	0.77806	0.759266	0.720034	0.687778	0.64639	0.620087	0.590182	0.577876	0.592993	0.628934	0.656505	0.697386	0.739721	0.789704	0.829278	0.874621	0.914133	0.95668	0.991828	0.989707	1.00243	1.02065	1.0276	1.03333	1.08743	1.12137	1.15142	1.16585
		161	NaN	NaN	NaN	NaN	NaN	NaN	NaN	NaN	NaN	1.65666	1.68008	1.64068	1.68596	1.49404	1.30752	1.14205	0.975867	0.743375	0.732041	0.682399	0.630758	0.583842	0.536731	0.502436	0.488426	0.482911	0.494977	0.516405	0.558469	0.602936	0.651273	0.704078	0.754318	0.799997	0.840783	0.879186	0.90843	0.934744	0.909668	0.923028	0.936567	0.935775	0.938639	0.991958	1.02779	1.06479	1.11265
		162	NaN	NaN	NaN	NaN	NaN	NaN	NaN	NaN	NaN	1.65666	1.68008	1.64068	1.68596	1.49404	1.30752	1.11763	0.966072	0.750963	0.745242	0.702972	0.681713	0.631503	0.574908	0.556869	0.559764	0.573573	0.597639	0.626953	0.654474	0.684288	0.720261	0.757759	0.798229	0.843887	0.873166	0.897032	0.926565	0.954079	0.921261	0.941357	0.96344	0.975572	1.0051	1.09189	1.13896	1.19358	1.24275
		163	1.68814	1.71958	1.77367	1.80453	1.80342	1.82077	1.83448	1.81241	1.77823	1.77208	1.70205	1.63116	1.59771	1.63441	1.43157	1.28879	1.11743	0.958353	0.751666	0.754845	0.726725	0.719353	0.674735	0.626791	0.599079	0.58102	0.581971	0.588975	0.612195	0.636718	0.684828	0.736158	0.787282	0.827433	0.865899	0.886989	0.899016	0.933716	0.909354	0.872661	0.852884	0.834919	0.820376	0.871576	0.939708	0.987498	1.03712
		164	1.66693	1.62455	1.5875	1.57978	1.58411	1.60052	1.63364	1.61123	1.62152	1.44934	1.27806	1.09484	0.942301	0.757266	0.7691	0.703998	0.659138	0.616829	0.557476	0.515646	0.511308	0.50736	0.5189	0.547741	0.574509	0.62362	0.678891	0.733638	0.776049	0.825727	0.84796	0.887761	0.935069	0.988378	1.00716	1.03571	1.044	1.02902	0.983394	1.00624	1.03598	1.05816	1.07015	1.07014	1.0331	1.00947	1.01021
		165	1.64048	1.59401	1.58639	1.59543	1.61649	1.68549	1.75056	1.73513	1.64957	1.54509	1.49316	1.43709	1.44689	1.47736	1.48873	1.37286	1.21894	1.02352	0.837759	0.735673	0.701298	0.72126	0.738672	0.754352	0.725915	0.689195	0.687716	0.696879	0.720206	0.745229	0.786518	0.82572	0.85672	0.8933	0.910412	0.913399	0.91649	0.933718	0.912703	0.914913	0.909528	0.92132	0.925828	0.962939	0.986813	1.03939	1.04859
		166	1.61047	1.60409	1.6244	1.64149	1.63125	1.58903	1.37461	1.19662	0.974805	0.83716	0.711043	0.756776	0.739691	0.754927	0.709214	0.668448	0.648283	0.654223	0.686743	0.715308	0.741953	0.763176	0.781289	0.794125	0.814645	0.842675	0.873538	0.908446	0.949781	0.973909	0.991559	1.01308	1.03345	1.06715	1.1176	1.15805	1.17806	1.20379	1.1718	1.16034	1.18166	1.21129	1.20268	1.23234	1.24631	1.25937	1.24623
		167	1.33994	1.44545	1.54685	1.65744	1.72153	1.7221	1.64446	1.5938	1.5438	1.51336	1.49312	1.49395	1.50721	1.36349	1.2038	1.10451	0.964571	0.818414	0.806523	0.78808	0.722805	0.658796	0.605782	0.581183	0.577221	0.603724	0.644856	0.695477	0.750493	0.822762	0.889676	0.953492	1.01209	1.06717	1.0891	1.09658	1.09735	1.07491	1.00725	0.978214	0.970203	0.966934	0.976644	1.03251	1.07794	1.13544	1.16798
		168	NaN	NaN	NaN	NaN	NaN	NaN	NaN	NaN	NaN	NaN	NaN	0.771637	0.739979	0.759455	0.739664	0.729533	0.699644	0.657449	0.614249	0.593558	0.580593	0.584035	0.598613	0.617041	0.63278	0.656742	0.679801	0.706026	0.729578	0.766084	0.796012	0.84313	0.87672	0.917597	0.95902	0.999921	1.01319	1.05571	1.02983	1.03492	1.03303	1.04797	0.983293	1.04777	1.08855	1.11849	1.13166
		169	1.58187	1.60314	1.6086	1.59737	1.51107	1.44928	1.37357	1.20278	1.03287	0.905785	0.746992	0.622722	0.599757	0.59728	0.585118	0.566206	0.549025	0.544692	0.564886	0.58202	0.605377	0.626066	0.656565	0.669393	0.680177	0.691792	0.718332	0.728814	0.751079	0.782978	0.80323	0.814685	0.836633	0.882056	0.924522	0.983412	1.04457	1.1044	1.08575	1.06719	1.02857	0.995806	0.941326	0.968994	0.996335	1.04346	1.05325
		170	1.60818	1.60899	1.60004	1.57197	1.57728	1.5818	1.5822	1.58049	1.51182	1.37888	1.20627	1.02424	0.857414	0.773583	0.742902	0.718004	0.700312	0.662205	0.628754	0.612779	0.61303	0.617661	0.626099	0.638845	0.656322	0.67363	0.699257	0.73972	0.780426	0.829443	0.877701	0.911546	0.93703	0.958222	0.991303	1.03066	1.08459	1.13417	1.11449	1.1127	1.13658	1.1405	1.15896	1.22704	1.27553	1.31022	1.35086
		171	1.4623	1.45964	1.49155	1.54982	1.61876	1.66183	1.74213	1.79637	1.78723	1.76582	1.71811	1.6894	1.44282	1.2599	1.06066	0.931705	0.745065	0.780596	0.804695	0.843798	0.812745	0.785904	0.75796	0.713667	0.680009	0.674844	0.681499	0.699709	0.733568	0.769188	0.801436	0.829198	0.84504	0.853478	0.867237	0.868158	0.868603	0.881837	0.862009	0.851747	0.88782	0.917884	0.951389	1.0214	1.0807	1.13943	1.19292
		172	1.63966	1.6136	1.55959	1.52957	1.51942	1.49895	1.5247	1.49988	1.47652	1.26341	1.08311	0.883132	0.761733	0.596847	0.631143	0.656944	0.670677	0.649649	0.645423	0.613257	0.566922	0.545749	0.535535	0.533822	0.546099	0.571091	0.596131	0.620804	0.652406	0.682955	0.717137	0.762165	0.805514	0.847988	0.882918	0.921376	0.944284	0.957773	0.923003	0.907037	0.887714	0.894126	0.878832	0.923367	0.96249	0.98365	1.01939
		173	NaN	NaN	NaN	NaN	NaN	NaN	NaN	NaN	NaN	NaN	NaN	0.740015	0.698727	0.722811	0.709846	0.710326	0.679658	0.638181	0.61591	0.600722	0.597472	0.597564	0.599275	0.607464	0.617715	0.640275	0.666488	0.70144	0.730045	0.767463	0.798062	0.823089	0.846313	0.869941	0.896031	0.924685	0.958689	0.993616	0.977258	0.982785	1.00854	1.05584	1.08234	1.14153	1.16386	1.18985	1.1718
		174	1.60951	1.64185	1.71582	1.74286	1.76204	1.78304	1.76345	1.72053	1.72787	1.70872	1.73698	1.78877	1.82173	1.82451	1.83922	1.86224	1.61841	1.42157	1.22556	1.0271	0.784138	0.795161	0.769341	0.761498	0.723634	0.704005	0.691508	0.695717	0.713243	0.736634	0.771942	0.814458	0.868645	0.939937	1.0145	1.06353	1.1133	1.15489	1.10381	1.07936	1.05897	1.05375	1.02878	1.08273	1.10847	1.14983	1.1732
		175	1.60951	1.64185	1.71582	1.74286	1.76204	1.78304	1.76345	1.72053	1.72787	1.70872	1.73698	1.78877	1.82173	1.82451	1.83922	1.86224	1.63025	1.4334	1.27346	1.0846	0.85221	0.856201	0.840766	0.817725	0.797379	0.79099	0.797801	0.801998	0.827649	0.864569	0.89097	0.919331	0.977558	1.01713	1.05717	1.09998	1.13961	1.17093	1.13913	1.1184	1.07995	1.04662	0.999443	1.01987	1.04189	1.08916	1.15484
		176	1.21397	1.21732	1.22137	1.23268	1.20505	1.18623	1.12193	1.13668	1.1427	1.15774	1.18463	1.25913	1.35082	1.45776	1.55989	1.5572	1.37497	1.14163	0.88809	0.733918	0.589903	0.608766	0.609798	0.658701	0.596917	0.554942	0.534369	0.51235	0.491105	0.499379	0.518414	0.541035	0.572097	0.607636	0.647976	0.700262	0.750554	0.800332	0.79466	0.814822	0.833993	0.850518	0.840073	0.88754	0.896806	0.900264	0.895515
		177	1.57411	1.6195	1.65541	1.64364	1.64086	1.68452	1.67186	1.65598	1.67572	1.71089	1.74179	1.55276	1.37531	1.1171	0.923521	0.680169	0.670479	0.626489	0.639378	0.573477	0.50567	0.473912	0.46994	0.483469	0.523952	0.56188	0.573682	0.615196	0.64936	0.673513	0.714247	0.772396	0.808148	0.860751	0.902318	0.955148	1.02699	1.09797	1.1164	1.19023	1.22515	1.21981	1.2461	1.28976	1.28195	1.29148	1.32752
		178	1.54263	1.57512	1.57468	1.57135	1.60441	1.659	1.66476	1.68613	1.67374	1.68571	1.6952	1.70404	1.72161	1.54836	1.31457	1.11114	0.904393	0.703943	0.702342	0.723402	0.689113	0.654305	0.627752	0.620834	0.625281	0.640455	0.667107	0.674517	0.694455	0.732568	0.799916	0.865113	0.945005	1.01193	1.05626	1.06639	1.065	1.07641	1.04782	1.03069	1.04236	1.05275	1.0531	1.09015	1.11193	1.10927	1.08875
		179	1.78157	1.76762	1.79502	1.84428	1.89838	1.93903	1.73947	1.5221	1.28546	1.06463	0.836208	0.839263	0.834007	0.836714	0.80275	0.775853	0.768094	0.77503	0.799083	0.841557	0.892612	0.950223	1.01583	1.06099	1.0987	1.12212	1.13527	1.13634	1.15579	1.18486	1.23041	1.30282	1.38756	1.48102	1.55879	1.6341	1.67509	1.70825	1.65172	1.60216	1.49579	1.43796	1.38076	1.41252	1.42841	1.4901	1.51479
		180	1.78157	1.76762	1.79502	1.84428	1.89838	1.93903	1.73947	1.5221	1.30906	1.10179	0.889092	0.909375	0.91268	0.900389	0.853364	0.807241	0.77044	0.753319	0.739323	0.741501	0.755435	0.790847	0.829052	0.887136	0.955813	1.01876	1.06302	1.11165	1.13748	1.16047	1.19179	1.22141	1.24851	1.28762	1.32955	1.36423	1.40423	1.42985	1.38579	1.35636	1.28815	1.21929	1.17399	1.18131	1.1563	1.17149	1.20329
		181	1.75869	1.79291	1.80653	1.81707	1.8033	1.76676	1.71171	1.67561	1.6045	1.55704	1.55121	1.56112	1.65634	1.59843	1.4583	1.30646	1.15804	0.919575	0.863467	0.865961	0.853518	0.8114	0.762746	0.726993	0.728837	0.742848	0.765886	0.789925	0.814147	0.831776	0.860102	0.891137	0.943624	0.992208	1.04356	1.07642	1.118	1.15992	1.15516	1.16872	1.17325	1.17201	1.16493	1.2094	1.24641	1.30201	1.32288
		182	1.75869	1.79291	1.80653	1.81707	1.8033	1.76676	1.71171	1.67561	1.6045	1.55704	1.55121	1.56112	1.65634	1.59843	1.4583	1.30646	1.15143	0.899719	0.817538	0.793497	0.757747	0.70903	0.668435	0.65771	0.675611	0.700857	0.723014	0.734084	0.734037	0.72699	0.719201	0.713019	0.721817	0.746434	0.766607	0.799263	0.822652	0.851406	0.829623	0.851961	0.870555	0.914224	0.97706	1.10493	1.15193	1.20255	1.22499
		183	1.46288	1.46442	1.48533	1.47068	1.50613	1.51296	1.5272	1.56169	1.57824	1.59093	1.64234	1.48986	1.31642	1.1154	0.9494	0.736079	0.721702	0.697552	0.718477	0.67572	0.642524	0.623228	0.616053	0.623236	0.640229	0.668035	0.6939	0.714359	0.734522	0.754789	0.781523	0.801749	0.836823	0.868335	0.898612	0.93665	0.974062	1.006	0.988451	1.04569	1.07608	1.10366	1.15489	1.24849	1.28476	1.32713	1.36033
		184	NaN	NaN	NaN	NaN	NaN	NaN	NaN	NaN	NaN	NaN	NaN	NaN	NaN	NaN	0.760608	0.644258	0.684303	0.647732	0.678217	0.613106	0.552989	0.518631	0.512987	0.529163	0.548817	0.568028	0.604709	0.648257	0.684405	0.710527	0.740195	0.756901	0.783365	0.818106	0.892366	0.972662	1.02326	1.05067	1.0296	1.01881	1.02171	1.03251	1.02116	1.04867	1.05314	1.04338	1.03417
		185	1.8786	1.86904	1.82297	1.79062	1.76054	1.7507	1.73745	1.76103	1.83605	1.65119	1.44239	1.22885	1.00608	0.713913	0.674035	0.660652	0.690896	0.697795	0.707124	0.722785	0.701225	0.651457	0.625382	0.610744	0.609886	0.618326	0.62714	0.635854	0.648378	0.655499	0.660967	0.680099	0.698329	0.719009	0.7386	0.76661	0.787957	0.811159	0.819331	0.848654	0.867716	0.904553	0.930307	0.990416	1.00808	1.01493	1.00976
		186	1.59071	1.59849	1.60262	1.5678	1.54334	1.50099	1.52262	1.56754	1.43807	1.29046	1.14494	0.984635	0.800881	0.792666	0.771158	0.748714	0.704818	0.654635	0.615896	0.61678	0.644578	0.684569	0.725119	0.772374	0.804849	0.835096	0.862085	0.897973	0.938391	0.979418	1.01116	1.0487	1.08717	1.13145	1.17234	1.21514	1.24948	1.26172	1.17934	1.11312	1.02948	0.941485	0.881922	0.912209	0.955834	1.01297	1.0965
		187	1.59071	1.59849	1.60262	1.5678	1.54334	1.50099	1.52262	1.56754	1.43807	1.29046	1.14494	0.933133	0.740243	0.711542	0.68986	0.65953	0.661449	0.613999	0.593818	0.582693	0.597578	0.611598	0.63596	0.664936	0.695733	0.723334	0.760357	0.799275	0.835324	0.862605	0.887067	0.899462	0.907135	0.92072	0.942465	0.964477	0.997453	1.03145	1.02911	1.04057	1.04387	1.04994	1.03994	1.07514	1.08954	1.11937	1.14541
		188	1.50932	1.56555	1.61311	1.62934	1.61937	1.64111	1.66046	1.65716	1.68083	1.70094	1.49607	1.28147	1.05738	0.865988	0.700395	0.687794	0.671732	0.682204	0.646424	0.60376	0.580984	0.572929	0.577395	0.588506	0.612509	0.645451	0.689091	0.735971	0.781456	0.813468	0.844862	0.869495	0.890699	0.909517	0.932736	0.937069	0.942698	0.954954	0.941788	0.930318	0.950408	0.968561	0.985972	1.02331	1.05124	1.05978	1.0802
		189	1.49692	1.46503	1.46882	1.47325	1.49136	1.50577	1.51942	1.54323	1.40231	1.26087	1.11297	0.971024	0.792901	0.77396	0.745923	0.726083	0.706589	0.690709	0.681243	0.676106	0.685513	0.705061	0.724427	0.758031	0.796745	0.828705	0.85373	0.877665	0.896385	0.912311	0.936404	0.954835	0.981007	1.00899	1.04252	1.07387	1.10931	1.15177	1.13184	1.11586	1.09724	1.07454	1.04333	1.09	1.14039	1.17394	1.22872
		190	1.49692	1.46503	1.46882	1.47325	1.49136	1.50577	1.51942	1.54323	1.40231	1.26087	1.11297	0.974088	0.797142	0.79514	0.774657	0.761466	0.735042	0.722803	0.707102	0.699046	0.709725	0.73596	0.756502	0.78158	0.822359	0.861112	0.885431	0.914143	0.937497	0.946506	0.961085	0.988418	0.99921	1.0086	1.03557	1.03728	1.06305	1.09787	1.05903	1.04749	1.05351	1.03317	1.0284	1.09267	1.13336	1.16334	1.20778
		191	1.53728	1.5402	1.51425	1.45048	1.42202	1.43687	1.4482	1.46469	1.48354	1.48956	1.51117	1.48496	1.51454	1.3608	1.18484	0.980433	0.844373	0.664804	0.667004	0.670602	0.669984	0.649765	0.60905	0.576375	0.565222	0.574137	0.580108	0.593042	0.607249	0.627128	0.648303	0.6768	0.715725	0.753732	0.783727	0.791276	0.811717	0.835224	0.806702	0.837375	0.885222	0.899375	0.923187	0.987952	0.963877	0.955495	0.965399
		192	1.53728	1.5402	1.51425	1.45048	1.42202	1.43687	1.4482	1.46469	1.48354	1.48956	1.51117	1.48496	1.51454	1.3608	1.18484	0.980433	0.850844	0.679082	0.680091	0.687575	0.697343	0.672118	0.630851	0.603271	0.586698	0.581151	0.580771	0.582616	0.59137	0.614827	0.636696	0.661467	0.690351	0.717896	0.751897	0.783612	0.812998	0.831422	0.815634	0.808235	0.804622	0.81781	0.839944	0.903712	0.977843	1.04756	1.10012
		193	1.46374	1.46486	1.45685	1.48444	1.50528	1.53888	1.37312	1.21619	1.02947	0.800847	0.603327	0.618615	0.612686	0.61488	0.643167	0.613674	0.571137	0.552996	0.554846	0.564691	0.576194	0.579818	0.576034	0.577776	0.587477	0.616209	0.663004	0.691446	0.740691	0.783094	0.80671	0.819945	0.852729	0.868663	0.895783	0.944997	0.978418	1.02294	1.01769	1.0215	1.02597	1.03603	1.03639	1.06854	1.07326	1.04365	1.05477
		194	1.41191	1.42604	1.52986	1.45153	1.41927	1.40583	1.36817	1.32699	1.38584	1.41899	1.42894	1.28872	1.14565	0.980756	0.8614	0.738286	0.74282	0.718718	0.716654	0.654776	0.596638	0.561671	0.549399	0.546647	0.557506	0.575796	0.60014	0.641149	0.687126	0.729209	0.777095	0.827432	0.869665	0.90833	0.964732	1.02468	1.06515	1.10085	1.06035	1.04475	1.02261	0.99096	0.977482	1.02511	1.02865	1.0276	1.06809
		195	1.72	1.67578	1.59547	1.52924	1.5045	1.49668	1.49925	1.36408	1.24039	1.10755	0.993768	0.840731	0.82977	0.808386	0.763082	0.702411	0.676274	0.669748	0.676635	0.715879	0.757466	0.798331	0.833904	0.873537	0.901191	0.921325	0.937823	0.968294	0.979737	0.980076	0.97919	0.980837	0.968252	0.960398	0.96651	0.970043	0.985133	1.00816	0.994944	0.993189	1.0144	1.03962	1.06984	1.15298	1.22755	1.2763	1.3184
		196	1.72	1.67578	1.59547	1.52924	1.5045	1.49668	1.49925	1.36408	1.24039	1.10755	0.989822	0.874226	0.877259	0.862262	0.828779	0.775219	0.705697	0.670451	0.65258	0.666177	0.69791	0.750178	0.811221	0.867501	0.917203	0.971979	1.01746	1.04474	1.06274	1.0719	1.07684	1.07684	1.0983	1.12986	1.17216	1.22629	1.27888	1.32716	1.32267	1.32571	1.3092	1.28531	1.24384	1.26256	1.27329	1.29494	1.32138
		197	1.7965	1.80369	1.78875	1.80158	1.82827	1.81015	1.84144	1.91802	1.9703	1.73437	1.53325	1.2863	1.03112	0.750982	0.779353	0.780206	0.781913	0.752258	0.740719	0.7021	0.684772	0.702155	0.73729	0.773678	0.822746	0.887182	0.952866	1.0073	1.05821	1.10817	1.13668	1.14717	1.17928	1.21312	1.2615	1.31642	1.37669	1.42842	1.35908	1.32403	1.31473	1.29907	1.28192	1.38531	1.42576	1.44069	1.47409
		198	1.40671	1.48479	1.52792	1.5121	1.49058	1.47693	1.46837	1.46323	1.5014	1.51864	1.49484	1.47366	1.33403	1.12557	0.900158	0.777546	0.645	0.627475	0.636046	0.658372	0.602311	0.557528	0.538715	0.552905	0.587038	0.623828	0.687003	0.746225	0.799263	0.853661	0.921424	0.953919	0.974455	0.994439	1.01628	1.03433	1.06045	1.10419	1.0706	1.04513	1.00813	0.985025	0.939146	0.974794	0.994282	1.02275	1.05307
		199	1.71151	1.74417	1.75068	1.76647	1.74713	1.72607	1.70124	1.69499	1.65278	1.65159	1.63518	1.65184	1.67629	1.68312	1.70896	1.52746	1.33434	1.14475	1.01182	0.816538	0.819636	0.795048	0.752743	0.685125	0.64885	0.642587	0.665788	0.703008	0.766206	0.833119	0.886586	0.939533	0.991647	1.03589	1.05805	1.09609	1.13417	1.15843	1.10216	1.08351	1.04741	1.0045	0.968529	0.988898	0.976371	0.984999	0.994881
		200	1.74873	1.77018	1.78242	1.77881	1.75032	1.75461	1.75681	1.77317	1.7775	1.78718	1.77568	1.77054	1.72036	1.72845	1.80399	1.63949	1.45167	1.28432	1.02411	0.75184	0.733166	0.720876	0.708745	0.737608	0.734839	0.720804	0.737591	0.767715	0.803676	0.842507	0.876407	0.900644	0.93384	0.977074	1.02489	1.07499	1.12498	1.16571	1.11361	1.09928	1.10234	1.10484	1.10975	1.19681	1.24449	1.28732	1.30711
		201	1.74873	1.77018	1.78242	1.77881	1.75032	1.75461	1.75681	1.77317	1.7775	1.78718	1.77568	1.77054	1.72036	1.72845	1.80399	1.63949	1.45167	1.28432	1.01853	0.760105	0.733914	0.703821	0.664266	0.685038	0.677557	0.666265	0.676301	0.707279	0.735632	0.747728	0.768893	0.814138	0.860335	0.903922	0.942646	0.983167	1.00993	1.0474	1.00449	0.983914	0.974531	0.96528	0.943996	0.995417	1.02694	1.04241	1.04536
		202	1.70948	1.6498	1.58633	1.55654	1.54004	1.55166	1.54585	1.54328	1.54704	1.5783	1.40703	1.26635	1.12177	0.989189	0.827214	0.831447	0.816102	0.789129	0.738102	0.687132	0.673982	0.655108	0.666945	0.684283	0.70975	0.736294	0.77441	0.809148	0.837694	0.855589	0.861406	0.874691	0.888602	0.89732	0.926474	0.958082	0.982476	1.01476	0.976703	0.921845	0.887432	0.879874	0.899949	0.973326	1.0561	1.13669	1.17639
		203	1.41673	1.42886	1.40462	1.43392	1.42101	1.4361	1.44362	1.50438	1.34767	1.21813	1.09803	0.978767	0.82277	0.851443	0.848994	0.82723	0.774249	0.710797	0.661356	0.653664	0.665054	0.68247	0.719824	0.774425	0.830556	0.878796	0.933097	0.974727	1.00468	1.01836	1.04592	1.06664	1.10603	1.13213	1.13799	1.13468	1.11538	1.10814	1.03505	1.01816	1.00136	1.0328	1.03855	1.13577	1.19146	1.22998	1.25082
		204	1.41567	1.42081	1.44559	1.46629	1.46955	1.49837	1.50329	1.51117	1.52341	1.56604	1.55567	1.57824	1.60207	1.51627	1.34624	1.19594	1.00393	0.833415	0.753845	0.721323	0.67703	0.646147	0.584203	0.530675	0.496645	0.485397	0.488697	0.501003	0.532804	0.579007	0.626987	0.674783	0.712584	0.745831	0.782314	0.818433	0.862833	0.907818	0.911624	0.921862	0.936931	0.926025	0.91923	0.956394	0.961645	0.976489	1.00595
		205	1.3647	1.40711	1.36072	1.38008	1.40292	1.39319	1.36591	1.38176	1.40745	1.37119	1.39545	1.4675	1.34664	1.21316	1.07487	0.941642	0.771652	0.781218	0.785391	0.788705	0.759394	0.734047	0.702729	0.663655	0.643852	0.632975	0.633778	0.642743	0.687066	0.736318	0.754267	0.758031	0.778171	0.783051	0.776868	0.790776	0.813847	0.830987	0.815671	0.813807	0.822089	0.834658	0.844488	0.894224	0.928551	0.947588	0.970045
		206	1.3647	1.40711	1.36072	1.38008	1.40292	1.39319	1.36591	1.38176	1.40745	1.37119	1.39545	1.4675	1.34664	1.21316	1.07487	0.943842	0.765812	0.75982	0.734639	0.7282	0.668926	0.63578	0.608044	0.597326	0.59292	0.609922	0.62943	0.660382	0.693952	0.734131	0.77244	0.794928	0.81084	0.843806	0.855382	0.85355	0.873682	0.894137	0.876244	0.872839	0.898623	0.900918	0.897348	0.938389	0.983416	1.03239	1.11217
		207	NaN	NaN	1.40037	1.37486	1.34437	1.34005	1.30663	1.37409	1.40649	1.40334	1.39979	1.40741	1.44359	1.35458	1.23601	1.09125	0.909377	0.746281	0.708979	0.690451	0.687057	0.685964	0.635046	0.600816	0.574322	0.562582	0.566058	0.5689	0.584337	0.602007	0.628732	0.660633	0.686265	0.712995	0.729884	0.752877	0.778336	0.806849	0.795501	0.823071	0.849077	0.862771	0.892299	0.975409	1.02569	1.06903	1.12107
		208	NaN	NaN	1.67256	1.5704	1.51278	1.4975	1.4636	1.47698	1.48179	1.53863	1.36034	1.1854	0.98758	0.852883	0.6689	0.661528	0.675404	0.686395	0.640415	0.588637	0.567087	0.555261	0.54966	0.554781	0.576071	0.585733	0.612602	0.637405	0.670724	0.706578	0.748352	0.761296	0.813077	0.839388	0.871735	0.904512	0.964449	1.00943	1.02125	1.01796	1.03232	1.0708	1.07998	1.16122	1.24361	1.30837	1.32556
		209	NaN	NaN	NaN	NaN	NaN	NaN	NaN	NaN	NaN	NaN	0.700935	0.773949	0.776491	0.759802	0.705763	0.655517	0.603168	0.576648	0.582679	0.611949	0.641363	0.666042	0.688672	0.695717	0.685842	0.672383	0.671562	0.665423	0.678365	0.694172	0.727424	0.750199	0.785145	0.806118	0.84979	0.874932	0.908379	0.944995	0.936394	0.911008	0.905868	0.90609	0.894144	0.910101	0.936708	0.9558	0.946857
		210	NaN	NaN	NaN	NaN	NaN	NaN	NaN	NaN	NaN	NaN	0.700935	0.789062	0.79268	0.784911	0.741761	0.685078	0.626905	0.584493	0.566407	0.561626	0.569799	0.586082	0.593577	0.599058	0.605289	0.609944	0.607466	0.60468	0.60776	0.614223	0.634468	0.667548	0.7017	0.738203	0.774339	0.806306	0.829915	0.860844	0.84487	0.861065	0.854198	0.857252	0.864303	0.909155	0.918788	0.949873	0.984823
		211	NaN	NaN	NaN	NaN	NaN	NaN	NaN	NaN	NaN	NaN	NaN	NaN	NaN	NaN	NaN	NaN	NaN	0.858817	0.904891	0.878775	0.853714	0.812139	0.751716	0.706661	0.694021	0.703128	0.737349	0.786719	0.841563	0.889026	0.938813	0.9783	0.992927	1.01388	1.03463	1.05379	1.07101	1.11155	1.07027	1.05636	1.04145	1.03115	1.01341	1.07373	1.14456	1.22547	1.31386
		212	1.55692	1.54182	1.53174	1.52563	1.4901	1.50496	1.51207	1.5139	1.51677	1.5744	1.42589	1.26867	1.05904	0.898633	0.707424	0.69569	0.676604	0.678616	0.624548	0.560451	0.517392	0.50062	0.525762	0.559906	0.598837	0.645864	0.683333	0.708795	0.738428	0.778015	0.823153	0.892161	0.962346	1.03497	1.09621	1.16104	1.21403	1.24574	1.19167	1.18275	1.16392	1.15121	1.16174	1.25613	1.30706	1.38476	1.43259
		213	1.48343	1.51139	1.54641	1.56713	1.57798	1.61204	1.59527	1.58441	1.57652	1.56347	1.54398	1.53908	1.55777	1.5336	1.54073	1.37868	1.20202	0.990823	0.810551	0.643183	0.663817	0.68734	0.693232	0.697912	0.647857	0.572519	0.530136	0.524974	0.53555	0.569783	0.609399	0.647661	0.682802	0.709023	0.736223	0.779255	0.830151	0.876078	0.868185	0.865025	0.835654	0.815847	0.818416	0.880593	0.95535	1.05161	1.13113
		214	1.40496	1.38944	1.38641	1.3868	1.39817	1.42776	1.45893	1.5015	1.55007	1.54209	1.55763	1.59433	1.62649	1.64319	1.68635	1.51089	1.30393	1.02954	0.85163	0.670535	0.695038	0.696485	0.744838	0.706099	0.671533	0.640381	0.65344	0.709331	0.772256	0.847578	0.912588	0.972251	1.00126	1.0415	1.06859	1.10955	1.13765	1.17921	1.17285	1.20089	1.21925	1.23706	1.24216	1.30954	1.36098	1.41324	1.46069
		215	NaN	NaN	NaN	NaN	NaN	NaN	NaN	NaN	1.45207	1.44316	1.49752	1.35031	1.21401	1.02142	0.871284	0.725259	0.725983	0.70905	0.723992	0.664217	0.60015	0.564789	0.546525	0.556899	0.577792	0.61326	0.655789	0.694571	0.727797	0.769044	0.801572	0.833606	0.870403	0.903043	0.942685	0.965031	0.986342	1.0133	0.996323	0.985989	1.01569	1.04305	1.06607	1.14411	1.19027	1.20458	1.19214
		216	1.33619	1.33647	1.31647	1.29392	1.29123	1.23696	1.20562	1.19046	1.20244	1.20159	1.22457	1.2297	1.17214	1.05771	0.914819	0.738964	0.623774	0.586185	0.5866	0.573829	0.600863	0.564653	0.523662	0.500356	0.509788	0.530679	0.562897	0.605142	0.641998	0.669782	0.695179	0.714983	0.72597	0.746637	0.771138	0.803305	0.84591	0.880617	0.878926	0.901517	0.946491	0.934288	0.906987	0.954065	0.987408	1.02012	1.07843
		217	1.45479	1.43461	1.42332	1.40974	1.478	1.51003	1.56616	1.61074	1.67215	1.46085	1.30617	1.06419	0.897722	0.683577	0.671893	0.636761	0.670403	0.609603	0.577166	0.561122	0.558018	0.567623	0.581883	0.602116	0.62146	0.642214	0.666787	0.695101	0.720168	0.750021	0.785144	0.829071	0.871403	0.910704	0.948359	0.992568	1.02003	1.03646	0.993999	0.972551	0.965164	0.970304	0.977393	1.07924	1.13412	1.16671	1.17461
		218	1.49743	1.54806	1.5845	1.64013	1.59032	1.5017	1.5452	1.58979	1.58898	1.52975	1.50835	1.31349	1.09192	0.884704	0.807452	0.715756	0.716309	0.710025	0.66681	0.626481	0.564288	0.534008	0.53797	0.566407	0.59438	0.629333	0.654495	0.673484	0.719551	0.773332	0.821458	0.885289	0.956564	0.980039	0.993786	1.01092	1.01389	0.998888	0.960472	0.966363	0.989282	0.997276	1.0001	1.05258	1.07175	1.03739	1.03415
		219	1.65386	1.64944	1.61579	1.58082	1.54687	1.53507	1.48117	1.34047	1.21025	1.09338	0.980059	0.878529	0.882923	0.878033	0.865541	0.820083	0.789082	0.775918	0.775897	0.790981	0.812049	0.839565	0.871329	0.898982	0.925254	0.955229	0.979242	1.00678	1.02222	1.04716	1.07124	1.11068	1.12783	1.17076	1.19837	1.2287	1.22394	1.20029	1.12999	1.07759	1.01666	0.989675	0.986657	1.03885	1.08836	1.14044	1.20351
		220	1.70888	1.71253	1.72023	1.70463	1.69366	1.59093	1.41477	1.21241	0.996886	0.78214	0.695725	0.655941	0.625732	0.604593	0.583352	0.550661	0.541381	0.545427	0.552177	0.557106	0.583336	0.602994	0.620217	0.648844	0.690836	0.718045	0.759102	0.813132	0.865901	0.893197	0.942447	0.980142	1.00963	1.03874	1.08068	1.11109	1.13241	1.1539	1.114	1.14358	1.14406	1.16274	1.19278	1.29153	1.31898	1.35413	1.37663
		221	1.8961	1.93361	1.95326	1.93614	1.8995	1.91749	1.83641	1.76138	1.73376	1.7409	1.72931	1.758	1.76402	1.55636	1.37896	1.17917	0.989474	0.810715	0.827919	0.796946	0.768718	0.713637	0.672261	0.646076	0.647548	0.660072	0.679843	0.698343	0.729425	0.764631	0.78636	0.817258	0.853155	0.882757	0.91183	0.935692	0.937852	0.921693	0.851397	0.824599	0.815857	0.808441	0.827553	0.905504	0.934968	0.956175	0.996472
		222	1.47592	1.4538	1.38709	1.3994	1.45514	1.46389	1.47454	1.48048	1.51197	1.50449	1.35349	1.2308	1.08811	0.961596	0.829878	0.842311	0.827327	0.817136	0.766788	0.709041	0.690864	0.679843	0.675749	0.696308	0.737466	0.78158	0.819109	0.859143	0.899396	0.937337	0.962108	0.995022	1.03223	1.08391	1.13956	1.18865	1.23821	1.29318	1.24553	1.21417	1.16411	1.11596	1.04255	1.05357	1.0265	1.03021	1.03607
		223	1.31289	1.39719	1.40509	1.41059	1.40986	1.40558	1.39866	1.42611	1.46703	1.47188	1.57285	1.43027	1.29672	1.14196	0.988508	0.733576	0.765507	0.752342	0.751044	0.750426	0.745436	0.69813	0.663286	0.631735	0.627256	0.636314	0.652564	0.672294	0.705395	0.751671	0.790848	0.81859	0.873535	0.920859	0.971985	1.00959	1.0786	1.1296	1.13555	1.12882	1.1388	1.13822	1.12505	1.15896	1.17788	1.18892	1.20676
		224	NaN	NaN	NaN	NaN	NaN	NaN	NaN	NaN	NaN	NaN	NaN	NaN	NaN	1.84442	1.88881	1.69675	1.49271	1.28166	1.08514	0.869594	0.9054	0.932269	0.955132	0.942926	0.934089	0.928981	0.939159	0.965671	0.995113	1.03201	1.05095	1.05629	1.06664	1.10429	1.12517	1.16214	1.21872	1.26985	1.23543	1.26143	1.28946	1.32593	1.31246	1.35688	1.37289	1.37592	1.34413
		225	NaN	NaN	NaN	NaN	NaN	NaN	NaN	NaN	NaN	NaN	NaN	NaN	NaN	1.84442	1.88881	1.69675	1.49271	1.28166	1.07029	0.843148	0.867193	0.877937	0.878452	0.865489	0.855788	0.840628	0.832475	0.839143	0.860502	0.885111	0.928508	0.966483	1.01088	1.05294	1.07472	1.10197	1.14222	1.20117	1.21056	1.26398	1.31629	1.34272	1.33439	1.36569	1.36729	1.32167	1.33442
		226	1.36796	1.38976	1.39715	1.36663	1.34206	1.34541	1.28629	1.25829	1.24036	1.23998	1.24016	1.24677	1.25876	1.27908	1.18672	1.02787	0.883508	0.788733	0.675513	0.659207	0.67	0.685822	0.639877	0.605766	0.587704	0.613819	0.651415	0.682399	0.726898	0.760617	0.782242	0.801856	0.826697	0.840236	0.862421	0.879638	0.895568	0.921638	0.91682	0.938868	0.950587	0.965155	1.0028	1.07068	1.0605	1.07131	1.08053
		227	1.69731	1.72435	1.70554	1.69371	1.6845	1.64348	1.62833	1.6535	1.64297	1.43585	1.23895	1.00679	0.830224	0.676542	0.687446	0.673358	0.697481	0.651851	0.607734	0.601325	0.597434	0.595321	0.627184	0.640845	0.642679	0.651178	0.663903	0.655178	0.678647	0.7329	0.796507	0.870824	0.946135	1.03524	1.11546	1.19953	1.26759	1.36476	1.30639	1.24855	1.22286	1.20806	1.1959	1.29904	1.41119	1.50199	1.57252
		228	1.20639	1.22849	1.26217	1.26858	1.27567	1.23576	1.19597	1.12598	1.10579	1.11876	1.15157	1.22106	1.25253	1.27704	1.31332	1.17594	0.99983	0.829874	0.730614	0.585937	0.562144	0.558957	0.599217	0.540388	0.500447	0.499493	0.507103	0.523282	0.536658	0.55662	0.583842	0.613354	0.644938	0.681438	0.717519	0.771872	0.824617	0.85328	0.830079	0.827591	0.801084	0.769294	0.752224	0.779635	0.802025	0.819508	0.844775
		229	NaN	NaN	NaN	NaN	NaN	NaN	NaN	NaN	NaN	NaN	NaN	NaN	NaN	NaN	NaN	NaN	1.68163	1.2044	1.06323	0.904608	0.851572	0.8195	0.783964	0.72492	0.660191	0.60941	0.585736	0.58386	0.602367	0.630551	0.682734	0.743003	0.80597	0.858723	0.913053	0.950778	0.991571	1.0289	1.00096	1.00723	1.00431	0.996407	0.948624	0.990549	0.987623	0.982917	0.980966
		230	1.63625	1.64824	1.64372	1.60205	1.56814	1.55571	1.51854	1.3683	1.18398	0.973875	0.74503	0.628447	0.622798	0.659994	0.691143	0.732156	0.690552	0.663949	0.637141	0.633945	0.647182	0.668576	0.711448	0.757109	0.796039	0.839768	0.874384	0.899633	0.922668	0.937476	0.944809	0.947295	0.927595	0.914487	0.893378	0.873805	0.87811	0.899799	0.88256	0.919722	0.934569	0.968709	1.01179	1.08075	1.13081	1.20327	1.23974
		231	1.57502	1.56244	1.54553	1.52107	1.49836	1.47639	1.49798	1.52984	1.57912	1.61834	1.47972	1.32038	1.14486	0.983251	0.832119	0.85424	0.845636	0.8455	0.820259	0.79769	0.791816	0.81677	0.843162	0.876535	0.912245	0.943891	0.967767	0.99093	1.0097	1.03003	1.05602	1.07174	1.10027	1.1303	1.16226	1.17339	1.20584	1.24747	1.20299	1.1834	1.18276	1.18052	1.1642	1.21947	1.26285	1.30156	1.35455
		232	1.35282	1.36907	1.38365	1.41242	1.40991	1.357	1.34725	1.37627	1.36594	1.37156	1.4275	1.42354	1.38233	1.36481	1.36327	1.4021	1.25206	1.14329	0.939524	0.81599	0.648386	0.673613	0.638938	0.690411	0.657125	0.61171	0.572722	0.569674	0.578855	0.601092	0.640384	0.686274	0.728698	0.764662	0.795052	0.816313	0.841439	0.86755	0.869616	0.869485	0.883538	0.890613	0.902462	0.94645	0.997422	1.0294	1.07087
[truncated: 114 more columns]

## Sheet: Fig. 2d (CDK1i+CDK4i)
Figure 2
Panel d
	CDK1i+CDK4/6i
		Time since treatment (hrs)	-8	-7.8	-7.6	-7.4	-7.2	-7	-6.8	-6.6	-6.4	-6.2	-6	-5.8	-5.6	-5.4	-5.2	-5	-4.8	-4.6	-4.4	-4.2	-4	-3.8	-3.6	-3.4	-3.2	-3	-2.8	-2.6	-2.4	-2.2	-2	-1.8	-1.6	-1.4	-1.2	-1	-0.8	-0.6	-0.4	-0.2	1.06581e-14	0.2	0.4	0.6	0.8	1	1.2
	Cell #	1	1.4184	1.42079	1.38752	1.35743	1.31435	1.31382	1.37773	1.45416	1.32951	1.18293	0.99773	0.759232	0.584352	0.58634	0.617352	0.647829	0.677572	0.617491	0.58356	0.565523	0.553287	0.565629	0.586116	0.598732	0.620424	0.642942	0.6654	0.685496	0.709288	0.72487	0.751638	0.766928	0.785279	0.807116	0.83944	0.847533	0.867887	0.858472	0.824282	0.782165	0.758412	0.729108	0.730136	0.757554	0.778686	0.792174	0.798151
		2	1.7669	1.7594	1.79857	1.86071	1.94916	1.97747	2.03562	2.05426	2.08745	2.0076	1.76585	1.51357	1.27946	1.0289	0.89081	0.902589	0.903791	0.868829	0.82215	0.78222	0.75425	0.743251	0.753067	0.774059	0.809717	0.853225	0.886972	0.906276	0.929205	0.946957	0.971935	0.9969	1.02891	1.05541	1.08177	1.08578	1.097	1.06522	1.00429	0.957513	0.927756	0.922633	0.951384	1.01979	1.06732	1.09681	1.0897
		3	1.71532	1.69742	1.69467	1.67064	1.72523	1.73639	1.72902	1.74906	1.85787	1.88446	1.94693	1.77356	1.58574	1.35171	1.15185	0.922577	0.920912	0.87547	0.812651	0.726996	0.666685	0.649683	0.653877	0.677583	0.708764	0.744022	0.822066	0.90133	0.922172	0.941582	0.945638	0.885057	0.838931	0.844747	0.854225	0.881418	0.918213	0.907823	0.87541	0.854663	0.825443	0.79647	0.798532	0.804191	0.81623	0.836528	0.835114
		4	1.71532	1.69742	1.69467	1.67064	1.72523	1.73639	1.72902	1.74906	1.85787	1.88446	1.94693	1.77356	1.58574	1.35171	1.13849	0.931283	0.946151	0.900547	0.832136	0.759225	0.671547	0.640782	0.654248	0.669095	0.714621	0.750438	0.779211	0.805667	0.840188	0.853406	0.89421	0.917918	0.935722	0.968059	1.00055	1.0199	1.0411	1.03084	0.979573	0.928318	0.863549	0.803512	0.781666	0.795111	0.796805	0.808271	0.812756
		5	1.7481	1.75855	1.78333	1.76362	1.78392	1.85869	2.02818	1.84557	1.66192	1.42793	1.20448	0.861943	0.860502	0.838121	0.819795	0.749218	0.697842	0.662905	0.650266	0.666981	0.707295	0.752312	0.785728	0.835124	0.883284	0.931909	0.989885	1.03431	1.05425	1.06481	1.07157	1.07624	1.10424	1.15026	1.2174	1.28603	1.34907	1.33766	1.267	1.18051	1.12189	1.07159	1.09159	1.15793	1.2057	1.20742	1.19249
		6	1.79419	1.83744	1.93432	2.02197	2.05709	2.09161	2.09456	2.05998	2.07026	2.10224	1.84464	1.61864	1.41927	1.18374	NaN	0.931819	0.955085	0.958213	0.918801	0.879608	0.869419	0.854404	0.838895	0.831032	0.82204	0.814312	0.832008	0.854621	0.883021	0.920081	0.951038	0.97461	0.995004	1.02164	1.04494	1.06136	1.0825	1.06941	1.02467	0.98647	0.956931	0.913972	0.910817	0.927559	0.942085	0.961614	0.984547
		7	1.61044	1.56713	1.52028	1.51082	1.49858	1.5087	1.51211	1.59321	1.61652	1.64176	1.65666	1.69298	1.69938	1.50498	1.2949	1.11664	0.934815	0.727309	0.758897	0.787794	0.794917	0.775515	0.731181	0.687566	0.652518	0.628635	0.631031	0.652357	0.688561	0.737198	0.797962	0.849356	0.897488	0.939239	0.968682	0.988733	1.01732	1.00061	0.952977	0.91234	0.886791	0.866368	0.884085	0.936324	0.982589	1.00587	1.01405
		8	1.61044	1.56713	1.52028	1.51082	1.49858	1.5087	1.51211	1.59321	1.61652	1.64176	1.65666	1.69298	1.69938	1.50498	1.2949	1.11664	0.933777	0.728299	0.76128	0.781517	0.769216	0.744999	0.70201	0.665153	0.649233	0.660355	0.678038	0.701008	0.728153	0.768683	0.805964	0.844469	0.874856	0.911052	0.945316	0.98253	1.00863	1.00087	0.960389	0.90725	0.860095	0.821923	0.816088	0.84045	0.862647	0.875007	0.88342
		9	1.74558	1.7814	1.7865	1.78484	1.78947	1.52515	1.26977	1.03684	0.825478	0.534489	0.589349	0.61839	0.62337	0.619688	0.642839	0.563765	0.498038	0.462525	0.444007	0.438646	0.443354	0.471486	0.504179	0.537021	0.568168	0.586839	0.589325	0.591568	0.594873	0.598612	0.612994	0.626289	0.637249	0.658207	0.685765	0.713975	0.74324	0.755969	0.748401	0.72505	0.705785	0.693895	0.697016	0.712059	0.732217	0.735737	0.715226
		10	1.74558	1.7814	1.7865	1.78484	1.78947	1.52515	1.26977	1.03684	0.825478	0.560487	0.614643	0.649347	0.663714	0.672176	0.683538	0.618886	0.552671	0.516819	0.524273	0.529133	0.525675	0.53735	0.554799	0.548791	0.559403	0.579938	0.605842	0.628395	0.657554	0.673096	0.693354	0.707485	0.719617	0.731988	0.757685	0.785668	0.825168	0.834747	0.820605	0.792103	0.772977	0.756742	0.767455	0.793326	0.824781	0.846938	0.847781
		11	1.84022	1.82442	1.77735	1.69395	1.60447	1.51304	1.45713	1.47235	1.50917	1.5665	1.65108	1.67104	1.66903	1.69366	1.50145	1.31912	1.17176	1.0238	0.859085	0.886652	0.899113	0.894261	0.86151	0.835872	0.807287	0.785181	0.770968	0.766273	0.771243	0.798338	0.831714	0.869992	0.924632	0.971921	1.02218	1.06579	1.12309	1.11788	1.09004	1.04822	1.02748	1.01177	1.05657	1.12412	1.16533	1.17837	1.1475
		12	1.84022	1.82442	1.77735	1.69395	1.60447	1.51304	1.45713	1.47235	1.50917	1.5665	1.65108	1.67104	1.66903	1.69366	1.50145	1.31912	1.22527	1.08528	NaN	0.91643	0.934944	0.946384	0.893032	0.870997	0.891826	0.958376	1.039	1.13323	1.20961	1.25163	1.2632	NaN	1.2525	NaN	NaN	1.19892	NaN	NaN	NaN	1.18011	1.17694	1.17905	1.17346	1.22216	1.25598	1.28854	1.30703
		13	1.33158	1.35932	1.35214	1.3714	1.43055	1.47896	1.34935	1.25788	1.11865	0.918772	0.758359	0.752022	0.720283	0.682297	0.657459	0.593803	0.564927	0.56958	0.594253	0.623447	0.638009	0.646353	0.638894	0.630575	0.629942	0.64901	0.670684	0.703919	0.738087	0.764621	0.789084	0.813397	0.824173	0.847604	0.875462	0.901409	0.935054	0.948959	0.924688	0.891326	0.863334	0.832441	0.83419	0.8677	0.901782	0.916563	0.926306
		14	1.33158	1.35932	1.35214	1.3714	1.43055	1.47896	1.34935	1.25788	1.11865	0.968371	0.815699	0.823082	0.790833	0.758162	0.693783	0.638262	0.611546	0.633977	0.682571	0.741034	0.802328	0.845671	0.846178	0.85936	0.886292	0.896539	0.911939	0.962707	0.985966	0.986824	1.00227	1.01699	1.02475	1.0455	1.03746	1.04986	1.06895	1.05798	1.00444	0.985582	0.955119	0.923334	0.918162	0.942202	0.959799	0.964282	0.977677
		15	NaN	NaN	NaN	NaN	NaN	NaN	1.61099	1.66959	1.71215	1.60185	1.40937	1.20689	1.04574	0.833385	0.781745	0.792115	0.808521	0.787867	0.77837	0.769883	0.778161	0.796404	0.820487	0.848496	0.878852	0.899517	0.90762	0.918784	0.924525	0.943843	0.954951	0.966136	0.961057	0.939555	0.900029	0.877925	0.882048	0.857257	0.838898	0.846807	0.853363	0.837895	0.854754	0.88933	0.90652	0.882974	0.865225
		16	NaN	NaN	NaN	NaN	NaN	NaN	1.64901	1.02782	0.971717	0.794633	NaN	0.815132	0.821095	0.82049	0.746334	0.741581	0.706878	0.681141	0.653791	0.661797	0.661648	0.671509	0.687503	0.711691	0.717138	0.72101	0.749581	0.762614	0.782122	0.811454	0.839208	0.874056	0.920185	0.962333	0.988022	1.01792	1.04266	1.02337	0.980236	0.940556	0.89463	0.839185	0.821151	0.831443	0.849839	0.861041	0.867041
		17	NaN	NaN	NaN	NaN	NaN	NaN	NaN	NaN	NaN	NaN	NaN	0.735572	0.850992	0.877311	0.885015	0.852971	0.787745	0.714805	0.664037	0.64109	0.650355	0.680729	0.723842	0.759805	0.7969	0.830068	0.83359	0.840802	0.865708	0.886638	0.899682	0.94274	1.0134	1.07913	1.14725	1.20926	1.2703	1.2433	1.17623	1.09614	1.01941	0.941437	0.917048	0.930799	0.945952	0.968135	0.975072
		18	NaN	NaN	NaN	NaN	NaN	NaN	NaN	NaN	NaN	NaN	NaN	0.735572	0.854608	0.88271	0.888974	0.866189	0.809208	0.746554	0.704867	0.675213	0.638671	0.617092	0.614782	0.617923	0.627515	0.641176	0.654018	0.676069	0.709084	0.738057	0.787445	0.839459	0.885528	0.921379	0.960129	0.987169	1.01898	1.00256	0.946831	0.904739	0.874414	0.843393	0.848887	0.888037	0.917056	0.927279	0.939084
		19	1.56908	1.57299	1.56031	1.5589	1.55515	1.53512	1.56236	1.62745	1.47658	1.31577	1.10531	0.943583	0.752487	0.752833	0.715943	0.72217	0.629241	0.550414	0.503356	0.48974	0.493167	0.503392	0.510392	0.522971	0.531815	0.567561	0.61609	0.669513	0.720144	0.774246	0.814979	0.849404	0.882721	0.934407	0.984501	1.0258	1.05173	1.02708	0.954157	0.888015	0.838262	0.801824	0.814608	0.85666	0.880533	0.881533	0.89023
		20	1.56848	1.5684	1.55036	1.54551	1.56206	1.57737	1.57662	1.63511	1.42013	1.23879	1.04621	0.916645	0.715024	0.759093	0.735879	0.725826	0.652529	0.59915	0.567154	0.562886	0.572866	0.586088	0.620268	0.670363	0.725569	0.781269	0.847396	0.900936	0.945711	0.984458	1.00719	1.01773	1.02625	1.05984	1.06915	1.12565	1.14908	1.12914	1.05237	1.00967	0.952076	0.94176	0.977617	1.05696	1.13576	1.19595	1.24448
		21	1.59945	1.60989	1.62615	1.64538	1.68149	1.7078	1.74008	1.53661	1.3495	1.15441	0.976263	0.770072	0.785427	0.792508	0.796065	0.775774	0.740967	0.712776	0.648864	0.590101	0.557321	0.553253	0.56338	0.583052	0.61682	0.658042	0.696496	0.737397	0.780826	0.810071	0.839648	0.874929	0.912145	0.948216	0.981108	0.999947	1.01644	0.972929	0.899264	0.840183	0.805734	0.768404	0.795972	0.848577	0.8944	0.920883	0.950594
		22	1.59945	1.60989	1.62615	1.64538	1.68149	1.7078	1.74008	1.53661	1.3495	1.15441	0.976263	0.770072	0.807866	0.807264	0.798864	0.776438	0.741656	0.691576	0.63827	0.595293	0.574436	0.574764	0.595648	0.632266	0.676876	0.721852	0.77427	0.825801	0.881285	0.918355	0.947768	0.966765	0.984691	0.983997	0.99747	1.01929	1.03964	1.00928	0.947749	0.909614	0.884152	0.864522	0.893485	0.96189	1.00634	1.0245	1.03319
		23	1.31811	1.34378	1.35152	1.37062	1.35479	1.35638	1.3811	1.39123	1.3859	1.41585	1.40276	1.39464	1.39214	1.40177	1.42399	1.43491	1.2881	1.16517	1.04213	0.900385	0.779414	0.77327	0.739656	0.695701	0.635446	0.585206	0.569843	0.561567	0.573334	0.606141	0.64037	0.695895	0.754141	0.799716	0.847326	0.921563	0.964163	0.969006	0.946987	0.922156	0.871104	0.807295	0.801772	0.82942	0.833826	0.836388	0.853616
		24	1.31811	1.34378	1.35152	1.37062	1.35479	1.35638	1.3811	1.39123	1.3859	1.41585	1.40276	1.39464	1.39214	1.40177	1.42399	1.43491	1.2881	1.16517	1.04911	0.922089	0.805471	0.804794	0.777602	0.730031	0.666134	0.622574	0.595667	0.589705	0.611929	0.646547	0.7014	0.77641	0.84463	0.910569	0.978986	1.03532	1.08846	1.08295	1.03205	0.982192	0.944752	0.906222	0.931823	0.99909	1.02442	1.02101	1.02942
		25	1.53098	1.53021	1.52805	1.53165	1.52917	1.5364	1.55421	1.59521	1.43313	1.25333	1.09018	0.92754	0.734107	0.735962	0.724905	0.700366	0.654268	0.620113	0.593595	0.583366	0.579034	0.595875	0.617903	0.63798	0.650133	0.670053	0.698715	0.736274	0.785803	0.848372	0.898598	0.919632	0.932097	0.944368	0.943738	0.972426	1.02764	1.02433	0.979885	0.95257	0.912233	0.864699	0.877719	0.92432	0.952899	0.960562	0.971467
		26	1.53098	1.53021	1.52805	1.53165	1.52917	1.5364	1.55421	1.59521	1.43313	1.25333	1.07749	0.911815	0.727359	0.74618	0.745847	0.741327	0.714763	0.682586	0.650506	0.642836	0.64198	0.647671	0.670968	0.691444	0.700852	0.709658	0.718372	0.717811	0.723719	0.749871	0.774665	0.804953	0.854275	0.891504	0.922024	0.942371	0.973143	0.950569	0.909244	0.861815	0.825455	0.781926	0.76871	0.781149	0.791112	0.801585	0.793208
		27	1.78031	1.78874	1.77305	1.75991	1.73047	1.67237	1.63166	1.62398	1.6415	1.63242	1.62591	1.64358	1.66526	1.46497	1.30157	1.172	1.04628	0.885949	0.91806	0.941605	0.924212	0.879574	0.83051	0.793744	0.767392	0.764721	0.758556	0.757834	0.758427	0.77205	0.784417	0.81718	0.84738	0.896397	0.940679	0.988939	1.01888	1.01968	0.944206	0.863572	0.783321	0.70145	0.648556	0.650526	0.664728	0.669142	0.682822
		28	1.30035	1.30696	1.32217	1.35088	1.43197	1.52192	1.56965	1.56904	1.59332	1.63155	1.61755	1.40288	1.22661	1.01954	0.793692	0.624217	0.655849	0.664327	0.677034	0.668238	0.631776	0.612785	0.614013	0.624669	0.646885	0.674008	0.703683	0.752024	0.806842	0.867465	0.933148	0.993254	1.04818	1.10334	1.14448	1.18369	1.22201	1.16234	1.0968	1.0597	1.01555	0.977388	1.01187	1.0513	1.028	1.00573	0.976172
		29	1.30035	1.30696	1.32217	1.35088	1.43197	1.52192	1.56965	1.56904	1.59332	1.63155	1.61755	1.40288	1.22661	1.01954	0.780648	0.608002	0.648123	0.657809	0.666175	0.667881	0.615843	0.564642	0.541935	0.544156	0.563	0.605999	0.650494	0.71794	0.789569	0.851861	0.898792	0.953232	0.985102	1.00383	1.02438	1.04862	1.07594	1.04885	1.00294	0.958158	0.915946	0.868366	0.862256	0.879207	0.887766	0.889183	0.869769
		30	1.32881	1.35382	1.35057	1.35691	1.41087	1.46788	1.34735	1.24826	1.11214	0.938241	0.768804	0.756044	0.729103	0.688119	0.640918	0.582067	0.556381	0.556924	0.576332	0.601322	0.619998	0.625693	0.623764	0.619429	0.624009	0.637223	0.651391	0.678725	0.710266	0.738982	0.764642	0.798558	0.818291	0.844708	0.873837	0.90717	0.940593	0.955952	0.932749	0.89525	0.866181	0.833354	0.824479	0.854101	0.892687	0.90184	0.912687
		31	1.32881	1.35382	1.35057	1.35691	1.41087	1.46788	1.34735	1.24826	1.11214	0.964693	0.808107	0.811947	0.787065	0.752486	0.690873	0.637589	0.61209	0.636136	0.678801	0.736963	0.792795	0.835754	0.835527	0.855877	0.875359	0.879309	0.884903	0.921138	0.934601	0.941218	0.967087	0.992783	1.00632	1.02503	1.03031	1.04024	1.04755	1.04051	0.999688	0.972763	0.94407	0.92363	0.921216	0.93896	0.95715	0.968482	0.978138
		32	1.7672	1.71701	1.678	1.65858	1.6727	1.74506	1.79382	1.79258	1.81167	1.82998	1.58999	1.38066	1.22064	1.05154	0.858167	0.865448	0.85315	0.807326	0.741395	0.670018	0.629865	0.605488	0.597252	0.604009	0.628905	0.660257	0.690203	0.734072	0.765764	0.792366	0.822956	0.862797	0.898548	0.938129	0.981618	1.01205	1.04861	1.03409	0.99787	0.953201	0.924385	0.870214	0.864786	0.8659	0.861426	0.84424	0.837711
		33	1.7672	1.71701	1.678	1.65858	1.6727	1.74506	1.79382	1.79258	1.81167	1.82998	1.58999	1.38066	1.22064	1.05213	0.859484	0.876945	0.868813	0.832373	0.780178	0.728372	0.701016	0.68832	0.696927	0.710114	0.722309	0.734135	0.75408	0.778967	0.807319	0.849155	0.888301	0.941173	0.981927	1.0096	1.0314	1.05846	1.0677	1.0333	0.972136	0.919583	0.875021	0.834322	0.83759	0.880214	0.904398	0.910548	0.910369
		34	1.8117	1.83187	1.80999	1.75488	1.70455	1.61729	1.53534	1.47609	1.46673	1.4269	1.29205	1.17005	1.0771	0.953182	0.840324	0.837273	0.806893	0.734626	0.676055	0.643561	0.632033	0.659278	0.705058	0.755294	0.813597	0.88593	0.936175	0.977746	1.0344	1.05989	1.06602	1.08583	1.11509	1.12051	1.16223	1.20253	1.23217	1.18562	1.1027	1.02026	0.949416	0.890951	0.895775	0.948385	0.979432	0.995282	1.00454
		35	1.6836	1.66613	1.66299	1.67435	1.72178	1.74772	1.80208	1.82559	1.849	1.80453	1.59799	1.36709	1.15362	0.968533	0.848651	0.864925	0.887353	0.876593	0.828217	0.789566	0.761557	0.741926	0.746599	0.771333	0.792336	0.838772	0.878761	0.920814	0.969317	1.0113	1.03687	0.989303	0.940423	0.874948	0.803196	0.748934	0.759222	0.746307	0.740834	0.780057	0.806923	0.851129	0.921667	0.99854	1.04317	1.06355	1.06988
		36	1.7936	1.8104	1.81145	1.79846	1.79117	1.79181	1.59471	1.41522	1.2501	1.08459	0.893645	0.877468	0.82754	0.765921	0.693543	0.640292	0.618355	0.605973	0.603379	0.611187	0.622567	0.639374	0.66756	0.695187	0.718514	0.749872	0.777301	0.800414	0.831035	0.863056	0.888312	0.905591	0.925778	0.933101	0.942657	0.946196	0.951263	0.930376	0.880717	0.831642	0.800465	0.783006	0.793655	0.842536	0.894006	0.933818	0.959771
		37	1.6927	1.69118	1.66443	1.63157	1.68402	1.69499	1.68962	1.74164	1.84957	1.86767	1.91244	1.72757	1.53507	1.31047	1.12985	0.915362	0.916341	0.871049	0.811732	0.727974	0.665425	0.636595	0.638273	0.647026	0.662996	0.680034	0.694137	0.709125	0.733891	0.753912	0.778751	0.790305	0.802155	0.811008	0.836773	0.863465	0.898835	0.901663	0.880847	0.855853	0.831101	0.8038	0.800207	0.802564	0.800495	0.793555	0.791317
		38	1.6927	1.69118	1.66443	1.63157	1.68402	1.69499	1.68962	1.74164	1.84957	1.86767	1.91244	1.72757	1.53507	1.31047	1.11012	0.895249	0.896803	0.856475	0.794225	0.730598	0.666211	0.641756	0.64297	0.66603	0.686819	0.712649	0.735095	0.765881	0.792622	0.828676	0.864239	0.901931	0.930789	0.965021	0.999349	1.0392	1.0604	1.04987	1.00161	0.935733	0.866574	0.805581	0.770825	0.781025	0.789297	0.793444	0.792101
		39	1.61686	1.58243	1.57673	1.57844	1.58122	1.65295	1.69793	1.68113	1.51339	1.36672	1.15603	0.976402	0.841518	0.857386	0.845114	0.833858	0.790664	0.740842	0.705515	0.686591	0.683127	0.699594	0.73013	0.766195	0.798788	0.838386	0.885036	0.921906	0.955642	0.999637	1.03329	1.0568	1.0874	1.12222	1.15013	1.18217	1.24238	1.23965	1.19454	1.14212	1.09062	1.01288	0.994928	1.02849	1.06479	1.0965	1.1116
		40	1.61686	1.58243	1.57673	1.57844	1.58122	1.65295	1.69793	1.68113	1.52969	1.38302	1.1676	0.998172	0.867364	0.854019	0.824473	0.78912	0.715154	0.676947	0.663406	0.655759	0.670742	0.689683	0.690465	0.70072	0.736047	0.775533	0.813225	0.853358	0.896315	0.922195	0.94371	0.968655	0.977363	0.997077	1.04156	1.10304	1.17006	1.18135	1.14985	1.08006	1.01637	0.948233	0.962007	0.995166	1.03003	1.061	1.08363
		41	NaN	NaN	NaN	NaN	NaN	NaN	NaN	NaN	NaN	0.837944	0.890231	0.925992	0.929718	0.913768	0.85856	0.812517	0.781169	0.770537	0.782756	0.805211	0.837523	0.866039	0.902259	0.948628	1.00399	1.03707	1.07899	1.11274	1.14361	1.1625	1.1945	1.21388	1.23247	1.26241	1.30062	1.33968	1.39362	1.37998	1.31736	1.23945	1.18757	1.13848	1.17002	1.2065	1.25871	1.27397	1.27002
		42	NaN	NaN	NaN	NaN	NaN	NaN	NaN	NaN	NaN	NaN	0.8447	0.879346	0.87799	0.859719	0.824089	0.754678	0.690483	0.656908	0.643848	0.66051	0.69278	0.734098	0.768007	0.817449	0.878392	0.928859	0.994665	1.03329	1.04615	1.03858	1.04336	1.03319	1.05619	1.11907	1.20384	1.29731	1.37386	1.37787	1.29002	1.19489	1.12464	1.07582	1.09517	1.17035	1.22041	1.22143	1.20647
		43	NaN	NaN	NaN	NaN	NaN	NaN	NaN	NaN	NaN	NaN	NaN	NaN	0.984746	0.972019	0.904733	0.86164	0.82074	0.794313	0.783682	0.785978	0.796063	0.800957	0.796317	0.807292	0.833243	0.864826	0.900699	0.953989	1.00619	1.04015	1.05947	1.07078	1.07774	1.08758	1.12269	1.16881	1.21421	1.2016	1.13739	1.06472	0.991904	0.93446	0.947007	0.993315	1.02097	1.04308	1.04149
		44	NaN	NaN	NaN	NaN	NaN	NaN	NaN	NaN	NaN	NaN	NaN	NaN	0.896479	0.938404	0.939963	0.938368	0.932631	0.897195	0.873791	0.868774	0.875189	0.891001	0.9327	0.970324	1.0019	1.04738	1.091	1.12408	1.16401	1.21726	1.26396	1.3146	1.38219	1.45024	1.48343	1.51205	1.5163	1.46035	1.36064	1.29766	1.24483	1.23062	1.27501	1.35701	1.42059	1.46709	1.49286
		45	NaN	NaN	NaN	NaN	NaN	NaN	NaN	NaN	NaN	NaN	NaN	NaN	0.896479	0.941182	0.922447	0.904979	0.879562	0.829618	0.796065	0.778056	0.775413	0.781123	0.800011	0.815294	0.829037	0.858934	0.890239	0.937431	0.999358	1.0739	1.12099	1.16286	1.18564	1.19502	1.19448	1.21352	1.23637	1.20545	1.15836	1.11514	1.06668	1.02983	1.05613	1.10323	1.12832	1.13948	1.14197
		46	NaN	NaN	NaN	NaN	NaN	NaN	NaN	NaN	NaN	NaN	NaN	NaN	NaN	NaN	0.542791	0.53903	0.642265	0.668665	0.68114	0.682621	0.629251	0.584193	0.561322	0.556679	0.565829	0.572484	0.589208	0.613658	0.643628	0.682596	0.721445	0.750599	0.776691	0.80294	0.825421	0.852289	0.88842	0.903779	0.883798	0.859644	0.842581	0.826145	0.823841	0.849316	0.875895	0.884927	0.893372
		47	1.62152	1.65003	1.68909	1.73184	1.76198	1.8374	1.96073	1.77997	1.55767	1.33471	1.12277	0.853782	0.851614	0.841605	0.829489	0.766586	0.703722	0.671979	0.656845	0.672312	0.703718	0.741517	0.766021	0.809579	0.845367	0.895381	0.949294	0.990798	1.00282	1.01856	1.01792	1.01654	1.04931	1.1155	1.18688	1.26646	1.34518	1.33762	1.25718	1.17396	1.11647	1.06346	1.08622	1.15515	1.20129	1.20135	1.18259
		48	1.45856	1.44985	1.46859	1.47102	1.50307	1.52556	1.60228	1.62241	1.67408	1.69434	1.50786	1.29181	1.0658	0.899706	0.761449	0.827753	0.848164	0.898721	0.856203	0.797063	0.735486	0.714358	0.713403	0.730838	0.766639	0.805987	0.852953	0.885224	0.903361	0.897182	0.896352	0.829085	0.768828	0.707652	0.663318	0.630249	0.747253	0.810834	0.850676	0.896114	0.937178	0.889888	0.910396	0.968253	1.0192	1.05948	1.09727
		49	1.45856	1.44985	1.46859	1.47102	1.50307	1.52556	1.60228	1.62241	1.67408	1.69434	1.50786	1.29181	1.0658	0.819247	0.568355	0.599032	0.607288	0.64263	0.66338	0.69347	0.645935	0.60642	0.585081	0.582198	0.589692	0.600782	0.617529	0.640256	0.672198	0.706346	0.740882	0.767874	0.795552	0.81754	0.841379	0.870725	0.904621	0.919494	0.900919	0.881518	0.861837	0.846677	0.840081	0.865617	0.883578	0.893209	0.902271
		50	1.65366	1.67961	1.71269	1.74141	1.79017	1.75052	1.55272	1.34851	1.15217	0.927262	0.789137	0.822501	0.8291	0.818028	0.794707	0.738304	0.673711	0.62475	0.597426	0.58059	0.588784	0.615789	0.650158	0.690499	0.727965	0.753762	0.775953	0.798167	0.815856	0.841072	0.877575	0.909362	0.93561	0.924121	0.921391	0.954934	0.981151	0.963566	0.959389	0.961451	0.931545	0.918678	0.954307	1.00987	1.06125	1.06922	1.0635
		51	1.6626	1.73078	1.80504	1.79699	1.7765	1.54843	1.34443	1.16578	1.00071	0.837452	0.869174	0.871809	0.845576	0.807494	0.753783	0.724615	0.709401	0.724361	0.749113	0.788167	0.826786	0.878838	0.923457	0.962865	1.00054	1.04788	1.08155	1.11515	1.15215	1.17518	1.19556	1.23429	1.28276	1.31435	1.35171	1.36738	1.36687	1.27856	1.17494	1.0836	1.01889	0.958261	0.96387	0.996093	1.00203	1.00365	1.00216
		52	1.52802	1.56004	1.57919	1.59685	1.61212	1.58785	1.56572	1.56028	1.57388	1.58124	1.65131	1.69973	1.73095	1.75624	1.77384	1.73547	1.5343	1.33278	1.13619	0.958699	0.788776	0.769999	0.754078	0.727269	0.686241	0.658417	0.643311	0.63081	0.631763	0.647153	0.680728	0.722727	0.770505	0.825519	0.865761	0.909659	0.948604	0.944118	0.899351	0.84803	0.790762	0.751589	0.7673	0.814943	0.870803	0.91184	0.927086
		53	1.63943	1.65447	1.71779	1.74537	1.75051	1.76121	1.77871	1.75383	1.75365	1.57931	1.40611	1.23003	1.05797	0.903991	0.906549	0.894308	0.873305	0.833889	0.778448	0.747489	0.722385	0.707917	0.699671	0.700936	0.714712	0.735186	0.767349	0.80271	0.834352	0.845677	0.864109	0.877192	0.896978	0.919268	0.952342	0.965958	0.984741	0.940322	0.886102	0.832879	0.801709	0.764621	0.788452	0.823881	0.850457	0.864687	0.879738
		54	1.63943	1.65447	1.71779	1.74537	1.75051	1.76121	1.77871	1.75383	1.75365	1.57931	1.40611	1.23003	1.04476	0.859889	0.849732	0.82312	0.790788	0.744436	0.704692	0.663516	0.635305	0.619393	0.624569	0.62744	0.672444	0.724457	0.773905	0.82346	0.884201	0.900581	0.909172	0.928102	0.937226	0.943822	0.963563	0.986868	1.00326	0.975708	0.920644	0.865672	0.82373	0.786414	0.805382	0.853434	0.892915	0.920592	0.93577
		55	1.69265	1.73089	1.76217	1.76383	1.76272	1.52549	1.30034	1.08306	0.905745	0.722672	0.745814	0.75021	0.747646	0.695418	0.637639	0.595637	0.567052	0.551755	0.548864	0.554821	0.567855	0.582076	0.601768	0.622529	0.639908	0.655713	0.663204	0.665983	0.673149	0.693543	0.716047	0.761889	0.807919	0.851362	0.891192	0.933965	0.970734	0.964995	0.929895	0.891395	0.855753	0.81109	0.811006	0.829937	0.840414	0.843451	0.847251
		56	1.5243	1.5737	1.58877	1.58906	1.55823	1.50138	1.45787	1.45425	1.48452	1.51006	1.59096	1.4432	1.29256	1.14433	0.995926	0.805709	0.809547	0.794708	0.762013	0.735839	0.70424	0.680784	0.670884	0.671663	0.680202	0.697561	0.732772	0.779832	0.827038	0.879128	0.927184	0.9652	1.00806	1.04632	1.08204	1.11433	1.13964	1.10226	1.05169	1.00172	0.961166	0.937189	0.955949	0.997643	1.02831	1.04518	1.04462
		57	1.5243	1.5737	1.58877	1.58906	1.55823	1.50138	1.45787	1.45425	1.48452	1.51006	1.59096	1.4432	1.29256	1.14433	1.0033	0.80793	0.809203	0.79737	0.760817	0.724507	0.696764	0.673468	0.666789	0.679033	0.702164	0.735051	0.776383	0.813058	0.850558	0.884286	0.903588	0.924864	0.957519	0.986428	1.00332	1.02448	1.03279	0.977811	0.914927	0.872724	0.841689	0.823623	0.86216	0.922454	0.971516	1.00173	1.01724
		58	1.46053	1.48967	1.51178	1.53276	1.62213	1.65004	1.69245	1.72555	1.74365	1.5765	1.38984	1.19704	1.01659	0.856702	0.844458	0.841124	0.827829	0.806827	0.769209	0.738057	0.745628	0.769526	0.803718	0.846563	0.894916	0.929409	0.948463	0.963237	0.974487	0.985153	0.989954	0.995478	1.00906	1.02187	1.01742	1.02747	1.03223	0.979421	0.920936	0.875215	0.827971	0.794428	0.813859	0.830192	0.83979	0.847547	0.850372
		59	1.46053	1.48967	1.51178	1.53276	1.62213	1.65004	1.69245	1.72555	1.74365	1.5765	1.38984	1.19704	1.01871	0.868903	0.866849	0.895633	0.894829	0.889039	0.857861	0.842652	0.842182	0.86574	0.910307	0.952649	0.995534	1.03646	1.07752	1.094	1.12545	1.13768	1.13166	1.13155	1.1411	1.15551	1.18242	1.21916	1.25097	1.24087	1.18187	1.13513	1.11428	1.09347	1.10972	1.16997	1.21273	1.22933	1.24267
		60	1.48569	1.47094	1.48825	1.51392	1.47912	1.53656	1.54145	1.58503	1.37185	1.22475	1.0479	0.916177	0.690589	0.691536	0.682794	0.658245	0.591129	0.53459	0.495512	0.465023	0.448972	0.443381	0.435695	0.428844	0.433552	0.451563	0.472961	0.502427	0.53561	0.562807	0.586871	0.619477	0.655438	0.699178	0.744662	0.789871	0.831122	0.834717	0.800425	0.768524	0.731282	0.696228	0.701075	0.738112	0.769379	0.803298	0.825488
		61	1.61257	1.62726	1.65744	1.67627	1.7048	1.71593	1.75756	1.77459	1.79067	1.80842	1.84267	1.86666	1.92041	1.95499	2.02128	1.80881	1.6086	1.34659	1.14239	0.899459	0.893084	0.847927	0.846592	0.802575	0.759312	0.740624	0.738734	0.746594	0.768504	0.78991	0.842893	0.890549	0.940979	0.977223	1.03936	1.06466	1.10273	1.08006	1.04267	0.996649	0.977758	0.956012	0.98148	1.02025	1.05314	1.06993	1.079
		62	1.86368	1.84401	1.84182	1.83981	1.84114	1.85776	1.86836	1.87664	1.66606	1.45761	1.26432	1.06143	0.846667	0.831671	0.806064	0.769044	0.747924	0.715512	0.705834	0.711273	0.73621	0.766278	0.805239	0.818185	0.839009	0.853624	0.867224	0.870551	0.902282	0.921575	0.942251	0.972603	0.993607	1.01109	1.03371	1.06304	1.08912	1.04186	0.986112	0.941779	0.888075	0.842224	0.880905	0.927619	0.951627	0.978032	0.994903
		63	1.61838	1.57138	1.56043	1.57232	1.59267	1.67155	1.73556	1.74915	1.58742	1.4219	1.21425	1.03184	0.869258	0.871992	0.849437	0.798365	0.708792	0.669275	0.642716	0.634088	0.652324	0.680913	0.68149	0.694886	0.724855	0.761803	0.806436	0.843452	0.888756	0.915792	0.941261	0.960217	0.97167	0.973966	1.01865	1.06822	1.12506	1.14299	1.12246	1.04591	0.982715	0.933829	0.936161	0.959017	1.00653	1.03408	1.03895
		64	1.61838	1.57138	1.56043	1.57232	1.59267	1.67155	1.73556	1.74915	1.58742	1.4219	1.21939	1.01944	0.850139	0.85071	0.84065	0.809694	0.761565	0.707638	0.67481	0.655419	0.655846	0.676186	0.709681	0.744005	0.781541	0.826596	0.870203	0.911437	0.947422	0.989681	1.02297	1.06031	1.09364	1.13018	1.16409	1.20755	1.27002	1.27546	1.23587	1.18568	1.1101	1.00232	0.977308	1.0038	1.02856	1.06103	1.10855
		65	NaN	1.77127	1.77533	1.80195	1.8629	1.88913	1.97937	2.06385	2.0795	2.09329	2.09841	2.07193	1.89369	1.63588	1.37266	1.11544	0.897319	0.833049	0.845298	0.81801	0.805905	0.740735	0.668805	0.631153	0.61642	0.611291	0.621753	0.632329	0.648295	0.661099	0.692418	0.720886	0.749448	0.787238	0.835673	0.804105	0.75738	0.803717	0.791358	0.777419	0.822536	0.88476	0.873687	0.906541	0.934437	0.957256	0.944231
		66	NaN	NaN	NaN	NaN	1.34597	1.30067	1.39108	1.41799	1.47527	1.48518	1.48408	1.25956	1.10002	0.898652	0.795325	0.653752	0.706322	0.696401	0.710958	0.646386	0.597998	0.566159	0.550166	0.558379	0.582593	0.616063	0.648612	0.689862	0.736626	0.789052	0.839706	0.910706	0.974145	1.01794	1.03833	1.05502	1.04928	0.996777	0.936873	0.890341	0.862681	0.852436	0.894324	0.953275	1.00577	1.03407	1.0452
		67	NaN	NaN	NaN	NaN	NaN	NaN	NaN	NaN	NaN	NaN	NaN	NaN	NaN	NaN	0.799263	0.86622	0.884395	0.878476	0.829116	0.761904	0.691606	0.627552	0.597644	0.605693	0.625903	0.660942	0.701775	0.75409	0.800029	0.847196	0.88386	0.922379	0.942497	0.977632	1.00835	1.04395	1.05746	1.04058	0.975188	0.927921	0.889101	0.871122	0.880855	0.917427	0.924164	0.917174	0.908091
		68	NaN	NaN	NaN	NaN	NaN	NaN	NaN	NaN	NaN	NaN	NaN	NaN	NaN	NaN	0.799263	0.832106	0.858152	0.850126	0.834167	0.780536	0.724798	0.690871	0.683449	0.695518	0.722814	0.74878	0.782589	0.821443	0.870074	0.919419	0.97406	1.01598	1.05354	1.09095	1.11742	1.14935	1.18581	1.17578	1.11322	1.04763	0.979631	0.914523	0.889069	0.900053	0.923193	0.930947	0.937357
		69	1.54786	1.57943	1.59325	1.61236	1.63493	1.61635	1.59136	1.59285	1.61577	1.63062	1.68914	1.7396	1.77874	1.79836	1.80791	1.77154	1.57136	1.35626	1.15845	0.974531	0.804894	0.7889	0.774296	0.740614	0.697724	0.668898	0.654197	0.641114	0.639916	0.655825	0.688572	0.725388	0.770109	0.817961	0.858249	0.90624	0.9506	0.950037	0.91483	0.861304	0.799486	0.759002	0.770619	0.817735	0.874002	0.916477	0.932707
		70	1.58444	1.59132	1.60454	1.60717	1.60589	1.61868	1.66073	1.65801	1.48386	1.31489	1.13872	0.95085	0.786492	0.812108	0.827866	0.803604	0.753789	0.701762	0.628662	0.550405	0.505	0.48062	0.472131	0.476488	0.495742	0.528259	0.573827	0.621989	0.669716	0.706743	0.741853	0.773891	0.814819	0.854588	0.892113	0.923417	0.954693	0.943415	0.904588	0.882208	0.8641	0.846036	0.851134	0.878923	0.891194	0.896513	0.897141
		71	1.58444	1.59132	1.60454	1.60717	1.60589	1.61868	1.66073	1.65801	1.48386	1.31489	1.13872	0.95085	0.780749	0.834035	0.855128	0.840871	0.801218	0.765289	0.679816	0.608431	0.564011	0.541508	0.538778	0.542898	0.564483	0.593902	0.629273	0.659564	0.686235	0.703957	0.720168	0.741361	0.764293	0.790469	0.823147	0.859351	0.892315	0.907588	0.896474	0.874673	0.858918	0.847276	0.8512	0.884249	0.918491	0.955446	0.977903
		72	1.38754	1.39538	1.40202	1.39123	1.38405	1.40507	1.39925	1.25621	1.14957	1.03648	0.924783	0.814873	0.839546	0.842159	0.825016	0.773412	0.735877	0.698874	0.663899	0.647126	0.644937	0.655183	0.675889	0.703634	0.734413	0.766047	0.800903	0.835618	0.863337	0.884312	0.908273	0.921133	0.926874	0.942019	0.968741	0.995566	1.02529	1.02306	0.993397	0.96415	0.928924	0.907111	0.925477	0.974304	1.01185	1.04349	1.05232
		73	1.38754	1.39538	1.40202	1.39123	1.38405	1.40507	1.39925	1.25621	1.14957	1.03648	0.926092	0.814473	NaN	0.824866	0.799416	0.762546	0.689133	0.636754	0.597884	0.572708	0.556292	0.551862	0.553253	0.567458	0.589756	0.62484	0.665647	0.700469	0.730927	0.760798	0.78183	0.802128	0.834596	0.865254	0.877608	0.905304	0.939297	0.924173	0.889896	0.887274	0.876828	0.858128	0.884198	0.930126	0.956283	0.967152	0.969818
		74	1.71131	1.73237	1.76846	1.7791	1.79253	1.80513	1.80789	1.78657	1.75828	1.71721	1.67886	1.64123	1.60687	1.58228	1.59119	1.50687	1.35815	1.2042	1.0632	0.915475	0.843063	0.820426	0.792565	0.753102	0.695061	0.6625	0.654463	0.651921	0.652051	0.664671	0.686617	0.709445	0.743766	0.787145	0.833873	0.877808	0.919385	0.930732	0.919069	0.912685	0.905484	0.897776	0.918091	0.956682	0.970349	0.977654	0.99382
		75	1.71131	1.73237	1.76846	1.7791	1.79253	1.80513	1.80789	1.78657	1.75828	1.71721	1.67886	1.64123	1.60687	1.58228	1.59119	1.50687	1.35815	1.2042	1.08331	0.937372	0.871762	0.861157	0.844941	0.792984	0.738364	0.700527	0.678205	0.661759	0.660947	0.665759	0.679105	0.695809	0.726909	0.762177	0.806482	0.84194	0.873739	0.866468	0.83395	0.801226	0.783899	0.770338	0.798761	0.843375	0.878596	0.895412	0.915678
		76	1.37022	1.4039	1.43501	1.43752	1.44296	1.44708	1.47321	1.46245	1.48128	1.47712	1.48851	1.49499	1.52455	1.56894	1.61835	1.65974	1.69086	1.76411	1.79978	1.84015	1.87241	1.85644	1.79757	1.74619	1.70635	1.65986	1.64711	1.64175	1.64422	1.63745	1.63969	1.6726	1.71752	1.74411	1.81006	1.87587	1.90131	1.71188	1.56855	1.37944	1.21621	1.10506	1.21584	1.32204	1.43808	1.52363	1.55446
		77	1.68756	1.74622	1.80951	1.81002	1.80531	1.57166	1.36686	1.18271	1.01516	0.844983	0.877608	0.880575	0.857711	0.808729	0.753165	0.720482	0.707757	0.726946	0.749531	0.786487	0.829354	0.879008	0.917335	0.95806	0.9962	1.04155	1.07629	1.11238	1.1495	1.17458	1.19803	1.23247	1.27274	1.3079	1.34231	1.35798	1.36115	1.28357	1.17699	1.08986	1.02349	0.962127	0.966425	1.00545	1.01406	1.01948	1.01651
		78	1.68756	1.74622	1.80951	1.81002	1.80531	1.57166	1.36686	1.18271	1.00514	0.80862	0.844764	0.851455	0.833442	0.792587	0.749537	0.705128	0.68427	0.684736	0.709495	0.750748	0.798847	0.851798	0.909707	0.938829	0.96743	0.995361	1.01218	1.02209	1.03806	1.04933	1.05529	1.07005	1.09213	1.1206	1.14645	1.18204	1.21484	1.19037	1.13182	1.08095	1.03053	0.987595	0.992887	1.04554	1.09349	1.1178	1.12727
		79	1.45784	1.43607	1.42669	1.42502	1.44568	1.47398	1.53507	1.59247	1.66017	1.73374	1.76984	1.79258	1.80466	1.78157	1.56384	1.39108	1.20131	1.02905	0.874886	0.882563	0.852931	0.808009	0.741766	0.674392	0.623194	0.601685	0.608397	0.632799	0.665009	0.704385	0.745295	0.785	0.819885	0.858096	0.881384	0.907553	0.925974	0.912102	0.883387	0.864162	0.84223	0.829561	0.856376	0.892796	0.930566	0.957976	0.977276
		80	1.45784	1.43607	1.42669	1.42502	1.44568	1.47398	1.53507	1.59247	1.66017	1.73374	1.76984	1.79258	1.80466	1.78157	1.56384	1.39108	1.20131	1.00989	0.85153	0.852777	0.825353	0.786464	0.753787	0.706384	0.679379	0.677148	0.695012	0.726067	0.776186	0.827943	0.872334	0.917977	0.956971	0.969313	0.978765	0.995226	1.0096	0.996095	0.969803	0.948784	0.927882	0.908811	0.913744	0.943025	0.973852	0.995464	1.01144
		81	1.54403	1.55113	1.55808	1.54171	1.50556	1.48346	1.44211	1.4143	1.4246	1.45417	1.46986	1.52637	1.58303	1.62958	1.68233	1.52539	1.35767	1.16911	0.993744	0.799135	0.798588	0.779309	0.746569	0.692695	0.647059	0.625005	0.59948	0.597187	0.610011	0.624239	0.643071	0.669794	0.704777	0.745032	0.80006	0.860122	0.913899	0.907548	0.879892	0.846845	0.817596	0.797979	0.839566	0.906394	0.955841	0.989669	1.00097
		82	1.63728	1.6285	1.58811	1.54516	1.49522	1.45198	1.43607	1.43347	1.48314	1.5571	1.68785	1.80216	1.67736	1.50666	1.31719	1.10134	0.874142	0.880335	0.872823	0.84814	0.804447	0.764838	0.736367	0.721208	0.723048	0.722241	0.73152	0.739035	0.76096	0.776334	0.801011	0.839681	0.881553	0.911174	0.944345	0.979236	0.985314	0.929369	0.870387	0.819551	0.758596	0.708033	0.730089	0.748968	0.758782	0.770465	0.775924
		83	1.68078	1.7274	1.76294	1.81171	1.88261	1.9184	1.90102	1.69305	1.47295	1.27075	1.10021	0.93193	0.939303	0.933987	0.887057	0.817285	0.769865	0.746061	0.743453	0.757739	0.788706	0.812754	0.847574	0.875398	0.914944	0.9588	1.00504	1.03905	1.07861	1.11575	1.14258	1.16962	1.19962	1.21463	1.21238	1.20713	1.21309	1.17021	1.12066	1.06994	1.03909	1.0023	1.01346	1.03662	1.07245	1.08543	1.08399
		84	1.68078	1.7274	1.76294	1.81171	1.88261	1.9184	1.90102	1.69305	1.47295	1.25796	1.07801	0.919563	0.949658	0.956571	0.931991	0.877209	0.808524	0.745866	0.709558	0.697586	0.705137	0.736444	0.780975	0.829799	0.868798	0.910873	0.947033	0.985619	1.01864	1.06111	1.1048	1.17686	1.22128	1.24534	1.26596	1.27781	1.26713	1.22809	1.17298	1.11258	1.08345	1.04593	1.04206	1.0893	1.13216	1.14345	1.14974
		85	1.65523	1.60326	1.55659	1.55833	1.61851	1.65136	1.65666	1.65636	1.59255	1.4667	1.46132	1.43564	1.40345	1.42752	1.49907	1.29497	1.15677	1.01737	0.885607	0.725014	0.744264	0.735657	0.70995	0.650732	0.60482	0.573595	0.572573	0.584185	0.615217	0.644707	0.672401	0.70172	0.741823	0.773861	0.820075	0.868747	0.911216	0.898833	0.866498	0.820112	0.785379	0.762247	0.788456	0.825436	0.860276	0.878716	0.885996
		86	1.73078	1.70571	1.69459	1.68124	1.71153	1.78452	1.6605	1.46658	1.28312	1.05204	0.820102	0.774548	0.794425	0.790024	0.783276	0.735038	0.700602	0.679125	0.674985	0.685202	0.699409	0.723724	0.75511	0.785	0.822624	0.868666	0.911973	0.956341	1.00423	1.04634	1.07632	1.10621	1.12605	1.13179	1.13861	1.14501	1.15031	1.1294	1.09554	1.05587	1.01979	0.974241	0.964041	0.980951	0.993178	1.01444	1.05298
		87	1.6042	1.5999	1.57725	1.56322	1.54754	1.52967	1.54098	1.55558	1.55431	1.55056	1.53495	1.51827	1.5337	1.44762	1.29212	1.15606	1.05225	0.905443	0.8427	0.840571	0.816095	0.751175	0.691844	0.655099	0.628341	0.614525	0.619516	0.644995	0.683136	0.72617	0.781415	0.842434	0.896177	0.939774	0.984383	1.00709	1.02086	1.01866	0.974556	0.935932	0.918489	0.90222	0.913559	0.955973	0.988906	1.02045	1.04628
		88	1.6042	1.5999	1.57725	1.56322	1.54754	1.52967	1.54098	1.55558	1.55431	1.55056	1.53495	1.51827	1.5337	1.44762	1.29212	1.15606	1.04997	0.886891	0.811071	0.797808	0.76736	0.696921	0.63987	0.606169	0.585797	0.587019	0.603167	0.660927	0.730954	0.778324	0.824879	0.872333	0.895273	0.903577	0.946043	0.978706	1.01687	1.03645	1.03658	1.03145	1.02639	1.01261	1.01783	1.03228	1.03764	1.04226	1.05222
		89	1.25214	1.25774	1.25467	1.23937	1.24092	1.26266	1.31645	1.3543	1.40072	1.41975	1.4331	1.20855	1.01254	0.87456	0.743016	0.619435	0.675992	0.692512	0.669041	0.634128	0.577574	0.557642	0.553244	0.543157	0.547502	0.549994	0.554841	0.587385	0.627428	0.657705	0.704153	0.749013	0.797685	0.849553	0.904216	0.954887	1.0017	0.984476	0.935161	0.893222	0.85893	0.828524	0.844901	0.88117	0.923497	0.949735	0.972974
		90	1.25214	1.25774	1.25467	1.23937	1.24092	1.26266	1.31645	1.3543	1.40072	1.41975	1.4331	1.20855	1.01254	0.808919	0.708723	0.580965	0.644847	0.679782	0.718786	0.656608	0.609086	0.580046	0.564183	0.570496	0.588827	0.619321	0.651407	0.691661	0.73745	0.788007	0.844222	0.911235	0.965926	1.00936	1.04023	1.05067	1.04221	0.995776	0.935013	0.886274	0.858578	0.855936	0.895763	0.950129	0.99689	1.01869	1.02923
		91	1.49631	1.47509	1.46455	1.45904	1.4667	1.50413	1.57179	1.6272	1.70654	1.76623	1.79126	1.81224	1.82557	1.79491	1.58362	1.41088	1.21608	1.03647	0.878296	0.885235	0.85573	0.807414	0.740782	0.671495	0.614988	0.59191	0.595993	0.62418	0.656601	0.697296	0.743404	0.783589	0.819476	0.855689	0.879069	0.901902	0.918407	0.904107	0.875504	0.859722	0.839847	0.832098	0.856114	0.896636	0.938908	0.961919	0.978212
		92	1.49631	1.47509	1.46455	1.45904	1.4667	1.50413	1.57179	1.6272	1.70654	1.76623	1.79126	1.81224	1.82557	1.79491	1.58362	1.41088	1.21608	1.01935	0.861538	0.85812	0.825047	0.780458	0.7398	0.683808	0.658805	0.658572	0.676733	0.713815	0.765802	0.816473	0.865696	0.912467	0.951255	0.968379	0.983596	0.999957	1.01346	1.0021	0.972447	0.946805	0.924814	0.909181	0.917042	0.950398	0.982653	1.00655	1.01883
		93	1.62185	1.63689	1.65122	1.63944	1.63126	1.63726	1.6771	1.68351	1.51635	1.35751	1.17397	0.980396	0.800309	0.814075	0.819093	0.795483	0.74145	0.692221	0.623537	0.546067	0.497576	0.474475	0.464582	0.471875	0.492228	0.525727	0.577117	0.630159	0.676153	0.716222	0.755534	0.782989	0.819618	0.857643	0.892389	0.922782	0.954221	0.942681	0.905845	0.881344	0.861342	0.845036	0.851384	0.878184	0.893497	0.897522	0.891368
		94	1.62185	1.63689	1.65122	1.63944	1.63126	1.63726	1.6771	1.68351	1.51635	1.35751	1.17397	0.980396	0.802448	0.848308	0.8579	0.841919	0.799311	0.756755	0.67328	0.602494	0.559698	0.535954	0.535851	0.537009	0.561645	0.590621	0.62828	0.655421	0.683203	0.699497	0.720468	0.739222	0.761183	0.787572	0.824095	0.85834	0.898358	0.918309	0.90566	0.883545	0.867289	0.850022	0.856676	0.897135	0.931186	0.965296	0.985922
		95	1.39819	1.40523	1.40912	1.39828	1.39531	1.41241	1.39978	1.24533	1.137	1.02199	0.905953	0.801804	0.840816	0.842117	0.821537	0.771043	0.732118	0.69494	0.659844	0.642359	0.641511	0.650245	0.672238	0.700108	0.734012	0.767443	0.801541	0.836379	0.862568	0.879768	0.901941	0.917106	0.924701	0.945673	0.97607	1.00698	1.04203	1.0372	1.00529	0.977073	0.942026	0.916246	0.934867	0.981135	1.01771	1.04598	1.0486
		96	1.39819	1.40523	1.40912	1.39828	1.39531	1.41241	1.39978	1.24533	1.137	1.02199	0.910144	0.806073	NaN	0.830195	0.806239	0.76406	0.693981	0.637474	0.599986	0.573133	0.559735	0.554093	0.555136	0.56491	0.583774	0.616125	0.655375	0.690769	0.725588	0.759697	0.780036	0.803023	0.835659	0.863093	0.876364	0.902896	0.932182	0.923809	0.89245	0.884311	0.877176	0.866537	0.889531	0.931529	0.960572	0.968486	0.965165
		97	1.56199	1.55274	1.55084	1.51535	1.51191	1.53053	1.56456	1.52979	1.39886	1.25288	1.10565	0.955934	0.861615	0.874837	0.876635	0.851366	0.811535	0.769116	0.742003	0.727062	0.723532	0.729118	0.752036	0.785226	0.820956	0.87144	0.922418	0.971854	1.01118	1.04602	1.06663	1.07761	1.07142	1.06119	1.05763	1.05077	1.04952	1.01975	0.973249	0.940111	0.900898	0.851603	0.859334	0.886748	0.907906	0.935239	0.972673
		98	1.66515	1.60172	1.60785	1.70802	1.70785	1.65464	1.68953	1.49937	1.25263	1.07149	0.975473	0.838926	0.888635	0.897401	0.896475	0.871691	0.834072	0.809557	0.810613	0.833158	0.866153	0.893848	0.929999	0.964157	0.986911	1.01581	1.06955	1.12586	1.18228	1.22508	1.24947	1.25869	1.26456	1.24746	1.24865	1.24882	1.24216	1.21352	1.1594	1.10923	1.07247	1.0405	1.0271	1.06885	1.09865	1.12738	1.14554
		99	1.66515	1.60172	1.60785	1.70802	1.70785	1.65464	1.68953	1.49937	1.25263	1.07149	0.976197	0.83083	0.873528	0.872566	0.864508	0.819103	0.764135	0.719777	0.714227	0.726219	0.75526	0.787374	0.826785	0.855694	0.873753	0.904782	0.931752	1.00359	1.06786	1.11941	1.16447	1.19952	1.19032	1.17457	1.17089	1.16253	1.17313	1.13348	1.08975	1.07617	1.06551	1.04513	1.07749	1.12044	1.14036	1.15386	1.17239
		100	1.48217	1.40599	1.38104	1.39024	1.44909	1.29827	1.19476	1.08589	0.97105	0.794981	0.829243	0.835463	0.826904	0.80785	0.777336	0.745327	0.717644	0.696161	0.681154	0.676734	0.682758	0.705166	0.72607	0.752556	0.793816	0.831261	0.867129	0.928573	0.985738	1.05627	1.11855	1.18837	1.24963	1.2943	1.3175	1.35665	1.38293	1.3451	1.28489	1.2373	1.19044	1.13906	1.14369	1.18689	1.20146	1.20158	1.19886
		101	1.48217	1.40599	1.38104	1.39024	1.44909	1.29827	1.19476	1.08589	0.975692	0.80367	0.849441	0.866635	0.869386	0.856804	0.840125	0.807846	0.789102	0.786219	0.792558	0.818549	0.867876	0.919148	0.968871	1.01557	1.05224	1.08393	1.10638	1.13157	1.16889	1.21259	1.27066	1.33181	1.38437	1.42118	1.45139	1.46151	1.47128	1.39423	1.28515	1.20473	1.14791	1.09625	1.12782	1.1952	1.23566	1.25298	1.26271
		102	1.59294	1.61767	1.63329	1.65943	1.67692	1.67858	1.62525	1.42119	1.19504	0.964872	0.808472	0.682239	0.704703	0.712587	0.711933	0.654544	0.624236	0.625871	0.647347	0.697605	0.752155	0.813193	0.852235	0.891967	0.930588	0.964943	0.983784	1.01139	1.01774	1.00765	1.00896	1.02298	1.03358	1.06064	1.08775	1.11043	1.12336	1.10177	1.05751	1.03219	1.01347	1.00761	1.04363	1.10026	1.1448	1.19459	1.22531
		103	1.59294	1.61767	1.63329	1.65943	1.67692	1.67858	1.62525	1.42119	1.19504	0.958276	0.795079	0.672266	0.70252	0.718097	0.739321	0.700838	0.684364	0.690137	0.708152	0.740661	0.782961	0.820088	0.853153	0.89496	0.923591	0.958838	0.978908	1.00058	1.01243	1.02933	1.03004	1.04875	1.06538	1.08661	1.09906	1.12045	1.13275	1.09231	1.02007	0.969854	0.92411	0.898385	0.940367	1.01539	1.08549	1.15434	1.20445
		104	1.66983	1.68749	1.70729	1.71234	1.75315	1.74738	1.77381	1.78681	1.81645	1.85607	1.89157	1.90654	1.91702	1.88277	1.8704	1.90704	1.67158	1.42725	1.21147	0.98132	0.762252	0.786903	0.807802	0.83053	0.818854	0.778129	0.752784	0.744799	0.75053	0.776297	0.811014	0.84857	0.892901	0.933742	0.956246	0.989871	1.03509	1.05502	1.04468	1.04612	1.03884	1.03204	1.04992	1.0933	1.13083	1.16118	1.17764
		105	1.60903	1.62856	1.64162	1.6934	1.7211	1.54805	1.36446	1.18868	0.96691	0.811837	0.844688	0.849639	0.834802	0.847616	0.795109	0.746417	0.725482	0.738978	0.769113	0.798477	0.837333	0.879489	0.901206	0.918232	0.944856	0.968564	0.975057	0.993831	1.00976	1.02798	1.04459	1.06628	1.0709	1.07956	1.09629	1.10945	1.12791	1.0976	1.04377	0.990557	0.943678	0.907696	0.94248	1.01029	1.0715	1.11818	1.15012
		106	1.60903	1.62856	1.64162	1.6934	1.7211	1.54805	1.36446	1.18868	1.01969	0.862331	0.900386	0.918008	0.917022	0.888912	0.84627	0.801644	0.776236	0.76052	0.757304	0.776272	0.80899	0.836661	0.875819	0.922197	0.961104	0.98597	0.998271	1.01528	1.01435	1.03042	1.05448	1.10305	1.15328	1.20457	1.23038	1.25115	1.26871	1.23248	1.17458	1.13278	1.09817	1.06381	1.09957	1.1686	1.24043	1.29041	1.31979
		107	1.25102	1.24648	1.24874	1.25555	1.27171	1.27181	1.37399	1.26262	1.10876	0.938094	0.828218	0.649807	0.660246	0.69168	0.735239	0.696422	0.651443	0.629024	0.630204	0.659789	0.703692	0.741299	0.790825	0.824678	0.843138	0.858498	0.877273	0.871897	0.867872	0.88046	0.884406	0.88789	0.88303	0.886676	0.886915	0.896854	0.923846	0.919202	0.908882	0.89948	0.903798	0.898484	0.937073	0.980537	1.00613	1.02785	1.04137
		108	1.25102	1.24648	1.24874	1.25555	1.27171	1.27181	1.37399	1.26262	1.10876	0.938094	0.826941	0.639682	0.636122	0.651232	0.690167	0.656919	0.619272	0.605515	0.605264	0.623177	0.649305	0.690421	0.725443	0.77128	0.815244	0.848323	0.87902	0.893755	0.900992	0.890637	0.889135	0.881287	0.893891	0.918021	0.949281	0.967987	0.990571	0.93171	0.870808	0.821997	0.799751	0.774714	0.828413	0.87161	0.909494	0.929785	0.943955
		109	1.79121	1.79562	1.80517	1.78306	1.76488	1.7383	1.71541	1.70663	1.69126	1.50493	1.3374	1.16464	1.01078	0.827825	0.828715	0.825991	0.815701	0.763266	0.734551	0.723287	0.723465	0.74465	0.772145	0.806249	0.841762	0.877421	0.906761	0.944263	0.98193	1.01051	1.04681	1.07212	1.08829	1.10513	1.1252	1.13001	1.16265	1.15114	1.10613	1.07221	1.04738	1.02041	1.0345	1.08445	1.1125	1.13433	1.13573
		110	1.79121	1.79562	1.80517	1.78306	1.76488	1.7383	1.71541	1.70663	1.69126	1.50493	1.3374	1.16464	1.00544	0.831315	0.833011	0.82532	0.808518	0.753044	0.71518	0.695815	0.700684	0.726065	0.76844	0.81294	0.860145	0.896438	0.927662	0.960958	0.980537	1.01236	1.04541	1.05177	1.06812	1.09248	1.11598	1.15087	1.21218	1.204	1.16504	1.13137	1.09391	1.06626	1.08796	1.13966	1.17059	1.19219	1.1901
		111	1.85171	1.81951	1.80646	1.83732	1.89083	1.90931	1.92173	1.91538	1.89696	1.8836	1.8945	1.93229	1.72373	1.51464	1.29235	1.09482	0.882989	0.914601	0.916465	0.918188	0.887472	0.83297	0.787581	0.770261	0.779018	0.815466	0.849585	0.887666	0.927322	0.965658	1.00122	1.03668	1.05848	1.09966	1.1149	1.1214	1.14694	1.13059	1.07643	1.05033	1.04049	1.02628	1.07751	1.14962	1.2101	1.24254	1.27349
		112	1.66741	1.69509	1.70772	1.69395	1.69769	1.73264	1.77515	1.84816	1.94749	1.75925	1.54364	1.29202	1.07518	0.844818	0.873676	0.885058	0.901097	0.867066	0.839392	0.819697	0.802622	0.817987	0.844365	0.873659	0.91581	0.958584	0.992825	1.03329	1.08025	1.11149	1.13372	1.15075	1.16108	1.18413	1.2106	1.2449	1.28517	1.26692	1.1976	1.14475	1.11121	1.06837	1.07302	1.09848	1.11159	1.09684	1.08183
		113	1.66741	1.69509	1.70772	1.69395	1.69769	1.73264	1.77515	1.84816	1.94749	1.75925	1.54364	1.29202	1.06842	0.843456	0.876841	0.879699	0.893378	0.858242	0.821023	0.796698	0.787302	0.783449	0.792816	0.807726	0.834614	0.853163	0.883032	0.92156	0.955062	0.979288	1.0198	1.0618	1.09364	1.12786	1.16724	1.21858	1.27071	1.26841	1.2168	1.17134	1.11078	1.04443	1.01376	1.02027	0.992061	0.954521	0.922042
		114	1.70824	1.72822	1.75745	1.77969	1.78999	1.81094	1.83061	1.81862	1.80343	1.79427	1.77731	1.79448	1.83136	1.84039	1.88814	1.95733	1.71005	1.49429	1.2872	1.05877	0.824073	0.869806	0.867994	0.871197	0.848071	0.805359	0.779342	0.759122	0.757026	0.766778	0.796556	0.822095	0.855867	0.88078	0.903737	0.928922	0.958511	0.963866	0.957898	0.957967	0.948849	0.942483	0.963695	1.00905	1.0452	1.07758	1.09837
		115	1.66598	1.69883	1.74888	1.76413	1.78413	1.82191	1.86051	1.86792	1.90082	1.92629	1.94765	1.69246	1.47003	1.24117	1.05079	0.837731	0.869996	0.871019	0.824089	0.753594	0.689616	0.630235	0.601712	0.61316	0.635696	0.669616	0.71053	0.760954	0.808027	0.852585	0.88684	0.92252	0.94436	0.982766	1.01225	1.04292	1.05656	1.03893	0.973901	0.925905	0.889231	0.868937	0.878057	0.906462	0.92007	0.917531	0.906853
		116	1.66598	1.69883	1.74888	1.76413	1.78413	1.82191	1.86051	1.86792	1.90082	1.92629	1.94765	1.69246	1.47003	1.22905	1.03042	0.823196	0.845246	0.844372	0.825006	0.779053	0.729368	0.695561	0.690399	0.69945	0.72555	0.746372	0.773621	0.812587	0.861899	0.914624	0.966689	1.02049	1.06019	1.09624	1.1209	1.15124	1.18423	1.16907	1.11245	1.05108	0.988641	0.92329	0.898201	0.909078	0.921809	0.931138	0.937906
		117	1.45793	1.46805	1.48521	1.5053	1.50851	1.5257	1.60436	1.65293	1.69625	1.72319	1.74407	1.72321	1.76021	1.55925	1.38289	1.16272	1.00958	0.806661	0.830202	0.832873	0.849347	0.819888	0.795025	0.779082	0.77922	0.795248	0.825075	0.862934	0.898875	0.928135	0.968924	1.00486	1.04397	1.08693	1.12494	1.15237	1.16273	1.12373	1.04967	0.999034	0.957448	0.925185	0.941483	0.984609	1.01843	1.03682	1.05358
		118	1.45793	1.46805	1.48521	1.5053	1.50851	1.5257	1.60436	1.65293	1.69625	1.72319	1.74407	1.72321	1.76021	1.57608	1.39972	1.24042	1.09462	NaN	0.898369	0.903758	0.906954	0.870965	0.841314	0.823176	0.819949	0.829136	0.85314	0.876095	0.906159	0.933812	0.961233	0.984196	1.00854	1.03932	1.07072	1.09671	1.12338	1.09987	1.04103	0.990681	0.958672	0.933346	0.967311	1.02449	1.07454	1.11069	1.14221
		119	NaN	1.48645	1.45967	1.44503	1.41283	1.40922	1.4432	1.47395	1.33285	1.23197	1.10167	0.979869	0.873487	0.934897	0.961569	0.983811	0.953947	0.889746	0.794481	0.720763	0.676748	0.667658	0.681009	0.745308	0.810284	0.873319	0.918832	0.95646	1.00531	1.02806	1.02244	1.02738	1.0497	1.0468	1.05768	1.09166	1.10696	1.0981	1.04917	1.00002	0.948063	0.913117	0.901768	0.951828	1.00037	1.02822	1.04231
		120	NaN	1.48645	1.45967	1.44503	1.41283	1.40922	1.4432	1.47395	1.33285	1.23197	1.10167	0.966243	0.840637	0.887578	0.89434	0.894002	0.863915	0.826079	0.79865	0.790449	0.799862	0.819072	0.847782	0.872237	0.898722	0.923206	0.954761	0.984369	1.02149	1.058	1.09616	1.12381	1.15726	1.18613	1.2226	1.2549	1.28904	1.26239	1.19926	1.13391	1.06074	0.989257	0.967531	0.974005	0.971026	0.982694	1.00821
		121	NaN	NaN	NaN	NaN	NaN	NaN	NaN	1.6533	1.63339	1.68733	1.69657	1.72942	1.77901	1.79054	1.82562	1.87935	1.9317	1.71246	1.51845	1.32756	1.12163	0.875312	0.898045	0.866682	0.81233	0.754886	0.69859	0.665173	0.666649	0.680488	0.71143	0.758217	0.807218	0.848909	0.876896	0.913167	0.946403	0.946932	0.916675	0.900329	0.880627	0.863803	0.881538	0.919389	0.951926	0.973699	0.98868
		122	NaN	NaN	NaN	NaN	NaN	NaN	NaN	NaN	NaN	0.870527	0.91034	0.894151	0.874242	0.838212	0.777151	0.736634	0.7091	0.695468	0.692595	0.693194	0.702761	0.717204	0.748415	0.795317	0.849679	0.898175	0.942126	0.969283	0.994387	1.01426	1.03586	1.06228	1.12278	1.1737	NaN	1.235	1.29505	1.2995	1.23898	1.19519	1.14683	1.10425	1.10552	1.15146	1.18275	1.21037	1.22187
		123	NaN	NaN	NaN	NaN	NaN	NaN	NaN	NaN	NaN	NaN	NaN	NaN	NaN	0.74745	0.850579	0.826995	0.823235	0.786798	0.747203	0.724988	0.716864	0.72712	0.751572	0.775839	0.808777	0.841174	0.884286	0.92757	0.970957	1.01765	1.05621	1.09813	1.15252	1.20472	1.2642	1.32425	1.36388	1.30636	1.2206	1.13981	1.07683	1.00787	1.01224	1.04968	1.07343	1.06752	1.05796
		124	NaN	NaN	NaN	NaN	NaN	NaN	NaN	NaN	NaN	NaN	NaN	NaN	NaN	NaN	0.870375	0.847612	0.899253	0.904505	0.90803	0.903659	0.869068	0.836655	0.812126	0.79833	0.789693	0.785012	0.781315	0.783934	0.784025	0.787458	0.795744	0.81635	0.847676	0.883068	0.921505	0.953265	0.959528	0.950976	0.914711	0.880929	0.864979	0.86358	0.872061	0.906202	0.935086	0.948198	0.964582
		125	NaN	NaN	NaN	NaN	NaN	NaN	NaN	NaN	NaN	NaN	NaN	NaN	NaN	NaN	0.870375	0.883356	0.913319	0.922534	0.935715	0.920749	0.888893	0.868977	0.861088	0.86613	0.881772	0.909269	0.95766	0.990186	1.01671	1.04788	1.08698	1.11389	1.15342	1.19373	1.22476	1.24203	1.2601	1.24033	1.17634	1.11354	1.0593	1.00363	0.980364	0.994445	1.00735	1.02625	1.04623
		126	1.72934	1.73317	1.78726	1.78819	1.80947	1.81401	1.83514	1.81741	1.81894	1.82269	1.85308	1.86917	1.88663	1.90129	1.90166	1.88174	1.62571	1.42393	1.13637	0.938106	0.742501	0.749514	0.690331	0.692521	0.609376	0.526545	0.484148	0.470061	0.479344	0.513987	0.553912	0.601561	0.634502	0.659776	0.684389	0.72435	0.758881	0.810428	0.848584	0.872264	0.883105	0.890569	0.886162	0.890131	0.902671	0.908606	0.91314
		127	1.72934	1.73317	1.78726	1.78819	1.80947	1.81401	1.83514	1.81741	1.81894	1.82269	1.85308	1.86917	1.88663	1.90129	1.90166	1.88174	1.62571	1.42393	1.189	0.995974	0.806096	0.826715	0.788785	0.761169	0.723811	0.69542	0.697435	0.731936	0.781909	0.809822	0.86406	0.909241	0.941283	0.980193	1.02562	1.04329	1.03848	1.03773	1.00941	0.991693	0.972374	0.986397	0.993258	1.01002	1.01404	1.01071	1.01038
		128	1.71862	1.73319	1.80028	1.81579	1.81189	1.82703	1.83869	1.80719	1.81163	1.59845	1.40434	1.21629	1.03562	0.869608	0.910854	0.902778	0.875015	0.833539	0.776329	0.741027	0.714042	0.701103	0.690775	0.688216	0.701052	0.723174	0.756072	0.79306	0.828715	0.847866	0.86836	0.885846	0.906303	0.934838	0.967526	0.987224	1.00545	0.963842	0.905444	0.852028	0.813518	0.774365	0.796368	0.829209	0.851065	0.864547	0.874185
		129	1.71862	1.73319	1.80028	1.81579	1.81189	1.82703	1.83869	1.80719	1.81163	1.62716	1.43306	1.245	1.06257	0.862845	0.858245	0.837758	0.79843	0.734034	0.692498	0.649476	0.613822	0.595306	0.603239	0.609266	0.655545	0.709002	0.76278	0.813789	0.871255	0.890254	0.900657	0.924458	0.933752	0.946821	0.969447	0.994066	1.00817	0.98298	0.923374	0.863811	0.819221	0.780884	0.803237	0.85649	0.901758	0.933916	0.951179
		130	1.76767	1.7949	1.78774	1.73856	1.72924	1.69921	1.72666	1.77255	1.85116	1.76767	1.56796	1.27772	1.03089	0.816232	0.709731	0.699192	0.733555	0.694459	0.636168	0.593366	0.578683	0.567666	0.573192	0.587115	0.619355	0.660769	0.708578	0.762721	0.817617	0.870995	0.922968	0.994291	1.05266	1.09654	1.13422	1.15832	1.12352	1.07091	1.01005	0.949858	0.902663	0.893383	0.910559	0.952996	0.999411	1.04103	1.09453
		131	1.76767	1.7949	1.78774	1.73856	1.72924	1.69921	1.72666	1.77255	1.85116	1.76767	1.56796	1.27772	1.03118	0.8131	0.699367	0.691203	0.723516	0.684419	0.632787	0.612848	0.614695	0.626332	0.652289	0.682493	0.713398	0.739871	0.760259	0.788698	0.830169	0.884569	0.94265	0.994913	1.04168	1.0606	1.05999	1.0632	1.08679	1.0706	1.03722	1.01243	0.980418	0.942694	0.939485	0.972381	0.996567	1.02678	1.0555
		132	1.56339	1.58543	1.57453	1.61852	1.64222	1.66134	1.67157	1.66464	1.64692	1.65081	1.64416	1.62782	1.67462	1.69101	1.5525	1.38068	1.2106	1.03275	0.849183	0.812597	0.793723	0.763103	0.699405	0.651115	0.617674	0.601463	0.618642	0.645584	0.691983	0.734293	0.772851	0.792408	0.804109	0.812624	0.828271	0.851451	0.882359	0.866217	0.837205	0.807601	0.792083	0.787342	0.813346	0.843669	0.871192	0.875119	0.864895
		133	1.63416	1.6157	1.6072	1.58647	1.54731	1.53685	1.57772	1.62207	1.49471	1.36447	NaN	1.24616	1.08662	0.917608	0.909378	0.897759	0.858621	0.816389	0.784195	0.766391	0.775961	0.802575	0.83655	0.862577	0.903041	0.933547	0.953827	0.984431	1.03118	1.0724	1.11995	1.16721	1.20325	1.24128	1.27973	1.30936	1.3457	1.31935	1.24906	1.17581	1.09678	1.01196	0.991044	1.0011	1.01136	1.03541	1.06679
		134	1.41445	1.41085	1.3866	1.38516	1.39483	1.41427	1.5113	1.38245	1.22828	1.06189	0.928509	0.729141	0.737558	0.740073	0.742246	0.673621	0.616666	0.584466	0.592533	0.62691	0.6818	0.726769	0.777416	0.809178	0.830148	0.848732	0.876668	0.882832	0.892439	0.921791	0.934737	0.94433	0.95037	0.960938	0.960348	0.965236	0.992061	0.980841	0.955837	0.942831	0.948983	0.948969	0.990439	1.0426	1.06736	1.09418	1.09964
		135	1.41445	1.41085	1.3866	1.38516	1.39483	1.41427	1.5113	1.38245	1.22828	1.06189	0.921803	0.715339	0.708353	0.697741	0.69926	0.648706	0.601692	0.581477	0.584796	0.604228	0.634374	0.683558	0.732762	0.780524	0.837823	0.878976	0.910213	0.929062	0.938667	0.931824	0.932252	0.934514	0.960889	0.99206	1.01714	1.04084	1.05987	0.97209	0.899601	0.844935	0.806469	0.78062	0.844667	0.897454	0.942664	0.971811	0.989934
		136	1.54975	1.51471	1.47613	1.46371	1.45524	1.4652	1.47093	1.53665	1.56105	1.57624	1.59805	1.62548	1.64424	1.4675	1.26899	1.07973	0.905205	0.711855	0.740836	0.774261	0.80191	0.787192	0.740993	0.698527	0.661979	0.637103	0.64281	0.669116	0.706455	0.755039	0.815725	0.865568	0.907721	0.949278	0.979218	0.997704	1.02132	1.00501	0.957542	0.916395	0.890842	0.868098	0.881263	0.926999	0.973003	0.994382	1.00684
		137	1.54975	1.51471	1.47613	1.46371	1.45524	1.4652	1.47093	1.53665	1.56105	1.57624	1.59805	1.62548	1.64424	1.4675	1.26899	1.07973	0.906614	0.709998	0.7401	0.761226	0.766349	0.742019	0.704668	0.67103	0.658376	0.671835	0.693023	0.712521	0.737705	0.774217	0.811058	0.841742	0.872504	0.902272	0.932999	0.963826	0.999003	0.990647	0.954127	0.905543	0.863925	0.820309	0.817685	0.84188	0.865442	0.875591	0.884854
		138	NaN	NaN	NaN	NaN	NaN	NaN	NaN	NaN	NaN	NaN	0.849932	0.871935	0.875998	0.857276	0.830975	0.759432	0.699628	0.659415	0.647126	0.665739	0.703037	0.743957	0.780938	0.825067	0.86642	0.91569	0.972405	1.01218	1.02387	1.03528	1.04163	1.04354	1.07061	1.13167	1.19725	1.27254	1.34389	1.33212	1.25631	1.17921	1.11919	1.06857	1.09459	1.16284	1.20894	1.20848	1.186
		139	1.71333	1.68502	1.6593	1.66885	1.69052	1.70218	1.718	1.71224	1.68204	1.7038	1.65563	1.43682	1.23088	1.10446	0.938836	0.813629	0.852835	0.884912	0.850143	0.803567	0.786114	0.778391	0.788531	0.811224	0.844755	0.87732	0.921021	0.969163	1.00982	1.05594	1.10581	1.15527	1.19162	1.23067	1.25274	1.26744	1.26338	1.21915	1.13725	1.06465	0.992399	0.936407	0.929649	0.943051	0.955318	0.967125	0.96938
		140	1.71333	1.68502	1.6593	1.66885	1.69052	1.70218	1.718	1.71224	1.68204	1.7038	1.65563	1.43682	1.23088	1.06888	0.897659	0.759749	0.780372	0.790404	0.772206	0.718427	0.700261	0.699917	0.719347	0.746807	0.780388	0.816565	0.852498	0.897845	0.948806	0.988228	1.01509	1.05082	1.08154	1.09654	1.11583	1.13372	1.14922	1.11827	1.05423	0.998347	0.954133	0.908091	0.903005	0.929703	0.949139	0.958902	0.968261
		141	1.49992	1.44123	1.38067	1.36757	1.42759	1.51181	1.60444	1.65405	1.69582	1.62588	1.57657	1.55383	1.51666	1.3421	1.17572	0.96196	0.811037	0.699697	0.697654	0.736635	0.780888	0.761517	0.732356	0.712527	0.718764	0.730868	0.754682	0.790859	0.807179	0.799253	0.802279	0.796022	0.802979	0.831263	0.878452	0.916097	0.953242	0.925302	0.885376	0.848143	0.82216	0.801062	0.825196	0.854698	0.882184	0.893963	0.898685
		142	1.84355	1.84913	1.86721	1.9157	1.9738	1.98759	2.04252	2.10044	1.84784	1.59964	1.38037	1.13104	0.852899	0.840753	0.801676	0.755355	0.692615	0.645226	0.620185	0.623144	0.646235	0.691157	0.734556	0.770625	0.810861	0.853722	0.879483	0.92227	0.964627	0.988651	1.00729	1.03576	1.05499	1.07154	1.10002	1.12523	1.13501	1.09421	1.04146	0.989524	0.955899	0.936651	0.972059	1.02584	1.06584	1.09111	1.11051
		143	1.64353	1.61056	1.57778	1.54769	1.5262	1.53742	1.5577	1.56487	1.59423	1.61701	1.68111	1.62953	1.44472	1.23867	1.07962	0.878976	0.754387	0.751685	0.749294	0.70295	0.66575	0.650448	0.652865	0.650296	0.65967	0.675664	0.704817	0.742573	0.791484	0.836885	0.888628	0.958083	1.02296	1.07788	1.14457	1.18431	1.21105	1.16507	1.09194	1.00753	0.951088	0.899024	0.918117	0.965087	1.01896	1.05601	1.0758
		144	1.77647	1.75838	1.71527	1.6878	1.6688	1.67387	1.64884	1.49156	1.31969	1.17177	1.01583	0.863067	0.834176	0.817389	0.772937	0.738678	0.722168	0.730346	0.750776	0.782512	0.816549	0.869074	0.929035	0.984249	1.02597	1.06426	1.09848	1.12031	1.13455	1.1342	1.12037	1.10373	1.11645	1.1196	1.14962	1.19579	1.22627	1.18147	1.12802	1.0704	1.02159	0.977223	0.973082	0.990681	1.00812	1.01781	1.03035
		145	1.75285	1.75478	1.74662	1.74911	1.73676	1.74719	1.74842	1.79131	1.58916	1.40739	1.20991	1.01417	0.838824	0.882636	0.889092	0.86658	0.836869	0.757777	0.681427	0.635897	0.622906	0.633199	0.663085	0.705013	0.759953	0.804719	0.839981	0.869852	0.897907	0.913417	0.931096	0.951553	0.978675	1.00707	1.04589	1.09231	1.148	1.12961	1.09202	1.03715	0.969969	0.887607	0.869875	0.867254	0.864912	0.86943	0.88327
		146	NaN	NaN	NaN	NaN	NaN	NaN	NaN	NaN	NaN	NaN	NaN	0.886642	0.893838	0.878859	0.854205	0.809897	0.777978	0.747424	0.724321	0.729492	0.770217	0.825875	0.890346	0.956368	1.01253	1.06155	1.0901	1.11065	1.14318	1.17765	1.21314	1.2629	1.32545	1.37652	1.43424	1.45836	1.48333	1.43243	1.35658	1.27924	1.23103	1.17497	1.18351	1.20592	1.21257	1.20835	1.2106
		147	NaN	NaN	NaN	NaN	NaN	NaN	NaN	NaN	NaN	NaN	NaN	0.853588	0.839698	0.824717	0.785806	0.741185	0.722572	0.697476	0.69365	0.722498	0.766854	0.826349	0.892679	0.947213	1.00147	1.037	1.06183	1.0881	1.11042	1.13923	1.18624	1.23413	1.27544	1.33241	1.36786	1.38858	1.39758	1.34993	1.24018	1.1406	1.04852	0.975255	0.962063	0.994493	1.038	1.07128	1.09091
		148	NaN	NaN	NaN	NaN	NaN	NaN	NaN	NaN	NaN	NaN	NaN	0.853588	0.833561	0.810597	0.775108	0.763375	0.729374	0.707242	0.702515	0.707346	0.726143	0.74358	0.770658	0.813413	0.870439	0.92437	0.979301	1.02779	1.06652	1.08382	1.10233	1.12122	1.16076	1.18764	1.22666	1.26205	1.2735	1.24469	1.18505	1.12609	1.06276	1.02101	0.995281	1.00693	1.01463	1.00864	0.989747
		149	NaN	NaN	NaN	NaN	NaN	NaN	NaN	NaN	NaN	NaN	NaN	1.451	1.34788	1.36767	1.34725	1.36084	1.37871	1.39305	1.39889	1.42473	1.44818	1.47487	1.50308	1.54737	1.59303	1.6606	1.71163	1.74801	1.78942	1.84178	1.88113	1.89208	1.90742	1.91034	1.87191	1.84111	1.85907	1.78642	1.68226	1.59596	1.49745	1.39439	1.39939	1.42535	1.4633	1.4967	1.51297
		150	NaN	NaN	NaN	NaN	NaN	NaN	NaN	NaN	NaN	NaN	NaN	NaN	0.783006	0.870574	0.900987	0.896404	0.877209	0.809402	0.741095	0.700002	0.682009	0.688973	0.701359	0.729069	0.765869	0.810487	0.855983	NaN	0.911131	0.965017	1.01077	1.05663	1.10154	1.14089	1.17369	1.21436	1.25863	1.2372	1.17191	1.11669	1.05941	0.991417	0.96869	0.979635	0.979017	0.982243	0.990636
		151	NaN	NaN	NaN	NaN	NaN	NaN	NaN	NaN	NaN	NaN	NaN	NaN	0.783006	0.827224	0.850242	0.851242	0.832578	0.791427	0.746511	0.714153	0.681589	0.674347	0.67739	0.69381	0.731989	0.778863	0.82755	0.871165	0.903188	0.928974	0.965261	0.997678	1.02797	1.05849	1.07487	1.09649	1.12279	1.10879	1.05767	1.0115	0.959771	0.894643	0.870008	0.877346	0.879191	0.876214	0.874744
		152	NaN	NaN	NaN	NaN	NaN	NaN	NaN	NaN	NaN	NaN	NaN	NaN	NaN	NaN	NaN	0.464703	0.589749	0.638255	0.696824	0.754496	0.719383	0.698738	0.705305	0.692028	0.689803	0.722297	0.764691	0.800329	0.841304	0.879609	0.931649	0.968463	0.989601	1.0218	1.06295	1.07314	1.11324	1.10677	1.08043	1.04549	1.02159	0.98884	1.01733	1.05356	1.07877	1.09609	1.09022
		153	1.57507	1.54252	1.48272	1.461	1.44509	1.28084	1.10787	0.963467	0.77192	0.624953	0.671688	0.676425	0.679228	0.666066	0.644586	0.603467	0.583151	0.577793	0.593652	0.614638	0.647132	0.693175	0.738094	0.78444	0.826955	0.861387	0.88857	0.904266	0.917959	0.960774	1.003	1.03742	1.1053	1.16475	1.20675	1.25802	1.3114	1.29443	1.24799	1.19385	1.14745	1.10832	1.12066	1.17062	1.22233	1.26232	1.29223
		154	1.57507	1.54252	1.48272	1.461	1.44509	1.28084	1.10787	0.963467	0.784356	0.667192	0.718435	0.737324	0.751541	0.752741	0.723423	0.698001	0.679959	0.683087	0.694277	0.728261	0.776945	0.831802	0.878788	0.925387	0.960968	1.00161	1.03792	1.09058	1.137	1.18501	1.22378	1.27016	1.28089	1.29839	1.31359	1.31209	1.30965	1.27083	1.20371	1.15043	1.11594	1.09005	1.11955	1.17593	1.21778	1.26388	1.29005
		155	1.45489	1.43366	1.40247	1.37984	1.37352	1.37569	1.38957	1.41469	1.42594	1.42296	1.45938	1.41637	1.24276	1.06221	0.938506	0.791847	0.694938	0.710906	0.737791	0.716497	0.687282	0.67416	0.67712	0.674703	0.684559	0.6972	0.721995	0.759396	0.803728	0.843997	0.894725	0.953689	1.00151	1.04995	1.10073	1.13201	1.15192	1.11898	1.05281	0.969885	0.92228	0.879812	0.886602	0.928555	0.98637	1.01601	1.03721
		156	1.67391	1.6776	1.7218	1.77569	1.83785	1.89285	1.68187	1.49647	1.25079	1.02035	0.801395	0.833865	0.81283	0.812139	0.760268	0.710149	0.68025	0.654948	0.658889	0.67628	0.712814	0.749296	0.802268	0.862343	0.918122	0.959483	1.00351	1.03482	1.06815	1.11308	1.15615	1.20161	1.25784	1.30045	1.3231	1.35635	1.39859	1.38844	1.3293	1.27007	1.22534	1.17557	1.18501	1.22135	1.28241	1.30288	1.31198
		157	1.67391	1.6776	1.7218	1.77569	1.83785	1.89285	1.68187	1.49647	1.24824	1.01342	0.792567	0.837696	0.811719	0.820489	0.788981	0.761456	0.744967	0.76714	0.808558	0.855217	0.905585	0.952658	0.999772	1.03848	1.0702	1.10835	1.15346	1.18375	1.20846	1.23215	1.25115	1.2702	1.29233	1.31017	1.32204	1.33418	1.34839	1.30533	1.23618	1.17837	1.13441	1.07923	1.09568	1.12797	1.15943	1.17517	1.16982
		158	1.60157	1.60442	1.6241	1.63113	1.66034	1.615	1.47394	1.30269	1.15256	0.998888	0.905616	0.900562	0.897363	0.891199	0.851135	0.816236	0.799713	0.812814	0.833952	0.87844	0.929126	0.993059	1.03959	1.08392	1.13194	1.16659	1.1842	1.20468	1.22285	1.23561	1.27301	1.31161	1.35522	1.3864	1.43025	1.4558	1.47812	1.45205	1.39057	1.32557	1.27054	1.22958	1.24207	1.29023	1.31451	1.33306	1.32394
		159	1.60157	1.60442	1.6241	1.63113	1.66034	1.615	1.47394	1.30269	1.13611	0.966126	0.86775	0.849759	0.839861	0.828044	0.790585	0.750742	0.732129	0.725896	0.742222	0.772088	0.811921	0.852775	0.895961	0.946269	0.99495	1.04466	1.09052	1.14577	1.19384	1.23927	1.2859	1.33857	1.36675	1.38775	1.39857	1.41329	1.43694	1.39895	1.34044	1.30857	1.27517	1.23245	1.24811	1.30041	1.33146	1.34463	1.33961
		160	1.67443	1.70177	1.73591	1.76633	1.80261	1.86549	1.88711	1.89174	1.87279	1.84683	1.87021	1.91005	1.95047	2.01463	1.80575	1.57945	1.30395	1.0908	0.848356	0.868359	0.860144	0.868016	0.819277	0.782428	0.761264	0.749243	0.752991	0.774897	0.802361	0.841391	0.881174	0.928482	0.978938	1.02613	1.06715	1.11292	1.1542	1.16511	1.13584	1.10742	1.08017	1.05944	1.06258	1.10554	1.14035	1.19404	1.22732
		161	1.67443	1.70177	1.73591	1.76633	1.80261	1.86549	1.88711	1.89174	1.87279	1.84683	1.87021	1.91005	1.95047	2.01463	1.80575	1.57945	1.34872	1.14024	NaN	0.903956	0.918632	0.914687	0.884439	0.848974	0.826918	0.832529	0.847838	0.881687	0.927577	0.978432	1.03156	1.08711	1.12768	1.15298	1.19509	1.22464	1.24884	1.2601	1.21658	1.18221	1.16522	1.1544	1.15395	1.20166	1.22793	1.23561	1.23776
		162	1.75642	1.74679	1.75119	1.7441	1.73152	1.72889	1.73287	1.72184	1.72764	1.73619	1.76487	1.84497	1.63241	1.44735	1.26823	1.0826	0.84752	0.909654	0.917406	0.917165	0.880463	0.84716	0.813646	0.79162	0.791328	0.799266	0.828108	0.875465	0.927981	0.970815	1.02235	1.07515	1.12323	1.17738	1.23499	1.28063	1.31318	1.28854	1.20013	1.11175	1.03199	0.958313	0.937914	0.959423	0.981215	0.992302	0.99366
		163	1.75642	1.74679	1.75119	1.7441	1.73152	1.72889	1.73287	1.72184	1.72764	1.73619	1.76487	1.84497	1.67773	1.49668	NaN	1.35127	1.16228	0.924977	0.92527	0.912746	0.866594	0.820127	0.778298	0.757302	0.750838	0.756044	0.77921	0.81691	0.856038	0.898089	0.942883	0.974458	1.00083	1.02404	1.05069	1.07564	1.10967	1.10868	1.07078	1.03518	0.999684	0.958102	0.94848	0.991143	1.02131	1.05172	1.08485
		164	1.56113	1.5584	1.55463	1.52892	1.49725	1.47132	1.42796	1.40855	1.42521	1.44909	1.46948	1.50374	1.5389	1.55988	1.41839	1.29627	1.12849	0.980861	0.827664	0.815964	0.777149	0.780725	0.738562	0.703428	0.708371	0.73664	0.772095	0.804457	0.839254	0.862214	0.881159	0.903796	0.94626	0.99796	1.05392	1.09229	1.1313	1.1121	1.05502	1.00312	0.970717	0.944074	0.968332	1.02105	1.071	1.10387	1.1039
		165	1.56113	1.5584	1.55463	1.52892	1.49725	1.47132	1.42796	1.40855	1.42521	1.44909	1.46948	1.50374	1.5389	1.55988	1.41839	1.29627	1.1289	0.986376	0.856989	0.888386	0.883564	0.917705	0.904023	0.879516	0.8687	0.890409	0.921142	0.950216	0.974418	0.998352	1.0152	1.03368	1.06744	1.10216	1.12988	1.16171	1.17338	1.1288	1.07546	1.0413	1.00063	0.97915	1.00639	1.04048	1.05711	1.06787	1.07215
		166	1.47116	1.47783	1.48679	1.50576	1.51242	1.54995	1.40011	1.25864	1.1126	0.982463	0.818217	0.822079	0.802891	0.774358	0.735161	0.68911	0.663884	0.669928	0.693522	0.723381	0.762033	0.809662	0.854877	0.900564	0.953632	1.00827	1.05097	1.07035	1.12149	1.14794	1.16896	1.18922	1.22776	1.21237	1.22848	1.28553	1.33486	1.27434	1.21762	1.14373	1.02455	0.94319	0.967707	0.98994	1.008	1.03489	1.02673
		167	1.47116	1.47783	1.48679	1.50576	1.51242	1.54995	1.40011	1.25864	1.1126	0.9686	0.794814	0.802143	0.785837	0.753617	0.718989	0.672844	0.629678	0.607122	0.606155	0.611013	0.633037	0.673274	0.702833	0.743818	0.791437	0.821176	0.865552	0.923902	0.962591	0.980723	1.01077	1.03852	1.08628	1.12346	1.20076	1.26119	1.28935	1.23662	1.17907	1.114	1.07124	1.03109	1.06235	1.11289	1.14176	1.13707	1.13602
		168	1.53447	1.57597	1.61223	1.62147	1.63713	1.65838	1.69066	1.4957	1.33249	1.16795	0.99252	0.794694	0.80049	0.777786	0.741106	0.723313	0.705367	0.713549	0.743409	0.791658	0.826384	0.868061	0.904353	0.935275	0.957705	1.00013	1.02988	1.08237	1.11994	1.15111	1.17661	1.21199	1.2157	1.23651	1.26256	1.29394	1.32825	1.30459	1.27017	1.24349	1.2071	1.17465	1.20147	1.23296	1.26061	1.26957	1.25755
		169	1.70114	1.73915	1.75615	1.76228	1.7456	1.73372	1.68093	1.64746	1.6482	1.62618	1.6258	1.64739	1.66312	1.65856	1.48123	1.31436	1.12115	0.966912	0.799864	0.819791	0.811516	0.817887	0.773603	0.737286	0.709638	0.68697	0.682032	0.683318	0.700049	0.731116	0.762661	0.781536	0.804414	0.831692	0.856741	0.889582	0.919672	0.905436	0.864369	0.826086	0.788967	0.78126	0.826573	0.873869	0.912576	0.931784	0.940829
		170	1.70114	1.73915	1.75615	1.76228	1.7456	1.73372	1.68093	1.64746	1.6482	1.62618	1.6258	1.64739	1.66312	1.65856	1.48123	1.31436	1.14643	0.992022	0.836869	0.852271	0.840771	0.827027	0.796214	0.76939	0.766401	0.764382	0.780067	0.788099	0.808349	0.833145	0.863458	0.871919	0.899083	0.930965	0.973911	1.00181	1.02987	0.99287	0.951488	0.910222	0.897487	0.886999	0.923245	0.940267	0.952277	0.946713	0.954384
		171	1.54954	1.57003	1.56889	1.54595	1.53847	1.51271	1.48551	1.48057	1.48643	1.48198	1.49272	1.50267	1.56897	1.60568	1.46742	1.30617	1.12587	0.938019	0.779089	0.799088	0.810557	0.835919	0.803995	0.779674	0.782188	0.806656	0.84255	0.869634	0.901553	0.952422	0.99975	1.03189	1.07586	1.11306	1.11794	1.1459	1.22865	1.25262	1.2208	1.20001	1.18306	1.09957	1.06077	1.04788	1.05245	1.00397	1.02532
		172	1.37459	1.35712	1.34966	1.31419	1.32154	1.31376	1.28624	1.27003	1.29943	1.28625	1.32509	1.14493	0.955105	0.791516	0.698285	0.54443	0.636511	0.678893	0.70549	0.673628	0.631274	0.594958	0.575682	0.584951	0.609716	0.63938	0.682395	0.743336	0.791347	0.830783	0.869914	0.891783	0.903396	0.921506	0.936965	0.97395	1.02134	1.00486	0.976508	0.951305	0.909565	0.878177	0.903574	0.944999	0.976132	0.997228	0.997413
		173	1.55149	1.58253	1.64182	1.65137	1.63203	1.64465	1.67479	1.70069	1.71245	1.70677	1.70721	1.67829	1.64389	1.6484	1.66713	1.48162	1.32372	1.16543	1.04378	0.915507	0.957091	0.972977	0.973973	0.920617	0.876318	0.840513	0.840399	0.849291	NaN	NaN	NaN	NaN	0.843934	0.843171	0.826669	0.829996	0.861601	0.894816	0.907038	0.926875	0.909439	0.886846	0.905457	0.953967	1.00701	1.06569	1.09625
		174	1.66908	1.67065	1.67494	1.67036	1.6837	1.67893	1.67375	1.66832	1.67836	1.69383	1.73376	1.71669	1.54934	1.37715	1.21527	1.03439	0.910896	0.918017	0.904586	0.861293	0.806574	0.76141	0.730955	0.715021	0.710704	0.717919	0.709763	0.710639	0.712843	0.721985	0.737232	0.766405	0.791912	0.815507	0.845209	0.869477	0.889248	0.876574	0.845433	0.800307	0.761549	0.724524	0.715314	0.723193	0.731149	0.734468	0.733572
		175	1.66908	1.67065	1.67494	1.67036	1.6837	1.67893	1.67375	1.66832	1.67836	1.69383	1.73376	1.71669	1.54934	1.37715	1.19653	1.00891	0.87735	0.889839	1.04302	1.19761	1.3487	1.52554	1.69502	1.70349	1.70897	1.71678	1.70328	1.69955	1.66732	1.6354	1.6031	1.57586	1.54461	1.5661	1.59277	1.60789	1.62205	1.60093	1.52727	1.4713	1.4429	1.43488	1.46139	1.537	1.58611	1.61181	1.58506
		176	2.00861	1.99209	1.99059	1.97789	1.99417	1.99441	2.02831	2.05127	1.88746	1.63121	1.38349	1.10587	0.876696	0.844578	0.886468	0.88955	0.883762	0.831909	0.76655	0.725383	0.707788	0.714777	0.720405	0.751068	0.784434	0.825426	0.85454	NaN	0.903574	0.948035	0.996908	1.04051	1.09296	1.14254	1.17584	1.2129	1.25021	1.22677	1.16134	1.10948	1.05221	0.989581	0.972687	0.970272	0.961259	0.954466	0.957714
		177	2.00861	1.99209	1.99059	1.97789	1.99417	1.99441	2.02831	2.05127	1.88746	1.63121	1.38349	1.10587	0.851745	0.806104	0.837044	0.841138	0.830548	0.800273	0.756038	0.72573	0.700256	0.689895	0.695363	0.712008	0.742725	0.788653	0.838634	0.873938	0.90692	0.940571	0.971339	0.994286	1.02735	1.05057	1.06714	1.09109	1.12165	1.10206	1.05649	1.00899	0.954568	0.891602	0.869283	0.874018	0.864956	0.860314	0.861113
		178	1.49867	1.49358	1.45632	1.43185	1.35564	1.33395	1.3156	1.28277	1.32052	1.3091	1.29071	1.31299	1.39065	1.1726	1.02793	0.907547	0.776243	0.600268	0.628152	0.65403	0.633313	0.574559	0.536898	0.511788	0.507346	0.515005	0.52369	0.525653	0.536311	0.546664	0.562297	0.582907	0.599723	0.645781	0.688397	0.749302	0.804728	0.824086	0.799359	0.778031	0.734078	0.698221	0.70514	0.735112	0.760035	0.772837	0.793488
		179	NaN	NaN	NaN	NaN	NaN	NaN	NaN	NaN	0.695457	NaN	0.848775	0.812	0.800134	0.740444	0.675654	0.636848	0.629511	0.648311	0.68515	0.732923	0.78766	0.832241	0.88502	0.930573	0.971813	1.01928	1.08096	1.14224	1.22856	1.29513	1.33877	1.38117	1.39729	1.37613	1.37216	1.37964	1.38652	1.31102	1.21042	1.13463	1.07198	1.00124	1.02473	1.08769	1.1469	1.17948	1.21532
		180	NaN	NaN	NaN	NaN	NaN	NaN	NaN	NaN	NaN	NaN	0.804337	0.859107	0.87411	0.88166	0.858455	0.832107	0.797287	0.766777	0.749555	0.760364	0.797044	0.843947	0.905007	0.968048	1.03009	1.07565	1.10753	1.12971	1.1513	1.16079	1.17929	1.22986	1.28927	1.33345	1.39434	1.43253	1.43984	1.38591	1.30975	1.23468	1.18176	1.14198	1.14875	1.1838	1.19265	1.1908	1.18826
		181	NaN	NaN	NaN	NaN	NaN	NaN	NaN	NaN	NaN	NaN	0.804337	0.88561	0.906089	0.912003	0.897959	0.861747	0.817547	0.786927	0.731052	0.727828	0.752179	0.798681	0.836727	0.916778	0.951678	0.96681	0.980802	1.02448	1.07659	1.12616	1.20122	1.28327	1.35829	1.4046	1.43761	1.44664	1.43212	1.34315	1.25043	1.17628	1.11296	1.04731	1.06179	1.0981	1.13773	1.18154	1.22378
		182	NaN	NaN	NaN	NaN	NaN	NaN	NaN	NaN	NaN	NaN	1.87579	1.53384	1.2203	1.01801	0.799611	0.815721	0.799871	0.782731	0.731676	0.667832	0.620443	0.598455	0.588038	0.591105	0.60685	0.634991	0.66674	0.715759	0.766763	0.825696	0.884758	0.950075	1.00085	1.06157	1.10011	1.12436	1.14335	1.11528	1.04314	0.986473	0.955285	0.926199	0.948464	1.00194	1.04989	1.08708	1.11481
		183	NaN	NaN	NaN	NaN	NaN	NaN	NaN	NaN	NaN	NaN	NaN	0.735059	0.549304	0.670759	0.657605	0.680081	0.711813	0.645503	0.596625	0.580402	0.574621	0.575222	0.578735	0.584417	0.598248	0.625344	0.675977	0.733361	0.790594	0.836937	0.871324	0.888316	0.904086	0.926849	0.949191	0.962381	0.969588	0.936398	0.878785	0.835667	0.805856	0.787261	0.802137	0.844613	0.866472	0.890103	0.895147
		184	NaN	NaN	NaN	NaN	NaN	NaN	NaN	NaN	NaN	NaN	NaN	NaN	NaN	0.777103	0.793942	0.831212	0.825467	0.795583	0.758716	0.694977	0.641515	0.613712	0.606178	0.608201	0.623314	0.654283	0.690912	0.739341	0.785494	0.841656	0.884305	0.923483	0.951767	0.995075	1.0269	1.09206	1.1532	1.15393	1.10842	1.04967	0.964213	0.88879	0.878368	0.90837	0.940037	0.957673	0.966676
		185	NaN	NaN	NaN	NaN	NaN	NaN	NaN	NaN	NaN	NaN	NaN	NaN	NaN	NaN	NaN	NaN	NaN	NaN	0.807066	0.767004	0.796093	0.794843	0.811972	0.798302	0.772861	0.758692	0.753875	0.75683	0.776094	0.809236	0.861055	0.901556	0.933564	0.961618	0.982117	1.00061	1.02748	1.00835	0.953764	0.90495	0.846345	0.79472	0.799529	0.837862	0.860818	0.882762	0.885404
		186	NaN	NaN	NaN	NaN	NaN	NaN	NaN	NaN	NaN	NaN	NaN	NaN	NaN	NaN	NaN	NaN	NaN	NaN	0.807066	0.878462	0.882973	0.892319	0.884334	0.846403	0.816102	0.80659	0.806451	0.823585	0.850121	0.881437	0.921504	0.946348	0.969113	0.988651	1.01728	1.03967	1.06786	1.06744	1.03707	1.00145	0.971358	0.952025	0.965123	1.00319	1.03112	1.04118	1.04047
		187	1.62718	1.65277	1.70296	1.7351	1.75891	1.79094	1.79946	1.78607	1.77197	1.76181	1.74712	1.75647	1.76684	1.79357	1.82521	1.64608	1.44707	1.22892	1.04247	0.8333	0.846313	0.861627	0.877355	0.844361	0.828169	0.800086	0.789415	0.811608	0.851265	0.888571	0.935463	0.986781	1.0208	1.03302	1.05167	1.05711	1.05158	1.02501	0.969483	0.922509	0.894172	0.88402	0.884554	0.9193	0.942247	0.953787	0.946317
		188	1.62718	1.65277	1.70296	1.7351	1.75891	1.79094	1.79946	1.78607	1.77197	1.76181	1.74712	1.75647	1.76684	1.79357	1.82521	1.64608	1.44707	1.22892	1.02893	0.821178	0.831341	0.837444	0.852744	0.822812	0.788131	0.74679	0.717554	0.69584	0.685739	0.685532	0.69231	0.714592	0.74223	0.776726	0.806006	0.829527	0.846538	0.843309	0.808597	0.773637	0.740636	0.710421	0.692841	0.703554	0.71223	0.722305	0.716912
		189	1.67187	1.71037	1.74754	1.7917	1.83726	1.89864	1.90497	1.90301	1.8699	1.84591	1.85179	1.90748	1.94832	2.0149	1.78868	1.57205	1.28868	1.07989	0.847026	0.874442	0.866386	0.877275	0.831114	0.789056	0.767464	0.755288	0.765193	0.783462	0.813924	0.849951	0.887733	0.926869	0.972538	1.01135	1.05005	1.09223	1.13437	1.14821	1.12051	1.09392	1.07287	1.04855	1.05078	1.0933	1.13396	1.17627	1.20947
		190	1.67187	1.71037	1.74754	1.7917	1.83726	1.89864	1.90497	1.90301	1.8699	1.84591	1.85179	1.90748	1.94832	2.0149	1.78868	1.57205	1.33895	1.13759	NaN	0.906485	0.931594	0.923125	0.891244	0.857972	0.83981	0.838657	0.853966	0.887901	0.928234	0.970589	1.02548	1.0782	1.11993	1.15112	1.19178	1.22091	1.2521	1.25484	1.2072	1.1803	1.15818	1.14535	1.15357	1.20916	1.22153	1.24186	1.2451
		191	1.3893	1.41836	1.43198	1.47054	1.54206	1.6195	1.70038	1.75213	1.78067	1.75501	1.75558	1.73817	1.76586	1.79785	1.8537	1.89411	1.66186	1.43461	1.20968	1.00256	0.772492	0.783144	0.768032	0.763696	0.708171	0.662871	0.648548	0.644342	0.638408	0.650927	0.66691	0.69345	0.723617	0.755434	0.795194	0.832307	0.858769	0.860344	0.82968	0.78448	0.732226	0.696742	0.678613	0.691816	0.706266	0.723988	0.733511
		192	1.3893	1.41836	1.43198	1.47054	1.54206	1.6195	1.70038	1.75213	1.78067	1.75501	1.75558	1.73817	1.76586	1.79785	1.8537	1.89411	1.66186	1.43461	1.22389	1.00716	0.779417	0.818041	0.821059	0.802916	0.765609	0.726385	0.700353	0.68707	0.682363	0.694111	0.716943	0.744585	0.772947	0.807933	0.832943	0.847746	0.863739	0.857002	0.819404	0.776482	0.726127	0.669088	0.634407	0.625426	0.622664	0.62761	0.63718
		193	1.74453	1.7327	1.72618	1.71339	1.70613	1.70492	1.73473	1.74158	1.77115	1.60383	1.43614	1.22575	1.06115	0.890159	0.896186	0.891393	0.86704	0.825637	0.775341	0.751592	0.749959	0.779359	0.813541	0.860707	0.922699	0.969395	1.02052	1.08013	1.11553	1.13055	1.16594	1.1956	1.23194	1.28946	1.35063	1.40606	1.43401	1.40453	1.34047	1.27927	1.23471	1.20788	1.23009	1.27789	1.31504	1.33426	1.348
		194	1.70333	1.69799	1.68197	1.6305	1.62122	1.57402	1.48442	1.2789	1.14575	0.955917	0.831667	0.735515	0.729587	0.700196	0.678673	0.627303	0.600753	0.594124	0.603791	0.629397	0.65553	0.685537	0.73514	0.774274	0.806866	0.84078	0.881538	0.929748	0.987778	1.05675	1.12646	1.20529	1.24941	1.26618	1.29897	1.31201	1.31035	1.25402	1.18259	1.09906	1.04653	0.995907	1.02042	1.07446	1.11399	1.13757	1.15645
		195	1.55498	1.54307	1.53718	1.57609	1.58847	1.61691	1.65358	1.67465	1.68326	1.6663	1.50274	1.31323	1.12971	0.948378	0.782406	0.759995	0.751049	0.720109	0.678269	0.641633	0.634323	0.66124	0.704895	0.749056	0.797646	0.846245	0.879651	0.909962	0.948576	0.996406	1.0514	1.10933	1.16844	1.24927	1.30502	1.35286	1.4096	1.3913	1.31238	1.25326	1.20293	1.15551	1.18434	1.23838	1.29927	1.33746	1.33904
		196	1.93384	1.9327	1.89612	1.88592	1.87457	1.89283	1.89913	1.93552	1.94828	1.93114	1.89648	1.89323	1.87102	1.85481	1.65149	1.46066	1.26359	1.10248	0.927633	0.931699	0.9377	0.933474	0.921913	0.94145	0.982043	1.01893	1.04606	1.05953	1.04952	1.07205	1.10199	1.13604	1.16125	1.18191	1.16714	1.1545	1.15735	1.13376	1.09648	1.0783	1.05878	1.03829	1.05839	1.11594	1.12829	1.10814	1.09623
		197	1.93384	1.9327	1.89612	1.88592	1.87457	1.89283	1.89913	1.93552	1.94828	1.93114	1.89648	1.89323	1.87102	1.85481	1.65149	1.46066	1.26223	1.09879	0.923713	0.929996	0.926542	0.90615	0.8625	0.84066	0.840194	0.855658	0.841987	0.84332	0.828271	0.795794	0.785082	0.887249	0.97354	1.03	1.07628	1.1184	1.08225	1.02842	0.996005	0.996387	0.986219	0.993332	1.00806	1.03379	1.04515	1.02218	0.988292
		198	1.52612	1.5326	1.53224	1.51415	1.48448	1.46252	1.27144	1.11432	0.949802	0.837148	0.71292	0.763372	0.765617	0.772749	0.73355	0.702191	0.693716	0.708254	0.735212	0.777761	0.823456	0.873026	0.939938	1.01216	1.08196	1.14683	1.19956	1.22983	1.26537	1.30655	1.33159	1.36077	1.393	NaN	1.4271	1.46373	1.52884	1.49985	1.44294	1.39584	1.34499	1.3016	1.3469	1.41547	1.46243	1.48933	1.49869
		199	1.86687	1.89778	1.92635	1.92555	1.97444	2.04065	2.06041	2.13118	1.93329	1.68108	1.43738	NaN	1.2159	0.924027	0.91253	0.911386	0.87447	0.832543	0.805214	0.809545	0.825677	0.850871	0.897444	0.958241	1.0164	1.07858	1.14652	1.2076	1.25105	1.28652	1.33749	1.37357	1.39683	1.42249	1.46525	1.48344	1.49493	1.44364	1.35124	1.258	1.17578	1.11263	1.12485	1.18486	1.21226	1.23341	1.24372
		200	1.99068	1.99305	1.98793	1.97767	1.96168	1.97398	1.97244	1.97759	1.97366	2.00884	2.06375	1.8454	1.63376	1.42021	1.18104	0.926754	0.934491	0.918554	0.894823	0.865748	0.831041	0.809889	0.808539	0.822322	0.845013	0.876078	0.91813	0.954252	0.981579	0.992776	1.01649	1.02954	1.0493	1.07602	1.11214	1.14986	1.18423	1.17528	1.1343	1.1125	1.09766	1.09548	1.12804	1.20126	1.25891	1.27138	1.2835
		201	1.99068	1.99305	1.98793	1.97767	1.96168	1.97398	1.97244	1.97759	1.97366	2.00884	2.06375	1.83872	1.62708	1.41353	1.17875	0.920465	0.947126	0.939065	0.923871	0.891674	0.862995	0.829338	0.823013	0.828008	0.851359	0.887683	0.940961	0.977488	1.01231	1.04955	1.08791	1.12372	1.16613	1.21247	1.25336	1.30164	1.33225	1.31127	1.2503	1.1846	1.1285	1.09559	1.13207	1.21198	1.29357	1.35181	1.39918
		202	1.57241	1.53879	1.50556	1.50008	1.47418	1.29144	1.13832	0.981307	0.781642	0.642441	0.69818	0.682439	0.68761	0.669769	0.649064	0.605076	0.588574	0.578784	0.594409	0.619829	0.656042	0.702123	0.753605	0.799496	0.833846	0.866803	0.889409	0.898538	0.911148	0.950694	0.987448	1.02396	1.09237	1.15706	1.2016	1.25487	1.30355	1.28017	1.22676	1.17456	1.12958	1.08816	1.10081	1.15661	1.20735	1.2367	1.2682
		203	1.57241	1.53879	1.50556	1.50008	1.47418	1.29144	1.13832	0.981307	0.793478	0.682898	0.742333	0.741382	0.760128	0.759455	0.73029	0.702502	0.683289	0.681102	0.684778	0.715591	0.766664	0.829345	0.877796	0.92821	0.964377	1.00385	1.03946	1.08769	1.13458	1.17865	1.21604	1.24927	1.25694	1.26928	1.27856	1.27431	1.27419	1.24445	1.1818	1.14443	1.11522	1.08462	1.10718	1.16023	1.1942	1.22682	1.26016
		204	1.56093	1.55457	1.55873	1.56435	1.56751	1.58098	1.62394	1.68407	1.50282	1.33892	1.18729	1.01783	0.825434	0.870024	0.877469	0.852558	0.799722	0.745885	0.704911	0.695259	0.70205	0.722767	0.768742	0.816014	0.872951	0.921304	0.97788	1.01299	1.05142	1.07366	1.1066	1.13164	1.16894	1.20568	1.23083	1.26285	1.29766	1.25145	1.15333	1.06708	0.989862	0.92011	0.916202	0.967223	1.01778	1.042	1.04577
		205	1.56093	1.55457	1.55873	1.56435	1.56751	1.58098	1.62394	1.68407	1.51287	1.34898	1.18511	1.00163	0.7903	0.804329	0.798351	0.75929	0.70199	0.646913	0.597827	0.56666	0.559303	0.550652	0.555308	0.571683	0.592941	0.620864	0.657627	0.687452	0.722329	0.752787	0.767626	0.789017	0.806831	0.819391	0.838176	0.863211	0.891685	0.88342	0.84402	0.800194	0.764009	0.729637	0.738333	0.779877	0.81414	0.845166	0.856297
		206	1.71113	1.78114	1.88316	1.94403	1.98935	2.03559	2.03598	2.03306	2.02529	1.96336	1.84096	1.81202	1.80788	1.88111	1.7917	1.64216	1.43855	1.2391	0.990776	0.922738	0.93104	0.913099	0.854093	0.786436	0.745067	0.697183	0.685624	0.697837	0.726978	0.757387	0.818363	0.859874	0.902019	0.942898	0.997833	1.05484	1.09972	1.10143	1.07481	1.0378	1.00583	1.00164	1.03613	1.09416	1.15289	1.19832	1.20837
		207	1.71113	1.78114	1.88316	1.94403	1.98935	2.03559	2.03598	2.03306	2.02529	1.96336	1.84096	1.81202	1.80788	1.88111	1.7917	1.64216	1.43855	1.24916	0.993761	0.925268	0.929426	0.912929	0.841638	0.78689	0.75371	0.741763	0.74213	0.773398	0.81334	0.850684	0.889079	0.926362	0.960449	0.995072	1.03601	1.07748	1.11618	1.09856	1.05036	1.0059	0.966203	0.937876	0.960263	1.02565	1.07828	1.12324	1.15634
		208	1.70952	1.74331	1.75221	1.75988	1.75154	1.73692	1.68242	1.66135	1.6599	1.62914	1.63445	1.65662	1.66691	1.67541	1.5037	1.33465	1.13894	0.98111	0.799142	0.811473	0.803352	0.814019	0.774164	0.745446	0.716984	0.693886	0.68568	0.686697	0.702637	0.73522	0.768315	0.787012	0.812336	0.840285	0.868903	0.895586	0.926476	0.912132	0.869792	0.828475	0.798826	0.794745	0.837552	0.884478	0.92805	0.944613	0.955711
		209	1.70952	1.74331	1.75221	1.75988	1.75154	1.73692	1.68242	1.66135	1.6599	1.62914	1.63445	1.65662	1.66691	1.67541	1.5037	1.33465	1.1565	0.999423	0.832366	0.842936	0.83176	0.828918	0.801434	0.778641	0.771616	0.764579	0.77923	0.788419	0.809458	0.840557	0.872136	0.882815	0.909786	0.939136	0.975635	1.00777	1.03367	0.99336	0.95142	0.915734	0.901701	0.890657	0.931606	0.953361	0.962563	0.962426	0.970848
		210	1.73067	1.7618	1.77152	1.79455	1.8168	1.86078	1.89045	1.9346	1.95142	1.89784	1.6546	1.41812	1.20447	1.02745	0.883559	0.897305	0.885373	0.844614	0.785631	0.766947	0.780021	0.829113	0.904174	0.98178	1.05765	1.11794	1.16689	1.17958	1.19851	1.20827	1.22607	1.22588	1.24812	1.27959	1.2953	1.30604	1.32655	1.27855	1.20372	1.13674	1.0704	1.01044	1.01152	1.02344	1.05074	1.07575	1.08474
		211	1.73067	1.7618	1.77152	1.79455	1.8168	1.86078	1.89045	1.9346	1.95142	1.89784	1.6546	1.41812	1.18839	0.9932	0.837865	0.837414	0.82919	0.815587	0.788749	0.782441	0.792392	0.818411	0.852301	0.888331	0.93325	0.984436	1.05056	1.11291	1.15019	1.17816	1.22742	1.25089	1.26446	1.31328	1.36044	1.38632	1.42366	1.40629	1.33497	1.28172	1.21559	1.13587	1.11534	1.14121	1.15662	1.18378	1.21475
		212	1.57853	1.53115	1.43153	1.41082	1.40667	1.41662	1.4537	1.30118	1.13994	0.939904	0.827663	0.663546	0.696757	0.715801	0.744223	0.705159	0.657678	0.633191	0.617157	0.616647	0.620828	0.637904	0.673687	0.72151	0.761791	0.80509	0.859871	0.884978	0.90801	0.928389	0.97044	0.996219	1.02539	1.04694	1.07769	1.09436	1.12232	1.12034	1.09655	1.0838	1.07742	1.06951	1.09591	1.13992	1.16932	1.17429	1.17909
		213	1.89466	1.9927	2.03858	2.03812	2.0169	1.94876	1.91818	1.89288	1.88228	1.89359	1.90635	1.94298	2.00806	2.07766	1.88511	1.66407	1.41347	1.13479	0.894787	0.878014	0.877276	0.867244	0.86922	0.817601	0.776663	0.756933	0.76	0.75712	0.781969	0.818872	0.855934	0.901232	0.962008	1.00364	1.03959	1.08061	1.10912	1.10275	1.05949	1.01432	0.964842	0.9235	0.915083	0.953398	0.979296	1.00753	1.02534
		214	1.60426	1.64346	1.69705	1.711	1.70705	1.72255	1.74258	1.76725	1.77584	1.74136	1.72704	1.69213	1.6443	1.64271	1.68107	1.50107	1.33854	1.1911	1.04169	0.878511	0.908319	0.913884	0.902183	0.877952	0.857078	0.82789	0.830484	0.823863	0.857354	0.885018	NaN	0.902824	0.941774	0.995701	1.0068	1.03085	1.06781	1.05722	1.03016	1.01256	1.00476	0.994076	1.00779	1.04141	1.06743	1.0801	1.08463
		215	1.60426	1.64346	1.69705	1.711	1.70705	1.72255	1.74258	1.76725	1.77584	1.74136	1.72704	1.69213	1.6443	1.64271	1.68107	1.50107	1.33854	1.1911	1.05986	0.915739	0.955243	0.97342	0.972505	0.926455	0.881453	0.845979	0.832867	0.830754	NaN	0.857726	0.893253	NaN	0.882057	0.864287	0.843928	0.826489	0.823677	0.852091	0.864068	0.878805	0.88005	0.876345	0.894993	0.935894	0.988707	1.04267	1.07705
		216	NaN	NaN	NaN	NaN	NaN	NaN	NaN	2.2359	1.83321	1.44538	1.17281	0.866416	0.872252	0.874813	0.848214	0.82107	0.798415	0.763455	0.749236	0.759962	0.80188	0.860111	0.922534	0.985199	1.0382	1.08353	1.10299	1.12651	1.14243	1.17083	1.18552	1.23618	1.29006	1.34306	1.38466	1.42465	1.43232	1.379	1.29726	1.23319	1.17259	1.12865	1.14604	1.18212	1.18922	1.19352	1.19553
		217	NaN	NaN	NaN	NaN	NaN	NaN	NaN	2.2359	1.83321	1.44538	1.19385	0.915593	0.913875	0.913194	0.903528	0.866208	0.823008	0.79437	0.774724	0.763189	0.787984	0.821008	0.867093	0.9083	0.940177	0.955735	0.979193	1.01813	1.07579	1.14061	1.20505	1.28057	1.33785	1.36949	1.38945	1.39893	1.39011	1.31918	1.23243	1.15898	1.09563	1.0275	1.03804	1.08584	1.12543	1.17132	1.21525
		218	NaN	NaN	NaN	NaN	NaN	NaN	NaN	NaN	NaN	1.81283	1.85141	1.40615	1.18725	0.995366	0.801124	0.81686	0.811557	0.795671	0.743058	0.67377	0.628539	0.599323	0.589815	0.588439	0.608881	0.637925	0.670751	0.717737	0.778273	0.832324	0.889221	0.945974	0.997277	1.05182	1.08561	1.11068	1.13834	1.11206	1.03823	0.989681	0.958284	0.920032	0.943181	0.998644	1.04218	1.07861	1.11253
		219	NaN	NaN	NaN	NaN	NaN	NaN	NaN	NaN	NaN	NaN	0.748114	0.638681	0.687665	0.660403	0.695058	0.657589	0.607307	0.584134	0.58879	0.620689	0.65755	0.703074	0.74803	0.786611	0.795801	0.785787	0.788921	0.785509	0.785034	0.800039	0.816907	0.83855	0.870371	0.917854	0.942893	0.979199	0.990052	0.978138	0.932605	0.911471	0.908136	0.911185	0.937679	0.978833	1.01339	1.02711	1.02741
		220	NaN	NaN	NaN	NaN	NaN	NaN	NaN	NaN	NaN	NaN	1.97709	1.91448	1.41057	1.15124	0.926624	0.664119	0.735851	0.771518	0.789264	0.783804	0.781732	0.706153	0.65006	0.605805	0.570085	0.556679	0.545895	0.544548	0.548923	0.56801	0.58678	0.616901	0.644967	0.688123	0.727604	0.761556	0.788491	0.795663	0.767029	0.733923	0.704848	0.672274	0.655534	0.6577	0.670059	0.679072	0.689257
		221	NaN	NaN	NaN	NaN	NaN	NaN	NaN	NaN	NaN	NaN	0.881382	0.904139	0.906925	0.90004	0.886855	0.84826	0.816797	0.803421	0.79695	0.81102	0.85047	0.885409	0.916562	0.946779	0.975605	0.989122	1.01364	1.03294	1.06008	1.07843	1.09859	1.11395	1.15631	1.20396	1.24199	1.27284	1.30317	1.26761	1.20801	1.17439	1.15306	1.13158	1.17392	1.23389	1.26636	1.29163	1.31365
		222	NaN	NaN	NaN	NaN	NaN	NaN	NaN	NaN	NaN	NaN	0.881382	0.919054	0.936597	0.94089	0.940407	0.903169	0.873488	0.864619	0.853625	0.853961	0.874434	0.898032	0.924087	0.971698	1.02526	1.09154	1.14244	1.19954	1.23976	1.25413	1.26171	1.29183	1.31565	1.34694	1.39448	1.44908	1.49216	1.48509	1.43968	1.39599	1.34812	1.29422	1.28996	1.31884	1.34833	1.37047	1.38103
		223	NaN	NaN	NaN	NaN	NaN	NaN	NaN	NaN	NaN	NaN	NaN	0.835575	0.823958	0.813156	0.79366	0.759841	0.745517	0.733134	0.74098	0.757906	0.782725	0.826695	0.880384	0.927048	0.966936	1.00008	1.04147	1.06278	1.06329	1.10048	1.14335	1.16898	1.19495	1.22577	1.25156	1.27007	1.28779	1.25928	1.19619	1.11242	1.03127	0.956035	0.924795	0.924141	0.916021	0.91737	0.918227
		224	NaN	NaN	NaN	NaN	NaN	NaN	NaN	NaN	NaN	NaN	NaN	0.835575	0.80263	0.796702	0.766471	0.776169	0.747911	0.729958	0.726232	0.736424	0.755803	0.7724	0.799991	0.834163	0.886344	0.94372	0.98471	1.03308	1.07345	1.09422	1.10337	1.13743	1.16669	1.18925	1.2113	1.23841	1.23982	1.21594	1.15531	1.10455	1.04687	1.00038	0.97679	0.990345	0.999761	0.99432	0.973295
		225	NaN	NaN	NaN	NaN	NaN	NaN	NaN	NaN	NaN	NaN	NaN	0.911979	0.918361	0.926591	0.911612	0.90481	0.86476	0.848339	0.850968	0.883406	0.930227	0.974479	1.02467	1.06034	1.08282	1.11197	1.14939	1.17954	1.21795	1.25048	1.28563	1.30305	1.32304	1.34158	1.36206	1.38299	1.36972	1.34531	1.29459	1.24553	1.16391	1.13722	1.11837	1.12758	1.15121	1.19743	1.22886
		226	NaN	NaN	NaN	NaN	NaN	NaN	NaN	NaN	NaN	NaN	NaN	NaN	0.783724	0.849201	0.893826	0.892624	0.889691	0.831624	0.773989	0.732903	0.721534	0.729266	0.742758	0.76204	0.797336	0.842604	NaN	NaN	0.892044	0.941319	0.996319	1.04171	1.07852	1.11828	1.15017	1.1891	1.2306	1.22403	1.16859	1.12268	1.06848	1.00867	0.982185	0.981202	0.976203	0.967655	0.97081
		227	NaN	NaN	NaN	NaN	NaN	NaN	NaN	NaN	NaN	NaN	NaN	NaN	0.783724	0.804264	0.847609	0.848896	0.840435	0.811773	0.76094	0.729732	0.704802	0.702662	0.69917	0.723953	0.756585	0.798561	0.840252	0.887731	0.913364	0.941801	0.979066	1.00667	1.02789	1.04833	1.06872	1.08677	1.1068	1.09901	1.05965	1.01318	0.965081	0.912039	0.884666	0.885791	0.878415	0.870742	0.868222
		228	NaN	NaN	NaN	NaN	NaN	NaN	NaN	NaN	NaN	NaN	NaN	NaN	NaN	NaN	NaN	NaN	0.758069	0.727907	0.770755	0.749185	0.742236	0.697782	0.640342	0.607272	0.606706	0.617617	0.650125	0.678503	0.717916	0.752143	0.812041	0.868712	0.9393	1.00733	1.06165	1.09492	1.13337	1.10021	1.02384	0.972498	0.946689	0.928098	0.975192	1.05784	1.08926	1.07069	1.04099
		229	NaN	NaN	NaN	NaN	NaN	NaN	NaN	NaN	NaN	NaN	NaN	NaN	NaN	NaN	NaN	NaN	0.758069	0.828458	0.810094	0.794966	0.765903	0.714131	0.679447	0.654527	0.640974	0.633778	0.617324	0.621218	0.642243	0.670645	0.716817	0.775195	0.840799	0.901477	0.968576	1.02273	1.08405	1.07167	1.02278	0.986095	0.951332	0.908884	0.921437	0.9841	1.01911	1.04434	1.05607
		230	1.74282	1.73395	1.72498	1.65363	1.64107	1.60183	1.50427	1.27979	1.13883	0.942327	0.818656	0.725034	0.731028	0.716661	0.696682	0.643106	0.616332	0.609649	0.615449	0.640231	0.666698	0.693385	0.737702	0.777569	0.809815	0.845247	0.894573	0.94414	1.00652	1.0722	1.14161	1.21475	1.26313	1.28774	1.31469	1.31311	1.30001	1.24784	1.16954	1.10046	1.05804	1.01452	1.02858	1.08397	1.11982	1.14946	1.17188
		231	1.74282	1.73395	1.72498	1.65363	1.64107	1.60183	1.50427	1.27979	1.13883	0.957937	0.811519	0.7216	0.743252	0.722384	0.679027	0.637991	0.596412	0.583724	0.599525	0.642799	0.69524	0.742208	0.786402	0.831157	0.869202	0.878149	0.936488	0.988698	1.04237	1.0982	1.182	1.25343	1.33344	1.40007	1.47823	1.52403	1.54517	1.4934	1.3891	1.25883	1.17763	1.10369	1.10991	1.16742	1.2274	1.25787	1.28439
		232	1.56786	1.55711	1.56135	1.59617	1.62423	1.65123	1.68213	1.69479	1.7015	1.68264	1.50917	1.30472	1.12222	0.94012	0.758825	0.74803	0.752087	0.716941	0.670367	0.64307	0.631273	0.654554	0.692228	0.73378	0.782947	0.834089	0.869186	0.904239	0.941083	0.986404	1.04197	1.1023	1.15652	1.23236	1.29506	1.33936	1.39098	1.37896	1.30643	1.23942	1.19866	1.15678	1.18121	1.23501	1.29062	1.3207	1.32063
		233	1.76793	1.78228	1.79666	1.78919	1.78139	1.80426	1.78074	1.54991	1.33722	1.07912	0.833222	0.578263	0.61714	0.641928	0.694431	0.714309	0.749231	0.691341	0.633163	0.583891	0.560737	0.560216	0.579339	0.602093	0.63497	0.673266	0.713372	0.74904	0.784572	0.818535	0.841536	0.865808	0.890022	0.911155	0.938083	0.961782	0.9897	0.969665	0.928007	0.887725	0.861763	0.828864	0.838624	0.869626	0.888571	0.896409	0.892668
		234	1.76828	1.87157	1.91876	1.91416	1.87355	1.83068	1.79625	1.76182	1.75289	1.78437	1.78937	1.83146	1.90036	1.93668	1.76182	1.56391	1.33809	1.07656	0.888932	0.877711	0.874687	0.868698	0.88929	0.844657	0.80114	0.784047	0.7723	0.771794	0.792556	0.826079	0.872061	0.923462	0.979281	1.01526	1.04452	1.06759	1.08255	1.06676	1.02561	0.982268	0.935567	0.910717	0.909076	0.941214	0.969362	0.997223	1.01214
		235	1.97467	1.99095	1.99597	2.00171	2.01445	2.06318	1.82191	1.60391	1.29974	1.03269	0.759567	0.780613	0.766152	0.814894	0.829598	0.80898	0.816329	0.838673	0.870416	0.900298	0.942674	0.982402	1.02386	1.06106	1.09507	1.13204	1.18342	1.23993	1.27845	1.33331	1.36173	1.37043	1.36621	1.3759	1.38902	1.41149	1.42811	1.37321	1.29671	1.2224	1.15958	1.11632	1.15668	1.21484	1.25636	1.29434	1.32517
		236	1.97467	1.99095	1.99597	2.00171	2.01445	2.06318	1.82191	1.60391	1.34475	1.11224	0.836087	0.857697	0.850334	0.855486	0.836235	0.83185	0.851392	0.871962	0.90167	0.937056	0.958631	0.978194	0.989527	1.0141	1.04353	1.08289	1.13628	1.19838	1.25894	1.30828	1.35649	1.37975	1.41628	1.43653	1.45599	1.47482	1.52316	1.47663	1.38782	1.32132	1.2775	1.20297	1.20429	1.24861	1.27983	1.27855	1.28066
		237	1.5581	1.54267	1.5295	1.53108	1.53362	1.54492	1.57032	1.61754	1.68021	1.77225	1.62674	1.44983	1.26591	1.05961	0.846308	0.825218	0.810292	0.763873	0.698796	0.61825	0.574312	0.568618	0.579628	0.60754	0.641516	0.667422	0.680697	0.70239	0.73105	0.755557	0.774533	0.798123	0.82631	0.866603	0.906516	0.952916	0.984727	0.985241	0.943856	0.911652	0.883851	0.873201	0.886391	0.933162	0.983326	1.0279	1.05757
		238	1.5581	1.54267	1.5295	1.53108	1.53362	1.54492	1.57032	1.61754	1.68021	1.77225	1.62674	1.44983	1.26591	1.06935	0.837725	0.79354	0.754738	0.691509	0.609274	0.544546	0.528923	0.55619	0.593606	0.637192	0.678366	0.702471	0.715976	0.729726	0.747345	0.782892	0.826017	0.857233	0.890074	0.928296	0.947869	0.95528	0.966685	0.950783	0.911613	0.880356	0.848511	0.822555	0.82166	0.841671	0.867063	0.897215	0.918254
		239	1.77893	1.81063	1.82068	1.82757	1.84265	1.8625	1.87265	1.90624	1.96338	2.02876	1.7912	1.55508	1.3281	1.06748	0.816825	0.832575	0.819945	0.777534	0.738274	0.687252	0.676588	0.685882	0.714748	0.746055	0.784287	0.826164	0.873513	0.920658	0.980663	1.03467	1.07829	1.11724	1.15078	1.177	1.20195	1.23146	1.2813	1.24856	1.18296	1.11642	1.0676	0.998596	0.993262	1.01099	1.03678	1.05127	1.07987
		240	1.77893	1.81063	1.82068	1.82757	1.84265	1.8625	1.87265	1.90624	1.96338	2.02876	1.7912	1.55508	1.3059	1.051	0.80489	0.837374	0.845581	0.850146	0.824517	0.790875	0.776385	0.776406	0.78772	0.806801	0.833059	0.875946	0.931424	0.97755	1.06083	1.12308	1.18094	1.24178	1.30366	1.32553	1.37261	1.42255	1.45667	1.45116	1.41144	1.36326	1.30812	1.26263	1.27321	1.31769	1.34563	1.36384	1.35948
		241	1.80438	1.81749	1.79243	1.77603	1.73384	1.73913	1.69128	1.66979	1.67229	1.70073	1.69169	1.50134	1.34729	1.17675	1.01879	0.858666	0.91581	0.92345	0.903959	0.848633	0.772052	0.717621	0.690128	0.699007	0.712849	0.751933	0.795067	0.852074	0.893413	0.941492	0.995447	1.04343	1.06935	1.10498	1.14188	1.1642	1.1971	1.20103	1.15329	1.11175	1.08484	1.06429	1.08105	1.15432	1.20802	1.24216	1.24787
		242	1.75205	1.768	1.79858	1.81116	1.82767	1.84611	1.84343	1.8109	1.80052	1.81261	1.83284	1.84597	1.88733	1.67487	1.44055	1.19744	1.00649	0.776631	0.776681	0.730086	0.70869	0.664788	0.644295	0.647013	0.715646	0.775601	0.827943	0.886873	0.949923	0.995381	1.0462	1.09515	1.1441	1.1916	1.22542	1.23891	1.26506	1.2238	1.15496	1.10415	1.07189	1.02795	1.03878	1.08418	1.11832	1.13639	1.14133
		243	1.41286	1.42574	1.42306	1.40887	1.41448	1.42946	1.40201	1.38799	1.40859	1.48452	1.33073	1.21227	1.06465	0.89261	0.723289	0.747889	0.751028	0.768631	0.768266	0.719658	0.719063	0.735909	0.779553	0.852607	0.906651	0.951601	1.03022	1.07447	1.08864	1.12615	1.15692	1.15127	NaN	NaN	1.18518	1.21099	1.22549	1.20216	1.16177	1.1268	1.12187	1.14961	1.19734	1.26556	1.32332	1.36584	1.37433
		244	1.54206	1.54675	1.55545	1.57645	1.5937	1.60276	1.62316	1.63901	1.64609	1.69155	1.71801	1.7328	1.72464	1.74427	1.70261	1.48574	1.30082	1.11559	0.949494	0.790616	0.802447	0.777606	0.74279	0.685986	0.628251	0.58576	0.562362	0.561011	0.570649	0.582577	0.616192	0.653276	0.700689	0.728811	0.762041	0.787472	0.821601	0.809111	0.78146	0.751446	0.718514	0.684423	0.683426	0.722699	0.763597	0.802083	0.8339
		245	1.54206	1.54675	1.55545	1.57645	1.5937	1.60276	1.62316	1.63901	1.64609	1.69155	1.71801	1.7328	1.72464	1.74427	1.70261	1.48574	1.30082	1.11559	0.942632	0.769293	0.779853	0.751927	0.720561	0.682827	0.645488	0.615319	0.6168	0.646972	0.685002	0.736331	0.792412	0.839517	0.875951	0.907325	0.928603	0.940761	0.96118	0.948494	0.898466	0.861041	0.835686	0.80941	0.818681	0.867309	0.908373	0.948867	0.980107
		246	1.53685	1.56503	1.58842	1.6096	1.59419	1.56164	1.52229	1.48533	1.44686	1.43304	1.43889	1.31091	1.16455	1.01644	0.901657	0.772421	0.788107	0.797322	0.824754	0.793523	0.758457	0.731524	0.732043	0.745788	0.78913	0.838634	0.886894	0.948207	1.01348	1.06635	1.1343	1.20009	1.24279	1.27173	1.28633	1.29044	1.31489	1.30381	1.25082	1.20677	1.17319	1.12157	1.10792	1.13562	1.15801	1.17882	1.18927
		247	1.98919	1.98765	2.00232	1.98484	1.99089	1.97713	1.95759	1.91138	1.82357	1.75004	1.70863	1.68586	1.64963	1.52012	1.35913	1.17451	1.01512	0.870699	0.857354	0.849943	0.843633	0.79603	0.747705	0.714095	0.713048	0.737393	0.779524	0.825418	0.873152	0.905344	0.930901	0.95955	1.01016	1.06215	1.11459	1.1331	1.16986	1.13439	1.0535	0.975319	0.934539	0.909873	0.901441	0.93511	0.988386	1.03178	1.04075
		248	1.98919	1.98765	2.00232	1.98484	1.99089	1.97713	1.95759	1.91138	1.82357	1.75004	1.70863	1.68586	1.64963	1.52012	1.35913	1.17451	0.984486	0.829262	0.798534	0.77737	0.753214	0.722298	0.671893	0.641031	0.64519	0.663415	0.693482	0.725631	0.76161	0.786727	0.805847	0.827848	0.849287	0.872613	0.893233	0.929831	0.9652	0.978342	0.945899	0.907294	0.877004	0.844085	0.830337	0.853427	0.874625	0.881761	0.887093
		249	1.78406	1.74556	1.70689	1.66159	1.64304	1.62788	1.63668	1.64485	1.66286	1.70149	1.77289	1.83691	1.66557	1.49421	1.29827	1.05511	0.82756	0.83948	0.80829	0.764746	0.726738	0.661047	0.613031	0.606222	0.627238	0.664017	0.707007	0.75204	0.797352	0.838747	0.881498	0.926496	0.958281	0.996171	1.02521	1.03972	1.0437	1.02788	0.97603	0.936216	0.922215	0.931447	0.976119	1.05205	1.11718	1.16351	1.18704
		250	1.78406	1.74556	1.70689	1.66159	1.64304	1.62788	1.63668	1.64485	1.66286	1.70149	1.77289	1.83691	1.66109	1.48973	1.29379	1.06011	0.839951	0.860646	0.830644	0.788341	0.7393	0.666562	0.610865	0.602677	0.616081	0.647622	0.691331	0.746414	0.807844	0.867997	0.938824	1.01095	1.06774	1.11855	1.1725	1.19395	1.20336	1.18107	1.11391	1.0497	1.02231	0.999064	1.02459	1.09138	1.16298	1.22333	1.26744
		251	1.66765	1.67947	1.71289	1.71228	1.73481	1.7645	1.85024	1.6791	1.51083	1.34097	1.16697	0.934316	0.932866	0.912564	0.86642	0.81103	0.764287	0.73022	0.701551	0.672536	0.640815	0.620577	0.612698	0.610534	0.617497	0.636559	0.661513	0.677793	0.695291	0.711082	0.729817	0.740397	0.755714	0.781285	0.814297	0.855104	0.899799	0.927967	0.911043	0.882186	0.846603	0.810395	0.79437	0.823892	0.854149	0.87296	0.880219
		252	1.66765	1.67947	1.71289	1.71228	1.73481	1.7645	1.85024	1.6791	1.51083	1.32401	1.15377	0.916716	0.910278	0.888581	0.860021	0.801602	0.762108	0.74285	0.742738	0.73891	0.742945	0.743928	0.753277	0.750189	0.74305	0.736224	0.747106	0.753805	0.774057	0.805393	0.83216	0.850084	0.85866	0.849322	0.854325	0.892218	0.946256	0.972156	0.97748	0.963775	0.938508	0.906802	0.901966	0.927136	0.955007	0.970804	0.973944
		253	0.851859	0.968797	1.06933	1.27803	1.37329	1.30826	1.20632	1.05279	0.886281	0.78497	0.780373	0.820438	0.842533	0.834034	0.809781	0.787786	0.761678	0.745488	0.75388	0.774932	0.803013	0.847438	0.908235	0.952323	0.983653	1.02526	1.04431	1.06387	1.08076	1.11131	1.14079	1.19507	1.24361	1.29847	1.33729	1.39887	1.43509	1.42612	1.37199	1.33966	1.2798	1.23547	1.23098	1.27657	1.29813	1.31155	1.33039
		254	0.851859	0.968797	1.06933	1.27803	1.37329	1.30826	1.20632	1.05279	0.88212	0.773331	0.735814	0.751258	0.742501	0.702393	0.65234	0.62922	0.603935	0.6105	0.651055	0.688896	0.719607	0.764685	0.800506	0.814844	0.83191	0.867431	0.883018	0.901667	0.919124	0.936559	0.950999	0.97081	0.989869	1.01976	1.05618	1.10909	1.14865	1.15171	1.10769	1.05268	0.98493	0.936674	0.935898	0.96786	0.989412	0.999216	1.00466
		255	1.74989	1.77545	1.78914	1.85799	1.88957	1.92852	1.95408	1.74094	1.44108	1.15959	0.902685	0.650921	0.622516	0.616416	0.627308	0.581146	0.545817	0.51935	0.522395	0.542594	0.587969	0.645939	0.717159	0.784298	0.850759	0.90117	0.933864	0.974998	1.01118	1.03951	1.05892	1.10141	1.14008	1.1629	1.19278	1.23492	1.24965	1.19276	1.12891	1.08251	1.04695	1.02911	1.07815	1.14997	1.20141	1.23314	1.24736
		256	1.74989	1.77545	1.78914	1.85799	1.88957	1.92852	1.95408	1.74094	1.44108	1.21526	0.955442	0.706095	0.681118	0.678305	0.63332	0.596713	0.568961	0.555438	0.563531	0.591114	0.616485	0.652632	0.687515	0.728711	0.762314	0.809814	0.854304	0.894254	0.94606	0.996459	1.04947	1.09187	1.14757	1.19022	1.23421	1.26986	1.33131	1.32418	1.26083	1.21046	1.15355	1.08023	1.07403	1.12105	1.15292	1.18543	1.20342
		257	1.60947	1.67208	1.7402	1.72824	1.7342	1.73154	1.70841	1.68576	1.68319	1.66721	1.651	1.62417	1.60825	1.65061	1.47552	1.32038	1.16553	1.00445	0.786961	0.796679	0.775887	0.740622	0.7044	0.688218	0.668272	0.668415	0.691481	0.729874	0.781425	0.849119	0.901324	0.96337	1.02539	1.07791	1.12279	1.18116	1.2019	1.17219	1.11189	1.04894	0.990447	0.966953	0.978926	1.01862	1.06375	1.0911	1.10695
		258	1.60947	1.67208	1.7402	1.72824	1.7342	1.73154	1.70841	1.68576	1.68319	1.66721	1.651	1.62417	1.60825	1.65061	1.48216	1.32703	1.1521	0.999773	0.807083	0.810981	0.788944	0.776017	0.730674	0.696017	0.683882	0.694969	0.725138	0.767298	0.814553	0.863308	0.906161	0.933271	0.940007	0.978864	1.01743	1.0457	1.08865	1.11566	1.06124	1.01849	0.997276	0.973254	0.975061	1.01368	1.0306	1.04284	1.05009
		259	1.4871	1.49128	1.51743	1.5081	1.48873	1.47227	1.28428	1.10942	0.930323	0.81671	0.690034	0.746756	0.762234	0.794304	0.752705	0.723909	0.713614	0.728148	0.746905	0.78852	0.82821	0.882259	0.950557	1.02187	1.08693	1.15246	1.19429	1.21736	1.24856	1.27959	1.30701	1.33758	1.36234	NaN	1.39144	1.42201	1.46582	1.43718	1.38766	1.35006	1.31323	1.28127	1.3224	1.37313	1.40014	1.41885	1.41776
		260	1.61709	1.57604	1.5634	1.55296	1.50646	1.47786	1.48293	1.46318	1.43146	1.45029	1.47385	1.49308	1.56394	1.44563	1.29246	1.06385	0.912286	0.73045	0.718518	0.697622	0.738705	0.690206	0.643542	0.62871	0.628402	0.648521	0.681181	0.725895	0.779973	0.822745	0.864939	0.920795	0.962626	1.00953	1.05901	1.07897	1.06	1.06341	1.01853	0.994476	1.00064	1.03317	1.06274	1.10383	1.13492	1.16684	1.17487
		261	1.68977	1.69169	1.68611	1.6722	1.63718	1.6121	1.61942	1.64868	1.70185	1.77455	1.84058	1.6731	1.49638	1.30818	1.10991	0.910925	0.908419	0.896269	0.869228	0.830884	0.776056	0.736225	0.716007	0.720838	0.74292	0.777935	0.81935	0.862378	0.899391	0.938132	0.96085	0.984058	1.00584	1.02173	1.03879	1.0695	1.10467	1.1002	1.07599	1.03395	0.995836	0.93529	0.896928	0.878275	0.871955	0.855145	0.856372
		262	1.68977	1.69169	1.68611	1.6722	1.63718	1.6121	1.61942	1.64868	1.70185	1.77455	1.84058	1.6731	1.49638	1.30818	1.1132	0.931515	0.932547	0.916549	0.889727	0.849341	0.768546	0.719464	0.69016	0.676114	0.673438	0.693656	0.715145	0.732939	0.753192	0.777526	0.79313	0.810898	0.839499	0.869661	0.882525	0.925246	0.950617	0.959664	0.923386	0.896675	0.847126	0.819067	0.796968	0.803054	0.821293	0.833969	0.840464
		263	1.45185	1.52766	1.58629	1.61683	1.64334	1.63549	1.58345	1.56669	1.57776	1.59564	1.61042	1.68027	1.7426	1.79989	1.87525	1.72498	1.52713	1.25757	1.06461	0.835124	0.828759	0.824042	0.86352	0.827748	0.812998	0.809311	0.815965	0.825309	0.861334	0.908917	0.955547	1.00848	1.07376	1.13081	1.18037	1.23764	1.28281	1.27215	1.21396	1.1491	1.09633	1.07345	1.09626	1.14591	1.19711	1.19449	1.17783
		264	1.45185	1.52766	1.58629	1.61683	1.64334	1.63549	1.58345	1.56669	1.57776	1.59564	1.61042	1.68027	1.7426	1.79989	1.87525	1.72498	1.52713	1.28394	1.12674	0.907186	0.893086	0.872063	0.873413	0.798569	0.768765	0.765557	0.792819	0.839802	0.893828	0.957927	1.02535	1.0897	1.13194	1.16966	1.20354	1.2505	1.3002	1.29428	1.24521	1.20135	1.16709	1.12218	1.16024	1.22624	1.2698	1.28954	1.30059
		265	1.13771	1.17152	1.20712	1.21408	1.30986	1.4353	1.44688	1.45687	1.49876	1.45717	1.43636	1.39028	1.21826	1.04586	0.920595	0.788241	0.739349	0.763022	0.769283	0.742106	0.691772	0.662616	0.663188	0.663529	0.667192	0.688866	0.716332	0.774149	0.839642	0.912144	0.962326	1.00786	1.03054	1.05511	1.07242	1.09495	1.12334	1.11443	1.0698	1.0395	1.02722	1.01769	1.04512	1.11366	1.16499	1.20156	1.22668
		266	NaN	NaN	NaN	NaN	NaN	NaN	NaN	NaN	0.799178	0.862815	0.863091	0.860358	0.838211	0.808027	0.781778	0.775077	0.788942	0.812388	0.839733	0.876509	0.914433	0.947237	0.98124	1.00577	1.02953	1.06502	1.09649	1.11817	1.15753	1.22242	1.26919	1.33983	1.37373	1.37454	1.4341	1.46547	1.44022	1.36745	1.32048	1.20158	1.11139	1.0438	1.06627	1.07832	1.06572	1.052	1.0422
		267	NaN	NaN	NaN	NaN	NaN	NaN	NaN	NaN	NaN	NaN	1.39299	1.54558	1.1343	0.94183	0.789655	0.619301	0.640372	0.659832	0.674723	0.598418	0.534599	0.505094	0.500686	0.516617	0.552038	0.591556	0.640517	0.696682	0.756712	0.821725	0.904463	0.977546	1.04733	1.10042	1.15399	1.17502	1.19819	1.16564	1.10676	1.05246	1.01652	0.964232	0.972274	1.01159	1.03261	1.04275	1.05868
		268	NaN	NaN	NaN	NaN	NaN	NaN	NaN	NaN	NaN	NaN	NaN	NaN	NaN	NaN	1.1635	1.1968	1.25342	1.29532	1.35342	1.39087	1.41691	1.44591	1.46644	1.49324	1.50602	1.52997	1.53924	1.57634	1.58599	1.63202	1.67663	1.70358	1.72863	1.75981	1.7595	1.73069	1.7268	1.65741	1.53932	1.45904	1.40841	1.37587	1.38671	1.44951	1.49277	1.54113	1.58277
		269	1.61929	1.6006	1.57945	1.56932	1.58365	1.59534	1.60041	1.61981	1.65245	1.65913	1.71656	1.53913	1.36986	1.18244	1.03948	0.852383	0.892183	0.917547	0.922056	0.896623	0.87056	0.848401	0.830246	0.827272	0.838755	0.860875	0.891574	0.926977	0.955014	0.980675	1.00897	1.03809	1.04431	1.08042	1.1146	1.142	1.1728	1.1719	1.11009	1.05616	1.00691	0.962982	0.978992	1.02221	1.05921	1.08121	1.09527
		270	1.61929	1.6006	1.57945	1.56932	1.58365	1.59534	1.60041	1.61981	1.65245	1.65913	1.71656	1.53913	1.36986	1.15487	0.992604	0.795067	0.811773	0.826114	0.847705	0.835386	0.814622	0.81027	0.801601	0.81309	0.837073	0.858937	0.890765	0.929504	0.934962	0.94027	0.931484	0.916191	0.895727	0.895028	0.912965	0.962902	1.01207	1.02468	1.02328	0.992328	0.96243	0.937748	0.945926	0.959734	0.978022	0.976096	0.968892
		271	1.77834	1.8618	1.90484	1.91384	1.89383	1.83659	1.80417	1.76553	1.74818	1.73965	1.74861	1.7806	1.83574	1.87781	1.73131	1.53881	1.32541	1.09854	0.910799	0.886598	0.885184	0.879679	0.876905	0.836105	0.809793	0.796181	0.791197	0.784477	0.800841	0.821669	0.858685	0.904772	0.96361	1.00426	1.04326	1.06963	1.09073	1.08455	1.03833	0.993502	0.954609	0.922432	0.916844	0.946058	0.974333	0.990341	1.00524
		272	1.45385	1.45665	1.44354	1.44497	1.43866	1.43661	1.41763	1.38554	1.34177	1.32798	1.29527	1.26319	1.23835	1.23436	1.24002	1.31333	1.4667	1.37836	1.2854	1.19177	1.05258	0.832782	0.836483	0.828034	0.792599	0.748865	0.717669	0.715317	0.728511	0.769141	0.818537	0.879243	0.940578	1.007	1.045	1.07876	1.10457	1.10063	1.04358	1.00451	0.971972	0.936667	0.932981	0.970694	1.00874	1.0324	1.05203
		273	1.4945	1.58766	1.64699	1.63871	1.66635	1.67336	1.63714	1.6209	1.68858	1.59199	1.40583	1.19329	1.0131	0.793391	0.705041	0.699781	0.708903	0.66684	0.623014	0.600742	0.580834	0.574243	0.576391	0.591808	0.620276	0.654824	0.684299	0.692678	0.713884	0.723037	0.736942	0.763329	0.80916	0.837131	0.85148	0.859747	0.878261	0.843642	0.816994	0.824414	0.840835	0.847882	0.904622	0.953975	0.978786	0.99343	0.998083
		274	1.4945	1.58766	1.64699	1.63871	1.66635	1.67336	1.63714	1.6209	1.68858	1.59199	1.40583	1.19329	0.994155	0.784228	0.708999	0.692904	0.694736	0.650422	0.580854	0.528629	0.504944	0.495007	0.503247	0.526744	0.55348	0.585814	0.620908	0.670728	0.71006	0.752622	0.787834	0.828328	0.85606	0.887978	0.926094	0.977617	1.03148	1.01975	0.984155	0.958283	0.939054	0.911604	0.941	0.977862	0.9969	0.993095	0.970498
		275	1.62215	1.65589	1.6728	1.72524	1.78425	1.79901	1.81608	1.79277	1.74616	1.63262	1.40976	1.2019	0.988016	0.823368	0.736877	0.794364	0.790721	0.815085	0.784112	0.736571	0.705891	0.691317	0.698015	0.731614	0.745297	0.758072	0.779276	0.784459	0.816835	0.881253	0.931078	1.0008	1.08825	1.13577	1.17406	1.23367	1.25941	1.23151	1.19017	1.15484	1.12323	1.11	1.1403	1.17024	1.17642	1.15667	1.13094
		276	1.62215	1.65589	1.6728	1.72524	1.78425	1.79901	1.81608	1.79277	1.74616	1.63262	1.40976	1.2019	0.988016	0.771576	0.65417	0.687874	0.677986	0.690531	0.701145	0.673742	0.662081	0.655991	0.686341	0.736342	0.758064	0.764977	0.788506	0.80219	0.802181	0.828595	0.864811	0.897993	0.943294	1.00358	1.08051	1.1496	1.19709	1.17798	1.14104	1.11294	1.10231	1.08931	1.13842	1.1985	1.23178	1.25077	1.27207
		277	1.78273	1.75996	1.71919	1.69933	1.67996	1.64345	1.60495	1.61234	1.47205	1.29697	1.15132	1.00678	0.83616	0.777751	0.76311	0.684104	0.645147	0.607321	0.600827	0.590283	0.617645	0.614983	0.608215	0.608786	0.61354	0.605641	0.607999	0.617463	0.633417	0.661076	0.703651	0.728978	0.744575	0.763391	0.788547	0.810812	0.846191	0.859532	0.826745	0.779809	0.73907	0.693825	0.676672	0.707912	0.745815	0.770391	0.790163
		278	1.83041	1.82102	1.81716	1.83488	1.8705	1.89783	1.92019	1.91095	1.90546	1.88615	1.88043	1.87416	1.89141	1.89367	1.67989	1.47147	1.29853	1.12063	0.928537	0.951172	0.951104	0.90647	0.860206	0.820393	0.779387	0.757395	0.76557	0.785987	0.820543	0.870674	0.927194	0.981849	1.03075	1.08902	1.13271	1.17778	1.21194	1.19967	1.12494	1.07116	1.02248	0.978947	0.978977	1.03236	1.06684	1.0729	1.08033
		279	1.78166	1.77014	1.71703	1.65161	1.58082	1.55729	1.55078	1.59723	1.45155	1.30936	1.16662	1.04105	0.871881	0.8829	0.883506	0.875431	0.82936	0.787155	0.750409	0.742723	0.745978	0.766141	0.774475	0.791828	0.813972	0.832569	0.854288	0.865275	0.878198	0.874296	0.85938	0.861411	0.913596	0.985099	1.04902	1.16582	1.24397	1.26573	1.23322	1.21348	1.17836	1.15783	1.1769	1.23153	1.28015	1.29624	1.27521
		280	1.78166	1.77014	1.71703	1.65161	1.58082	1.55729	1.55078	1.59723	1.443	1.30081	1.15918	1.02108	0.844668	0.845423	0.831309	0.810671	0.759028	0.724417	0.71876	0.747712	0.783176	0.814343	0.856752	0.885095	0.899524	0.938914	1.00879	1.04048	1.09224	1.15282	1.17773	1.20431	1.24352	1.2801	1.30789	1.3467	1.36527	1.34289	1.28245	1.23303	1.2105	1.19782	1.23744	1.30673	1.36746	1.39706	1.41055
		281	1.71255	1.72525	1.767	1.76252	1.7418	1.74566	1.72707	1.66839	1.64002	1.63314	1.63221	1.69196	1.50776	1.33121	1.1955	1.03119	0.826938	0.872117	0.882604	0.834741	0.779301	0.733519	0.717991	0.723645	0.751564	0.783371	0.813941	0.848174	0.88259	0.914033	0.951376	0.990403	1.01832	1.05145	1.07906	1.1191	1.15989	1.16461	1.13087	1.11547	1.0959	1.09325	1.13248	1.21203	1.26499	1.29319	1.30119
		282	1.52051	1.50523	1.5487	1.58815	1.60948	1.65533	1.68213	1.49284	1.3079	1.1193	0.927034	0.773317	0.811665	0.828784	0.860967	0.85554	0.837593	0.818421	0.820106	0.835084	0.864881	0.884374	0.9081	0.925527	0.925685	0.929311	0.957237	0.996992	1.04534	NaN	1.09922	1.13833	1.16314	1.18146	1.18785	1.19476	1.20336	1.174	1.11896	1.07316	1.03479	0.999551	1.01036	1.04735	1.06239	1.07858	1.08286
		283	1.52051	1.50523	1.5487	1.58815	1.60948	1.65533	1.68213	1.49284	1.3079	1.1272	0.939469	0.783284	0.814415	0.829937	0.826419	0.801091	0.777712	0.772001	0.781575	0.831693	0.871101	0.905742	0.931868	0.948799	0.963801	0.981709	1.01688	1.04443	1.08003	1.10255	1.13823	1.15813	1.19846	1.23685	1.29153	1.3461	1.39217	1.36544	1.30031	1.23008	1.15491	1.09788	1.11043	1.16641	1.21118	1.25777	1.29445
		284	1.58131	1.55076	1.50459	1.5035	1.51997	1.53243	1.52619	1.51125	1.46312	1.42898	1.4014	1.42284	1.2433	1.1016	0.978158	0.866368	0.71529	0.748457	0.738875	0.703512	0.63694	0.598287	0.582265	0.585979	0.612649	0.657365	0.702389	0.745548	0.79029	0.836852	0.881518	0.934053	0.997707	1.0427	1.07675	1.12839	1.16809	1.13816	1.07223	1.03147	0.985227	0.939357	0.944441	0.989652	1.00938	1.02034	1.02037
		285	1.58131	1.55076	1.50459	1.5035	1.51997	1.53243	1.52619	1.51125	1.46312	1.42898	1.4014	1.42284	1.2433	1.1016	0.990899	0.87821	0.732434	0.765383	0.756691	0.703592	0.644407	0.604974	0.589614	0.593321	0.621784	0.656595	0.695579	0.74032	0.779956	0.826643	0.873269	0.911874	0.956663	1.00054	1.03003	1.05471	1.07935	1.04193	0.983927	0.945773	0.92283	0.91078	0.95428	1.00904	1.05209	1.07459	1.07454
		286	1.45524	1.44584	1.4807	1.49243	1.53524	1.53398	1.49875	1.48642	1.4667	1.42068	1.40544	1.24909	1.04362	0.882011	0.773935	0.667776	0.674127	0.70953	0.709933	0.657054	0.644186	0.655455	0.674932	0.709882	0.739443	0.762957	0.769624	0.769679	0.777073	0.806397	0.838569	0.881133	0.928963	0.968602	1.0007	1.01714	1.02318	0.972986	0.918648	0.873838	0.848023	0.839805	0.880076	0.926213	0.958255	0.95895	0.938459
		287	1.45524	1.44584	1.4807	1.49243	1.53524	1.53398	1.49875	1.48642	1.4667	1.42068	1.40544	1.24909	1.04362	0.880347	0.746586	0.616984	0.616499	0.629294	0.615854	0.585481	0.578196	0.567713	0.580276	0.610299	0.629642	0.643233	0.654825	0.674805	0.689393	0.706462	0.735974	0.771016	0.802814	0.83634	0.87296	0.904306	0.929986	0.912888	0.860372	0.816541	0.779192	0.751535	0.758992	0.788169	0.80618	0.82421	0.835282
		288	1.504	1.49801	1.51057	1.50275	1.50491	1.51043	1.53632	1.5515	1.53004	1.5126	1.49368	1.48739	1.50721	1.53041	1.36475	1.18945	0.985314	0.822215	0.667772	0.700931	0.722327	0.762808	0.733212	0.727879	0.72566	0.743104	0.754111	0.779571	0.79109	0.803665	0.81047	0.82665	0.844753	0.888845	0.935398	0.994481	1.06792	1.06137	1.01569	0.977571	0.935649	0.899146	0.924091	0.973492	1.00936	1.02417	1.03126
		289	1.504	1.49801	1.51057	1.50275	1.50491	1.51043	1.53632	1.5515	1.53004	1.5126	1.49368	1.48739	1.50721	1.53041	1.38829	1.21299	0.99779	0.827737	0.671915	0.672322	0.67725	0.709062	0.675354	0.659739	0.650781	0.658676	0.676278	0.70587	0.735265	0.777355	0.823875	0.868563	0.906249	0.932535	0.96778	1.00878	1.04763	1.0239	0.968492	0.909347	0.847997	0.802557	0.820421	0.869645	0.915442	0.940598	0.954999
		290	1.56145	1.60148	1.62007	1.66536	1.70827	1.73412	1.7522	1.78173	1.77502	1.78738	1.59364	1.38526	1.18409	0.994756	0.814285	0.836705	0.838877	0.823814	0.801051	0.735676	0.682139	0.665712	0.663237	0.692488	0.728813	0.764447	0.798803	0.831165	0.85784	0.893171	0.934669	0.975473	1.02844	1.06992	1.10971	1.16608	1.19861	1.18769	1.13953	1.08449	1.02407	0.987437	0.988983	1.0179	1.02973	1.03888	1.05899
		291	1.56145	1.60148	1.62007	1.66536	1.70827	1.73412	1.7522	1.78173	1.77502	1.78738	1.59364	1.38526	1.18409	0.994756	0.800786	0.807168	0.799001	0.770869	0.741876	0.685026	0.638751	0.620451	0.618845	0.637349	0.665449	0.708045	0.742497	0.78128	0.82171	0.858946	0.886758	0.921477	0.958138	0.9776	1.00268	1.03081	1.0504	1.03057	0.998757	0.965615	0.937419	0.898167	0.882996	0.886864	0.893215	0.897056	0.921989
		292	1.28848	1.29876	1.32497	1.33397	1.34968	1.36032	1.3452	1.3845	1.33615	1.20997	1.08536	0.938828	0.687142	0.62131	0.63873	0.626647	0.617605	0.642859	0.577431	0.517692	0.491243	0.48063	0.475574	0.488684	0.506261	0.528134	0.554337	0.584267	0.606425	0.633381	0.664296	0.69042	0.723333	0.757402	0.789007	0.819735	0.858278	0.849712	0.810076	0.769755	0.728957	0.679214	0.666079	0.678921	0.699569	0.707149	0.714251
		293	1.28848	1.29876	1.32497	1.33397	1.34968	1.36032	1.3452	1.3845	1.33615	1.20997	1.08536	0.938828	0.734278	0.684301	0.703617	0.695205	0.684221	0.651314	0.566089	0.511213	0.490075	0.49422	0.508004	0.517395	0.516866	0.511974	0.505424	0.513362	0.538623	0.566111	0.609658	0.658628	0.710661	0.76115	0.807757	0.846041	0.889861	0.888813	0.849781	0.814046	0.782347	0.738797	0.736362	0.766815	0.790888	0.825836	0.858379
		294	1.79004	1.76679	1.75925	1.76168	1.75888	1.75798	1.76954	1.77487	1.78932	1.73631	1.53766	1.35277	1.15279	0.960378	0.853955	0.859488	0.837265	0.817898	0.755336	0.693116	0.667775	0.670066	0.695685	0.739963	0.787109	0.8412	0.894238	0.946107	0.991685	1.03347	1.06325	1.08317	1.10137	1.12297	1.13439	1.16012	1.19444	1.19038	1.14954	1.15195	1.1553	1.15161	NaN	NaN	1.18413	1.23063	1.24157
		295	1.79004	1.76679	1.75925	1.76168	1.75888	1.75798	1.76954	1.77487	1.78932	1.73631	1.53766	1.35277	1.15279	0.947259	0.840455	0.857114	0.852267	0.851553	0.823668	0.776194	0.753321	0.758657	0.781122	0.816782	0.852008	0.893565	0.927482	0.963476	1.00341	1.04197	1.08064	1.1125	1.14438	1.16301	1.19073	1.21943	1.26246	1.23989	1.19142	1.15571	1.12226	1.08333	1.11079	1.17069	1.20779	1.23623	1.25724
		296	1.48911	1.58544	1.67282	1.62973	1.60558	1.57808	1.55074	1.53625	1.56612	1.5851	1.61453	1.68878	1.74255	1.82143	1.69783	1.5183	1.31759	1.09746	0.893653	0.873646	0.870021	0.832383	0.808715	0.743328	0.679803	0.636831	0.623434	0.625667	0.639454	0.668299	0.725849	0.780512	0.847258	0.93125	1.00333	1.05539	1.11158	1.13228	1.09167	1.0522	1.00987	0.976024	0.97624	1.02474	1.04995	1.11703	1.12461
		297	1.43398	1.41792	1.42443	1.4255	1.44324	1.40113	1.40461	1.41182	1.46355	1.54697	1.39658	1.23226	1.00121	0.856355	0.625308	0.632714	0.647106	0.717683	0.659819	0.630021	0.626514	0.615215	0.621069	0.637661	0.654282	0.672193	0.706317	0.74978	0.811452	0.865708	0.934191	0.998632	1.03756	1.0569	1.06831	1.09866	1.11584	1.09977	1.05914	1.03017	0.973442	0.932239	0.952828	1.01089	1.07431	1.12935	1.18071
		298	1.43398	1.41792	1.42443	1.4255	1.44324	1.40113	1.40461	1.41182	1.46355	1.54697	1.39658	1.23226	1.02417	0.87048	0.634767	0.660261	0.668081	0.710284	0.662639	0.626275	0.596349	0.583854	0.586773	0.596054	0.612759	0.6356	0.672987	0.719229	0.769173	0.830822	0.89236	0.95759	1.02547	1.09155	1.14237	1.20653	1.25766	1.23404	1.17658	1.14264	1.11816	1.10013	1.15685	1.24258	1.30425	1.32269	1.33773
		299	1.47131	1.45714	1.4185	1.42103	1.46129	1.49046	1.50158	1.51859	1.50644	1.48814	1.52932	1.57856	1.42601	1.3043	1.1694	0.997275	0.817397	0.836839	0.800667	0.759857	0.701043	0.641873	0.605684	0.58824	0.583018	0.584327	0.613699	0.651264	0.703888	0.761234	0.82511	0.869426	0.915163	0.952263	0.990932	1.01751	1.03774	1.02172	0.966205	0.912907	0.879154	0.873104	0.901853	0.975787	1.04721	1.10742	1.13334
[truncated: 195 more columns]

## Sheet: Fig. 2d (CDK4i)
Figure 2
Panel d
	CDK4i
		Time since treatment (hrs)	-8	-7.8	-7.6	-7.4	-7.2	-7	-6.8	-6.6	-6.4	-6.2	-6	-5.8	-5.6	-5.4	-5.2	-5	-4.8	-4.6	-4.4	-4.2	-4	-3.8	-3.6	-3.4	-3.2	-3	-2.8	-2.6	-2.4	-2.2	-2	-1.8	-1.6	-1.4	-1.2	-1	-0.8	-0.6	-0.4	-0.2	1.06581e-14	0.2	0.4	0.6	0.8	1	1.2
	Cell #	1	1.61897	1.62908	1.66651	1.70276	1.72947	1.74663	1.74869	1.74384	1.75346	1.74772	1.73618	1.75039	1.79332	1.82629	1.61378	1.44402	1.24886	1.04371	0.823623	0.84471	0.827924	0.823145	0.791468	0.75716	0.732656	0.716972	0.718616	0.7306	0.757515	0.790895	0.814881	0.852696	0.868289	0.853003	0.827611	0.828516	0.806924	0.808981	0.789097	0.78149	0.762234	0.730757	0.704065	0.736825	0.77321	0.816947	0.839341
		2	1.61897	1.62908	1.66651	1.70276	1.72947	1.74663	1.74869	1.74384	1.75346	1.74772	1.73618	1.75039	1.79332	1.82629	1.61378	1.44402	1.25591	1.04439	0.818277	0.842588	0.824091	0.797675	0.756594	0.714444	0.67099	0.644136	0.626108	0.614084	0.611946	0.623032	0.626015	0.636932	0.656736	0.682086	0.720065	0.764654	0.829709	0.910312	0.950482	0.938934	0.923171	0.873584	0.815508	0.785907	0.815745	0.85581	0.908208
		3	1.42921	1.42972	1.41077	1.42757	1.44574	1.49906	1.54426	1.59675	1.43734	1.30415	1.10624	0.889721	0.708574	0.717316	0.707929	0.700859	0.683906	0.634054	0.594218	0.578783	0.58885	0.609429	0.627166	0.654299	0.683098	0.71384	0.741689	0.775017	0.80899	0.840583	0.877675	0.919771	0.959794	1.00658	1.06565	1.08903	1.11129	1.12791	1.09157	1.05607	1.07359	1.09746	1.1196	1.18322	1.22398	1.23278	1.2533
		4	NaN	NaN	NaN	NaN	NaN	1.58502	1.56384	1.42758	1.41484	1.18921	1.0199	0.899994	0.77754	0.622397	0.664373	0.670686	0.719138	0.680053	0.652968	0.623279	0.59803	0.582511	0.580544	0.593909	0.610396	0.649771	0.684624	0.70774	0.732353	0.762108	0.786026	0.812061	0.832022	0.831071	0.838892	0.831721	0.840282	0.871592	0.878407	0.891845	0.923797	0.929761	0.921899	0.947797	0.968145	0.983771	1.00215
		5	NaN	NaN	NaN	NaN	NaN	1.58502	1.56384	1.42758	1.41484	1.18921	1.0199	0.93636	0.803013	0.655483	0.714502	0.738468	0.758501	0.734192	0.699907	0.665093	0.645512	0.633327	0.63898	0.652945	0.679689	0.700907	0.724046	0.754848	0.802616	0.830895	0.877514	0.904539	0.908766	0.89473	0.889448	0.863555	0.881113	0.906856	0.919065	0.932548	0.955791	0.952178	0.95587	0.977653	1.01029	1.03497	1.06573
		6	NaN	NaN	NaN	NaN	NaN	NaN	NaN	0.555667	0.596851	0.659571	0.6958	0.70339	0.700439	0.638432	0.618666	0.578188	0.551942	0.54187	0.546637	0.545968	0.559839	0.581549	0.61111	0.642999	0.68161	0.709549	0.737438	0.766219	0.780581	0.806509	0.830801	0.851467	0.874726	0.916103	0.935738	0.975353	1.01584	1.04346	1.03512	1.03944	1.06589	1.09298	1.11759	1.16686	1.18509	1.18096	1.16532
		7	1.22922	1.21159	1.17072	1.11961	1.08269	1.1032	1.01912	0.972981	0.903757	0.796158	0.687295	0.691959	0.66546	0.671397	0.696854	0.689527	0.675334	0.667891	0.653407	0.652284	0.647307	0.657484	0.677424	0.710615	0.736588	0.765977	0.789806	0.808589	0.820225	0.841098	0.861056	0.874308	0.871916	0.87326	0.868453	0.87122	0.892472	0.925115	0.924861	0.91762	0.905235	0.896002	0.907732	0.939204	0.994747	1.02626	1.04339
		8	1.31776	1.29678	1.28677	1.30934	1.35404	1.40291	1.44489	1.47666	1.48132	1.46315	1.44606	1.29057	1.1471	1.01028	0.805148	0.679232	0.687919	0.684012	0.659503	0.688173	0.628599	0.58438	0.553875	0.558289	0.58549	0.616545	0.653543	0.68185	0.699297	0.710949	0.71812	0.724788	0.743163	0.766326	0.782715	0.808266	0.83319	0.853212	0.831185	0.838514	0.828858	0.818029	0.816525	0.847385	0.8419	0.842512	0.841984
		9	1.72116	1.68339	1.6795	1.67221	1.66776	1.67717	1.67896	1.70337	1.72761	1.71886	1.69909	1.70226	1.66215	1.65133	1.45844	1.30009	1.11171	0.960322	0.772485	0.781507	0.751196	0.740694	0.705605	0.690418	0.686989	0.693818	0.693724	0.70871	0.728325	0.752234	0.765666	0.798081	0.824723	0.836599	0.872422	0.913717	0.93497	0.96024	0.955486	0.924198	0.912765	0.907135	0.907438	0.922715	0.94905	0.979091	1.01936
		10	NaN	NaN	NaN	NaN	NaN	NaN	NaN	NaN	NaN	NaN	0.78303	0.813528	0.752901	0.705653	0.642583	0.589899	0.579713	0.600662	0.619691	0.655307	0.698912	0.739533	0.779792	0.82452	0.853616	0.872779	0.878107	0.882688	0.91762	0.955629	0.977728	0.993255	0.997253	0.980585	0.962518	0.988512	1.01444	1.02265	0.99618	1.02751	1.02161	1.02782	1.03	1.05225	1.05984	1.07373	1.08179
		11	NaN	NaN	NaN	NaN	NaN	NaN	NaN	NaN	NaN	NaN	NaN	NaN	NaN	NaN	NaN	NaN	NaN	NaN	NaN	0.664042	0.735533	0.748235	0.741955	0.716276	0.651809	0.602919	0.582811	0.58861	0.618313	0.653208	0.686372	0.720992	0.750943	0.773688	0.79258	0.806909	0.825639	0.849504	0.851754	0.876483	0.911229	0.937447	0.939719	0.988178	1.02285	1.03548	1.0444
		12	1.68391	1.66222	1.64353	1.61613	1.59053	1.61035	1.68447	1.7392	1.79545	1.84452	1.8444	1.74509	1.51219	1.29769	1.10129	0.923156	0.816316	0.856359	0.857414	0.830801	0.785278	0.743173	0.696584	0.67137	0.669802	0.686112	0.719952	0.771506	0.818496	0.855298	0.911801	0.962021	0.989734	1.02315	1.066	1.09127	1.12126	1.14292	1.11494	1.05394	1.02263	0.993652	0.993241	1.0647	1.1649	1.22205	1.26831
		13	1.79746	1.80472	1.80563	1.79076	1.75673	1.80176	1.65832	1.46059	1.20679	0.998987	0.756234	0.696971	0.685438	0.710244	0.684188	0.64799	0.631454	0.61029	0.603321	0.602939	0.615468	0.638931	0.678106	0.717128	0.765457	0.818827	0.886174	0.9373	0.968427	0.990944	0.998743	0.995985	1.00284	1.01417	1.03342	1.05673	1.07813	1.10665	1.11307	1.09706	1.07837	1.05899	1.01551	1.01663	1.047	1.0711	1.10411
		14	1.67252	1.66456	1.67616	1.69826	1.71676	1.7286	1.76013	1.55812	1.36648	1.17903	1.00538	0.798332	0.821953	0.822824	0.808503	0.774093	0.741712	0.720485	0.71875	0.731527	0.75846	0.791022	0.80539	0.820563	0.840718	0.858477	0.874694	0.916526	0.960353	1.00181	1.03842	1.09632	1.15266	1.20582	1.24849	1.28254	1.31713	1.34292	1.27419	1.20246	1.15045	1.10118	1.05334	1.08357	1.15653	1.22964	1.26097
		15	1.41858	1.41881	1.41641	1.40976	1.40518	1.44784	1.5024	1.55667	1.60611	1.66711	1.6734	1.66636	1.65	1.46039	1.24086	1.01664	0.85662	0.69886	0.716397	0.729433	0.750296	0.710607	0.679016	0.65278	0.655237	0.674854	0.698587	0.726296	0.752012	0.780412	0.809641	0.829248	0.848295	0.87621	0.9015	0.938411	0.963004	0.998493	0.989332	0.990062	0.969356	0.964928	0.942809	0.963658	0.971244	0.972349	0.972797
		16	1.43105	1.4875	1.52984	1.58971	1.5878	1.58458	1.58776	1.62249	1.62857	1.66019	1.68947	1.72525	1.70134	1.52693	1.3637	1.19112	1.00974	0.87602	0.879175	0.850295	0.811772	0.756202	0.69504	0.65364	0.63714	0.647532	0.673379	0.698275	0.730894	0.770517	0.800241	0.833537	0.880045	0.920092	0.950589	0.991079	1.01963	1.03327	1.01646	0.996447	0.97169	0.959571	0.944885	0.96815	0.99027	1.02805	1.05032
		17	1.41313	1.46453	1.47604	1.48532	1.45744	1.42437	1.3702	1.33685	1.3509	1.39156	1.49168	1.61528	1.50033	1.36933	1.23998	1.05994	0.844043	0.857173	0.836175	0.802516	0.770628	0.744935	0.735298	0.746162	0.772347	0.826359	0.882175	0.943012	1.01726	1.09431	1.15807	1.22862	1.29327	1.31933	1.34265	1.34462	1.3532	1.35754	1.32107	1.26043	1.19856	1.17799	1.16676	1.19398	1.25539	1.34912	1.40087
		18	1.79491	1.75408	1.74309	1.74365	1.7294	1.73341	1.73477	1.75596	1.78021	1.76031	1.74184	1.7473	1.71358	1.6988	1.50849	1.35632	1.16284	0.99749	0.793662	0.790912	0.741551	0.71855	0.680184	0.666913	0.66403	0.672101	0.678827	0.697583	0.715551	0.741737	0.763155	0.796489	0.819919	0.836537	0.872099	0.90894	0.940063	0.965471	0.959848	0.924817	0.915874	0.902714	0.91187	0.929075	0.961143	0.991775	1.03807
		19	1.61983	1.63129	1.66559	1.70134	1.75214	1.79171	1.84899	1.6513	1.46382	1.24826	1.05301	0.850413	0.868423	0.879292	0.896762	0.883622	0.852997	0.843199	0.829805	0.838924	0.868781	0.909283	0.938546	0.965958	0.990819	1.0352	1.07693	1.13558	1.18672	1.23129	1.25436	1.293	1.32233	1.35193	1.37419	1.41303	1.41578	1.41108	1.33915	1.24492	1.1519	1.07572	1.00356	1.0198	1.0702	1.09936	1.15657
		20	1.71737	1.70262	1.68986	1.65661	1.62074	1.60107	1.59396	1.60379	1.64075	1.60865	1.46266	1.32477	1.17897	1.02806	0.933105	0.927776	0.901577	0.853785	0.793203	0.74058	0.71012	0.696899	0.701338	0.719302	0.755461	0.792455	0.826776	0.8577	0.879191	0.882002	0.884646	0.899489	0.920534	0.932347	0.950122	0.975686	0.984627	1.00578	0.975735	0.948297	0.974353	1.0096	1.01326	1.0964	1.17806	1.20082	1.21517
		21	1.71737	1.70262	1.68986	1.65661	1.62074	1.60107	1.59396	1.60379	1.64075	1.60865	1.46266	1.32477	1.17877	1.00329	0.910222	0.907337	0.872132	0.826811	0.790829	0.735175	0.7004	0.668828	0.65187	0.653515	0.651037	0.658276	0.689245	0.722674	0.749776	0.80066	0.853477	0.905433	0.955434	0.990136	1.01287	1.04316	1.06223	1.07229	1.06164	1.03167	0.982966	0.954202	0.957774	1.01241	1.07483	1.11566	1.14556
		22	1.63677	1.63073	1.66841	1.64283	1.62277	1.61801	1.60478	1.58644	1.64222	1.45403	1.30811	1.14261	0.977834	0.776641	0.806007	0.783586	0.759256	0.728562	0.691666	0.674827	0.668957	0.696084	0.731934	0.776914	0.806489	0.839673	0.861606	0.88218	0.919561	0.976294	1.05276	1.11199	1.16645	1.18688	1.19971	1.19572	1.20045	1.2303	1.17965	1.1288	1.10358	1.10448	1.04934	1.08412	1.14596	1.18148	1.19339
		23	1.64932	1.68062	1.66047	1.67307	1.65155	1.63976	1.66303	1.70533	1.70427	1.74224	1.73108	1.71783	1.73682	1.71496	1.50473	1.30494	1.0247	0.826629	0.647318	0.646979	0.634433	0.670184	0.60754	0.570831	0.549559	0.56656	0.593646	0.627645	0.669149	0.707668	0.737908	0.76101	0.803769	0.842312	0.880198	0.918326	0.944224	0.945543	0.911368	0.899161	0.863165	0.856793	0.874488	0.909704	0.946506	1.00525	1.05107
		24	1.55015	1.55299	1.59847	1.66219	1.72841	1.79856	1.82748	1.85185	1.84888	1.82686	1.81542	1.84491	1.63289	1.44328	1.25797	1.07742	0.85852	0.862973	0.85144	0.82793	0.764306	0.73475	0.710944	0.69211	0.694743	NaN	0.720155	0.729808	0.727631	0.712322	0.709229	0.707339	0.7235	0.754392	0.794472	0.844497	0.917191	0.996566	0.998006	1.03797	1.06924	1.07814	1.06687	1.10199	1.08167	1.06115	1.0371
		25	1.59889	1.58256	1.58833	1.60635	1.62457	1.69929	1.75066	1.78673	1.81865	1.8242	1.61326	1.40779	1.20225	1.0163	0.83947	0.855315	0.843263	0.819693	0.771557	0.721147	0.689393	0.678884	0.675955	0.706156	0.751549	0.794487	0.842077	0.887057	0.912978	0.940262	0.965402	0.990751	1.01908	1.0595	1.09393	1.12041	1.12911	1.13257	1.10517	1.08278	1.06328	1.06563	1.07296	1.12247	1.16316	1.1926	1.21093
		26	1.59889	1.58256	1.58833	1.60635	1.62457	1.69929	1.75066	1.78673	1.81865	1.8242	1.61326	1.40779	1.19785	1.02599	0.858237	0.8752	0.866031	0.844955	0.77714	0.718941	0.675717	0.657011	0.646206	0.667019	0.700806	0.745538	0.800862	0.865014	0.919887	0.969643	1.02402	1.07189	1.11149	1.16712	1.20978	1.23964	1.27602	1.31413	1.28607	1.26563	1.22998	1.17818	1.14799	1.18758	1.28105	NaN	NaN
		27	1.73464	1.7176	1.72014	1.72926	1.73175	1.71329	1.72	1.6814	1.63284	1.59047	1.56932	1.5348	1.55254	1.61756	1.52516	1.40505	1.27716	1.12834	0.951244	0.933981	0.930633	0.912802	0.890836	0.846762	0.800369	0.771614	0.768048	0.785521	0.810119	0.842271	0.871249	0.895137	0.914492	0.929653	0.939048	0.957418	0.987773	0.992718	1.00016	1.01131	1.02771	1.03555	1.07592	1.10853	1.14837	1.16441	1.21734
		28	1.73464	1.7176	1.72014	1.72926	1.73175	1.71329	1.72	1.6814	1.63284	1.59047	1.56932	1.5348	1.55254	1.61756	1.52516	1.40505	1.27716	1.1365	0.94987	0.925805	0.920215	0.902446	0.874877	0.843852	0.812391	0.794289	0.798229	0.819459	0.851947	0.884257	0.920731	0.954488	0.986018	1.02021	1.07168	1.13076	1.19859	1.24882	1.26241	1.25487	1.24898	1.2212	1.21691	1.23384	1.24798	1.26015	1.27877
		29	1.54765	1.55664	1.57298	1.60179	1.62699	1.64681	1.74194	1.82751	1.87479	1.67885	1.48173	1.23729	1.01358	0.801786	0.831536	0.846542	0.835033	0.7999	0.767725	0.742265	0.730726	0.726277	0.729906	0.737912	0.749274	0.761146	0.781243	0.802729	0.830394	0.863493	0.903816	0.943789	0.981459	1.01616	1.04493	1.05094	1.07558	1.11457	1.10847	1.11643	1.13189	1.1225	1.08366	1.13276	1.18657	1.24616	1.27854
		30	1.50139	1.52523	1.56419	1.59476	1.65097	1.73155	1.75627	1.77041	1.80179	1.81646	1.79503	1.83449	1.76149	1.56345	1.36437	1.16102	0.946775	0.848235	0.860583	0.848074	0.819579	0.770443	0.712518	0.652576	0.623043	0.610794	0.607311	0.607661	0.627222	0.665008	0.723272	0.791577	0.858169	0.904188	0.926458	0.937064	0.932776	0.935397	0.90481	0.872336	0.838664	0.814297	0.784858	0.789769	0.801474	0.814808	0.816755
		31	1.50139	1.52523	1.56419	1.59476	1.65097	1.73155	1.75627	1.77041	1.80179	1.81646	1.79503	1.83449	1.76149	1.56345	1.36437	1.16102	0.935821	0.835288	0.843022	0.824658	0.788826	0.753112	0.701202	0.653991	0.635859	0.640444	0.64775	0.667061	0.687884	0.711114	0.739627	0.775975	0.81969	0.858816	0.893704	0.931151	0.963931	0.964091	0.94106	0.910614	0.853632	0.803627	0.792234	0.810999	0.845769	0.90792	0.965418
		32	NaN	0.897429	1.05921	1.17248	1.27622	1.34638	1.43645	1.53029	1.53948	1.48256	1.28381	1.07313	0.851237	0.667586	0.583922	0.62212	0.643961	0.65429	0.646303	0.615874	0.595682	0.60588	0.625058	0.666467	0.713937	0.759704	0.798674	0.836917	0.86959	0.908232	0.945012	0.973846	1.00551	1.03504	1.05728	1.07831	1.09267	1.10765	1.07515	1.03535	1.01257	1.00286	0.997425	1.01292	1.08569	1.10494	1.13997
		33	NaN	1.33639	1.39028	1.40672	1.41794	1.43969	1.3143	1.20369	1.07221	0.979696	0.858072	0.865159	0.848392	0.840071	0.80205	0.77311	0.751538	0.749013	0.749479	0.759492	0.776848	0.805217	0.834063	0.857162	0.880498	0.895535	0.910119	0.92741	0.952634	0.975128	1.00089	1.01803	1.01202	1.01223	1.02176	1.02557	1.05064	1.09849	1.1119	1.06385	1.01563	0.975541	0.948023	0.957895	1.02625	1.08582	1.14081
		34	NaN	1.33639	1.39028	1.40672	1.41794	1.43969	1.3143	1.20369	1.07927	0.987516	0.863981	0.865708	0.856421	0.847785	0.806114	0.767629	0.742739	0.725499	0.721681	0.73923	0.760955	0.791547	0.820194	0.846203	0.875241	0.905215	0.927656	0.94927	0.968257	0.980731	1.00895	1.0495	1.08901	1.12202	1.1623	1.18912	1.21118	1.22616	1.25443	1.23419	1.20259	1.17784	1.1783	1.16974	1.198	1.23057	1.25758
		35	NaN	NaN	NaN	NaN	NaN	NaN	NaN	NaN	NaN	NaN	NaN	NaN	0.694125	0.621174	0.592607	0.570219	0.622314	0.691939	0.773617	0.853183	0.910857	0.902804	0.856453	0.803955	0.754313	0.716611	0.69866	0.694471	0.693444	0.700178	0.717611	0.720393	0.731816	0.749531	0.771859	0.784404	0.818282	0.837424	0.842704	0.830611	0.832476	0.824083	0.832651	0.861805	0.904087	0.931777	0.961768
		36	NaN	NaN	NaN	NaN	NaN	NaN	NaN	NaN	NaN	NaN	NaN	NaN	NaN	NaN	NaN	NaN	0.791647	0.786279	0.76256	0.759333	0.749843	0.733366	0.739736	0.736712	0.724368	0.717923	0.708892	0.703611	0.702413	0.715281	0.74874	0.797943	0.844003	0.887383	0.924898	0.943563	0.964042	0.986857	0.967659	0.933723	0.910524	0.903444	0.88927	0.896547	0.918539	0.951088	0.990334
		37	NaN	NaN	NaN	NaN	NaN	NaN	NaN	NaN	NaN	NaN	NaN	NaN	NaN	NaN	NaN	NaN	0.77725	0.667049	0.689314	0.676533	0.67023	0.691667	0.694492	0.676462	0.673467	0.689267	0.727311	0.764492	0.799146	0.837695	0.878635	0.903328	0.919741	0.94582	0.992464	1.03354	1.07158	1.10423	1.07489	1.03708	1.01713	1.00085	0.988767	1.04617	1.10111	1.1436	1.18939
		38	NaN	NaN	NaN	NaN	NaN	NaN	NaN	NaN	NaN	NaN	NaN	NaN	NaN	NaN	NaN	NaN	NaN	0.791938	0.837027	0.861553	0.859534	0.845235	0.804834	0.767283	0.7297	0.710616	0.701932	0.705681	0.70757	0.729633	0.761892	0.797438	0.832188	0.862504	0.874658	0.88119	0.897076	0.925731	0.919828	0.914603	0.918122	0.920093	0.924254	0.969274	1.0288	1.09796	1.14174
		39	NaN	NaN	NaN	NaN	NaN	NaN	NaN	NaN	NaN	NaN	NaN	NaN	NaN	NaN	NaN	NaN	NaN	NaN	0.817618	0.782269	0.808948	0.784234	0.760577	0.713722	0.64548	0.592466	0.573448	0.578525	0.604517	0.63845	0.671486	0.711002	0.740802	0.768205	0.790409	0.807849	0.822593	0.851322	0.849807	0.873844	0.906494	0.939398	0.945114	1.0037	1.03927	1.05959	1.06899
		40	NaN	NaN	NaN	NaN	NaN	NaN	NaN	NaN	NaN	NaN	NaN	NaN	NaN	NaN	NaN	NaN	NaN	NaN	NaN	0.851461	0.856542	0.840406	0.824038	0.79322	0.747773	0.720101	0.730207	0.755348	0.802622	0.859459	0.90817	0.94906	0.989732	1.03232	1.06021	1.07323	1.07546	1.06861	1.02445	1.00557	0.99426	1.01619	1.052	1.15012	1.2434	1.33572	1.39307
		41	1.42713	1.44863	1.4694	1.49207	1.51204	1.52243	1.53044	1.54449	1.55301	1.56296	1.41595	1.27918	1.12666	0.977184	0.847567	0.854383	0.82627	0.785314	0.730769	0.655734	0.599698	0.565384	0.556361	0.569563	0.59372	0.617663	0.653353	0.687504	0.715997	0.75344	0.794889	0.834307	0.866416	0.892939	0.875984	0.853681	0.839612	0.84279	0.813199	0.797889	0.757798	0.702754	0.651225	0.650551	0.661466	0.702053	0.768438
		42	1.90113	1.91347	1.92657	1.94396	1.96571	1.94378	1.92829	1.94882	1.71386	1.47523	1.2635	1.06947	0.825412	0.809885	0.780643	0.748193	0.699521	0.670725	0.674421	0.697046	0.725534	0.764715	0.802637	0.83956	0.879127	0.919603	0.962211	1.00525	1.04034	1.08054	1.1347	1.18833	1.23665	1.30588	1.36718	1.4189	1.47144	1.53703	1.53748	1.49802	1.43145	1.37432	1.27686	1.19199	1.13938	1.10442	1.0465
		43	1.90113	1.91347	1.92657	1.94396	1.96571	1.94378	1.92829	1.94882	1.71386	1.47523	1.2635	1.07366	0.850587	0.862082	0.851192	0.82892	0.792387	0.752408	0.746296	0.763813	0.790958	0.81874	0.835573	0.846581	0.871121	0.903558	0.928394	0.968887	0.999835	1.02914	1.07084	1.1333	1.20279	1.28546	1.35671	1.41428	1.468	1.5207	1.47282	1.36902	1.23374	1.09846	0.964969	0.949066	0.96356	1.01503	1.04636
		44	1.77815	1.78485	1.76859	1.76668	1.76215	1.79525	1.82464	1.86979	1.89868	1.91269	1.85159	1.84315	1.5958	1.36147	1.14654	0.998603	0.785951	0.785603	0.78519	0.764922	0.738362	0.709133	0.702338	0.714353	0.741902	0.772699	0.812272	0.843107	0.869683	0.899234	0.939785	0.986671	1.05346	1.10797	1.13794	1.1494	1.13896	1.11898	1.08803	1.05666	1.02951	1.02832	1.02177	1.05656	1.11424	1.16377	1.19405
		45	1.58014	1.56403	1.56668	1.5941	1.58602	1.56349	1.55224	1.53874	1.51576	1.56186	1.40828	1.25926	1.11861	0.988935	0.829349	0.858661	0.863501	0.851902	0.823787	0.779325	0.742155	0.718946	0.709953	0.716411	0.732555	0.759112	0.791138	0.824451	0.866086	0.900502	0.926497	0.95629	1.00809	1.03928	1.07415	1.11963	1.15443	1.17163	1.17228	1.18987	1.19585	1.20496	1.23156	1.26838	1.2731	1.30366	1.36087
		46	1.58014	1.56403	1.56668	1.5941	1.58602	1.56349	1.55224	1.53874	1.51576	1.56186	1.40828	1.25926	1.11861	0.988123	0.82437	0.858115	0.866418	0.856188	0.828657	0.782975	0.734637	0.704541	0.689189	0.680628	0.682443	0.700437	0.729284	0.762862	0.810028	0.866139	0.921616	0.958562	1.00097	1.04095	1.0852	1.12084	1.17008	1.19875	1.18374	1.16426	1.14051	1.11742	1.10186	1.13155	1.15489	1.19038	1.22747
		47	1.59258	1.59696	1.59042	1.56611	1.5514	1.53109	1.51457	1.54059	1.57785	1.4054	1.26924	1.11908	0.948711	0.764454	0.800685	0.804942	0.793004	0.751427	0.721735	0.683468	0.65479	0.632461	0.632065	0.630329	0.635049	0.648508	0.675484	0.699115	0.730936	0.770405	0.821799	0.867218	0.896835	0.924096	0.947971	0.961331	0.981247	1.01923	1.0204	1.01048	1.01407	1.01806	1.02162	1.05813	1.10022	1.15144	1.1991
		48	1.49734	1.52022	1.51529	1.49784	1.48776	1.49924	1.51646	1.52195	1.52076	1.61494	1.45261	1.26078	1.08026	0.955552	0.722383	0.726261	0.731824	0.733722	0.680657	0.632534	0.582549	0.552644	0.533391	0.534887	0.548821	0.572474	0.593496	0.620447	0.652635	0.673587	0.692263	0.708017	0.718341	0.725449	0.735637	0.748075	0.77047	0.791992	0.803935	0.82002	0.844175	0.858137	0.867701	0.89203	0.925727	0.955851	0.984241
		49	1.51868	1.50992	1.48725	1.49223	1.51549	1.52905	1.57461	1.61969	1.66651	1.68194	1.67893	1.64607	1.64058	1.43042	1.23464	1.07155	0.930766	0.767202	0.78439	0.797582	0.790034	0.761635	0.732981	0.730714	0.74471	0.765332	0.806611	0.855588	0.899987	0.936951	0.979137	1.00991	1.04963	1.07213	1.09151	1.11446	1.1407	1.14917	1.13513	1.11994	1.10722	1.10174	1.10956	1.15398	1.18424	1.21678	1.23303
		50	1.85194	1.87862	1.87272	1.8608	1.83624	1.81727	1.80366	1.81262	1.80797	1.83825	1.66807	1.46866	1.2521	1.05795	0.86381	0.83375	0.821951	0.807361	0.793584	0.772416	0.780424	0.804774	0.849647	0.889938	0.933288	0.968364	1.00861	1.03691	1.04849	1.05636	1.07298	1.09122	1.10821	1.13967	1.16781	1.20403	1.22444	1.25733	1.2294	1.20676	1.18495	1.17655	1.15077	1.19813	1.23269	1.24759	1.25447
		51	1.8468	1.84958	1.81624	1.80855	1.80663	1.79511	1.78111	1.79009	1.79594	1.55487	1.34867	1.15551	0.889572	0.693343	0.724846	0.720294	0.70194	0.730135	0.662505	0.60253	0.561842	0.544702	0.545497	0.555125	0.574753	0.600575	0.637585	0.677174	0.715106	0.749604	0.780625	0.810087	0.850541	0.911379	0.979523	1.04604	1.11368	1.17265	1.16888	1.15138	1.14029	1.14041	1.13783	1.17777	1.21534	1.24018	1.26184
		52	1.8468	1.84958	1.81624	1.80855	1.80663	1.79511	1.78111	1.79009	1.79594	1.55487	1.34867	1.15551	0.903825	0.698883	0.720146	0.715399	0.698566	0.719225	0.668347	0.62551	0.593541	0.584737	0.594942	0.620121	0.655899	0.696631	0.741884	0.784689	0.824565	0.867472	0.908062	0.941257	0.972155	0.995834	1.01323	1.02965	1.04511	1.05314	1.00606	0.953894	0.909909	0.884771	0.861154	0.909925	0.975896	1.03519	1.08019
		53	1.65514	1.64507	1.63116	1.64842	1.66976	1.67237	1.69958	1.74248	1.72	1.68031	1.68264	1.65033	1.63884	1.66948	1.75965	1.58084	1.41293	1.20962	0.995193	0.75169	0.76778	0.775647	0.786155	0.777263	0.734817	0.683828	0.650361	0.624551	0.617853	0.613619	0.622687	0.64596	0.677674	0.704176	0.734774	0.772403	0.814741	0.846882	0.841306	0.871238	0.899456	0.910007	0.916914	0.973342	1.00739	1.01819	1.03296
		54	1.65514	1.64507	1.63116	1.64842	1.66976	1.67237	1.69958	1.74248	1.72	1.68031	1.68264	1.65033	1.63884	1.66948	1.75965	1.58084	1.41293	1.20962	1.02605	0.784872	0.79481	0.802078	0.798631	0.752772	0.691817	0.633119	0.582314	0.552432	0.526767	0.517391	0.528604	0.557798	0.60207	0.660062	0.715803	0.758122	0.799262	0.842752	0.839541	0.826459	0.829068	0.843174	0.870322	0.932773	1.01347	1.07045	1.10253
		55	2.06531	2.09134	2.06474	2.03225	1.97528	2.00585	1.71893	1.50183	1.24368	1.04163	0.786575	0.824441	0.807901	0.825038	0.795584	0.745416	0.716624	0.713803	0.69388	0.683348	0.698447	0.731152	0.780466	0.84608	0.909731	0.97058	1.02128	1.06561	1.10184	1.12769	1.12651	1.11482	1.10063	1.11597	1.13268	1.12375	1.14372	1.1508	1.09826	1.07277	1.08419	1.10241	1.15436	1.26522	1.35596	1.45891	1.54627
		56	1.55199	1.55335	1.58138	1.62318	1.66981	1.66883	1.6722	1.62428	1.59264	1.56694	1.55382	1.57025	1.59855	1.58825	1.58749	1.41199	1.22978	1.01936	0.813241	0.649329	0.662412	0.671526	0.703785	0.732198	0.691388	0.652839	0.613022	0.582489	0.570761	0.587399	0.619078	0.64946	0.678684	0.703825	0.72387	0.766101	0.823406	0.881355	0.917384	0.944022	0.978462	0.999939	1.02006	1.05447	1.07869	1.06227	1.04666
		57	1.5485	1.51787	1.50853	1.53123	1.53536	1.5574	1.54824	1.3953	1.23089	1.05477	0.882323	0.764701	0.749517	0.722276	0.714392	0.67299	0.634265	0.610718	0.611651	0.627357	0.657475	0.694741	0.753775	0.804922	0.845667	0.874818	0.896979	0.91387	0.943841	0.978365	1.02409	1.06968	1.10127	1.12801	1.1568	1.17638	1.19646	1.21579	1.20097	1.17359	1.15229	1.13041	1.12423	1.15716	1.21009	1.24506	1.27905
		58	1.5485	1.51787	1.50853	1.53123	1.53536	1.5574	1.54824	1.3953	1.23089	1.10011	0.954308	0.854112	0.842411	0.827681	0.778453	0.704634	0.64657	0.614849	0.597761	0.597495	0.614546	0.626418	0.651503	0.688567	0.733479	0.791393	0.820427	0.850679	0.878927	0.891585	0.892549	0.928825	0.961916	0.985197	1.02635	1.07367	1.11976	1.1694	1.14338	1.09896	1.06538	1.04607	1.02771	1.08567	1.1693	1.22189	1.25717
		59	1.8837	1.86425	1.85303	1.84553	1.87471	1.64333	1.44207	1.24851	1.05811	0.852187	0.89519	0.916329	0.919397	0.909652	0.882841	0.850874	0.821386	0.812222	0.823524	0.852055	0.890609	0.950771	0.991035	1.02317	1.05715	1.07791	1.07674	1.0826	1.09309	1.10224	1.1293	1.16397	1.20283	1.24352	1.29037	1.32659	1.37347	1.43124	1.41233	1.36712	1.33574	1.32716	1.31247	1.40571	1.48834	1.58181	1.63443
		60	1.53018	1.52123	1.54542	1.55046	1.52782	1.52787	1.55112	1.51505	1.48966	1.51388	1.47985	1.2344	1.05634	0.844457	0.694155	0.568509	0.652792	0.692195	0.751599	0.713205	0.673963	0.622102	0.582504	0.558998	0.565399	0.59176	0.614494	0.636819	0.678335	0.722626	0.747602	0.780539	0.826553	0.866397	0.906907	0.94803	1.00837	1.06805	1.06763	1.01276	0.963909	0.920828	0.878998	0.891962	0.95939	1.01576	1.06601
		61	1.76137	1.73007	1.69059	1.65875	1.62549	1.60079	1.59137	1.57033	1.57112	1.56668	1.56463	1.62722	1.67139	1.71155	1.58369	1.43636	1.22339	1.06136	0.867225	0.841674	0.828917	0.806875	0.75488	0.726035	0.705208	0.686459	0.679889	0.689233	0.693393	0.707812	0.735971	0.770141	0.805862	0.845695	0.888605	0.920711	0.950735	0.988915	0.983444	0.959964	0.932354	0.918335	0.896629	0.925934	0.950569	0.972351	0.976355
		62	1.59157	1.59327	1.63856	1.70507	1.76741	1.83772	1.86938	1.89737	1.89549	1.86699	1.87519	1.91848	1.69015	1.48635	1.30164	1.06913	0.831874	0.844224	0.829282	0.803198	0.77635	0.747666	0.712345	0.693137	0.70131	0.723429	0.740683	0.742261	0.736643	0.714651	0.708998	0.704065	0.722913	0.751296	0.793098	0.839203	0.911718	0.983799	0.983151	1.01825	1.04896	1.05585	1.04806	1.09345	1.07634	1.05557	1.03269
		63	1.59157	1.59327	1.63856	1.70507	1.76741	1.83772	1.86938	1.89737	1.89549	1.86699	1.87519	1.91848	1.69015	1.48635	1.30164	1.06198	0.836204	0.85618	0.840778	0.824297	0.814968	0.777401	0.718555	0.675866	0.651229	0.646945	0.650516	0.681343	0.722142	0.759964	0.782614	0.803287	0.817924	0.83305	0.855646	0.898969	0.949668	1.01455	1.03715	1.04512	1.04117	1.03261	1.00456	0.998237	1.00349	1.00731	1.01852
		64	1.77903	1.78066	1.75548	1.73276	1.70432	1.67874	1.47069	1.27809	1.08601	0.935696	0.744399	0.758626	0.753931	0.743114	0.69556	0.665669	0.614665	0.58041	0.551565	0.546739	0.55261	0.569344	0.595637	0.632248	0.662661	0.699811	0.740521	0.772529	0.806917	0.852249	0.883906	0.908372	0.927969	0.953189	0.962075	0.967519	0.973398	0.976337	0.929744	0.897775	0.879038	0.859393	0.855467	0.889612	0.912484	0.93326	0.967405
		65	1.77903	1.78066	1.75548	1.73276	1.70432	1.67874	1.47069	1.27809	1.08601	0.926666	0.733493	0.736964	0.734136	0.71897	0.687888	0.66501	0.632045	0.603834	0.600149	0.608249	0.628349	0.652491	0.6817	0.719261	0.741547	0.777222	0.8313	0.883723	0.919607	0.972458	1.00995	1.04414	1.05858	1.0974	1.11705	1.13893	1.14348	1.16468	1.1193	1.08099	1.0501	1.03327	1.05066	1.0931	1.1447	1.18425	1.21902
		66	NaN	NaN	NaN	NaN	NaN	NaN	NaN	NaN	NaN	NaN	NaN	NaN	NaN	NaN	NaN	NaN	NaN	0.807156	0.832719	0.799136	0.774333	0.74009	0.691579	0.655564	0.633136	0.609502	0.593032	0.593408	0.599257	0.619128	0.648915	0.693167	0.752347	0.824934	0.88706	0.949455	1.01425	1.05556	1.05106	1.04386	1.00688	0.95261	0.907934	0.918452	0.949286	1.00067	1.05785
		67	NaN	NaN	NaN	NaN	NaN	NaN	NaN	NaN	NaN	NaN	NaN	NaN	NaN	NaN	NaN	NaN	NaN	NaN	0.853403	0.846251	0.845442	0.828346	0.817681	0.775019	0.741884	0.717704	0.707448	0.709946	0.728124	0.757459	0.797989	0.848037	0.895539	0.941465	0.982254	1.03285	1.08712	1.14534	1.15772	1.15562	1.13988	1.11107	1.07773	1.08579	1.10763	1.13092	1.15212
		68	1.61419	1.62821	1.63463	1.61468	1.64721	1.65376	1.47809	1.33092	1.15851	0.979076	0.829708	0.865234	0.867761	0.86951	0.836418	0.775647	0.713236	0.682534	0.684627	0.712955	0.748815	0.815688	0.859149	0.897536	0.923715	0.961706	0.983547	1.00552	1.03406	1.06467	1.07997	1.10152	1.13589	1.16889	1.22014	1.29092	1.36318	1.41514	1.38182	1.33653	1.25929	1.18057	1.14027	1.18321	1.19044	1.222	1.25553
		69	1.92271	1.92792	1.91677	1.94511	1.95144	1.95821	1.97449	1.99159	1.99523	2.00302	2.00825	2.00735	2.03781	1.91121	1.66351	1.43711	1.2063	0.95636	0.852224	0.858651	0.840111	0.816325	0.776589	0.746313	0.723889	0.713542	0.723123	0.753803	0.791086	0.855258	0.923882	0.984191	1.03152	1.07354	1.0977	1.13098	1.16578	1.18683	1.13885	1.09926	1.06327	1.02367	1.00498	1.04791	1.07991	1.11772	1.16337
		70	1.68019	1.66037	1.62873	1.65594	1.67814	1.68561	1.72595	1.76729	1.76754	1.74321	1.57644	1.38578	1.17896	0.994775	0.822266	0.823469	0.810892	0.802159	0.778222	0.74806	0.713081	0.688944	0.682724	0.674469	0.678276	0.681797	0.702293	0.721916	0.763263	0.814084	0.85854	0.903832	0.942267	0.97387	1.00719	1.01815	1.0213	1.0349	1.01382	0.978751	0.943634	0.907712	0.866988	0.856823	0.851182	0.885933	0.914657
		71	1.85252	1.8717	1.88412	1.90753	1.93921	1.71625	1.51561	1.30965	1.10158	0.896818	0.913408	0.902763	0.881499	0.857856	0.825331	0.818742	0.829666	0.865401	0.910474	0.962351	0.9865	0.996989	1.01813	1.03824	1.06048	1.10045	1.16425	1.21792	1.27191	1.31591	1.33517	1.34078	1.33502	1.33052	1.32417	1.32998	1.32246	1.31534	1.27729	1.2311	1.19122	1.1533	1.13366	1.14774	1.16513	1.18506	1.21327
		72	1.52299	1.54772	1.58693	1.60648	1.62473	1.63149	1.60585	1.57605	1.60652	1.67527	1.71049	1.74479	1.76909	1.69331	1.47589	1.27948	1.1123	0.888457	0.733704	0.719622	0.688083	0.652516	0.688525	0.7048	0.694455	0.711749	0.740024	0.773826	0.805272	0.842079	0.886715	0.932302	0.958615	0.977268	0.997316	1.01088	1.01611	1.02991	0.967657	0.939088	0.896011	0.879324	0.858011	0.929766	0.99193	1.07048	1.10828
		73	1.52299	1.54772	1.58693	1.60648	1.62473	1.63149	1.60585	1.57605	1.60652	1.67527	1.71049	1.74479	1.76909	1.69331	1.47589	1.27948	1.05905	0.890794	0.746176	0.72087	0.679479	0.691497	0.666831	0.656416	0.640054	0.650658	0.669364	0.699663	0.73899	0.781828	0.823828	0.865953	0.888492	0.927192	0.947334	0.973453	1.00255	1.0232	0.992522	1.01074	1.02092	1.03348	1.06156	1.13716	1.1907	1.24057	1.29124
		74	1.58176	1.60982	1.63916	1.71709	1.7657	1.79392	1.80565	1.8301	1.78277	1.74436	1.70824	1.69488	1.64979	1.66724	1.46898	1.31842	1.15242	1.00433	0.833493	0.877594	0.864807	0.846443	0.81623	0.774851	0.73483	0.721004	0.722008	0.733233	0.758521	0.802249	0.848069	0.899876	0.948653	0.995435	1.02841	1.06875	1.10625	1.15559	1.15466	1.15416	1.13215	1.10807	1.05127	1.04427	1.04311	1.06434	1.08891
		75	1.45266	1.44877	1.40277	1.37268	1.35165	1.38566	1.26172	1.11653	0.932825	0.816101	0.679403	0.676743	0.68251	0.709556	0.661639	0.621687	0.598132	0.597315	0.600799	0.600252	0.598753	0.62154	0.64634	0.680051	0.72737	0.775049	0.80635	0.840333	0.87473	0.903366	0.936615	0.964018	0.994419	1.02468	1.03336	1.03987	1.068	1.11496	1.07425	1.08977	1.11598	1.10613	1.10931	1.21855	1.27203	1.32822	1.3791
		76	1.72859	1.76186	1.81688	1.85564	1.86119	1.86884	1.88922	1.91107	1.8758	1.86182	1.90412	1.87939	1.8581	1.91013	1.74138	1.50471	1.31278	1.10055	0.863002	NaN	0.826389	0.799186	0.779119	0.77864	0.76618	0.792609	0.828248	0.858227	0.881003	0.914255	0.945385	0.958361	0.97825	0.993878	0.99829	0.999953	1.03337	1.07015	1.08241	1.09554	1.12812	1.13883	1.13896	1.14584	1.1525	1.12728	1.11591
		77	1.56061	1.55028	1.54515	1.54011	1.54133	1.5523	1.57233	1.59692	1.61189	1.64777	1.68287	1.71694	1.74492	1.77318	1.81497	1.62259	1.42101	1.20121	0.961012	0.750854	0.764684	0.764237	0.768998	0.782317	0.748749	0.701112	0.668908	0.657268	0.666502	0.697529	0.732579	0.786325	0.841531	0.89457	0.943924	1.01171	1.0679	1.12083	1.1248	1.12941	1.10359	1.06905	1.02682	1.03352	1.02671	1.03383	1.04029
		78	1.81163	1.8069	1.80796	1.8402	1.86992	1.88447	1.86688	1.82255	1.81374	1.86448	1.63181	1.44338	1.2945	1.10806	0.816061	0.799632	0.768553	0.721867	0.675718	0.659442	0.65479	0.668156	0.68498	0.707089	0.735183	0.754744	0.764268	0.774871	0.788859	0.802122	0.820049	0.855082	0.881721	0.906412	0.935781	0.951212	0.948289	0.953467	0.891602	0.823561	0.766941	0.723292	0.684491	0.732823	0.801146	0.868919	0.944521
		79	1.52525	1.48084	1.47562	1.43861	1.47171	1.49491	1.51175	1.3521	1.23279	1.02715	0.893463	0.755092	0.737293	0.700192	0.716352	0.677516	0.637952	0.634415	0.655006	0.682347	0.711551	0.759331	0.802086	0.81926	0.843948	0.880692	0.907679	0.944691	1.00719	1.06139	1.1034	1.13051	1.1312	1.11461	1.12466	1.14894	1.18708	1.24272	1.27257	1.26217	1.24091	1.20903	1.19347	1.20799	1.2291	1.26252	1.34977
		80	1.56749	1.56153	1.62617	1.66532	1.70639	1.74048	1.75693	1.73253	1.69388	1.64958	1.58916	1.53366	1.53486	1.55638	1.57958	1.43082	1.30243	1.14122	0.987417	0.843876	0.876946	0.857297	0.833417	0.788717	0.735333	0.693959	0.683932	0.677167	0.68249	0.699186	0.722309	0.745184	0.767273	0.786417	0.815557	0.849973	0.874469	0.900267	0.921591	0.913367	0.87951	0.863822	0.842798	0.82094	0.798485	0.782086	0.755819
		81	1.56749	1.56153	1.62617	1.66532	1.70639	1.74048	1.75693	1.73253	1.69388	1.64958	1.58916	1.53366	1.53486	1.55638	1.57958	1.43082	1.30243	1.14122	0.993656	0.85138	0.886339	0.877709	0.857894	0.807025	0.759699	0.720017	0.706651	0.706239	0.72935	0.752811	0.783712	0.814039	0.840248	0.862753	0.874114	0.889311	0.912077	0.942163	0.936733	0.928747	0.916197	0.902076	0.895571	0.926338	0.965947	0.986414	0.98688
		82	NaN	NaN	NaN	NaN	1.96241	2.02344	1.82359	1.60339	1.37773	1.14717	0.88353	0.893238	0.863846	0.833782	0.767674	0.702619	0.646706	0.624448	0.615868	0.63473	0.665609	0.710847	0.756517	0.795006	0.830226	0.866927	0.904793	0.942997	0.956039	0.962511	0.962787	0.962245	0.963734	0.986896	1.00785	1.03114	1.05196	1.07156	1.039	1.00979	0.994294	0.984677	0.97767	1.01883	1.06321	1.11145	1.15237
		83	NaN	NaN	NaN	NaN	1.96241	2.02344	1.82359	1.60339	1.37773	1.14219	0.873948	0.883778	0.865345	0.824114	0.763148	0.699645	0.629691	0.570703	0.540252	0.521675	0.515781	0.530946	0.568412	0.607296	0.657581	0.710277	0.765585	0.818675	0.868835	0.907965	0.946581	0.981425	1.00508	1.02851	1.04019	1.03861	1.03632	1.05496	1.00857	0.987075	0.983941	1.0333	1.06144	1.15262	1.23709	1.31645	1.30537
		84	NaN	NaN	NaN	NaN	NaN	NaN	NaN	NaN	NaN	NaN	NaN	NaN	NaN	NaN	0.89726	0.926554	0.930043	0.935178	0.923632	0.913272	0.90175	0.889459	0.87495	0.869158	0.856655	0.852279	0.845351	0.847002	0.86393	0.88811	0.905434	0.949521	1.00542	1.05586	1.09573	1.13762	1.16599	1.18833	1.1627	1.13349	1.10084	1.09566	1.09589	1.15429	1.20668	1.2613	1.29906
		85	NaN	NaN	NaN	NaN	NaN	NaN	NaN	NaN	NaN	NaN	NaN	NaN	NaN	NaN	NaN	NaN	NaN	NaN	0.386833	0.396447	0.464103	0.520212	0.583089	0.644504	0.679737	0.707505	0.765784	0.819969	NaN	0.838948	0.878193	0.915158	0.930673	0.980351	1.04693	1.1009	1.14712	1.15684	1.08891	1.02594	0.965158	0.932151	0.903614	0.902389	0.881455	0.856421	0.863211
		86	1.40317	1.41489	1.43651	1.47481	1.50477	1.4856	1.4858	1.46791	1.44573	1.43864	1.49262	1.41566	1.23096	1.04671	0.856767	0.675133	0.597992	0.62361	0.636715	0.641338	0.587221	0.540203	0.503464	0.475884	0.477521	0.493869	0.502946	0.501497	0.508846	0.52176	0.541455	0.561944	0.603348	0.639709	0.662531	0.676995	0.701771	0.734005	0.728685	0.730642	0.716954	0.70538	0.69045	0.69191	0.713394	0.752439	0.787166
		87	1.54514	1.56681	1.60722	1.62485	1.62753	1.63972	1.64912	1.58994	1.5581	1.54824	1.48724	1.43895	1.43957	1.40563	1.43446	1.28286	1.1594	1.05368	0.947836	0.7835	0.81587	0.810845	0.785343	0.750368	0.703227	0.666882	0.642253	0.631935	0.637874	0.653167	0.665986	0.667482	0.676774	0.696253	0.717124	0.768253	0.835173	0.913075	0.9419	0.962269	0.973767	0.987952	0.96941	0.971994	0.981495	0.982391	0.996972
		88	1.54514	1.56681	1.60722	1.62485	1.62753	1.63972	1.64912	1.58994	1.5581	1.54824	1.48724	1.43895	1.43957	1.40563	1.43446	1.28286	1.1594	1.05368	0.985237	0.847195	0.898	0.904396	0.871845	0.808239	0.740753	0.69746	0.660365	0.658573	0.656947	0.670463	0.689387	0.719077	0.743758	0.772276	0.798186	0.829815	0.851543	0.879604	0.877973	0.89461	0.893171	0.903787	0.915222	0.954097	0.975955	1.00784	1.0333
		89	1.65195	1.68693	1.7167	1.73825	1.72287	1.73504	1.79284	1.80411	1.5702	1.35269	1.15193	0.91769	0.716188	0.734622	0.739907	0.697819	0.637032	0.58788	0.565587	0.560985	0.580857	0.601975	0.620104	0.633899	0.650544	0.671142	0.669611	0.670613	0.691096	0.726636	0.753216	0.819039	0.883308	0.932062	0.962718	0.994936	1.01162	1.04229	1.03837	1.04623	1.075	1.1155	1.15183	1.20286	1.24679	1.28554	1.30266
		90	1.3398	1.26897	1.27403	1.29903	1.34499	1.42491	1.48632	1.53149	1.52173	1.52306	1.54068	1.59615	1.6552	1.74483	1.58612	1.38477	1.19125	1.00244	0.782898	0.778475	0.793941	0.766673	0.723586	0.675764	0.647829	0.633054	0.644438	0.670657	0.707976	0.751382	0.802557	0.848819	0.88497	0.923529	0.962065	0.997603	1.03226	1.07449	1.07575	1.06455	1.04826	1.06153	1.07573	1.12476	1.17684	1.23168	1.24727
		91	1.3398	1.26897	1.27403	1.29903	1.34499	1.42491	1.48632	1.53149	1.52173	1.52306	1.54068	1.59615	1.6552	1.74483	1.57084	1.3695	1.12364	0.938123	0.712977	0.710458	0.722467	0.748878	0.698763	0.647433	0.626128	0.616021	0.622273	0.649144	0.686409	0.726268	0.763259	0.793907	0.833956	0.871231	0.903264	0.923095	0.951861	0.981587	0.982054	0.985088	0.980641	0.985881	0.965178	0.993133	1.02612	1.07898	1.12238
		92	1.64674	1.62919	1.5968	1.5405	1.47997	1.47093	1.46787	1.47621	1.5325	1.61604	1.64016	1.64024	1.63363	1.43586	1.25095	1.06688	0.932421	0.797428	0.797521	0.773091	0.764929	0.712844	0.646256	0.596781	0.560757	0.544586	0.526487	0.51818	0.524171	0.545589	0.574171	0.61603	0.655427	0.705796	0.755955	0.802902	0.849472	0.905406	0.918569	0.906981	0.903638	0.890366	0.883986	0.906896	0.942115	0.965005	0.982186
		93	1.47634	1.44851	1.47306	1.55948	1.64255	1.62326	1.46659	1.29861	1.04787	0.818662	0.675688	0.666015	0.642523	0.629956	0.577975	0.530383	0.483806	0.455722	0.452403	0.45125	0.459608	0.462895	0.465318	0.47544	0.493309	0.506314	0.540761	0.587668	0.623437	0.648094	0.673093	0.679896	0.677778	0.688851	0.716481	0.746832	0.783261	0.818446	0.811653	0.800501	0.815113	0.826012	0.842324	0.89171	0.945475	0.966148	0.988232
		94	1.40628	1.3943	1.40412	1.40853	1.41934	1.42162	1.48476	1.35235	1.22024	1.02161	0.8621	0.65184	0.617057	0.57774	0.56921	0.531326	0.493715	0.475286	0.473149	0.487611	0.49892	0.506324	0.507752	0.505314	0.501515	0.510179	0.526553	0.550221	0.582491	0.617894	0.651638	0.685653	0.721587	0.750174	0.783864	0.811074	0.838816	0.861999	0.857284	0.820945	0.81245	0.794196	0.791645	0.809913	0.854921	0.889187	0.939898
		95	1.72024	1.64318	1.59747	1.56726	1.52721	1.52786	1.55119	1.56458	1.37181	1.23215	1.04567	0.862101	0.673595	0.694297	0.646435	0.627711	0.610406	0.56939	0.541572	0.544755	0.566115	0.595666	0.630439	0.65938	0.690007	0.71586	0.74575	0.773051	0.812518	0.842107	0.866365	0.891899	0.914962	0.942158	0.997552	1.06318	1.11075	1.15254	1.12667	1.11563	1.10913	1.11639	1.134	1.18648	1.21422	1.22045	1.20807
		96	1.72024	1.64318	1.59747	1.56726	1.52721	1.52786	1.55119	1.56458	1.37181	1.23215	1.04567	0.896977	0.69893	0.718419	0.689863	0.689714	0.646981	0.617509	0.579201	0.560908	0.560893	0.568185	0.579916	0.611713	0.638202	0.654708	0.69653	0.74244	0.775129	0.810786	0.832909	0.855835	0.87707	0.893261	0.93068	1.00524	1.04477	1.11784	1.147	1.13254	1.06719	1.02821	0.976758	0.999784	1.0178	1.07616	1.13792
		97	1.41211	1.43444	1.44767	1.42713	1.40557	1.3768	1.35551	1.32129	1.32251	1.3159	1.33605	1.37077	1.42648	1.452	1.44977	1.3006	1.13352	0.948822	0.788041	0.631093	0.621925	0.603229	0.588883	0.561554	0.554382	0.531577	0.53116	0.530071	0.535098	0.54221	0.559064	0.578719	0.611155	0.663674	0.717548	0.772482	0.822328	0.867264	0.854603	0.855121	0.849176	0.849661	0.852301	0.900258	0.924541	0.950506	0.95896
		98	1.5	1.47343	1.48649	1.45015	1.42091	1.44329	1.47828	1.54541	1.65397	1.61877	1.46711	1.30676	1.10971	0.90372	0.804702	0.7832	0.763063	0.724522	0.682651	0.675827	0.684654	0.700522	0.718012	0.748813	0.776813	0.801595	0.827662	0.856168	0.866168	0.885882	0.906772	0.92633	0.927067	0.933684	0.940282	0.973449	0.992113	1.0259	1.05068	1.05103	1.04141	1.05331	1.0752	1.1054	1.14282	1.14012	1.12873
		99	1.71736	1.6629	1.63263	1.58038	1.56415	1.51583	1.48908	1.47497	1.48802	1.48917	1.5071	1.52711	1.57261	1.62496	1.48004	1.32825	1.18031	0.992871	0.79313	0.779687	0.739061	0.705215	0.671254	0.6598	0.644976	0.655587	0.671393	0.691727	0.707693	0.734564	0.750222	0.774603	0.799145	0.825506	0.870034	0.919168	0.965665	1.03019	1.04271	1.05038	1.06334	1.06048	1.04958	1.09904	1.15019	1.2036	1.26604
		100	1.71736	1.6629	1.63263	1.58038	1.56415	1.51583	1.48908	1.47497	1.48802	1.48917	1.5071	1.52711	1.57261	1.62496	1.48004	1.32825	1.20006	1.029	0.847112	0.844063	0.813604	0.76493	0.726197	0.704783	0.699341	0.722396	0.739342	0.758148	0.774409	0.785249	0.781932	0.785322	0.801112	0.82208	0.851975	0.898637	0.974329	1.05307	1.09319	1.12194	1.12554	1.11076	1.06929	1.0579	1.04262	1.05467	1.07867
		101	1.83213	1.75682	1.71286	1.70307	1.67692	1.66385	1.74893	1.80791	1.81362	1.6335	1.43729	1.18258	0.972058	0.791579	0.79732	0.799572	0.817679	0.773032	0.718605	0.676199	0.641146	0.626734	0.635878	0.664266	0.701267	0.742697	0.78609	0.829906	0.867337	0.895239	0.924657	0.958838	1.00004	1.0602	1.13132	1.2124	1.28863	1.34578	1.38537	1.38426	1.35273	1.31067	1.28131	1.26197	1.24586	1.21713	1.19094
		102	NaN	NaN	NaN	NaN	NaN	1.91763	1.97407	1.84404	1.61152	1.39235	1.15541	0.923548	0.821591	0.827607	0.830052	0.803924	0.803331	0.812337	0.828178	0.846011	0.860557	0.862445	0.876809	0.893378	0.898378	0.921107	0.948177	0.965878	0.977456	1.00493	1.0257	1.0547	1.07771	1.09759	1.09623	1.09296	1.09788	1.12514	1.10447	1.09902	1.07987	1.06494	1.0367	1.05536	1.07492	1.1411	1.19031
		103	NaN	NaN	NaN	NaN	NaN	1.55888	1.52518	1.36326	1.20318	1.06333	0.936846	0.807972	0.836013	0.825574	0.790668	0.730544	0.650299	0.586742	0.562692	0.556267	0.57129	0.606911	0.63403	0.653642	0.673891	0.688316	0.701564	0.734856	0.794593	0.854015	0.898631	0.947912	0.997051	1.06576	1.13202	1.21067	1.2476	1.26785	1.18011	1.11891	1.07422	1.05903	1.07323	1.14167	1.18325	1.22649	1.26874
		104	NaN	NaN	NaN	NaN	NaN	1.55888	1.52518	1.36326	1.20318	1.04436	0.906148	0.764345	0.767741	0.733164	0.686874	0.630282	0.562119	0.515341	0.493445	0.486506	0.490716	0.536343	0.606472	0.6895	0.788968	0.874657	0.922068	0.933495	0.925734	0.897288	0.878032	0.884672	0.919369	0.991002	1.01324	1.06703	1.13512	1.18693	1.16779	1.22446	1.25316	1.25307	1.23624	1.29074	1.33425	1.35247	1.32524
		105	1.11638	1.0932	1.06955	1.2118	1.30136	1.44758	1.54391	1.58504	1.60619	1.71539	1.73471	1.54344	1.37425	1.199	0.949934	0.719881	0.692828	0.686812	0.634209	0.581623	0.547574	0.523805	0.508829	0.503407	0.512806	0.529311	0.549616	0.575212	0.605559	0.631159	0.656371	0.684329	0.694939	0.710231	0.718293	0.742352	0.766847	0.801394	0.794517	0.795325	0.794938	0.778295	0.765848	0.801181	0.821849	0.825581	0.836305
		106	1.40167	1.40979	1.40191	1.3905	1.37303	1.38395	1.3651	1.3711	1.36948	1.36625	1.23052	1.10199	0.925197	0.766758	0.636197	0.592907	0.58141	0.566361	0.522497	0.487971	0.487283	0.497644	0.521076	0.552364	0.587787	0.620201	0.650893	0.668847	0.704558	0.744804	0.781712	0.805503	0.834809	0.85816	0.853408	0.852831	0.862871	0.885856	0.85586	0.855905	0.85677	0.854918	0.830366	0.854986	0.893152	0.937186	0.964792
		107	1.65652	1.6211	1.62418	1.61311	1.59548	1.36819	1.15567	0.925399	0.673069	0.508225	0.558068	0.591117	0.607113	0.627539	0.585817	0.571884	0.571194	0.585014	0.600822	0.616463	0.618728	0.622684	0.64432	0.672587	0.701174	0.735016	0.771207	0.802797	0.82388	0.858054	0.898822	0.9238	0.951091	0.981559	1.01315	1.05551	1.0996	1.13281	1.10446	1.07102	1.03756	1.02824	1.01636	1.04203	1.04098	1.02373	0.997774
		108	1.65652	1.6211	1.62418	1.61311	1.59548	1.36819	1.15567	0.925399	0.740666	0.586189	0.652889	0.696551	0.725456	0.690156	0.640054	0.600084	0.593543	0.609717	0.630468	0.667913	0.713248	0.755357	0.800995	0.826109	0.852989	0.87028	0.89267	0.912682	0.955006	0.985375	1.00991	1.02028	1.04167	1.07652	1.10489	1.14023	1.17175	1.19691	1.14897	1.11861	1.1039	1.09833	1.09778	1.13387	1.185	1.20542	1.23535
		109	1.57683	1.60465	1.61125	1.57133	1.52367	1.49781	1.27774	1.11012	0.950418	0.831539	0.675922	0.696152	0.684548	0.694353	0.663007	0.634434	0.618267	0.622436	0.637287	0.661074	0.700957	0.746381	0.789365	0.825948	0.853919	0.885713	0.924617	0.971249	1.03784	1.10261	1.15078	1.19965	1.22688	1.2533	1.29229	1.3368	1.35509	1.38902	1.3453	1.28396	1.25413	1.23489	1.21203	1.27044	1.29853	1.32515	1.35442
		110	1.57683	1.60465	1.61125	1.57133	1.52367	1.49781	1.27774	1.11012	0.913411	0.804592	0.652459	0.678459	0.666498	0.705169	0.651471	0.622086	0.602219	0.616727	0.664891	0.718285	0.773178	0.834954	0.903254	0.946176	0.990352	1.023	1.0351	1.04867	1.06917	1.08172	1.11044	1.14542	1.16827	1.19752	1.25353	1.30073	1.34651	1.41127	1.40708	1.3422	1.31404	1.26305	1.18659	1.17906	1.20927	1.21296	1.22761
		111	1.40097	1.41005	1.44209	1.48708	1.52609	1.5152	1.51454	1.49529	1.46613	1.45726	1.50669	1.4254	1.24672	1.06297	0.883463	0.694753	0.618721	0.624406	0.640312	0.627188	0.574937	0.532415	0.497162	0.468736	0.469837	0.488373	0.493462	0.496296	0.502157	0.513018	0.529587	0.550762	0.589463	0.627845	0.650747	0.66966	0.695733	0.726646	0.719569	0.723199	0.707051	0.694368	0.685722	0.688649	0.70792	0.744201	0.779119
		112	1.26343	1.32029	1.27182	1.23982	1.20524	1.19489	1.17364	1.19555	1.23135	1.30442	1.17526	1.07611	0.953383	0.858196	0.693809	0.732062	0.729814	0.738313	0.693908	0.644902	0.612141	0.599453	0.600801	0.621524	0.656814	0.682757	0.709088	0.745429	0.774636	0.796755	0.82233	0.846043	0.866998	0.89161	0.927955	0.960386	1.00042	1.03809	1.02405	1.00665	1.0026	0.986628	0.938098	0.960943	0.99101	1.03461	1.07727
		113	NaN	NaN	NaN	NaN	NaN	NaN	NaN	NaN	0.464371	0.415363	0.517314	0.567477	0.572558	0.613218	0.607757	0.552517	0.522721	0.530747	0.542934	0.551149	0.55192	0.540631	0.533403	0.529835	0.527408	0.542853	0.554039	0.568584	0.580364	0.599518	0.624056	0.666409	0.705776	0.749333	0.780299	0.800445	0.820124	0.848068	0.841075	0.810092	0.80415	0.802476	0.801685	0.837955	0.90479	0.946464	0.983785
		114	NaN	NaN	NaN	NaN	NaN	NaN	NaN	NaN	0.464371	0.414832	0.560855	0.623028	0.658755	0.723429	0.670782	0.627232	0.581751	0.55745	0.540508	0.52996	0.525032	0.513483	0.510392	0.514744	0.529059	0.545662	0.568804	0.591433	0.618274	0.644017	0.671989	0.704357	0.73143	0.77583	0.82674	0.889693	0.948033	1.00452	0.990636	0.968565	0.930915	0.901609	0.875646	0.889294	0.905269	0.928045	0.940328
		115	1.5102	1.56706	1.61227	1.67059	1.68664	1.66107	1.62692	1.59422	1.53649	1.53493	1.53095	1.532	1.37955	1.24325	1.03361	0.866233	0.741719	0.763817	0.740565	0.756252	0.726106	0.650236	0.592937	0.574866	0.585921	0.626578	0.680952	0.769489	0.86793	0.963942	1.03935	1.09652	1.14201	1.16825	1.17853	1.178	1.18758	1.166	1.09063	1.07711	1.07482	1.07063	1.08368	1.16908	1.20402	1.26903	1.25356
		116	1.51125	1.54738	1.5441	1.56162	1.58527	1.62583	1.6267	1.67619	1.68644	1.52592	1.34009	1.18148	0.971709	0.794073	0.756598	0.713768	0.656586	0.637119	0.631525	0.646282	0.676678	0.711291	0.741291	0.744962	0.759679	0.777776	0.788414	0.800023	0.823793	0.839736	0.856782	0.890928	0.930254	0.972249	1.02352	1.06108	1.09965	1.13421	1.09994	1.08579	1.07321	1.04385	1.03766	1.10942	1.16607	1.22157	1.2856
		117	1.57923	1.61919	1.6431	1.6527	1.64876	1.65054	1.65811	1.68499	1.69573	1.72358	1.75882	1.77023	1.74846	1.74927	1.51675	1.32125	1.14007	0.968057	0.788585	0.797257	0.758345	0.710013	0.668178	0.610328	0.577252	0.568326	0.55954	0.563322	0.588676	0.62051	0.659069	0.71967	0.770621	0.806186	0.84246	0.882776	0.912546	0.932924	0.905189	0.891585	0.864839	0.839085	0.819307	0.851679	0.875741	0.905328	0.945313
		118	1.40802	1.41481	1.39708	1.40588	1.41935	1.41494	1.43457	1.47652	1.48328	1.51522	1.51501	1.51061	1.51634	1.38424	1.23956	1.10919	0.967803	0.821501	0.814174	0.782662	0.746009	0.707013	0.659822	0.627023	0.611612	0.623988	0.648307	0.669812	0.693659	0.71605	0.727162	0.743563	0.761557	0.789611	0.817717	0.860489	0.896566	0.945133	0.929363	0.910322	0.884653	0.879349	0.864134	0.907833	0.956282	1.00631	1.03262
		119	1.50689	1.5276	1.51622	1.5099	1.52809	1.51609	1.47393	1.48175	1.49254	1.51135	1.52903	1.38935	1.20758	0.975062	0.820603	0.673486	0.690155	0.708499	0.763654	0.717491	0.65232	0.595407	0.552214	0.527035	0.517496	0.533788	0.5699	0.612976	0.645986	0.684587	0.721267	0.754931	0.791939	0.840321	0.875139	0.906832	0.927834	0.931512	0.904994	0.914565	0.922734	0.947546	0.990681	1.07287	1.12371	1.18965	1.22139
		120	1.46846	1.49027	1.5667	1.63076	1.68741	1.74807	1.76453	1.69919	1.69909	1.68332	1.68463	1.51215	1.37928	1.16616	0.990813	0.806289	0.78835	0.747341	0.717525	0.662612	0.602784	0.568577	0.554613	0.553359	0.563971	0.585457	0.616088	0.647649	0.671728	0.695592	0.722052	0.763142	0.800548	0.827358	0.84612	0.857185	0.842237	0.834918	0.823866	0.826493	0.849482	0.902088	0.971913	1.05188	1.12039	1.15515	1.17653
		121	1.46846	1.49027	1.5667	1.63076	1.68741	1.74807	1.76453	1.69919	1.69909	1.68332	1.68463	1.51215	1.37928	1.18846	1.00661	0.81634	0.789587	0.745545	0.67711	0.612003	0.547797	0.51658	0.497858	0.515126	0.543409	0.575225	0.616648	0.653022	0.680678	0.710211	0.734332	0.751722	0.782433	0.799237	0.821952	0.847318	0.869214	0.874293	0.867067	0.865673	0.884906	0.900136	0.924919	0.981649	1.02132	1.04874	1.07666
		122	1.24782	1.26382	1.24273	1.25969	1.30862	1.29211	1.29925	1.3495	1.39995	1.43493	1.50221	1.35588	1.15923	0.931195	0.801756	0.651497	0.664314	0.693841	0.716626	0.668775	0.637041	0.623157	0.607749	0.60898	0.62369	0.651428	0.685941	0.718939	0.761051	0.798804	0.825887	0.856245	0.905787	0.937179	0.971215	0.991535	1.01415	1.01444	0.99515	0.964659	0.948546	0.944786	0.948429	0.967765	0.988874	1.01937	1.02601
		123	NaN	1.61097	1.63734	1.65416	1.66796	1.69409	1.68614	1.69505	1.72033	1.74351	1.77743	1.81946	1.8352	1.86861	1.80141	1.58315	1.37272	1.1548	0.922862	0.789475	0.769454	0.749271	0.744054	0.733796	0.727067	0.7484	0.779243	0.811215	0.847484	0.889449	0.907938	0.925854	0.945084	0.971481	0.994987	1.05159	1.10299	1.16158	1.12564	1.12212	1.11124	1.08027	1.06032	1.12867	1.1599	1.17704	1.23342
		124	NaN	NaN	NaN	NaN	NaN	NaN	NaN	NaN	NaN	NaN	NaN	NaN	NaN	1.39532	1.40082	1.44946	1.31937	1.19972	1.00066	0.864833	0.725308	0.689336	0.636852	0.667106	0.606302	0.543206	0.528598	0.52059	0.501395	0.500365	0.51918	0.554114	0.60479	0.670526	0.73362	0.79493	0.834008	0.873134	0.874869	0.894676	0.911713	0.952836	0.979221	1.03678	1.04728	1.06402	1.07215
		125	NaN	NaN	NaN	NaN	NaN	NaN	NaN	NaN	NaN	NaN	NaN	NaN	NaN	NaN	NaN	0.667103	0.738837	0.692994	0.670671	0.629929	0.578809	0.542897	0.524494	0.517226	0.516679	0.524398	0.544217	0.573701	0.601602	0.631351	0.679468	0.720862	0.760873	0.80271	0.836835	0.861257	0.889861	0.914388	0.888057	0.910218	0.939248	0.951734	0.954758	0.999921	1.00735	0.994827	0.988648
		126	1.43262	1.40422	1.36893	1.35228	1.33792	1.34221	1.34453	1.3292	1.17167	1.05779	0.922457	0.759505	0.644025	0.692202	0.674296	0.663422	0.666688	0.637037	0.591999	0.570216	0.56577	0.572313	0.583686	0.607075	0.625322	0.64535	0.660516	0.66841	0.66569	0.67324	0.663338	0.668976	0.683429	0.723146	0.760883	0.831087	0.89805	0.954663	0.961344	0.949278	0.928677	0.899177	0.886578	0.906079	0.929585	0.942129	0.964646
		127	1.60109	1.62663	1.61117	1.60444	1.59149	1.56992	1.57633	1.6167	1.63142	1.64787	1.62878	1.56355	1.54639	1.60601	1.41869	1.24791	1.05422	0.865858	0.646793	0.63374	0.618132	0.636183	0.592723	0.524598	0.479207	0.464562	0.462461	0.4521	0.458375	0.474968	0.483425	0.504148	0.548879	0.579823	0.611876	0.628729	0.652129	0.668965	0.66379	0.662628	0.678541	0.688307	0.710319	0.777327	0.832859	0.882181	0.938014
		128	1.68086	1.71057	1.67269	1.64657	1.61083	1.60045	1.60763	1.43523	1.2849	1.13725	0.990484	0.817572	0.860842	0.859777	0.855318	0.826936	0.807929	0.807724	0.820428	0.83415	0.857708	0.884318	0.898071	0.919804	0.932752	0.931353	0.92475	0.933797	0.938396	0.945254	0.967324	0.98253	1.01095	1.05008	1.08401	1.10954	1.1655	1.19516	1.12579	1.10076	1.07187	1.03269	1.00531	1.09566	1.09311	1.11852	1.15922
		129	1.32506	1.31629	1.34688	1.34149	1.3388	1.34094	1.15777	0.973529	0.796394	0.688251	0.577863	0.611349	0.621665	0.661542	0.607083	0.545359	0.507983	0.489324	0.472708	0.470703	0.483327	0.494939	0.50451	0.534381	0.557129	0.585005	0.619534	0.676153	0.709569	0.756788	0.800497	0.847918	0.849505	0.85938	0.8616	0.876742	0.889869	0.912778	0.852111	0.907685	0.854507	0.811809	0.762604	0.814882	0.791335	0.861353	0.919681
		130	1.55122	1.57913	1.55556	1.5258	1.59091	1.45723	1.26277	1.09997	0.962906	0.771651	0.757755	0.74393	0.730057	0.688704	0.635748	0.594669	0.562581	0.552092	0.557202	0.574312	0.593121	0.617081	0.643827	0.678387	0.705996	0.750841	0.810684	0.870877	0.921798	0.972396	1.02617	1.05053	1.06996	1.07941	1.08778	1.08737	1.10777	1.13355	1.12313	1.13404	1.11917	1.1324	1.12441	1.15575	1.17743	1.22505	1.23796
		131	1.56858	1.57395	1.56273	1.55348	1.54414	1.54821	1.53046	1.45349	1.30083	1.11942	0.977192	0.811892	0.68208	0.636686	0.641094	0.593173	0.559811	0.546082	0.544134	0.533393	0.525232	0.537148	0.576315	0.625366	0.669963	0.715301	0.751401	0.779942	0.794665	0.82741	0.849366	0.88141	0.904937	0.927113	0.938801	0.971948	1.02336	1.07379	1.06116	1.07288	1.05839	1.029	1.02498	1.10992	1.16654	1.23199	1.28872
		132	1.4407	1.41946	1.40024	1.43484	1.47742	1.56521	1.68231	1.65622	1.48241	1.32267	1.1039	0.85035	0.723795	0.707872	0.690091	0.689661	0.661817	0.631568	0.631423	0.637001	0.663575	0.677974	0.708712	0.723795	0.725055	0.739347	0.779328	0.802757	0.837465	0.869566	0.892015	0.912928	0.940934	0.98767	1.05135	1.11426	1.17873	1.22872	1.18877	1.17673	1.19898	1.20939	1.23662	1.32109	1.37766	1.39658	1.42865
		133	1.4407	1.41946	1.40024	1.43484	1.47742	1.56521	1.68231	1.65622	1.48241	1.32267	1.10598	0.844025	0.7123	0.6972	0.673206	0.678447	0.663536	0.636804	0.609687	0.578744	0.569351	0.569847	0.583983	0.623187	0.670855	0.691285	0.726052	0.752057	0.787757	0.826905	0.879253	0.93128	0.976856	1.01209	1.0589	1.11577	1.15818	1.19733	1.17705	1.17576	1.17254	1.18173	1.20163	1.23488	1.25743	1.27294	1.27207
		134	1.46771	1.512	1.54281	1.57288	1.56337	1.54807	1.53368	1.51635	1.31041	1.12557	0.933637	0.796169	0.653357	0.655455	0.629049	0.643191	0.605526	0.569409	0.56848	0.573539	0.599569	0.63922	0.670134	0.696702	0.727709	0.740504	0.75534	0.786186	0.830614	0.887291	0.949285	0.986791	1.02773	1.07315	1.08978	1.10328	1.13782	1.15479	1.0525	0.980748	0.914701	0.867767	0.809738	0.883335	0.953059	1.04857	1.11454
		135	NaN	1.75815	1.67317	1.67734	1.69255	1.6994	1.70564	1.73597	1.73286	1.7453	1.76937	1.74627	1.74579	1.73504	1.4906	1.25582	1.02055	0.82733	0.647139	0.650666	0.662164	0.69378	0.64776	0.59736	0.567097	0.552517	0.557956	0.573173	0.599899	0.642435	0.689457	0.727145	0.763535	0.785342	0.802898	0.810689	0.839283	0.881783	0.88496	0.8685	0.863554	0.858207	0.819366	0.827818	0.877649	0.923251	0.960759
		136	NaN	NaN	NaN	NaN	NaN	0.966931	1.16067	1.12238	1.18575	1.21624	1.18166	1.24659	1.31507	1.33834	1.34713	1.43545	1.30952	1.17135	0.968998	0.838336	0.699745	0.674552	0.635563	0.673397	0.616449	0.553362	0.526976	0.515859	0.497849	0.497202	0.518952	0.556572	0.605311	0.669333	0.731927	0.788142	0.827306	0.862462	0.862103	0.883422	0.89994	0.93975	0.976088	1.0298	1.04072	1.05546	1.06148
		137	NaN	NaN	NaN	NaN	NaN	NaN	1.6531	1.62649	1.57555	1.532	1.51536	1.50532	1.50944	1.48824	1.50074	1.45236	1.30424	1.15703	1.04803	0.929048	0.82665	0.825087	0.804738	0.755341	0.704847	0.666685	0.653784	0.667422	0.694559	0.732171	0.772217	0.803383	0.833252	0.860246	0.882952	0.909412	0.956267	1.00977	1.00952	0.997288	0.968448	0.941343	0.91315	0.917565	0.894708	0.903465	0.902124
		138	NaN	NaN	NaN	NaN	NaN	NaN	NaN	NaN	NaN	NaN	1.54557	1.5878	1.59205	1.62805	1.64111	1.61162	1.42349	1.26878	1.08616	0.940703	0.801815	0.808337	0.776189	0.731938	0.668952	0.611368	0.586538	0.579402	0.582599	0.597028	0.621594	0.64644	0.675063	0.723174	0.773001	0.812372	0.83824	0.871314	0.843168	0.809148	0.802676	0.804551	0.801434	0.824595	0.853611	0.859852	0.860751
		139	NaN	NaN	NaN	NaN	NaN	NaN	NaN	NaN	NaN	NaN	NaN	NaN	NaN	NaN	0.524707	0.748228	0.778181	0.843711	0.832208	0.81102	0.776367	0.751153	0.720102	0.71999	0.743863	0.792103	0.839584	0.895733	0.941505	0.959312	0.959318	0.959424	0.978258	0.988952	1.021	1.08466	1.15272	1.19065	1.16288	1.1721	1.17234	1.17365	1.18155	1.27112	1.33813	1.4061	1.47045
		140	1.34717	1.30212	1.28778	1.28866	1.29504	1.33596	1.40122	1.45548	1.50779	1.59375	1.42991	1.26806	1.11278	0.991933	0.796772	0.822837	0.810723	0.786294	0.724868	0.681272	0.647463	0.622817	0.612199	0.615329	0.619236	0.62517	0.63459	0.639702	0.645786	0.659711	0.66845	0.675005	0.684974	0.695508	0.704701	0.715243	0.741377	0.76388	0.757264	0.754374	0.74589	0.738073	0.741025	0.764193	0.778187	0.810246	0.820721
		141	1.46919	1.44276	1.47897	1.54892	1.63158	1.74546	1.8651	1.69124	1.48913	1.27348	1.04085	0.791719	0.805643	0.802921	0.771664	0.727748	0.663086	0.60314	0.565236	0.547672	0.548181	0.571451	0.603548	0.643949	0.681018	0.717178	0.742212	0.769032	0.781727	0.80411	0.82447	0.854779	0.880029	0.911922	0.937037	0.960778	0.978643	1.0053	0.96356	0.927421	0.872224	0.824376	0.761415	0.74873	0.726522	0.724031	0.706199
		142	1.46919	1.44276	1.47897	1.54892	1.63158	1.74546	1.8651	1.69124	1.48913	1.27348	1.02533	0.76604	0.769151	0.745933	0.694188	0.656491	0.589117	0.538464	0.526235	0.543166	0.566587	0.603034	0.630835	0.65167	0.673478	0.698841	0.730863	0.77461	0.816145	0.8384	0.857773	0.878844	0.900565	0.940614	0.985857	1.03507	1.08911	1.12084	1.08193	1.07492	1.04097	0.980252	0.934059	0.938138	0.92721	0.930161	0.959063
		143	1.52248	1.52821	1.5225	1.50647	1.55526	1.58279	1.60122	1.62683	1.47336	1.2781	1.05582	0.852859	0.682621	0.708535	0.702004	0.702746	0.689104	0.665436	0.632488	0.616049	0.635004	0.673764	0.742569	0.805735	0.876625	0.919888	0.918066	0.862621	0.825221	0.806085	0.794872	0.822604	0.87318	0.905723	0.899445	0.913481	0.928946	0.979576	0.961431	0.9914	1.0201	1.01336	0.971481	1.02964	1.02853	1.02085	1.02924
		144	1.46359	1.53906	1.5957	1.64663	1.7047	1.76783	1.76117	1.79167	1.85689	1.64619	1.44093	1.24965	1.01428	0.76296	0.756848	0.730773	0.717974	0.692217	0.646433	0.618345	0.605518	0.584934	0.593111	0.619461	0.660231	0.708646	0.765391	0.820834	0.879801	0.941483	0.986037	1.03102	1.05983	1.07664	1.07474	1.09809	1.1219	1.14622	1.12482	1.11233	1.07992	1.06522	1.0436	1.09582	1.13121	1.16376	1.19245
		145	1.54676	1.56481	1.5897	1.59565	1.58726	1.58127	1.59771	1.60768	1.62882	1.65684	1.71062	1.53431	1.36031	1.19813	1.02928	0.839021	0.850427	0.833246	0.789436	0.734663	0.673427	0.627086	0.601379	0.599601	0.608323	0.627289	0.663124	0.706332	0.750567	0.802663	0.856839	0.909562	0.93936	0.945929	0.953974	1.00043	1.02289	1.05099	1.04266	1.03384	1.00022	0.985531	0.98017	1.02266	1.06951	1.10237	1.14885
		146	1.41457	1.38261	1.40714	1.4584	1.49857	1.35991	1.23344	1.07693	0.904706	0.69147	0.647109	0.643464	0.694689	0.731696	0.766423	0.81133	0.805389	0.754525	0.72004	0.691536	0.675192	0.663048	0.670591	0.668714	0.67834	0.701893	0.72565	0.75583	0.797967	0.832025	0.881988	0.929031	0.968296	0.985465	1.00135	0.994852	0.983948	0.963346	0.933875	0.926422	0.925679	0.931635	0.95828	1.00734	1.04258	1.07754	1.12298
		147	1.44415	1.43712	1.41963	1.40768	1.38143	1.38585	1.39408	1.43246	1.47397	1.51931	1.56929	1.56527	1.38751	1.22005	1.03832	0.808752	0.642049	0.640634	0.60625	0.59773	0.60928	0.603155	0.590289	0.607085	0.643807	0.693382	0.738377	0.775419	0.798235	0.810279	0.823806	0.83674	0.864955	0.904647	0.928153	0.93928	0.972334	0.984932	0.962832	0.961393	0.977769	0.969916	0.970892	1.00255	1.03484	1.04325	1.07835
		148	1.44415	1.43712	1.41963	1.40768	1.38143	1.38585	1.39408	1.43246	1.47397	1.51931	1.56929	1.56527	1.38751	1.22005	1.03832	0.790104	0.609551	0.617002	0.618275	0.625479	0.675177	0.694309	0.675581	0.654569	0.652563	0.656235	0.675374	0.696878	0.710092	0.725614	0.735324	0.729623	0.727153	0.734124	0.739535	0.753977	0.773659	0.784306	0.764788	0.754362	0.743412	0.748829	0.770939	0.815655	0.851951	0.891045	0.921667
		149	1.30292	1.29422	1.28224	1.31593	1.30372	1.31466	1.31562	1.35848	1.38132	1.38695	1.43173	1.46734	1.46715	1.44798	1.47971	1.49179	1.32034	1.18284	0.993591	0.868898	0.724719	0.762548	0.77494	0.858408	0.84324	0.80803	0.775761	0.735529	0.670935	0.626047	0.602559	0.615573	0.648333	0.685823	0.730611	0.773999	0.822628	0.860193	0.831867	0.81561	0.797343	0.77451	0.744975	0.769045	0.801179	0.805946	0.811066
		150	1.42835	1.44546	1.45744	1.48129	1.4792	1.49177	1.50872	1.52126	1.53372	1.51429	1.50996	1.54062	1.49828	1.34373	1.21653	1.08808	0.901351	0.780723	0.757951	0.71994	0.654695	0.603827	0.562475	0.547777	0.551619	0.567813	0.577088	0.597795	0.615484	0.641061	0.669346	0.699669	0.725946	0.746617	0.765054	0.797831	0.831943	0.873845	0.87123	0.873275	0.870204	0.88402	0.88628	0.933963	0.985602	1.00993	1.00135
		151	1.49381	1.51193	1.51183	1.49429	1.46403	1.44125	1.47554	1.27689	1.10204	0.937579	0.785541	0.608242	0.647479	0.661027	0.675395	0.634744	0.572101	0.526485	0.509126	0.506906	0.520716	0.548597	0.575537	0.595209	0.602786	0.609017	0.605812	0.612341	0.631908	0.664621	0.69758	0.740102	0.779083	0.808467	0.827687	0.840887	0.857062	0.874286	0.852875	0.84392	0.831528	0.827798	0.838761	0.902011	0.964978	1.02237	1.06657
		152	1.3515	1.32939	1.30601	1.31295	1.32903	1.39974	1.44674	1.50557	1.54215	1.53333	1.32937	1.1658	0.966968	0.742996	0.605274	0.60986	0.601364	0.614327	0.647808	0.609439	0.595233	0.55965	0.531322	0.51634	0.498847	0.492662	0.491387	0.495328	0.508408	0.533938	0.560483	0.594704	0.6264	0.650466	0.673608	0.690335	0.700172	0.70521	0.686238	0.682112	0.678851	0.696902	0.699714	0.726865	0.738757	0.763009	0.748235
		153	1.35267	1.38123	1.38781	1.39729	1.41288	1.40808	1.41973	1.42989	1.41461	1.41076	1.41152	1.35495	1.20531	1.02105	0.837297	0.715672	0.634125	0.624516	0.647728	0.659544	0.629168	0.584946	0.574284	0.577918	0.59246	0.613791	0.641959	0.672328	0.707764	0.747137	0.777458	0.801241	0.830777	0.862272	0.893932	0.937824	0.981977	1.03957	1.03396	1.08561	1.12202	1.15517	1.16341	1.1979	1.19346	1.20639	1.21143
		154	1.35036	1.35973	1.36583	1.35398	1.31759	1.35726	1.38761	1.23924	1.06484	0.910361	0.763981	0.618122	0.608034	0.598754	0.591989	0.539346	0.482546	0.452089	0.440942	0.448328	0.444393	0.449766	0.474262	0.51518	0.554493	0.609774	0.664418	0.705547	0.751034	0.799737	0.827281	0.86737	0.917549	0.946781	0.969224	1.00292	1.00312	1.01844	0.970485	0.957186	0.930683	0.929034	0.888373	0.898816	0.870442	0.884361	0.910286
		155	1.35036	1.35973	1.36583	1.35398	1.31759	1.35726	1.38761	1.23924	1.06484	0.910361	0.786471	0.64312	0.63387	0.619065	0.618475	0.541756	0.481259	0.457411	0.466055	0.474343	0.481048	0.504022	0.530147	0.564744	0.611596	0.661686	0.702743	0.739041	0.782105	0.816786	0.855509	0.896021	0.950744	0.982817	1.01039	1.03313	1.05788	1.07123	1.03754	1.03895	1.04321	1.05044	1.06394	1.09467	1.11099	1.14514	1.19653
		156	1.51133	1.52768	1.58906	1.63793	1.66805	1.68892	1.74595	1.66843	1.51874	1.35311	1.19557	1.00373	0.918708	0.883893	0.845092	0.789626	0.739511	0.703929	0.685074	0.701109	0.737685	0.775394	0.810026	0.855905	0.88265	0.913914	0.94294	0.980705	1.02842	1.08175	1.11953	1.15865	1.1827	1.19774	1.20661	1.20598	1.20491	1.21969	1.16724	1.13611	1.11531	1.08232	1.03607	1.05408	1.04323	1.03783	1.03695
		157	NaN	NaN	NaN	NaN	NaN	NaN	NaN	NaN	NaN	NaN	1.37322	0.897161	0.845054	0.742789	0.755476	0.753946	0.735509	0.678301	0.62971	0.614927	0.626604	0.663809	0.694115	0.718585	0.730379	0.758921	0.775577	0.795607	0.819384	0.845405	0.867192	0.908168	0.950811	0.997385	1.04406	1.11207	1.14576	1.19171	1.15288	1.15305	1.09497	1.07936	1.05344	1.11473	1.15649	1.21834	1.24572
		158	1.60872	1.62059	1.60881	1.63655	1.68449	1.48723	1.32275	1.15087	0.983339	0.749816	0.75627	0.724837	0.705815	0.655283	0.621425	0.603573	0.608791	0.627904	0.665586	0.708481	0.750523	0.795435	0.827292	0.860394	0.889085	0.926802	0.97296	1.03412	1.07698	1.09762	1.11899	1.12481	1.12052	1.13309	1.16765	1.19914	1.20909	1.22555	1.14266	1.10601	1.06949	1.06225	1.03545	1.1039	1.14012	1.16288	1.19458
		159	1.51745	1.50958	1.52791	1.48969	1.43955	1.40697	1.31652	1.08256	0.906614	0.725439	0.576355	0.512837	0.581297	0.603491	0.622657	0.616478	0.616031	0.623787	0.665206	0.72817	0.786838	0.839617	0.883046	0.924669	0.965796	0.998863	1.04377	1.09288	1.14472	1.17536	1.22222	1.25501	1.2852	1.31031	1.34883	1.40202	1.42089	1.45294	1.39305	1.37594	1.37337	1.33484	1.25995	1.27851	1.23178	1.16371	1.15441
		160	1.69108	1.6881	1.67161	1.69637	1.73014	1.73362	1.78737	1.62492	1.44709	1.2632	1.12717	0.932376	NaN	0.938543	0.922889	0.901207	0.839795	0.786464	0.780692	0.801679	0.857175	0.915919	0.981801	1.016	1.02188	1.04255	1.06168	1.07773	1.09957	1.15054	1.18034	1.2169	1.26194	1.29437	1.33411	1.3626	1.40836	1.43111	1.41581	1.40852	1.40722	1.40292	1.41892	1.47249	1.49782	1.52412	1.54116
		161	1.69108	1.6881	1.67161	1.69637	1.73014	1.73362	1.78737	1.62492	1.44709	1.2632	1.0689	0.862159	0.882261	0.866399	0.848509	0.851079	0.808009	0.76386	0.756876	0.768478	0.787579	0.810971	0.837934	0.871348	0.90925	0.94822	0.9849	1.03127	1.07488	1.12402	1.05407	0.918447	0.818968	0.821943	0.811966	0.886084	1.01067	1.05474	1.03983	1.03954	1.06319	1.07034	1.12437	1.14327	1.14396	1.16344	1.22672
		162	1.41147	1.38014	1.35826	1.29215	1.23982	1.20671	1.25447	1.32168	1.38085	1.29982	1.19478	1.02901	0.887263	0.775019	0.779668	0.757002	0.71913	0.650097	0.597291	0.582163	0.596819	0.636553	0.6732	0.704205	0.718688	0.748596	0.766207	0.785991	0.81004	0.83884	0.86529	0.909235	0.956149	1.00376	1.05695	1.11778	1.15192	1.19966	1.15876	1.15719	1.11007	1.09098	1.06878	1.13582	1.17216	1.23356	1.26366
		163	1.35001	1.36847	1.4249	1.44246	1.46958	1.50948	1.54326	1.55545	1.57661	1.5799	1.56462	1.51861	1.47429	1.46218	1.50607	1.3397	1.20004	1.0269	0.905799	0.737378	0.769983	0.770222	0.788762	0.748394	0.687756	0.639446	0.606629	0.604481	0.616922	0.660348	0.712807	0.762713	0.801135	0.823912	0.851154	0.878186	0.924719	0.973493	0.973555	0.971923	0.978584	0.97071	0.978046	1.05421	1.10902	1.14804	1.20162
		164	1.35001	1.36847	1.4249	1.44246	1.46958	1.50948	1.54326	1.55545	1.57661	1.5799	1.56462	1.51861	1.47429	1.46218	1.50607	1.30204	1.16238	0.953005	0.829138	0.65433	0.718218	0.70543	0.749061	0.692857	0.628566	0.578975	0.56176	0.560503	0.589986	0.64628	0.712133	0.765436	0.813905	0.839774	0.848749	0.871425	0.902629	0.955412	0.955628	0.969452	0.945002	0.913681	0.883479	0.914404	0.955965	1.01088	1.07764
		165	1.55369	1.58286	1.60113	1.61901	1.63478	1.64763	1.67446	1.71513	1.74201	1.79172	1.82128	1.8555	1.64222	1.44483	1.21384	1.00816	0.811046	0.844032	0.848356	0.847607	0.81628	0.773744	0.731209	0.704242	0.683459	0.677656	0.676767	0.677749	0.695092	0.727411	0.765066	0.807124	0.87056	0.939874	1.00903	1.08518	1.15826	1.19138	1.17363	1.16113	1.14983	1.13899	1.16515	1.24137	1.30237	1.36309	1.41875
		166	1.55369	1.58286	1.60113	1.61901	1.63478	1.64763	1.67446	1.71513	1.74201	1.79172	1.82128	1.8555	1.64222	1.44483	1.21384	1.00263	0.810965	0.83349	0.822115	0.798832	0.755438	0.685278	0.632769	0.600466	0.588391	0.592967	0.611445	0.632386	0.667085	0.710731	0.761619	0.808401	0.86874	0.924212	0.985467	1.05184	1.10277	1.14268	1.13081	1.13496	1.11873	1.10446	1.08814	1.11999	1.12941	1.13787	1.17031
		167	1.54104	1.59998	1.64972	1.70385	1.76674	1.78367	1.7752	1.79634	1.81304	1.84365	1.86931	1.87359	1.87603	1.89827	1.89234	1.65329	1.44369	1.23711	1.0276	0.822463	0.858001	0.856114	0.830907	0.781282	0.721492	0.693616	0.688809	0.709747	0.75323	0.810045	0.864344	0.909957	0.96092	1.00344	1.05327	1.10421	1.15045	1.18575	1.15413	1.11069	1.0445	1.00092	0.937758	0.95138	0.961879	1.00608	1.04311
		168	1.91804	1.88948	1.84435	1.81152	1.7905	1.79297	1.84559	1.91567	1.9626	1.97574	1.97268	1.97194	1.93281	1.94275	1.72914	1.52887	1.26348	1.07568	0.840648	0.841519	0.820852	0.831783	0.797875	0.757526	0.738712	0.733551	0.757373	0.805914	0.866019	0.912117	0.957396	0.991451	1.01201	1.0398	1.07892	1.12571	1.16439	1.19517	1.17565	1.18102	1.15139	1.1277	1.11808	1.15042	1.16581	1.20165	1.26802
		169	1.69806	1.72448	1.75354	1.75461	1.78658	1.80642	1.84254	1.86969	1.91026	1.91303	1.89336	1.90854	1.65713	1.38362	1.1133	0.896251	0.640827	0.633836	0.646361	0.672163	0.654931	0.632993	0.629778	0.654809	0.675832	0.703898	0.739262	0.78272	0.816531	0.86427	0.912912	0.950411	1.02369	1.10549	1.15395	1.18509	1.20822	1.19933	1.13033	1.09709	1.07117	1.06007	1.06084	1.10858	1.15002	1.18266	1.20325
		170	1.69806	1.72448	1.75354	1.75461	1.78658	1.80642	1.84254	1.86969	1.91026	1.91303	1.89336	1.90854	1.65713	1.38362	1.1133	0.869173	0.594581	0.593006	0.605911	0.614579	0.593732	0.564708	0.537992	0.532571	0.542339	0.565763	0.595709	0.635325	0.678683	0.727109	0.78495	0.832601	0.871298	0.90952	0.959356	1.00821	1.05312	1.12527	1.06948	1.04655	0.998528	0.967276	0.904154	0.954465	0.96508	0.964883	0.953918
		171	1.57372	1.57005	1.5731	1.60174	1.60713	1.64317	1.66598	1.4925	1.29063	1.10264	0.911406	0.734208	0.723721	0.691877	0.659309	0.595763	0.527406	0.484428	0.463328	0.453395	0.459988	0.469793	0.493841	0.528962	0.587775	0.650823	0.72597	0.802825	0.887002	0.944784	1.00317	1.03891	1.06768	1.08864	1.12153	1.14282	1.16673	1.19528	1.16997	1.1691	1.15875	1.1195	1.0419	1.04304	1.02983	1.04065	1.10004
		172	1.40014	1.40345	1.4113	1.4033	1.42069	1.41631	1.27588	1.13153	0.907898	0.755465	0.652166	0.632109	0.639768	0.66741	0.604441	0.542457	0.514041	0.497002	0.506074	0.534313	0.560908	0.589915	0.633132	0.689345	0.747816	0.802459	0.859463	0.929686	0.975796	1.01632	1.06732	1.09157	1.08975	1.07832	1.08371	1.10789	1.16067	1.23692	1.23838	1.26293	1.23973	1.20529	1.16666	1.21864	1.2102	1.2366	1.26459
		173	1.32884	1.35037	1.39944	1.43627	1.43052	1.44086	1.31455	1.17273	1.02698	0.894774	0.749037	0.731321	0.712444	0.68527	0.643184	0.593516	0.553703	0.544191	0.552326	0.565919	0.581526	0.604384	0.62219	0.63257	0.639233	0.649616	0.651906	0.656836	0.672993	0.685905	0.699826	0.739321	0.774776	0.806462	0.849921	0.910924	0.949753	0.976596	0.93604	0.914907	0.869495	0.844771	0.813575	0.860448	0.848095	0.862333	0.904882
		174	1.7309	1.72594	1.69708	1.70061	1.67304	1.65547	1.65583	1.66748	1.65331	1.71811	1.70169	1.64352	1.45681	1.279	1.08271	0.930077	0.781477	0.733182	0.676032	0.599518	0.54472	0.514122	0.511058	0.523775	0.549053	0.582266	0.628818	0.689602	0.758659	0.824681	0.88552	0.945692	1.00978	1.0719	1.13598	1.21345	1.3052	1.36795	1.32841	1.3278	1.30034	1.25925	1.26609	1.35123	1.39384	1.44685	1.48511
		175	1.34733	1.33635	1.40296	1.39895	1.40898	1.43158	1.41799	1.40297	1.4245	1.45309	1.47002	1.42097	1.25919	1.09159	0.938505	0.78178	0.710054	0.671737	0.667402	0.637246	0.585151	0.539417	0.555713	0.555647	0.569169	0.584584	0.603628	0.618118	0.646107	0.668494	0.700702	0.736996	0.765127	0.795901	0.811686	0.817952	0.835733	0.846914	0.81808	0.83897	0.858399	0.875257	0.895529	0.97643	1.02526	1.07444	1.12494
		176	1.34733	1.33635	1.40296	1.39895	1.40898	1.43158	1.41799	1.40297	1.4245	1.45309	1.47002	1.42097	1.25919	1.09159	0.968167	0.816571	0.744093	0.737869	0.75945	0.71783	0.666215	0.637949	0.58658	0.54825	0.591754	0.641225	0.680921	0.763238	0.839934	0.850251	0.891789	0.929771	0.965354	1.01127	1.06425	1.10785	1.13249	1.13789	1.08452	1.01127	0.929148	0.883772	0.884807	0.934422	1.01101	1.06826	1.12063
		177	1.16638	1.19464	1.24155	1.28559	1.32534	1.40312	1.40304	1.2584	1.10807	0.927296	0.72072	0.612072	0.620953	0.617232	0.636466	0.649281	0.606312	0.57892	0.564096	0.550388	0.558494	0.574598	0.605864	0.640076	0.671534	0.688574	0.73342	0.76294	0.812492	0.870558	0.942912	1.0021	1.05285	1.08237	1.09655	1.0889	1.07925	1.09158	1.06589	1.05707	1.06345	1.05978	1.05157	1.07452	1.07822	1.05964	1.06954
		178	1.76938	1.77548	1.78279	1.78779	1.77227	1.72306	1.69767	1.70587	1.7785	1.81538	1.85763	1.88121	1.84263	1.77185	1.72093	1.53007	1.34646	1.18632	1.01275	0.852188	0.855442	0.843218	0.820922	0.802576	0.788533	0.777261	0.783786	0.799132	0.80951	0.831378	0.864264	0.888807	0.930541	0.981128	1.01093	1.02191	1.06383	1.08577	1.0609	1.04027	1.02686	1.00623	0.996579	1.0213	1.06367	1.11328	1.13297
		179	1.76938	1.77548	1.78279	1.78779	1.77227	1.72306	1.69767	1.70587	1.7785	1.81538	1.85763	1.88121	1.84263	1.77185	1.72093	1.53007	1.34646	1.2	1.03865	0.873975	0.858949	0.842878	0.802671	0.759718	0.750013	0.76971	0.786925	0.823625	0.87562	0.926588	0.97245	1.01641	1.04739	1.06913	1.08394	1.0701	1.08175	1.08937	1.04751	1.03576	1.04513	1.04008	1.03782	1.08268	1.10984	1.12539	1.14684
		180	1.42972	1.45036	1.54442	1.60973	1.67243	1.68173	1.68104	1.43161	1.23307	0.974354	0.769904	0.533724	0.585194	0.596764	0.632577	0.642627	0.674206	0.660575	0.653588	0.668052	0.690075	0.706783	0.743623	0.784294	0.821635	0.852783	0.875107	0.909949	0.950426	1.00225	1.05416	1.12665	1.19228	1.25726	1.31817	1.36823	1.40053	1.40914	1.30618	1.23819	1.18314	1.12117	1.09072	1.16742	1.21323	1.25313	1.3206
		181	1.28169	1.2785	1.30141	1.32709	1.37453	1.32643	1.22791	1.07866	0.924835	0.798274	0.762507	0.722133	0.653581	0.620493	0.547078	0.504516	0.474898	0.471584	0.460977	0.476228	0.485808	0.509681	0.539096	0.581832	0.635622	0.666744	0.693021	0.725121	0.755817	0.784967	0.835798	0.877856	0.915604	0.93256	0.930814	0.929324	0.923485	0.92543	0.911728	0.940427	0.963191	1.00556	1.04293	1.11214	1.12929	1.14032	1.15049
		182	1.28169	1.2785	1.30141	1.32709	1.37453	1.32643	1.22791	1.07866	0.943418	0.819025	0.796698	0.769173	0.725632	0.678103	0.623677	0.586434	0.571734	0.571974	0.589631	0.611607	0.627509	0.65265	0.677247	0.710386	0.738333	0.790917	0.811394	0.809777	0.802625	0.814675	0.798874	0.84183	0.910552	0.949249	0.984042	1.04409	1.05663	1.06748	1.06096	1.0499	1.0375	1.05157	1.05869	1.09649	1.13516	1.15847	1.18014
		183	NaN	NaN	1.62723	1.76669	1.74489	1.71081	1.6648	1.59418	1.63792	1.70731	1.77332	1.81237	1.83341	1.75708	1.62572	1.42275	1.23526	1.01136	0.843675	0.739355	0.738393	0.732125	0.773885	0.755549	0.736453	0.729961	0.742596	0.77077	0.813749	0.859474	0.901425	0.929704	0.947735	0.961501	0.980667	1.01799	1.04713	1.08051	1.0721	1.05751	1.03915	1.03606	1.0221	1.0711	1.13911	1.19942	1.23126
		184	NaN	NaN	NaN	NaN	1.48878	1.55023	1.56672	1.579	1.57877	1.5619	1.38529	1.21729	1.03618	0.888011	0.745851	0.76305	0.742382	0.733108	0.692214	0.626185	0.579457	0.573025	0.59382	0.631262	0.692593	0.761019	0.822427	0.879127	0.933804	0.961981	0.994197	1.03381	1.07341	1.11092	1.15069	1.18846	1.24492	1.30106	1.28404	1.32368	1.34108	1.31757	1.29589	1.34177	1.33853	1.34237	1.37849
		185	NaN	NaN	NaN	NaN	1.48878	1.55023	1.56672	1.579	1.57877	1.5619	1.38529	1.21729	1.03618	0.885311	0.753746	0.775332	0.765142	0.768287	0.739117	0.677855	0.645185	0.649427	0.67333	0.714352	0.754461	0.794612	0.838272	0.871587	0.889674	0.9172	0.927467	0.933065	0.946886	0.983328	1.02569	1.09065	1.15701	1.2038	1.17143	1.14141	1.10902	1.08278	1.06686	1.10657	1.13516	1.20078	1.2584
		186	NaN	NaN	NaN	NaN	NaN	NaN	NaN	NaN	NaN	NaN	0.343753	0.498497	0.572811	0.645655	0.693115	0.718628	0.73811	0.751666	0.770288	0.787872	0.794028	0.817223	0.855523	0.888499	0.903597	0.934111	0.935545	0.954502	0.982517	1.03386	1.07466	1.12831	1.16019	1.1839	1.19188	1.22177	1.26333	1.28084	1.20263	1.15511	1.10794	1.12452	1.15985	1.2432	1.29382	1.33265	1.31207
		187	NaN	NaN	NaN	NaN	NaN	NaN	NaN	NaN	NaN	NaN	NaN	0.865369	0.691122	0.728356	0.689459	0.730985	0.733138	0.731977	0.767685	0.822285	0.876808	0.91751	0.956104	0.98554	0.995833	1.00616	1.02585	1.03297	1.02227	1.02904	0.984751	1.02285	1.09153	1.14045	1.18462	1.29282	1.30858	1.28913	1.22164	1.24361	1.28392	1.32686	1.36275	1.4932	1.49544	1.45172	1.41351
		188	NaN	NaN	NaN	NaN	NaN	NaN	NaN	NaN	NaN	NaN	NaN	0.865369	NaN	0.848069	0.797106	0.766814	0.735444	0.731639	0.757332	0.815927	0.907933	0.96014	0.995945	1.01902	1.04365	1.08205	1.13998	1.24268	1.35523	1.44337	1.47548	1.4956	1.4514	1.39543	1.34487	1.31846	1.34813	1.40726	1.42569	1.45714	1.51354	1.53516	1.5745	1.61914	1.61989	1.59925	1.57922
		189	NaN	NaN	NaN	NaN	NaN	NaN	NaN	NaN	NaN	NaN	NaN	0.80008	0.787685	0.819765	0.815981	0.833838	0.797719	0.766237	0.758329	0.758753	0.780131	0.798498	0.818121	0.807678	0.807102	0.808004	0.823633	0.855944	0.888099	0.935629	0.982844	1.02784	1.05565	1.11149	1.13689	1.16779	1.19466	1.2456	1.25147	1.29126	1.3277	1.36282	1.40283	1.43188	1.42981	1.40808	1.39027
		190	NaN	NaN	NaN	NaN	NaN	NaN	NaN	NaN	NaN	NaN	NaN	NaN	NaN	NaN	NaN	NaN	NaN	1.4378	1.32063	1.30004	1.2595	1.285	1.32048	1.34025	1.32559	1.3234	1.29302	1.26455	1.25707	1.26081	1.30955	1.33836	1.38329	1.46682	1.55118	1.57878	1.62472	1.64087	1.48228	1.41924	1.35187	1.27077	1.17531	1.23368	1.227	1.21665	1.23928
		191	1.73735	1.77458	1.79538	1.77644	1.79307	1.80972	1.87049	1.83373	1.64964	1.44197	1.23507	0.976631	0.813362	0.807223	0.793293	0.761747	0.717595	0.674766	0.653009	0.641842	0.651673	0.657801	0.663343	0.672064	0.680285	0.691457	0.732794	0.772403	0.806536	0.855741	0.897342	0.936509	0.975981	1.02422	1.05857	1.09819	1.1405	1.19151	1.16917	1.19245	1.19705	1.16226	1.11161	1.14601	1.15901	1.19773	1.26343
		192	1.56137	1.55825	1.56316	1.54146	1.54336	1.57118	1.59686	1.60434	1.61795	1.62152	1.65131	1.70737	1.77068	1.61252	1.45479	1.24228	1.04196	0.84591	0.840918	0.820939	0.791084	0.741894	0.686372	0.646837	0.625815	0.624127	0.627839	0.647773	0.683949	0.735079	0.794453	0.867532	0.911689	0.946825	0.977892	1.00285	1.02549	1.1018	1.12549	1.16249	1.19114	1.18579	1.14449	1.16306	1.15618	1.15649	1.17502
		193	1.54253	1.50621	1.51158	1.46027	1.48429	1.53665	1.63367	1.66884	1.7252	1.72887	1.74781	1.76395	1.79172	1.74823	1.57437	1.34714	1.07883	0.81239	0.666703	0.660591	0.688678	0.707001	0.697478	0.629537	0.571611	0.532984	0.510519	0.512668	0.523348	0.542582	0.560691	0.584908	0.61527	0.643421	0.667745	0.693033	0.721593	0.740665	0.708444	0.707839	0.699239	0.721001	0.750919	0.836266	0.882433	0.922575	0.948118
		194	1.54253	1.50621	1.51158	1.46027	1.48429	1.53665	1.63367	1.66884	1.7252	1.72887	1.74781	1.76395	1.79172	1.74823	1.57437	1.34714	1.07883	0.782993	0.625526	0.609884	0.629313	0.641743	0.665438	0.604157	0.557214	0.525138	0.510501	0.51224	0.538443	0.574455	0.614858	0.660392	0.715539	0.752311	0.785864	0.812616	0.839313	0.852569	0.830958	0.848353	0.869321	0.906158	0.952634	1.02247	1.04385	1.08538	1.15476
		195	1.73776	1.76254	1.76568	1.76674	1.73688	1.71986	1.6988	1.68606	1.46816	1.29866	1.07907	0.915058	0.737602	0.755617	0.73711	0.744481	0.70151	0.670969	0.648912	0.666204	0.707321	0.759087	0.804842	0.849334	0.878823	0.906021	0.920742	0.940474	0.945935	0.965082	0.973935	1.01265	1.04448	1.09971	1.14317	1.18036	1.18812	1.21073	1.16337	1.14934	1.11902	1.12713	1.15436	1.25137	1.2927	1.36527	1.42349
		196	1.38583	1.39228	1.37298	1.39706	1.41367	1.3969	1.4019	1.44267	1.4819	1.52639	1.58175	1.63622	1.71161	1.54387	1.35612	1.19719	1.04408	NaN	0.826047	0.799858	0.773216	0.709271	0.631634	0.578588	0.553725	0.546075	0.547191	0.561542	0.58706	0.625351	0.676537	0.747391	0.823761	0.900207	0.954511	0.991327	1.01997	1.04426	0.998968	0.985062	1.00562	1.01805	1.03247	1.10492	1.16402	1.1852	1.20035
		197	1.50457	1.50701	1.52153	1.48586	1.45319	1.42683	1.44728	1.47241	1.52047	1.57017	1.6277	1.65491	1.71711	1.55064	1.38573	1.20622	1.02679	0.827315	0.851328	0.850535	0.838626	0.813687	0.768132	0.724742	0.6905	0.667606	0.653966	0.646966	0.645917	0.651338	0.670516	0.7004	0.730636	0.768534	0.80608	0.83776	0.865301	0.888431	0.876601	0.864719	0.852905	0.844432	0.846788	0.890499	0.925853	0.953605	0.970779
		198	1.38128	1.37776	1.37419	1.32689	1.30926	1.35109	1.42697	1.44993	1.50168	1.51616	1.51433	1.50634	1.63086	1.64854	1.50061	1.32378	1.14193	0.877169	0.715592	0.709191	0.721769	0.708664	0.671921	0.634055	0.620579	0.615412	0.628553	0.649708	0.687334	0.724326	0.76036	0.78057	0.811135	0.842367	0.884863	0.924879	0.968208	1.00548	0.982442	0.958204	0.960263	0.983377	0.992139	1.04549	1.08242	1.09458	1.09055
		199	1.70719	1.73997	1.75975	1.77078	1.77906	1.8072	1.7972	1.81115	1.81548	1.83944	1.83677	1.86028	1.82624	1.74183	1.52395	1.28385	0.977595	0.79193	0.664964	0.640251	0.647237	0.690922	0.649628	0.609242	0.586751	0.57076	0.580272	0.597049	0.624596	0.651261	0.681888	0.717048	0.736906	0.758631	0.784442	0.807678	0.824032	0.841855	0.820343	0.809039	0.790123	0.762981	0.747278	0.776427	0.79985	0.822912	0.866098
		200	1.70719	1.73997	1.75975	1.77078	1.77906	1.8072	1.7972	1.81115	1.81548	1.83944	1.83677	1.86028	1.82624	1.74183	1.52395	1.28385	1.02821	0.853072	0.734393	0.716806	0.723191	0.720752	0.666076	0.615113	0.587763	0.574922	0.590763	0.622783	0.658654	0.696748	0.742152	0.781714	0.814817	0.849855	0.88669	0.913371	0.937487	0.95913	0.935672	0.926568	0.906254	0.924573	0.9532	1.02786	1.06953	1.1131	1.11488
		201	1.5712	1.53124	1.55536	1.5753	1.60628	1.62849	1.63608	1.62932	1.61205	1.63348	1.68987	1.64258	1.44185	1.2768	1.09798	0.896227	0.781281	0.790625	0.767686	0.716999	0.665581	0.628193	0.608081	0.600723	0.60248	0.602083	0.610551	0.628126	0.660997	0.698228	0.735446	0.778213	0.814858	0.830286	0.825276	0.834633	0.843725	0.851396	0.824761	0.819884	0.836357	0.861126	0.876229	0.942687	1.01335	1.03548	1.04934
		202	1.5712	1.53124	1.55536	1.5753	1.60628	1.62849	1.63608	1.62932	1.61205	1.63348	1.68987	1.64258	1.44185	1.2768	1.0856	0.87875	0.763788	0.747703	0.711573	0.667259	0.61609	0.573817	0.57554	0.592048	0.613187	0.639133	0.669538	0.70412	0.718608	0.736322	0.749648	0.772954	0.791657	0.826884	0.850084	0.885176	0.912901	0.953201	0.948101	0.968105	0.999473	1.04369	1.07861	1.15345	1.22533	1.27889	1.27754
		203	1.62773	1.64271	1.68402	1.73487	1.79816	1.82662	1.81664	1.79121	1.7657	1.70591	1.64689	1.46243	1.2623	1.00657	0.812544	0.676271	0.678753	0.647418	0.659967	0.624168	0.55332	0.494506	0.482338	0.481738	0.499285	0.530025	0.57727	0.616654	0.647494	0.679287	0.701905	0.71709	0.742612	0.770733	0.803438	0.835838	0.881039	0.928892	0.917248	0.928608	0.954683	0.976438	0.988704	1.05128	1.07176	1.04674	1.01668
		204	1.72033	1.7486	1.79189	1.86474	1.92791	1.94727	1.70993	1.48119	1.24111	1.02401	0.778524	0.774777	0.742856	0.690894	0.626938	0.586001	0.555847	0.544786	0.549429	0.568043	0.593948	0.634031	0.67554	0.726574	0.789503	0.846794	0.885685	0.925886	0.957552	0.974776	0.994798	1.01834	1.0257	1.03069	1.03908	1.05278	1.08028	1.12222	1.09959	1.06304	1.03194	1.01256	1.01982	1.09104	1.18236	1.25744	1.30679
		205	1.72033	1.7486	1.79189	1.86474	1.92791	1.94727	1.70993	1.48119	1.23371	1.01921	0.776327	0.776667	0.773948	0.763621	0.728557	0.703251	0.693031	0.668715	0.657074	0.661247	0.676441	0.695767	0.712036	0.736419	0.762263	0.799988	0.840214	0.889275	0.930763	0.968358	0.995294	1.02794	1.05966	1.07733	1.08088	1.09683	1.10251	1.10043	1.07507	1.06805	1.05164	1.03823	1.04731	1.09966	1.16059	1.23443	1.29795
		206	1.38653	1.40863	1.42868	1.39929	1.39446	1.36124	1.32872	1.31639	1.33013	1.35788	1.4013	1.44748	1.47101	1.35487	1.21468	1.04464	0.870598	0.694093	0.620423	0.546795	0.478077	0.433494	0.397696	0.421147	0.43002	0.483091	0.556635	0.619745	0.654847	0.702308	0.724544	0.73511	0.76236	0.788643	0.806742	0.852454	0.868656	0.849956	0.797719	0.782428	0.7591	0.75283	0.778516	0.838728	0.866013	0.862278	0.88499
		207	NaN	NaN	NaN	NaN	NaN	NaN	NaN	NaN	NaN	NaN	NaN	NaN	NaN	NaN	NaN	NaN	NaN	NaN	0.774327	0.708416	0.727878	0.697351	0.710727	0.660269	0.618234	0.592379	0.591845	0.609336	0.638651	0.675116	0.715922	0.760718	0.809693	0.851664	0.891668	0.920304	0.947249	0.962043	0.926116	0.922328	0.916031	0.885437	0.871767	0.914039	0.918482	0.928294	0.984498
		208	1.44974	1.44774	1.48136	1.54316	1.55111	1.55556	1.60936	1.613	1.57052	1.56852	1.5545	1.50216	1.49019	1.49931	1.35192	1.18797	1.00353	0.860718	0.715609	0.691218	0.653539	0.648233	0.588839	0.53689	0.507788	0.512067	0.52989	0.562233	0.596554	0.636821	0.672586	0.715442	0.759787	0.804449	0.835793	0.85865	0.859882	0.863067	0.838976	0.848004	0.824099	0.829305	0.851138	0.887118	0.933213	1.01139	1.06105
		209	NaN	NaN	NaN	NaN	NaN	NaN	NaN	NaN	NaN	NaN	0.740082	0.812351	0.807941	0.79802	0.75257	0.690753	0.633146	0.573111	0.544692	0.532783	0.527698	0.541337	0.560491	0.558611	0.554712	0.567563	0.572141	0.590413	0.623951	0.666735	0.686314	0.70749	0.735516	0.768913	0.789228	0.831192	0.870645	0.896603	0.88265	0.878442	0.899726	0.907564	0.905705	0.93162	0.961011	0.968769	0.990018
		210	1.87163	1.88961	1.90875	1.94073	1.96454	1.97558	1.97775	1.98792	1.97325	1.95277	1.91456	1.67202	1.43954	1.1644	0.936783	0.740864	0.737738	0.732785	0.775613	0.75725	0.728769	0.71872	0.70702	0.725678	0.752146	0.785563	0.818946	0.860298	0.902808	0.95406	1.00973	1.07956	1.14684	1.19739	1.24873	1.29874	1.32149	1.33909	1.24538	1.16981	1.10448	1.03764	0.99099	1.03274	1.05534	1.09469	1.13913
		211	1.87163	1.88961	1.90875	1.94073	1.96454	1.97558	1.97775	1.98792	1.97325	1.95277	1.91456	1.67202	1.43954	1.17914	0.946392	0.750102	0.751199	0.739939	0.766529	0.748078	0.721091	0.697645	0.699805	0.709027	0.735367	0.763458	0.80174	0.830847	0.868929	0.903073	0.947368	0.988622	1.03573	1.07938	1.11072	1.13773	1.17121	1.19793	1.10175	1.07858	1.09148	1.08167	1.07635	1.18619	1.23189	1.21608	1.21778
		212	1.61031	1.67493	1.71577	1.74253	1.75979	1.7645	1.74832	1.73884	1.74149	1.74895	1.53706	1.36927	1.19495	1.03256	0.857368	0.871547	0.853843	0.839232	0.816461	NaN	NaN	0.790021	0.786784	NaN	NaN	0.773434	0.773898	0.792125	0.8082	0.814638	0.831058	0.846753	0.875152	0.910359	0.951385	0.988582	1.01555	1.03161	0.998374	0.962294	0.918979	0.886612	0.85451	0.857678	0.851914	0.86448	0.867477
		213	1.60431	1.56703	1.5246	1.50906	1.55691	1.41351	1.27837	1.15266	1.01433	0.838783	0.878069	0.880118	0.855311	0.812771	0.747704	0.686838	0.651139	0.640468	0.649682	0.65761	0.669931	0.688334	0.708443	0.728708	0.754891	0.78122	0.813753	0.865305	0.901045	0.933244	0.977319	1.03014	1.07199	1.14894	1.23645	1.28247	1.30095	1.32242	1.27233	1.21693	1.21839	1.2375	1.22561	1.25494	1.28148	1.29092	1.31039
		214	1.64015	1.66257	1.69939	1.73433	1.73996	1.72132	1.53433	1.32642	1.14197	0.983415	0.850549	0.839627	0.805863	0.746113	0.687977	0.649646	0.644654	0.661623	0.706166	0.750312	0.790884	0.824746	0.866139	0.90277	0.931991	0.96629	0.990572	1.00895	1.03277	1.06103	1.09323	1.12476	1.14415	1.17417	1.21251	1.25298	1.30276	1.36266	1.29578	1.22624	1.17122	1.11332	1.05656	1.10456	1.14631	1.15674	1.12354
		215	1.50219	1.52829	1.55958	1.57114	1.56461	1.55471	1.40056	1.21732	1.05972	0.876917	0.760962	0.747444	0.709749	0.674312	0.646471	0.592469	0.571445	0.569311	0.573086	0.605153	0.653596	0.709367	0.770198	0.812	0.856875	0.895807	0.946457	0.990737	1.05168	1.10121	1.13218	1.13967	1.14696	1.15584	1.15579	1.1823	1.21867	1.27072	1.22742	1.20426	1.1904	1.1684	1.14935	1.22271	1.22543	1.21823	1.2101
		216	1.35271	1.40723	1.45885	1.47943	1.51408	1.55126	1.53436	1.5354	1.57399	1.60724	1.6291	1.47397	1.31913	1.15366	0.982149	0.80166	0.807999	0.791331	0.774662	0.744042	0.722213	0.707971	0.706475	0.72772	0.768843	0.822251	0.882116	0.942431	0.99744	1.03149	1.04987	1.05113	1.05147	1.04657	1.04474	1.0501	1.07335	1.0719	1.02016	0.98965	0.978275	0.954416	0.951463	1.00022	1.03206	1.05321	1.07674
		217	1.35271	1.40723	1.45885	1.47943	1.51408	1.55126	1.53436	1.5354	1.57399	1.60724	1.6291	1.47397	1.31913	1.15366	0.991123	0.829114	0.831815	0.80535	0.772356	0.706034	0.647721	0.599448	0.578567	0.562511	0.582871	0.597508	0.64213	0.681644	0.743535	0.793826	0.839081	0.853038	0.865588	0.870984	0.874557	0.875222	0.900555	0.931758	0.923134	0.901968	0.904685	0.919417	0.920738	0.949927	0.964126	0.961718	0.935443
		218	1.54555	1.5621	1.56324	1.61974	1.59321	1.58559	1.50702	1.34863	1.14313	1.04123	0.874079	0.780486	0.766839	0.735842	0.656669	0.592401	0.523417	0.494851	0.583629	0.696279	0.816515	0.944061	1.02324	1.03682	1.03366	1.0261	1.02689	1.06006	1.11556	1.17653	1.26057	1.32516	1.36088	1.35667	1.38432	1.44892	1.47323	1.45526	1.38925	1.35504	1.2574	1.22282	1.25696	1.38828	1.45431	1.54225	1.60465
		219	1.46882	1.46204	1.45941	1.4379	1.41221	1.4093	1.46799	1.32441	1.20443	1.06444	0.945431	0.800952	0.823217	0.833482	0.839712	0.810017	0.799285	0.802039	0.815265	0.841566	0.866632	0.883285	0.889885	0.909355	0.93404	0.96519	0.991225	0.99665	1.00123	1.00605	1.02882	1.04568	1.1044	1.15367	1.21099	1.28603	1.34024	1.38328	1.31723	1.25791	1.16323	1.10612	1.06759	1.11955	1.14749	1.19674	1.214
		220	1.77961	1.78342	1.80009	1.77739	1.7264	1.68998	1.68327	1.45237	1.25311	1.08212	0.938993	0.754007	0.770641	0.744979	0.70889	0.649784	0.61069	0.586745	0.593798	0.618141	0.649627	0.679361	0.705725	0.725582	0.75293	0.783645	0.804649	0.849442	0.887489	0.932819	0.967454	1.00598	1.03361	1.06679	1.08501	1.10681	1.13471	1.13605	1.09664	1.08839	1.07233	1.05342	1.03295	1.02997	1.02179	1.03412	1.04379
		221	1.77961	1.78342	1.80009	1.77739	1.7264	1.68998	1.68327	1.45237	1.25311	1.08212	0.935359	0.738442	0.747127	0.719985	0.698207	0.648336	0.621572	0.611949	0.620402	0.647156	0.673099	0.704768	0.72577	0.735046	0.723871	0.725666	0.728633	0.740518	0.787295	0.843086	0.903387	0.945956	0.993622	1.02266	1.08115	1.13588	1.18364	1.22779	1.18844	1.12205	1.07299	1.0787	1.08441	1.13553	1.18754	1.21908	1.20642
		222	1.54313	1.54823	1.58753	1.63472	1.67974	1.70179	1.69382	1.68787	1.68474	1.69844	1.6874	1.71813	1.7361	1.74833	1.53276	1.34261	1.11257	0.911865	0.70008	0.725302	0.736225	0.750389	0.701459	0.653714	0.608137	0.57905	0.553176	0.540746	0.549504	0.558978	0.574011	0.598325	0.623785	0.669444	0.727372	0.785714	0.851921	0.915749	0.908278	0.892923	0.87887	0.862528	0.875086	0.943558	1.00456	1.06819	1.12552
		223	1.74726	1.70914	1.68504	1.63263	1.60648	1.55304	1.52592	1.49411	1.47862	1.44241	1.44181	1.44731	1.30297	1.13234	0.973619	0.849448	0.725923	0.718149	0.721164	0.728658	0.68574	0.64187	0.607256	0.587024	0.583179	0.585208	0.597292	0.610182	0.632072	0.651102	0.678449	0.698805	0.737509	0.772117	0.811545	0.864598	0.910556	0.943139	0.944038	0.962363	0.973586	1.01496	1.04986	1.12019	1.15321	1.15981	1.15395
		224	1.67612	1.69403	1.70924	1.73609	1.74446	1.77406	1.79006	1.75786	1.70363	1.68028	1.69606	1.73743	1.55335	1.36809	1.24194	1.0792	0.893168	0.918688	0.903443	0.840139	0.796067	0.769842	0.758195	0.781975	0.793739	0.787986	0.769825	0.768716	0.768865	0.792454	0.824694	0.863963	0.90668	0.948508	0.986077	1.02791	1.06205	1.07599	1.04823	1.03731	1.02059	1.00437	0.996762	1.03144	1.04776	1.06969	1.08966
		225	1.67612	1.69403	1.70924	1.73609	1.74446	1.77406	1.79006	1.75786	1.70363	1.68028	1.69606	1.73743	1.55335	1.36809	1.15501	0.964308	0.75515	0.752129	0.71986	0.726022	0.672744	0.617009	0.598302	0.604428	0.631328	0.679026	0.728285	0.78055	0.831912	0.87794	0.923618	0.973415	1.02366	1.07114	1.1149	1.14846	1.19525	1.23719	1.21412	1.21315	1.24588	1.25938	1.25423	1.31067	1.34748	1.29389	1.24234
		226	1.46794	1.44665	1.40473	1.40145	1.4219	1.45352	1.47673	1.50517	1.49833	1.49513	1.4783	1.49314	1.33163	1.22265	1.05944	0.942338	0.793121	0.786926	0.76699	0.76223	0.709151	0.6546	0.645958	0.643755	0.680809	0.727897	0.805965	0.86213	0.939949	1.00892	1.0584	1.09233	1.14965	1.17246	1.17791	1.18521	1.19653	1.19698	1.1791	1.18185	1.2104	1.2566	1.27868	1.32532	1.35202	1.35626	1.3267
		227	1.29825	1.27731	1.23169	1.22417	1.26222	1.34709	1.3865	1.47943	1.35178	1.19886	1.01331	0.867605	0.684543	0.701688	0.702951	0.706598	0.662726	0.600859	0.553556	0.513981	0.488377	0.483889	0.489014	0.497356	0.516247	0.531446	0.539684	0.549446	0.569297	0.592761	0.62907	0.660854	0.6908	0.711832	0.733177	0.750168	0.77251	0.792612	0.767167	0.775175	0.796053	0.808876	0.837005	0.923107	0.970381	0.997389	1.02339
		228	1.73126	1.77419	1.81002	1.79214	1.77491	1.72402	1.70993	1.71875	1.7692	1.81387	1.61659	1.43687	1.2397	0.990902	0.764603	0.809024	0.797734	0.779113	0.779338	0.745013	0.694008	0.657422	0.636383	0.627299	0.63047	0.648466	0.662542	0.68122	0.694562	0.713952	0.725143	0.753131	0.782052	0.823094	0.866015	0.919778	0.958908	0.976542	0.922505	0.878452	0.858483	0.86594	0.886809	0.978397	1.0439	1.05186	1.04681
		229	1.46726	1.48851	1.55201	1.53082	1.50051	1.43402	1.41713	1.36647	1.40302	1.44257	1.5	1.52301	1.57805	1.52858	1.3326	1.18613	0.970912	0.772827	0.659321	0.691586	0.654079	0.676521	0.653119	0.615681	0.570618	0.546032	0.539402	0.548519	0.563144	0.583835	0.613354	0.643328	0.670323	0.702865	0.738199	0.774567	0.799985	0.814598	0.787824	0.767194	0.768631	0.778999	0.785197	0.835598	0.866739	0.867249	0.880652
		230	1.49047	1.54948	1.54608	1.56219	1.5534	1.51293	1.50776	1.52801	1.55683	1.5785	1.61696	1.53175	1.39321	1.23307	1.0555	0.893572	0.814121	0.79319	0.74487	0.714081	0.670504	0.631185	0.622082	0.640642	0.667428	0.698001	0.73479	0.770087	0.810267	0.85143	0.893539	0.935934	0.975136	1.00594	1.03337	1.05106	1.09045	1.12596	1.09046	1.07325	1.08624	1.07457	1.09573	1.19082	1.25509	1.29297	1.37395
		231	1.5085	1.492	1.52232	1.55361	1.54354	1.54666	1.58433	1.64921	1.66068	1.65055	1.65951	1.60798	1.38834	1.20537	1.05592	0.885657	0.767218	0.745982	0.735279	0.735793	0.71479	0.68118	0.659039	0.630589	0.602223	0.596588	0.612652	0.639706	0.668499	0.701536	0.739321	0.755855	0.767987	0.792667	0.812472	0.829558	0.870109	0.910175	0.892689	0.885334	0.882754	0.853914	0.831481	0.861796	0.907489	0.960874	1.03989
		232	1.5085	1.492	1.52232	1.55361	1.54354	1.54666	1.58433	1.64921	1.66068	1.65055	1.65951	1.60798	1.38834	1.20537	1.05721	0.888755	0.760808	0.733937	0.696176	0.655133	0.614741	0.581319	0.561779	0.563993	0.583178	0.621683	0.667794	0.725278	0.784398	0.828374	0.864325	0.88736	0.899589	0.914177	0.946446	0.968806	1.02219	1.07272	1.06698	1.06572	1.07272	1.05647	1.066	1.13281	1.19578	1.25229	1.32435
		233	1.53983	1.56157	1.58027	1.56408	1.55561	1.57198	1.60872	1.63901	1.6943	1.74598	1.76956	1.55205	1.35656	1.15636	0.96821	0.766402	0.799871	0.818286	0.814707	0.797276	0.794637	0.784067	0.779715	0.78888	0.813128	0.833477	0.860077	0.897685	0.954821	1.01348	1.07162	1.13508	1.18927	1.21491	1.21854	1.25461	1.28895	1.29035	1.26877	1.25096	1.17743	1.12303	1.13712	1.20409	1.28611	1.38375	1.46938
		234	1.67754	1.6985	1.75533	1.78872	1.78321	1.75748	1.7666	1.73846	1.74484	1.79285	1.60643	1.40434	1.18942	0.976364	0.74902	0.757279	0.763859	0.772272	0.7805	0.795692	0.819482	0.839324	0.874671	0.908789	0.93031	0.9425	0.956541	0.981473	1.01578	1.06773	1.13363	1.1783	1.2173	1.25109	1.30026	1.3385	1.3853	1.42244	1.35123	1.29253	1.26544	1.21205	1.11378	1.15175	1.16695	1.14797	1.19672
		235	1.68806	1.69071	1.66892	1.66499	1.65562	1.6905	1.67675	1.67606	1.47863	1.28498	1.06675	0.938166	0.795427	0.804554	0.808564	0.775535	0.691957	0.630286	0.593791	0.592201	0.614311	0.637968	0.691747	0.749469	0.785614	0.82429	0.864181	0.898238	0.946654	0.993522	1.04937	1.1092	1.16511	1.19115	1.2127	1.23421	1.24371	1.25244	1.22669	1.23438	1.24044	1.24235	1.22445	1.25345	1.27886	1.26168	1.21599
		236	1.62209	1.57954	1.57339	1.53869	1.54512	1.60574	1.65736	1.6691	1.71916	1.57031	1.39954	1.21193	1.04658	0.843833	0.825557	0.771882	0.7225	0.666543	0.617996	0.571596	0.551203	0.56461	0.587931	0.609284	0.645714	0.676154	0.711197	0.744847	0.783042	0.829365	0.894438	0.961866	1.01836	1.07113	1.12674	1.16552	1.19227	1.22039	1.18499	1.13376	1.09424	1.06579	1.01638	1.04692	1.07378	1.07976	1.06231
		237	1.62209	1.57954	1.57339	1.53869	1.54512	1.60574	1.65736	1.6691	1.71916	1.57031	1.39954	1.21193	1.0522	0.866382	0.864415	0.828537	0.819508	0.783143	0.741094	0.704603	0.692366	0.683429	0.687509	0.702853	0.725245	0.753901	0.808546	0.884951	0.96937	1.05369	1.1261	1.18235	1.23012	1.26887	1.3341	1.42235	1.46306	1.50287	1.46655	1.35822	1.22378	1.21446	1.18973	1.24655	1.29681	1.32389	1.27184
		238	1.42719	1.47887	1.4784	1.4623	1.42183	1.39241	1.33732	1.32221	1.34659	1.35362	1.37314	1.40081	1.37045	1.23018	1.06615	0.921616	0.800015	0.727117	0.709586	0.715569	0.678538	0.620915	0.568605	0.566952	0.58279	0.605519	0.619846	0.639024	0.650926	0.665501	0.696571	0.749941	0.789365	0.836494	0.875522	0.878086	0.896279	0.926895	0.893873	0.876672	0.903819	0.923457	0.909946	0.967374	1.00824	1.00224	0.964205
		239	1.48624	1.46133	1.49112	1.51402	1.54414	1.59438	1.66842	1.66181	1.72468	1.57046	1.38304	1.18117	1.02183	0.775934	0.769485	0.753149	0.716431	0.672509	0.641894	0.595439	0.570825	0.559336	0.565242	0.581382	0.619896	0.653928	0.695405	0.742115	0.791957	0.836783	0.899917	0.961995	0.998706	1.0323	1.07541	1.07808	1.09496	1.12859	1.03723	1.03934	1.04855	1.04308	1.02369	1.12375	1.10874	1.10526	1.10165
		240	1.81339	1.86547	1.84828	1.86936	1.88028	1.92148	1.72106	1.54032	1.31072	1.11646	0.895529	0.902525	0.890494	0.876884	0.85392	0.818063	0.785755	0.767489	0.746922	0.739107	0.739734	0.75175	0.772717	0.79613	0.821001	0.843194	0.859252	0.882691	0.907732	0.933724	0.960341	0.996262	1.02516	1.06156	1.10663	1.16775	1.22569	1.31754	1.31785	1.30204	1.27766	1.26109	1.21065	1.23737	1.24037	1.20066	1.14278
		241	1.3618	1.39873	1.44246	1.42707	1.41483	1.373	1.21532	1.06366	0.918842	0.793989	0.706851	0.69499	0.651505	0.622494	0.583974	0.543701	0.549014	0.579087	0.635424	0.688602	0.737788	0.752418	0.789868	0.807002	0.833212	0.866948	0.922743	0.969708	1.02553	1.05083	1.06472	1.0798	1.07824	1.07961	1.10368	1.12544	1.16236	1.21139	1.18509	1.18544	1.19327	1.18113	1.17759	1.22553	1.26474	1.30217	1.36089
		242	1.3618	1.39873	1.44246	1.42707	1.41483	1.373	1.21532	1.06366	0.921947	0.7695	0.665457	0.638693	0.607694	0.580153	0.56458	0.526544	0.513983	0.509435	0.528947	0.548072	0.562079	0.572077	0.579708	0.588969	0.611629	0.650668	0.700663	0.76336	0.829795	0.899521	0.967861	1.01211	1.05235	1.08944	1.10687	1.0906	1.11553	1.11601	1.04814	1.02734	1.05836	1.06391	1.08673	1.15587	1.18034	1.17477	1.19324
[truncated: 114 more columns]

## Sheet: Fig. 2e
Figure 2
Panel e		Pre-competition
			Time (hrs)	0	1	2	3	4	5	6	7	8	9	10	11	12	13	14	15	16	17	18	19	20	21	22	23	24	25	26	27	28	29	30	31	32	33	34	35	36	37	38	39	40
		Frequency (%)	Mitosis clock	0.0340949	0.094416	0.0548748	0.0273363	0.0749101	0.0823499	0.131529	0.141495	1.15971	5.13851	14.0534	21.3541	20.2932	14.1051	10.2527	6.83857	3.40522	1.77384	0.784254	0.360311	0.0767962	0.000112744	1.28807e-10	6.75034e-20	1.29255e-32	9.04289e-49	2.31154e-68	2.1589e-91	7.36714e-118	9.18546e-148	4.18446e-181	6.96488e-218	4.23568e-258	9.41173e-302	0	0	0	0	0	0	0
			Cell cycle exit clock	0	3.19484e-06	0.00134628	0.0281886	0.235666	0.874853	1.76673	2.6878	3.69228	4.58417	5.35469	6.02446	6.34203	6.22397	6.10505	5.92013	5.63916	5.44234	5.21466	4.8729	4.48599	4.09414	3.53133	3.12423	2.90351	2.50504	1.93388	1.42452	1.13363	0.903538	0.6568	0.55296	0.489702	0.357383	0.275921	0.233055	0.189007	0.126739	0.0525708	0.0107735	0.000947452

## Sheet: Fig. 2f
Figure 2
Panel f		Post-competition
			Time (hrs)	0	1	2	3	4	5	6	7	8	9	10	11	12	13	14	15	16	17	18	19	20	21	22	23	24	25	26	27	28	29	30	31	32	33	34	35	36	37	38	39	40
		Frequency (%)	Mitosis clock	0	0	0	0	0	0	0	0	0.208333	1.18056	3.68056	7.84722	10.2083	11.5972	11.3889	9.72222	5.76389	3.68056	2.15278	1.38889	0.555556	0.347222	0.0694444	0	0	0	0	0	0	0	0	0	0	0	0	0	0	0	0	0	0
			Cell cycle exit clock	0	0	0	0	0.0694444	0.625	1.25	1.80556	2.5	3.19444	3.40278	3.54167	3.61111	3.26389	2.63889	1.94444	1.18056	0.625	0.277778	0.138889	0.0694444	0.0694444	0	0	0	0	0	0	0	0	0	0	0	0	0	0	0	0	0	0	0

## Sheet: Fig. 2g
Figure 2
Panel g		Scatter plot					Mitosis histograms						Cell cycle exit histograms
		Time to mitosis (hrs)	Time to exit (hrs)	Fate (mitosis=0, cell cycle exit=1)			Bin centers for pre-competition mitosis times (hrs)	# simulated cells per bin	Bin centers for post-competition mitosis times (hrs)	#simulated cells per bin		Bin centers for pre-competition exit times (hrs)	# simulated cells per bin	Bin centers for post-competition exit times (hrs)	#simulated cells per bin
		13.0696	16.2868	0			4.074	1	4.073	1		3.7755	2	3.671	1
		11.7695	16.6994	0			4.222	0	4.219	0		4.1265	1	3.813	1
		15.6828	6.82923	1			4.37	0	4.365	0		4.4775	6	3.955	0
		9.63407	24.2345	0			4.518	0	4.511	0		4.8285	2	4.097	1
		12.3714	31.415	0			4.666	0	4.657	0		5.1795	19	4.239	0
		12.7664	28.4231	0			4.814	1	4.803	1		5.5305	40	4.381	1
		10.3369	10.8241	0			4.962	0	4.949	0		5.8815	39	4.523	3
		13.0382	30.7413	0			5.11	0	5.095	0		6.2325	46	4.665	2
		12.7195	14.3738	0			5.258	3	5.241	3		6.5835	53	4.807	0
		8.64077	16.8047	0			5.406	1	5.387	1		6.9345	75	4.949	3
		13.6666	20.0289	0			5.554	0	5.533	0		7.2855	91	5.091	8
		14.3319	20.4251	0			5.702	2	5.679	2		7.6365	120	5.233	6
		10.1266	22.4001	0			5.85	3	5.825	2		7.9875	120	5.375	19
		10.5481	12.182	0			5.998	0	5.971	1		8.3385	170	5.517	8
		13.3031	11.3213	1			6.146	0	6.117	0		8.6895	135	5.659	19
		9.39909	18.5712	0			6.294	4	6.263	3		9.0405	178	5.801	7
		10.7842	11.6441	0			6.442	6	6.409	6		9.3915	195	5.943	19
		13.4003	31.3797	0			6.59	7	6.555	8		9.7425	168	6.085	29
		13.9601	23.1634	0			6.738	9	6.701	3		10.0935	186	6.227	20
		12.1957	32.1823	0			6.886	10	6.847	11		10.4445	235	6.369	10
		12.301	26.5849	0			7.034	16	6.993	15		10.7955	247	6.511	8
		11.6516	11.9217	0			7.182	15	7.139	16		11.1465	273	6.653	40
		13.3114	16.6392	0			7.33	26	7.285	22		11.4975	261	6.795	30
		13.7685	24.7483	0			7.478	16	7.431	13		11.8485	215	6.937	22
		11.3544	22.005	0			7.626	27	7.577	24		12.1995	229	7.079	37
		11.8031	20.1869	0			7.774	33	7.723	29		12.5505	264	7.221	33
		11.4048	12.1092	0			7.922	47	7.869	44		12.9015	228	7.363	35
		13.8704	21.4815	0			8.07	30	8.015	29		13.2525	255	7.505	50
		11.07	19.2158	0			8.218	29	8.161	34		13.6035	253	7.647	57
		14.1175	12.8557	1			8.366	50	8.307	30		13.9545	304	7.789	41
		14.3512	11.1533	1			8.514	68	8.453	57		14.3055	230	7.931	58
		10.8362	23.2394	0			8.662	46	8.599	45		14.6565	211	8.073	40
		14.6787	21.1498	0			8.81	57	8.745	46		15.0075	224	8.215	49
		14.3907	18.0642	0			8.958	69	8.891	72		15.3585	228	8.357	66
		14.7095	16.8896	0			9.106	108	9.037	64		15.7095	207	8.499	66
		10.7095	26.9398	0			9.254	117	9.183	108		16.0605	249	8.641	57
		12.0104	18.9405	0			9.402	128	9.329	100		16.4115	219	8.783	55
		15.2045	20.0393	0			9.55	125	9.475	111		16.7625	216	8.925	77
		12.884	15.1702	0			9.698	166	9.621	120		17.1135	221	9.067	59
		9.55566	8.78042	1			9.846	124	9.767	111		17.4645	181	9.209	67
		16.7727	26.5244	0			9.994	142	9.913	111		17.8155	162	9.351	72
		11.0208	20.0406	0			10.142	173	10.059	126		18.1665	170	9.493	68
		15.3461	8.92398	1			10.29	194	10.205	151		18.5175	176	9.635	60
		13.1104	20.4758	0			10.438	168	10.351	174		18.8685	170	9.777	61
		12.2069	17.4002	0			10.586	204	10.497	121		19.2195	139	9.919	55
		11.4592	16.9585	0			10.734	197	10.643	170		19.5705	135	10.061	64
		13.9357	13.6263	1			10.882	255	10.789	189		19.9215	139	10.203	73
		11.6932	9.80054	1			11.03	269	10.935	197		20.2725	123	10.345	84
		13.4466	14.9239	0			11.178	308	11.081	193		20.6235	139	10.487	65
		12.9427	13.7589	0			11.326	235	11.227	244		20.9745	137	10.629	83
		12.7435	13.5972	0			11.474	257	11.373	165		21.3255	107	10.771	75
		13.5754	14.9268	0			11.622	277	11.519	199		21.6765	88	10.913	71
		10.2624	14.6689	0			11.77	298	11.665	199		22.0275	86	11.055	72
		12.1592	13.0927	0			11.918	332	11.811	214		22.3785	90	11.197	83
		11.445	14.4459	0			12.066	293	11.957	223		22.7295	81	11.339	83
		11.1602	21.1364	0			12.214	276	12.103	221		23.0805	58	11.481	78
		14.8205	19.1271	0			12.362	273	12.249	193		23.4315	79	11.623	62
		11.8017	10.0213	1			12.51	319	12.395	187		23.7825	90	11.765	60
		12.1445	18.4998	0			12.658	283	12.541	197		24.1335	76	11.907	40
		12.8112	11.1629	1			12.806	321	12.687	189		24.4845	55	12.049	48
		10.1433	30.6238	0			12.954	247	12.833	221		24.8355	72	12.191	37
		12.9018	19.5699	0			13.102	291	12.979	152		25.1865	67	12.333	50
		12.6266	26.2609	0			13.25	230	13.125	172		25.5375	41	12.475	49
		11.5164	18.7722	0			13.398	236	13.271	150		25.8885	46	12.617	51
		14.1947	19.5309	0			13.546	232	13.417	154		26.2395	61	12.759	28
		10.2861	15.035	0			13.694	198	13.563	128		26.5905	58	12.901	31
		11.6348	10.9787	1			13.842	212	13.709	115		26.9415	47	13.043	39
		15.7618	16.345	0			13.99	229	13.855	120		27.2925	60	13.185	29
		11.824	14.3082	0			14.138	177	14.001	132		27.6435	47	13.327	32
		11.4025	12.8881	0			14.286	172	14.147	96		27.9945	26	13.469	26
		12.5651	30.7521	0			14.434	154	14.293	88		28.3455	37	13.611	14
		8.0954	18.5622	0			14.582	152	14.439	74		28.6965	38	13.753	20
		12.2693	6.04488	1			14.73	102	14.585	88		29.0475	42	13.895	25
		15.5346	13.2536	1			14.878	109	14.731	50		29.3985	29	14.037	24
		14.6348	15.8629	0			15.026	111	14.877	58		29.7495	24	14.179	22
		13.0446	16.7239	0			15.174	95	15.023	50		30.1005	34	14.321	13
		15.0246	12.204	1			15.322	86	15.169	47		30.4515	35	14.463	15
		10.124	13.3418	0			15.47	75	15.315	41		30.8025	49	14.605	3
		10.8471	25.4571	0			15.618	66	15.461	31		31.1535	17	14.747	9
		13.0014	22.7187	0			15.766	75	15.607	32		31.5045	28	14.889	11
		12.3062	33.8965	0			15.914	57	15.753	33		31.8555	15	15.031	4
		14.736	16.9076	0			16.062	37	15.899	27		32.2065	21	15.173	3
		13.7446	34.1419	0			16.21	46	16.045	15		32.5575	15	15.315	6
		12.6297	16.6716	0			16.358	30	16.191	16		32.9085	26	15.457	6
		11.7795	30.4046	0			16.506	32	16.337	15		33.2595	15	15.599	4
		11.0131	26.4678	0			16.654	23	16.483	9		33.6105	16	15.741	6
		9.48344	10.5694	0			16.802	19	16.629	10		33.9615	25	15.883	5
		14.0752	10.4134	1			16.95	8	16.775	12		34.3125	18	16.025	1
		14.4154	8.06531	1			17.098	16	16.921	8		34.6635	17	16.167	1
		12.2825	22.1102	0			17.246	14	17.067	4		35.0145	12	16.309	2
		10.6287	27.3161	0			17.394	12	17.213	6		35.3655	11	16.451	1
		9.53444	11.1866	0			17.542	7	17.359	5		35.7165	9	16.593	3
		12.1042	12.4464	0			17.69	5	17.505	1		36.0675	4	16.735	2
		9.15405	33.9572	0			17.838	13	17.651	1		36.4185	0	16.877	0
		12.9702	27.9207	0			17.986	2	17.797	2		36.7695	7	17.019	2
		14.5813	11.4634	1			18.134	2	17.943	1		37.1205	7	17.161	0
		11.5696	24.6519	0			18.282	7	18.089	0		37.4715	11	17.303	0
		10.0456	13.4535	0			18.43	1	18.235	3		37.8225	9	17.445	1
		11.718	14.5343	0			18.578	1	18.381	0		38.1735	3	17.587	0
		17.114	16.2628	1			18.726	1	18.527	1		38.5245	5	17.729	1
		14.7095	18.2717	0
		15.8485	12.6261	1
		12.6766	17.7463	0
		10.8979	23.8237	0
		12.4474	22.117	0
		10.8282	8.25202	1
		13.63	12.3231	1
		13.7459	19.015	0
		9.3696	8.82838	1
		15.5763	7.18282	1
		8.8734	19.0404	0
		10.6528	16.5494	0
		14.5128	9.59707	1
		12.5764	28.3661	0
		14.9763	13.8693	1
		9.77933	9.15797	1
		14.3009	15.4109	0
		10.5663	12.6049	0
		10.766	19.2254	0
		13.9357	10.6785	1
		10.7154	26.3822	0
		14.4368	10.5811	1
		13.0887	25.9182	0
		11.8422	18.4064	0
		11.1525	11.1028	1
		7.87033	30.3002	0
		10.2421	10.782	0
		11.2341	13.5972	0
		9.54428	18.2287	0
		11.3996	19.8709	0
		10.9865	11.5012	0
		13.066	16.5486	0
		10.3695	14.2941	0
		10.3378	15.3927	0
		11.356	28.5303	0
		14.054	14.5591	0
		10.0632	15.6225	0
		12.1415	13.4279	0
		7.49704	15.5489	0
		7.82596	13.9192	0
		11.1108	20.7321	0
		12.8289	35.5763	0
		12.3778	22.6411	0
		12.6665	15.1172	0
		11.0004	11.9146	0
		10.0959	6.22035	1
		13.8026	14.8177	0
		13.7417	17.7933	0
		11.8081	24.7571	0
		13.0922	10.7947	1
		10.8319	10.803	1
		10.483	16.4979	0
		13.6541	15.9192	0
		13.5299	17.239	0
		12.6053	21.5351	0
		14.2624	19.7356	0
		12.6163	13.4177	0
		13.2546	10.7563	1
		13.5472	21.7816	0
		12.3757	12.1536	1
		11.5886	22.6157	0
		9.4011	9.29029	1
		11.5075	10.5854	1
		11.4165	15.5867	0
		15.5429	14.5178	1
		8.32872	10.8363	0
		10.3228	14.3766	0
		11.8806	17.7285	0
		10.3209	9.78816	1
		9.97396	12.818	0
		8.4278	12.672	0
		13.2129	11.0043	1
		11.6523	17.2526	0
		12.8154	11.9839	1
		11.4593	8.97328	1
		9.0444	16.4621	0
		12.5496	10.2333	1
		12.8287	11.925	1
		14.1268	10.5255	1
		14.4893	13.1964	1
		12.4082	14.148	0
		8.4649	16.4979	0
		11.1751	12.7702	0
		11.2385	12.8455	0
		10.1484	12.4534	0
		11.2962	24.023	0
		12.7218	9.01286	1
		8.20103	16.5804	0
		10.9671	14.2671	0
		14.1089	12.653	1
		13.4805	13.4334	1
		10.8538	12.3842	0
		10.647	10.6991	0
		13.025	18.643	0
		13.6272	21.0212	0
		13.3786	18.46	0
		15.4933	12.862	1
		15.1694	11.792	1
		10.2787	7.99596	1
		14.97	15.1621	0
		8.60352	15.027	0
		10.7081	18.2199	0
		14.9403	12.0596	1
		10.9524	20.4544	0
		13.5662	10.0038	1
		13.1066	13.9066	0
		9.7385	12.1391	0
		10.711	25.6613	0
		13.7262	15.3742	0
		10.0258	10.788	0
		11.7551	11.9451	0
		17.2532	19.446	0
		14.4424	18.2822	0
		11.9967	12.9341	0
		9.4568	9.82896	0
		11.4616	11.2952	1
		14.8012	8.06531	1
		13.0645	14.5092	0
		10.9013	6.60508	1
		12.9132	37.8446	0
		12.9508	8.10472	1
		17.2532	11.4558	1
		12.2224	11.7663	1
		10.7764	16.171	0
		10.749	29.1215	0
		10.8973	13.8281	0
		13.7899	16.1584	0
		10.9401	12.9614	0
		16.1017	7.81462	1
		9.13301	12.0679	0
		14.3713	31.415	0
		11.4997	32.2023	0
		11.5309	19.8251	0
		14.9981	15.0787	0
		12.3011	12.7831	0
		10.3325	32.9217	0
		7.67492	12.4768	0
		10.3243	27.0387	0
		12.1741	11.8365	1
		12.9005	13.8358	0
		12.7318	13.5331	0
		12.4494	16.3724	0
		11.8476	11.5966	1
		10.6674	9.15347	1
		13.9499	16.4167	0
		15.8362	14.8557	1
		10.1073	14.4695	0
		12.5988	15.3949	0
		16.6805	10.5908	1
		11.4843	17.2134	0
		9.91374	29.1262	0
		13.7095	35.064	0
		12.0525	12.1299	0
		14.6215	9.44512	1
		11.0886	16.9153	0
		12.0354	30.7413	0
		12.552	15.1483	0
		13.4122	19.1937	0
		9.91143	11.6973	0
		13.8166	21.3135	0
		14.2058	9.75655	1
		8.55219	24.7148	0
		14.2026	11.8044	1
		10.4211	19.1875	0
		8.74667	20.3187	0
		12.8789	13.4472	0
		14.1968	22.3654	0
		8.43141	25.1934	0
		14.7468	19.2297	0
		10.3145	27.1273	0
		11.7725	23.4426	0
		11.6028	17.5664	0
		10.3343	18.9293	0
		13.0377	21.1751	0
		13.7258	10.7541	1
		8.55318	17.417	0
		13.4072	18.2551	0
		13.3578	16.7708	0
		12.0533	9.52583	1
		15.737	17.254	0
		12.5988	8.9888	1
		17.1731	9.86508	1
		12.5646	16.6716	0
		12.4627	17.0112	0
		11.4481	15.9551	0
		12.2198	7.18438	1
		11.8537	8.5087	1
		12.1908	26.3967	0
		8.78538	27.3024	0
		9.75445	4.14511	1
		12.751	16.0915	0
		10.2466	29.5198	0
		11.4404	11.8906	0
		14.3153	11.8277	1
		11.5711	10.6913	1
		17.0792	10.5892	1
		12.7965	18.6215	0
		10.9511	13.4456	0
		12.5684	23.5313	0
		11.9301	19.5877	0
		15.193	23.4848	0
		13.7218	10.1848	1
		15.8487	8.40247	1
		12.5334	12.3548	1
		13.9315	18.8994	0
		12.221	15.0014	0
		8.46666	25.2935	0
		15.2347	27.107	0
		12.6289	7.56436	1
		9.04235	11.2439	0
		10.8737	20.0684	0
		12.2197	12.3721	0
		8.38195	31.0894	0
		10.8321	13.9818	0
		14.2336	10.9013	1
		11.3953	13.2312	0
		14.6401	29.1547	0
		11.1672	12.6305	0
		12.625	15.7558	0
		11.3721	10.233	1
		11.9056	6.63611	1
		13.9525	13.4177	1
		13.1959	16.7884	0
		11.3461	17.5204	0
		10.2784	25.125	0
		11.1765	16.383	0
		11.5555	23.4838	0
		10.2045	17.6453	0
		11.6932	10.9295	1
		9.68812	27.5678	0
		16.2533	27.3024	0
		12.9678	12.378	1
		13.8173	16.283	0
		12.9314	14.6232	0
		12.1239	15.7867	0
		12.0533	32.7393	0
		10.6934	27.6515	0
		14.6642	12.6588	1
		11.7795	19.0284	0
		11.9722	11.7839	1
		9.74942	7.5308	1
		10.0591	6.22228	1
		10.2943	16.7411	0
		15.1168	19.5633	0
		16.1788	13.9714	1
		11.9422	30.8535	0
		12.5013	9.63898	1
		12.8872	15.8603	0
		13.2064	33.9305	0
		9.9801	12.351	0
		14.4822	12.0378	1
		11.824	32.2023	0
		14.112	31.663	0
		11.9417	19.3939	0
		12.056	16.8708	0
		10.9671	17.3309	0
		11.7708	13.7147	0
		9.35572	17.2519	0
		11.9806	14.755	0
		11.6481	16.5452	0
		11.9488	18.2902	0
		8.88543	18.035	0
		12.9586	16.0752	0
		11.6449	29.9939	0
		10.0305	11.6973	0
		11.3127	14.1647	0
		14.0531	14.3738	0
		10.0321	31.9761	0
		10.8922	10.7289	1
		15.2842	21.0305	0
		13.1837	10.6785	1
		12.8683	7.24773	1
		10.9055	11.9381	0
		12.2909	16.283	0
		13.9438	23.0408	0
		12.4256	15.846	0
		11.845	18.068	0
		11.2467	24.4099	0
		15.4504	13.9917	1
		13.5634	16.703	0
		11.8645	19.5644	0
		10.8782	16.4255	0
		13.83	14.6834	0
		9.87879	18.8843	0
		11.6899	7.42723	1
		12.2096	17.1189	0
		14.1041	31.0747	0
		12.4789	17.9921	0
		10.18	16.4106	0
		14.0428	16.1761	0
		15.2897	10.2372	1
		10.8363	22.5876	0
		14.0478	13.8259	1
		14.8715	30.7921	0
		10.8321	16.1593	0
		12.1957	13.6703	0
		8.83684	30.1098	0
		10.9812	10.668	1
		14.4567	14.883	0
		9.9254	21.0578	0
		13.8791	8.36794	1
		11.6184	7.93485	1
		13.3646	31.1576	0
		12.0025	11.316	1
		12.1042	9.88583	1
		13.057	9.5481	1
		14.4596	18.8469	0
		11.7036	19.3766	0
		11.8679	6.2137	1
		12.6187	16.7782	0
		11.0881	17.9163	0
		11.8472	17.0036	0
		13.1266	13.0257	1
		10.143	24.8851	0
		14.824	17.0992	0
		13.7893	18.6068	0
		14.8469	13.9207	1
		13.576	19.6685	0
		8.47937	8.22267	1
		10.1289	15.1936	0
		11.8003	13.8131	0
		16.3295	23.5446	0
		10.8895	24.8704	0
		8.38769	13.7119	0
		14.7625	11.7479	1
		11.6803	5.26122	1
		13.1646	23.8868	0
		10.8362	13.6355	0
		11.2704	17.2139	0
		7.18635	12.6279	0
		13.9126	22.6673	0
		14.6197	21.8243	0
		16.1791	12.9209	1
		8.51902	17.6237	0
		13.0164	26.8101	0
		10.5935	9.27816	1
		15.7479	13.9026	1
		13.6589	26.0977	0
		11.3585	7.47637	1
		13.4707	9.56718	1
		16.9384	22.6329	0
		7.31618	18.8994	0
		12.3856	12.3062	1
		13.8608	13.4515	1
		9.64231	12.5417	0
		12.3577	23.2933	0
		13.4368	18.4757	0
		11.3106	21.1082	0
		14.093	30.6017	0
		11.6728	22.3124	0
		10.9986	26.8646	0
		12.7567	30.1098	0
		14.9028	5.06617	1
		9.65688	11.5806	0
		10.0355	5.60975	1
		13.6131	12.682	1
		7.33659	10.5209	0
		9.8545	14.9642	0
		14.2299	15.2906	0
		15.1275	12.7959	1
		8.71026	21.1853	0
		12.5839	11.0689	1
		12.4441	15.0392	0
		12.0432	10.4289	1
		12.3971	14.8156	0
		10.8227	15.4421	0
		14.4828	11.1635	1
		9.24967	37.8708	0
		12.2706	8.68107	1
		12.6244	11.6931	1
		8.53128	9.5226	0
		12.8689	17.8763	0
		9.74825	25.1603	0
		15.3722	13.736	1
		9.3852	21.9331	0
		13.4135	23.9971	0
		7.55094	11.1484	0
		12.0873	24.8456	0
		11.2643	11.9005	0
		12.9066	12.9234	0
		13.617	22.3668	0
		13.5211	12.8355	1
		7.07719	26.1533	0
		8.64077	11.6368	0
		15.3353	13.5335	1
		14.1365	17.1948	0
		12.0182	23.077	0
		7.29053	16.4465	0
		14.0144	16.7512	0
		11.1579	13.8952	0
		10.41	8.60726	1
		10.668	6.60288	1
		13.2597	12.4919	1
		12.001	11.3582	1
		12.6766	7.83841	1
		12.9366	9.10917	1
		12.2447	19.446	0
		11.5969	20.0969	0
		9.56671	11.436	0
		15.0593	10.1654	1
		11.5102	33.9994	0
		14.1309	8.4363	1
		13.4209	16.0941	0
		12.7839	4.6465	1
		14.167	18.44	0
		11.4391	21.7881	0
		12.3668	15.3908	0
		12.0563	17.239	0
		10.5218	13.9958	0
		13.4831	13.3906	1
		10.4136	13.8008	0
		14.5984	9.41862	1
		11.8343	16.0089	0
		10.1224	9.98337	1
		9.38334	14.6851	0
		16.1015	22.7699	0
		9.56671	13.2636	0
		11.2212	15.4923	0
		12.8002	14.2922	0
		10.1189	11.7368	0
		13.2597	9.90637	1
		9.80516	15.4697	0
		9.52926	20.1044	0
		11.8771	22.0215	0
		9.30189	20.6876	0
		13.1494	10.6451	1
		11.1419	7.73493	1
		11.0582	17.5714	0
		11.8316	19.7031	0
		12.0205	20.1216	0
		14.4705	7.8868	1
		11.3287	10.4317	1
		11.0881	12.6236	0
		10.9643	16.5089	0
		10.3992	9.53558	1
		13.0937	19.6475	0
		17.6435	14.8822	1
		14.1561	16.2239	0
		14.152	13.0973	1
		11.4528	13.0481	0
		11.0452	10.8654	1
		11.6504	10.7459	1
		9.50942	17.387	0
		11.6499	22.8653	0
		7.72586	9.2908	0
		8.82619	13.1825	0
		15.5069	13.7036	1
		9.31029	8.29513	1
		13.3577	17.0056	0
		11.2932	12.8562	0
		12.5545	30.3083	0
		7.71179	18.178	0
		14.0164	14.5023	0
		11.7307	12.455	0
		7.95701	19.3766	0
		10.933	17.2884	0
		10.7835	10.4204	1
		7.20603	12.0608	0
		7.85789	33.9633	0
		13.478	13.0308	1
		12.1294	5.57722	1
		13.4407	8.44572	1
		11.5128	10.1382	1
		8.35735	18.4827	0
		12.4313	12.5956	0
		13.9254	18.6839	0
		12.6968	10.2633	1
		14.8465	8.46062	1
		10.2807	6.65467	1
		12.6425	15.9241	0
		13.9204	15.395	0
		13.0382	7.66874	1
		9.54428	9.67953	0
		8.76261	19.2396	0
		10.0915	15.3095	0
		9.23292	16.0915	0
		9.27814	9.58668	0
		12.7749	9.98635	1
		11.1056	28.7235	0
		9.43636	32.193	0
		12.064	14.1744	0
		12.034	12.914	0
		7.92973	18.0446	0
		13.8225	25.2983	0
		9.531	8.96407	1
		10.3814	17.4772	0
		15.1536	6.96321	1
		11.5324	9.99603	1
		11.0582	6.77581	1
		7.45082	29.2437	0
		7.92406	17.409	0
		11.43	21.9569	0
		12.8643	16.2407	0
		14.2123	13.2748	1
		13.391	12.1744	1
		15.8997	15.5946	1
		12.3945	18.953	0
		15.7997	27.3763	0
		10.9281	11.1028	0
		13.755	24.0957	0
		12.2326	22.4794	0
		16.5278	11.5986	1
		15.9207	14.2116	1
		12.0158	20.4346	0
		7.62865	7.3384	1
		15.7881	9.26145	1
		11.7355	15.8405	0
		12.8569	12.7235	1
		9.97396	11.8181	0
		10.858	6.11736	1
		13.118	17.4911	0
		7.85361	12.5261	0
		12.1712	18.6068	0
		12.0834	12.9268	0
		12.7981	18.2822	0
		9.32845	18.9002	0
		10.4128	12.2991	0
		10.2505	26.924	0
		11.8442	16.8106	0
		15.7291	22.1256	0
		13.602	7.42723	1
		11.8177	15.7904	0
		13.6414	18.4981	0
		16.6335	9.37466	1
		14.1309	10.2703	1
		13.2227	17.2157	0
		12.851	26.1113	0
		14.6181	19.8007	0
		10.2352	9.61757	1
		11.9581	13.2401	0
		13.9207	15.5464	0
		9.14811	16.9025	0
		12.8782	29.4058	0
		12.6241	11.75	1
		10.9459	14.513	0
		10.7134	10.6494	1
		12.9498	17.5999	0
		7.90909	15.9355	0
		13.0369	11.472	1
		15.7881	30.873	0
		8.3696	15.9253	0
		16.5747	22.4575	0
		11.8716	19.8736	0
		15.7803	18.6022	0
		13.2778	5.7094	1
		9.11616	11.0794	0
		11.9873	13.5154	0
		9.30283	23.5107	0
		11.8223	14.4631	0
		10.8572	29.2437	0
		14.3806	9.14721	1
		13.1754	12.5028	1
		18.2215	25.5216	0
		9.59567	20.0521	0
		7.04315	11.1433	0
		12.8741	15.9864	0
		14.2124	17.3756	0
		14.7822	9.624	1
		12.6377	26.9225	0
		9.51206	7.14634	1
		11.2136	13.982	0
		8.99593	11.5318	0
		9.17308	10.0245	0
		9.59547	23.5842	0
		12.0022	10.396	1
		9.97561	19.7415	0
		9.74945	10.2795	0
		12.9527	16.6862	0
		10.7614	18.8843	0
		10.0228	14.5465	0
		11.4823	9.51233	1
		12.9648	11.0931	1
		11.8507	17.0884	0
		11.0655	18.6774	0
		15.5388	17.0754	0
		9.63562	13.7302	0
		14.5917	15.4794	0
		11.6344	19.5644	0
		11.4032	17.0855	0
		9.75475	14.3696	0
		12.6562	18.9515	0
		9.36709	8.05728	1
		14.0062	20.864	0
		10.9929	15.1293	0
		12.2181	9.18999	1
		11.178	11.901	0
		12.6649	26.2603	0
		15.3965	13.6143	1
		12.2056	12.8683	0
		10.8156	7.76068	1
		11.3941	13.5639	0
		13.1191	11.2751	1
		14.8694	15.1045	0
		12.2789	15.3276	0
		8.69772	18.7498	0
		15.0378	9.41334	1
		14.0144	10.8228	1
		11.2932	15.8276	0
		14.5633	14.1253	1
		11.4823	17.7914	0
		15.0293	12.8036	1
		12.497	13.8428	0
		11.3135	7.65902	1
		7.63202	14.9642	0
		12.657	14.3286	0
		11.9547	12.8541	0
		13.4714	11.5103	1
		15.281	15.4672	0
		10.6653	17.8719	0
		10.692	9.43322	1
		11.4068	14.9239	0
		12.8615	20.1737	0
		17.0701	10.7259	1
		13.5759	10.1672	1
		12.0871	12.9338	0
		12.9959	7.52248	1
		15.4533	14.335	1
		16.2278	18.4515	0
		12.866	16.383	0
		12.1472	20.0714	0
		10.1919	7.29323	1
		11.353	21.7791	0
		11.6113	10.2928	1
		6.9446	12.9043	0
		12.0905	14.0959	0
		13.0303	19.8871	0
		13.2191	13.9883	0
		11.2146	18.1354	0
		12.6789	20.0034	0
		12.1454	18.5009	0
		9.75248	12.0506	0
		10.9657	10.8926	1
		11.399	22.9045	0
		11.1908	14.6995	0
		13.527	18.2551	0
		11.9675	10.0611	1
		13.8591	17.4187	0
		15.8306	13.0386	1
		9.53766	15.3659	0
		13.6348	12.3237	1
		13.3719	10.9194	1
		12.0333	18.8562	0
		12.887	5.36193	1
		11.1865	21.1026	0
		11.957	9.53558	1
		9.91143	34.1059	0
		13.5841	16.909	0
		8.88132	20.7464	0
		10.4089	18.9515	0
		8.7007	17.2691	0
		9.25485	6.37843	1
		13.5407	10.9873	1
		13.6311	10.1192	1
		16.5804	12.3974	1
		15.5581	10.8419	1
		15.8166	26.4646	0
		11.9682	27.6087	0
		13.0716	24.0704	0
		8.35735	21.301	0
		12.4729	5.59883	1
		11.2208	21.6244	0
		12.148	13.6435	0
		10.4006	16.5067	0
		14.4406	23.8499	0
		12.3971	11.0257	1
		13.2751	11.0435	1
		12.2544	19.399	0
		14.2498	18.145	0
		11.8785	10.8443	1
		10.5904	16.7708	0
		15.1555	15.364	0
		14.748	18.4488	0
		9.46758	30.4685	0
		12.6087	18.9332	0
		13.9466	19.3126	0
		11.3796	22.3652	0
		16.0309	17.0991	0
		10.7764	19.8736	0
		14.6192	10.8561	1
		14.9452	9.08003	1
		14.093	17.4659	0
		12.6729	15.6031	0
		12.2185	24.7479	0
		16.7573	27.716	0
		12.6968	14.4075	0
		9.1882	17.9068	0
		13.1318	17.4007	0
		12.7633	13.036	0
		17.1427	15.8036	1
		11.0392	15.4765	0
		12.9824	14.4022	0
		11.8136	11.5314	1
		11.2643	13.0884	0
		11.9879	17.3494	0
		12.76	9.46288	1
		11.9963	17.0991	0
		11.3221	10.8561	1
		13.181	19.2988	0
		14.5207	14.2498	1
		13.5789	6.81115	1
		10.1276	26.1904	0
		10.9007	30.6578	0
		11.9012	27.6583	0
		10.0113	9.07359	1
		9.00077	18.6494	0
		15.6057	19.6851	0
		14.788	13.6263	1
		8.88132	17.3742	0
		14.3162	30.834	0
		12.5463	28.0035	0
		9.75445	13.9527	0
		9.99074	12.6352	0
		13.0009	21.5241	0
		15.4459	12.995	1
		11.9972	12.3511	0
		11.5721	12.4646	0
		12.2993	25.165	0
		6.6781	37.8302	0
		13.8101	25.1603	0
		11.8267	31.3691	0
		13.1266	9.12576	1
		12.5458	6.96952	1
		12.9174	16.9197	0
		8.86053	30.5963	0
		15.2508	10.4883	1
		13.9325	10.6709	1
		12.5042	11.3747	1
		12.0866	24.0288	0
		13.6654	9.91934	1
		11.973	24.7305	0
		12.9139	28.8435	0
		7.59806	8.58158	0
		13.3844	14.9697	0
		14.6433	7.9224	1
		11.1994	16.1373	0
		11.6927	19.4483	0
		9.7082	21.4153	0
		13.1281	19.8007	0
		13.4447	16.5211	0
		10.3162	12.2423	0
		14.9736	14.7828	1
		11.9806	17.732	0
		14.0225	12.3771	1
		15.3353	19.4396	0
		13.8069	12.4569	1
		13.8933	29.1547	0
		12.7486	20.652	0
		11.1523	11.1998	0
		12.2568	12.7994	0
		10.5749	16.2462	0
		11.5389	19.3647	0
		13.0726	18.3751	0
		11.8684	21.0578	0
		15.7111	9.41736	1
		12.5266	11.6367	1
		14.1849	12.5875	1
		9.77467	10.2608	0
		11.457	31.5289	0
		11.6771	27.423	0
		12.81	9.99917	1
		13.4867	15.9201	0
		12.76	8.13888	1
		13.0918	13.4145	0
		10.2717	13.7198	0
		12.3827	21.0619	0
		10.9203	16.0039	0
		13.7905	23.0969	0
		12.4577	21.0578	0
		10.5712	10.1485	1
		11.6111	10.6406	1
		12.4165	20.9409	0
		14.0395	27.5954	0
		11.3338	19.0834	0
		13.7721	12.48	1
		10.9609	33.9646	0
		9.40078	24.6191	0
		9.54836	17.1189	0
		11.907	27.0387	0
		9.49165	12.1467	0
		14.764	22.0154	0
		11.8994	14.3175	0
		10.5315	12.4919	0
		11.9518	17.6647	0
		12.5333	6.51208	1
		16.1177	7.75363	1
		12.9203	8.45632	1
		11.2906	13.5011	0
		12.1327	15.4421	0
		15.3475	26.3822	0
		13.8605	7.29323	1
		10.3255	17.9969	0
		12.9958	13.997	0
		13.6747	28.2552	0
		15.8095	7.55507	1
		12.675	9.30579	1
		16.5711	12.6527	1
		12.8773	16.1284	0
		9.68011	18.8976	0
		13.9108	18.2054	0
		13.2396	34.4077	0
		10.9879	16.2003	0
		13.4853	15.765	0
		10.7385	20.4	0
		14.8364	14.3307	1
		8.6812	22.2491	0
		10.251	16.2834	0
		9.15539	9.08003	1
		12.463	10.6878	1
		12.6542	8.50555	1
		12.5682	9.05032	1
		11.7701	31.1991	0
		11.4208	10.4819	1
		11.6197	12.3104	0
		11.2294	15.1936	0
		11.9422	18.5805	0
		11.9608	25.8258	0
		11.3627	18.9976	0
		13.2779	15.3151	0
		9.75409	14.0433	0
		14.6137	18.7891	0
		11.8484	20.6989	0
		11.0696	8.82574	1
		11.1023	21.2393	0
		13.394	17.9375	0
		11.0509	14.7205	0
		10.7911	14.2333	0
		14.2709	6.71117	1
		10.1913	7.06218	1
		11.3556	14.2305	0
		13.2884	21.6657	0
		15.4623	12.6192	1
		13.3847	7.44269	1
		11.7114	7.84272	1
		15.7354	9.30815	1
		9.70223	15.1893	0
		12.984	33.2939	0
		9.2433	9.80409	0
		13.8704	8.11992	1
		9.7117	13.0218	0
		13.9047	17.1606	0
		10.4612	7.79799	1
		13.7351	14.0777	0
		10.6059	18.4827	0
		14.1809	14.8022	0
		14.7301	19.6244	0
		13.3934	10.736	1
		7.98482	28.601	0
		11.6184	30.6649	0
		13.9589	18.0277	0
		13.2046	22.1251	0
		13.9466	15.0239	0
		8.82267	14.8912	0
		9.96122	14.0269	0
		15.7198	12.372	1
		15.023	13.0373	1
		9.69336	21.1498	0
		10.3745	24.0956	0
		10.4608	14.1035	0
		12.7895	8.05728	1
		10.2787	23.3405	0
		11.5712	24.0138	0
		11.1825	17.1762	0
		11.0875	13.2635	0
		11.845	15.6257	0
		13.8989	25.3982	0
		11.2429	26.8576	0
		11.8567	13.3471	0
		14.2814	17.3038	0
		10.9013	19.1619	0
		8.57571	11.716	0
		12.8921	24.4196	0
		12.0159	14.3592	0
		10.7373	16.2921	0
		11.5584	12.4121	0
		10.3013	31.6973	0
		13.7048	33.8213	0
		14.0276	12.7034	1
		11.8136	12.0244	0
		12.6121	15.094	0
		14.3369	21.3911	0
		12.8887	16.0513	0
		9.8932	7.49494	1
		13.4189	28.3215	0
		11.7718	11.2439	1
		14.3903	9.99292	1
		8.64077	12.4031	0
		14.3769	34.3117	0
		13.464	13.9254	0
		15.0938	9.78773	1
		13.0611	18.1865	0
		12.4749	20.2108	0
		13.5837	23.6993	0
		9.23647	21.5783	0
		11.0809	9.99353	1
		12.091	16.9837	0
		17.3127	9.5311	1
		13.8447	27.0262	0
		13.4037	19.9213	0
		14.7884	18.0685	0
		14.4304	9.28032	1
		13.7257	19.464	0
		12.1373	13.086	0
		12.6425	10.7819	1
		13.2683	15.1755	0
		9.22212	11.2875	0
		12.0369	11.5418	1
		9.76141	16.2878	0
		13.7258	15.8417	0
		15.3481	15.4358	0
		13.9247	20.8056	0
		14.7345	24.8953	0
		12.852	14.2104	0
		9.56637	17.7795	0
		10.9877	16.0227	0
		14.8621	15.825	0
		12.7228	10.5246	1
		13.6399	11.6382	1
		12.3319	10.2795	1
		10.6262	21.438	0
		10.9498	17.3567	0
		11.9007	11.8969	1
		12.2409	15.5053	0
		14.28	11.5379	1
		12.2544	18.1347	0
		12.2447	11.7918	1
		11.4995	15.0618	0
		13.0878	19.5967	0
		10.7581	15.2216	0
		13.9849	11.3095	1
		9.5148	5.77193	1
		12.2842	22.7639	0
		11.7739	24.2812	0
		15.9389	8.71216	1
		16.5711	20.7511	0
		13.6899	24.7142	0
		10.7965	9.18097	1
		16.3312	10.6528	1
		12.9746	16.053	0
		15.9446	11.8704	1
		9.93573	12.7383	0
		15.2992	14.4734	1
		11.0219	36.0296	0
		12.2519	11.2439	1
		11.4823	12.0121	0
		11.0123	15.0718	0
		10.5594	9.49839	1
		11.6026	16.2243	0
		13.912	12.508	1
		14.1924	20.6262	0
		14.1194	17.3009	0
		12.1235	20.4253	0
		12.3661	9.71094	1
		16.2053	16.8281	0
		11.1374	11.7415	0
		17.2183	16.1685	1
		12.2401	14.4611	0
		11.1169	5.13155	1
		11.9412	14.2282	0
		13.1236	7.3384	1
		13.3342	24.7479	0
		11.8891	10.2351	1
		14.2299	7.77599	1
		12.6184	11.1592	1
		10.9173	25.3982	0
		10.257	12.299	0
		13.9674	18.9468	0
		9.19889	13.4596	0
		9.47585	12.0824	0
		10.595	13.1002	0
		9.88416	17.5767	0
		11.114	7.58337	1
		11.971	19.1271	0
		12.8002	23.34	0
		12.6193	9.4208	1
		14.3598	16.2012	0
		8.40027	16.2233	0
		10.912	10.7718	1
		9.31776	9.29117	1
		12.5331	25.3395	0
		11.0068	13.5639	0
		11.0383	19.6454	0
		12.7822	9.10917	1
		9.7117	11.6986	0
		12.9828	24.6501	0
		10.9887	10.1128	1
		11.2837	15.3501	0
		13.8835	12.6195	1
		13.1025	12.114	1
		11.655	11.29	1
		15.1536	10.8374	1
		14.2026	8.44124	1
		14.2765	16.5169	0
		13.259	11.1217	1
		12.6241	32.9162	0
		11.0452	16.5648	0
		12.3192	14.5803	0
		10.9879	9.24093	1
		15.355	14.3738	1
		9.29628	12.809	0
		12.0261	16.4888	0
		11.5174	13.1415	0
		13.0713	10.6325	1
		14.5668	12.6178	1
		12.0413	6.63611	1
		14.0274	17.9084	0
		11.4593	10.2143	1
		15.5	11.1469	1
		14.4975	16.095	0
		10.6743	13.1986	0
		11.8947	13.5011	0
		12.8998	12.9253	0
		13.4407	7.26282	1
		15.5159	6.9224	1
		10.8598	13.5528	0
		15.7063	15.3454	1
		13.5699	14.5727	0
		8.13228	10.8347	0
		10.7916	16.8782	0
		14.1218	21.5417	0
		10.7916	18.3889	0
		15.3064	26.7962	0
		8.59799	8.60615	0
		13.2841	14.4041	0
		14.4765	13.2536	1
		9.77467	27.8897	0
		12.3914	14.6954	0
		11.6434	17.0122	0
		8.02326	21.453	0
		11.6523	31.1451	0
		8.72872	17.4045	0
		11.1942	11.5144	0
		10.2138	18.4998	0
		17.7726	20.6615	0
		11.8642	11.0874	1
		16.1698	11.2584	1
		11.7738	8.93875	1
		7.77999	12.8733	0
		13.4447	22.034	0
		11.1975	15.41	0
		12.1547	25.3353	0
		11.0543	21.1361	0
		11.419	33.6823	0
		12.8887	14.1353	0
		13.1824	16.5484	0
		12.0111	16.6824	0
		15.452	16.3532	0
		7.83583	9.2217	0
		12.2885	22.2101	0
		11.8329	14.867	0
		15.1651	10.7679	1
		9.58429	13.8693	0
		15.3481	14.9074	1
		10.9301	17.1716	0
		13.6544	10.364	1
		8.44306	20.0642	0
		13.8591	12.3275	1
		10.5172	10.5201	0
		9.35572	21.354	0
		8.95146	19.3783	0
		12.8292	12.4288	1
		12.1503	31.1451	0
		11.6927	13.5155	0
		12.0347	15.5505	0
		18.063	13.0326	1
		12.966	15.3376	0
		13.6335	16.8708	0
		10.319	18.1316	0
		14.1268	9.29901	1
		9.66657	7.81764	1
		12.5722	15.5749	0
		14.2743	11.6408	1
		11.8478	14.4281	0
		10.9871	10.1634	1
		8.36314	20.0034	0
		12.0848	34.4904	0
		12.0989	14.0022	0
		13.4903	12.7071	1
		11.3704	17.1606	0
		12.6008	7.44375	1
		11.0148	7.45163	1
		16.2053	11.8339	1
		11.7473	11.1648	1
		12.9098	9.41892	1
		11.1447	10.909	1
		12.7344	13.0123	0
		14.8932	12.4646	1
		13.6913	18.0135	0
		12.1373	19.5045	0
		11.9165	29.6415	0
		12.3927	10.0245	1
		12.9629	14.7373	0
		11.4315	10.5811	1
		15.7688	13.9272	1
		12.709	12.2435	1
		6.84569	10.5742	0
		13.1287	12.7837	1
		12.7228	20.6013	0
		14.7296	10.8649	1
		12.1312	15.1156	0
		12.7788	15.0591	0
		11.2476	22.4945	0
		12.5283	5.65111	1
		11.371	9.81532	1
		10.9868	11.0385	0
		12.2418	31.3797	0
		9.33367	12.0063	0
		10.9973	22.2491	0
		10.3488	16.7574	0
		12.8618	19.9286	0
		8.14373	8.03181	1
		10.9624	15.0506	0
		10.4163	16.2821	0
		12.804	15.7932	0
		13.3794	11.1744	1
		11.6932	23.5027	0
		10.9807	13.1226	0
		13.9976	25.7449	0
		10.6626	37.6004	0
		14.9372	15.6655	0
		9.70748	14.4044	0
		13.6752	21.3237	0
		9.88754	35.7315	0
		9.61512	17.8045	0
		13.6311	24.1736	0
		10.769	12.9916	0
		13.2492	8.73933	1
		12.0583	19.6685	0
		12.4482	25.1298	0
		11.1288	22.5572	0
		9.53444	21.6678	0
		17.8574	8.51026	1
		11.7081	8.44572	1
		10.2421	13.1926	0
		9.59583	21.6275	0
		11.9562	13.5451	0
		10.5448	20.1953	0
		13.9589	15.5919	0
		9.27263	21.8947	0
		15.1589	17.4698	0
		9.59547	24.8851	0
		10.7284	10.8072	0
		9.63471	24.8801	0
		12.6597	14.8698	0
		12.459	11.3679	1
		15.871	13.2101	1
		12.0563	18.5554	0
		7.86177	20.9018	0
		10.5064	23.9448	0
		13.4141	11.4487	1
		12.0239	26.5244	0
		12.8587	9.54478	1
		11.6322	9.80054	1
		11.421	9.88068	1
		12.0323	20.3618	0
		9.69021	13.5378	0
		16.2836	10.979	1
		11.5164	12.4564	0
		12.7687	12.5573	1
		11.7439	35.064	0
		11.948	22.813	0
		11.8054	8.3921	1
		7.3504	16.9946	0
		9.56838	12.9262	0
		9.45043	9.88424	0
		8.59519	17.1637	0
		11.0063	14.4284	0
		10.2537	20.0802	0
		11.2414	17.7083	0
		11.4634	9.94394	1
		11.8925	20.6154	0
		11.4061	24.9461	0
		12.0511	19.1019	0
		11.4654	8.7203	1
		11.2476	16.2106	0
		10.0581	11.7662	0
		12.1261	26.2668	0
		17.3127	20.7614	0
		11.0049	18.2199	0
		7.94518	19.9542	0
		8.54435	9.40079	0
		11.655	13.3938	0
		14.8348	17.6951	0
		14.3791	12.132	1
		13.5487	10.5324	1
		14.5511	16.4888	0
		15.4611	15.3483	1
		9.55538	13.4205	0
		11.0417	14.8451	0
		12.4505	10.8056	1
		13.3856	18.9022	0
		17.608	17.0206	1
		12.3689	16.9612	0
		13.6166	13.4788	1
		16.6825	24.032	0
		11.072	8.73933	1
		13.6388	7.25796	1
		14.2811	20.755	0
		8.35735	21.0471	0
		14.8439	26.0387	0
		14.8205	16.5004	0
		12.6789	26.4678	0
		13.6494	15.9491	0
		11.7985	10.8654	1
		11.5415	21.528	0
		13.2046	6.86153	1
		10.926	10.4651	1
		12.504	8.63694	1
		9.71175	15.3756	0
		12.5638	8.25261	1
		15.5717	20.8944	0
		9.73796	13.5396	0
		10.3789	19.0107	0
		12.8004	27.3024	0
		10.7687	18.4391	0
		10.668	15.3625	0
		10.7483	21.7056	0
		15.7038	12.0171	1
		8.53947	12.682	0
		9.79065	15.3819	0
		14.9031	30.6017	0
		13.8681	7.99914	1
		14.6053	14.5087	1
		14.7751	21.6758	0
		9.04285	12.1236	0
		11.6017	19.1694	0
		11.1379	28.1062	0
		12.4523	14.1167	0
		10.6395	5.85403	1
		12.8576	10.2416	1
		15.8196	14.1374	1
		10.2136	14.2894	0
		13.9385	22.378	0
		9.68563	18.2225	0
		12.9837	12.0659	1
		12.2456	16.2993	0
		10.9026	10.3436	1
		14.9201	20.4341	0
		10.6231	30.4564	0
		13.5223	7.83925	1
		15.9663	21.42	0
		12.7879	18.4769	0
		9.34349	21.6009	0
		11.7197	19.792	0
		11.9151	6.65772	1
		12.4103	14.8591	0
		11.8888	17.5351	0
		15.187	14.3696	1
		10.3649	13.9642	0
		10.7965	12.1299	0
		13.0429	8.9487	1
		10.4207	20.5969	0
		12.7279	18.541	0
		11.3669	16.8868	0
		9.16816	15.0506	0
		8.20891	6.21436	1
		10.7477	15.5464	0
		15.5924	8.77519	1
		10.4278	10.215	1
		17.3293	22.9331	0
		8.98427	22.4906	0
		14.4361	18.4165	0
		8.52909	11.7918	0
		12.5536	18.4845	0
		13.4867	16.5366	0
		11.1546	7.62854	1
		10.3659	26.2215	0
		13.2918	20.1783	0
		7.751	12.4099	0
		11.8592	15.7056	0
		11.0219	14.2533	0
		14.7731	16.283	0
		12.5536	29.5469	0
		10.2351	19.9237	0
		12.3532	15.1071	0
		11.9163	14.0887	0
		10.3803	13.6068	0
		10.6209	11.5306	0
		8.69689	27.6943	0
		16.7716	29.0328	0
		12.5824	15.6509	0
		14.3864	9.15797	1
		11.3602	21.4865	0
		10.7936	11.3891	0
		13.8145	8.83382	1
		14.8392	14.1963	1
		15.3868	13.3193	1
		11.1741	12.1318	0
		9.51206	15.8183	0
		11.5528	22.8168	0
		13.8324	16.2345	0
		15.7816	9.42082	1
		7.78617	18.9032	0
		13.0907	13.6433	0
		13.6657	10.2919	1
		12.8932	15.6848	0
		12.7304	15.1424	0
		12.1357	16.5782	0
		9.90498	8.0899	1
		12.8019	13.7603	0
		13.2531	15.4348	0
		14.3793	21.1026	0
		12.8058	16.9438	0
		14.5252	9.62458	1
		12.6309	26.2003	0
		9.36287	10.8228	0
		11.1635	15.7867	0
		14.3057	17.4741	0
		12.6666	14.047	0
		9.91249	16.8047	0
		9.86171	13.777	0
		13.8605	22.6136	0
		10.3265	28.6963	0
		9.81237	12.4648	0
		10.9624	16.6822	0
		11.7984	11.522	1
		11.7551	35.4735	0
		9.87547	17.5095	0
		14.6197	24.2819	0
		11.1733	13.7254	0
		12.6326	10.2194	1
		12.3028	21.4551	0
		12.6775	27.5954	0
		12.7029	15.4624	0
		14.788	4.60087	1
		11.7897	28.8928	0
		12.5496	15.6637	0
		8.92408	15.2669	0
		12.0159	37.5341	0
		13.5137	10.5073	1
		10.4005	16.0595	0
		15.114	14.0337	1
		10.2752	11.4142	0
		11.1198	15.3927	0
		8.70915	14.5808	0
		12.2401	18.8629	0
		16.5993	21.2712	0
		9.3182	18.4769	0
		11.2686	8.4782	1
		7.45082	25.6559	0
		13.4903	17.4562	0
		14.8469	18.715	0
		11.5743	32.5262	0
		10.8178	12.9171	0
		13.0064	19.3732	0
		11.2107	12.2979	0
		14.0182	7.64247	1
		14.5521	20.5723	0
		10.8189	26.1193	0
		10.9807	25.7578	0
		12.6513	9.1294	1
		13.1898	10.0713	1
		11.9177	30.6649	0
		13.0566	16.3009	0
		13.7095	18.3039	0
		14.7345	14.9827	0
		13.8638	8.61315	1
		14.9976	21.0921	0
		11.4947	14.3416	0
		8.75806	37.0295	0
		11.108	18.1378	0
		10.1361	12.5906	0
		11.0886	12.5118	0
		9.87385	20.0225	0
		12.6838	22.0189	0
		13.5536	21.0305	0
		10.8155	19.9123	0
		9.82274	26.8075	0
		11.4457	22.4239	0
		13.0009	11.0385	1
		10.3182	22.2469	0
		11.0655	25.1512	0
		14.1321	10.0213	1
		12.6969	4.42184	1
		14.8062	21.528	0
		14.4576	10.4983	1
		12.1921	9.78928	1
		11.7082	13.4788	0
		14.9981	15.8003	0
		13.5278	10.5702	1
		11.0746	13.6106	0
		13.7964	18.58	0
		12.8833	10.879	1
		11.2153	7.88479	1
		11.7035	18.9434	0
		10.0285	21.6018	0
		12.3873	6.07673	1
		14.5594	17.1112	0
		12.4052	19.6954	0
		13.5662	6.80431	1
		12.527	5.6961	1
		13.2489	12.5551	1
		10.9765	8.36785	1
		9.62996	18.9452	0
		11.1095	17.4924	0
		10.095	15.3908	0
		13.2418	13.5083	0
		15.0352	17.5249	0
		12.359	15.8349	0
		12.8035	15.9977	0
		12.6532	27.6	0
		9.99504	17.6505	0
		14.9031	17.9743	0
		12.9188	36.0856	0
		15.4313	12.3062	1
		10.4093	11.5881	0
		15.8695	11.5368	1
		12.1342	18.6458	0
		13.0473	7.82339	1
		7.77314	14.1289	0
		11.953	12.8656	0
		8.71032	10.9592	0
		6.93143	10.9662	0
		11.2267	18.3108	0
		14.925	13.0956	1
		9.55566	14.3157	0
		8.96268	15.4107	0
		15.023	14.3575	1
		13.6087	15.1855	0
		11.234	19.8641	0
		13.5128	10.2703	1
		12.8249	24.8539	0
		16.0943	13.0373	1
		11.0031	11.374	0
		11.5466	10.788	1
		15.5117	19.4763	0
		13.9849	7.51672	1
		9.1629	13.7715	0
		14.2144	26.1222	0
		13.5837	13.6687	0
		12.0229	11.0975	1
		13.0009	11.6367	1
		12.5726	11.4291	1
		12.6027	23.1063	0
		12.7788	26.5244	0
		10.1885	8.94623	1
		11.4048	20.1014	0
		9.97998	7.63319	1
		11.002	8.17471	1
		13.3664	14.6355	0
		11.9558	15.4895	0
		15.261	12.606	1
		9.68812	27.2177	0
		10.8047	15.9401	0
		10.6647	19.9125	0
		14.9028	9.74292	1
		12.3055	26.1085	0
		12.731	13.9447	0
		12.7225	18.2941	0
		12.0187	32.4514	0
		10.0698	15.0163	0
		9.47915	10.2938	0
		12.3873	18.3887	0
		15.5502	12.3322	1
		11.2534	17.1523	0
		14.7661	11.8391	1
		9.20859	19.8076	0
		11.0037	17.2157	0
		11.7451	12.6844	0
		9.47498	8.50944	1
		13.9187	29.2437	0
		16.1302	14.655	1
		10.6146	3.86453	1
		7.90549	34.5456	0
		12.8773	33.0279	0
		12.562	16.045	0
		11.9978	27.1273	0
		15.1893	14.1277	1
		9.71866	10.5276	0
		11.1751	8.8681	1
		11.1317	24.2359	0
		8.95296	14.4442	0
		13.0446	15.6183	0
		12.9824	14.0592	0
		12.0957	23.6206	0
		13.8194	32.0053	0
		8.40276	15.8772	0
		10.0097	10.8072	0
		11.2895	11.6129	0
		10.2152	7.96797	1
		13.3305	20.9804	0
		10.0497	8.58853	1
		13.6206	10.7138	1
		12.3342	15.6277	0
		11.9518	9.25549	1
		10.1884	16.3433	0
		7.92973	21.4543	0
		11.3287	18.4998	0
		11.7347	7.73749	1
		13.7823	14.8064	0
		13.965	18.6326	0
		13.4805	11.5294	1
		13.1962	21.9569	0
		12.7705	11.1505	1
		12.2181	17.3381	0
		11.1717	15.3983	0
		10.6287	12.2475	0
		10.0966	12.2659	0
		11.1253	14.4149	0
		14.4368	12.7557	1
		12.3159	13.3776	0
		9.39481	8.23484	1
		7.84815	13.9173	0
		13.5596	11.7078	1
		11.423	16.472	0
		12.0273	21.0578	0
		15.0711	28.2745	0
		10.8899	13.4334	0
		12.9474	19.7313	0
		6.99369	14.3957	0
		11.1579	9.04095	1
		9.11616	14.4351	0
		13.0363	12.47	1
		11.665	13.3949	0
		11.886	16.9438	0
		10.8321	5.91531	1
		9.52506	16.0236	0
		12.7304	9.88068	1
		11.9547	6.04488	1
		14.5532	17.8459	0
		11.2893	11.0546	1
		14.5733	6.96952	1
		13.1797	16.1898	0
		11.2164	16.8001	0
		9.71175	18.8809	0
		8.88543	29.2165	0
		10.7063	15.2735	0
		14.2087	23.0472	0
		10.6867	8.87294	1
		14.1971	24.1636	0
		17.8892	11.6389	1
		11.8877	21.0276	0
		10.9301	13.8853	0
		10.7452	16.6345	0
		11.0219	9.73106	1
		12.913	21.5448	0
		10.8644	22.709	0
		10.6289	18.2422	0
		15.9565	17.4601	0
		15.5562	12.8065	1
		12.8585	11.0501	1
		10.7274	26.7199	0
		9.7819	9.34015	1
		12.4187	9.14564	1
		11.2894	15.7366	0
		13.033	28.546	0
		8.94335	11.2001	0
		13.1513	12.6049	1
		13.5764	11.3323	1
		10.6126	16.053	0
		11.0064	14.1499	0
		13.3904	8.67822	1
		15.2207	19.762	0
		11.0123	10.7145	1
		11.0429	16.6916	0
		12.1782	6.37843	1
		11.371	11.9953	0
		15.9103	14.4218	1
		12.4957	18.8948	0
		13.7748	15.4716	0
		14.2115	24.7554	0
		14.0573	26.5849	0
		13.6348	26.8751	0
		8.85106	14.3602	0
		16.1385	20.8478	0
		12.1488	13.8601	0
		10.1276	21.0093	0
		10.6052	14.7866	0
		15.337	18.4234	0
		9.06975	33.2211	0
		14.1791	13.4767	1
		10.3992	13.7254	0
		11.8806	10.1566	1
		16.4865	18.2536	0
		11.0184	10.502	1
		14.2837	18.8463	0
		11.4774	6.79548	1
		12.6338	13.2928	0
		10.7338	13.3619	0
		12.6016	18.6933	0
		13.9201	18.2225	0
		17.8892	14.4088	1
		11.0429	6.57988	1
		14.0371	16.2407	0
		10.31	15.4372	0
		12.8051	24.0024	0
		14.3925	17.1997	0
		8.89972	9.09469	0
		8.96107	16.0185	0
		8.75369	16.64	0
		12.8019	22.175	0
		14.2553	18.9795	0
		11.4612	19.1411	0
		11.9951	7.43594	1
		14.9891	11.314	1
		13.9779	16.6716	0
		12.6291	12.5573	1
		10.1657	26.4139	0
		11.0334	17.0891	0
		8.31909	8.37112	0
		14.6957	23.9712	0
		14.9763	12.2988	1
		11.5313	18.25	0
		12.5239	20.9775	0
		11.4112	14.885	0
		11.4143	16.6531	0
		11.5388	9.43106	1
		11.0745	8.45712	1
		11.4696	7.06267	1
		9.31736	13.1786	0
		11.8031	11.4414	1
		12.0022	14.8782	0
		11.6317	13.0583	0
		11.0093	14.5791	0
		13.8225	13.0386	1
		12.716	15.5489	0
		9.71545	7.29431	1
		13.5557	17.9628	0
		14.4752	33.6676	0
		7.33659	21.841	0
		14.8116	11.6532	1
		17.3771	19.7112	0
		13.7446	19.4171	0
		14.6391	14.3727	1
		8.53947	12.5014	0
		13.2591	10.6278	1
		13.4926	8.63337	1
		12.5166	27.3242	0
		13.0937	13.8365	0
		13.7192	24.0956	0
		13.6681	14.1508	0
		14.089	9.0816	1
		12.8292	11.8508	1
		7.87551	15.1621	0
		15.7637	12.7837	1
		11.2175	13.2089	0
		13.8543	8.39692	1
		17.1478	16.8043	1
		13.0773	7.71033	1
		13.017	17.3818	0
		11.978	14.5727	0
		13.8462	17.3818	0
		10.5691	33.7346	0
		12.3277	12.42	0
		9.97396	19.9878	0
		10.2892	22.0154	0
		12.1043	9.05545	1
		11.4719	21.1737	0
		12.9474	13.1973	0
		15.3722	15.2443	1
		11.9802	12.48	0
		11.0068	20.3307	0
		10.177	9.57206	1
		13.2532	23.5114	0
		9.69856	29.9939	0
		12.727	22.4738	0
		12.6654	13.6159	0
		14.0917	13.3034	1
		15.5749	20.1486	0
		7.42068	20.241	0
		11.9802	10.7193	1
		13.1099	10.3796	1
		15.558	14.4724	1
		11.7183	11.5368	1
		10.2892	9.70547	1
		11.9879	11.6025	1
		13.3328	7.29323	1
		11.9963	15.9167	0
		10.8895	8.26772	1
		14.7245	13.7302	1
		11.6857	15.883	0
		12.8953	17.7013	0
		12.7644	18.5321	0
		10.5826	20.8246	0
		11.086	21.9698	0
		14.0457	12.862	1
		14.1412	7.71434	1
		9.67166	11.4035	0
		12.4052	14.1035	0
		15.319	19.0124	0
		15.0099	17.9815	0
		9.85284	33.0901	0
		13.9589	26.1921	0
		11.9142	22.3291	0
		9.36287	21.8974	0
		11.8265	7.29323	1
		12.5228	8.4834	1
		14.049	17.2876	0
		9.85763	13.2013	0
		13.6197	33.6902	0
		11.3889	19.8407	0
		10.187	13.7422	0
		14.1718	16.8047	0
		9.63245	13.1367	0
		8.34266	18.0656	0
		10.8333	14.5525	0
		13.5677	7.6298	1
		9.93573	24.8728	0
		11.255	23.5107	0
		13.5948	24.5097	0
		6.84569	18.7999	0
		13.1777	20.2892	0
		15.1376	18.6386	0
		11.2212	23.6813	0
		13.2294	10.5209	1
		14.4389	11.0581	1
		8.59475	10.8963	0
		12.1712	27.024	0
		13.2115	18.2457	0
		12.2056	16.8037	0
		10.7668	17.5107	0
		15.2566	37.8265	0
		11.7514	18.8809	0
		8.15616	35.1056	0
		10.1048	26.8646	0
		13.7324	25.9635	0
		12.9364	14.3793	0
		12.5283	13.8883	0
		14.0285	9.63898	1
		17.1379	15.6573	1
		9.84648	12.2423	0
		12.7822	26.6509	0
		12.2069	20.4253	0
		9.34772	15.7569	0
		12.3091	13.1504	0
		11.1943	13.2621	0
		10.4994	20.4193	0
		13.0281	8.08218	1
		10.8206	11.7415	0
		11.6183	19.9229	0
		14.2498	13.6281	1
		12.3074	7.85711	1
		13.9707	16.1187	0
		13.5837	10.0529	1
		7.09734	14.1747	0
		10.1469	10.8474	0
		11.8231	12.8968	0
		9.6301	11.9853	0
		10.5038	17.0782	0
		10.0305	8.33134	1
		12.0741	12.5954	0
		11.9763	10.1633	1
		13.5948	10.5127	1
		7.41634	17.7137	0
		15.0224	14.4732	1
		10.6353	7.06267	1
		10.8044	10.5874	1
		16.1214	6.63611	1
		14.8561	16.3433	0
		12.9842	14.4695	0
		13.8633	17.8897	0
		13.8464	13.3776	1
		9.34252	25.5527	0
		11.8486	23.5282	0
		11.9165	11.5694	1
		14.7625	7.03843	1
		11.6582	16.2247	0
		16.4424	14.0645	1
		13.9247	8.69507	1
		8.01208	17.728	0
		9.35323	33.0901	0
		12.3159	20.6262	0
		12.3011	10.4219	1
		14.3009	28.1516	0
		14.4061	17.1726	0
		13.0937	15.4504	0
		9.51879	11.2603	0
		11.1174	12.9997	0
		13.2952	17.425	0
		11.2994	11.3163	0
		12.4413	11.4945	1
		12.8595	28.5021	0
		12.9427	15.3233	0
		10.5062	9.29033	1
		13.0773	12.1303	1
		12.7895	10.0137	1
		11.161	24.8851	0
		12.5228	23.7925	0
		11.075	7.17084	1
		11.0314	19.8076	0
		14.504	7.63133	1
		13.412	9.57068	1
		14.3034	11.2899	1
		14.0325	22.2903	0
		14.247	14.0059	1
		13.4209	13.3516	1
		13.6243	33.6823	0
		13.9441	17.7297	0
		12.6585	7.08149	1
		5.20447	19.9678	0
		11.2987	11.0394	1
		13.7254	10.2608	1
		11.7386	24.3423	0
		12.1243	12.9341	0
		13.1196	16.3791	0
		15.2227	14.1878	1
		11.3953	18.1347	0
		10.6528	19.5302	0
		15.1428	17.3567	0
		10.2675	19.0441	0
		13.4827	12.5569	1
		12.5806	16.3057	0
		16.855	27.392	0
		10.9459	12.7983	0
		10.9225	20.0366	0
		12.1972	22.3379	0
		13.1592	9.78816	1
		12.2077	13.3615	0
		10.8281	10.157	1
		12.3927	19.1186	0
		11.8818	10.8056	1
		13.4358	18.2345	0
		13.5647	11.027	1
		11.617	17.0385	0
		13.965	12.5261	1
		10.4901	9.13472	1
		12.753	15.7232	0
		13.0801	18.5985	0
		10.8549	12.2205	0
		12.8259	16.2001	0
		10.3828	11.2443	0
		16.3435	19.762	0
		16.0266	14.1277	1
		10.571	18.9298	0
		13.7778	11.436	1
		10.2479	15.881	0
		11.0118	22.5142	0
		9.68117	10.6777	0
		12.691	13.6814	0
		14.036	11.3582	1
		12.4994	16.2242	0
		11.7365	11.7936	0
		10.3507	14.4716	0
		12.0096	13.4892	0
		13.2909	17.9053	0
		10.9487	12.7959	0
		14.1553	19.4272	0
		8.74529	31.8292	0
		14.9452	10.2156	1
		10.2908	28.1062	0
		10.7555	14.8623	0
		12.8223	16.8837	0
		11.2248	13.6184	0
		17.5753	14.2476	1
		14.1941	12.6624	1
		11.0847	11.4262	0
		15.1483	17.2884	0
		13.2035	18.9999	0
		10.833	11.1727	0
		12.6361	15.7728	0
		13.2532	15.8845	0
		8.86116	14.8049	0
		14.0853	19.2637	0
		14.3735	9.47836	1
		10.7571	31.3224	0
		15.0246	14.0433	1
		10.4578	28.4975	0
		10.6642	8.89768	1
		11.6977	11.6717	1
		11.4025	11.3886	1
		13.3098	25.0101	0
		15.8753	22.4526	0
		10.1679	14.0433	0
		10.2676	14.3514	0
		13.3992	27.2443	0
		11.6972	10.0569	1
		9.04272	11.6309	0
		8.18572	15.321	0
		11.5531	20.7442	0
		13.982	10.8736	1
		12.3391	25.1961	0
		12.2335	10.3287	1
		12.7486	15.6755	0
		12.5625	19.7116	0
		11.3408	22.0188	0
		10.766	7.86414	1
		14.2087	26.545	0
		11.7299	6.80431	1
		10.602	13.609	0
		10.3992	16.2549	0
		10.7634	22.7821	0
		14.0133	17.698	0
		7.79233	20.9929	0
		11.3095	27.6087	0
		15.1285	17.9733	0
		10.6016	14.8327	0
		10.8261	15.5768	0
		11.8507	8.25984	1
		11.0139	23.3148	0
		11.957	13.6997	0
		9.39809	14.1035	0
		11.4539	11.0408	1
		10.8623	15.1248	0
		11.6355	10.3785	1
		10.5062	5.38422	1
		9.9619	37.0316	0
		11.6093	18.0587	0
		14.3082	14.7828	0
[truncated: 8,003 more rows]

## Sheet: Fig. 2h
Figure 2
Panel h
		Experimental
			Time (hrs)	0	1	2	3	4	5	6	7	8	9	10	11	12	13	14	15	16	17	18	19	20	21	22	23	24	25	26	27	28	29	30	31	32	33	34	35	36	37	38	39	40
		Frequency (%)	Mitosis clock	0	0	0	0	0	0	0	0	0.208333	1.18056	3.68056	7.84722	10.2083	11.5972	11.3889	9.72222	5.76389	3.68056	2.15278	1.38889	0.555556	0.347222	0.0694444	0	0	0	0	0	0	0	0	0	0	0	0	0	0	0	0	0	0
			Cell cycle exit clock	0	0	0	0	0.0694444	0.625	1.25	1.80556	2.5	3.19444	3.40278	3.54167	3.61111	3.26389	2.63889	1.94444	1.18056	0.625	0.277778	0.138889	0.0694444	0.0694444	0	0	0	0	0	0	0	0	0	0	0	0	0	0	0	0	0	0	0
		Simulation
			Time (hrs)	0	1	2	3	4	5	6	7	8	9	10	11	12	13	14	15	16	17	18	19	20	21	22	23	24	25	26	27	28	29	30	31	32	33	34	35	36	37	38	39	40
		# simulated cells	Mitosis clock	0	0	0	0	3	5	60	123	377	715	1103	1443	1288	931	541	211	69	19	9	1	0	0	0	0	0	0	0	0	0	0	0	0	0	0	0	0	0	0	0	0	0
			Cell cycle exit clock	0	0	0	6	24	76	171	303	398	498	534	467	319	169	89	37	10	0	1	0	0	0	0	0	0	0	0	0	0	0	0	0	0	0	0	0	0	0	0	0	0

## Sheet: Fig. 2j (0hrs)
Figure 2
Panel j
	CDK4/6i, 0hrs HU
		Time since treatment (hrs)	-8	-7.8	-7.6	-7.4	-7.2	-7	-6.8	-6.6	-6.4	-6.2	-6	-5.8	-5.6	-5.4	-5.2	-5	-4.8	-4.6	-4.4	-4.2	-4	-3.8	-3.6	-3.4	-3.2	-3	-2.8	-2.6	-2.4	-2.2	-2	-1.8	-1.6	-1.4	-1.2	-1	-0.8	-0.6	-0.4	-0.2	1.06581e-14	0.2	0.4	0.6	0.8	1	1.2
	Cell #	1	1.71969	1.71715	1.75818	1.78258	1.58913	1.41537	1.17577	0.911692	0.679123	0.690769	0.686403	0.737481	0.760762	0.773203	0.777305	0.786323	0.795403	0.798463	0.798731	0.79765	0.805651	0.821531	0.848544	0.880151	0.910692	0.943543	0.96743	0.991745	1.02673	1.06239	1.07981	1.09662	1.10315	1.1157	1.13774	1.15597	1.18639	1.23012	1.25998	1.19356	1.13742	1.09644	1.05209	1.01815	1.08735	1.16902	1.23099
		2	1.68207	1.68988	1.65878	1.58918	1.54623	1.5409	1.56661	1.63648	1.74043	1.82006	1.63444	1.43777	1.21773	0.976828	0.756447	0.769604	0.774342	0.776594	0.766033	0.728363	0.706806	0.681269	0.647738	0.616657	0.588634	0.556981	0.532713	0.519065	0.51548	0.521973	0.544285	0.560437	0.593775	0.636701	0.686173	0.744144	0.822787	0.884049	0.933861	0.934766	0.91958	0.892179	0.875929	0.871487	0.91349	0.950923	1.00113
		3	0.696085	0.673823	0.642145	0.611144	0.594939	0.587084	0.585936	0.576483	0.564784	0.566473	0.564487	0.573611	0.585198	0.597199	0.600315	0.611244	0.615768	0.622992	0.635867	0.646941	0.657448	0.666225	0.688141	0.705569	0.729573	0.76369	0.807844	0.843513	0.877244	0.902495	0.905993	0.891048	0.888664	0.89933	0.910126	0.923149	0.944192	0.963828	0.956922	0.926488	0.897818	0.893515	0.876101	0.877468	0.903487	0.934322	0.948711
		4	NaN	NaN	NaN	NaN	NaN	NaN	NaN	NaN	NaN	NaN	2.12334	2.13682	2.13812	2.10718	2.03508	1.75483	1.45803	1.13309	0.841221	0.622123	0.615857	0.628091	0.648878	0.694267	0.701008	0.717883	0.740631	0.78682	0.822406	0.859167	0.897148	0.930023	0.960926	0.990625	1.02071	1.05752	1.09516	1.13391	1.18119	1.17077	1.16393	1.17107	1.1814	1.18738	1.24681	1.29031	1.31998
		5	1.67729	1.67991	1.7069	1.71754	1.74566	1.77716	1.80794	1.80807	1.81465	1.78576	1.75357	1.73729	1.71466	1.51313	1.34067	1.17402	0.978292	0.832158	0.841757	0.840126	0.82985	0.820847	0.794803	0.780687	0.774805	0.764686	0.77256	0.788902	0.807752	0.827064	0.855459	0.887564	0.919755	0.952446	0.98631	1.01248	1.02235	1.02973	1.03871	1.01958	1.00364	1.00813	0.996199	0.998244	1.0216	1.03517	1.03687
		6	1.91918	1.88773	1.94125	1.91924	1.99179	1.90768	1.6898	1.41756	1.13041	0.812559	0.633334	0.614607	0.60957	0.635608	0.622415	0.630372	0.614173	0.606183	0.607307	0.602987	0.593242	0.580612	0.573244	0.572275	0.577727	0.587996	0.591335	0.595524	0.609935	0.626421	0.640607	0.663732	0.695221	0.718803	0.73617	0.767956	0.805999	0.836006	0.870886	0.849793	0.817264	0.77122	0.737721	0.693351	0.716401	0.752313	0.800369
		7	1.65791	1.63863	1.60793	1.58531	1.55891	1.56978	1.57589	1.61406	1.62964	1.64053	1.66559	1.77276	1.57536	1.39601	1.21488	1.01589	0.737182	0.724343	0.679025	0.647065	0.607824	0.588548	0.586091	0.608155	0.61275	0.611556	0.609027	0.600055	0.609642	0.650291	0.701205	0.760351	0.836934	0.898279	0.944491	0.979556	1.03526	1.09049	1.14384	1.14091	1.14129	1.1373	1.12006	1.10497	1.13397	1.17158	1.17265
		8	1.39511	1.3942	1.35814	1.36062	1.39444	1.50835	1.55619	1.43145	1.30949	1.12494	0.891621	0.682886	0.669285	0.648641	0.655682	0.615307	0.603815	0.595823	0.598028	0.603903	0.62667	0.645986	0.659681	0.690215	0.720432	0.770554	0.811854	0.876566	0.857247	0.81343	0.779125	0.74098	0.677918	0.73599	0.837117	0.913537	0.972517	1.01366	1.02441	0.926082	0.832432	0.807891	0.818468	0.822419	0.948357	1.08058	1.1693
		9	1.5656	1.5946	1.64957	1.69258	1.73733	1.76151	1.751	1.71556	1.67701	1.63642	1.59713	1.64597	1.72159	1.78247	1.62099	1.47772	1.21206	0.967534	0.758128	0.756701	0.709977	0.712553	0.660064	0.594033	0.550719	0.541815	0.545694	0.571815	0.608947	0.654401	0.712131	0.775219	0.833164	0.868698	0.901691	0.933822	0.972864	1.02057	1.0723	1.06947	1.05829	1.04569	1.02768	1.03136	1.08278	1.13124	1.15698
		10	NaN	NaN	NaN	NaN	NaN	NaN	NaN	NaN	NaN	NaN	NaN	NaN	NaN	0.660557	0.752747	0.778094	0.778141	0.760183	0.709089	0.664157	0.641991	0.643255	0.658144	0.680966	0.707918	0.735725	0.764826	0.796074	0.836628	0.856182	0.878525	0.912741	0.940076	0.955874	0.993339	1.02939	1.06627	1.12064	1.17673	1.16402	1.15314	1.14496	1.1195	1.09307	1.15376	1.20586	1.24726
		11	NaN	NaN	NaN	NaN	NaN	NaN	NaN	NaN	NaN	NaN	NaN	NaN	NaN	NaN	NaN	0.790075	0.681141	0.678583	0.650075	0.667891	0.676299	0.698133	0.724818	0.753306	0.776823	0.798341	0.808873	0.829082	0.858328	0.892654	0.929708	0.949101	0.951268	0.959433	0.982289	1.00882	1.05445	1.11028	1.16353	1.11774	1.04486	0.933311	0.798197	0.666354	0.603098	0.556133	0.544843
		12	1.50307	1.52797	1.57127	1.57605	1.55736	1.51457	1.46084	1.47391	1.48733	1.48472	1.48125	1.43558	1.20401	0.99231	0.842297	0.694774	0.596545	0.621079	0.656823	0.65413	0.626046	0.601396	0.588258	0.597725	0.619078	0.646026	0.670463	0.696428	0.712388	0.747219	0.798635	0.862201	0.922959	0.980564	1.00057	1.00503	0.987471	0.969757	0.958028	0.910478	0.877971	0.874081	0.878266	0.901836	0.961242	1.01568	1.04525
		13	NaN	NaN	NaN	0.929163	0.849628	0.856181	0.831442	0.809005	0.793701	0.753865	0.703031	0.66832	0.638899	0.622553	0.615088	0.607179	0.600011	0.604457	0.601908	0.605105	0.623655	0.643598	0.66569	0.703513	0.745619	0.779696	0.814846	0.856429	0.89047	0.920906	0.948738	0.977595	1.00759	1.02108	1.039	1.07402	1.09005	1.1026	1.11465	1.08564	1.03782	1.00722	0.976429	0.956173	0.974725	0.999832	1.02762
		14	1.53218	1.47248	1.43436	1.47249	1.54943	1.64469	1.74503	1.85453	1.93524	1.99664	1.78882	1.53532	1.25314	0.987191	0.752336	0.777138	0.802708	0.828617	0.82946	0.795152	0.744553	0.698045	0.678256	0.691207	0.710983	0.731052	0.752871	0.769031	0.781829	0.800333	0.830068	0.86983	0.913726	0.947795	0.984222	1.01014	1.03469	1.06257	1.09403	1.08859	1.08444	1.08704	1.08211	1.09614	1.14767	1.19668	1.24154
		15	1.83016	1.85233	1.83725	1.81637	1.74438	1.68825	1.64938	1.64217	1.683	1.74823	1.79529	1.8172	1.61944	1.39973	1.1786	0.972304	0.782157	0.821929	0.835219	0.856028	0.844994	0.802886	0.739668	0.677424	0.6382	0.626873	0.641565	0.667467	0.706673	0.745295	0.786092	0.814999	0.848853	0.874029	0.904201	0.932255	0.961595	0.990075	1.02215	0.981007	0.945754	0.925883	0.903956	0.886842	0.935538	0.98896	1.03784
		16	NaN	NaN	NaN	NaN	NaN	NaN	NaN	NaN	NaN	NaN	NaN	NaN	NaN	NaN	0.702044	0.567769	0.540095	0.497774	0.481431	0.466003	0.444679	0.44873	0.465328	0.505887	0.542632	0.5996	0.644626	0.685829	0.724162	0.76671	0.813594	0.844461	0.882833	0.925943	0.964601	0.986978	1.00393	1.03246	1.08064	1.03888	1.01286	1.02008	1.02508	1.02541	1.09553	1.1407	1.14961
		17	0.750749	NaN	0.758455	0.763934	0.756214	0.755186	0.74236	0.750705	0.751638	0.755433	0.770451	0.7817	0.779794	0.778998	0.781023	0.779461	0.781954	0.789623	0.80024	0.816554	0.823983	0.844014	0.862303	0.862672	0.872133	0.89583	0.911518	0.940996	0.994053	1.03356	1.07153	1.10657	1.12271	1.14742	1.17019	1.17155	1.17453	1.1795	1.17792	1.14953	1.15209	1.15636	1.16481	1.15703	1.17945	1.18868	1.20143
		18	1.3167	1.42204	1.50472	1.52568	1.53201	1.53437	1.49257	1.45013	1.47913	1.5037	1.46782	1.47982	1.58092	1.65424	1.75395	1.63939	1.50091	1.28368	1.09323	0.878476	0.895566	0.880824	0.865839	0.823478	0.772838	0.739353	0.726421	0.744129	0.766445	0.796401	0.834895	0.867454	0.896298	0.925244	0.955601	0.972957	1.02514	1.06153	1.0912	1.07289	1.06424	1.03823	1.03366	1.03527	1.0951	1.15465	1.2049
		19	1.52454	1.55044	1.57525	1.5784	1.56236	1.55642	1.56008	1.54518	1.36973	1.22064	1.04714	0.880692	0.736954	0.746507	0.738266	0.737787	0.696042	0.643155	0.591833	0.557758	0.545053	0.555279	0.574972	0.605985	0.637782	0.681202	0.722874	0.754031	0.770341	0.78077	0.777807	0.774587	0.774233	0.778026	0.782962	0.786267	0.786448	0.789605	0.804972	0.805018	0.799699	0.80152	0.811541	0.80806	0.827674	0.853969	0.875017
		20	1.73947	1.78859	1.82962	1.85031	1.85554	1.82104	1.81648	1.80856	1.82476	1.86613	1.9383	1.99003	1.89111	1.68786	1.46183	1.23298	0.988812	0.902424	0.886935	0.854471	0.807488	0.750925	0.700963	0.676212	0.685966	0.709979	0.743743	0.780079	0.823783	0.863169	0.899489	0.93366	0.971925	1.00323	1.03129	1.06721	1.10356	1.15084	1.18995	1.14834	1.1163	1.07333	1.02714	0.984284	1.00641	1.01782	1.03838
		21	NaN	NaN	NaN	NaN	NaN	NaN	NaN	NaN	0.792387	0.812198	0.787672	0.783752	0.804693	0.828938	0.844949	0.8539	0.854325	0.813078	0.772457	0.752283	0.737863	0.735763	0.747755	0.77018	0.798504	0.835489	0.877132	0.918727	0.947276	0.983208	1.02855	1.07634	1.13788	1.21101	1.24959	1.29121	1.3102	1.26242	1.24466	1.19958	1.15411	1.12055	1.15123	1.1624	1.23154	1.29584	1.36379
		22	NaN	NaN	NaN	NaN	NaN	NaN	NaN	NaN	NaN	NaN	NaN	NaN	NaN	NaN	NaN	0.763612	0.778586	0.785817	0.776356	0.766071	0.721784	0.684285	0.663992	0.658269	0.663595	0.68635	0.716009	0.730715	0.73173	0.737124	0.735292	0.727629	0.731401	0.763487	0.788907	0.799745	0.823771	0.84065	0.857801	0.834075	0.8209	0.792793	0.796904	0.783496	0.814321	0.863381	0.924473
		23	1.43601	1.45294	1.4442	1.50424	1.55129	1.55323	1.56023	1.58373	1.59061	1.60657	1.66919	1.74691	1.75159	1.5595	1.3768	1.16842	0.937997	0.735479	0.75175	0.745258	0.724111	0.688212	0.669489	0.631168	0.596679	0.576947	0.577095	0.589659	0.611443	0.642311	0.678087	0.704914	0.733016	0.772979	0.812509	0.838188	0.866615	0.895389	0.908492	0.89314	0.884807	0.873631	0.870143	0.869393	0.882399	0.911134	0.957205
		24	1.39698	1.35507	1.37091	1.41983	1.50279	1.5606	1.59538	1.58933	1.60371	1.58501	1.56238	1.5461	1.35338	1.17971	0.992021	0.804044	0.598747	0.630636	0.607527	0.58844	0.595759	0.622564	0.618793	0.629635	0.672135	0.700979	0.763325	0.830187	0.905692	0.957552	0.999245	1.00684	1.02345	0.992386	0.928694	0.88513	0.889872	0.872098	0.894519	0.903654	0.881247	0.856685	0.866164	0.879718	0.915385	0.98014	1.01316
		25	1.64894	1.63516	1.6339	1.665	1.65717	1.64484	1.66995	1.63475	1.57155	1.51402	1.47188	1.46103	1.50214	1.5555	1.61785	1.50403	1.33739	1.159	0.961729	0.786247	0.768842	0.754593	0.740191	0.719176	0.701022	0.719216	0.753486	0.809158	0.878032	0.925527	0.955582	0.980285	1.00577	1.02076	1.02665	1.01498	1.01113	0.995546	1.00651	0.959489	0.94627	0.901581	0.8904	0.880073	0.925483	0.963276	1.04218
		26	NaN	NaN	NaN	NaN	NaN	NaN	NaN	NaN	NaN	NaN	NaN	NaN	NaN	NaN	NaN	0.8253	0.827208	0.817514	0.802779	0.818864	0.779657	0.747875	0.721511	0.703874	0.66354	0.662638	0.686022	0.72315	0.769929	0.835087	0.878065	0.915209	0.951715	1.0014	1.03847	1.08867	1.13681	1.17722	1.19457	1.17114	1.14509	1.1335	1.13713	1.14788	1.20122	1.27119	1.33352
		27	1.70168	1.7357	1.77088	1.78591	1.79344	1.7949	1.84235	1.87206	1.9214	1.80297	1.60134	1.32484	1.03477	0.75721	0.653908	0.621438	0.631699	0.642938	0.652302	0.658218	0.664601	0.66003	0.693216	0.717092	0.70249	0.713063	0.763274	0.803961	0.846891	0.922911	1.00055	1.054	1.04068	1.02119	1.01267	1.00785	0.97716	1.02118	1.05598	1.02322	0.993475	1.0207	1.00707	1.00831	1.07852	1.11556	1.10387
		28	1.68249	1.70813	1.71725	1.71701	1.70046	1.70379	1.66843	1.63269	1.64253	1.46504	1.27801	1.08729	0.890272	0.659286	0.650797	0.6557	0.667618	0.677332	0.68068	0.681104	0.647863	0.627572	0.62248	0.634035	0.657537	0.691974	0.741927	0.803441	0.856445	0.891602	0.913416	0.935122	0.941598	0.96317	1.00259	1.04752	1.07647	1.11302	1.16063	1.12988	1.096	1.07265	1.03669	0.982066	1.0016	1.01384	1.03943
		29	1.55584	1.53762	1.52817	1.50313	1.4708	1.4733	1.47307	1.51175	1.32219	1.179	1.02455	0.875531	0.681657	0.749572	0.784527	0.823914	0.843871	0.84124	0.81254	0.768293	0.690443	0.646618	0.624332	0.581298	0.530585	0.506949	0.467743	0.449048	0.461133	0.507789	0.595758	0.704867	0.816792	0.899898	0.9457	0.972218	1.00592	1.05662	1.11917	1.10502	1.05676	0.982221	0.915434	0.845042	0.870302	0.947	1.03724
		30	NaN	NaN	NaN	NaN	NaN	NaN	NaN	NaN	NaN	NaN	NaN	NaN	0.809907	0.724084	0.726892	0.744768	0.757769	0.764927	0.7532	0.710913	0.650657	0.626218	0.62093	0.641268	0.666587	0.696523	0.719963	0.752062	0.782038	0.803338	0.826793	0.856308	0.891327	0.924082	0.957019	0.990587	1.03573	1.0921	1.14739	1.15679	1.15056	1.12453	1.07976	1.03174	1.00652	0.996716	0.997522
		31	NaN	NaN	NaN	NaN	NaN	NaN	NaN	NaN	NaN	NaN	NaN	NaN	NaN	NaN	NaN	0.763612	0.778768	0.781407	0.767615	0.745489	0.707368	0.674869	0.651485	0.641064	0.649677	0.651597	0.647812	0.64617	0.645727	0.643135	0.654173	0.66586	0.69513	0.720049	0.766948	0.807848	0.861484	0.898655	0.937398	0.908097	0.867819	0.837384	0.821003	0.818745	0.865587	0.933789	0.99791
		32	1.67226	1.67965	1.70619	1.7131	1.68497	1.63952	1.62455	1.64645	1.65753	1.61874	1.4803	1.31699	1.07923	0.897701	0.800593	0.794456	0.771735	0.757341	0.709454	0.66458	0.647138	0.658052	0.692802	0.734183	0.780177	0.829886	0.887602	0.941726	0.990099	1.03839	1.0938	1.12851	1.16703	1.21292	1.26262	1.28973	1.32069	1.34396	1.37677	1.33974	1.32092	1.29676	1.25626	1.1896	1.19087	1.17252	1.16353
		33	1.64301	1.66198	1.65176	1.6291	1.62822	1.63132	1.62195	1.63251	1.64682	1.67933	1.69417	1.76424	1.83638	1.92463	1.88263	1.68666	1.42691	1.13988	0.90031	0.774442	0.792804	0.8223	0.874199	0.857765	0.838534	0.83268	0.839506	0.848481	0.873347	0.909811	0.940202	0.970142	1.02004	1.05303	1.1015	1.15753	1.21176	1.26454	1.31283	1.27503	1.24822	1.21523	1.17507	1.16897	1.23652	1.28628	1.3541
		34	1.51165	1.54894	1.55137	1.53523	1.50694	1.44801	1.3756	1.30879	1.27837	1.30313	1.39664	1.54149	1.60941	1.48306	1.32273	1.09748	0.917198	0.779367	0.765817	0.728939	0.717033	0.652965	0.607631	0.605185	0.628961	0.672237	0.711167	0.753012	0.791929	0.820813	0.804034	0.761177	0.715117	0.671465	0.641519	0.643959	0.6633	0.695093	0.751644	0.805589	0.879294	0.93321	0.959434	0.989107	1.03829	1.08217	1.14953
		35	1.89016	1.86476	1.84003	1.83934	1.84479	1.8679	1.92211	1.95669	1.97891	1.97893	1.97925	1.99951	2.02732	2.04722	2.1063	1.94967	1.6816	1.42023	1.16413	0.911629	0.86012	0.882484	0.891034	0.884493	0.838053	0.794463	0.756247	0.743662	0.751534	0.781608	0.807159	0.845814	0.874847	0.892748	0.907622	0.938897	0.958571	0.989361	1.02499	1.01713	1.00864	1.01027	1.00874	1.02435	1.00636	1.04091	1.05352
		36	1.85318	1.90052	1.99396	2.05381	2.11278	2.15525	2.19692	2.1652	2.15081	2.12773	1.84869	1.56535	1.31103	1.0775	0.848415	0.852142	0.839156	0.824481	0.777364	0.725899	0.699706	0.69107	0.694997	0.71507	0.732998	0.753681	0.780715	0.816704	0.851084	0.885534	0.91685	0.93948	0.949601	0.952691	0.964795	0.971404	0.980144	0.985811	1.00161	0.980524	0.960076	0.965791	0.978519	0.990287	1.03541	1.09933	1.14985
		37	1.82626	1.84713	1.83611	1.85366	1.87847	1.89103	1.92647	1.97136	2.00786	2.01867	2.05249	2.06125	2.05975	2.06049	2.02287	1.73381	1.4369	1.13882	0.871167	0.68465	0.698023	0.729608	0.752247	0.723259	0.652797	0.610671	0.569827	0.539803	0.52432	0.530316	0.543299	0.565603	0.597791	0.626445	0.655066	0.681424	0.70956	0.741829	0.780059	0.774705	0.753712	0.749914	0.749026	0.776108	0.841436	0.922784	0.995868
		38	1.68671	1.67629	1.65658	1.64506	1.6352	1.6424	1.67295	1.68234	1.67051	1.66202	1.62355	1.58821	1.6026	1.39815	1.22487	1.03603	0.898611	0.721125	0.748902	0.75086	0.77583	0.752875	0.722147	0.709771	0.707986	0.699464	0.700838	0.699442	0.694825	0.688855	0.699828	0.695735	0.709083	0.724073	0.721113	0.722952	0.747947	0.771414	0.805798	0.827768	0.854613	0.864092	0.87987	0.892079	0.94038	0.976581	1.02489
		39	1.86164	1.88164	1.91028	1.90748	1.8969	1.8879	1.63506	1.41895	1.19095	0.996555	0.762564	0.767435	0.760555	0.728017	0.663734	0.623242	0.584255	0.543426	0.520301	0.502907	0.498405	0.507712	0.524167	0.552049	0.591176	0.619762	0.63421	0.667946	0.682059	0.705049	0.744145	0.808062	0.858184	0.931844	0.982108	1.01566	1.02995	1.04693	1.06033	1.02849	0.992353	0.963832	0.923843	0.872544	0.88055	0.906896	0.919544
		40	2.05134	2.0945	2.13055	2.19454	2.20543	2.20798	2.20687	2.21631	1.9137	1.63636	1.34601	1.01782	0.712548	0.706448	0.697721	0.682928	0.70694	0.684675	0.653672	0.625142	0.624384	0.628006	0.632687	0.641986	0.672299	0.709811	0.750295	0.809526	0.868094	0.902477	0.918911	0.93503	0.945986	0.965361	0.982938	1.01614	1.02587	1.00291	0.969839	0.928764	0.873285	0.855732	0.876565	0.908193	0.913253	0.921781	0.893549
		41	1.24872	0.989613	0.727473	0.728334	0.734589	0.708524	0.679161	0.65814	0.602841	0.557574	0.550373	0.558938	0.572702	0.587961	0.60986	0.638091	0.672658	0.712253	0.744155	0.771021	0.785009	0.788364	0.793851	0.812145	0.83082	0.851893	0.880611	0.912016	0.948545	0.983344	1.02997	1.09603	1.15338	1.20471	1.24147	1.26683	1.25426	1.25032	1.24325	1.20899	1.18602	1.18466	1.19188	1.20327	1.25852	1.31668	1.35974
		42	1.88007	1.87891	1.87031	1.86784	1.86715	1.86201	1.89038	1.89011	1.91452	1.93075	1.93411	1.92311	1.93388	1.68712	1.44476	1.21529	0.983911	0.748477	0.768874	0.746895	0.746121	0.7343	0.700449	0.648712	0.628513	0.594968	0.581624	0.597376	0.617906	0.646157	0.685185	0.725362	0.768407	0.817734	0.865775	0.913181	0.95859	0.997545	1.03658	1.02343	1.01056	1.00347	0.996771	0.987756	1.02549	1.0566	1.08303
		43	NaN	NaN	NaN	NaN	NaN	NaN	NaN	NaN	NaN	NaN	NaN	NaN	1.83517	1.81368	1.59632	1.36109	1.12631	0.907752	0.670288	0.657478	0.640523	0.61977	0.580628	0.55563	0.532972	0.551191	0.606947	0.67813	0.748761	0.818793	0.872087	0.903343	0.942611	0.980147	1.01276	1.03856	1.05802	1.07233	1.08435	1.0532	1.04581	1.04743	1.05819	1.08439	1.17865	1.26291	1.33357
		44	2.08195	2.14425	2.16667	2.15609	2.17224	2.18714	1.96962	1.70116	1.40458	1.08256	0.756009	0.646386	0.607168	0.594464	0.591269	0.584238	0.574318	0.581712	0.581475	0.592248	0.583419	0.586606	0.58093	0.571142	0.559983	0.576193	0.579574	0.571501	0.575113	0.610857	0.608126	0.630979	0.67972	0.718775	0.720556	0.775499	0.856665	0.926351	0.987562	0.999665	0.99751	0.944255	0.847391	0.755877	0.740299	0.708023	0.664447
		45	1.64894	1.63516	1.6339	1.665	1.65717	1.64484	1.66995	1.63475	1.57155	1.51402	1.47188	1.46103	1.50214	1.5555	1.61785	1.50403	1.33739	1.159	0.98088	0.787976	0.754865	0.727782	0.697641	0.653721	0.628145	0.620047	0.630032	0.660927	0.681181	0.702534	0.726078	0.742888	0.758012	0.799658	0.825858	0.859911	0.907037	0.94529	0.976237	0.966036	0.958792	0.942491	0.937969	0.939283	0.995361	1.03829	1.0682
		46	NaN	NaN	NaN	NaN	NaN	NaN	NaN	NaN	NaN	NaN	NaN	NaN	NaN	NaN	NaN	0.365855	0.462896	0.587149	0.638483	0.634895	0.643664	0.581672	0.529754	0.510215	0.51209	0.524535	0.549745	0.578582	0.61092	0.645513	0.682621	0.712854	0.746115	0.778734	0.821946	0.855093	0.885399	0.9077	0.930861	0.894705	0.872362	0.862315	0.862096	0.868311	0.93287	1.01505	1.10945
		47	NaN	NaN	NaN	NaN	NaN	NaN	NaN	NaN	NaN	NaN	NaN	NaN	NaN	0.783002	0.809372	0.825112	0.827759	0.826609	0.79628	0.76616	0.75293	0.744496	0.752418	0.770956	0.792676	0.820671	0.852555	0.879017	0.903427	0.935742	0.972505	1.0111	1.03929	1.07612	1.10336	1.11918	1.13487	1.17079	1.19597	1.16493	1.14798	1.12919	1.10527	1.07207	1.10066	1.11968	1.14073
		48	1.85703	1.85571	1.92336	2.01559	2.08604	2.17727	2.32854	2.38005	2.37943	2.12743	1.81406	1.44338	1.1498	0.868658	0.863286	0.900405	0.916804	0.886903	0.843334	0.799239	0.763189	0.755551	0.771594	0.79802	0.832464	0.868591	0.910122	0.954615	0.980534	0.942306	0.909099	0.860939	0.826773	0.801639	0.813575	0.835838	0.890295	0.93169	0.993345	1.06744	1.09843	1.09638	1.06856	1.0111	0.977121	0.98564	0.988041
		49	1.57819	1.60998	1.64889	1.65436	1.65525	1.66779	1.73499	1.53798	1.36449	1.17656	0.960348	0.712283	0.7289	0.707684	0.690199	0.679548	0.647791	0.618408	0.607307	0.618429	0.641849	0.676069	0.712361	0.742283	0.760421	0.761259	0.753883	0.745	0.743142	0.731087	0.738329	0.763942	0.805474	0.839368	0.867336	0.858665	0.881204	0.895161	0.976751	1.05231	1.1582	1.20953	1.26289	1.25258	1.2853	1.30712	1.3456
		50	NaN	NaN	NaN	NaN	NaN	NaN	NaN	NaN	NaN	NaN	NaN	0.796053	0.811907	0.813104	0.793304	0.750194	0.7168	0.67672	0.651225	0.647216	0.654219	0.68221	0.710418	0.749247	0.789399	0.837829	0.882533	0.929064	0.959212	0.994679	1.00295	1.02695	1.04697	1.08694	1.07264	1.09365	1.09419	1.0953	1.12236	1.12673	1.12529	1.13652	1.14308	1.12055	1.18912	1.2643	1.31182
		51	1.82773	1.80705	1.80203	1.80049	1.80461	1.81031	1.86425	1.89932	1.96209	2.02637	2.07813	2.10099	1.86979	1.59639	1.30753	1.03516	0.787297	0.801484	0.801566	0.783205	0.748708	0.706738	0.657246	0.644156	0.648892	0.67098	0.707634	0.764264	0.82989	0.884016	0.928318	0.96761	0.987084	0.996341	1.0097	1.04771	1.06911	1.08783	1.0964	1.08689	1.06513	1.07851	1.08041	1.08451	1.11969	1.15668	1.15629
		52	NaN	NaN	NaN	NaN	NaN	NaN	NaN	NaN	NaN	NaN	NaN	NaN	NaN	0.716377	0.827196	0.852066	0.874363	0.857043	0.819844	0.790155	0.766397	0.755324	0.771375	0.805584	0.834985	0.871776	0.909379	0.938873	0.965746	1.00216	1.03738	1.0661	1.08687	1.08159	1.07136	1.08952	1.11066	1.13792	1.18456	1.19341	1.15715	1.12784	1.11619	1.11601	1.14385	1.17686	1.21452
		53	1.99536	1.98487	1.77863	1.54941	1.27979	1.02022	0.814568	0.811011	0.807366	0.813153	0.798708	0.762341	0.718079	0.670444	0.630558	0.594128	0.558821	0.529199	0.509169	0.493905	0.492597	0.511751	0.538323	0.571521	0.598356	0.622977	0.647722	0.676727	0.692113	0.723148	0.753239	0.788936	0.818994	0.833554	0.8358	0.861578	0.88014	0.910761	0.977802	0.997497	0.989313	0.979952	0.97315	0.979357	1.02301	1.06782	1.0972
		54	1.71441	1.68789	1.69118	1.71314	1.75551	1.78313	1.82495	1.83502	1.83971	1.83045	1.84949	1.85936	1.83708	1.81341	1.57012	1.31598	1.08414	0.86019	0.684531	0.741221	0.757516	0.749218	0.769996	0.723965	0.675117	0.64581	0.634675	0.62877	0.631006	0.637489	0.657607	0.676135	0.705879	0.741564	0.780489	0.815478	0.860371	0.905619	0.94593	0.952131	0.948205	0.941447	0.929774	0.91446	0.935282	0.967832	0.987077
		55	NaN	NaN	NaN	NaN	NaN	NaN	NaN	NaN	NaN	NaN	1.89768	1.95346	1.95977	1.98249	1.75748	1.48712	1.21672	0.947864	0.664203	0.615304	0.586911	0.564076	0.547668	0.533188	0.527575	0.534322	0.546816	0.568342	0.600744	0.633521	0.669273	0.714328	0.748315	0.777675	0.810452	0.845767	0.873546	0.907565	0.944136	0.931266	0.92104	0.920622	0.919191	0.91461	0.957979	1.00102	1.03392
		56	NaN	NaN	NaN	NaN	NaN	NaN	NaN	NaN	NaN	NaN	2.12334	2.13682	2.13812	2.10718	2.03508	1.75483	1.45803	1.13309	0.85911	0.582192	0.59276	0.580894	0.571492	0.560522	0.600305	0.584975	0.619151	0.675777	0.719213	0.753949	0.780427	0.791523	0.814967	0.841447	0.872029	0.912476	0.967027	1.0151	1.06651	1.04418	1.01887	0.97042	0.937791	0.925868	0.981898	1.03239	1.09652
		57	NaN	NaN	NaN	NaN	NaN	NaN	NaN	NaN	NaN	0.77132	0.77184	0.802987	0.80517	0.822389	0.793167	0.761092	0.736053	0.715683	0.69496	0.679001	0.667647	0.659134	0.660251	0.664512	0.68713	0.71159	0.747103	0.785946	0.825501	0.856078	0.881457	0.882733	0.887585	0.906029	0.935089	0.978013	1.04221	1.10012	1.15454	1.14505	1.12911	1.08737	1.03904	0.990481	1.01205	1.03521	1.07217
		58	1.2608	1.2625	1.24804	1.28529	1.27102	1.26791	1.2209	1.2263	1.1868	1.22548	1.23708	1.26689	1.31464	1.22348	1.08582	0.955876	0.846973	0.713942	0.716566	0.729992	0.746118	0.740642	0.724563	0.711335	0.705018	0.692299	0.678601	0.650327	0.616964	0.602912	0.62166	0.644381	0.692302	0.749114	0.794262	0.830828	0.849949	0.86847	0.920059	0.932328	0.945544	0.987057	1.02729	1.03823	1.08214	1.12168	1.12667
		59	1.70027	1.71919	1.77888	1.84611	1.91005	1.95221	1.95925	1.72902	1.48963	1.19293	0.971355	0.780777	0.788235	0.765202	0.766301	0.698446	0.631104	0.577575	0.548155	0.540507	0.541072	0.543894	0.546588	0.547904	0.550523	0.561851	0.581229	0.615625	0.661799	0.713676	0.760754	0.807859	0.842341	0.870699	0.893264	0.924052	0.950547	0.988459	1.00674	1.01953	1.00326	0.989681	0.945455	0.930238	0.916352	0.916707	0.919888
		60	1.76648	1.70228	1.71209	1.51943	1.33246	1.15217	0.961157	0.777824	0.788609	0.776062	0.772836	0.749499	0.692175	0.637485	0.613323	0.608601	0.610041	0.608464	0.600225	0.583727	0.569899	0.554759	0.560725	0.626227	0.705979	0.793854	0.883667	0.961554	1.00115	1.02736	1.05072	1.06309	1.06361	1.07137	1.1015	1.12111	1.15589	1.19135	1.21392	1.16825	1.11842	1.07885	1.04054	1.00929	1.03083	1.06372	1.08477
		61	1.93228	1.98636	2.02459	2.0397	2.07775	1.8385	1.56888	1.29409	1.06141	0.790596	0.785334	0.778593	0.779757	0.751008	0.710792	0.681192	0.66122	0.654671	0.660405	0.67294	0.695196	0.717521	0.7465	0.781607	0.813383	0.835149	0.859734	0.906035	0.946468	0.985888	1.02867	1.06371	1.0695	1.06524	1.09299	1.11247	1.13778	1.16893	1.21609	1.1454	1.09709	1.0468	0.963771	0.856645	0.85769	0.883389	0.927452
		62	1.70413	1.73694	1.77185	1.7888	1.79431	1.82526	1.83343	1.82718	1.84036	1.83838	1.82882	1.84285	1.90643	1.7542	1.55533	1.31363	1.06844	0.825633	0.794919	0.819769	0.830441	0.836081	0.790228	0.756356	0.720475	0.730299	0.757189	0.811122	0.872543	0.91905	0.966896	1.01259	1.05237	1.09061	1.13179	1.16642	1.19365	1.22885	1.25584	1.23865	1.21465	1.19281	1.16353	1.14584	1.19308	1.23956	1.28126
		63	1.51165	1.54894	1.55137	1.53523	1.50694	1.44801	1.3756	1.30879	1.27837	1.30313	1.39664	1.54149	1.60941	1.48306	1.32273	1.14407	0.956904	0.828863	0.851687	0.844127	0.81206	0.76571	0.721344	0.687828	0.682756	0.70488	0.739071	0.772457	0.817719	0.860243	0.894236	0.925707	0.956582	0.994474	1.05184	1.09023	1.13337	1.17538	1.19238	1.15869	1.16185	1.15256	1.14032	1.14781	1.20479	1.21835	1.19565
		64	1.56694	1.59488	1.67681	1.70581	1.53958	1.34136	1.16049	0.956691	0.803828	0.811717	0.796537	0.776256	0.739559	0.6912	0.653008	0.622979	0.593009	0.56348	0.530956	0.502566	0.489027	0.48497	0.507712	0.539015	0.563181	0.598309	0.631275	0.698891	0.77252	0.858207	0.929174	0.966905	0.93917	0.893919	0.888818	0.87699	0.894765	0.913747	0.955438	0.910228	0.856991	0.844713	0.834366	0.820798	0.857158	0.957691	0.990081
		65	1.78473	1.80468	1.82231	1.86566	1.87894	1.88252	1.89874	1.9303	1.98055	1.7951	1.56913	1.36572	1.10655	0.837731	0.82999	0.851874	0.818007	0.794349	0.748268	0.700554	0.654402	0.634481	0.625942	0.629947	0.631765	0.669297	0.708667	0.74992	0.797813	0.838264	0.865366	0.887542	0.901764	0.911858	0.907911	0.898917	0.895918	0.922125	0.957907	0.9709	0.973568	0.977215	0.965854	0.946331	0.995533	1.06609	1.13049
		66	0.978555	0.788274	0.776001	0.736321	0.705806	0.697273	0.634065	0.577046	0.54528	0.52464	0.510515	0.506081	0.508569	0.508106	0.499857	0.490403	0.480666	0.47189	0.463214	0.461914	0.461458	0.459036	0.461313	0.47241	0.486097	0.507995	0.532609	0.572659	0.61937	0.660409	0.69838	0.750693	0.772873	0.788667	0.827105	0.869739	0.916377	0.977074	1.03189	1.03262	1.04061	1.04646	1.04453	1.03894	1.06106	1.07538	1.08811
		67	1.5912	1.42334	1.26803	1.14382	0.89947	0.774699	0.755204	0.710323	0.620452	0.596757	0.585342	0.592944	0.609018	0.620193	0.633189	0.636982	0.635363	0.631498	0.627289	0.624425	0.631449	0.643457	0.638246	0.643798	0.655921	0.655767	0.66647	0.726079	0.777494	0.832582	0.892459	0.922963	0.950001	0.979093	1.02468	1.04041	1.06232	1.0504	1.03906	0.97754	0.959892	0.986154	1.04244	1.08412	1.15904	1.1931	1.17299
		68	2.01997	2.06191	2.10502	2.13595	2.12708	2.10287	2.09389	2.08837	1.80146	1.54068	1.27777	0.958773	0.684846	0.673044	0.668669	0.664016	0.705427	0.677832	0.660873	0.636839	0.636209	0.627716	0.636523	0.648264	0.680258	0.719	0.767265	0.824358	0.87962	0.913866	0.929713	0.947944	0.961967	0.974831	0.99264	1.01335	1.01656	0.9849	0.951576	0.903289	0.858969	0.841868	0.872525	0.903019	0.918391	0.921349	0.892427
		69	0.665882	0.661755	0.644198	0.63798	0.643281	0.638329	0.621115	0.624782	0.620595	0.620214	0.623686	0.625213	0.631912	0.647449	0.660274	0.673182	0.691815	0.70532	0.709911	0.720063	0.723508	0.719589	0.731423	0.744838	0.75066	0.763002	0.776385	0.76784	0.760212	0.752494	0.738088	0.732094	0.755361	0.77852	0.812811	0.851698	0.889631	0.91145	0.934916	0.914286	0.8983	0.867611	0.836387	0.802517	0.801274	0.810537	0.829835
		70	1.49258	1.44684	1.47761	1.50846	1.50551	1.48077	1.48072	1.4784	1.53812	1.3838	1.23792	1.0677	0.931534	0.727297	0.725384	0.759389	0.779991	0.738629	0.71029	0.698899	0.667038	0.652896	0.666736	0.700814	0.743159	0.777959	0.804017	0.810493	0.827274	0.842039	0.862612	0.906861	0.962628	1.014	1.06025	1.10239	1.14235	1.18331	1.21292	1.16122	1.0978	1.02494	0.95141	0.89023	0.90767	0.954017	0.999344
		71	1.5912	1.42334	1.26803	1.11465	0.895478	0.767148	0.744768	0.69701	0.628653	0.569692	0.545567	0.554959	0.574612	0.603289	0.636843	0.672473	0.699258	0.731446	0.756476	0.786312	0.817318	0.838722	0.854057	0.890926	0.902849	0.907437	0.889664	0.900521	0.892319	0.901847	0.941998	1.01324	1.08863	1.16702	1.25183	1.30917	1.38481	1.45497	1.49414	1.4993	1.4966	1.47133	1.36235	1.27915	1.22063	1.16128	1.1047
		72	1.55387	1.58944	1.59349	1.63902	1.6613	1.6556	1.67053	1.71166	1.71577	1.68711	1.6885	1.66918	1.65056	1.66575	1.70839	1.53235	1.32045	1.1005	0.886228	0.687602	0.686879	0.713263	0.730709	0.707952	0.658888	0.626434	0.603063	0.614061	0.646009	0.689395	0.728295	0.777795	0.804914	0.826802	0.839245	0.861525	0.875272	0.897399	0.925167	0.920048	0.912709	0.911438	0.915689	0.934728	0.973032	1.00122	1.02327
		73	1.75112	1.7941	1.8574	1.91928	1.98434	2.02009	2.0564	2.11938	2.16753	2.20585	2.25472	2.25599	2.21346	2.16022	2.1221	2.08366	1.82606	1.55828	1.28272	1.06086	0.833116	0.863522	0.889375	0.909653	0.879908	0.851261	0.810524	0.771395	0.762852	0.766044	0.770391	0.804168	0.861582	0.924664	1.00098	1.05786	1.10409	1.09235	0.990028	0.876614	0.814326	0.756655	0.76368	0.863475	0.948618	0.998873	1.02415
		74	0.605407	0.602466	0.637967	0.648911	0.635313	0.610585	0.576792	0.547424	0.53256	0.534624	0.537042	0.536174	0.551878	0.5691	0.575237	0.599377	0.624546	0.65151	0.666026	0.680538	0.675491	0.671862	0.656929	0.664226	0.676426	0.692972	0.710605	0.721475	0.72915	0.72721	0.769759	0.837048	0.881661	0.937696	1.02073	1.06039	1.08077	1.14996	1.16166	1.10432	1.08854	1.08254	1.06036	1.08982	1.18176	1.23971	1.28074
		75	NaN	NaN	NaN	NaN	NaN	NaN	NaN	NaN	NaN	NaN	NaN	NaN	NaN	NaN	NaN	NaN	NaN	0.793712	0.828165	0.866701	0.872749	0.858121	0.818217	0.760384	0.694039	0.647218	0.610947	0.598413	0.590686	0.594854	0.607803	0.625432	0.661773	0.699641	0.743453	0.790852	0.847668	0.882088	0.927544	0.931091	0.933231	0.926831	0.919022	0.905286	0.925927	0.960524	0.992676
		76	1.78533	1.81549	1.82344	1.84197	1.86994	1.8939	1.90416	1.87971	1.96043	2.00812	1.78584	1.56246	1.35985	1.0836	0.788114	0.767431	0.741079	0.716258	0.663599	0.612232	0.566144	0.540579	0.529037	0.53795	0.554935	0.58683	0.635841	0.685375	0.73716	0.789741	0.849583	0.898754	0.962269	1.01298	1.05559	1.07529	1.10561	1.12958	1.16538	1.12924	1.09087	1.09432	1.0704	1.0674	1.12387	1.18427	1.16619
		77	1.67226	1.67965	1.70619	1.7131	1.68497	1.63952	1.62455	1.64645	1.65753	1.61874	1.4803	1.31699	1.07923	0.871475	0.780064	0.770576	0.743249	0.725118	0.712975	0.673637	0.663065	0.673339	0.699747	0.725115	0.756851	0.793647	0.840967	0.878003	0.908035	0.919581	0.933778	0.964987	0.993402	1.0335	1.08344	1.13077	1.1516	1.16836	1.17753	1.14352	1.12176	1.08707	1.09314	1.12839	1.21532	1.28798	1.37928
		78	1.70727	1.70129	1.70175	1.67082	1.68998	1.71299	1.71612	1.72781	1.73877	1.68179	1.59412	1.40531	1.22239	1.07368	0.933432	0.823529	0.841634	0.83202	0.815525	0.794693	0.752236	0.69296	0.658371	0.64114	0.640005	0.647614	0.655962	0.664285	0.677577	0.691169	0.711433	0.735427	0.757345	0.777557	0.801552	0.827171	0.861	0.90614	0.957704	0.963204	0.967057	0.964179	0.95899	0.96505	1.02176	1.07441	1.12855
		79	1.7372	1.72026	1.70231	1.69293	1.71044	1.79588	1.61563	1.42719	1.25075	1.06445	0.826085	0.827017	0.810137	0.765923	0.709136	0.657206	0.618624	0.60336	0.605219	0.614857	0.631584	0.655276	0.683215	0.717684	0.760916	0.803052	0.842404	0.869449	0.883628	0.902815	0.94263	0.973945	0.994707	1.02999	1.06112	1.07059	1.10113	1.16933	1.22423	1.19973	1.17478	1.14314	1.10716	1.09534	1.16184	1.21027	1.25531
		80	NaN	NaN	NaN	NaN	NaN	NaN	NaN	NaN	NaN	NaN	NaN	NaN	NaN	0.702785	0.80411	0.829453	0.853632	0.84218	0.802576	0.774482	0.75468	0.743644	0.759287	0.79038	0.82157	0.861117	0.896302	0.928766	0.961047	0.998901	1.03444	1.07083	1.08957	1.08318	1.06968	1.07793	1.0922	1.12381	1.17349	1.18118	1.15528	1.12966	1.11707	1.11376	1.15795	1.18909	1.22385
		81	1.64876	1.45928	1.25635	1.03328	0.902686	0.889765	0.850393	0.815996	0.751346	0.699928	0.673402	0.666219	0.675087	0.70792	0.723712	0.742387	0.758277	0.774079	0.805281	0.832247	0.850065	0.872957	0.889677	0.886862	0.900977	0.915926	0.932235	0.942397	0.95036	0.947975	0.939145	0.929029	0.933551	0.937174	0.953804	0.985798	1.01689	1.04007	1.06041	1.05412	1.02215	1.0017	0.981781	0.957247	0.951749	0.97213	0.999228
		82	1.69214	1.74091	1.7546	1.77919	1.77267	1.76982	1.74759	1.76043	1.6983	1.48011	1.27472	1.1231	0.936813	0.771427	0.764519	0.7502	0.69371	0.649484	0.622646	0.600638	0.583141	0.576194	0.577444	0.589734	0.616151	0.649698	0.678821	0.71429	0.757996	0.800879	0.841261	0.90212	0.955487	1.00322	1.04148	1.07185	1.07673	1.08238	1.09193	1.04094	0.996707	0.966455	0.930886	0.888679	0.9231	0.959852	0.995041
		83	1.58689	1.61177	1.61933	1.66582	1.50167	1.34434	1.16018	0.996033	0.79669	0.823241	0.813344	0.790379	0.745241	0.708027	0.659633	0.632975	0.614739	0.60208	0.588658	0.576991	0.573697	0.577457	0.59221	0.611642	0.632992	0.650093	0.663207	0.678858	0.684981	0.690832	0.705096	0.736064	0.763691	0.811211	0.853987	0.89271	0.926873	0.955978	0.984192	0.972876	0.951061	0.912366	0.879271	0.841103	0.858591	0.880571	0.904767
		84	1.33049	1.33536	1.32725	1.32493	1.3234	1.35984	1.36204	1.38419	1.42419	1.46492	1.49648	1.59404	1.44134	1.29642	1.13142	0.975915	0.788132	0.835958	0.831891	0.835968	0.811815	0.774902	0.744288	0.730445	0.727741	0.722881	0.734947	0.755689	0.79901	0.854518	0.920485	0.990638	1.05782	1.10138	1.1694	1.23233	1.28598	1.30242	1.30461	1.23056	1.14201	1.04081	0.973543	0.960792	0.990127	1.02788	1.0736
		85	NaN	NaN	NaN	NaN	NaN	NaN	NaN	NaN	NaN	NaN	NaN	NaN	NaN	NaN	NaN	0.719834	0.772556	0.804416	0.819664	0.809904	0.791752	0.755249	0.716021	0.693367	0.685716	0.699547	0.736677	0.782084	0.831035	0.890805	0.962486	1.02832	1.11577	1.19333	1.25103	1.28561	1.3155	1.3178	1.3178	1.25301	1.20733	1.1685	1.1362	1.11453	1.1794	1.23985	1.31542
		86	NaN	NaN	NaN	NaN	NaN	NaN	0.598354	0.740592	0.719807	0.719027	0.677846	0.640076	0.611046	0.619653	0.624372	0.628505	0.625633	0.613799	0.614322	0.613283	0.615479	0.626814	0.646167	0.662382	0.694668	0.720463	0.751735	0.777632	0.790909	0.796427	0.800078	0.799578	0.812031	0.848789	0.886697	0.928424	0.977594	1.01533	1.08383	1.07932	1.08569	1.08748	1.07002	1.01266	1.05107	1.08362	1.0991
		87	NaN	NaN	NaN	NaN	NaN	NaN	NaN	NaN	NaN	NaN	NaN	NaN	NaN	NaN	NaN	NaN	0.611277	0.613272	0.671653	0.690936	0.692751	0.716705	0.674366	0.6766	0.662548	0.651858	0.632217	0.618964	0.607536	0.600835	0.600621	0.61904	0.638235	0.661149	0.687899	0.713746	0.739835	0.770772	0.803138	0.807555	0.80023	0.797318	0.784962	0.778678	0.792408	0.81403	0.829124
		88	1.33084	1.34137	1.36798	1.38646	1.40094	1.45112	1.48907	1.52003	1.59043	1.45307	1.27678	1.10038	0.946463	0.750429	0.73603	0.715079	0.697162	0.64581	0.581477	0.530912	0.510275	0.503676	0.513538	0.5227	0.536336	0.548316	0.552794	0.551721	0.562341	0.578756	0.599289	0.61775	0.641666	0.669169	0.702747	0.739864	0.794639	0.846515	0.898326	0.888851	0.870036	0.839579	0.80243	0.771499	0.811157	0.853141	0.896031
		89	NaN	NaN	NaN	NaN	0.48403	0.466913	0.424687	0.422898	0.406355	0.43433	0.476143	0.52755	0.537804	0.553849	0.545077	0.509295	0.499906	0.497698	0.494543	0.491646	0.503273	0.506775	0.50209	0.506287	0.52147	0.525746	0.537317	0.553902	0.610757	0.675665	0.746154	0.815768	0.88929	0.90243	0.922119	0.916205	0.908079	0.907331	0.931648	0.876625	0.846572	0.838078	0.824423	0.829049	0.922234	1.038	1.11808
		90	1.33084	1.34137	1.36798	1.38646	1.40094	1.45112	1.48907	1.52003	1.59043	1.45307	1.27678	1.10038	0.958042	0.763513	0.750375	0.734652	0.719619	0.661594	0.602017	0.557496	0.531471	0.517618	0.515844	0.526579	0.548138	0.583619	0.623589	0.656354	0.690491	0.722239	0.752484	0.77776	0.809057	0.847176	0.889294	0.93236	0.982069	1.03116	1.05399	1.02307	1.00604	0.992792	0.964538	0.964226	1.02287	1.07455	1.11599
		91	1.49653	1.49454	1.50238	1.52849	1.54235	1.57863	1.39888	1.23569	1.03409	0.887906	0.737104	0.767954	0.746431	0.770663	0.750527	0.717694	0.702919	0.704721	0.701445	0.700929	0.692854	0.690982	0.696274	0.712814	0.726346	0.759511	0.795563	0.824506	0.845142	0.875255	0.895001	0.892361	0.921759	0.992103	1.06634	1.11875	1.2022	1.25347	1.26556	1.19792	1.14311	1.10745	1.08277	1.05546	1.07785	1.10918	1.13838
		92	1.8192	1.88737	1.93602	1.95291	1.96014	1.93072	1.93696	1.95805	1.9879	2.0144	2.0302	1.92259	1.67414	1.42337	1.1903	0.981396	0.859127	0.867772	0.855703	0.820743	0.774704	0.729827	0.693046	0.676465	0.670497	0.679907	0.709072	0.753419	0.798967	0.835359	0.872889	0.909691	0.937959	0.979156	1.02422	1.0731	1.11599	1.15242	1.18143	1.11989	1.02431	0.959606	0.917442	0.861261	0.885459	0.927377	0.947019
		93	2.19412	2.22671	2.26553	1.99868	1.6962	1.3115	1.00153	0.686002	0.697225	0.704189	0.753451	0.720047	0.687318	0.641948	0.615077	0.587059	0.570732	0.563821	0.558854	0.547596	0.542107	0.537765	0.523878	0.509138	0.50599	0.507948	0.529328	0.561265	0.594372	0.638304	0.686101	0.721862	0.7714	0.828782	0.876764	0.909899	0.914427	0.896473	0.879402	0.818433	0.762122	0.750037	0.741515	0.732671	0.778957	0.833934	0.859076
		94	1.86164	1.88164	1.91028	1.90748	1.8969	1.8879	1.63506	1.41895	1.19095	0.978111	0.77188	0.799614	0.808339	0.801619	0.775585	0.714884	0.671925	0.641409	0.618837	0.609498	0.624559	0.646096	0.674951	0.714176	0.750927	0.772637	0.784835	0.780551	0.775304	0.766421	0.769455	0.778044	0.802745	0.830737	0.868414	0.90279	0.940613	0.976171	0.994585	0.970762	0.940584	0.924369	0.895877	0.874397	0.891887	0.912552	0.914225
		95	1.84879	1.85517	1.87649	1.85773	1.88173	1.87779	1.84429	1.82319	1.61621	1.38635	1.19364	1.01089	0.819051	0.811631	0.817823	0.818602	0.798392	0.762864	0.754616	0.748791	0.747682	0.773164	0.802852	0.804028	0.827037	0.861137	0.849328	0.818289	0.879264	0.919078	0.950994	1.02009	1.11751	1.16782	1.19128	1.18966	1.23261	1.2404	1.24436	1.18953	1.17029	1.084	1.0225	0.981766	1.00522	1.04958	1.11668
		96	1.65791	1.63863	1.60793	1.58531	1.55891	1.56978	1.57589	1.61406	1.62964	1.64053	1.66559	1.77276	1.57536	1.39601	1.21488	1.00823	0.73365	0.716052	0.681791	0.63689	0.577879	0.522766	0.493822	0.471343	0.462293	0.468686	0.495309	0.53122	0.577797	0.643266	0.724869	0.80343	0.868866	0.917313	0.956986	0.985991	1.01364	1.04917	1.10271	1.10636	1.10337	1.09783	1.0936	1.09109	1.13077	1.18514	1.22696
		97	1.47997	1.36778	1.25823	1.02439	0.824914	NaN	0.73354	0.686969	0.641426	0.656413	0.660335	0.635238	0.626091	0.621923	0.633925	0.649683	0.666801	0.684191	0.694953	0.696702	0.679989	0.675955	0.669688	0.668275	0.689228	0.72875	0.735441	0.751255	0.776708	0.821721	0.86559	0.93705	0.993184	1.03301	1.02957	1.01711	1.0133	1.01657	1.02327	1.02336	1.04233	1.04872	1.0559	1.0512	1.05594	1.01813	0.979745
		98	1.74964	1.89696	2.02187	2.09656	2.15685	1.90306	1.63083	1.33518	1.06924	0.814873	0.804175	0.775337	0.747221	0.688921	0.631791	0.608687	0.602685	0.6143	0.627155	0.627911	0.654847	0.672134	0.70181	0.747987	0.821345	0.872923	0.906193	0.920037	0.924674	0.913145	0.922765	1.02816	1.14497	1.26494	1.38421	1.48154	1.50777	1.51151	1.52241	1.48699	1.44711	1.47718	1.51466	1.51018	1.53976	1.55617	1.495
		99	1.73947	1.78859	1.82962	1.85031	1.85554	1.82104	1.81648	1.80856	1.82476	1.86613	1.9383	1.99003	1.89111	1.68786	1.46183	1.22737	0.980915	0.894821	0.877085	0.860596	0.837315	0.806105	0.766044	0.744974	0.740018	0.745025	0.761608	0.801597	0.858107	0.909818	0.962845	1.01871	1.04695	1.06315	1.08122	1.08327	1.07413	1.06019	1.04703	1.00479	0.993775	0.98846	1.00306	1.01864	1.05483	1.08403	1.12418
		100	0.52801	0.520462	0.52338	0.528917	0.535322	0.535428	0.524842	0.510022	0.500848	0.490857	0.493376	0.517626	0.550098	0.578623	0.593443	0.59121	0.570885	0.540908	0.501476	0.472772	0.457252	0.444473	0.442959	0.449698	0.469383	0.495942	0.527743	0.578114	0.632278	0.696576	0.756051	0.830353	0.882156	0.936424	0.976698	0.993876	0.970298	0.917327	0.86194	0.778854	0.719208	0.685419	0.694969	0.715031	0.761046	0.822893	0.885617
		101	1.71969	1.71715	1.75818	1.78258	1.58913	1.41537	1.15819	0.870516	0.670714	0.687158	0.687141	0.753262	0.785969	0.741724	0.719389	0.710968	0.71927	0.741503	0.779785	0.813322	0.843105	0.855939	0.869925	0.87841	0.887135	0.903902	0.940597	0.983703	1.0313	1.08937	1.14033	1.18746	1.22369	1.27659	1.33473	1.38587	1.4278	1.45779	1.48583	1.42685	1.35437	1.29259	1.25368	1.21405	1.25334	1.31592	1.37233
		102	NaN	NaN	NaN	NaN	NaN	NaN	NaN	NaN	NaN	0.838139	0.850493	0.855506	0.843639	0.828944	0.788146	0.746863	0.712584	0.692196	0.683468	0.681989	0.67608	0.678684	0.672864	0.666574	0.680462	0.715773	0.752892	0.808531	0.877361	0.927723	0.953671	0.944949	0.918884	0.872554	0.836669	0.799555	0.813545	0.842949	0.885216	0.910009	0.956504	0.992156	1.00994	1.02125	1.05847	1.10502	1.12929
		103	NaN	NaN	NaN	NaN	NaN	NaN	NaN	NaN	NaN	NaN	NaN	NaN	NaN	0.722571	0.748279	0.784205	0.781975	0.789412	0.742858	0.702258	0.67583	0.663691	0.666964	0.679364	0.690111	0.703769	0.739934	0.783504	0.831393	0.898193	0.95008	0.98592	1.02064	1.03287	1.04346	1.07784	1.13149	1.17287	1.21548	1.1601	1.11239	1.04073	0.984198	0.961896	1.05137	1.12494	1.19983
		104	1.93605	1.96092	1.95932	1.95205	1.9776	1.98304	1.97653	1.95673	1.92367	1.87111	1.82782	1.77861	1.77409	1.82146	1.68461	1.50342	1.2815	1.02732	0.727308	0.673605	0.681449	0.710324	0.728698	0.757354	0.710989	0.645947	0.601878	0.577005	0.56743	0.576663	0.604921	0.635661	0.667359	0.696065	0.720028	0.740997	0.764036	0.792897	0.82135	0.811188	0.782406	0.766097	0.75873	0.750438	0.771467	0.818318	0.847328
		105	1.51863	1.53467	1.5483	1.55825	1.537	1.53314	1.54097	1.53734	1.36847	1.22216	1.04586	0.895637	0.755726	0.765196	0.753649	0.751246	0.692103	0.63034	0.573782	0.538472	0.525433	0.533005	0.554942	0.586346	0.621888	0.66548	0.714702	0.747059	0.768384	0.773555	0.776037	0.768627	0.768928	0.767917	0.770885	0.76468	0.761682	0.771004	0.789836	0.795756	0.793939	0.797862	0.802643	0.803852	0.824545	0.855709	0.881324
[truncated: 195 more rows]
[truncated: 115 more columns]

## Sheet: Fig. 2j (2hrs)
Figure 2
Panel j
	CDK4/6i, 2hrs HU
[truncated: 287 more rows]
[truncated: 115 more columns]

[truncated: 2 more sheets: Fig. 2j (4hrs), Fig. 2j (6hrs)]
