# Supplementary material for: Loss of CDK4/6 activity in S/G2 phase leads to cell cycle reversal
Source: Nature. 2023 Jul 5;619(7969):363–70. doi: 10.1038/s41586-023-06274-3 (PMC10338338; doi:10.1038/s41586-023-06274-3)
Supplement: Supplementary file 12 — Source Data Fig. 3 [file 41586_2023_6274_MOESM12_ESM.xlsx]

## Sheet: Fig. 3b
Figure 3
Panel b
			mRNA puncta (fold change)				Cells above threshold (%)
		time since treatment (hrs)	E2F1 mRNA		CCNA2 mRNA		cyclin A2 protein levels			CDK2 activity				phospho-Rb levels
		0	1	1	1	1	86.8154	85.12	83.94	88.7479	86.0856	84.36	84.36	87.2069	93.77	83.94
		2	1	0.8023	0.5962	0.4537	87.5935	84.19	82.22	88.2237	86.0774	81.69	83.2	85.9256	83.33	93.13
		4	0.9412	1	0.55	0.4195	84.6603	85.61	79.51	83.5646	83.9692	84.07	79.95	84.6243	77.61	84.04
		6	0.89	0.946	0.6346	0.3902		80	79.63			75.77	81.08		74.98	78.06
		8	0.8235	0.9302	0.38	0.4439	78.9102	65.3	64.19	80.9956	81.5854	70.65	63.92	80.6734	55.63	73.18
		10	0.4706	0.814	0.2692	0.3024	68.2341	58.68	76.22	71.211	69.9677	56.28	76.95	69.0636	52.3	60.7
		12	0.4118	0.563	0.2692	0.221	56.672	55.9	66.82	58.209	61.6323	57	66.98	61.7886	43.88	57.14

## Sheet: Fig. 3d
Figure 3
Panel d
	CDK1i
		Time since treatment (hrs)	-8	-7.8	-7.6	-7.4	-7.2	-7	-6.8	-6.6	-6.4	-6.2	-6	-5.8	-5.6	-5.4	-5.2	-5	-4.8	-4.6	-4.4	-4.2	-4	-3.8	-3.6	-3.4	-3.2	-3	-2.8	-2.6	-2.4	-2.2	-2	-1.8	-1.6	-1.4	-1.2	-1	-0.8	-0.6	-0.4	-0.2	1.0658e-14	0.2	0.4	0.6	0.8	1	1.2
	Cell #	1	1.7453	1.78087	1.84699	1.88244	1.96368	2.02336	1.78686	1.51782	1.26771	1.02118	0.753371	0.775095	0.78199	0.790834	0.764369	0.7539	0.767068	0.811098	0.881915	0.940062	0.993359	1.04018	1.0887	1.13097	1.1796	1.21936	1.2594	1.28439	1.29111	1.31593	1.34616	1.38253	1.42626	1.48449	1.54835	1.61075	1.66097	1.72948	1.57894	1.4375	1.32942	1.25559	1.17447	1.31384	1.43908	1.52122	1.56915
		2	1.7453	1.78087	1.84699	1.88244	1.96368	2.02336	1.78686	1.51782	1.21639	0.949975	0.679515	0.700268	0.722377	0.795874	0.807593	0.801801	0.806771	0.823026	0.858731	0.890877	0.910149	0.932238	0.9644	1.00255	1.04306	1.10266	1.15248	1.20516	1.23003	1.25891	1.28997	1.32437	1.34031	1.3762	1.39905	1.42548	1.43683	1.47	1.36826	1.28308	1.23663	1.20644	1.17211	1.28885	1.39462	1.45794	1.5197
		3	0.926854	0.921344	0.895422	0.865099	0.841835	0.834559	0.861358	0.901249	0.944079	1.00584	1.08776	1.15765	1.22328	1.26541	1.28122	1.26129	1.24439	1.23263	1.25017	1.27494	1.31986	1.37727	1.42319	1.47676	1.53892	1.60222	1.6506	1.69457	1.69436	1.69023	1.6962	1.72079	1.72096	1.75259	1.77653	1.77847	1.75672	1.76567	1.70146	1.66649	1.61869	1.58043	1.55745	1.59434	1.58822	1.60317	1.62612
		4	2.22713	2.29075	2.31775	2.11227	1.85967	1.55412	1.24445	0.978448	0.90536	0.85541	0.809673	0.753949	0.694116	0.672603	0.685655	0.722643	0.769748	0.822589	0.876312	0.926591	0.97089	1.01644	1.05735	1.09886	1.14021	1.18785	1.22926	1.26645	1.30834	1.35173	1.39503	1.43806	1.48654	1.53272	1.58658	1.64252	1.70859	1.77438	1.63939	1.50044	1.38063	1.27036	1.17394	1.27914	1.37839	1.4476	1.49721
		5	0.840984	0.841546	0.830882	0.832739	0.819541	0.807308	0.806727	0.810856	0.824792	0.895957	1.00522	1.103	1.21927	1.31805	1.37315	1.38155	1.38216	1.36691	1.35617	1.30544	1.25474	1.21006	1.16129	1.1483	1.20572	1.27061	1.34837	1.4594	1.54155	1.59408	1.65369	1.71815	1.76284	1.81508	1.85981	1.88251	1.90951	1.9235	1.77633	1.65419	1.56735	1.50038	1.43729	1.54185	1.64057	1.70433	1.73859
		6	0.90037	0.916047	0.914817	0.914922	0.900466	0.890532	0.913588	0.975818	1.04851	1.1115	1.1655	1.20992	1.25315	1.2904	1.33351	1.37701	1.46461	1.47511	1.44763	1.44441	1.43899	1.34187	1.32167	1.37643	1.40025	1.4075	1.44525	1.4578	1.45488	1.44051	1.44854	1.4889	1.53018	1.5575	1.60014	1.64451	1.6551	1.6872	1.58058	1.53366	1.50433	1.50324	1.4859	1.61108	1.67997	1.73602	1.77208
		7	2.07972	2.13708	2.18844	2.25984	2.3255	2.36856	2.37933	2.41282	2.28526	1.97749	1.67624	1.40571	1.12752	0.981446	0.991568	1.00259	0.99063	0.974766	0.973003	0.996587	1.0336	1.07393	1.11254	1.15486	1.18895	1.23259	1.2783	1.32268	1.37159	1.41543	1.43712	1.46121	1.47082	1.47402	1.49834	1.5331	1.58208	1.63882	1.51565	1.37858	1.27418	1.16847	1.07868	1.14987	1.20644	1.22437	1.2332
		8	2.07972	2.13708	2.18844	2.25984	2.3255	2.36856	2.37933	2.41282	2.28526	1.97749	1.67624	1.40322	1.12053	0.966063	0.970345	0.978326	0.965922	0.954056	0.962229	0.991966	1.03702	1.08959	1.14409	1.19913	1.24729	1.28393	1.3184	1.33856	1.36033	1.36476	1.37321	1.39347	1.42061	1.44953	1.49519	1.53654	1.56329	1.58814	1.47284	1.36735	1.31231	1.27935	1.25978	1.39085	1.51171	1.55836	1.57614
		9	2.60025	2.59869	2.61954	2.64402	2.65252	2.63526	2.62817	2.59501	2.59192	2.57166	2.53953	2.43324	2.10074	1.7461	1.42068	1.13317	0.936746	0.951986	0.944566	0.922421	0.888828	0.835213	0.809005	0.811951	0.832307	0.861745	0.896682	0.932076	0.971425	1.01254	1.05932	1.11523	1.16421	1.20983	1.24694	1.27661	1.29482	1.31773	1.24646	1.17165	1.10955	1.05981	1.00182	1.03681	1.06901	1.09505	1.11161
		10	2.2992	2.32457	2.3527	2.3581	2.34805	2.33283	2.36428	2.38236	2.37018	2.20289	1.93121	1.6115	1.28264	0.953489	0.847884	0.842643	0.819425	0.782435	0.789407	0.746049	0.712974	0.7168	0.745964	0.783239	0.817856	0.842555	0.860171	0.895373	0.938487	0.98611	1.04367	1.10775	1.1503	1.1892	1.22216	1.24221	1.26829	1.29546	1.21558	1.13909	1.08474	1.03669	0.988293	1.04529	1.09689	1.13131	1.15247
		11	1.98896	1.93518	1.91091	1.9126	1.96571	2.04232	1.8207	1.56696	1.29095	1.03331	0.756012	0.76935	0.810925	0.880928	0.900944	0.91805	0.954693	1.01543	1.0825	1.16687	1.25993	1.3549	1.43073	1.52008	1.59519	1.63056	1.66036	1.71136	1.73951	1.75321	1.77002	1.80631	1.79031	1.77702	1.76543	1.7564	1.72389	1.72106	1.58106	1.42876	1.3405	1.29485	1.25707	1.36127	1.50514	1.58597	1.63725
		12	1.10981	0.892136	0.911834	0.916046	0.922957	0.914638	0.908122	0.94085	0.99652	1.0841	1.1967	1.30235	1.39051	1.47791	1.55042	1.60587	1.65327	1.69362	1.73157	1.76408	1.80249	1.82932	1.8468	1.86283	1.84823	1.83506	1.83443	1.85169	1.86117	1.87627	1.88429	1.87355	1.86649	1.85623	1.86149	1.88714	1.92445	1.94002	1.80772	1.64003	1.51017	1.4173	1.34536	1.44706	1.59572	1.69789	1.75344
		13	1.7027	1.70326	1.7012	1.70968	1.7109	1.75962	1.80548	1.84584	1.8649	1.82113	1.60978	1.41852	1.21011	0.98442	0.799157	0.805927	0.821064	0.845276	0.863933	0.885001	0.889251	0.897457	0.919954	0.94903	0.994876	1.03423	1.06663	1.11832	1.17295	1.2213	1.26484	1.33157	1.37571	1.41561	1.46571	1.52174	1.5387	1.54234	1.45096	1.33226	1.23285	1.16526	1.11163	1.16076	1.2232	1.27632	1.32427
		14	1.7027	1.70326	1.7012	1.70968	1.7109	1.75962	1.80548	1.84584	1.8649	1.82113	1.60978	1.41852	1.21011	1.03017	0.881395	0.92409	0.963943	1.02277	1.02754	1.04156	1.03688	1.04423	1.04707	1.06262	1.09832	1.13685	1.17528	1.20609	1.23907	1.26985	1.28835	1.31364	1.3466	1.37676	1.39318	1.40898	1.40684	1.42407	1.34155	1.2661	1.20471	1.16344	1.11276	1.15986	1.20278	1.23608	1.25971
		15	1.82292	1.83844	1.85353	1.8486	1.66191	1.42646	1.20138	1.00663	0.824825	0.857857	0.886203	0.92599	0.934467	0.973362	1.02091	1.10007	1.20562	1.30463	1.38758	1.47002	1.52613	1.56212	1.59822	1.63446	1.64863	1.66751	1.6644	1.6243	1.55507	1.50229	1.47721	1.46312	1.46242	1.5256	1.55448	1.58655	1.63684	1.69696	1.59237	1.55268	1.53227	1.49689	1.49835	1.59882	1.67884	1.72028	1.74388
		16	1.65738	1.60412	1.398	1.15836	0.954895	0.831598	0.692723	0.694814	0.743545	0.779037	0.774739	0.771148	0.774454	0.796718	0.83175	0.873415	0.912483	0.955329	1.02576	1.08702	1.1475	1.22094	1.30127	1.35035	1.39145	1.43761	1.48566	1.51944	1.53072	1.54211	1.54403	1.5226	1.5183	1.53758	1.56037	1.5893	1.64927	1.70321	1.61824	1.5216	1.43705	1.34938	1.28264	1.37471	1.49	1.59586	1.6866
		17	1.65738	1.60412	1.398	1.15836	0.927093	0.807853	0.688079	0.704414	0.768601	0.838347	0.835436	0.821133	0.831539	0.849893	0.883177	0.926319	0.966238	0.999102	1.03675	1.06975	1.10049	1.13825	1.19944	1.26646	1.32122	1.37556	1.44451	1.48315	1.49185	1.52346	1.55612	1.56632	1.59405	1.64963	1.68841	1.74128	1.81853	1.86437	1.75538	1.654	1.55283	1.44522	1.37765	1.4642	1.54871	1.62468	1.6866
		18	1.86243	1.90408	1.69806	1.47412	1.16572	0.932631	0.684663	0.674119	0.701783	0.742759	0.719543	0.708184	0.703549	0.710486	0.735939	0.741967	0.710915	0.693631	0.677952	0.6231	0.644258	0.687534	0.712502	0.809376	0.903606	0.971755	1.00766	1.04373	1.0328	1.05287	1.02467	1.03809	1.10201	1.15827	1.21655	1.27849	1.33614	1.38967	1.3377	1.29679	1.28018	1.2734	1.24096	1.30466	1.37482	1.41756	1.44751
		19	1.93328	1.93514	1.97446	1.99037	1.95708	1.9431	1.89829	1.79564	1.62476	1.42634	1.17548	0.960895	0.817719	0.781487	0.806002	0.87347	0.902304	0.934954	0.962153	1.00821	1.06431	1.12498	1.1744	1.20592	1.2396	1.26886	1.29387	1.32229	1.35374	1.37253	1.39183	1.41333	1.43352	1.45576	1.48217	1.518	1.5596	1.61219	1.56014	1.49914	1.46463	1.44532	1.42378	1.50326	1.58892	1.65028	1.68323
		20	1.93328	1.93514	1.97446	1.99037	1.95708	1.9431	1.89829	1.79564	1.62476	1.42634	1.17548	0.936776	0.810409	0.766008	0.79266	0.858871	0.900255	0.892478	0.893242	0.916434	0.956477	1.01539	1.09212	1.16855	1.22367	1.27533	1.32957	1.35571	1.39129	1.42308	1.45002	1.44912	1.47541	1.48551	1.49733	1.50342	1.54289	1.57657	1.50769	1.44459	1.40584	1.3779	1.35696	1.447	1.53158	1.60402	1.64635
		21	1.35642	1.15616	0.9385	0.850369	0.833294	0.841896	0.82448	0.806331	0.812476	0.840677	0.875226	0.925756	0.988548	1.05087	1.11147	1.16583	1.20509	1.23647	1.27643	1.29798	1.28762	1.2823	1.26507	1.22787	1.22057	1.25133	1.28447	1.31209	1.34342	1.33442	1.33511	1.32448	1.34794	1.36877	1.39823	1.42015	1.45328	1.46894	1.38242	1.30721	1.24143	1.19397	1.1572	1.22537	1.28466	1.33487	1.35553
		22	0.790985	0.61538	0.446028	0.460324	0.497199	0.539142	0.628186	0.663149	0.721862	0.769577	0.821006	0.859777	0.919402	0.9655	1.02512	1.05143	1.133	1.20406	1.25671	1.27302	1.31333	1.26997	1.19596	1.15231	1.1574	1.15696	1.2041	1.27379	1.32016	1.34704	1.35168	1.32592	1.28863	1.24953	1.2516	1.28841	1.37085	1.43986	1.43708	1.39517	1.36767	1.32537	1.31306	1.38421	1.44844	1.48849	1.5264
		23	0.820922	0.748823	0.606021	0.641433	0.678834	0.68844	0.67289	0.669457	0.694893	0.733163	0.774415	0.819413	0.889141	0.955845	1.0355	1.11118	1.15964	1.19154	1.2025	1.18291	1.15439	1.14624	1.18908	1.26992	1.35788	1.4486	1.53657	1.5555	1.49614	1.4963	1.45101	1.42198	1.398	1.42649	1.37533	1.44338	1.49921	1.52118	1.47049	1.5028	1.48729	1.44188	1.44885	1.54521	1.57698	1.5696	1.56673
		24	NaN	NaN	NaN	NaN	NaN	NaN	NaN	NaN	NaN	NaN	2.27503	2.36957	2.05988	1.75238	1.35392	1.05297	0.768312	0.755714	0.752615	0.79616	0.768256	0.72921	0.712137	0.71613	0.73324	0.759282	0.806177	0.863539	0.934774	1.00929	1.09119	1.17076	1.23218	1.31488	1.39204	1.43784	1.46711	1.49422	1.40716	1.32143	1.2763	1.24372	1.23129	1.30268	1.37452	1.41466	1.44422
		25	1.65405	1.63622	1.57643	1.40411	1.21094	1.0262	0.848461	0.711813	0.720259	0.755249	0.796943	0.799075	0.79233	0.780657	0.789304	0.801322	0.828454	0.8704	0.915288	0.957831	1.00652	1.04634	1.07551	1.10306	1.13071	1.15824	1.18375	1.20086	1.21234	1.23388	1.25488	1.28225	1.31864	1.34364	1.37213	1.4055	1.43325	1.4642	1.40965	1.37977	1.38253	1.38682	1.38701	1.459	1.49898	1.50217	1.49658
		26	1.65405	1.63622	1.57643	1.40411	1.21094	1.0262	0.840134	0.718075	0.716074	0.738181	0.75771	0.740663	0.700516	0.68138	0.688956	0.713518	0.755107	0.809615	0.86098	0.917509	0.977398	1.03876	1.07486	1.11111	1.14893	1.18272	1.21722	1.27056	1.31744	1.35914	1.397	1.41908	1.44263	1.47006	1.51087	1.55238	1.6086	1.65526	1.59821	1.53842	1.49313	1.44871	1.40196	1.45761	1.50109	1.53154	1.54806
		27	1.09633	0.868314	0.840207	0.857512	0.888735	0.898449	0.903491	0.920162	0.965326	1.01921	1.0741	1.12369	1.18321	1.23013	1.28146	1.33319	1.39361	1.43999	1.47924	1.50353	1.53775	1.57165	1.59862	1.62076	1.66541	1.70619	1.75678	1.82948	1.93806	2.01238	2.03577	1.97733	1.93379	1.8977	1.86177	1.8792	1.98332	2.05649	1.93207	1.86978	1.78704	1.69055	1.58599	1.64719	1.67982	1.71837	1.7621
		28	1.09323	0.855916	0.826095	0.84358	0.871468	0.876326	0.888008	0.913264	0.95428	1.02633	1.10111	1.19027	1.24408	1.29384	1.33989	1.36332	1.36558	1.3824	1.38648	1.36816	1.37294	1.3699	1.38013	1.40759	1.43906	1.4658	1.49803	1.52772	1.57801	1.64236	1.70808	1.77259	1.8351	1.86697	1.87748	1.8969	1.90701	1.91358	1.80458	1.73199	1.66711	1.6097	1.55148	1.62491	1.66813	1.67714	1.70464
		29	1.89106	1.94219	1.9757	1.96568	1.9525	2.00301	2.05279	2.02178	1.81299	1.60284	1.33309	1.05579	0.843239	0.826518	0.816544	0.794898	0.77677	0.793392	0.834	0.900087	0.974515	1.06217	1.13455	1.21795	1.27914	1.33604	1.38552	1.42222	1.44943	1.48509	1.48106	1.48542	1.52689	1.56803	1.59474	1.67885	1.74586	1.78688	1.69175	1.61513	1.53111	1.47775	1.44037	1.52053	1.57897	1.63303	1.65704
		30	1.89106	1.94219	1.9757	1.96568	1.9525	2.00301	2.05279	2.02178	1.81299	1.60284	1.33943	1.07184	0.876197	0.868015	0.860828	0.82753	0.787451	0.77022	0.786023	0.814379	0.852674	0.912115	0.964573	1.02004	1.08884	1.16956	1.22711	1.2781	1.31577	1.32691	1.33685	1.35375	1.3962	1.44907	1.5128	1.56353	1.6267	1.67894	1.62133	1.57521	1.52949	1.467	1.39073	1.43551	1.45558	1.47412	1.5102
		31	1.76944	1.57099	1.36869	1.12259	0.932988	0.881693	0.900012	0.910437	0.948249	0.992248	1.03556	1.09494	1.17688	1.2401	1.286	1.31317	1.33844	1.33993	1.34009	1.34247	1.36369	1.3812	1.39229	1.41525	1.44437	1.46917	1.51718	1.5985	1.67883	1.74741	1.81472	1.85677	1.86281	1.85031	1.8496	1.84402	1.84527	1.85898	1.8055	1.75891	1.71602	1.68559	1.63537	1.65038	1.65712	1.6437	1.62834
		32	1.76944	1.57099	1.36869	1.12259	0.940516	0.893939	0.922915	0.956077	1.01642	1.07892	1.13933	1.22344	1.30352	1.36909	1.39454	1.41248	1.41252	1.39566	1.3826	1.40325	1.43455	1.46938	1.51272	1.55092	1.5832	1.61986	1.67073	1.71012	1.75401	1.76826	1.78478	1.76167	1.75258	1.74485	1.76563	1.76492	1.77656	1.78536	1.74026	1.68882	1.63135	1.59882	1.57952	1.60896	1.63879	1.67298	1.70695
		33	2.08746	2.15664	2.25336	2.32743	2.39391	2.42631	2.42245	2.08921	1.77155	1.45557	1.14694	0.855851	0.890407	0.890193	0.916983	0.956181	0.980255	1.00526	1.074	1.16803	1.24418	1.30266	1.35804	1.39264	1.37746	1.37481	1.3944	1.41267	1.43197	1.47082	1.50842	1.53305	1.5615	1.58039	1.6068	1.63316	1.66195	1.69878	1.64661	1.59723	1.55386	1.5256	1.47895	1.52586	1.57312	1.65164	1.68425
		34	1.09474	0.889852	0.90718	0.927654	0.927949	0.952458	0.977143	1.02653	1.1267	1.21824	1.28113	1.28793	1.34498	1.34059	1.39996	1.46367	1.56741	1.58894	1.61975	1.58724	1.54581	1.51271	1.49723	1.49586	1.49091	1.48566	1.48939	1.51912	1.53801	1.58643	1.65963	1.754	1.85038	1.93856	1.96128	1.94487	1.8816	1.78357	1.65407	1.61757	1.61075	1.62631	1.64143	1.69361	1.69148	1.683	1.69537
		35	0.958438	0.98853	1.00852	1.0603	1.15758	1.25663	1.36577	1.49153	1.60455	1.67967	1.71731	1.77676	1.80055	1.84142	1.83959	1.83168	1.78705	1.75664	1.69693	1.63905	1.59601	1.55889	1.51489	1.48177	1.49904	1.54152	1.5847	1.61913	1.64293	1.60621	1.54999	1.52412	1.51765	1.51185	1.54696	1.58831	1.62603	1.67127	1.62665	1.58385	1.52336	1.45874	1.40629	1.45238	1.50177	1.57362	1.62753
		36	1.28786	1.10527	0.803951	0.805297	0.834825	0.849099	0.852871	0.841534	0.811099	0.750604	0.695424	0.655592	0.64766	0.656183	0.678297	0.707208	0.74129	0.772656	0.813495	0.859514	0.913509	0.978606	1.05844	1.13125	1.19314	1.24784	1.29278	1.32238	1.35332	1.35174	1.35866	1.37318	1.40548	1.42693	1.48931	1.52702	1.54952	1.57228	1.52981	1.47993	1.44597	1.40336	1.35566	1.40063	1.44426	1.48011	1.50845
		37	1.28786	1.10527	0.803951	0.759864	0.734256	0.735259	0.708336	0.675889	0.680314	0.674256	0.638154	0.638036	0.658955	0.691286	0.729375	0.769027	0.814862	0.859997	0.901952	0.940974	0.977335	1.00192	1.02943	1.0569	1.07851	1.09773	1.12482	1.14556	1.16832	1.19105	1.21859	1.24338	1.28459	1.31359	1.33693	1.35659	1.38216	1.38773	1.32493	1.27022	1.23194	1.19276	1.16325	1.20111	1.25475	1.2933	1.33152
		38	1.2001	0.987778	0.862861	0.854403	0.813004	0.736399	0.708352	0.703647	0.726646	0.791127	0.857276	0.89317	0.893459	0.889792	0.867549	0.847586	0.855423	0.88144	0.896873	0.920462	0.953131	0.989541	1.06196	1.18029	1.30289	1.40137	1.49065	1.53242	1.51894	1.49384	1.48023	1.46421	1.46683	1.49506	1.53402	1.5569	1.56827	1.57411	1.48739	1.40674	1.35809	1.3218	1.29025	1.32955	1.37011	1.40488	1.44474
		39	1.18382	0.942922	0.811517	0.796904	0.749897	0.675473	0.645653	0.60536	0.580249	0.588981	0.620797	0.659965	0.700242	0.748778	0.809214	0.870493	0.946035	1.02467	1.10151	1.16991	1.21519	1.25059	1.27406	1.30461	1.32542	1.35063	1.38206	1.41611	1.42789	1.44437	1.47282	1.47605	1.4934	1.52576	1.54755	1.58165	1.62299	1.64261	1.56206	1.52904	1.48997	1.48346	1.47949	1.56659	1.621	1.65563	1.67368
		40	2.04609	2.04683	1.99511	2.00685	2.00976	2.02483	2.0132	1.81188	1.58526	1.35891	1.11677	0.920912	0.924696	0.910423	0.888745	0.864521	0.872859	0.913723	0.987808	1.06477	1.15626	1.24153	1.3066	1.34639	1.36457	1.37815	1.39037	1.4136	1.45395	1.50344	1.52967	1.5729	1.61135	1.63696	1.66989	1.74352	1.81304	1.8237	1.7771	1.71566	1.6248	1.52931	1.47621	1.48285	1.5196	1.5899	1.6531
		41	2.04609	2.04683	1.99511	2.00685	2.00976	2.02483	2.0132	1.81188	1.58526	1.34652	1.10965	0.926327	0.949444	0.944059	0.94115	0.912004	0.912508	0.938492	0.994114	1.06344	1.14347	1.22309	1.29517	1.36465	1.41836	1.45386	1.47179	1.47784	1.46565	1.4562	1.46524	1.48332	1.50632	1.54741	1.59072	1.6209	1.65017	1.68772	1.63281	1.58441	1.56809	1.55751	1.53695	1.60686	1.65846	1.66323	1.66185
		42	1.86432	1.8261	1.867	1.96249	2.05822	2.10226	2.17038	2.17891	2.11698	2.04899	2.01336	1.98626	1.98976	2.03994	2.08237	2.07891	1.80418	1.5421	1.26694	1.03014	0.846068	0.90969	0.924215	0.94919	0.960559	0.94203	0.925945	0.925307	0.935262	0.949237	0.968293	0.995169	1.01821	1.04925	1.08497	1.12527	1.16857	1.21527	1.16687	1.09736	1.03313	0.97637	0.932199	0.978918	1.04208	1.0978	1.13917
		43	1.16666	0.958011	0.824672	0.816001	0.853654	0.843828	0.814224	0.805429	0.822366	0.854729	0.91329	0.993099	1.07895	1.17287	1.2697	1.34573	1.38565	1.41701	1.44729	1.46037	1.47161	1.49891	1.53118	1.54759	1.56098	1.58638	1.61259	1.62637	1.62511	1.61315	1.59982	1.57757	1.5983	1.6083	1.64665	1.66875	1.71971	1.72997	1.63727	1.55902	1.51213	1.43986	1.38191	1.46844	1.53526	1.58205	1.63652
		44	1.17964	0.975528	0.853783	0.85183	0.892458	0.869077	0.828913	0.796606	0.788124	0.797108	0.818629	0.865357	0.926792	1.00261	1.081	1.16234	1.21828	1.26068	1.29059	1.32069	1.34198	1.36795	1.39724	1.40147	1.38813	1.37546	1.37063	1.37184	1.40247	1.43578	1.48167	1.53101	1.57578	1.63226	1.68659	1.72411	1.76681	1.81605	1.70528	1.62715	1.56317	1.48892	1.40422	1.45759	1.4954	1.51109	1.52691
		45	2.11361	2.03202	1.95139	1.88451	1.85207	1.82998	1.87063	1.8911	1.91519	1.71855	1.51765	1.19863	0.902667	0.666956	0.702722	0.729406	0.795952	0.86579	0.86369	0.808803	0.756488	0.74046	0.747409	0.768281	0.795055	0.834966	0.868655	0.893586	0.925191	0.959105	0.982104	1.02096	1.05894	1.095	1.1216	1.16165	1.18826	1.22124	1.15449	1.09866	1.07253	1.07963	1.10737	1.24135	1.36593	1.46452	1.50951
		46	1.73707	1.46643	1.15832	0.894383	0.884656	0.895233	0.924361	0.924722	0.921349	0.944625	0.996246	1.0818	1.18694	1.27287	1.37879	1.48118	1.5822	1.68311	1.76961	1.80159	1.80043	1.77923	1.72693	1.65981	1.64477	1.63432	1.59572	1.56112	1.55501	1.53756	1.54157	1.54856	1.57935	1.63448	1.68015	1.71657	1.77574	1.80144	1.72558	1.67281	1.62958	1.57343	1.49991	1.52129	1.54831	1.63746	1.66964
		47	1.92184	1.92994	1.92912	1.9475	1.95686	1.92848	1.91615	1.91172	1.89358	1.90811	1.71729	1.52329	1.31142	1.1177	0.902102	0.904938	0.879266	0.856042	0.818908	0.783204	0.77551	0.797715	0.845002	0.901282	0.96122	1.01991	1.0802	1.12507	1.16916	1.20955	1.24854	1.28275	1.3183	1.34313	1.36439	1.3855	1.41656	1.44299	1.39108	1.34795	1.30023	1.24767	1.20515	1.24864	1.29361	1.33381	1.35801
		48	1.92184	1.92994	1.92912	1.9475	1.95686	1.92848	1.91615	1.91172	1.89358	1.90811	1.71729	1.52329	1.31267	1.12327	0.914782	0.924469	0.913164	0.901468	0.862733	0.821604	0.800963	0.805674	0.826958	0.860484	0.892293	0.93981	1.00131	1.06767	1.1406	1.21558	1.28401	1.32053	1.34495	1.37163	1.39538	1.41806	1.44522	1.46937	1.38114	1.30925	1.24606	1.19973	1.16748	1.23438	1.29424	1.34094	1.37633
		49	0.876475	0.848271	0.807601	0.762258	0.72467	0.706617	0.733599	0.770248	0.804984	0.840015	0.878652	0.906835	0.9379	0.966242	0.987935	1.01235	1.03671	1.04769	1.06527	1.08217	1.08982	1.10162	1.12994	1.15526	1.17906	1.2148	1.25085	1.28326	1.32485	1.36737	1.40561	1.46559	1.5279	1.59007	1.62686	1.65626	1.6601	1.65257	1.5049	1.38979	1.3129	1.24532	1.17863	1.25222	1.31393	1.34554	1.36956
		50	1.96828	1.95924	1.96227	1.96527	1.93721	1.93655	1.97161	1.97307	1.7347	1.53003	1.23812	0.940788	0.722679	0.733604	0.707493	0.729299	0.73104	0.678616	0.644327	0.647331	0.680284	0.736238	0.795289	0.867082	0.937138	1.00689	1.05772	1.1073	1.14908	1.18447	1.21316	1.25993	1.3112	1.3556	1.3944	1.43869	1.47558	1.50226	1.40936	1.32017	1.23079	1.14638	1.07222	1.12345	1.17256	1.20503	1.22204
		51	1.9825	1.9844	1.97676	2.00609	2.02199	2.01536	2.00642	2.01332	2.01879	2.03545	2.05917	2.0927	1.87358	1.62963	1.39303	1.15284	0.90396	0.880275	0.852107	0.799612	0.745799	0.707604	0.699543	0.714996	0.746147	0.784323	0.832667	0.873122	0.897268	0.923338	0.953916	0.968578	0.997962	1.04044	1.07956	1.12899	1.19963	1.22826	1.18143	1.14028	1.1123	1.0724	1.07456	1.14158	1.20716	1.2358	1.25273
		52	1.66428	1.64953	1.65888	1.64174	1.6399	1.72292	1.77527	1.83622	1.90705	1.99783	1.99147	1.8924	1.66458	1.40877	1.09645	0.783119	0.704198	0.710144	0.71922	0.738687	0.792538	0.775091	0.771704	0.793445	0.849001	0.91546	0.997512	1.08232	1.17259	1.2485	1.30445	1.37764	1.43263	1.48389	1.51788	1.54397	1.55188	1.56856	1.45245	1.37308	1.32437	1.25545	1.22114	1.32244	1.3974	1.44765	1.5059
		53	2.2002	2.18868	2.20031	1.95227	1.6975	1.44139	1.19083	0.930823	0.914129	0.924363	0.941386	0.962339	1.00084	1.05911	1.12528	1.18202	1.22306	1.29085	1.35707	1.39303	1.4358	1.48777	1.4941	1.5124	1.55235	1.59415	1.64262	1.70679	1.75725	1.78693	1.76976	1.7289	1.66885	1.60801	1.5591	1.5443	1.52791	1.51072	1.44302	1.3992	1.35827	1.35949	1.35911	1.40803	1.44474	1.46874	1.47873
		54	2.04333	1.99127	1.77502	1.54113	1.29657	1.09463	0.913848	0.906237	0.900043	0.901533	0.900229	0.916776	0.951622	1.01505	1.08026	1.1405	1.19714	1.25363	1.28989	1.30149	1.31348	1.32631	1.3276	1.32681	1.32857	1.30691	1.29276	1.28642	1.29183	1.32046	1.37747	1.42114	1.4355	1.45121	1.45808	1.48831	1.48329	1.48716	1.44629	1.42786	1.40554	1.41554	1.46936	1.58699	1.67464	1.73647	1.79071
		55	1.65371	1.42256	1.1789	0.919329	0.911322	0.924628	0.926801	0.925282	0.947075	0.990918	1.0514	1.10745	1.1514	1.18627	1.18398	1.17925	1.1927	1.20404	1.21911	1.26614	1.29571	1.356	1.41948	1.47714	1.50956	1.52212	1.47273	1.39991	1.33007	1.2814	1.27562	1.282	1.3279	1.39847	1.46997	1.50086	1.55612	1.5755	1.52949	1.48881	1.48583	1.46605	1.47892	1.51221	1.51094	1.50235	1.47844
		56	1.14168	0.909813	0.908413	0.880139	0.869791	0.838606	0.815608	0.830363	0.87808	0.926245	0.986505	1.04194	1.09064	1.12564	1.16464	1.19584	1.23421	1.27242	1.31815	1.36489	1.40965	1.42395	1.45865	1.4878	1.51398	1.53067	1.55255	1.54225	1.52109	1.48831	1.45516	1.44366	1.45362	1.46484	1.48475	1.51092	1.53784	1.55082	1.51047	1.47927	1.44774	1.40232	1.33998	1.33215	1.32728	1.31334	1.31305
		57	1.14585	0.916428	0.916538	0.887663	0.869441	0.822601	0.780053	0.779009	0.807726	0.854531	0.900817	0.939031	0.964277	0.988485	1.01541	1.05231	1.09889	1.14291	1.17628	1.20087	1.22709	1.24989	1.26746	1.29699	1.32324	1.34466	1.37469	1.42952	1.4715	1.51379	1.55758	1.58236	1.58351	1.57861	1.56755	1.54809	1.53641	1.5233	1.46673	1.43642	1.41835	1.39972	1.38815	1.43773	1.4654	1.48651	1.5137
		58	NaN	NaN	NaN	NaN	NaN	NaN	NaN	NaN	NaN	NaN	NaN	NaN	NaN	NaN	1.67874	1.78926	1.3688	1.1605	0.960597	0.756881	0.79211	0.820863	0.875747	0.934039	0.975056	1.04265	1.12984	1.22504	1.27232	1.28921	1.29406	1.28353	1.24907	1.23417	1.25168	1.27232	1.27569	1.28413	1.24164	1.19646	1.15332	1.15086	1.16203	1.23738	1.28807	1.32609	1.33765
		59	2.0192	2.01949	1.99412	1.97341	1.96167	1.95946	1.94477	1.95091	1.96659	2.00218	2.00507	2.02432	2.04285	1.7879	1.54096	1.30989	1.0804	0.85865	0.908501	0.937366	0.971211	0.9823	0.982738	0.976613	0.978614	0.984197	0.996958	1.01821	1.04173	1.07284	1.09793	1.11758	1.13298	1.14148	1.13192	1.13276	1.14744	1.16731	1.11364	1.09187	1.09188	1.09751	1.1029	1.2002	1.26524	1.29072	1.29973
		60	2.0192	2.01949	1.99412	1.97341	1.96167	1.95946	1.94477	1.95091	1.96659	2.00218	2.00507	2.02432	2.04285	1.7879	1.54096	1.30989	1.08478	0.861123	0.895075	0.908922	0.930848	0.935981	0.942173	0.960143	0.992333	1.03461	1.08772	1.13884	1.18451	1.22962	1.2628	1.29236	1.31598	1.33806	1.34227	1.34354	1.33119	1.33439	1.24352	1.18274	1.14438	1.12671	1.09747	1.1709	1.23086	1.26495	1.2867
		61	1.05801	0.833845	0.874769	0.831117	0.794644	0.737481	0.6634	0.615706	0.614613	0.636278	0.682325	0.744169	0.81139	0.882951	0.936789	0.984649	1.0183	1.04581	1.06785	1.09373	1.10743	1.12656	1.14882	1.17676	1.20605	1.2459	1.28065	1.293	1.2707	1.24988	1.2264	1.24049	1.26423	1.31024	1.36151	1.41924	1.45116	1.50789	1.46495	1.42297	1.39141	1.35305	1.3191	1.39042	1.46006	1.498	1.53075
		62	1.09056	0.848149	0.616195	0.599854	0.663731	0.793614	0.87209	0.860615	0.859649	0.854825	0.873748	0.895992	0.947342	1.02618	1.10312	1.15437	1.22226	1.26673	1.27381	1.27385	1.28577	1.28702	1.30336	1.30841	1.34094	1.41355	1.49137	1.57629	1.67462	1.73579	1.77574	1.81696	1.84315	1.87722	1.93782	1.99263	2.03593	2.10129	2.00255	1.91019	1.82296	1.7634	1.66547	1.73918	1.79644	1.83003	1.84243
		63	1.10604	0.900299	0.667767	0.647819	0.706084	0.81988	0.874771	0.860712	0.859722	0.879697	0.90556	0.933764	0.983869	1.03106	1.07455	1.10762	1.1435	1.1873	1.23767	1.25525	1.3028	1.34673	1.3671	1.39449	1.4533	1.51533	1.60214	1.67297	1.70704	1.71969	1.69316	1.61754	1.61536	1.63001	1.65049	1.69208	1.74561	1.78522	1.69888	1.64377	1.5862	1.58318	1.55133	1.65871	1.73113	1.78611	1.81702
		64	2.03063	2.04123	2.03616	2.05786	2.11604	2.17401	2.21909	2.05602	1.80472	1.47897	1.16421	0.87711	0.808043	0.777687	0.782139	0.753241	0.727093	0.745419	0.801592	0.88181	0.968621	1.04396	1.0998	1.12783	1.14291	1.16231	1.17489	1.17941	1.18846	1.20789	1.21089	1.22174	1.23577	1.27298	1.32324	1.40056	1.48928	1.58346	1.53159	1.47797	1.42072	1.3678	1.30739	1.36476	1.40024	1.406	1.40172
		65	1.91125	1.93865	2.03634	1.80396	1.55347	1.32235	1.13221	0.848306	0.902142	0.949781	0.997476	1.00988	1.03111	1.05214	1.08362	1.10038	1.12189	1.15407	1.17117	1.20873	1.27185	1.32013	1.36404	1.43161	1.47228	1.51462	1.55423	1.60243	1.62678	1.6467	1.63682	1.64304	1.65587	1.65818	1.66731	1.71515	1.76464	1.79948	1.73437	1.69531	1.63401	1.55364	1.46772	1.50681	1.52118	1.54634	1.60371
		66	1.91125	1.93865	2.03634	1.80396	1.55347	1.33216	1.12531	0.836956	0.876104	0.922224	0.961801	0.982064	0.993412	1.02678	1.06203	1.11923	1.18821	1.269	1.34319	1.41593	1.46493	1.52182	1.57591	1.62352	1.65613	1.69528	1.72619	1.7484	1.76324	1.78246	1.78319	1.77742	1.76061	1.71986	1.6738	1.65571	1.6532	1.67094	1.64314	1.65343	1.64776	1.63926	1.6368	1.70885	1.77159	1.82502	1.88337
		67	NaN	NaN	NaN	NaN	NaN	0.62792	0.797805	0.82648	0.860457	0.855785	0.837363	0.819018	0.829716	0.851859	0.890381	0.931777	0.989737	1.05885	1.14179	1.23533	1.32093	1.40542	1.48733	1.53302	1.57506	1.61847	1.6343	1.63206	1.64121	1.62693	1.65019	1.68477	1.69401	1.73328	1.77177	1.78739	1.78448	1.81688	1.74315	1.6807	1.59339	1.51068	1.42277	1.43304	1.47671	1.471	1.52143
		68	NaN	NaN	NaN	NaN	NaN	NaN	1.86097	1.86845	1.90248	1.90066	1.89439	1.84824	1.79095	1.77686	1.76182	1.78437	1.83564	1.65739	1.41635	1.19206	0.979798	0.75389	0.736308	0.755789	0.794638	0.791996	0.809028	0.870129	0.941603	1.02283	1.13032	1.2506	1.34629	1.42882	1.4924	1.55391	1.60321	1.65386	1.5756	1.51461	1.48057	1.4165	1.32981	1.3587	1.35335	1.32764	1.3133
		69	NaN	NaN	NaN	NaN	NaN	NaN	NaN	NaN	NaN	NaN	NaN	NaN	1.8005	1.82965	1.43768	1.26333	1.0396	0.931513	0.958529	0.965467	0.979944	0.989181	1.02946	1.10473	1.21472	1.31393	1.4127	1.48785	1.5438	1.58399	1.62016	1.63654	1.64976	1.62255	1.60996	1.62884	1.66011	1.66762	1.60642	1.55531	1.49497	1.4516	1.4201	1.52278	1.59127	1.59973	1.60919
		70	1.51426	1.2418	0.969355	0.943966	0.972603	0.979733	0.974625	0.987202	1.00393	1.02815	1.10427	1.18191	1.24722	1.2788	1.3373	1.35728	1.38026	1.42187	1.48315	1.48189	1.47585	1.47521	1.46796	1.48344	1.48167	1.48136	1.46856	1.45944	1.42909	1.42434	1.44685	1.4686	1.51484	1.55629	1.58797	1.5893	1.59355	1.58451	1.54721	1.51025	1.49462	1.4702	1.43851	1.44122	1.46231	1.49004	1.52701
		71	2.39601	2.06043	1.73871	1.44595	1.17511	0.943361	0.966458	1.00243	1.02468	1.01321	0.98717	0.97199	0.973334	0.991026	0.998695	1.02003	1.05073	1.08125	1.10009	1.14145	1.16464	1.19166	1.20296	1.19245	1.17127	1.16017	1.13267	1.12371	1.12962	1.1445	1.16378	1.18894	1.19433	1.18393	1.17746	1.173	1.18669	1.21375	1.18923	1.14917	1.10718	1.05829	1.01446	1.04043	1.08156	1.12736	1.15634
		72	1.60701	1.62412	1.62626	1.63071	1.64821	1.64908	1.64338	1.63439	1.64977	1.64817	1.62216	1.47495	1.31451	1.13886	0.992847	0.889603	0.903834	0.940161	0.983849	1.01718	1.04135	1.08105	1.12426	1.16494	1.19203	1.22592	1.23183	1.21292	1.20077	1.20553	1.20691	1.24101	1.31504	1.38034	1.45519	1.5356	1.58077	1.60435	1.57182	1.52261	1.47811	1.46222	1.45733	1.49977	1.5383	1.54831	1.54229
		73	1.60701	1.62412	1.62626	1.63071	1.64821	1.64908	1.64338	1.63439	1.64977	1.64817	1.62216	1.47495	1.31451	1.13886	0.989639	0.875637	0.897228	0.937476	0.989492	1.03894	1.08007	1.11124	1.14527	1.17585	1.18928	1.19648	1.19072	1.16933	1.14787	1.13982	1.14152	1.16379	1.1966	1.2164	1.24389	1.24823	1.2319	1.20226	1.16093	1.09567	1.05268	1.03333	1.04417	1.08344	1.09863	1.08534	1.06917
		74	1.7276	1.66897	1.66408	1.63546	1.62295	1.6222	1.67282	1.66118	1.66983	1.70707	1.77943	1.8269	1.92157	1.81135	1.63275	1.43931	1.22442	0.997595	0.955324	0.95302	0.972813	1.00987	1.06516	1.13148	1.207	1.28463	1.35221	1.41736	1.46824	1.51728	1.54246	1.56487	1.55543	1.51258	1.47786	1.43486	1.39588	1.39693	1.37332	1.35483	1.34982	1.33742	1.30087	1.3385	1.35744	1.37758	1.40344
		75	1.93358	1.90655	1.89418	1.90131	1.93302	1.7643	1.58307	1.38738	1.18194	0.965965	0.962049	0.991914	1.05174	1.10708	1.17631	1.25131	1.32148	1.37439	1.41106	1.42426	1.47236	1.51942	1.5563	1.57223	1.59394	1.57565	1.53255	1.48766	1.46583	1.45899	1.42193	1.37407	1.31186	1.22782	1.14923	1.08553	1.04373	1.07508	1.14906	1.22256	1.32939	1.43001	1.46722	1.52016	1.55056	1.57192	1.58744
		76	2.37203	2.41053	2.3667	2.05243	1.75648	1.46646	1.18076	0.939326	0.940139	0.906107	0.859956	0.797617	0.758158	0.749132	0.768902	0.801426	0.842031	0.879067	0.916334	0.955593	0.990904	1.02383	1.05129	1.07349	1.08685	1.09412	1.10067	1.10998	1.12454	1.13753	1.15517	1.16572	1.19586	1.21477	1.22878	1.23413	1.24324	1.22713	1.17337	1.13222	1.12053	1.11002	1.10789	1.15186	1.18538	1.19309	1.19862
		77	NaN	NaN	NaN	NaN	NaN	1.95329	2.05024	2.08431	2.1585	2.23575	2.32594	2.30562	2.03101	1.72124	1.40455	1.09449	0.878764	0.891169	0.893492	0.876571	0.839621	0.832786	0.853616	0.893337	0.92654	0.962962	0.992145	1.02048	1.04116	1.07206	1.09444	1.11786	1.14915	1.1883	1.22737	1.27213	1.2992	1.33437	1.303	1.25596	1.20929	1.17467	1.13382	1.13805	1.13855	1.13274	1.12595
		78	1.52762	1.31053	1.10394	0.877516	0.898535	0.862573	0.838886	0.791324	0.729019	0.681295	0.647412	0.630487	0.631111	0.642772	0.655005	0.671864	0.694781	0.719267	0.743553	0.769647	0.79145	0.806866	0.824821	0.840523	0.853529	0.866481	0.881176	0.895353	0.908301	0.925245	0.950086	0.969718	0.994333	1.01715	1.03501	1.05095	1.07967	1.1128	1.08621	1.06607	1.05611	1.05745	1.0614	1.13661	1.21518	1.2807	1.3293
		79	1.83234	1.86156	1.90343	1.92156	1.95265	1.99459	2.0144	2.04163	2.06599	2.07359	2.08405	2.10162	2.11851	2.11938	2.13086	1.86255	1.58104	1.20816	0.959746	0.724814	0.750203	0.78246	0.885734	0.896527	0.905607	0.940211	0.999763	1.08708	1.17973	1.26856	1.35234	1.42518	1.49545	1.53408	1.56681	1.58317	1.58732	1.56703	1.45039	1.3427	1.25315	1.19677	1.13451	1.21102	1.29293	1.36921	1.4274
		80	1.83234	1.86156	1.90343	1.92156	1.95265	1.99459	2.0144	2.04163	2.06599	2.07359	2.08405	2.10162	2.11851	2.11938	2.13086	1.86255	1.58104	1.32532	1.05169	0.818042	0.835824	0.858788	0.833028	0.86343	0.862796	0.897254	0.961723	1.06097	1.13489	1.2212	1.30242	1.36168	1.39293	1.44393	1.46965	1.50904	1.55427	1.5763	1.47043	1.39444	1.32221	1.25243	1.21974	1.32714	1.40653	1.45623	1.48503
		81	2.21914	2.22731	2.23741	2.2446	2.25813	2.23948	2.20909	2.19728	2.18616	2.19163	2.20268	2.23711	1.97015	1.70525	1.43007	1.17682	0.910589	0.914115	0.906958	0.890167	0.867278	0.843563	0.833285	0.847591	0.877972	0.920136	0.966822	1.01958	1.06951	1.11297	1.16387	1.20342	1.23432	1.26028	1.27536	1.28817	1.33284	1.37749	1.32478	1.29452	1.2579	1.19812	1.14676	1.19618	1.22711	1.24888	1.28725
		82	2.21914	2.22731	2.23741	2.2446	2.25813	2.23948	2.20909	2.19728	2.18616	2.19163	2.20268	2.23711	1.97015	1.70525	1.43007	1.17778	0.910512	0.911311	0.902056	0.88422	0.869533	0.86103	0.881439	0.936371	0.996187	1.06545	1.1298	1.18892	1.22664	1.2609	1.27666	1.28211	1.28705	1.29414	1.31318	1.34325	1.38231	1.42264	1.36532	1.30793	1.25399	1.20621	1.15315	1.20001	1.2368	1.26327	1.28695
		83	1.89788	1.8453	1.77346	1.7625	1.73335	1.69904	1.72933	1.77959	1.82295	1.91539	1.97671	2.01051	2.00294	1.99617	1.97211	1.9528	1.74184	1.53397	1.32575	1.12764	0.935648	0.929011	0.925117	0.911684	0.893327	0.885375	0.905774	0.937994	0.97754	1.02314	1.08044	1.12795	1.16824	1.21277	1.25394	1.29351	1.34147	1.39738	1.35956	1.33389	1.30843	1.27701	1.22981	1.27547	1.31469	1.34789	1.38246
		84	1.9135	1.91601	1.91969	1.94632	1.98011	2.01377	2.06256	2.09518	2.10531	2.1059	2.10285	2.09211	1.83985	1.599	1.32364	1.07759	0.855474	0.860668	0.85255	0.872058	0.869178	0.864827	0.881065	0.914846	0.953528	1.01416	1.04542	1.08201	1.12708	1.16684	1.18158	1.2125	1.23828	1.24926	1.26614	1.27399	1.30233	1.32669	1.29406	1.28129	1.27943	1.25758	1.22893	1.27949	1.31576	1.35386	1.41
		85	1.70281	1.69878	1.70362	1.705	1.7256	1.73533	1.74186	1.73735	1.75958	1.8062	1.6138	1.44184	1.25622	1.02695	0.765465	0.755892	0.762239	0.762737	0.775434	0.782628	0.805812	0.814687	0.856051	0.910458	0.969513	1.02652	1.07485	1.10968	1.14357	1.17734	1.21207	1.24283	1.28106	1.31364	1.34611	1.37675	1.40951	1.44332	1.38496	1.33141	1.27855	1.22012	1.16661	1.22303	1.27024	1.29343	1.32475
		86	NaN	NaN	NaN	NaN	NaN	NaN	NaN	0.890268	0.936461	0.952034	0.975564	0.996101	1.019	1.04154	1.06705	1.11049	1.15161	1.2294	1.31215	1.3822	1.43961	1.51619	1.5534	1.61081	1.65702	1.70898	1.72361	1.73812	1.72502	1.7339	1.72155	1.72043	1.72465	1.74795	1.76488	1.79042	1.81465	1.86485	1.79074	1.72936	1.66482	1.60733	1.518	1.54304	1.56556	1.59712	1.64236
		87	NaN	NaN	NaN	NaN	NaN	NaN	NaN	NaN	0.924877	0.9776	0.991396	1.00316	1.00026	0.9873	0.978211	0.982328	0.999996	1.03069	1.05589	1.08637	1.12283	1.14774	1.17426	1.20492	1.23451	1.26872	1.32074	1.37893	1.44219	1.49465	1.54716	1.59037	1.63229	1.6644	1.68712	1.68998	1.6733	1.63951	1.50068	1.39062	1.31252	1.27397	1.26793	1.38304	1.50573	1.62229	1.72172
		88	NaN	NaN	NaN	NaN	NaN	NaN	NaN	NaN	0.924877	0.949964	0.960632	0.986486	1.02173	1.04059	1.08314	1.12882	1.18151	1.22945	1.26424	1.28768	1.30427	1.30685	1.31611	1.33893	1.35527	1.37059	1.39263	1.40459	1.4288	1.46817	1.49362	1.52265	1.58584	1.6413	1.67474	1.71227	1.74661	1.76427	1.66088	1.57248	1.48909	1.41019	1.31057	1.34233	1.35786	1.38741	1.40624
		89	NaN	NaN	NaN	NaN	NaN	NaN	NaN	NaN	NaN	0.808962	0.850024	0.836908	0.85191	0.85796	0.870406	0.903575	0.914474	0.913906	0.918358	0.924668	0.943593	0.988971	1.06198	1.13767	1.11601	1.13429	1.19443	1.17172	1.12816	1.19113	1.19146	1.17054	1.22023	1.31515	1.38943	1.49025	1.55731	1.6016	1.5253	1.46911	1.40067	1.34039	1.29913	1.34044	1.35279	1.35712	1.36994
		90	NaN	NaN	NaN	NaN	NaN	NaN	NaN	NaN	NaN	1.87924	1.82973	1.83408	1.83518	1.64787	1.48881	1.32701	1.13731	0.954357	0.940292	0.903991	0.852759	0.795704	0.740111	0.709418	0.687485	0.69516	0.692191	0.729623	0.768099	0.808859	0.843973	0.907253	0.959653	1.03155	1.11541	1.19417	1.25824	1.28554	1.20796	1.15954	1.12976	1.12195	1.13724	1.26286	1.35311	1.40684	1.44848
		91	1.78407	1.78262	1.77908	1.81276	1.80195	1.81102	1.80119	1.8149	1.79225	1.83932	1.63117	1.4043	1.12739	0.95454	0.728727	0.716944	0.741016	0.783801	0.755985	0.725906	0.71666	0.707654	0.727911	0.775279	0.826262	0.88454	0.957057	1.02884	1.087	1.14365	1.22172	1.29323	1.35904	1.41591	1.47196	1.50433	1.51882	1.5363	1.42557	1.35224	1.304	1.28536	1.25011	1.3487	1.4345	1.46665	1.46957
		92	1.78407	1.78262	1.77908	1.81276	1.80195	1.81102	1.80119	1.8149	1.79225	1.83932	1.63117	1.4043	1.12739	0.858347	0.607927	0.576894	0.574576	0.605929	0.656711	0.636135	0.641524	0.678398	0.722373	0.796185	0.872963	0.94221	1.01076	1.08871	1.15758	1.2416	1.28373	1.29972	1.27952	1.24725	1.21587	1.22356	1.21345	1.23692	1.18396	1.13685	1.11933	1.1464	1.16363	1.26362	1.35762	1.42684	1.45074
		93	1.75564	1.77506	1.81798	1.90145	1.94126	1.96416	1.96422	1.97448	1.95924	1.97443	1.96787	1.95573	1.69569	1.44026	1.11651	0.920203	0.708577	0.733666	0.746802	0.851613	0.870742	0.923169	0.981997	1.04562	1.09838	1.15077	1.21911	1.27184	1.31362	1.35345	1.38915	1.42009	1.44531	1.47206	1.48913	1.50235	1.49151	1.48418	1.39375	1.34386	1.30691	1.30009	1.32295	1.4231	1.49596	1.54649	1.58463
		94	1.59112	1.59984	1.61139	1.61747	1.60056	1.5877	1.58679	1.5478	1.57473	1.62729	1.48949	1.26553	1.07651	0.898399	0.718537	0.701387	0.749809	0.77962	0.762086	0.775569	0.837583	0.928251	1.01554	1.08942	1.15046	1.18032	1.18947	1.18132	1.18312	1.18403	1.16616	1.1554	1.15797	1.15612	1.16568	1.19994	1.22354	1.25271	1.20441	1.19899	1.20143	1.20842	1.21933	1.31985	1.38528	1.42749	1.46518
		95	1.59112	1.59984	1.61139	1.61747	1.60056	1.5877	1.58679	1.5478	1.57473	1.62729	1.48949	1.26553	1.03997	0.855787	0.694236	0.693021	0.733915	0.804726	0.802492	0.790693	0.823322	0.873256	0.92604	0.956757	1.00056	1.01958	1.03898	1.03312	1.05266	1.07483	1.09572	1.10913	1.1655	1.19821	1.23394	1.27044	1.3245	1.37047	1.33745	1.30943	1.31226	1.32202	1.32	1.40332	1.47114	1.5072	1.52232
		96	NaN	NaN	NaN	NaN	NaN	NaN	NaN	NaN	1.79538	1.90892	1.64159	1.45188	1.23669	1.03297	0.884514	0.884361	0.869584	0.836223	0.808772	0.785219	0.772228	0.794417	0.832136	0.868403	0.914377	0.973062	1.02695	1.07466	1.12133	1.14837	1.16251	1.1607	1.16891	1.17365	1.2059	1.24057	1.27082	1.30809	1.26973	1.23926	1.21847	1.21646	1.22222	1.30398	1.37704	1.44349	1.49446
		97	NaN	NaN	NaN	NaN	NaN	NaN	NaN	NaN	1.79538	1.90892	1.64159	1.45188	1.23971	1.04298	0.884075	0.869938	0.850715	0.802598	0.753855	0.733658	0.744303	0.781068	0.849026	0.916442	0.965978	1.01458	1.05173	1.07124	1.1018	1.13911	1.16275	1.19287	1.22821	1.24885	1.27724	1.2931	1.29314	1.28661	1.21914	1.19723	1.20613	1.23528	1.27388	1.38768	1.44119	1.48547	1.51921
		98	2.25252	2.28023	2.26622	2.23432	2.176	2.11899	2.06827	2.04348	2.05327	2.08563	2.10313	2.11314	2.13146	2.12817	2.11373	1.8625	1.60517	1.32984	1.07676	0.846051	0.860384	0.872127	0.879623	0.878213	0.859836	0.85023	0.861312	0.891141	0.928761	0.976106	1.03803	1.1056	1.16498	1.2301	1.28826	1.33507	1.38154	1.42718	1.35073	1.28629	1.24299	1.19808	1.16688	1.24484	1.31405	1.37314	1.42522
		99	2.25252	2.28023	2.26622	2.23432	2.176	2.11899	2.06827	2.04348	2.05327	2.08563	2.10313	2.11314	2.13146	2.12817	2.11373	1.8625	1.60517	1.32984	1.08632	0.853467	0.871222	0.888078	0.904285	0.903699	0.897752	0.903898	0.921006	0.956209	1.0066	1.07263	1.12824	1.18924	1.24934	1.29971	1.33372	1.37539	1.39375	1.38625	1.29292	1.22159	1.15267	1.11214	1.09179	1.16174	1.21974	1.27134	1.32648
		100	2.15552	2.17117	2.18165	2.16608	2.16412	2.17454	2.187	2.17922	2.24169	1.97061	1.699	1.44971	1.23129	0.941456	0.958728	0.976421	1.00995	1.03921	1.1054	1.19619	1.27851	1.35484	1.43193	1.51213	1.58529	1.6676	1.72453	1.74226	1.74115	1.70668	1.67523	1.65981	1.67985	1.70347	1.74995	1.77024	1.78761	1.81155	1.71413	1.66935	1.66212	1.65502	1.65158	1.77186	1.83974	1.89943	1.9423
		101	2.15552	2.17117	2.18165	2.16608	2.16412	2.17454	2.187	2.17922	2.24169	1.97061	1.699	1.44223	1.2246	0.939443	0.961238	0.966539	0.977783	0.976367	0.981902	1.00476	1.04985	1.12212	1.2092	1.30924	1.41715	1.49792	1.57119	1.62459	1.66423	1.69438	1.73239	1.71482	1.71279	1.6972	1.69038	1.68881	1.72377	1.74444	1.69578	1.68179	1.67267	1.67313	1.67569	1.77218	1.84462	1.92249	1.98447
		102	1.31652	1.01504	0.842221	0.88471	0.893556	0.874664	0.871542	0.827666	0.778172	0.758142	0.770427	0.794329	0.829814	0.871734	0.91034	0.948288	0.990786	1.04725	1.09033	1.13488	1.18083	1.22773	1.25627	1.28231	1.31343	1.34297	1.36647	1.39658	1.43545	1.48489	1.54897	1.58761	1.63261	1.67301	1.71473	1.73208	1.7721	1.79013	1.7026	1.62353	1.56499	1.51501	1.47682	1.54752	1.59619	1.63132	1.65295
		103	2.02902	2.06534	2.09121	2.10382	2.16867	2.15265	2.09203	1.81335	1.5664	1.26831	1.03448	0.836589	0.831528	0.812522	0.748103	0.683771	0.627464	0.615605	0.635962	0.680386	0.723044	0.770436	0.828244	0.879519	0.974204	1.10388	1.17216	1.25196	1.31804	1.35084	1.33248	1.35532	1.3397	1.36039	1.34163	1.33943	1.3394	1.3759	1.26855	1.20955	1.1601	1.1344	1.09035	1.20309	1.29068	1.37226	1.45276
		104	2.02902	2.06534	2.09121	2.10382	2.16867	2.15265	2.09203	1.81335	1.5664	1.23443	0.997588	0.791428	0.799388	0.799459	0.782838	0.733863	0.70075	0.689885	0.704047	0.740152	0.756247	0.752003	0.743288	0.762606	0.79074	0.829919	0.888204	1.01069	1.10226	1.18544	1.29252	1.41461	1.44996	1.45383	1.46509	1.48988	1.49676	1.52455	1.46917	1.44179	1.4401	1.43032	1.43131	1.54183	1.61025	1.64354	1.68495
		105	1.85761	1.8055	1.78289	1.7829	1.79773	1.84492	1.86498	1.90229	1.94242	2.00729	1.78267	1.55342	1.29195	1.06455	0.822767	0.836148	0.840675	0.871758	0.869804	0.855838	0.879563	0.924672	0.977091	1.05406	1.12806	1.20206	1.28485	1.3677	1.40994	1.4365	1.45438	1.45584	1.43751	1.43605	1.44877	1.46062	1.48468	1.52531	1.45605	1.38549	1.33319	1.2882	1.24457	1.31251	1.37491	1.41353	1.45728
		106	1.91343	1.91233	1.88068	1.86183	1.84915	1.82073	1.82406	1.8486	1.85368	1.85905	1.8418	1.81016	1.75808	1.64086	1.39344	1.20068	1.02965	0.894208	0.829692	0.877138	0.884645	0.884769	0.870168	0.868817	0.892479	0.934221	0.960503	0.994946	1.02662	1.05185	1.06597	1.08113	1.09163	1.10346	1.1137	1.12559	1.14443	1.16533	1.12429	1.08543	1.04994	1.02134	0.996195	1.03955	1.08906	1.1387	1.17896
		107	1.8459	1.85711	1.86292	1.86036	1.85249	1.83711	1.82913	1.82161	1.82138	1.82543	1.85039	1.87734	1.9019	1.96196	2.01325	1.79364	1.57875	1.35482	1.11252	0.886805	0.916944	0.950634	0.983496	0.994231	0.994454	1.00855	1.00025	1.00787	1.03199	1.06914	1.09376	1.12493	1.15904	1.1842	1.20889	1.23414	1.2766	1.30457	1.25409	1.18812	1.11591	1.04019	0.970269	0.9958	1.03985	1.08304	1.11053
		108	1.8459	1.85711	1.86292	1.86036	1.85249	1.83711	1.82913	1.82161	1.82138	1.82543	1.85039	1.87734	1.9019	1.96196	2.01325	1.79364	1.57875	1.35482	1.10623	0.885346	0.920719	0.955805	0.989993	1.00617	1.0042	1.00247	0.995145	0.995907	1.01288	1.03942	1.07091	1.11399	1.1692	1.22424	1.27595	1.30823	1.33693	1.35684	1.29222	1.22177	1.18034	1.1401	1.09995	1.14317	1.19589	1.23296	1.25634
		109	2.07272	2.1168	2.08834	2.06715	1.80535	1.53617	1.23981	1.03254	0.837504	0.864668	0.874421	0.884245	0.88078	0.869136	0.880115	0.89726	0.938114	0.979318	1.02543	1.08183	1.1545	1.20881	1.25976	1.3171	1.3573	1.38747	1.40236	1.4148	1.41975	1.43002	1.45138	1.51093	1.58128	1.6473	1.72033	1.78021	1.82846	1.88161	1.76857	1.68473	1.62382	1.58171	1.52278	1.62106	1.67547	1.71997	1.73561
		110	2.07272	2.1168	2.08834	2.06715	1.80535	1.53617	1.23981	1.03439	0.824706	0.84057	0.839354	0.842971	0.831237	0.83816	0.865311	0.895943	0.943906	0.992827	1.04779	1.10976	1.20113	1.28401	1.36688	1.44362	1.49183	1.52234	1.55501	1.55957	1.55569	1.59117	1.6158	1.63961	1.6858	1.73311	1.75922	1.7932	1.81237	1.8345	1.68297	1.57119	1.50742	1.46077	1.41741	1.53846	1.63305	1.66346	1.67646
		111	1.57215	1.55704	1.54088	1.52889	1.53325	1.54155	1.54473	1.56573	1.59516	1.6059	1.4556	1.3167	1.15474	0.991399	0.851962	0.882831	0.892282	0.905961	0.919574	0.9092	0.895272	0.893217	0.877419	0.872544	0.89866	0.944823	1.00386	1.10446	1.20032	1.28629	1.34404	1.40666	1.43973	1.4606	1.46776	1.47035	1.45251	1.43916	1.34622	1.28018	1.2438	1.21843	1.19217	1.25298	1.30518	1.33224	1.35327
		112	1.57215	1.55704	1.54088	1.52889	1.53325	1.54155	1.54473	1.56573	1.59516	1.6059	1.4556	1.3167	1.15474	0.973118	0.836744	0.854523	0.854186	0.848717	0.860398	0.836696	0.820635	0.803497	0.803268	0.82268	0.85601	0.902439	0.967473	1.03076	1.09156	1.13786	1.18951	1.24079	1.29146	1.32538	1.36146	1.39381	1.41115	1.40645	1.35184	1.34079	1.34628	1.35502	1.36581	1.43026	1.46024	1.46119	1.47683
		113	1.87572	1.91946	1.92249	1.9222	1.87723	1.85543	1.87811	1.86877	1.8878	1.70226	1.50635	1.25721	1.09848	0.891015	0.903967	0.920867	0.906055	0.876544	0.889414	0.92395	0.973221	1.06614	1.16374	1.25659	1.33698	1.41837	1.48352	1.53595	1.57055	1.60527	1.61121	1.62133	1.6504	1.6727	1.69218	1.73351	1.77251	1.80536	1.77895	1.78691	1.75504	1.71009	1.66074	1.66794	1.67582	1.7092	1.73096
		114	NaN	NaN	NaN	NaN	NaN	NaN	NaN	NaN	NaN	0.852328	0.932113	0.953993	0.974757	0.97647	0.972983	0.991284	1.03628	1.09143	1.16632	1.24732	1.32404	1.38814	1.47082	1.5217	1.56511	1.59953	1.62599	1.63009	1.65625	1.69094	1.72297	1.76555	1.78636	1.81889	1.84056	1.87804	1.92602	2.01428	1.93561	1.88318	1.83465	1.76355	1.66629	1.70679	1.72835	1.74248	1.75947
		115	NaN	NaN	NaN	NaN	NaN	NaN	NaN	NaN	NaN	0.852328	0.93109	0.925893	0.933087	0.927814	0.926441	0.956161	1.01744	1.10623	1.19154	1.26166	1.3145	1.35375	1.36531	1.37816	1.38315	1.39643	1.40139	1.41434	1.42284	1.48115	1.5227	1.57665	1.64404	1.7121	1.73621	1.7767	1.80734	1.8266	1.71917	1.62553	1.53932	1.45573	1.37398	1.41674	1.46125	1.49232	1.49225
		116	NaN	NaN	NaN	NaN	NaN	NaN	NaN	NaN	NaN	NaN	2.39737	2.14077	2.04635	1.96069	1.98926	1.73272	1.50945	1.30094	1.09789	0.870226	0.925491	0.970842	1.01736	1.03383	1.05358	1.06387	1.09011	1.13812	1.21596	1.31424	1.39246	1.46483	1.53681	1.56434	1.56807	1.59076	1.60028	1.5992	1.51042	1.45171	1.4092	1.39446	1.37544	1.47646	1.55927	1.60058	1.61616
		117	2.18772	2.18194	2.18527	2.17675	2.19261	2.18237	2.19711	2.18989	2.17948	2.16811	1.92196	1.65498	1.38395	1.16828	0.938354	0.929047	0.913716	0.917957	0.890652	0.865808	0.880559	0.959329	1.02666	1.0595	1.10976	1.18753	1.18313	1.18726	1.22622	1.25395	1.24298	1.26546	1.27454	1.2641	1.26298	1.27272	1.27583	1.27811	1.24379	1.19005	1.16836	1.15208	1.15185	1.18195	1.21926	1.20325	1.18611
		118	2.06846	2.01339	1.99473	1.9917	1.98615	1.84988	1.65304	1.44216	1.20602	0.987848	0.897593	0.868841	0.843287	0.838175	0.835198	0.85231	0.904911	0.956102	0.997708	1.03799	1.08005	1.10689	1.13964	1.16708	1.18111	1.18413	1.18515	1.17652	1.17438	1.15583	1.15852	1.18348	1.21216	1.22663	1.24819	1.2656	1.27338	1.28102	1.23816	1.2192	1.20553	1.18445	1.18336	1.23449	1.27595	1.29429	1.31011
		119	2.3015	2.30245	2.30481	2.28709	2.27439	2.24623	2.26025	2.2486	2.25234	2.2431	2.2829	2.29517	2.3129	2.36144	2.07913	1.78002	1.46818	1.18562	0.881892	0.890772	0.87763	0.893054	0.894067	0.897899	0.917107	0.95564	0.993211	1.02921	1.05426	1.0853	1.11827	1.14832	1.17306	1.19571	1.21491	1.21858	1.2242	1.23455	1.18108	1.13898	1.07647	1.00815	0.939339	0.935772	0.924286	0.926719	0.959054
		120	2.3015	2.30245	2.30481	2.28709	2.27439	2.24623	2.26025	2.2486	2.25234	2.2431	2.2829	2.29517	2.3129	2.36144	2.07913	1.78002	1.46818	1.18313	0.890156	0.917502	0.923266	0.93374	0.919223	0.878888	0.849891	0.836634	0.849751	0.880899	0.942798	1.01707	1.09581	1.17909	1.2553	1.32059	1.37129	1.41775	1.44798	1.47628	1.39367	1.31912	1.25189	1.19784	1.14521	1.19459	1.23987	1.27749	1.30925
		121	2.42089	2.47273	2.51078	2.54436	2.55656	2.5078	2.47132	2.40998	2.35559	2.32317	2.32951	2.32063	2.36768	2.27537	1.98802	1.69936	1.44051	1.14117	0.986289	0.996139	0.997806	0.976192	0.964163	0.953802	0.958627	0.985717	1.03128	1.08198	1.14019	1.20009	1.27284	1.32123	1.3624	1.39835	1.4318	1.43788	1.45966	1.47969	1.43192	1.39555	1.36813	1.34175	1.30703	1.34434	1.38217	1.41711	1.46062
		122	2.42089	2.47273	2.51078	2.54436	2.55656	2.5078	2.47132	2.40998	2.35559	2.32317	2.32951	2.32063	2.36768	2.27537	1.98802	1.69936	1.40735	1.09826	0.942221	0.950941	0.948878	0.955071	0.938082	0.910721	0.900209	0.917497	0.962572	1.0263	1.10442	1.18085	1.24904	1.29727	1.33426	1.37542	1.41962	1.45972	1.50456	1.55903	1.54334	1.52419	1.51228	1.49687	1.47319	1.50785	1.53017	1.54036	1.5459
		123	1.59659	1.41132	1.16981	0.972659	0.994903	1.02529	1.03311	1.02589	1.0307	1.0377	1.06987	1.11416	1.14991	1.1732	1.19537	1.19859	1.19616	1.21379	1.23319	1.25581	1.28145	1.30482	1.31812	1.33422	1.3578	1.38089	1.41676	1.46636	1.52747	1.5518	1.5699	1.58236	1.58856	1.59379	1.62264	1.65162	1.67405	1.72257	1.71546	1.7123	1.72173	1.72265	1.71077	1.74183	1.75589	1.75442	1.75289
		124	1.83618	1.87437	1.9396	1.9821	2.03628	2.08306	2.09415	2.07692	2.0651	2.02044	1.96693	1.9955	2.03337	2.04637	1.95649	1.75749	1.48924	1.16866	0.924077	0.796278	0.793319	0.800123	0.849005	0.859628	0.893261	0.951638	1.03835	1.13529	1.23004	1.31786	1.37613	1.37285	1.35154	1.33539	1.3074	1.27505	1.29278	1.30764	1.25543	1.24495	1.27621	1.30014	1.33883	1.43879	1.49031	1.50428	1.53062
		125	2.03215	2.06729	2.10586	2.1487	2.21113	2.24619	2.31049	2.10036	1.83886	1.55597	1.2795	0.976329	0.930423	0.935587	0.950853	0.978809	1.01303	1.06292	1.11703	1.16143	1.21306	1.26609	1.32648	1.39906	1.45797	1.49664	1.50334	1.49095	1.45774	1.42399	1.39963	1.4155	1.43646	1.4662	1.50771	1.54447	1.58092	1.59415	1.519	1.46265	1.41708	1.36074	1.32653	1.37738	1.42305	1.46376	1.48927
		126	2.27313	2.29403	2.19554	1.92179	1.63948	1.35291	1.06942	0.870133	0.866508	0.851421	0.839111	0.816922	0.813855	0.83457	0.855687	0.877827	0.902157	0.926534	0.958826	1.00477	1.05173	1.11574	1.18191	1.23084	1.27286	1.30475	1.32566	1.34229	1.366	1.38745	1.41807	1.44451	1.48525	1.52511	1.5616	1.60457	1.64158	1.65233	1.57946	1.53214	1.4801	1.43788	1.39811	1.43891	1.46657	1.49756	1.51863
		127	1.16337	0.97193	0.993799	1.0126	1.01033	1.01041	1.02888	1.07429	1.13744	1.20932	1.27186	1.32582	1.35604	1.37748	1.39556	1.41128	1.41971	1.43075	1.44061	1.4514	1.45284	1.47951	1.49575	1.54461	1.55448	1.57844	1.59032	1.64514	1.65859	1.70265	1.74104	1.74941	1.70653	1.66959	1.64762	1.63882	1.69587	1.79254	1.80057	1.79272	1.78301	1.72648	1.63872	1.64448	1.64491	1.6597	1.65677
		128	1.72378	1.73833	1.70609	1.71236	1.75703	1.78451	1.80934	1.84681	1.86322	1.87779	1.96179	2.02954	2.07233	1.8654	1.64942	1.37015	1.10722	0.876361	0.887957	0.886522	0.891639	0.878665	0.845332	0.84579	0.860083	0.881189	0.938087	1.01595	1.09324	1.13373	1.17255	1.12938	1.06	0.986627	0.965069	0.932036	0.953674	0.983702	0.992312	0.992056	1.05145	1.08579	1.13043	1.24757	1.36081	1.44358	1.49575
		129	0.819851	0.825199	0.835358	0.829532	0.851965	0.893037	0.939793	0.973971	1.03014	1.04413	1.05494	1.08441	1.15093	1.1939	1.2703	1.33433	1.37814	1.39571	1.40076	1.39573	1.399	1.39384	1.39601	1.40961	1.44031	1.46112	1.47652	1.47996	1.47492	1.45923	1.4596	1.48774	1.50921	1.53894	1.57497	1.59636	1.62253	1.63767	1.57222	1.52428	1.48627	1.43426	1.40464	1.45647	1.48405	1.50365	1.51313
		130	1.39582	1.19883	1.04244	1.17765	1.27525	1.3439	1.33923	1.30097	1.22026	1.18758	1.21444	1.28751	1.30761	1.34331	1.53765	1.65421	1.74993	1.81658	1.83989	1.69572	1.61409	1.54195	1.54526	1.48599	1.43761	1.40244	1.40457	1.39385	1.44506	1.47691	1.48998	1.46952	1.431	1.40987	1.3789	1.38509	1.40553	1.44673	1.4526	1.49023	1.50402	1.50582	1.49835	1.52694	1.56376	1.6198	1.69307
		131	1.43178	1.22646	0.991853	0.994725	1.00864	1.02238	1.05321	1.10901	1.1668	1.24965	1.31506	1.37781	1.43678	1.49792	1.53816	1.57342	1.62839	1.65637	1.67911	1.68643	1.69605	1.67244	1.64164	1.59074	1.52437	1.50286	1.48789	1.52155	1.5885	1.6786	1.73619	1.76866	1.80486	1.82035	1.85378	1.87762	1.92492	1.91999	1.90187	1.87989	1.81046	1.72532	1.66523	1.61348	1.54497	1.51964	1.53084
		132	1.84652	1.788	1.72462	1.65948	1.6425	1.6211	1.63751	1.67855	1.77865	1.90035	1.79156	1.60716	1.37669	1.14715	0.872286	0.819892	0.8712	0.936568	0.926111	0.916572	0.941995	0.952339	0.97855	1.0187	1.05759	1.06723	1.08727	1.09694	1.09533	1.09601	1.12148	1.13234	1.158	1.19895	1.26151	1.2978	1.36361	1.3987	1.41135	1.40868	1.40446	1.37713	1.3955	1.43955	1.44884	1.46124	1.49242
		133	2.12331	2.16093	2.21905	2.23852	2.20777	2.15487	2.14887	2.15725	2.19002	2.23777	2.32091	2.39837	2.45666	2.4812	2.52888	2.41644	2.09788	1.79443	1.48029	1.1638	0.972964	0.961734	0.93579	0.917676	0.866069	0.826332	0.813491	0.813734	0.830325	0.859012	0.89508	0.933377	0.977232	1.01345	1.04691	1.07758	1.09922	1.11732	1.07866	1.04631	1.02438	1.01533	1.00821	1.06251	1.11069	1.16505	1.21638
		134	0.818704	0.780177	0.748964	0.723159	0.701978	0.704204	0.703888	0.699845	0.695181	0.689335	0.691533	0.698222	0.704061	0.711206	0.720142	0.731483	0.734727	0.739522	0.75275	0.763087	0.770136	0.787457	0.803574	0.806993	0.816811	0.835814	0.850323	0.867277	0.883288	0.900025	0.908431	0.922416	0.945012	0.987776	1.02119	1.05302	1.07646	1.10283	1.07287	1.04058	1.01936	1.0171	1.00427	1.0368	1.07435	1.09989	1.11154
		135	0.866938	0.850999	0.843789	0.860022	0.884432	0.920494	0.990275	1.07835	1.16795	1.24004	1.29274	1.34187	1.37445	1.39205	1.41346	1.44561	1.48031	1.51883	1.56873	1.6129	1.64521	1.67369	1.68572	1.70144	1.68839	1.69364	1.70133	1.73148	1.73799	1.79421	1.82818	1.84795	1.8417	1.82625	1.80622	1.79049	1.79537	1.84625	1.81019	1.76984	1.75215	1.72697	1.67656	1.7281	1.77258	1.81665	1.83989
		136	0.993552	1.02942	1.04492	1.02316	1.01701	0.993385	0.984326	0.993891	1.01068	1.0258	1.04689	1.07558	1.11095	1.14134	1.17716	1.20281	1.22418	1.24769	1.26121	1.27823	1.29855	1.31709	1.32899	1.35246	1.36806	1.40557	1.45216	1.50357	1.57123	1.63785	1.65626	1.60758	1.5521	1.47547	1.43391	1.43753	1.52461	1.63225	1.6186	1.60187	1.59911	1.58349	1.56488	1.68241	1.7681	1.85034	1.91407
		137	NaN	0.882292	0.861259	0.866413	0.843574	0.803251	0.798343	0.798358	0.798594	0.83566	0.897526	0.964108	1.01538	1.06831	1.12541	1.17316	1.23526	1.3284	1.38672	1.41215	1.43238	1.3989	1.34439	1.32597	1.34889	1.34881	1.36742	1.37888	1.3964	1.38503	1.42297	1.48192	1.55964	1.65418	1.73012	1.80514	1.85357	1.86447	1.7711	1.72272	1.67317	1.63637	1.6306	1.64417	1.61481	1.57249	1.53595
		138	NaN	NaN	NaN	NaN	NaN	NaN	NaN	0.966322	0.985125	0.96042	0.946144	0.930789	0.916029	0.9228	0.94463	0.971848	1.00631	1.04421	1.08061	1.11407	1.15342	1.18784	1.22456	1.26925	1.31428	1.34095	1.36275	1.37871	1.38479	1.40103	1.42708	1.4659	1.5113	1.54951	1.58303	1.614	1.63727	1.62234	1.5309	1.44448	1.35625	1.26356	1.20381	1.2236	1.27472	1.36286	1.43867
		139	2.10311	2.12746	2.14614	2.16162	2.15394	2.16962	2.20138	2.22068	2.25513	2.29231	2.30699	2.29259	2.32454	2.09118	1.79768	1.47782	1.20873	0.904467	0.852884	0.867913	0.888201	0.874243	0.86543	0.877751	0.934536	1.04005	1.15188	1.24471	1.32944	1.4062	1.45015	1.48292	1.5185	1.53463	1.52357	1.50663	1.4901	1.49233	1.42358	1.38502	1.36841	1.35419	1.30006	1.32925	1.33266	1.33544	1.35554
		140	2.36162	2.28576	2.21362	2.17273	2.09967	2.03568	1.99336	1.96397	1.96613	2.03198	2.09522	2.10018	1.88852	1.62193	1.37056	1.1275	0.934816	0.940184	0.95071	0.92437	0.911591	0.933271	0.97877	1.05505	1.14033	1.2398	1.31569	1.38414	1.40934	1.42228	1.39525	1.36423	1.35044	1.36687	1.41809	1.44835	1.43749	1.40633	1.25628	1.12782	1.07107	1.073	1.09098	1.20394	1.28113	1.31413	1.33746
		141	1.93581	2.01095	2.04814	2.08923	1.8497	1.59515	1.3073	1.06315	0.828742	0.854723	0.858431	0.873712	0.857099	0.839451	0.861281	0.911669	0.998472	1.093	1.17287	1.23462	1.28405	1.30866	1.31857	1.32556	1.32252	1.31326	1.3016	1.29969	1.29704	1.31963	1.34751	1.36934	1.38245	1.44215	1.47813	1.49701	1.52354	1.57394	1.52266	1.47809	1.4686	1.45886	1.43877	1.49515	1.53595	1.57922	1.61973
		142	NaN	NaN	NaN	NaN	NaN	NaN	NaN	NaN	NaN	NaN	NaN	NaN	NaN	NaN	NaN	1.76327	1.14225	1.06859	0.888686	0.893806	0.888219	0.873805	0.827744	0.814851	0.803788	0.800755	0.799091	0.830616	0.877065	0.908316	0.949453	0.984378	1.02657	1.07021	1.14391	1.21956	1.29512	1.3347	1.26512	1.20523	1.15407	1.09875	1.06922	1.11862	1.15093	1.17264	1.21033
		143	NaN	NaN	NaN	NaN	NaN	NaN	NaN	NaN	NaN	NaN	NaN	NaN	NaN	NaN	NaN	NaN	NaN	NaN	0.853877	0.883223	0.896721	0.91912	0.942945	0.969234	0.996209	1.02417	1.05268	1.09843	1.13444	1.17047	1.23354	1.30352	1.34939	1.40087	1.42952	1.41814	1.39109	1.36381	1.27406	1.208	1.15247	1.10024	1.04331	1.06149	1.08098	1.11071	1.13839
		144	1.1297	0.965585	0.97902	0.96773	0.926305	0.894248	0.847162	0.812958	0.799996	0.803761	0.821873	0.862218	0.908921	0.955506	1.00877	1.07174	1.12462	1.16901	1.22697	1.28445	1.33887	1.38738	1.42081	1.43306	1.44524	1.44055	1.45361	1.48636	1.52151	1.54263	1.56827	1.57005	1.55905	1.53462	1.50235	1.46225	1.42601	1.3937	1.27802	1.21019	1.17559	1.18643	1.21077	1.3124	1.37727	1.43414	1.45972
		145	2.11089	2.18573	2.20991	2.18539	1.93051	1.65136	1.36583	1.11834	0.883915	0.867657	0.872831	0.916862	0.894997	0.891739	0.913717	0.947979	1.00786	1.0687	1.11332	1.1471	1.20014	1.23092	1.25499	1.26669	1.26954	1.25044	1.21783	1.19415	1.18688	1.2045	1.21551	1.24488	1.27842	1.30701	1.32849	1.33612	1.3399	1.34346	1.32777	1.32752	1.35429	1.38388	1.41572	1.45853	1.50655	1.52857	1.53507
		146	1.67086	1.42265	1.17701	0.981583	0.941687	0.924413	0.87266	0.824514	0.778534	0.751573	0.782906	0.892612	1.04056	1.17145	1.2865	1.38354	1.37438	1.36968	1.37525	1.34034	1.33139	1.36447	1.36134	1.36029	1.41451	1.41386	1.38939	1.3524	1.31558	1.27639	1.27544	1.30207	1.33446	1.36443	1.3915	1.38172	1.38471	1.38612	1.38056	1.39421	1.42683	1.44038	1.46707	1.50608	1.51509	1.52806	1.5549
		147	1.76499	1.46785	1.18307	0.892445	0.873669	0.84731	0.826938	0.799014	0.773644	0.777102	0.794416	0.821915	0.862011	0.900863	0.938895	0.972667	0.99817	1.01588	1.0444	1.06981	1.10501	1.16708	1.23853	1.3086	1.39367	1.48559	1.57757	1.65772	1.71393	1.76822	1.81986	1.83274	1.8472	1.8512	1.8	1.69324	1.59015	1.51129	1.40417	1.36835	1.38354	1.40996	1.39817	1.42935	1.42396	1.42191	1.42666
		148	1.76499	1.47596	1.21317	0.940468	0.936322	0.918647	0.894048	0.851007	0.821113	0.817288	0.827246	0.854874	0.886761	0.920812	0.96385	1.02684	1.094	1.16888	1.24759	1.31684	1.37158	1.41769	1.45482	1.49982	1.54741	1.58821	1.61179	1.63312	1.63147	1.62177	1.61321	1.62896	1.64312	1.67777	1.71791	1.7876	1.83945	1.88485	1.82476	1.79115	1.75788	1.7498	1.75754	1.86063	1.93674	2.00751	2.05689
		149	1.94905	1.92249	1.93347	1.93286	1.90984	1.94819	1.98796	1.91676	1.70884	1.49607	1.22762	1.00391	0.877614	0.887397	0.911854	0.950237	0.961937	0.983752	1.01913	1.04662	1.07024	1.09308	1.15724	1.18894	1.2349	1.27646	1.30202	1.28283	1.3019	1.31058	1.30815	1.3064	1.3098	1.30348	1.29576	1.32363	1.3696	1.42598	1.41347	1.42933	1.39963	1.33613	1.28852	1.31562	1.32762	1.37309	1.45205
		150	2.23647	2.27466	2.31407	2.34424	2.34871	2.40969	2.49113	2.19781	1.90584	1.64785	1.35608	1.02118	1.03096	1.01798	0.997648	0.966416	0.953978	0.967632	1.00676	1.04953	1.09271	1.13747	1.17787	1.20754	1.2454	1.28436	1.32287	1.36836	1.40731	1.43921	1.44286	1.45329	1.47175	1.47898	1.49576	1.53162	1.55254	1.54018	1.46838	1.40456	1.35182	1.33183	1.34419	1.42238	1.48205	1.53271	1.54835
		151	2.01615	2.0729	2.13066	2.1654	2.16548	2.1502	2.12606	2.15023	2.18308	2.04437	1.81699	1.54092	1.28772	1.04189	0.976564	1.02714	1.10126	1.14274	1.18225	1.23493	1.29206	1.34749	1.4018	1.43778	1.44934	1.44028	1.4159	1.39399	1.37475	1.36609	1.3525	1.3514	1.33613	1.33049	1.32626	1.35731	1.37748	1.38144	1.35461	1.35493	1.324	1.29817	1.29566	1.31663	1.29085	1.29066	1.2971
		152	1.70554	1.49933	1.28769	1.06448	0.948462	0.912891	0.889316	0.867791	0.836121	0.835324	0.87216	0.912473	0.954696	0.998604	1.04049	1.07745	1.10955	1.13979	1.1639	1.17732	1.17996	1.18197	1.18246	1.18069	1.17653	1.18977	1.21335	1.23654	1.26747	1.29753	1.30744	1.27559	1.23737	1.20523	1.17289	1.15004	1.21667	1.2502	1.22341	1.19333	1.16602	1.10625	1.09783	1.14297	1.21698	1.26999	1.28936
		153	1.55316	1.57027	1.64067	1.73149	1.82876	1.86831	1.93067	1.95279	1.98814	2.00114	2.01188	1.7947	1.59986	1.38544	1.22749	1.04112	1.05816	1.06932	1.07576	1.06043	1.10821	1.18319	1.23103	1.24362	1.26722	1.25829	1.22727	1.21542	1.24398	1.24032	1.2214	1.21377	1.22266	1.2406	1.26856	1.3088	1.34709	1.37045	1.3657	1.35223	1.3446	1.34024	1.35125	1.40538	1.46851	1.52184	1.59775
		154	NaN	NaN	NaN	NaN	NaN	NaN	NaN	NaN	0.810829	0.802436	0.823662	0.80873	0.828179	0.838637	0.855569	0.881933	0.940454	0.975472	1.00676	1.03845	1.07111	1.09464	1.10517	1.13223	1.14844	1.14177	1.14692	1.1709	1.20107	1.23084	1.30866	1.36188	1.43072	1.42587	1.39069	1.31511	1.25698	1.16793	1.08852	1.06032	1.05336	1.04478	1.05408	1.09784	1.13868	1.21702	1.34442
		155	NaN	NaN	NaN	NaN	NaN	NaN	NaN	NaN	0.810829	0.765632	0.842596	0.859422	0.880664	0.918186	0.909881	0.925505	0.964171	1.02314	1.06815	1.1159	1.15232	1.18571	1.21976	1.28129	1.3505	1.40633	1.46492	1.50894	1.5531	1.60819	1.68395	1.72805	1.7392	1.74029	1.70497	1.63598	1.60338	1.59093	1.51109	1.47192	1.45372	1.41749	1.40742	1.45803	1.4657	1.4797	1.47658
		156	1.95038	1.69603	1.41267	1.16649	0.913095	0.843689	0.8423	0.862874	0.835921	0.812303	0.813123	0.828412	0.875831	0.941055	1.0106	1.07767	1.1529	1.22647	1.28506	1.32886	1.36363	1.40664	1.40633	1.41337	1.40964	1.39218	1.37865	1.4048	1.44704	1.50842	1.5916	1.64482	1.68561	1.72224	1.73738	1.74437	1.76942	1.79625	1.68087	1.59699	1.5343	1.48436	1.42531	1.48088	1.53031	1.56032	1.57303
		157	1.95038	1.69603	1.41267	1.16797	0.908143	0.832239	0.836042	0.858117	0.842187	0.831742	0.845257	0.868511	0.917301	0.96973	1.03228	1.08131	1.13827	1.18216	1.21492	1.23497	1.26588	1.28316	1.30205	1.33918	1.37596	1.42911	1.49414	1.55954	1.60715	1.66201	1.69629	1.70688	1.72732	1.73894	1.74826	1.72527	1.73009	1.73132	1.61248	1.51004	1.45914	1.40486	1.34718	1.42463	1.47512	1.50676	1.54373
		158	1.84573	1.82961	1.80508	1.77035	1.77096	1.7924	1.78426	1.80352	1.79927	1.82388	1.80133	1.79439	1.59085	1.41952	1.18547	1.00181	0.835141	0.84417	0.811494	0.798175	0.762101	0.723228	0.707787	0.725889	0.780403	0.834124	0.904313	0.968708	1.01427	1.06228	1.11137	1.15735	1.19037	1.25967	1.28644	1.31428	1.33558	1.38776	1.31168	1.28661	1.26285	1.25809	1.20691	1.24528	1.24891	1.25494	1.24208
		159	1.84573	1.82961	1.80508	1.77035	1.77096	1.7924	1.78426	1.80352	1.79927	1.82388	1.80133	1.79439	1.59085	1.41952	1.18547	0.997591	0.833529	0.838386	0.813934	0.821063	0.811604	0.803857	0.828011	0.884279	0.952607	1.02974	1.09901	1.15849	1.22088	1.29669	1.37179	1.45547	1.5295	1.58931	1.6235	1.62883	1.62101	1.61279	1.49476	1.40761	1.37692	1.34771	1.29026	1.36528	1.41521	1.42349	1.4407
		160	1.46669	1.58939	1.68059	1.69207	1.82265	1.82655	1.83167	1.82781	1.91813	1.83421	1.6277	1.38198	1.0869	0.799234	0.551786	0.518175	0.547317	0.585512	0.584849	0.595904	0.580716	0.562881	0.575726	0.602455	0.631514	0.678397	0.728886	0.794773	0.869288	0.94246	1.01119	1.08027	1.13525	1.1983	1.28375	1.37501	1.45599	1.50202	1.47357	1.443	1.40272	1.36896	1.36556	1.4218	1.43868	1.44977	1.46826
		161	0.781572	0.757442	0.730441	0.742481	0.70542	0.6932	0.719098	0.765153	0.803531	0.844259	0.903243	0.942417	0.965702	0.969237	1.02507	1.08621	1.14407	1.18407	1.26179	1.26867	1.24333	1.22364	1.23128	1.23534	1.24638	1.28425	1.31911	1.35541	1.3943	1.44284	1.47409	1.52451	1.56903	1.61264	1.64892	1.69602	1.71489	1.72853	1.61319	1.53702	1.47182	1.43064	1.40202	1.50601	1.57622	1.63252	1.6704
		162	NaN	1.8043	1.84096	1.90651	1.91257	1.87237	1.84597	1.74907	1.72502	1.75439	1.79298	1.81788	1.84701	1.87002	1.81057	1.79005	1.63788	1.40901	1.09529	0.912885	0.753657	0.711174	0.74742	0.831852	0.835275	0.794501	0.792682	0.835455	0.895618	0.962085	1.05617	1.1422	1.20571	1.29657	1.38113	1.4694	1.54487	1.62855	1.58295	1.56763	1.55617	1.57154	1.58822	1.71229	1.80953	1.86449	1.8951
		163	NaN	NaN	NaN	NaN	NaN	NaN	NaN	NaN	NaN	NaN	NaN	NaN	NaN	NaN	0.875727	0.975477	0.995531	1.02174	1.02054	1.01148	1.01325	1.02293	1.0532	1.10377	1.16969	1.23665	1.30666	1.36156	1.40326	1.43334	1.45449	1.47318	1.5023	1.53605	1.57217	1.60515	1.65018	1.6914	1.64979	1.62883	1.61315	1.57354	1.51731	1.538	1.51991	1.49638	1.48319
		164	NaN	NaN	NaN	NaN	NaN	NaN	NaN	NaN	NaN	NaN	NaN	NaN	NaN	NaN	0.875727	0.950928	0.965396	0.972301	0.963718	0.954805	0.951743	0.97076	1.0232	1.09805	1.19216	1.30433	1.41654	1.53873	1.61092	1.64856	1.66366	1.67061	1.64839	1.65098	1.6504	1.65954	1.66828	1.67181	1.59184	1.56477	1.55144	1.56357	1.57533	1.67719	1.74092	1.78999	1.81221
		165	NaN	NaN	NaN	NaN	NaN	NaN	NaN	NaN	NaN	NaN	NaN	NaN	NaN	NaN	0.869561	0.881028	0.908094	0.910978	0.917071	0.896676	0.882894	0.898067	0.936118	0.993006	1.0596	1.12659	1.16915	1.20278	1.23384	1.25848	1.30207	1.34182	1.38487	1.42703	1.46673	1.48572	1.50917	1.54163	1.45636	1.40554	1.37813	1.33043	1.27454	1.34461	1.38017	1.41018	1.46755
		166	NaN	NaN	NaN	NaN	NaN	NaN	NaN	NaN	NaN	NaN	NaN	NaN	NaN	NaN	0.869561	0.84681	0.879524	0.878856	0.883916	0.882464	0.883811	0.922979	0.970421	1.03388	1.08588	1.1224	1.14377	1.17381	1.20183	1.23293	1.25874	1.2794	1.28988	1.31143	1.34507	1.38756	1.44715	1.50761	1.45521	1.41026	1.37372	1.31861	1.27381	1.32536	1.37001	1.40441	1.44302
		167	0.936334	0.8226	0.851398	0.866001	0.862536	0.831668	0.788481	0.742408	0.720452	0.704568	0.707432	0.723296	0.749436	0.781192	0.815563	0.852161	0.886118	0.912528	0.931827	0.949554	0.963268	0.978885	0.997359	1.00853	1.00904	1.01388	1.01102	1.01918	1.04672	1.08627	1.13772	1.18452	1.20808	1.22104	1.26192	1.2888	1.32244	1.36022	1.31472	1.23593	1.16549	1.09929	1.05211	1.08797	1.13125	1.1551	1.17278
		168	1.66334	1.39094	1.11464	0.84857	0.869065	0.850117	0.814939	0.76392	0.710614	0.666002	0.651936	0.665578	0.689019	0.72807	0.779583	0.836175	0.895191	0.948454	0.994369	1.01988	1.04086	1.05666	1.06792	1.06902	1.07477	1.0808	1.09316	1.11378	1.13929	1.17413	1.22734	1.30345	1.37139	1.43596	1.47828	1.51174	1.50597	1.50192	1.39534	1.31387	1.23832	1.19122	1.16899	1.26082	1.34103	1.41606	1.4748
		169	1.96361	1.68768	1.3807	1.08179	0.856123	0.829512	0.787544	0.764361	0.703162	0.63545	0.59109	0.567583	0.553733	0.555846	0.571446	0.599541	0.63043	0.678511	0.736285	0.805971	0.87694	0.951065	1.03218	1.08714	1.12989	1.17629	1.2407	1.26871	1.29618	1.31104	1.32184	1.29693	1.29217	1.30609	1.33962	1.36825	1.40274	1.42704	1.34871	1.28688	1.24942	1.22036	1.20991	1.29602	1.36406	1.40989	1.44922
		170	1.96361	1.68768	1.41238	1.11393	0.891644	0.87886	0.843268	0.793663	0.73186	0.662353	0.60181	0.561899	0.5377	0.531663	0.542907	0.570171	0.612459	0.665245	0.729051	0.804161	0.885594	0.965777	1.04374	1.11603	1.16953	1.20828	1.25082	1.27557	1.29132	1.32363	1.35304	1.37263	1.4201	1.45985	1.48719	1.52614	1.5689	1.59211	1.51014	1.44646	1.38839	1.33378	1.28809	1.3635	1.42174	1.465	1.4955
		171	1.72893	1.7991	1.70283	1.69531	1.70852	1.7299	1.78397	1.84016	1.8667	1.65986	1.44671	1.27868	1.10289	0.91092	0.936378	0.965784	0.931848	0.893503	0.855603	0.818546	0.79303	0.778375	0.776518	0.794343	0.831144	0.878779	0.932596	0.985877	1.02912	1.05535	1.08635	1.12613	1.16456	1.20691	1.25892	1.30212	1.32656	1.35434	1.35333	1.37058	1.40464	1.46882	1.52296	1.60802	1.6472	1.64607	1.63047
		172	1.72893	1.7991	1.70283	1.69531	1.70852	1.7299	1.78397	1.84016	1.8667	1.65986	1.44671	1.28508	1.12205	0.948353	0.987364	1.02483	0.997122	0.954066	0.924054	0.896792	0.882523	0.88443	0.912039	0.941938	0.98823	1.02986	1.0682	1.10919	1.14372	1.19515	1.27865	1.35813	1.4307	1.48341	1.51356	1.54328	1.56129	1.57123	1.53937	1.49945	1.4402	1.40539	1.35931	1.37128	1.37604	1.36455	1.3471
		173	1.69759	1.42834	1.17094	0.927128	0.987749	1.04992	1.09103	1.14938	1.22352	1.27726	1.36932	1.48117	1.55148	1.60868	1.67578	1.68385	1.68209	1.69457	1.70256	1.75649	1.82903	1.8182	1.82754	1.85627	1.83519	1.77363	1.79758	1.78601	1.7796	1.75399	1.76701	1.78506	1.82182	1.82753	1.84904	1.897	1.95063	1.96603	1.94659	1.92753	1.87871	1.80705	1.84076	1.90456	1.94148	1.95508	2.00037
		174	1.69759	1.44332	1.19172	0.934742	0.98568	1.0481	1.07513	1.11378	1.20777	1.28792	1.36528	1.43685	1.52172	1.587	1.63642	1.70625	1.74061	1.78524	1.8013	1.85646	1.89717	1.9529	1.96325	1.9808	1.97977	1.90784	1.85308	1.82426	1.79526	1.76002	1.78819	1.80852	1.8779	1.90011	1.86925	1.85361	1.8101	1.70794	1.63045	1.62443	1.61418	1.66263	1.72226	1.81628	1.87965	1.92947	1.95089
		175	0.860881	0.895404	0.8908	0.865807	0.847586	0.83069	0.841289	0.898945	0.960051	1.0327	1.09159	1.12657	1.15424	1.1813	1.1848	1.19699	1.22697	1.24197	1.25312	1.27957	1.31617	1.35532	1.37528	1.4	1.40807	1.41934	1.43024	1.44357	1.47494	1.51951	1.55086	1.56441	1.62025	1.66153	1.69697	1.75546	1.81568	1.84077	1.76941	1.74669	1.69498	1.64631	1.60543	1.64362	1.64482	1.64653	1.64053
		176	NaN	NaN	NaN	NaN	NaN	NaN	NaN	NaN	1.91284	1.86586	1.76084	1.54627	1.33716	1.15706	0.856338	0.866476	0.870312	0.888214	0.897652	0.943815	0.997733	1.0514	1.12206	1.17032	1.19717	1.20882	1.22394	1.21823	1.21903	1.24526	1.28827	1.33831	1.40408	1.46481	1.48442	1.53685	1.58581	1.63782	1.54346	1.5035	1.43822	1.36394	1.24171	1.28272	1.29901	1.30482	1.30371
		177	NaN	NaN	NaN	NaN	NaN	NaN	NaN	NaN	NaN	NaN	NaN	NaN	1.3324	1.03974	0.790639	0.602021	0.440079	0.407519	0.494128	0.580109	0.665691	0.761138	0.828286	0.830029	0.838404	0.862359	0.906172	0.942863	0.990979	1.06018	1.12631	1.19968	1.26039	1.30619	1.31929	1.32771	1.33527	1.33139	1.26772	1.23875	1.249	1.25959	1.29288	1.39965	1.48545	1.57843	1.66198
		178	NaN	NaN	NaN	NaN	NaN	NaN	NaN	NaN	NaN	NaN	NaN	NaN	1.3324	1.03974	0.790639	0.602021	0.440079	0.407519	0.506316	0.604183	0.68766	0.784819	0.834628	0.813023	0.804333	0.830217	0.881958	0.949143	1.0395	1.15538	1.26175	1.3223	1.36007	1.40756	1.44188	1.52033	1.56273	1.64736	1.59521	1.56098	1.47752	1.4433	1.38029	1.4376	1.46827	1.53001	1.60071
		179	2.08187	2.09091	2.13244	2.1588	2.16917	2.16499	2.12495	2.02994	1.90747	1.85714	1.79048	1.71871	1.70662	1.64831	1.53285	1.35172	1.15914	0.968042	0.849298	0.784064	0.793852	0.833831	0.864478	0.866018	0.833322	0.813972	0.816775	0.835202	0.866829	0.91965	0.9791	1.01781	1.08723	1.19229	1.28299	1.35715	1.41984	1.43467	1.30977	1.22166	1.16052	1.12853	1.09752	1.16818	1.21403	1.23125	1.24218
		180	2.08825	2.13489	2.15401	2.13458	2.14755	2.12325	2.09337	2.08702	2.09699	2.11544	2.12297	2.12339	2.11587	2.14528	1.84828	1.57802	1.36244	1.13889	0.88518	0.89299	0.859249	0.79244	0.737293	0.701545	0.724038	0.78842	0.859529	0.927846	0.995579	1.04999	1.12623	1.23032	1.35845	1.48719	1.59202	1.67586	1.7002	1.71816	1.65635	1.62214	1.58509	1.5736	1.53559	1.54526	1.53785	1.54474	1.53593
		181	2.22983	2.21495	2.20592	2.19383	2.18521	2.14242	2.08796	1.83349	1.58516	1.3369	1.12046	0.943912	0.975826	1.01935	1.07864	1.119	1.13332	1.14652	1.14859	1.14177	1.15064	1.17121	1.18406	1.20897	1.23288	1.266	1.28653	1.31649	1.33335	1.34514	1.34846	1.35007	1.35487	1.36183	1.36689	1.37115	1.38465	1.39927	1.32115	1.24396	1.1754	1.10607	1.03955	1.06318	1.09132	1.11464	1.13133
		182	2.13439	2.11541	2.12145	2.00485	1.7591	1.52986	1.2795	1.03171	0.913999	0.895402	0.938537	1.01084	1.05735	1.12623	1.18646	1.16689	1.15293	1.13765	1.08624	1.07768	1.08904	1.09833	1.12685	1.1641	1.20362	1.24663	1.27629	1.29054	1.29881	1.30456	1.30537	1.31182	1.32055	1.3357	1.35714	1.37051	1.37633	1.37454	1.28549	1.17881	1.09625	1.03954	0.993754	1.02399	1.06826	1.09106	1.08812
		183	1.8345	1.84835	1.86993	1.91199	1.96421	1.98649	1.98928	1.90248	1.64153	1.396	1.14832	0.941855	0.810435	0.818451	0.821523	0.808524	0.795401	0.79406	0.818191	0.853496	0.913867	0.969415	1.03825	1.12249	1.21292	1.28202	1.35056	1.39622	1.47516	1.50275	1.52632	1.5558	1.57155	1.54447	1.53008	1.53536	1.54242	1.62045	1.52877	1.49691	1.47429	1.4576	1.38453	1.4853	1.55049	1.60993	1.65325
		184	1.8345	1.84835	1.86993	1.91199	1.96421	1.98649	1.98928	1.90248	1.64153	1.396	1.15088	0.94891	0.818795	0.833768	0.829235	0.815593	0.793415	0.794571	0.822806	0.877298	0.944538	1.03919	1.12372	1.19086	1.25314	1.3024	1.32485	1.35288	1.37442	1.39806	1.38326	1.38517	1.3972	1.4032	1.38505	1.42033	1.47048	1.50575	1.4343	1.43616	1.4543	1.44633	1.45377	1.60456	1.65378	1.66903	1.68805
		185	2.11311	2.06966	2.07301	2.04841	2.06477	2.09457	2.15189	2.18891	2.25935	2.29804	2.32015	2.32955	2.35498	2.05333	1.75988	1.48841	1.20949	0.932519	0.950484	0.942438	0.920631	0.893294	0.865914	0.860333	0.876704	0.908564	0.958097	1.01142	1.05715	1.11111	1.16866	1.15215	1.13335	1.08958	1.01256	1.0372	1.11567	1.18096	1.20793	1.27098	1.2339	1.21185	1.21303	1.28564	1.35874	1.41682	1.49089
		186	2.05239	2.08014	2.07061	1.80857	1.54797	1.26524	1.041	0.832155	0.865116	0.869548	0.875531	0.835526	0.79698	0.779118	0.788024	0.81078	0.85127	0.894867	0.938665	0.988839	1.05846	1.12357	1.19781	1.25748	1.30418	1.31232	1.31561	1.29789	1.29833	1.289	1.29301	1.2969	1.33142	1.35516	1.39436	1.44131	1.51856	1.57689	1.51776	1.47099	1.4338	1.36737	1.30981	1.37006	1.39737	1.41885	1.43649
		187	2.01469	2.03857	2.06769	2.06463	2.10412	2.10246	2.09448	1.85678	1.62866	1.37452	1.15364	0.955642	0.965212	0.976101	0.976015	0.963161	0.938012	0.933332	0.942315	0.964179	1.00875	1.08237	1.15592	1.22069	1.29369	1.35878	1.39018	1.42883	1.47644	1.49373	1.4731	1.45646	1.45674	1.44787	1.42681	1.49351	1.56947	1.59992	1.5266	1.50937	1.43923	1.38576	1.3417	1.39358	1.41681	1.4403	1.4435
		188	2.01469	2.03857	2.06769	2.06463	2.10412	2.10246	2.09448	1.85678	1.62866	1.3752	1.16587	0.981585	1.0022	1.02419	1.03401	1.01283	0.984165	0.967803	0.963005	0.972446	0.9937	1.0212	1.05854	1.09666	1.13412	1.18502	1.23011	1.23637	1.25082	1.26098	1.27083	1.26631	1.30368	1.33869	1.36356	1.3788	1.40187	1.41988	1.35143	1.29355	1.24115	1.19482	1.14977	1.18694	1.23368	1.27459	1.31765
		189	1.83102	1.92288	1.98044	1.77485	1.56365	1.34088	1.10742	0.888315	0.903185	0.891674	0.861193	0.831878	0.823928	0.82486	0.870113	0.961271	1.07993	1.23667	1.3759	1.49112	1.56542	1.59778	1.60126	1.60277	1.60369	1.59611	1.58404	1.57883	1.59845	1.61886	1.65047	1.67636	1.70239	1.73512	1.76937	1.76545	1.77189	1.75831	1.69583	1.66958	1.68177	1.73355	1.77621	1.85461	1.90949	1.91919	1.86585
		190	1.76855	1.80116	1.85184	1.86013	1.88193	1.88502	1.91805	1.94032	1.98423	2.0417	2.09421	1.8476	1.62077	1.38278	1.13694	0.876217	0.872463	0.874978	0.875648	0.875019	0.892378	0.921671	0.953995	0.997814	1.04031	1.0665	1.08617	1.10673	1.11107	1.10185	1.10833	1.12524	1.15651	1.18844	1.24042	1.30205	1.3766	1.46881	1.46737	1.44955	1.43649	1.40703	1.32992	1.37052	1.41444	1.41115	1.41547
		191	1.72379	1.52298	1.32377	1.11694	0.927785	0.957659	0.976912	0.983526	0.995504	0.999842	1.03131	1.09498	1.15663	1.19753	1.24365	1.27546	1.28885	1.3132	1.35368	1.37039	1.36524	1.37122	1.36025	1.36147	1.39064	1.45492	1.50494	1.57172	1.62642	1.66706	1.70089	1.72457	1.71915	1.73876	1.76216	1.78129	1.79374	1.82947	1.75277	1.69017	1.62625	1.57359	1.50986	1.54524	1.57574	1.59766	1.61088
		192	1.72379	1.52298	1.307	1.09392	0.895116	0.910943	0.914641	0.92126	0.935336	0.954438	1.00068	1.05896	1.1366	1.19407	1.24463	1.29614	1.33508	1.33326	1.34112	1.34567	1.33354	1.3389	1.35287	1.37012	1.39892	1.43903	1.45472	1.48481	1.50502	1.51402	1.51354	1.53075	1.54176	1.54815	1.57218	1.59049	1.60388	1.63535	1.58915	1.54818	1.52293	1.51109	1.47363	1.52069	1.54677	1.55309	1.55416
		193	1.87567	1.87334	1.86256	1.83268	1.81088	1.80387	1.80465	1.81584	1.84603	1.87475	1.88555	1.9321	1.99622	1.79457	1.58333	1.3889	1.15631	0.903101	0.909252	0.922385	0.930776	0.9465	0.98562	1.06443	1.14292	1.23263	1.31367	1.38567	1.43378	1.4981	1.5411	1.57648	1.61223	1.65558	1.68607	1.71122	1.71751	1.71991	1.65031	1.60819	1.57526	1.57517	1.5654	1.62284	1.65484	1.71886	1.74687
		194	NaN	NaN	1.77266	1.79997	1.74819	1.70365	1.6503	1.61818	1.65329	1.60862	1.62891	1.64434	1.65099	1.42046	1.2388	0.982967	0.757189	0.582661	0.609476	0.64589	0.71594	0.750183	0.74689	0.754229	0.792593	0.829634	0.865713	0.918595	0.969401	0.994468	1.02229	1.05077	1.06941	1.07547	1.07246	1.10383	1.13546	1.16773	1.10958	1.08167	1.0423	1.01794	0.975733	1.03396	1.08529	1.14074	1.21697
		195	NaN	NaN	NaN	1.91377	1.83098	1.57099	1.33086	1.09381	0.943182	0.801942	0.838491	0.872892	0.917297	0.905248	0.923537	0.968904	1.04922	1.13402	1.20798	1.28211	1.36132	1.40189	1.42388	1.46551	1.48996	1.51158	1.51663	1.54364	1.56774	1.5802	1.56704	1.60032	1.63645	1.68463	1.71691	1.74253	1.76542	1.77717	1.66276	1.59435	1.55188	1.50309	1.47348	1.56174	1.6365	1.68872	1.7196
		196	NaN	NaN	NaN	2.05115	2.00242	1.95667	1.92957	1.92384	1.94536	1.99588	2.06245	2.13995	2.17267	2.19077	2.24189	2.22976	1.93733	1.6749	1.43211	1.15398	0.909944	0.924108	0.934365	0.934542	0.932902	0.948155	0.98661	1.03992	1.1013	1.17153	1.23412	1.30535	1.3687	1.42964	1.47208	1.52172	1.55152	1.57286	1.51452	1.48908	1.47728	1.45223	1.43804	1.49115	1.51417	1.52071	1.56046
		197	NaN	NaN	NaN	2.05115	2.00242	1.95667	1.92957	1.92384	1.94536	1.99588	2.06245	2.13995	2.17267	2.19077	2.24189	2.22976	1.93733	1.6749	1.36825	1.08363	0.839241	0.846682	0.842348	0.888704	0.856459	0.827003	0.85542	0.866328	0.900134	0.937922	0.968518	0.960083	0.989334	0.988037	1.05055	1.17544	1.25937	1.31871	1.3081	1.2885	1.22939	1.23133	1.23327	1.31562	1.34661	1.37389	1.37071
		198	NaN	NaN	NaN	NaN	NaN	NaN	NaN	NaN	0.882746	0.693557	0.747782	0.73729	0.744207	0.849109	0.890884	0.924671	0.975534	1.03387	1.08004	1.11513	1.13237	1.14661	1.15609	1.16601	1.17405	1.19952	1.23652	1.2866	1.33772	1.39565	1.46701	1.51979	1.56735	1.61898	1.66362	1.71161	1.76216	1.81464	1.73685	1.68907	1.64893	1.6028	1.53349	1.57859	1.58339	1.56561	1.52615
		199	2.20546	2.16308	2.11638	2.11632	2.13206	1.95384	1.68185	1.44221	1.1884	0.946927	0.891573	0.909761	0.916517	0.91505	0.92269	0.940351	1.00364	1.08714	1.19433	1.31019	1.42334	1.48957	1.5361	1.6092	1.65969	1.68378	1.68239	1.70527	1.71816	1.73802	1.81293	1.91716	1.99533	2.00508	1.9923	1.91858	1.84765	1.72375	1.60116	1.49595	1.41847	1.3833	1.41069	1.47236	1.53885	1.59945	1.62996
		200	2.03156	1.97828	1.93932	1.88229	1.83309	1.75146	1.72819	1.71515	1.68445	1.64618	1.65639	1.62676	1.44081	1.24189	1.051	0.860193	0.701472	0.678338	0.693191	0.725462	0.739862	0.770047	0.850041	0.922489	0.988166	1.03667	1.10654	1.17496	1.25038	1.3236	1.44542	1.51299	1.60143	1.71126	1.77402	1.82177	1.84883	1.76837	1.58362	1.47278	1.36182	1.28465	1.29271	1.39001	1.47832	1.51377	1.50737
	CDK1i+CDK4/6i w/o pEF1 CCNA2
		Time since treatment (hrs)	-8	-7.8	-7.6	-7.4	-7.2	-7	-6.8	-6.6	-6.4	-6.2	-6	-5.8	-5.6	-5.4	-5.2	-5	-4.8	-4.6	-4.4	-4.2	-4	-3.8	-3.6	-3.4	-3.2	-3	-2.8	-2.6	-2.4	-2.2	-2	-1.8	-1.6	-1.4	-1.2	-1	-0.8	-0.6	-0.4	-0.2	1.0658e-14	0.2	0.4	0.6	0.8	1	1.2
	Cell #	1	1.19789	1.06076	0.936159	0.844312	0.820807	0.836644	0.837938	0.80887	0.776279	0.737637	0.689961	0.655281	0.63706	0.617779	0.61253	0.614858	0.62233	0.645502	0.670033	0.686139	0.701048	0.65727	0.638549	0.643305	0.669796	0.68956	0.778554	0.835193	0.884582	0.926794	0.991819	1.03289	1.05495	1.06871	1.07417	1.06707	1.08191	1.12538	1.15923	1.14027	1.08515	1.02517	0.964721	0.927513	0.945448	1.00424	1.06369
		2	1.33243	1.37229	1.42423	1.42221	1.31914	1.19056	0.991803	0.846822	0.722025	0.721954	0.701344	0.717396	0.66634	0.614867	0.566363	0.544443	0.530982	0.526508	0.529552	0.531489	0.540967	0.561684	0.582801	0.608631	0.63922	0.662712	0.681156	0.715656	0.741979	0.77056	0.809131	0.849865	0.882433	0.918213	0.940146	0.952188	0.962989	0.981364	0.99129	0.979135	0.943903	0.92683	0.91174	0.915648	0.958063	1.02519	1.07681
		3	1.33243	1.37229	1.42423	1.42221	1.31914	1.19056	0.991803	0.838471	0.708669	0.717674	0.699038	0.713808	0.693262	0.687771	0.667556	0.674906	0.694338	0.694638	0.681784	0.652816	0.638793	0.637788	0.648054	0.662552	0.707545	0.748131	0.782153	0.808165	0.830661	0.839872	0.843526	0.854709	0.834519	0.832385	0.829199	0.843005	0.860313	0.90656	0.947963	0.956716	0.933458	0.896739	0.873057	0.845808	0.860307	0.889618	0.919551
		4	0.751219	0.779589	0.806422	0.79765	0.770303	0.735912	0.687568	0.639424	0.614908	0.605168	0.607887	0.61281	0.625318	0.648168	0.668453	0.698838	0.73459	0.787128	0.831935	0.879016	0.9125	0.939706	0.953832	0.96609	0.983154	1.00297	1.03366	1.05095	1.06949	1.08258	1.08844	1.07981	1.08865	1.11114	1.14436	1.17581	1.21834	1.26715	1.31331	1.26714	1.18199	1.09353	0.991445	0.883208	0.86599	0.895804	0.92214
		5	1.22546	1.24864	1.28233	1.21179	1.1101	0.968658	0.825636	0.712723	0.727602	0.757897	0.780907	0.791944	0.750478	0.695648	0.644567	0.607549	0.584636	0.573692	0.580135	0.60326	0.63382	0.672531	0.707405	0.741982	0.778614	0.815887	0.849095	0.876451	0.900281	0.921048	0.93965	0.960925	0.998406	1.04	1.07247	1.09356	1.11849	1.14173	1.16331	1.13303	1.0693	0.986794	0.908212	0.844637	0.839918	0.8704	0.907119
		6	0.8056	0.810596	0.799821	0.777395	0.757694	0.752984	0.723808	0.701174	0.699499	0.717769	0.74356	0.771337	0.816353	0.849092	0.8769	0.911258	0.951602	0.983173	1.02043	1.05958	1.09398	1.12789	1.16782	1.20987	1.24159	1.26189	1.28721	1.30958	1.33897	1.37712	1.42265	1.43773	1.47702	1.50278	1.52809	1.55147	1.60989	1.64551	1.67459	1.59706	1.47523	1.34361	1.22468	1.13073	1.15432	1.22286	1.28838
		7	NaN	NaN	NaN	NaN	NaN	NaN	NaN	NaN	1.56611	NaN	NaN	NaN	1.63163	1.6712	1.72738	1.77958	1.81132	1.85332	1.88678	1.88529	1.87556	1.86584	1.85191	1.87364	1.90156	1.93937	1.939	1.94278	1.87929	1.82235	1.74786	1.69356	1.59955	1.57689	1.57726	1.54826	1.55353	1.58335	1.58288	1.46284	1.43754	1.42374	1.42391	1.42174	1.50112	1.54753	1.56701
		8	NaN	NaN	NaN	NaN	NaN	NaN	NaN	NaN	NaN	0.885646	0.906627	0.914642	0.854722	0.77756	0.712951	0.637277	0.598039	0.62255	0.658088	0.706087	0.744509	0.762379	0.77162	0.785894	0.771317	0.782994	0.835095	0.892351	0.958411	1.04805	1.10817	1.1511	1.19365	1.19169	1.18336	1.1872	1.22541	1.2614	1.26903	1.17948	1.07792	0.924163	0.771257	0.700247	0.755595	0.851055	0.95015
		9	NaN	NaN	NaN	NaN	NaN	NaN	NaN	NaN	NaN	0.885646	0.907515	0.960455	0.946755	0.90718	0.853483	0.759011	0.673626	0.627683	0.590825	0.578758	0.570074	0.583575	0.608106	0.652587	0.702497	0.759342	0.79996	0.840616	0.881354	0.916998	0.944881	0.98436	1.01752	1.02872	1.03123	1.04592	1.04323	1.0508	1.07316	1.05795	1.01075	0.973742	0.930811	0.891608	0.911593	0.961545	1.00638
		10	NaN	NaN	NaN	NaN	NaN	NaN	NaN	NaN	NaN	NaN	0.770083	0.734775	0.730991	0.75008	0.778496	0.809957	0.841609	0.822214	0.795531	0.754945	0.73088	0.716973	0.706816	0.695659	0.695798	0.691273	0.695153	0.703605	0.718103	0.737613	0.76369	0.79337	0.821215	0.856697	0.889408	0.917037	0.94162	0.959525	0.980163	0.960387	0.914326	0.861948	0.819692	0.764607	0.756692	0.768162	0.784512
		11	NaN	NaN	NaN	NaN	NaN	NaN	NaN	NaN	NaN	NaN	NaN	NaN	NaN	NaN	NaN	0.8639	0.891878	0.918624	0.938552	0.948436	0.947701	0.929374	0.889712	0.843861	0.796234	0.753931	0.727778	0.720903	0.728271	0.752067	0.789523	0.827488	0.871706	0.921303	0.966118	1.00381	1.04614	1.08396	1.12033	1.10667	1.06222	1.02256	0.98675	0.95411	0.969525	1.01649	1.04938
		12	0.788605	0.798539	0.786108	0.771719	0.754358	0.735615	0.708045	0.692522	0.697767	0.719315	0.747436	0.77525	0.822489	0.853701	0.883292	0.914324	0.957407	0.985611	1.0246	1.06249	1.0973	1.1282	1.16965	1.20799	1.2363	1.26104	1.29642	1.31243	1.34388	1.38123	1.42639	1.42615	1.46691	1.48482	1.50604	1.51935	1.575	1.59672	1.62232	1.54702	1.43225	1.31297	1.21147	1.12635	1.14795	1.21749	1.27624
		13	1.11521	0.998022	0.841167	0.835597	0.819058	0.796076	0.727251	0.65692	0.588645	0.550965	0.540481	0.555453	0.582675	0.618354	0.645269	0.663997	0.684438	0.714095	0.722356	0.741174	0.757876	0.766131	0.773502	0.799982	0.810008	0.835839	0.861647	0.891213	0.908408	0.945599	0.963058	0.981654	1.006	1.03423	1.05716	1.08239	1.12156	1.1459	1.15715	1.15202	1.11064	1.05241	0.989091	0.951681	0.929603	0.94659	0.971362
		14	0.754603	0.81155	0.870987	0.895575	0.923642	0.959944	0.995069	0.979797	0.960492	0.92601	0.947563	0.967448	1.04752	1.11495	1.16898	1.178	1.20085	1.17768	1.15533	1.13195	1.06433	0.989543	0.952468	0.896143	0.874194	0.85671	0.858506	0.850354	0.873953	0.898389	0.953832	0.993238	1.03243	1.05254	1.0839	1.1231	1.15187	1.17862	1.19398	1.18566	1.12397	1.06325	1.03043	1.03872	1.06498	1.14239	1.2205
		15	0.71538	0.687419	0.680149	0.672177	0.66162	0.639765	0.619244	0.60034	0.593923	0.601419	0.606541	0.612611	0.622769	0.629236	0.630335	0.626347	0.628466	0.631055	0.64017	0.65664	0.675257	0.686168	NaN	NaN	NaN	0.701247	0.71667	NaN	0.726833	0.754335	0.786538	NaN	0.8211	0.840614	0.864605	0.883591	0.911114	0.919024	0.957296	0.95151	0.916587	0.864453	0.82864	0.773637	0.758821	0.768482	0.781502
		16	0.716171	0.735253	0.740917	0.740665	0.743273	0.732046	0.737785	0.756458	0.77525	0.796862	0.815565	0.844253	0.873082	0.914826	0.949238	0.990583	1.01914	1.0469	1.0622	1.09512	1.13303	NaN	NaN	NaN	1.16445	1.17667	1.21066	1.24485	1.26477	1.29476	1.33873	1.36421	1.37713	1.40281	1.43006	1.46688	1.51079	1.54313	1.58251	1.50743	1.3991	1.29813	1.22042	1.13223	1.15591	1.19785	1.23362
		17	NaN	NaN	NaN	NaN	NaN	NaN	NaN	NaN	NaN	NaN	NaN	NaN	NaN	NaN	NaN	NaN	0.925948	0.934703	0.950839	0.957216	0.955719	0.940027	0.900226	0.857715	0.809786	0.767935	0.739752	0.730183	0.738157	0.762677	0.79566	0.832905	0.882826	0.931792	0.972592	1.01078	1.05196	1.08623	1.11965	1.11032	1.06787	1.02473	0.985553	0.947678	0.957726	1.00498	1.0464
		18	1.38935	1.39843	1.41919	1.43738	1.26082	1.10845	0.943873	0.794188	0.633054	0.653004	0.650049	0.663435	0.663565	0.667325	0.642571	0.635261	0.625209	0.617563	0.628027	0.653122	0.68099	0.718827	0.75986	0.790747	0.807255	0.836466	0.878044	0.933452	1.00375	1.08667	1.15375	1.21306	1.24093	1.27239	1.27869	1.29265	1.29088	1.30844	1.31378	1.25399	1.14834	1.04743	0.938143	0.825045	0.806713	0.83374	0.873848
		19	1.38935	1.39843	1.41919	1.43738	1.26082	1.10845	0.943873	0.794188	0.659112	0.657565	0.657965	0.671806	0.67641	0.650337	0.652429	0.64532	0.650429	0.651985	0.664064	0.675104	0.693911	0.721743	0.763332	0.803661	0.853013	0.914058	0.981401	1.05173	1.13215	1.21545	1.27645	1.30785	1.31295	1.28427	1.22976	1.25228	1.25993	1.26059	1.29932	1.268	1.11543	0.998378	0.91895	0.839355	0.85558	0.926094	0.988076
		20	1.55955	1.58918	1.56206	1.40427	1.24118	1.02854	0.829225	0.702305	0.711066	0.703493	0.72742	0.737641	0.696341	0.667363	0.663317	0.67159	0.674608	0.676631	0.693611	0.695477	0.691876	0.722945	0.769607	0.805049	0.866683	0.942229	1.00878	1.07315	1.15447	1.20555	1.25741	1.28598	1.29955	1.29797	1.31805	1.3414	1.36461	1.39888	1.42753	1.37003	1.25543	1.15669	1.07346	0.980613	0.977723	1.02295	1.06727
		21	1.55955	1.58918	1.56206	1.40427	1.24118	1.02854	0.829225	0.659733	0.640025	0.616305	0.617321	0.619626	0.614672	0.616161	0.639211	0.67463	0.70433	0.757319	0.809952	0.847876	0.872847	0.915322	0.951226	0.973824	1.00578	1.05547	1.08941	1.11893	1.15045	1.1751	1.1985	1.22538	1.24097	1.27006	1.30003	1.33243	1.35088	1.3009	1.292	1.19811	1.07079	0.943223	0.898996	0.796685	0.781936	0.810352	0.84623
		22	1.47797	1.49491	1.34357	1.2331	1.09315	0.961519	0.807542	0.818098	0.794991	0.777233	0.720423	0.664855	0.627787	0.606481	0.595821	0.596854	0.605061	0.616341	0.636063	0.670611	0.71223	0.747153	0.76408	0.766497	0.771417	0.779259	0.804951	0.839976	0.888319	0.934675	0.969902	0.995718	1.01848	1.07847	1.10666	1.13314	1.15212	1.23879	1.25807	1.2139	1.14637	1.09402	0.997409	0.932591	0.964642	1.01977	1.07373
		23	1.26657	1.18062	1.08342	0.957951	0.760048	0.621522	0.669429	0.699563	0.757784	0.767177	0.752478	0.737202	0.741937	0.762406	0.762366	0.793249	0.827031	0.87537	0.906214	0.974554	1.00648	1.04452	1.07602	1.12435	1.16609	1.21112	1.24152	1.25416	1.27276	1.28883	1.30297	1.34068	1.37839	1.41031	1.43882	1.47938	1.50787	1.54372	1.56495	1.51843	1.41892	1.31941	1.23793	1.18538	1.20713	1.27661	1.34176
		24	1.46515	1.29822	1.15769	1.01338	0.876625	0.695421	0.669149	0.606321	0.557996	0.500461	0.469065	0.454298	0.483522	0.511569	0.554315	0.580142	0.593662	0.552448	0.503878	0.458358	0.443096	0.476258	0.532838	0.610929	0.693325	0.775842	0.827673	0.871453	0.896376	0.903174	0.930142	0.943869	0.975815	1.00924	1.04812	1.05749	1.08059	1.10642	1.1226	1.09294	1.03583	0.97983	0.916216	0.867434	0.864866	0.896078	0.909155
		25	1.46515	1.29822	1.15769	1.01338	0.876625	0.695421	0.669149	0.606321	0.557996	0.500461	0.469065	0.454298	0.482461	0.500444	0.542575	0.563586	0.578985	0.559657	0.540833	0.515158	0.520979	0.541387	0.5722	0.620011	0.671462	0.702557	0.713388	0.727272	0.719719	0.708026	0.717129	0.729844	0.733815	0.760164	0.773002	0.782342	0.839276	0.892118	0.897159	0.905445	0.906288	0.879242	0.873044	0.91111	0.944975	0.987774	1.00347
		26	0.522137	0.534502	0.533082	0.509355	0.515564	0.532465	0.540833	0.565332	0.597916	0.644826	0.689666	0.709839	0.728389	0.750225	0.751962	0.751489	0.766482	0.774411	0.785592	0.819418	0.863724	0.902169	0.943358	1.0069	1.05876	1.12578	1.17794	1.2092	1.1979	1.20122	1.1784	1.17345	1.19098	1.21184	1.21489	1.22699	1.24107	1.2675	1.30257	1.29175	1.23192	1.17209	1.10333	1.03559	1.01668	1.03856	1.06227
		27	0.645647	0.709204	0.771504	0.820417	0.849745	0.874112	0.897904	0.919229	0.927829	0.939984	0.928748	0.9231	0.910986	0.920328	0.929954	0.944969	0.961152	0.987285	1.002	1.0234	1.0505	1.09099	1.10563	1.14757	1.17721	1.21474	1.26485	1.31068	1.31233	1.28932	1.25723	1.19891	1.18136	1.20224	1.22736	1.25537	1.28736	1.29546	1.2598	1.22761	1.16895	1.10806	1.05834	1.03493	1.03768	1.0621	1.09114
		28	NaN	NaN	NaN	NaN	NaN	NaN	NaN	NaN	NaN	NaN	0.517018	0.523706	0.541166	0.558726	0.574483	0.597275	0.627009	0.660029	0.688446	0.729071	0.76882	0.807196	0.864445	0.924251	0.975744	1.02891	1.05723	1.05596	1.05562	1.04229	1.03267	1.04355	1.07252	1.09911	1.13605	1.15532	1.17654	1.19328	1.19944	1.17878	1.1051	1.03333	0.9641	0.916274	0.901946	0.947011	0.990322
		29	1.92369	1.96451	1.76797	1.57347	1.35852	1.14162	0.925328	0.938947	0.943341	0.955449	0.948713	0.943894	0.939308	0.948586	0.96495	0.987725	1.009	1.03664	1.06993	1.10764	1.1437	1.18845	1.22624	1.25981	1.29689	1.33932	1.36836	1.39476	1.41915	1.43837	1.4442	1.44894	1.4548	1.46732	1.486	1.49889	1.52014	1.55216	1.60171	1.5683	1.49965	1.41279	1.32593	1.20975	1.16059	1.15367	1.17382
		30	NaN	1.49623	1.51595	1.55226	1.55381	1.55182	1.55446	1.55417	1.42655	1.27898	1.02714	0.86733	0.714202	0.671796	0.658982	0.74811	0.744469	0.743081	0.775482	0.829086	0.892167	0.954514	1.00698	1.03887	1.04557	1.06378	1.08061	1.10199	1.11585	1.13891	1.13447	1.1279	1.11698	1.11977	1.12366	1.13419	1.14566	1.16381	1.1745	1.15882	1.14002	1.1132	1.08499	1.05765	1.05588	1.06156	1.08446
		31	NaN	1.49623	1.51595	1.55226	1.55381	1.55182	1.55446	1.55417	1.42655	1.27898	1.08532	0.967311	0.857704	0.847144	0.845775	0.875158	0.819521	0.746588	0.710613	0.715758	0.76348	0.852784	NaN	0.934966	1.00287	1.05871	1.09673	1.09113	1.10627	1.13144	1.14051	1.14837	1.18094	1.197	1.21359	1.23794	1.2573	1.26233	1.27572	1.25642	1.20886	1.16808	1.13651	1.11084	1.11299	1.15866	1.21113
		32	0.742854	0.754424	0.783405	0.749709	0.700038	0.667273	0.665967	0.627262	0.63176	0.625137	0.63753	0.654092	0.68108	0.671097	0.717312	0.745799	0.768909	0.799353	0.829683	0.842127	0.851611	0.866754	0.893401	0.964831	1.00787	1.04723	1.08703	1.11925	1.12504	1.11996	1.14013	1.16172	1.18542	1.22547	1.26768	1.28697	1.28799	1.29379	1.30859	1.26419	1.18675	1.11326	1.03372	0.950924	0.928565	0.950272	0.980062
		33	0.72648	0.722717	0.692872	0.610017	0.527603	0.51049	0.498451	0.505176	0.538131	0.515259	0.526494	0.503741	0.53483	0.566143	0.627864	0.651647	0.698594	0.717334	0.749945	0.784595	0.81249	0.874233	0.910994	0.926291	0.937858	0.961767	0.977391	0.99127	1.01708	1.05341	1.06084	1.07648	1.08745	1.09399	1.11259	1.12845	1.1417	1.15651	1.1638	1.12432	1.0455	0.956307	0.879238	0.813817	0.786645	0.81553	0.85082
		34	1.27716	1.25117	1.23475	1.2344	1.24194	1.26057	1.27922	1.26503	1.17111	1.05509	0.940504	0.863272	0.787893	0.794864	0.805313	0.810111	0.767161	0.736815	0.702119	0.685519	0.686102	0.704336	0.729886	0.768901	0.810066	0.853448	0.898574	0.95505	0.989544	1.02442	1.06045	1.08083	1.0743	1.06282	1.05396	1.03625	1.0328	1.04135	1.07007	1.04299	0.98209	0.909746	0.85281	0.803726	0.80615	0.83917	0.880758
		35	1.53531	1.58103	1.57046	1.4167	1.25894	1.04646	0.840751	0.686225	0.698094	0.686123	0.712049	0.724262	0.696883	0.668339	0.660819	0.663805	0.666499	0.675518	0.692718	0.694751	0.699438	0.726259	0.76073	0.789739	0.853075	0.922872	0.991241	1.07001	1.15387	1.20795	1.25783	1.28894	1.29445	1.3024	1.32078	1.3461	1.37099	1.41302	1.42817	1.37178	1.25909	1.15773	1.06647	0.980227	0.979408	1.02478	1.06674
		36	1.53531	1.58103	1.57046	1.4167	1.25894	1.04646	0.840751	0.686225	0.68646	0.65639	0.666304	0.663746	0.630211	0.616218	0.641081	0.6728	0.706148	0.758929	0.81049	0.851154	0.881639	0.930405	0.963927	0.984855	1.01377	1.06058	1.09194	1.12459	1.16559	1.19558	1.22126	1.24885	1.2854	1.30975	1.33032	1.35653	1.3597	1.31114	1.28636	1.18924	1.05351	0.945341	0.899215	0.814043	0.80425	0.838619	0.868302
		37	1.5023	1.52042	1.35298	1.24009	1.09434	0.957909	0.801391	0.809553	0.782584	0.761212	0.708055	0.656398	0.623424	0.599319	0.587139	0.583929	0.589332	0.597179	0.619085	0.653263	0.699581	0.732617	0.750587	0.752122	0.759271	0.763545	0.789578	0.819117	0.870897	0.923137	0.953544	0.978752	1.01357	1.068	1.10788	1.15183	1.16653	1.24902	1.27125	1.21289	1.13969	1.09498	0.996889	0.926491	0.95562	1.01062	1.05976
		38	1.93044	1.94619	1.73625	1.53954	1.27325	1.03817	0.826903	0.831679	0.849059	0.883365	0.872853	0.841769	0.823846	0.810196	0.809889	0.840871	0.888602	0.936493	0.983225	1.02903	1.03541	1.01631	1.01234	1.07148	1.11053	1.17825	1.28107	1.36575	1.37665	1.40518	1.45145	1.42631	1.41408	1.39252	1.33139	1.29264	1.29256	1.21766	1.16609	1.10702	0.963881	0.836109	0.786213	0.73133	0.719029	0.746896	0.773734
		39	1.26052	1.17926	1.07694	0.938189	0.751965	0.61739	0.656789	0.695186	0.755968	0.759237	0.744666	0.73067	0.737249	0.760475	0.760602	0.777266	0.814385	0.859897	0.894048	0.958496	0.994783	1.02407	1.05704	1.10081	1.14673	1.20116	1.24444	1.26325	1.28421	1.31514	1.34148	1.37679	1.42318	1.46422	1.48035	1.52068	1.55886	1.58427	1.60605	1.55358	1.4421	1.32916	1.2481	1.17704	1.19856	1.26935	1.32921
		40	1.26052	1.17926	1.07694	0.946296	0.749309	0.589297	0.608142	0.621456	0.653829	0.652539	0.65443	0.658675	0.688229	0.729229	0.773892	0.813501	0.826938	0.830678	0.822489	0.796541	0.770498	0.74946	0.720525	0.733617	0.777827	0.807165	0.842304	0.887157	0.906969	0.924977	0.966451	1.00889	1.06124	1.11848	1.14761	1.17397	1.21942	1.26827	1.32752	1.32086	1.28488	1.24109	1.19434	1.11929	1.13075	1.16643	1.20181
		41	1.52992	1.30184	1.05363	0.776212	0.724058	0.722812	0.746493	0.769225	0.786246	0.825723	0.801581	0.764417	0.731253	0.725438	0.709671	0.70693	0.706261	0.709818	0.71736	0.736353	0.751792	0.776002	0.813812	0.841695	0.855762	0.884747	0.915289	0.955008	1.00065	1.052	1.0908	1.11007	1.12048	1.11468	1.12506	1.14816	1.17604	1.21862	1.25894	1.23336	1.15358	1.0811	1.00479	0.948128	0.94882	0.988038	1.02686
		42	1.4753	1.27511	1.08968	0.891489	0.863642	0.863271	0.848157	0.816051	0.764556	0.756309	0.752956	0.751948	0.760819	0.77663	0.742903	0.704283	0.67602	0.647289	0.623512	0.609396	0.600902	0.59594	0.596546	0.606743	0.624953	0.644884	0.663138	0.679522	0.694638	0.706323	0.718165	0.734164	0.756814	0.779815	0.804641	0.836355	0.874809	0.918843	0.960708	0.968243	0.934167	0.885139	0.836718	0.798594	0.793568	0.824818	0.860007
		43	1.4753	1.27511	1.08968	0.891489	0.863642	0.863271	0.848157	0.816051	0.826242	0.830066	0.836844	0.843092	0.861226	0.821427	0.786781	0.753566	0.735656	0.718305	0.720479	0.739079	0.764867	0.80148	0.843111	0.876769	0.909286	0.9461	0.977801	1.0039	1.03792	1.06386	1.08119	1.102	1.14121	1.1875	1.2357	1.28851	1.34202	1.38253	1.40412	1.3562	1.25314	1.14103	1.03516	0.944184	0.925189	0.955351	0.987655
		44	1.96236	1.96812	2.03234	2.14464	2.20503	1.97613	1.75465	1.45529	1.15805	0.898983	0.929972	0.941898	0.958307	0.943919	0.913785	0.892805	0.880501	0.881039	0.892064	0.908158	0.937871	0.970473	1.01049	1.05454	1.10501	1.15348	1.19516	1.23767	1.28601	1.2988	1.30844	1.31599	1.32248	1.32538	1.35887	1.36524	1.36133	1.33647	1.31169	1.2507	1.19314	1.17276	1.16882	1.15621	1.18063	1.20084	1.19478
		45	1.75079	1.74303	1.74387	1.7177	1.76377	1.77416	1.83902	1.87646	1.69708	1.4861	1.29245	1.06339	0.860898	0.879766	0.875649	0.863707	0.832278	0.79161	0.77305	0.768992	0.796982	0.842462	0.894563	0.947977	0.99179	1.02484	1.02859	1.054	1.09104	1.1321	1.17782	1.25265	1.32029	1.38329	1.44492	1.508	1.55873	1.59919	1.62534	1.54474	1.43011	1.33465	1.25294	1.18516	1.23957	1.31625	1.3817
		46	0.35422	0.399717	0.459515	0.502819	0.52206	0.524344	0.523253	0.498663	0.486835	0.4814	0.478042	0.46545	0.454123	0.449559	0.449816	0.457854	0.481928	0.525854	0.564608	0.594587	0.630593	0.665305	0.680116	0.68925	0.706247	0.719064	0.747647	0.778013	0.792272	0.80218	0.811924	0.809543	0.815524	0.842773	0.877655	0.930932	0.983804	1.03086	1.07758	1.05873	0.987505	0.912277	0.84763	0.786392	0.793255	0.837178	0.888099
		47	0.539595	0.591635	0.652908	0.635284	0.621129	0.577082	0.56523	0.56369	0.571078	0.580311	0.606881	0.63987	0.663767	0.639605	0.649209	0.661511	0.684247	0.685502	0.7314	0.782101	0.8239	0.848722	0.900442	0.968151	1.00635	1.04395	1.07304	1.1192	1.14946	1.17803	1.18859	1.18518	1.18505	1.19338	1.19662	1.24742	1.33264	1.43002	1.50251	1.48429	1.37888	1.25778	1.12628	1.02257	1.01045	1.07234	1.13174
		48	NaN	NaN	NaN	1.28872	1.4308	1.37337	1.41988	1.45235	1.46467	1.57498	1.63834	1.68914	1.7032	1.7067	1.69867	1.66158	1.62054	1.60863	1.61843	1.62595	1.64482	1.6733	1.6929	1.71004	1.71767	1.72421	1.72695	1.71997	1.7169	1.71623	1.72394	1.74182	1.78328	1.8351	1.89568	1.91096	1.93155	1.9177	1.91005	1.82779	1.74758	1.65431	1.57395	1.4703	1.44022	1.45715	1.46953
		49	NaN	NaN	NaN	NaN	NaN	NaN	NaN	0.587352	0.739629	0.699093	0.705863	0.676238	0.663467	0.681559	NaN	NaN	0.714105	0.753461	0.782155	0.796773	0.813096	0.821748	0.816392	0.814287	0.838734	0.867735	0.892714	0.935463	0.986185	1.01554	1.04732	1.0812	1.11281	1.14027	1.17199	1.19609	1.22601	1.24496	1.27417	1.23125	1.14331	1.05001	0.974362	0.888649	0.875715	0.913115	0.964471
		50	NaN	NaN	NaN	NaN	NaN	NaN	NaN	NaN	NaN	0.443975	NaN	0.50589	0.543122	0.555272	0.58756	0.571156	0.639653	0.729823	0.839839	0.937177	1.05185	1.09119	1.13264	1.17237	1.20316	1.2133	1.2057	1.18001	1.10948	1.06471	0.974349	0.894268	0.819892	0.780879	0.710923	0.749004	0.820572	0.943315	1.07372	1.15433	1.13634	1.08762	1.02879	0.990411	1.0098	1.08609	1.16702
		51	NaN	NaN	NaN	NaN	NaN	NaN	NaN	NaN	NaN	NaN	NaN	NaN	NaN	NaN	0.758756	0.735176	0.755167	0.743346	0.735661	0.705577	0.671466	0.646534	0.644119	0.665615	0.70093	0.744571	0.786253	0.825875	0.859146	0.890109	0.92121	0.951035	0.978377	1.00035	1.03241	1.05721	1.07748	1.10837	1.12367	1.0784	1.01159	0.945235	0.869771	0.815215	0.815039	0.835875	0.856703
		52	1.49015	1.52002	1.50469	1.49552	1.48199	1.44532	1.40304	1.37077	1.34533	1.31872	1.33792	1.34019	1.3771	1.27512	1.18334	1.02748	0.943624	0.816941	0.801147	0.766234	0.807006	0.807747	0.80804	0.828752	0.863862	0.852296	0.836458	0.842617	0.866785	0.893549	0.93351	0.977744	1.01559	1.04924	1.07953	1.13125	1.1798	1.22305	1.24528	1.20963	1.12995	1.07012	1.05176	1.04993	1.11304	1.19677	1.25769
		53	1.55721	1.32526	1.0658	0.791811	0.742111	0.74343	0.75923	0.780671	0.791769	0.831618	0.809562	0.777138	0.743838	0.74201	0.722298	0.717796	0.717383	0.725741	0.732144	0.755813	0.772612	0.795343	0.822202	0.848697	0.854031	0.876957	0.906792	0.947019	0.988391	1.04369	1.08304	1.10431	1.11687	1.11678	1.11754	1.14017	1.16608	1.20108	1.24374	1.22806	1.15367	1.08544	1.01841	0.956286	0.958267	0.999373	1.03142
		54	1.48609	1.28276	1.09011	0.886045	0.860272	0.864363	0.848484	0.816697	0.7714	0.761984	0.756382	0.752882	0.761106	0.773686	0.743013	0.705007	0.67815	0.648635	0.622192	0.606457	0.597955	0.590506	0.590733	0.601263	0.619356	0.634017	0.651168	0.667735	0.682722	0.693845	0.705892	0.724735	0.747265	0.770358	0.798092	0.835983	0.874549	0.920626	0.964734	0.971527	0.933567	0.885555	0.83757	0.796656	0.792487	0.828528	0.862549
		55	1.48609	1.28276	1.09011	0.886045	0.860272	0.864363	0.848484	0.816697	0.82091	0.826131	0.829159	0.837004	0.851818	0.819968	0.786321	0.755006	0.735263	0.723818	0.727976	0.746234	0.773408	0.811765	0.848336	0.878944	0.910487	0.947093	0.974561	1.0057	1.03796	1.06714	1.08309	1.10901	1.14878	1.1944	1.23602	1.2862	1.33054	1.35973	1.38702	1.3408	1.24158	1.13147	1.03331	0.936403	0.916137	0.942721	0.976485
		56	1.60535	1.59762	1.56536	1.56836	1.51808	1.45642	1.44469	1.44226	1.44472	1.47945	1.53156	1.53472	1.56665	1.59192	1.60208	1.43032	1.27998	1.09074	0.92664	0.788346	0.807182	0.805045	0.805989	0.778368	0.7307	0.697762	0.707238	0.742952	0.785588	0.830941	0.899004	0.958093	1.01905	1.07505	1.12805	1.15561	1.18468	1.2053	1.2201	1.16645	1.1057	1.04528	0.992343	0.947172	0.970038	1.01661	1.06791
		57	1.82958	1.89315	1.92123	1.94011	1.9181	1.88123	1.77124	1.7531	1.74278	1.54495	1.34095	1.18449	0.983013	0.798159	0.817459	0.850916	0.863515	0.825579	0.775712	0.695792	0.626218	0.620782	0.627191	0.640098	0.701148	0.749167	0.76232	0.77824	0.805169	0.843251	0.896214	0.958242	1.03719	1.09283	1.1442	1.17627	1.18789	1.17246	1.17691	1.12754	1.05765	1.01694	0.991732	0.973925	1.01287	1.0883	1.13114
		58	0.473815	0.452979	0.414446	0.406275	0.406282	0.410234	0.414171	0.41589	0.425132	0.441766	0.457803	0.474788	0.491252	0.511426	0.533058	0.556253	0.581536	0.601716	0.615797	0.624617	0.631345	0.644145	0.663513	0.680013	0.697949	0.720749	0.73351	0.744137	0.755665	0.774416	0.799023	0.834128	0.87691	0.919804	0.959278	1.00249	1.04767	1.08889	1.13781	1.15784	1.12566	1.08101	1.0354	0.988461	0.964768	0.977343	0.990037
		59	0.565878	0.578687	0.568307	0.564545	0.562502	0.557593	0.557952	0.560188	0.568048	0.574133	0.585666	0.597649	0.614866	0.633884	0.655508	0.678948	0.700644	0.716559	0.728505	0.737067	0.742121	0.74671	0.758287	0.768656	0.793562	0.8281	0.869718	0.907826	0.950579	0.990811	1.02763	1.06801	1.10992	1.14408	1.16968	1.19767	1.20603	1.22137	1.24949	1.21026	1.12868	1.05504	0.969806	0.884143	0.875491	0.89802	0.920449
		60	NaN	NaN	NaN	NaN	NaN	NaN	NaN	NaN	NaN	0.627241	0.480072	0.44849	0.414682	0.415903	0.432214	0.44752	0.436701	0.433466	0.443736	0.458709	0.477113	0.511492	0.535455	0.546075	0.561097	0.579932	0.604172	0.62867	0.657056	0.687576	0.71486	0.74045	0.770017	0.804694	0.839219	0.874922	0.905139	0.930514	0.959758	0.9493	0.902466	0.84914	0.802722	0.750309	0.734855	0.756526	0.788734
		61	NaN	NaN	NaN	NaN	NaN	NaN	NaN	NaN	NaN	NaN	NaN	NaN	NaN	NaN	0.824629	0.784788	0.774658	0.78698	0.821166	0.859899	0.899348	0.94068	0.958074	0.970213	0.983839	1.01001	1.03736	1.05807	1.07558	1.08442	1.08512	1.07986	1.08876	1.10286	1.13641	1.16681	1.21024	1.25833	1.31126	1.26846	1.18514	1.09548	0.994307	0.885667	0.870994	0.901457	0.925656
		62	NaN	NaN	NaN	NaN	NaN	NaN	NaN	NaN	NaN	NaN	NaN	NaN	NaN	NaN	0.824629	0.784788	0.774658	0.78698	0.804837	0.823431	0.843555	0.863801	0.87102	0.881476	0.918314	0.971351	1.00853	1.00739	1.02307	1.014	0.988123	0.976864	0.985979	0.977408	0.966217	0.974814	1.00941	1.05576	1.12146	1.12853	1.08558	1.01899	0.957268	0.887879	0.888207	0.92069	0.959176
		63	1.50313	1.52165	1.49827	1.47946	1.45506	1.27269	1.07706	0.882994	0.726757	0.586112	0.601775	0.626453	0.669669	0.668625	0.617724	0.582839	0.553069	0.523364	0.506695	0.502832	0.50015	0.509114	0.526488	0.552869	0.599236	0.644525	0.687738	0.750702	0.807091	0.840809	0.87178	0.899085	0.910827	0.948386	1.00018	1.05446	1.10773	1.15108	1.1739	1.1351	1.05656	0.979539	0.928133	0.883096	0.899105	0.961542	1.02753
		64	1.50313	1.52165	1.49827	1.47946	1.45506	1.27269	1.07706	0.860662	0.721717	0.571111	0.613486	0.649779	0.721704	0.720885	0.712769	0.678524	0.666943	0.668985	0.671094	0.6644	0.662395	0.658109	0.664152	0.677883	0.710609	0.756285	0.807885	0.853279	0.882791	0.90135	0.913273	0.921001	0.921688	0.945957	0.938939	0.924485	0.913808	0.939703	0.986992	1.02607	1.02483	1.02143	0.99538	0.92891	0.913551	0.941638	0.97354
		65	1.70777	1.73457	1.73178	1.57746	1.39878	1.17833	0.981676	0.847505	0.853972	0.853006	0.870085	0.852092	0.811622	0.792376	0.786881	0.792821	0.811711	0.852024	0.894711	0.934756	0.965429	0.987238	1.00776	1.02352	1.05809	1.09636	1.1337	1.17097	1.21709	1.24716	1.27544	1.31181	1.33186	1.36293	1.4109	1.44689	1.48349	1.50597	1.49641	1.4094	1.30667	1.212	1.14539	1.09237	1.10142	1.14055	1.1723
		66	1.37077	1.12427	0.825047	0.670848	0.643954	0.652799	0.676122	0.75044	0.755376	0.76489	0.74325	0.723382	0.715471	0.710918	0.713976	0.714165	0.725379	0.73945	0.758682	0.780484	0.805383	0.827404	0.85359	0.877576	0.893314	0.908654	0.922511	0.931543	0.942015	0.955874	0.9783	0.995164	1.01421	1.02722	1.05589	1.08482	1.1216	1.16476	1.21611	1.17232	1.0902	1.00604	0.92233	0.847627	0.860679	0.906481	0.949349
		67	1.20223	1.1734	1.21269	1.09475	0.972272	0.854633	0.796067	0.668082	0.684614	0.694715	0.699715	0.647338	0.605752	0.570031	0.54748	0.540791	0.538697	0.550862	0.563544	0.604693	0.642311	0.675802	0.724871	0.803626	0.879574	0.949588	1.02158	1.06946	1.09609	1.08829	1.08598	1.088	1.09756	1.06043	1.07318	1.05068	1.06094	1.07571	1.14568	1.11337	1.07282	0.990005	0.92373	0.862741	0.901636	0.978893	1.0566
		68	1.20223	1.1734	1.21269	1.07766	0.955178	0.83754	0.76743	0.625535	0.636552	0.626912	0.642385	0.595408	0.567557	0.56215	0.573525	0.565472	0.570708	0.582867	0.597617	0.627643	0.673046	0.715784	0.766422	0.831759	0.880414	0.922176	0.968629	1.0099	1.02424	1.03	1.02886	1.02074	1.00524	1.00058	1.03435	1.06451	1.10291	1.14344	1.174	1.1285	1.07052	1.0173	0.988651	0.966258	1.01313	1.08021	1.12358
		69	1.47717	1.4649	1.44508	1.45604	1.35256	1.23089	1.11298	0.992821	0.860961	0.867284	0.886405	0.892049	0.900272	0.894525	0.86185	0.822382	0.792157	0.763589	0.75197	0.750742	0.76485	0.781758	0.801361	0.830353	0.870558	0.906754	0.931754	0.963148	0.991116	1.00836	1.02431	1.05359	1.08131	1.11274	1.14163	1.17429	1.20677	1.23828	1.26965	1.2306	1.15082	1.0796	1.01547	0.957569	0.97828	1.04007	1.09373
		70	1.47717	1.4649	1.44508	1.45604	1.35256	1.23089	1.11298	0.992821	0.84709	0.854903	0.858225	0.833511	0.808772	0.801896	0.754057	0.737391	0.73616	0.738429	0.729921	0.729172	0.708004	0.699511	0.692402	0.694079	0.700391	0.72448	0.758577	0.799321	0.851696	0.911989	0.954591	0.973364	1.01564	1.06608	1.12643	1.18472	1.26122	1.30771	1.30532	1.20189	1.08816	0.979393	0.884657	0.829109	0.872404	0.934566	0.990265
		71	1.7801	1.56295	1.33715	1.14187	0.943241	0.873211	0.858703	0.855642	0.826337	0.788918	0.766257	0.770156	0.772081	0.788027	0.80484	0.827217	0.851477	0.872506	0.889678	0.913012	0.935444	0.969567	1.00612	1.04063	1.08763	1.13808	1.18137	1.23078	1.28742	1.34047	1.38466	1.41735	1.45119	1.46889	1.47644	1.47667	1.47125	1.45906	1.45745	1.37145	1.26363	1.16687	1.07513	0.997357	1.00529	1.04871	1.09133
		72	0.879986	0.872746	0.877903	0.8638	0.851552	0.852096	0.828449	0.790067	0.762317	0.729651	0.686762	0.658734	0.638569	0.625378	0.616008	0.612553	0.618732	0.624886	0.643702	0.67575	0.716652	0.754228	0.795425	0.820187	0.836315	0.850082	0.866202	0.889768	0.923329	0.966429	1.00457	1.04604	1.07765	1.10826	1.13184	1.15356	1.17249	1.20367	1.22942	1.20412	1.14508	1.08169	1.01094	0.949134	0.94407	0.971575	1.00783
		73	0.926224	NaN	0.872451	0.829469	0.790502	0.769503	0.76317	0.753333	0.735865	0.728632	0.727921	0.717807	0.719585	0.739086	0.76702	0.791276	0.821602	0.839225	0.86291	0.871887	0.890595	0.912108	0.935277	0.945477	0.96336	0.980765	0.993497	1.00874	1.029	1.04772	1.06672	1.08941	1.11442	1.15011	1.18279	1.19959	1.22025	1.2422	1.26399	1.22151	1.1533	1.09249	1.03705	0.967487	0.972178	1.019	1.0572
		74	NaN	0.725789	0.946737	0.924133	0.910726	0.851129	0.742838	0.664373	0.620034	0.604906	0.593665	0.595523	0.603122	0.618492	0.633616	0.643906	0.657534	0.674056	0.686613	0.705431	0.732493	0.770744	0.796444	0.786809	0.790049	0.782974	0.793029	0.805433	0.859025	0.902867	0.955841	0.975526	1.00835	1.02699	1.03279	1.03793	1.04903	1.05027	1.07511	1.06162	1.00716	0.942961	0.894756	0.845208	0.840062	0.875476	0.910798
		75	NaN	NaN	NaN	NaN	NaN	NaN	0.708542	0.729308	0.837833	0.926005	1.04274	1.13293	1.2079	1.24036	1.24516	1.22863	1.21712	1.20255	1.20091	1.23039	1.25653	1.26409	1.27741	1.26204	1.22913	1.2109	1.20743	1.22314	1.2712	1.31325	1.38073	1.44491	1.49503	1.53114	1.58191	1.60887	1.61706	1.62223	1.64555	1.57117	1.44012	1.31954	1.20457	1.08902	1.06464	1.09595	1.13482
		76	NaN	NaN	NaN	NaN	NaN	NaN	NaN	0.363508	0.369867	0.406218	0.429255	0.4595	0.4878	0.506715	0.523428	0.541819	0.558969	0.574973	0.593273	0.616282	0.639829	0.656544	0.671643	0.689182	0.703105	0.720584	0.741307	0.771342	0.810002	0.872121	0.935776	1.00266	1.07574	1.15616	1.20101	1.23397	1.265	1.27734	1.26833	1.19863	1.10822	1.03414	0.968082	0.89572	0.899018	0.928013	0.946121
		77	NaN	NaN	NaN	NaN	NaN	NaN	NaN	0.667885	0.871856	0.906464	0.983128	1.01659	1.05395	1.12456	1.19917	1.25705	1.29966	1.33127	1.34417	1.38556	1.42228	1.44701	1.49176	1.53385	1.55591	1.54756	1.53685	1.51466	1.48762	1.46565	1.47352	1.49367	1.50878	1.54054	1.59981	1.647	1.6935	1.7346	1.7547	1.62729	1.50327	1.41212	1.34967	1.29612	1.35377	1.419	1.46342
		78	0.786843	0.811766	0.831858	0.800084	0.769133	0.739463	0.699294	0.672272	0.653946	0.643164	0.644104	0.65865	0.670502	0.679759	0.690374	0.699609	0.70365	0.707014	0.708109	0.71085	0.711796	0.71662	0.722261	0.736852	0.758488	0.781673	0.813085	0.843392	0.877631	0.908292	0.948065	0.974018	1.01201	1.04738	1.08213	1.11249	1.14322	1.166	1.19127	1.17265	1.11871	1.07061	1.0301	0.990648	0.996728	1.04092	1.08609
		79	0.818388	0.855672	0.881254	0.854512	0.816877	0.77318	0.731155	0.707422	0.689157	0.678985	0.671646	0.671	0.6648	0.66239	0.661616	0.663704	0.665112	0.672725	0.673476	0.676093	0.675296	0.681118	0.680951	0.690988	0.707634	0.736955	0.754841	0.782101	0.81366	0.847116	0.879656	0.931731	0.987976	1.05658	1.11503	1.16972	1.206	1.24713	1.26001	1.21732	1.13633	1.05572	0.973494	0.902713	0.897085	0.930778	0.968488
		80	1.31622	1.35395	1.42972	1.5205	1.62466	1.66393	1.69147	1.64622	1.59518	1.53376	1.3509	1.1378	0.970926	0.80506	0.662066	0.68003	0.70286	0.70419	0.702307	0.660494	0.609113	0.570183	0.547482	0.548678	0.526802	0.533491	0.54763	0.57469	0.58017	0.599527	0.631858	0.675402	0.725528	0.779727	0.854774	0.928237	0.976176	1.02434	1.06477	1.03719	0.961173	0.896687	0.823737	0.77461	0.777928	0.808036	0.848172
		81	1.64507	1.67502	1.71125	1.75287	1.7953	1.83305	1.83722	1.87314	1.89395	1.87649	1.82776	1.75089	1.65033	1.59311	1.39884	1.25636	1.14582	0.986369	0.804046	0.798109	0.766733	0.723756	0.707173	0.694036	0.682387	0.69052	0.719056	0.766487	0.814707	0.868452	0.9228	0.977981	1.03878	1.0888	1.13126	1.1827	1.21129	1.24978	1.31561	1.29185	1.20838	1.17621	1.13815	1.10076	1.16347	1.27365	1.32329
		82	1.64507	1.67502	1.71125	1.75287	1.7953	1.83305	1.83722	1.87314	1.89395	1.87649	1.82776	1.75089	1.65033	1.59311	1.39884	1.25636	1.14582	1.00921	0.838149	0.839163	0.815697	0.786207	0.760432	0.74555	0.737699	0.752353	0.771063	0.80575	0.857296	0.915957	0.967613	1.02325	1.07149	1.10609	1.13435	1.16573	1.19753	1.23782	1.25445	1.20362	1.13829	1.10035	1.05632	1.04187	1.08647	1.15059	1.18517
		83	1.70303	1.69322	1.70149	1.6877	1.68365	1.56269	1.3892	1.21669	1.11469	1.03105	1.0774	1.19462	1.28186	1.33078	1.34277	1.36729	1.39267	1.42722	1.43279	1.45064	1.4393	1.41266	1.40463	1.40521	1.40401	1.39258	1.39502	1.39619	1.42121	1.43248	1.46467	1.49019	1.54909	1.61938	1.68884	1.77953	1.84926	1.86384	1.8515	1.76963	1.61721	1.48624	1.38118	1.30257	1.30761	1.37175	1.42921
		84	1.7456	1.72871	1.71408	1.68915	1.67641	1.68715	1.69075	1.67329	1.68688	1.68913	1.70572	1.72577	1.75415	1.80589	1.62316	1.42678	1.22314	0.970758	0.724672	0.73873	0.744388	0.764641	0.819273	0.823291	0.788289	0.758159	0.72213	0.706899	0.710505	0.726883	0.751107	0.783319	0.816443	0.852422	0.891029	0.929385	0.972215	1.02362	1.07863	1.08786	1.05107	1.00553	0.954503	0.904835	0.907959	0.959553	1.02451
		85	1.55317	1.55566	1.54582	1.55252	1.5397	1.51505	1.50092	1.51782	1.4874	1.48077	1.52437	1.5689	1.58522	1.49477	1.34293	1.16976	1.01323	0.878587	0.854228	0.867171	0.857916	0.82892	0.768889	0.726222	0.720603	0.727984	0.731393	0.735018	0.757429	0.770818	0.784339	0.81435	0.851391	0.89305	0.936272	0.966706	0.980641	1.01468	1.03747	1.01587	0.966183	0.934684	0.911032	0.883177	0.896156	0.964875	1.03126
		86	1.6328	1.66211	1.66662	1.51267	1.34077	1.13898	0.944314	0.813139	0.839316	0.847054	0.864565	0.855145	0.822642	0.806628	0.80313	0.809802	0.829083	0.865375	0.906165	0.945983	0.977767	1.001	1.02287	1.03515	1.06852	1.10209	1.1364	1.1731	1.21907	1.25338	1.28922	1.33098	1.35689	1.38589	1.4337	1.4594	1.48311	1.49937	1.48592	1.39545	1.29789	1.2089	1.14107	1.09231	1.09681	1.13335	1.16557
		87	1.69201	1.71614	1.7765	1.85439	1.86964	1.86284	1.80943	1.7549	1.69087	1.65268	1.63968	1.61937	1.60667	1.60573	1.56094	1.38509	1.24312	1.07342	0.868006	0.708057	0.738351	0.750087	0.773517	0.800678	0.812502	0.780669	0.759882	0.727158	0.716409	0.721769	0.736954	0.747951	0.775908	0.808196	0.843562	0.89315	0.941245	1.00024	1.06518	1.07632	1.04232	1.00208	0.956356	0.887875	0.843945	0.827689	0.804698
		88	1.69201	1.71614	1.7765	1.85439	1.86964	1.86284	1.80943	1.7549	1.69087	1.65268	1.63968	1.61937	1.60667	1.60573	1.56094	1.38509	1.24312	1.07342	0.894795	0.766911	0.81428	0.819515	0.835891	0.825998	0.800433	0.753409	0.736435	0.73228	0.75134	0.781915	0.816974	0.844458	0.869146	0.907838	0.950439	0.986796	1.03888	1.0809	1.11324	1.08558	1.03408	0.969818	0.924075	0.877811	0.893875	0.945859	0.992753
		89	0.591466	0.60785	0.603021	0.587366	0.539686	0.489326	0.433513	0.380954	0.370587	0.398447	0.426032	0.453698	0.486815	0.505106	0.520906	0.540218	0.559952	0.572992	0.591705	0.613822	0.631848	0.647386	0.663808	0.679541	0.694174	0.712094	0.733062	0.761342	0.800685	0.864768	0.935227	1.00624	1.08448	1.16741	1.21027	1.23657	1.26125	1.27189	1.25722	1.19013	1.10181	1.02664	0.949993	0.884063	0.882233	0.91212	0.928035
		90	NaN	0.877547	0.849765	0.812381	0.77306	0.729256	0.690181	0.661945	0.660456	0.664907	0.6913	0.724725	0.758011	0.78528	0.815765	0.835566	0.840074	0.865976	0.9046	0.954648	1.01895	1.09492	1.14648	1.1826	1.20712	1.21566	1.2288	1.24519	1.27693	1.2843	1.31868	1.33006	1.34904	1.37078	1.40843	1.4276	1.44934	1.463	1.47334	1.42859	1.3519	1.26995	1.19696	1.13007	1.14998	1.19986	1.27057
		91	NaN	0.877547	0.767441	0.776541	0.741916	0.723557	0.724856	0.705965	0.692524	0.695572	0.707391	0.729247	0.753926	0.805787	0.859304	0.937121	1.00219	1.04675	1.07008	1.08557	1.07874	1.07457	1.08999	1.11089	1.14386	1.1764	1.20865	1.24551	1.27789	1.29244	1.30898	1.33229	1.33474	1.33763	1.35485	1.39503	1.42847	1.47078	1.53057	1.49886	1.38655	1.29492	1.22933	1.17309	1.20128	1.24688	1.27062
		92	NaN	NaN	NaN	NaN	NaN	NaN	NaN	NaN	NaN	NaN	NaN	NaN	0.774541	0.764206	0.823923	0.846503	0.861871	0.878425	0.853745	0.828342	0.81051	0.79884	0.790671	0.794416	0.81042	0.835121	0.86594	0.901707	0.939041	0.978665	1.0136	1.04299	1.07801	1.1123	1.14431	1.17824	1.21805	1.25403	1.2992	1.26389	1.18218	1.1094	1.0372	0.96326	0.972894	1.02586	1.07438
		93	NaN	NaN	NaN	NaN	NaN	NaN	NaN	NaN	NaN	NaN	NaN	NaN	NaN	NaN	NaN	NaN	NaN	0.895067	0.858583	0.789025	0.730219	0.681885	0.639064	0.615973	0.629573	0.642069	0.663249	0.679188	0.702472	0.740608	0.788256	0.829475	0.878649	0.930736	0.961408	0.980618	1.03339	1.06705	1.05526	1.02851	0.990755	0.923423	0.878433	0.866903	0.894017	0.935747	0.976576
		94	NaN	NaN	NaN	NaN	NaN	NaN	NaN	NaN	NaN	NaN	NaN	NaN	NaN	NaN	NaN	NaN	NaN	0.854853	0.829651	0.781492	0.766066	0.747323	0.723721	0.729643	0.699566	0.677952	0.669515	0.669496	0.687362	0.714913	0.742794	0.780652	0.826262	0.878381	0.920097	0.97794	1.02275	1.05744	1.08124	1.05099	0.981836	0.929015	0.882949	0.847279	0.866392	0.911875	0.943097
		95	NaN	NaN	NaN	NaN	NaN	NaN	NaN	NaN	NaN	NaN	NaN	NaN	NaN	NaN	NaN	NaN	NaN	0.854853	0.829651	0.836246	0.827844	0.815523	0.796591	0.777385	0.752147	0.736842	0.732694	0.747097	0.774645	0.820527	0.885037	0.962126	1.04197	1.12477	1.19218	1.277	1.34929	1.41158	1.45465	1.37756	1.24965	1.14763	1.04004	0.945623	0.963135	1.00443	1.0285
		96	NaN	NaN	NaN	NaN	NaN	NaN	NaN	NaN	NaN	NaN	NaN	NaN	NaN	NaN	NaN	NaN	NaN	NaN	0.595754	0.757647	0.768167	0.798265	0.768536	0.745145	0.735786	0.750972	0.770189	0.812436	0.85092	0.896805	0.929281	0.947241	0.967949	0.985261	0.988185	1.00087	1.03904	1.0696	1.10592	1.08644	1.04397	0.996654	0.956452	0.922034	0.946768	0.991313	1.023
		97	NaN	NaN	NaN	NaN	NaN	NaN	NaN	NaN	NaN	NaN	NaN	NaN	NaN	NaN	NaN	NaN	NaN	NaN	0.595754	0.786358	NaN	0.848814	0.935414	0.98312	1.01633	1.05526	1.09473	1.11444	1.12981	1.15111	1.18015	1.20332	1.23495	1.25069	1.25732	1.2623	1.28384	1.31224	1.34094	1.29633	1.21519	1.1404	1.05767	0.993919	0.990036	1.01686	1.04012
		98	0.762755	0.79449	0.815537	0.793466	0.765821	0.737552	0.694733	0.666833	0.646178	0.637016	0.639516	0.653332	0.66392	0.674484	0.683898	0.690603	0.6952	0.701934	0.70323	0.706956	0.706853	0.709438	0.71441	0.725427	0.743554	0.771122	0.803809	0.83411	0.873066	0.909271	0.941592	0.968865	1.0057	1.04096	1.07021	1.10393	1.13465	1.15825	1.18535	1.16814	1.11532	1.067	1.02214	0.980502	0.988058	1.03053	1.07576
		99	0.81661	0.856898	0.880123	0.852365	0.814126	0.768818	0.728679	0.707118	0.688222	0.677378	0.670603	0.670526	0.666332	0.665335	0.665632	0.668464	0.669894	0.676943	0.67959	0.682269	0.680782	0.684624	0.685544	0.693193	0.71029	0.738554	0.754423	0.781094	0.812417	0.844951	0.878331	0.933277	1.00088	1.06964	1.12313	1.17805	1.21451	1.24138	1.25066	1.21123	1.12644	1.04536	0.963723	0.897407	0.892642	0.929104	0.963448
		100	1.52778	1.53922	1.55509	1.56509	1.57223	1.58095	1.42966	1.28275	1.10528	0.977149	0.842071	0.845954	0.823222	0.817454	0.763937	0.717784	0.681054	0.656574	0.65417	0.660787	0.679778	0.706441	0.771259	0.841894	0.925391	0.992297	1.04019	1.05166	1.05269	1.04646	1.04978	1.06329	1.09383	1.11661	1.14605	1.17264	1.19054	1.19843	1.20976	1.15451	1.06255	0.973734	0.902977	0.851163	0.857265	0.907969	0.974476
		101	1.52778	1.53922	1.55509	1.56509	1.57223	1.58095	1.42966	1.28275	1.14736	1.03289	0.911676	0.914211	0.893703	0.85638	0.803793	0.757428	0.732343	0.71961	0.712496	0.713634	0.73335	0.766365	0.814984	0.858219	0.905132	0.944148	0.975017	0.996859	1.0292	1.05359	1.06383	1.089	1.11862	1.14251	1.17682	1.21259	1.22354	1.23612	1.25275	1.21345	1.14629	1.10272	1.06507	1.04669	1.09057	1.16672	1.23182
		102	0.7843	0.727032	0.680461	0.608073	0.580167	0.573374	0.586967	0.614677	0.646236	0.676438	0.712821	0.742365	0.761339	0.813429	0.872488	0.919091	0.957839	0.997891	1.01606	1.03495	1.06293	1.09333	1.11672	1.13895	1.1628	1.18649	1.25415	1.31885	1.38472	1.43376	1.4903	1.50216	1.52504	1.55182	1.58428	1.6263	1.68073	1.71391	1.74257	1.66705	1.55836	1.45317	1.38286	1.31781	1.35552	1.40098	1.43748
		103	0.889067	0.842689	0.792417	0.702367	0.636635	0.606274	0.606749	0.634343	0.681893	0.743421	0.793934	0.867752	0.929478	1.00117	1.05715	1.11539	1.16529	1.19839	1.22642	1.25873	1.30321	1.32997	1.38878	1.42344	1.44228	1.44961	1.48305	1.50391	1.53388	1.57825	1.61123	1.63236	1.64895	1.66251	1.66067	1.65893	1.66553	1.66985	1.69209	1.62414	1.55884	1.50437	1.48197	1.45064	1.51681	1.57445	1.6078
		104	1.32446	1.30722	1.29422	1.30199	1.32336	1.33084	1.36863	1.38888	1.28324	1.15273	1.00652	0.865494	0.74223	0.720924	0.695476	0.69123	0.674712	0.669945	0.675421	0.702184	0.745903	0.794563	0.833379	0.874791	0.906037	0.93843	0.967444	1.00605	1.04721	1.10199	1.13817	1.17551	1.21816	1.25346	1.28583	1.31887	1.31998	1.29701	1.24969	1.13328	1.02471	0.957506	0.916613	0.932225	1.02575	1.11466	1.18235
		105	1.32446	1.30722	1.29422	1.30199	1.32336	1.33084	1.36863	1.38888	1.28324	1.15273	1.04975	0.92684	0.807161	0.783493	0.777755	0.758582	0.76318	0.791651	0.857086	0.918271	0.975058	1.00403	1.02195	1.02944	1.04267	1.04943	1.07106	1.09411	1.12519	1.16623	1.25421	1.34834	1.44225	1.53178	1.57636	1.60111	1.60269	1.57734	1.55267	1.46947	1.3317	1.22353	1.16685	1.10819	1.14333	1.22453	1.28945
		106	NaN	0.889751	0.849483	0.815465	0.774173	0.72811	0.687056	0.657434	0.650324	0.655233	0.68279	0.715719	0.747061	0.774101	0.803169	0.825393	0.83875	0.863193	0.905918	0.956254	1.01967	1.08661	1.14078	1.17118	1.18616	1.18999	1.19242	1.20872	1.24141	1.26288	1.30116	1.33283	1.35385	1.38485	1.4225	1.44771	1.46396	1.47378	1.47913	1.42704	1.34448	1.26285	1.19074	1.1344	1.15667	1.2185	1.28833
		107	NaN	0.889751	0.80098	0.7912	0.750472	0.716263	0.707616	0.686905	0.67566	0.677744	0.689629	0.712962	0.738773	0.793671	0.861464	0.944523	1.01656	1.06262	1.08479	1.09106	1.08212	1.07278	1.09147	1.11068	1.14028	1.17176	1.2097	1.24099	1.27663	1.29667	1.3137	1.33489	1.33881	1.34394	1.35717	1.40295	1.432	1.47822	1.53393	1.50331	1.38356	1.2917	1.22201	1.16996	1.19858	1.249	1.27755
		108	NaN	0.871516	0.923897	0.935736	0.934424	0.929357	0.89054	0.863248	0.83135	0.811552	0.793932	0.771585	0.760625	0.739039	0.743076	0.764502	0.828934	0.888167	0.963439	1.00219	1.01398	1.0115	1.00122	0.998624	1.02768	1.05809	1.1032	1.14608	1.17796	1.22452	1.2685	1.2556	1.26673	1.29168	1.29814	1.28293	1.30696	1.33772	1.33827	1.28107	1.22414	1.16245	1.09637	1.06188	1.08129	1.13745	1.18878
		109	NaN	NaN	NaN	NaN	NaN	NaN	NaN	NaN	NaN	NaN	NaN	NaN	0.780373	0.828531	0.860579	0.879468	0.889548	0.866279	0.83935	0.825572	0.819663	0.82578	0.837962	0.85884	0.885823	0.90946	0.938607	0.972414	1.001	1.02988	1.05689	1.07744	1.10014	1.12529	1.15408	1.18656	1.21764	1.24378	1.27043	1.21287	1.11511	1.02458	0.953537	0.877795	0.890626	0.936798	0.975914
		110	NaN	NaN	NaN	NaN	NaN	NaN	NaN	NaN	NaN	NaN	NaN	NaN	0.780373	0.754031	0.819788	0.840412	0.847496	0.868631	0.838172	0.804796	0.784001	0.772561	0.76563	0.771452	0.790782	0.815022	0.854625	0.895334	0.937722	0.979906	1.02003	1.04785	1.07703	1.1124	1.14757	1.17866	1.21621	1.2635	1.30529	1.26501	1.18598	1.11117	1.03612	0.966213	0.977421	1.03279	1.08747
		111	1.90116	1.87861	1.83419	1.78317	1.75163	1.73872	1.75474	1.77245	1.7962	1.80571	1.83458	1.82962	1.61239	1.40776	1.14117	0.922212	0.716907	0.734758	0.714534	0.757522	0.744496	0.715104	0.693918	0.70026	0.719308	0.743434	0.78253	0.829441	0.872738	0.924611	0.979545	1.02931	1.05716	1.09551	1.12247	1.14402	1.16539	1.21642	1.27676	1.26028	1.21246	1.16946	1.11679	1.06162	1.095	1.16192	1.23007
		112	1.90116	1.87861	1.83419	1.78317	1.75163	1.73872	1.75474	1.77245	1.7962	1.80571	1.83458	1.82962	1.61239	1.40776	1.1451	0.937759	0.721975	0.740497	0.719253	0.762381	0.733045	0.695705	0.653715	0.650131	0.66848	0.712925	0.777788	0.836941	0.894936	0.939547	0.957284	0.949623	0.930473	0.903021	0.878868	0.897862	0.953208	1.04201	1.13603	1.1745	1.12758	1.04683	0.966259	0.909691	0.923688	0.9913	1.08675
		113	1.16322	1.02107	0.865467	0.889471	0.903176	0.866513	0.81157	0.773645	0.745752	0.714453	0.709787	0.710737	0.718256	0.729983	0.766171	0.753004	0.724643	0.718684	0.674703	0.646969	0.66199	0.711973	0.734218	0.798301	0.845036	0.887538	0.91378	0.943909	0.97078	0.994133	1.00686	1.00236	1.04145	1.09343	1.15045	1.21229	1.27547	1.28382	1.22571	1.14378	1.02578	0.926577	0.881267	0.88678	0.924944	1.00465	1.09291
		114	1.13716	0.968328	0.801311	0.818019	0.825736	0.806854	0.769092	0.736391	0.708992	0.687015	0.671924	0.662967	0.64965	0.638986	0.638823	0.640022	0.649881	0.66134	0.665201	0.678055	0.696027	0.709826	0.728625	0.760887	0.78071	0.807262	0.836191	0.869126	0.891263	0.914749	0.937189	0.957075	0.972538	1.00179	1.03712	1.07316	1.11581	1.14936	1.17789	1.12447	1.04044	0.9655	0.941077	0.9185	0.972582	1.05196	1.12114
		115	NaN	NaN	0.867028	0.844206	0.853875	0.887153	0.926462	0.997779	1.0743	1.09399	1.10666	1.11915	1.11792	1.11135	1.12637	1.14515	1.16455	1.20003	1.25457	1.31147	1.37859	1.41193	1.46066	1.47664	1.47603	1.47493	1.49	1.47898	1.4936	1.50268	1.51965	1.54025	1.56048	1.56343	1.57106	1.56786	1.57247	1.60364	1.6605	1.49525	1.30491	1.11648	0.935819	0.769906	0.850112	0.958424	1.06197
		116	NaN	NaN	NaN	NaN	NaN	NaN	NaN	NaN	NaN	NaN	NaN	NaN	NaN	NaN	NaN	NaN	NaN	NaN	0.747568	0.800763	0.80335	0.828979	0.852503	0.871722	0.89665	0.939474	0.934573	0.937341	0.886758	0.78086	0.701335	0.697153	0.72604	NaN	NaN	0.828101	0.995351	1.10186	1.1335	NaN	1.08466	1.02571	0.976889	0.969138	1.00314	1.08035	1.1352
		117	1.54056	1.42893	1.29523	1.1511	0.97899	0.805795	0.782372	0.749549	0.706625	0.673729	0.60441	0.547767	0.515465	0.502246	0.503445	0.510943	0.514937	0.528031	0.541221	0.547518	0.54819	0.547568	0.545372	0.546808	0.556255	0.5711	0.590903	0.614139	0.645972	0.672743	0.702637	0.749404	0.791148	0.818737	0.857795	0.903645	0.937634	0.980713	1.03684	1.02369	0.969392	0.913414	0.855405	0.802761	0.820934	0.86592	0.913743
		118	NaN	NaN	1.44048	1.5396	1.57132	1.61426	1.62423	1.60699	1.62995	1.65639	1.48222	1.34091	1.19014	1.02579	0.809371	0.823412	0.808813	0.792501	0.751574	0.751781	0.723663	0.706368	0.714718	0.741194	0.772818	0.815701	0.872766	0.927857	0.981259	1.01233	1.05336	1.08087	1.10354	1.11172	1.15423	1.18576	1.21111	1.21983	1.24413	1.1744	1.08448	1.01134	0.95192	0.905299	0.932212	0.981673	1.03537
		119	NaN	NaN	1.44048	1.5396	1.57132	1.61426	1.62423	1.60699	1.62995	1.65639	1.48222	1.34091	1.19014	1.01334	0.855533	0.88725	0.894491	0.921143	0.940664	0.922156	0.930673	0.94946	0.971964	0.999633	1.01502	1.0245	1.04884	1.05655	1.08406	1.1229	1.17287	1.20376	1.24407	1.26557	1.29128	1.3035	1.3333	1.2933	1.27995	1.22206	1.13692	1.05795	1.05544	1.03319	1.06829	1.1117	1.12809
		120	NaN	NaN	NaN	NaN	NaN	NaN	NaN	NaN	0.993654	NaN	NaN	0.892368	0.835248	0.786145	0.749943	0.740929	0.760657	0.766307	0.781417	0.791929	0.802192	0.810229	0.843542	0.875551	0.941843	0.995088	1.05351	1.13181	1.17683	1.18902	1.22564	1.25037	1.24508	1.27139	1.32106	1.32517	1.30502	1.27764	1.23541	1.14234	1.08296	1.03945	1.00929	0.995301	1.02073	1.02922	1.02909
		121	NaN	NaN	NaN	NaN	NaN	NaN	NaN	NaN	0.993654	NaN	NaN	NaN	0.845347	0.793651	0.755075	0.767393	0.809072	0.853568	0.893214	0.940219	0.974697	0.992554	1.03769	1.08336	1.10316	1.09052	1.10096	1.09571	1.10491	1.1253	1.18275	1.2347	1.2916	1.34235	1.40088	1.45985	1.51014	1.54538	1.58373	1.54759	1.48671	1.43831	1.39507	1.3503	1.37451	1.41652	1.43912
		122	1.42316	1.40734	1.38677	1.38846	1.42563	1.45752	1.46771	1.4745	1.47944	1.46521	1.47925	1.48985	1.42699	1.29228	1.1826	1.0371	0.899252	0.84375	0.851655	0.832399	0.81697	0.790185	0.745452	0.699328	0.674605	0.65428	0.644212	0.644945	0.650518	0.662617	0.684109	0.718787	0.758435	0.80165	0.833165	0.866436	0.89277	0.914193	0.94035	0.9111	0.900394	0.71181	NaN	NaN	NaN	NaN	NaN
		123	1.41305	1.23245	1.03238	0.809755	0.813957	0.818693	0.813135	0.798657	0.797594	0.716494	0.644886	0.593988	0.565696	0.559264	0.570625	0.590672	0.608584	0.623897	0.637967	0.655904	0.681352	0.718933	0.762373	0.811168	0.853557	0.889783	0.91881	0.949591	0.979454	1.01787	1.05461	1.07782	1.10156	1.12747	1.14723	1.17018	1.20314	1.23127	1.25039	1.20236	1.12009	1.04411	0.985487	0.934907	0.95694	1.01575	1.07053
		124	1.41305	1.23245	1.03238	0.79123	0.78138	0.785817	0.789794	0.781195	0.806192	0.74531	0.703371	0.673617	0.670352	0.684656	0.714227	0.724625	0.741601	0.7663	0.797244	0.837582	0.888245	0.934717	0.958216	0.980932	1.00075	1.01428	1.02682	1.04321	1.05684	1.0719	1.09229	1.11317	1.14854	1.19499	1.23161	1.2601	1.27304	1.31191	1.33672	1.2727	1.17329	1.09301	1.0029	0.933577	0.964768	1.04228	1.11078
		125	1.54854	1.56106	1.56226	1.58158	1.5796	1.58519	1.43151	1.29616	1.11773	0.989752	0.852147	0.855651	0.827943	0.812765	0.762352	0.720686	0.687318	0.668938	0.666469	0.669583	0.689351	0.716658	0.777059	0.849545	0.931202	0.995326	1.03774	1.04366	1.04333	1.03494	1.03729	1.04766	1.08323	1.10657	1.13553	1.16366	1.18917	1.19126	1.2004	1.14511	1.05305	0.960718	0.893073	0.845269	0.85376	0.901454	0.962463
		126	1.54854	1.56106	1.56226	1.58158	1.5796	1.58519	1.43151	1.29616	1.15461	1.04177	0.912898	0.919692	0.901052	0.859871	0.80543	0.768652	0.740828	0.720797	0.715037	0.718058	0.732386	0.766194	0.812347	0.858329	0.901359	0.945024	0.975021	1.00074	1.02917	1.05534	1.06658	1.09107	1.12186	1.14563	1.17536	1.20584	1.21602	1.2385	1.24035	1.20304	1.14196	1.10721	1.05943	1.05719	1.10135	1.17229	1.23029
		127	1.35062	1.1103	0.820064	0.65925	0.63551	0.64983	0.676988	0.750043	0.763046	0.771398	0.748347	0.728468	0.719697	0.717145	0.717699	0.722449	0.735547	0.751214	0.768813	0.794937	0.816328	0.834263	0.861926	0.887848	0.895676	0.907881	0.925522	0.93101	0.940458	0.960903	0.982294	0.996982	1.01793	1.03236	1.05878	1.09204	1.1327	1.17195	1.21812	1.25616	1.28995	NaN	NaN	NaN	NaN	NaN	NaN
		128	1.18975	1.17242	1.21253	1.09169	0.965319	0.852659	0.78475	0.664648	0.684049	0.701363	0.709566	0.658105	0.610005	0.578409	0.557761	0.553645	0.556717	0.572114	0.585067	0.628479	0.663352	0.696149	0.738352	0.815606	0.881032	0.948795	1.01624	1.06593	1.0892	1.08329	1.08505	1.08286	1.09306	1.05507	1.0679	1.04854	1.05943	1.06594	1.14006	1.11282	1.06863	0.987867	0.925146	0.863168	0.894909	0.970148	1.05318
		129	1.18975	1.17242	1.21253	1.07321	0.94684	0.83418	0.757157	0.616373	0.626947	0.625006	0.637408	0.583628	0.553539	0.556373	0.563092	0.560902	0.571761	0.585473	0.599041	0.629971	0.672551	0.714601	0.765034	0.833421	0.881477	0.92324	0.969229	1.0086	1.01837	1.02224	1.01892	1.01243	0.998066	0.990375	1.03127	1.07019	1.10819	1.14514	1.17975	1.1395	1.07941	1.02627	0.997142	0.976508	1.01035	1.07085	1.11309
		130	0.84669	0.851378	0.839256	0.806963	0.788096	0.768906	0.749144	0.742578	0.769301	0.800285	0.829307	0.849177	0.866518	0.878344	0.886485	0.899699	0.917081	0.954804	1.00528	1.06082	1.10944	1.16308	1.21187	1.2564	1.28793	1.32652	1.36262	1.40067	1.43096	1.4678	1.50135	1.52538	1.54018	1.56095	1.57781	1.59824	1.61984	1.65475	1.67602	1.62339	1.51128	1.40388	1.30044	1.2176	1.21338	1.26886	1.31713
		131	0.884498	0.891616	0.897466	0.901141	0.88084	0.850635	0.817958	0.772134	0.748878	0.752539	0.760426	0.803218	0.870522	0.927858	0.976375	1.0191	1.04265	1.05411	1.08626	1.10998	1.14795	1.17413	1.20244	1.20904	1.22765	1.23366	1.24384	1.25797	1.28979	1.32296	1.36345	1.40746	1.45809	1.49365	1.53153	1.55847	1.58291	1.60317	1.61557	1.54794	1.45824	1.3678	1.27748	1.20056	1.20317	1.24099	1.28197
		132	1.4547	1.42119	1.41849	1.42294	1.45627	1.49792	1.57605	1.6413	1.68812	1.66409	1.49293	1.30678	1.12615	0.947275	0.779181	0.792793	0.80356	0.803249	0.784841	0.783881	0.772387	0.765736	0.767592	0.777175	0.786907	0.797842	0.821921	0.850848	0.886923	0.925737	0.967934	1.00656	1.05	1.08882	1.13859	1.1902	1.23903	1.2717	1.30894	1.27489	1.20233	1.12561	1.05677	0.977997	0.966236	0.995253	1.02555
		133	1.4547	1.42119	1.41849	1.42294	1.45627	1.49792	1.57605	1.6413	1.68812	1.66409	1.49293	1.30678	1.12615	0.940422	0.773762	0.777985	0.764975	0.746773	0.71485	0.699967	0.704975	0.725676	0.724312	0.740346	0.761397	0.763209	0.793966	0.847793	0.887543	0.928133	0.964011	0.986003	1.01222	1.05642	1.10113	1.15323	1.20329	1.25215	1.31075	1.28015	1.21335	1.14395	1.09046	1.01743	1.02228	1.05547	1.08166
		134	1.92229	1.95972	2.01986	2.0343	1.99803	1.95247	1.88543	1.81225	1.79752	1.80332	1.79007	1.60134	1.40233	1.14927	0.901708	0.730787	0.748768	0.739709	0.749456	0.737461	0.660121	0.605418	0.581003	0.558219	0.574118	0.59997	0.614179	0.636664	0.668839	0.696188	0.729407	0.763701	0.785043	0.816994	0.863408	0.907315	0.958219	1.01435	1.05188	1.02374	0.959304	0.891251	0.830407	0.773695	0.763233	0.780875	0.793711
		135	1.68664	1.68629	1.66636	1.66762	1.6801	1.68118	1.67285	1.68724	1.68095	1.68047	1.67112	1.50353	1.3265	1.15317	1.00388	0.874348	0.889158	0.89397	0.897783	0.864509	0.826141	0.804933	0.789446	0.787414	0.796914	0.819101	0.842153	0.873283	0.91023	0.954539	0.984448	1.01369	1.06204	1.0999	1.12897	1.15456	1.20165	1.23158	1.26759	1.22996	1.17391	1.10612	1.05668	1.00813	1.03561	1.09136	1.13915
		136	1.68664	1.68629	1.66636	1.66762	1.6801	1.68118	1.67285	1.68724	1.68095	1.68047	1.67112	1.50353	1.3265	1.15317	0.996681	0.867115	0.891983	0.898848	0.904723	0.883399	0.845228	0.815286	0.808616	0.818151	0.841715	0.88184	0.922301	0.958217	0.996482	1.02369	1.04662	1.06456	1.09142	1.11569	1.171	1.22316	1.2937	1.34313	1.39296	1.33841	1.2619	1.17414	1.11246	1.05462	1.07822	1.12722	1.17476
		137	0.859451	0.866347	0.874845	0.876842	0.860556	0.848714	0.801135	0.751745	0.725909	0.730069	0.756544	0.795341	0.837064	0.87365	0.907598	0.935816	0.96679	0.992076	1.02258	1.05057	1.07816	1.10375	1.13618	1.17595	1.21942	1.26203	1.31332	1.36028	1.39625	1.42236	1.44752	1.4724	1.50293	1.52076	1.55522	1.58708	1.61581	1.64494	1.678	1.61212	1.50763	1.40139	1.2913	1.18752	1.17684	1.21698	1.25536
		138	0.850334	0.847054	0.842051	0.84035	0.821788	0.807199	0.760912	0.715027	0.683517	0.680512	0.709178	0.745707	0.774073	0.795409	0.818247	0.831474	0.847949	0.874104	0.892299	0.913839	0.942727	0.970894	0.999806	1.04656	1.07378	1.09581	1.11214	1.09706	1.08877	1.10316	1.11562	1.14007	1.20369	1.25113	1.29027	1.34829	1.40419	1.45049	1.49589	1.44112	1.33157	1.21844	1.10424	0.994794	0.986217	1.02164	1.05281
		139	NaN	NaN	NaN	NaN	NaN	NaN	NaN	NaN	NaN	NaN	NaN	NaN	NaN	NaN	NaN	0.815373	0.703488	0.714447	0.685059	0.67351	0.650705	0.616014	0.593335	0.614473	0.674177	0.749259	0.833968	0.898514	0.929795	0.932901	0.934343	0.91505	0.904686	0.908095	0.928401	0.959413	1.00455	1.03141	1.07814	1.07007	1.03166	1.0028	1.00591	1.01262	1.07207	1.15634	1.22817
		140	1.33379	1.34545	1.36779	1.38779	1.43276	1.45169	1.47939	1.49215	1.50056	1.51874	1.53108	1.53439	1.54552	1.5192	1.46282	1.33896	1.18016	0.963058	0.801116	0.682249	0.642209	0.647368	0.686973	0.706122	0.692713	0.681385	0.671114	0.684122	0.697286	0.720152	0.747483	0.772016	0.795559	0.816741	0.849577	0.883859	0.932925	0.976014	1.02865	1.02957	0.993105	0.951123	0.92433	0.891459	0.903602	0.954351	0.988571
		141	1.73337	1.74406	1.75148	1.75313	1.75636	1.76549	1.76832	1.74853	1.74858	1.75146	1.7672	1.59711	1.42902	1.24125	1.04428	0.849573	0.842416	0.84914	0.838735	0.804825	0.753177	0.707136	0.661046	0.643724	0.657983	0.6867	0.716416	0.749488	0.774137	0.792863	0.809273	0.834038	0.874299	0.910692	0.941361	0.97476	1.00477	1.02083	1.04941	1.05044	1.01718	0.971995	0.933083	0.888177	0.881922	0.89777	0.926037
		142	1.61782	1.62916	1.63639	1.65619	1.6874	1.72366	1.75182	1.78818	1.81087	1.8305	1.83802	1.82645	1.80612	1.79241	1.57828	1.38717	1.20486	0.998339	0.819539	0.83397	0.818728	0.798084	0.802216	0.773246	0.754206	0.756641	0.7797	0.81128	0.845845	0.884307	0.922871	0.958083	0.993905	1.02788	1.05108	1.07892	1.10319	1.11849	1.1399	1.12477	1.07878	1.03834	1.01506	1.0015	1.02573	1.0731	1.10769
		143	1.61782	1.62916	1.63639	1.65619	1.6874	1.72366	1.75182	1.78818	1.81087	1.8305	1.83802	1.82645	1.80612	1.79241	1.57828	1.38717	1.20486	1.02193	0.847478	0.865173	0.848816	0.826395	0.800815	0.764563	0.7373	0.733592	0.761245	0.799861	0.838967	0.880034	0.928006	0.949029	0.983591	1.02437	1.06252	1.096	1.14744	1.18992	1.22367	1.21276	1.17038	1.12737	1.08881	1.06468	1.09908	1.15323	1.18676
		144	0.920194	0.912049	0.90445	0.881183	0.857302	0.825225	0.791152	0.748736	0.706787	0.668362	0.63999	0.613307	0.602017	0.592939	0.590763	0.58652	0.589625	0.592518	0.601894	0.607595	0.624667	0.639172	0.651204	0.66907	0.689118	0.707563	0.729709	0.753361	0.775191	0.789943	0.815326	0.837107	0.85973	0.882432	0.915417	0.956195	0.985046	1.02025	1.04453	1.05697	1.05192	NaN	NaN	NaN	NaN	NaN	NaN
		145	0.977493	0.978473	0.981029	0.959173	0.916005	0.874939	0.852229	0.827179	0.804306	0.772469	0.748753	0.722819	0.692595	0.6722	0.657052	0.644274	0.633414	0.636134	0.645489	0.657051	0.672764	0.6884	0.708617	0.720689	0.735654	0.748161	0.766177	0.786229	0.81419	0.849302	0.896561	0.94883	1.00095	1.07206	1.12598	1.17532	1.22016	1.25809	1.27673	1.25573	1.19276	1.12714	1.07141	1.01487	1.01338	1.04542	1.07254
		146	1.6796	1.64274	1.64138	1.63269	1.6336	1.61577	1.46745	1.30395	1.14154	0.928753	0.825424	0.773218	0.677639	0.670381	0.69478	0.620894	0.642651	0.72079	0.734285	0.737709	0.746946	0.765531	0.775337	0.790907	0.809614	0.826393	0.836502	0.855011	0.870427	0.884254	0.903906	0.929709	0.960768	1.00203	1.04268	1.08337	1.12506	1.16021	1.18211	1.16551	1.11681	1.07295	1.02425	0.975385	0.970293	0.992264	0.998925
		147	1.6796	1.64274	1.64138	1.63269	1.6336	1.61577	1.46745	1.30395	1.14154	0.928753	0.825424	0.773218	0.774841	0.789327	0.805006	0.73275	0.737692	0.691293	0.672509	0.678201	0.674126	0.706777	0.751012	0.784743	NaN	0.822391	0.890123	NaN	0.963046	NaN	1.00778	1.07171	1.09985	1.1118	1.11455	1.133	1.1258	1.17812	1.19681	1.16347	1.12164	1.08333	1.0277	0.980623	0.984852	0.966212	NaN
		148	1.2757	1.23005	1.09273	0.948106	0.797374	0.653608	0.541489	0.547437	0.595302	0.633711	0.655391	0.691854	0.683145	0.652368	0.647991	0.658654	0.663639	0.659647	0.640644	0.648866	0.654562	0.663258	0.696735	0.739295	0.746159	0.768968	0.784473	0.781247	0.806966	0.841601	0.825454	0.833538	0.833647	0.841036	0.87852	0.962164	1.01814	1.08944	1.14531	1.10771	1.03171	0.976804	0.940021	0.907002	0.934341	0.986509	1.04731
		149	1.2757	1.23005	1.09273	0.948106	0.797374	0.653608	0.61541	0.643128	0.700645	0.743698	0.75948	0.709043	0.664428	0.622744	0.619255	0.640341	0.665384	0.689802	0.70811	NaN	0.723211	0.728983	0.741294	0.757942	0.771649	0.75165	0.739737	0.721871	0.695331	0.678607	0.674771	0.691106	0.712763	0.722637	0.748072	0.764867	0.82738	0.900972	1.01595	1.04693	1.05869	1.00713	0.965739	0.898486	0.901934	0.937935	0.990004
		150	1.58783	1.63461	1.697	1.77729	1.6369	1.49814	1.34485	1.17448	0.971156	0.942228	0.891519	0.833512	0.778134	0.737694	0.748464	0.78974	0.881356	0.93025	0.994286	1.03426	1.04396	1.01723	1.04646	1.07631	1.14458	1.20644	1.28469	1.34073	1.41931	1.42297	1.44047	1.44465	1.41714	1.367	NaN	1.37979	1.4191	1.47746	1.56092	1.5611	1.51764	1.47522	1.32854	1.3606	NaN	NaN	NaN
		151	0.493544	0.489844	0.516393	0.536074	0.516434	0.470816	0.393428	0.352417	0.291458	0.268759	0.274613	0.296352	0.314718	0.349141	0.370062	0.372519	0.36858	0.383924	0.378775	0.388917	0.416931	0.447017	0.483461	0.592172	0.702524	0.831363	0.944537	1.02591	1.03101	1.07747	1.0827	1.09881	1.1433	1.20491	1.19658	1.18778	1.22135	1.24318	1.23751	1.20476	1.17408	1.11961	1.07393	1.0542	1.10254	1.16998	1.21645
		152	NaN	NaN	1.26178	1.20713	1.21522	1.22855	1.2491	1.24443	1.14986	1.04841	0.981491	0.972804	1.00345	1.12068	1.23097	1.28964	1.29626	1.2854	1.26461	1.28074	1.28719	1.23796	1.21578	1.23031	1.23454	1.29657	1.42561	1.51702	1.55558	1.58746	1.54307	1.49617	1.4599	1.48744	1.46558	1.49091	1.49517	1.52204	1.49572	1.42358	1.3148	1.23944	1.1593	1.08832	1.10012	1.12742	1.14003
		153	NaN	NaN	NaN	1.20058	0.892172	0.893826	0.838848	0.858796	0.871886	0.849225	0.824874	0.810607	0.810743	0.828377	0.851843	0.885112	0.913583	0.942108	0.983161	1.02341	1.0544	1.08938	1.12836	1.16414	1.20699	1.23683	1.26566	1.29033	1.30481	1.30997	1.31674	1.32271	1.37513	1.41482	1.46274	1.51943	1.55254	1.53423	1.51445	1.40959	1.28265	1.17716	1.10036	1.04373	1.07645	1.13272	1.18497
		154	NaN	NaN	NaN	1.20058	0.892172	0.886723	0.82514	0.835066	0.837353	0.804976	0.774236	0.739314	0.738773	0.761955	0.803166	0.854707	0.921148	0.983928	1.03173	1.07049	1.09981	1.12946	1.15331	1.17591	1.20301	1.22101	1.23173	1.24623	1.28223	1.32531	1.36926	1.40939	1.45166	1.47934	1.49742	1.50183	1.51827	1.53409	1.53553	1.45249	1.35994	1.26776	1.18682	1.14481	1.1973	1.27453	1.34235
		155	NaN	NaN	NaN	NaN	1.25465	1.22993	1.29705	1.34757	1.43329	1.50564	1.38486	1.216	1.05387	0.870613	0.670112	0.696368	0.744468	0.775717	0.798833	0.819556	0.793306	0.735146	0.691417	0.661918	0.653547	0.661505	0.679641	0.703242	0.725049	0.749781	0.773199	0.79727	0.826527	0.853851	0.87815	0.914386	0.945546	0.975442	1.00542	0.991178	0.929906	0.879589	0.831278	0.795049	0.806324	0.85256	0.884645
		156	NaN	NaN	NaN	NaN	1.25465	1.22993	1.29705	1.34757	1.43329	1.50564	1.38486	1.216	1.05387	0.870613	0.685479	0.751955	0.801518	0.832223	0.850958	0.853487	0.782775	0.727674	0.692554	0.678357	0.677749	0.698764	0.728731	0.768483	0.799855	0.837506	0.871863	0.898127	0.925053	0.960229	0.994056	1.03662	1.0756	1.10582	1.13061	1.1241	1.07592	1.04506	1.01203	0.985426	0.993953	1.03724	1.06326
		157	NaN	NaN	NaN	NaN	NaN	NaN	1.80583	1.796	1.39608	1.16062	0.93292	0.754199	0.768758	0.771967	0.793509	0.786194	0.740748	0.682004	0.629717	0.593813	0.575175	0.566896	0.567071	0.570824	0.580287	0.583702	0.58984	0.597654	0.615393	0.630912	0.656764	0.690538	0.73473	0.77631	0.821844	0.86762	0.90793	0.942246	0.978542	0.988441	0.965563	0.934878	0.908518	0.884894	0.878617	0.900409	0.923615
		158	NaN	NaN	NaN	NaN	NaN	NaN	NaN	NaN	NaN	NaN	NaN	NaN	NaN	NaN	NaN	1.31777	1.43338	1.48666	1.55331	1.57386	1.59044	1.60012	1.57846	1.54201	1.53893	1.53589	1.52847	1.53592	1.53746	1.50713	1.49833	1.4887	1.49171	1.51837	1.58264	1.65752	1.7415	1.84132	1.91535	1.91492	1.84831	1.75154	1.65068	1.57705	1.56163	1.59541	1.64473
		159	NaN	NaN	NaN	NaN	NaN	NaN	NaN	NaN	NaN	NaN	NaN	NaN	NaN	NaN	NaN	1.31777	NaN	1.3634	1.41478	1.45804	1.51471	1.58684	1.55136	1.52026	NaN	NaN	NaN	NaN	NaN	NaN	NaN	NaN	1.49151	1.43724	1.37676	1.41646	1.46769	1.5244	1.59152	1.54489	1.46493	1.38226	1.28294	1.19301	1.19663	1.21602	1.23633
		160	1.64767	1.63498	1.66034	1.67408	1.70352	1.74213	1.77035	1.78502	1.79551	1.82038	1.63416	1.42576	1.18822	1.02936	0.831967	0.837037	NaN	0.846762	0.868788	0.824136	0.800146	0.779197	0.777076	0.789429	0.802063	0.820211	0.84844	0.870828	0.895916	0.925072	0.952349	0.976672	1.00326	1.02974	1.0653	1.1087	1.16123	1.19535	1.2396	1.22928	1.1665	1.10064	1.07148	1.03527	1.03616	1.07541	1.10772
		161	1.64767	1.63498	1.66034	1.67408	1.70352	1.74213	1.77035	1.78502	1.79551	1.82038	1.63416	1.42576	1.18822	0.970446	0.738567	0.713545	0.696864	0.697584	0.681075	0.651842	0.626976	0.605707	0.601996	0.604285	0.61904	0.634342	0.655212	0.66878	0.699277	0.732419	0.780177	0.814731	0.850385	0.872736	0.916289	0.934165	0.972451	1.01075	1.04453	1.0278	1.0008	0.9634	0.963598	0.965886	0.989808	1.04166	1.09111
		162	1.29464	1.30848	1.3397	1.35986	1.42005	1.44662	1.47452	1.49302	1.50633	1.51093	1.52204	1.51912	1.51414	1.4796	1.42513	1.29603	1.14549	0.937447	0.766676	0.650222	0.615115	0.617926	0.658613	0.689156	0.676541	0.669082	0.661586	0.67418	0.689741	0.708911	0.733842	0.759819	0.788462	0.813893	0.847685	0.881767	0.937104	0.979202	1.02834	1.03058	0.997585	0.947353	0.91698	0.887435	0.90309	0.953934	0.990572
		163	1.4834	1.47416	1.45888	1.48587	1.49591	1.48127	1.49801	1.50603	1.48937	1.49567	1.54006	1.56005	1.42169	1.27291	1.06719	0.816602	0.631475	0.624162	0.627946	0.664506	0.726398	0.692702	0.655096	0.630913	0.62056	0.636539	0.668437	0.714508	0.7561	0.799869	0.841016	0.86379	0.879335	0.899735	0.914048	0.9322	0.96844	0.995791	1.015	1.00215	0.942378	0.880836	0.839348	0.807202	0.812594	0.873172	0.929237
		164	1.62562	1.61811	1.67092	1.72095	1.76506	1.81018	1.82217	1.60969	1.40049	1.19288	0.953715	0.760401	0.778324	0.78293	0.783885	0.781115	0.742872	0.684839	0.632112	0.594832	0.577511	0.567423	0.567677	0.570825	0.576661	0.578922	0.582779	0.595351	0.613059	0.634003	0.663218	0.700685	0.741298	0.783179	0.821468	0.861593	0.897674	0.931609	0.970125	0.990027	0.973638	0.942059	0.913193	0.887257	0.875086	0.894167	0.919347
		165	NaN	NaN	NaN	NaN	NaN	0.891402	0.88821	0.903135	0.889955	0.875335	0.829608	0.787069	0.749936	0.720763	0.719307	0.750197	0.786214	0.826949	0.877174	0.922051	0.957595	0.99288	1.01629	1.05392	1.08517	1.10528	1.11892	1.12237	1.11152	1.10563	1.09687	1.07655	1.07359	1.09228	1.09219	1.10641	1.13107	1.15028	1.1593	1.13086	1.08244	1.0373	1.00836	0.973292	0.98301	1.00877	1.03805
		166	NaN	NaN	NaN	NaN	NaN	0.891402	0.892798	0.91468	0.905477	0.904922	0.878246	0.847724	0.828348	0.823042	0.821528	0.830815	0.844569	0.861569	0.880227	0.902462	0.928185	0.953879	0.98047	1.01806	1.05005	1.08109	1.11051	1.13324	1.14485	1.15365	1.15394	1.15385	1.15756	1.17371	1.18925	1.20102	1.21171	1.22304	1.2411	1.21279	1.16873	1.12829	1.08319	1.05111	1.06955	1.08305	1.11038
		167	NaN	NaN	NaN	NaN	NaN	NaN	NaN	1.07839	0.958947	0.89382	0.864938	0.915727	1.0206	1.09745	1.16486	1.20311	1.1789	1.12017	1.11013	1.08945	1.08104	1.07094	1.09253	1.10755	1.1495	1.22282	1.3081	1.39878	1.49943	1.58876	1.66144	1.72529	1.75984	1.7735	1.78342	1.76275	1.78204	1.8566	1.91924	1.88143	1.82343	1.7382	1.62336	1.55283	1.59036	1.67049	1.73905
		168	NaN	NaN	NaN	NaN	NaN	NaN	NaN	0.746977	0.684283	NaN	0.662779	0.636414	0.640679	0.65501	0.683248	0.716277	0.759884	0.798766	0.831924	0.865071	0.903908	0.941377	0.97165	1.00324	1.02573	1.04464	1.06161	1.06479	1.07436	1.09306	1.09994	1.10858	1.1217	1.13228	1.13949	1.16707	1.17525	1.20086	1.22978	1.19231	1.10908	1.05275	1.00746	0.963153	0.9765	1.02684	1.06474
		169	NaN	NaN	NaN	NaN	NaN	NaN	NaN	0.746977	NaN	NaN	NaN	NaN	0.802036	0.832527	0.866459	0.883278	0.908944	0.946195	0.995678	1.04144	1.09104	1.12792	1.14427	1.14117	1.13434	1.13097	1.13503	1.13315	1.14253	1.16755	1.17975	1.19501	1.2306	1.26794	1.31025	1.37029	1.43173	1.47398	1.50328	1.44708	1.35057	1.26028	1.19681	1.13678	1.14721	1.18327	1.19704
		170	1.46561	1.45311	1.44307	1.46441	1.46903	1.45493	1.47347	1.48601	1.47094	1.481	1.52543	1.53722	1.39518	1.23806	1.04651	0.798773	0.620133	0.62015	0.636804	0.66804	0.724597	0.695711	0.653624	0.633673	0.628342	0.646141	0.679787	0.729026	0.770205	0.810004	0.847919	0.874612	0.88669	0.908748	0.923439	0.947671	0.975223	1.00023	1.00885	0.999006	0.932266	0.87352	0.836177	0.814181	0.811498	0.874736	0.929977
		171	1.28036	1.13692	0.997289	0.849982	0.852535	0.833732	0.803271	0.76207	0.733535	0.707598	0.695828	0.704515	0.705564	0.714338	0.731723	0.751792	0.761174	0.782075	0.816731	0.849064	0.891548	0.940492	0.974623	0.997191	1.01304	1.00761	1.0057	1.01137	1.01748	1.0336	1.05398	1.06403	1.09474	1.13067	1.1406	1.1643	1.20059	1.24357	1.27422	1.25366	1.18932	1.11777	1.03893	0.974237	0.983492	1.033	1.08016
		172	0.861925	0.734391	0.618693	0.595238	0.649954	0.64799	0.581343	0.506673	0.449549	0.432536	0.463148	0.51118	0.560245	0.61048	0.616505	0.639424	0.675032	0.710957	0.73533	0.744728	0.754724	0.758555	0.772156	0.813213	0.855485	0.894812	0.936724	0.965481	0.978624	0.991846	1.00065	1.00143	1.00008	1.00129	1.01301	1.01671	1.02749	1.04254	1.05198	1.01381	0.957788	0.906633	0.882948	0.869196	0.890925	0.936701	0.977627
		173	0.861925	0.734391	0.618693	0.595238	0.649954	0.64799	0.676101	0.703772	0.731082	0.725908	0.764349	0.725196	0.674067	0.640642	0.627252	0.63029	0.651716	0.685221	0.726982	0.771734	0.810148	0.849019	0.888173	0.914043	0.927865	0.947771	0.955978	0.965035	0.983247	1.01283	1.04285	1.06981	1.0917	1.10634	1.12204	1.13275	1.15221	1.16883	1.20043	1.1704	1.10465	1.04923	1.0104	0.971699	0.990979	1.05562	1.11286
		174	0.912126	0.923694	0.969887	1.02532	1.09546	1.14894	1.1971	1.23852	1.28152	1.33073	1.39878	1.46042	1.529	1.60605	1.66957	1.70285	1.7267	1.73909	1.6883	1.64537	1.62731	1.64632	1.67395	1.73273	1.83166	1.87443	1.88323	1.88386	1.91326	1.83847	1.79353	1.77773	1.73823	1.71144	1.7609	1.79879	1.81952	1.84483	1.82933	1.63256	1.53094	1.3304	1.32827	NaN	NaN	NaN	NaN
		175	0.778588	0.734943	0.709267	0.689854	0.669893	0.684415	0.684269	0.674052	0.66885	0.666541	0.649794	0.645202	0.654196	0.671782	0.695222	0.723737	0.762128	0.798437	0.83024	0.864737	0.902396	0.937416	0.960841	0.989705	1.01249	1.03017	1.05313	1.06432	1.07147	1.08615	1.09951	1.10663	1.12084	1.13439	1.14643	1.16777	1.16948	1.19026	1.21862	1.18222	1.10056	1.05142	1.00553	0.963632	0.969725	1.01852	1.04903
		176	0.778588	0.734943	0.709267	0.689854	0.669893	0.684415	0.713354	0.73988	NaN	NaN	NaN	0.769786	0.810225	0.840604	0.861996	0.878276	0.906024	0.946052	0.994725	1.04336	1.09211	1.13342	1.15019	1.14677	1.1373	1.13446	1.13806	1.1383	1.15051	1.17621	1.18996	1.20108	1.23521	1.27566	1.32282	1.38764	1.44488	1.48691	1.51141	1.45453	1.35106	1.26942	1.20527	1.15014	1.15933	1.19611	1.20539
		177	NaN	NaN	NaN	NaN	NaN	NaN	NaN	NaN	NaN	NaN	NaN	NaN	NaN	NaN	NaN	NaN	NaN	NaN	1.10022	1.05273	1.07238	1.07201	1.07738	1.0916	1.0881	1.09255	1.0993	1.11405	1.13095	1.15014	1.16856	1.17386	1.18226	1.19125	1.20515	1.21233	1.22526	1.23219	1.2506	1.23977	1.21674	1.19449	1.16591	1.12632	1.10565	1.10969	1.11251
		178	0.848486	0.937132	NaN	1.00585	1.09671	1.18841	1.24327	1.29274	1.36917	1.44611	1.52495	1.60633	1.66815	1.70448	1.72546	1.75556	1.77398	1.79162	1.81128	1.8083	1.79228	1.78297	1.77415	1.75465	1.73611	1.71545	1.70197	1.67718	1.66423	1.6671	1.67327	1.65867	1.63624	1.59663	1.53856	1.49939	1.49308	1.53378	1.57736	1.51416	1.43492	1.36375	1.29995	1.2532	1.32185	1.42614	1.49456
		179	0.797434	0.796146	0.783229	0.778454	0.762018	0.719264	0.693586	0.660145	0.706115	0.764305	0.817501	0.863106	0.905654	0.874899	0.869239	0.918825	0.97818	1.04727	1.13918	1.21309	1.27529	1.34316	1.40527	1.43007	1.46477	1.506	1.52637	1.542	1.55919	1.5721	1.58079	1.58362	1.56864	1.55737	1.5492	1.54373	1.55255	1.56029	1.55593	1.48208	1.36589	1.27122	1.2113	1.15549	1.16984	1.22156	1.26605
		180	NaN	NaN	NaN	0.796334	0.820822	0.831154	0.832814	0.835299	0.810015	0.793184	0.7857	0.779149	0.778097	0.787619	0.802865	0.83022	0.865549	0.900787	0.93642	0.975886	1.00824	1.03117	1.05436	1.07873	1.09574	1.10505	1.13653	1.161	1.19135	1.2092	1.23569	1.25422	1.28493	1.31051	1.35388	1.40799	1.46194	1.5177	1.54796	1.47702	1.37101	1.27537	1.18495	1.13426	1.17774	1.22998	1.26977
		181	NaN	NaN	NaN	0.796334	0.665821	0.647791	0.616121	0.630506	NaN	0.652164	0.677325	0.720586	0.753631	0.778199	0.798705	0.81479	0.818968	0.837782	0.875391	0.914565	0.977168	1.02348	NaN	NaN	NaN	1.07738	1.13016	1.17236	1.1848	1.21013	1.221	1.21783	1.22693	1.24055	1.26198	1.28769	1.31629	1.32739	1.33434	1.3219	1.26742	1.21763	1.17748	1.15237	1.1428	1.17769	1.20552
		182	NaN	NaN	NaN	NaN	NaN	NaN	NaN	NaN	NaN	0.85725	0.753307	0.77941	0.770327	0.786003	0.797197	0.818244	0.82426	0.87543	0.927131	0.96805	0.990156	1.03136	1.01172	1.00015	1.02118	1.05699	1.08894	1.15531	1.22404	1.24784	1.2755	1.27763	1.25289	1.24897	1.25639	1.23987	1.2468	1.26236	1.28476	1.26608	1.23264	1.20174	1.15359	1.10004	1.09416	1.14069	1.17641
		183	NaN	NaN	NaN	NaN	NaN	NaN	NaN	NaN	NaN	NaN	NaN	NaN	NaN	0.803513	0.848409	0.856719	0.859221	0.856905	0.847278	0.830169	0.834759	0.839883	0.847427	0.871088	0.902069	0.937196	0.97003	0.993919	1.00903	1.01679	1.01995	1.04315	1.0771	1.11392	1.14484	1.17336	1.19401	1.21346	1.22904	1.19581	1.14283	1.09787	1.05477	1.02783	1.06524	1.13134	1.18384
		184	NaN	NaN	NaN	NaN	NaN	NaN	NaN	NaN	NaN	NaN	NaN	NaN	NaN	NaN	NaN	NaN	NaN	0.955604	1.06559	1.06773	1.10482	1.11226	1.13987	1.16689	1.18863	1.20061	1.19311	1.18505	1.18133	1.18835	1.18118	1.20049	1.21472	1.2284	1.2437	1.26529	1.27533	1.29175	1.31289	1.27478	1.23705	1.20392	1.18084	1.16225	1.19502	1.22933	1.24878
		185	1.59764	1.63549	1.72087	1.57865	1.44622	1.28079	1.01553	0.736986	0.681191	0.626463	0.566413	0.547148	0.557254	0.589365	0.63786	0.697013	0.752833	0.768984	0.765541	0.753477	0.760466	0.766011	0.778402	0.793442	0.810559	0.805289	0.815431	0.830748	0.85699	0.889713	0.949286	0.978366	1.00625	1.01036	1.02608	1.0328	1.07817	1.13327	1.20297	1.18053	1.11728	1.02028	0.909791	0.806761	0.794341	0.819542	0.856874
		186	1.73258	1.55457	1.37559	1.1539	0.961782	0.817016	0.826358	0.820588	0.796728	0.77344	0.735149	0.695024	0.675605	0.680632	0.700902	0.726053	0.745302	0.762319	0.798298	0.819161	0.857621	0.898914	0.931553	0.951473	0.98111	0.975389	0.96001	0.977113	0.984645	0.990257	1.03936	1.10404	1.1362	1.17226	1.21221	1.25063	1.28139	1.31896	1.37403	1.33592	1.25753	1.18337	1.11051	1.00958	0.985251	0.978575	0.970932
		187	1.73258	1.55457	1.37559	1.1539	0.998424	0.876635	0.894171	0.897154	0.896134	0.847762	0.788756	0.710093	0.649871	0.620943	0.639806	0.684179	0.76415	0.849852	0.91371	0.944196	0.949492	0.957347	0.956714	0.967128	0.985053	1.03276	1.07911	1.11808	1.15879	1.19881	1.26041	1.30032	1.34882	1.3809	1.40996	1.40734	1.41294	1.41036	1.35643	1.23684	1.10006	0.995857	0.921486	0.920779	0.980896	1.06117	1.11006
		188	1.04857	1.12891	1.17716	1.22009	1.22674	1.21633	1.20748	1.20296	1.16458	1.25004	1.3826	1.45201	1.47132	1.53486	1.50343	1.42776	1.41297	1.47076	1.54668	1.59098	1.63273	1.6596	1.68564	1.68024	1.6743	1.69436	1.70467	1.69472	1.67952	1.68723	1.67369	1.68911	1.69161	1.71553	1.73431	1.76002	1.74821	1.72362	1.67291	1.57726	1.4584	1.3945	1.36718	1.39743	1.47795	1.5928	1.67605
		189	0.986403	0.987945	0.948286	0.914483	0.922666	0.990871	1.0724	1.13287	1.20281	1.22792	1.25667	1.25314	1.29843	1.35544	1.3952	1.42893	1.50688	1.56573	1.57789	1.60016	1.62121	1.61023	1.6026	1.61797	1.62792	1.62132	1.6283	1.63161	1.63515	1.65788	1.66873	1.69009	1.69517	1.7132	1.70482	1.7249	1.72792	1.73178	1.7	1.63115	1.5219	1.45438	1.40866	1.42289	1.50235	1.62401	1.72015
		190	1.11886	1.15907	1.19797	1.21777	1.24957	1.26368	1.29178	1.30393	1.33474	1.36287	1.38344	1.38592	1.39436	1.40757	1.41871	1.44035	NaN	NaN	NaN	NaN	NaN	NaN	1.46961	NaN	1.4893	1.48036	1.46633	1.44621	1.42012	1.38975	1.38959	1.40429	1.41327	1.42884	1.46178	1.48026	1.48737	1.58478	1.68803	1.68709	1.63264	1.58111	1.46412	1.34383	1.35181	1.41565	1.48209
		191	0.593194	0.595439	0.591379	0.580269	0.594011	0.618541	0.663023	0.749948	0.859484	0.957281	1.04934	1.1665	1.24075	1.29729	1.36875	1.41759	1.44388	1.47799	1.51022	1.50636	1.50941	1.50156	1.49457	1.47857	1.50707	1.58487	1.63091	1.68569	1.73891	1.74617	1.70669	1.69669	1.66616	1.65478	1.64939	1.64864	1.62805	1.60337	1.57376	1.45254	1.31517	1.20106	1.11852	1.05916	1.12061	1.20825	1.28251
		192	0.591957	0.602592	0.600644	0.600895	0.605402	0.611469	0.609934	0.606696	0.600554	0.590301	0.57844	0.56998	0.568558	0.574192	0.582349	0.59518	0.615626	0.642303	0.669544	0.70193	0.733689	0.76437	0.788962	0.823356	0.855704	0.888006	0.913283	0.942797	0.959363	0.991146	1.03582	1.08057	1.12367	1.17137	1.20469	1.22799	1.26223	1.28335	1.31013	1.27604	1.19246	1.10774	1.03911	0.965767	0.953015	0.983652	1.01759
		193	0.616546	0.645064	0.639375	0.625069	0.610895	0.570303	0.538749	0.539234	0.545303	0.552483	0.557433	0.562493	0.568364	0.592678	0.631097	0.66978	0.714977	0.757445	0.783636	0.800984	0.818971	0.843017	0.864236	0.891378	0.928819	0.967197	0.988207	1.01412	1.04714	1.0766	1.10987	1.14676	1.18266	1.21548	1.24414	1.26809	1.29708	1.31764	1.33292	1.29983	1.22333	1.15028	1.07096	1.00865	0.989745	1.01286	1.02997
		194	NaN	NaN	NaN	0.839288	0.856473	0.852945	0.861983	0.885495	0.90633	0.935858	0.95497	0.966801	0.942537	0.908374	0.884655	0.891986	0.901023	0.937179	0.994474	1.0487	1.08196	1.121	1.16116	1.19668	1.23357	1.26483	1.28822	1.31083	1.33267	1.35529	1.34837	1.34487	1.34616	1.33702	1.321	1.33802	1.35396	1.35916	1.37144	1.31978	1.25909	1.21265	1.18858	1.18992	1.25844	1.34514	1.42292
		195	NaN	NaN	NaN	NaN	NaN	NaN	0.819857	0.66759	0.639984	0.647843	0.681173	0.734408	0.769571	0.818288	0.811745	0.828782	0.849087	0.878698	0.906258	0.937212	0.960823	0.982332	0.989593	1.00529	1.03199	1.06294	1.10617	1.16127	1.19105	1.22729	1.26211	1.30288	1.31303	1.31608	1.29543	1.2783	1.26876	1.28727	1.32237	1.3056	1.25509	1.19484	1.14348	1.10446	1.13071	1.18753	1.23687
		196	NaN	NaN	NaN	NaN	NaN	NaN	NaN	NaN	1.48088	1.34562	1.06101	0.909732	0.726542	0.724385	0.743419	0.763241	0.76269	0.735915	0.732905	0.743864	0.767219	0.800543	0.842028	0.88707	0.921803	0.945692	0.975007	0.990733	1.00892	1.02732	1.04872	1.05744	1.0714	1.08696	1.14107	1.18376	1.232	1.29396	1.33286	1.26427	1.19954	1.14042	1.07943	1.04132	1.06531	1.11712	1.14344
		197	NaN	NaN	NaN	NaN	NaN	NaN	NaN	NaN	1.48088	1.34562	1.06101	0.906872	0.666673	0.637328	0.625497	0.607728	0.578261	0.577186	0.573376	0.592928	0.623742	0.662766	0.715749	0.770493	0.828064	0.882777	0.927998	0.978242	1.0142	1.03005	1.05956	1.09296	1.10708	1.15056	1.20346	1.23551	1.2765	1.32894	1.34712	1.27956	1.21203	1.14719	1.06879	1.01534	1.04669	1.07896	1.09982
		198	NaN	NaN	NaN	NaN	NaN	NaN	NaN	NaN	NaN	NaN	NaN	NaN	NaN	NaN	0.691955	0.743306	0.701444	0.678818	0.639995	0.605718	0.575074	0.564517	0.561107	0.567089	0.601747	0.645859	0.703533	0.778443	0.852477	0.938144	1.0296	NaN	1.08505	1.12583	1.16418	1.17908	1.20172	1.25713	1.28204	1.23587	1.16737	1.10972	1.05573	1.0414	1.08259	1.14658	1.18241
		199	NaN	NaN	NaN	NaN	NaN	NaN	NaN	NaN	NaN	NaN	NaN	NaN	NaN	NaN	0.691955	0.799492	0.799712	0.807487	0.784323	0.743962	0.713687	0.715102	0.744085	NaN	0.796968	0.84812	0.902656	0.959791	1.00385	1.03491	1.07953	1.11882	1.14054	1.16276	1.19768	1.21367	1.23441	1.27551	1.32565	1.28565	1.22742	1.19215	1.1519	1.10283	1.13307	1.20817	1.24933
		200	NaN	NaN	NaN	NaN	NaN	NaN	NaN	NaN	NaN	NaN	NaN	NaN	NaN	NaN	NaN	NaN	0.576699	0.772882	0.75128	0.856601	NaN	0.928467	0.921218	0.972432	1.07151	1.09211	1.12949	1.19304	1.25245	1.27703	1.29602	1.29718	1.28752	1.30486	1.34197	1.36885	1.36316	1.37235	1.33601	1.24679	1.1328	1.06762	0.980714	0.91706	0.906921	0.951719	0.970147
		201	1.45046	1.43849	1.42817	1.43822	1.44973	1.43479	1.45121	1.45657	1.44786	1.45781	1.49933	1.51433	1.37817	1.22937	1.03167	0.792291	0.616626	0.620595	0.633265	0.671095	0.730064	0.704635	0.660319	0.641451	0.637211	0.654576	0.689446	0.74268	0.781656	0.817075	0.858017	0.879037	0.889993	0.907099	0.925773	0.943183	0.972866	0.993545	1.01012	0.995472	0.938314	0.882691	0.84954	0.820064	0.825439	0.880492	0.937523
		202	0.751105	0.743776	0.739526	0.743718	0.72038	0.695374	0.680033	0.710504	0.738394	0.777211	0.827483	0.887265	0.919601	0.966698	1.00024	1.03527	1.06608	1.07555	1.09434	1.11808	1.11688	1.11223	1.11858	1.11944	1.12342	1.13948	1.16342	1.19897	1.21968	1.22685	1.22284	1.25442	1.26054	1.27019	1.29771	1.32474	1.29606	1.29065	1.27697	1.21699	1.13478	1.09185	1.05436	1.04973	1.08657	1.15709	1.20391
		203	0.773482	0.765579	0.757776	0.770304	0.737487	0.690503	0.667861	0.66723	0.661592	0.662124	0.680514	0.711864	0.736264	0.769009	0.814194	0.854152	0.901367	0.94981	1.00071	1.03983	1.08781	1.12398	1.15923	1.1844	1.2035	1.20363	1.19799	1.18789	1.19175	1.19827	1.22214	1.24296	1.27094	1.29269	1.3037	1.29324	1.2957	1.2976	1.32287	1.28986	1.22499	1.15058	1.08885	1.01692	1.03106	1.07817	1.13335
		204	0.386944	0.398821	0.424527	0.454398	0.472332	0.489343	0.489971	0.473244	0.475503	0.481643	0.494733	0.506951	0.529715	0.540529	0.556771	0.574831	0.579427	0.603847	0.616501	0.62888	0.636187	0.700667	0.768898	0.844421	NaN	0.929189	1.00921	1.07436	1.11315	1.14512	1.17112	1.20293	1.2105	1.20703	1.19826	1.20369	1.21541	1.24099	1.28624	1.26035	1.18125	1.09795	1.0115	0.935142	0.942255	0.990819	1.0311
		205	0.584868	0.58803	0.598147	0.590756	0.582853	0.582632	0.566602	0.558242	0.554064	0.546629	0.535892	0.527815	0.525828	0.529145	0.534417	0.547692	0.572401	0.606082	0.641179	0.678762	0.713476	0.745036	0.774992	0.808862	0.846121	0.88214	0.911429	0.939789	0.964255	1.00243	1.05297	1.1037	1.14621	1.19016	1.22309	1.25157	1.28289	1.30449	1.33456	1.29682	1.20445	1.116	1.04926	0.975349	0.976248	1.02234	1.06337
		206	0.584868	0.677922	0.668756	0.656079	0.619141	0.572431	0.533504	0.530693	0.537955	0.544516	0.546386	0.549894	0.557327	0.576567	0.611409	0.655241	0.700543	0.743031	0.774691	0.794279	0.808829	0.834866	0.854904	0.881382	0.918929	0.957717	0.980424	1.00961	1.04554	1.07625	1.1131	1.15552	1.19213	1.22393	1.25852	1.28381	1.30758	1.33116	1.35517	1.31783	1.24067	1.16201	1.07833	1.00462	0.983552	1.00708	1.03023
		207	NaN	NaN	NaN	NaN	NaN	NaN	NaN	NaN	NaN	NaN	NaN	NaN	NaN	0.380829	0.410614	0.439456	0.503784	0.561533	0.617982	0.671555	0.723351	0.733308	0.745006	0.752898	0.766479	0.784637	0.79058	0.774354	0.767508	0.760031	0.749262	0.744337	0.758333	0.772058	0.788515	0.835749	0.883921	0.911449	0.990927	0.998009	0.956074	0.919612	0.915066	0.851965	0.852834	0.88167	0.906826
		208	NaN	NaN	NaN	NaN	NaN	NaN	NaN	NaN	NaN	NaN	NaN	NaN	NaN	0.380829	0.528199	0.602379	0.661211	0.713701	0.688953	0.673211	0.673627	0.677902	0.681915	0.696204	0.716206	0.741259	0.768423	0.80381	0.83577	0.864266	0.873225	0.87232	0.875195	0.884266	0.89701	0.92765	0.9636	0.987957	1.02733	1.01637	0.981569	0.950273	0.92361	0.875081	0.875376	0.889492	0.907723
		209	NaN	NaN	NaN	NaN	NaN	NaN	NaN	NaN	NaN	NaN	NaN	NaN	NaN	NaN	NaN	1.27101	1.37071	1.39364	1.45813	1.47806	1.49702	1.50701	1.50917	1.47897	1.48266	1.47867	1.47022	1.48887	1.49339	1.46598	1.45735	1.45069	1.44438	1.46071	1.50903	1.5665	1.6425	1.72827	1.79942	1.79291	1.74502	1.66504	1.58658	1.51878	1.51729	1.54426	1.58436
	CDK1i+CDK4/6i with pEF1 CCNA2
		Time since treatment (hrs)	-8	-7.8	-7.6	-7.4	-7.2	-7	-6.8	-6.6	-6.4	-6.2	-6	-5.8	-5.6	-5.4	-5.2	-5	-4.8	-4.6	-4.4	-4.2	-4	-3.8	-3.6	-3.4	-3.2	-3	-2.8	-2.6	-2.4	-2.2	-2	-1.8	-1.6	-1.4	-1.2	-1	-0.8	-0.6	-0.4	-0.2	1.0658e-14	0.2	0.4	0.6	0.8	1	1.2
	Cell #	1	2.20971	2.23024	2.17925	2.14576	1.83816	1.58589	1.31159	1.10282	0.848697	0.881518	0.892227	0.92137	0.946544	0.995317	1.06263	1.13829	1.20699	1.26182	1.30595	1.34932	1.38323	1.42055	1.45452	1.4802	1.47956	1.45973	1.43558	1.42401	1.43004	1.46674	1.52306	1.58728	1.63979	1.68893	1.71083	1.73996	1.75026	1.79085	1.66499	1.55164	1.46373	1.39805	1.32193	1.41392	1.4821	1.51493	1.5221
		2	1.84281	1.88186	1.80604	1.78036	1.74407	1.53116	1.2759	1.14221	0.960094	0.795909	0.794085	0.799512	0.786304	0.781934	0.787864	0.798089	0.818343	0.865444	0.901608	0.948902	1.02438	1.06294	1.06261	1.06929	1.09278	1.0882	1.11276	1.17424	1.23615	1.26407	1.29432	1.3127	1.30842	1.29338	1.30538	1.33171	1.38707	1.44255	1.39325	1.33073	1.27243	1.21524	1.17339	1.24151	1.30986	1.37144	1.42627
		3	2.17192	2.04014	1.7567	1.48746	1.25738	1.02268	0.916326	0.959485	0.993961	1.01926	1.03994	1.05453	1.07364	1.10452	1.1366	1.17209	1.20776	1.24598	1.26888	1.29671	1.33118	1.36413	1.3872	1.42899	1.45335	1.45461	1.4343	1.4017	1.34496	1.29938	1.28722	1.32526	1.43369	1.5522	1.67266	1.75965	1.78928	1.77575	1.63094	1.49745	1.38541	1.31006	1.22786	1.2821	1.34025	1.40074	1.44423
		4	2.17192	2.04014	1.7567	1.48746	1.27024	1.04449	0.938948	0.992094	1.03965	1.06189	1.08033	1.09903	1.10121	1.11281	1.14098	1.16246	1.17	1.1999	1.22284	1.2332	1.25248	1.28725	1.31536	1.35048	1.40695	1.45319	1.4955	1.53073	1.5596	1.57691	1.58188	1.56799	1.54303	1.52287	1.50205	1.51224	1.52956	1.57305	1.54084	1.51246	1.50744	1.50108	1.4843	1.51915	1.53957	1.52341	1.53171
		5	0.843308	0.848721	0.845721	0.857939	0.852011	0.851113	0.878628	0.925077	0.977899	1.03343	1.08388	1.13208	1.17188	1.19642	1.23458	1.28269	1.32098	1.36429	1.41362	1.44816	1.45624	1.4675	1.47118	1.47849	1.49025	1.53042	1.55792	1.58058	1.59137	1.59249	1.58312	1.59269	1.60365	1.62726	1.66044	1.6906	1.69473	1.68891	1.58611	1.48136	1.38763	1.3192	1.26467	1.30481	1.3345	1.36759	1.39029
		6	0.86035	0.928836	0.995978	1.05569	1.11202	1.2046	1.25502	1.30237	1.33068	1.35788	1.35839	1.40742	1.46942	1.55943	1.682	1.75792	1.64244	1.53862	1.42544	1.27407	1.19681	1.29636	1.32306	1.34967	1.38654	1.38355	1.34678	1.37495	1.39566	1.41934	1.43756	1.4879	1.53412	1.60655	1.64697	1.68742	1.69006	1.678	1.60657	1.57351	1.57394	1.63056	1.69116	1.76681	1.8199	1.89363	1.96867
		7	2.08667	2.11246	2.12655	1.85508	1.59731	1.29714	1.06966	0.81557	0.8196	0.836861	0.87937	0.857909	0.85135	0.874262	0.923285	1.00548	1.1197	1.25296	1.35287	1.42502	1.48711	1.49132	1.46603	1.4873	1.54058	1.55938	1.58773	1.62482	1.6705	1.69883	1.72459	1.77466	1.82788	1.84784	1.86219	1.89819	1.92317	1.95816	1.85363	1.75885	1.66737	1.59886	1.54848	1.61901	1.68866	1.74849	1.79257
		8	2.08667	2.11246	2.12655	1.85508	1.59731	1.32325	1.10356	0.852797	0.853512	0.868031	0.887299	0.866948	0.867816	0.887383	0.938618	1.00235	1.11305	1.17741	1.2385	1.28627	1.32459	1.33547	1.40154	1.46843	1.53228	1.58299	1.62621	1.65073	1.68173	1.71062	1.75743	1.79185	1.83404	1.8849	1.91832	1.94018	1.95009	1.96117	1.83208	1.72096	1.62947	1.57259	1.51141	1.60803	1.70936	1.7883	1.84555
		9	2.06423	2.10071	2.13089	2.20482	1.94572	1.67976	1.41068	1.16558	0.866152	0.88248	0.874866	0.853904	0.8111	0.777691	0.757327	0.76032	0.789698	0.831951	0.895985	0.974837	1.07828	1.20248	1.32144	1.3996	1.44	1.45669	1.45318	1.43641	1.43047	1.44473	1.45143	1.44314	1.4407	1.44473	1.45429	1.47836	1.5219	1.56374	1.4955	1.41553	1.33637	1.25055	1.18101	1.23517	1.28679	1.31151	1.32444
		10	1.64359	1.64615	1.65363	1.67239	1.658	1.62659	1.58615	1.56296	1.51882	1.49197	1.50515	1.42228	1.26056	1.05671	0.851744	0.612875	0.562745	0.600346	0.696806	0.776219	0.864524	0.86068	0.823574	0.785071	0.771143	0.769594	0.791666	0.816044	0.847234	0.883255	0.91637	0.951349	0.993207	1.04114	1.0874	1.15218	1.22395	1.31482	1.29326	1.25807	1.20379	1.14356	1.06922	1.10859	1.16289	1.2129	1.25774
		11	2.14991	2.12654	2.05737	1.81798	1.5764	1.33259	1.11096	0.934853	0.911126	0.8851	0.877401	0.872139	0.883056	0.962707	1.07023	1.19453	1.28047	1.31574	1.3371	1.31804	1.28872	1.29446	1.31584	1.31102	1.36019	1.44986	1.64155	1.81124	1.92509	1.98377	1.98892	1.9118	1.91057	1.96732	1.95908	1.96345	1.97063	1.98738	1.87862	1.84942	1.83334	1.79811	1.71353	1.75029	1.80522	1.86346	1.92162
		12	2.14991	2.12654	2.05737	1.81798	1.5764	1.34773	1.14066	0.967136	0.961173	0.966274	0.969243	0.983132	1.02027	1.06686	1.13221	1.24002	1.32946	1.43501	1.5375	1.62994	1.62731	1.62531	1.59986	1.56593	1.51201	1.51658	1.53229	1.53042	1.55006	1.58552	1.58751	1.61724	1.61411	1.59396	1.62471	1.71475	1.79285	1.91247	1.90446	1.83022	1.76641	1.70704	1.63909	1.70292	1.76019	1.78543	1.79323
		13	0.473063	0.4913	0.543711	0.604886	0.669183	0.707721	0.741775	0.769844	0.775886	0.78285	0.793422	0.800767	0.811484	0.834161	0.858233	0.884998	0.92251	0.95848	0.993872	1.04382	1.08685	1.13346	1.17098	1.20325	1.23196	1.27627	1.31945	1.36477	1.41477	1.45463	1.47728	1.51289	1.54261	1.57134	1.59283	1.61328	1.62817	1.65068	1.55962	1.47445	1.42083	1.3795	1.36216	1.43942	1.50741	1.51858	1.52758
		14	1.65043	1.61531	1.59047	1.65208	1.71075	1.55988	1.36773	1.14757	0.921079	0.684598	0.689457	0.718585	0.779684	0.790712	0.832593	0.882917	0.962096	1.04599	1.11695	1.18066	1.22366	1.25377	1.2746	1.2942	1.28967	1.29258	1.28993	1.30484	1.34523	1.3918	1.44671	1.5135	1.54956	1.54605	1.55992	1.56883	1.54962	1.52716	1.45314	1.36295	1.2741	1.21968	1.19082	1.23501	1.31134	1.37807	1.4423
		15	2.21158	2.21375	2.21389	2.2022	2.16774	2.12798	2.13004	2.10133	2.05378	1.99919	1.99723	1.99195	2.06617	2.06289	1.85996	1.6285	1.39486	1.11867	0.936721	0.969293	1.01537	1.05393	1.08652	1.13458	1.18254	1.23359	1.28377	1.3536	1.38547	1.4364	1.50142	1.55572	1.58315	1.64826	1.68634	1.69602	1.72114	1.75443	1.68703	1.62706	1.58709	1.5536	1.51692	1.5755	1.62308	1.66054	1.66927
		16	1.42224	1.2952	1.17911	1.03873	0.901696	0.893183	0.862278	0.810288	0.73923	0.666811	0.622104	0.598774	0.611531	0.640779	0.643966	0.681363	0.728016	0.75586	0.777704	0.828345	0.847292	0.879789	0.922214	0.940353	0.991891	1.06594	1.11341	1.1475	1.24428	1.32741	1.34793	1.36708	1.36268	1.31802	1.23954	1.2078	1.15139	1.10947	1.08953	1.10231	1.07344	1.07333	1.07997	1.06325	1.05064	1.07223	1.18162
		17	2.28654	2.31606	2.34415	2.38047	2.36704	2.31044	2.31746	2.3664	2.39173	2.45553	2.51933	2.61282	2.68858	2.72242	2.7498	2.81493	2.4383	2.04666	1.70379	1.36663	1.01195	1.02897	1.05708	1.06026	1.04049	1.10152	1.15688	1.20918	1.23094	1.38071	1.38313	1.40745	1.42749	1.48097	1.44299	1.49259	1.52949	1.59297	1.58094	1.534	1.47827	1.43395	1.38094	1.41178	1.46625	1.52251	1.57243
		18	2.28654	2.31606	2.34415	2.38047	2.36704	2.31044	2.31746	2.3664	2.39173	2.45553	2.51933	2.61282	2.68858	2.72242	2.7498	2.81493	2.4383	2.04666	1.70052	1.37351	1.02876	1.05984	1.08857	1.0927	1.05841	1.05343	1.07486	1.09961	1.16611	1.23246	1.31496	1.34504	1.3421	1.33609	1.41334	1.44782	1.5339	1.62666	1.6324	1.57003	1.5196	1.43927	1.4131	1.43802	1.48125	1.51031	1.55418
		19	0.814996	0.868737	0.880502	0.91693	0.903309	0.874546	0.86956	0.886786	0.913137	0.892737	0.886101	0.884659	0.885751	0.945567	1.08691	1.24329	1.36175	1.45521	1.48923	1.48466	1.47516	1.48281	1.526	1.57028	1.6359	1.67578	1.72141	1.74518	1.80059	1.81076	1.84142	1.8805	1.92307	1.94083	1.99859	2.03203	2.03794	2.06588	1.95334	1.83277	1.72562	1.6473	1.55204	1.59749	1.62493	1.67201	1.68836
		20	2.13834	2.17686	1.64293	1.41094	1.14728	0.93887	0.970562	0.991664	0.985857	0.961225	0.938891	0.921111	0.912401	0.910724	0.914027	0.935325	0.967223	1.01593	1.07592	1.15778	1.23011	1.32214	1.39843	1.46965	1.52006	1.55677	1.54935	1.55131	1.52912	1.49128	1.46052	1.4479	1.41285	1.4082	1.42768	1.47163	1.49929	1.54842	1.4928	1.4387	1.38467	1.34932	1.31382	1.37002	1.42334	1.45057	1.46202
		21	NaN	NaN	0.811527	0.970463	0.94739	0.986036	1.01522	1.0362	1.11496	1.20536	1.27578	1.33351	1.3729	1.40501	1.42741	1.45164	1.47794	1.45948	1.44537	1.44439	1.44974	1.4526	1.49323	1.52808	1.54181	1.54395	1.56061	1.57891	1.61113	1.66425	1.73596	1.79795	1.87261	1.93377	1.992	2.01253	2.01874	2.01513	1.93189	1.85292	1.80611	1.76101	1.68965	1.6888	1.68643	1.65795	1.6335
		22	NaN	NaN	NaN	NaN	NaN	0.878504	0.974234	1.01135	1.04326	1.04705	1.0494	1.04856	1.06106	1.10156	1.1597	1.22981	1.30859	1.37266	1.44698	1.51449	1.56703	1.61539	1.66875	1.68421	1.6811	1.66538	1.62397	1.58207	1.55464	1.55068	1.57685	1.62345	1.67218	1.72124	1.77019	1.79655	1.83599	1.87119	1.7891	1.68786	1.61871	1.54916	1.50846	1.57612	1.65054	1.71614	1.77201
		23	NaN	NaN	NaN	NaN	NaN	NaN	NaN	NaN	NaN	NaN	NaN	NaN	NaN	2.03837	2.04753	1.99271	1.76226	1.52984	1.29317	1.0466	0.879581	0.847292	0.823327	0.814888	0.811422	0.846537	0.919599	0.998147	1.06316	1.11596	1.16411	1.20501	1.24603	1.29834	1.35311	1.41357	1.4752	1.534	1.48447	1.42567	1.35762	1.28088	1.20351	1.22883	1.26139	1.30984	1.35528
		24	NaN	NaN	NaN	NaN	NaN	NaN	NaN	NaN	NaN	NaN	NaN	NaN	NaN	2.03837	2.04753	1.99271	1.76226	1.52984	1.19685	0.955997	0.809651	0.798403	0.781688	0.864888	0.832445	0.815902	0.826884	0.85619	0.888992	0.932519	0.980584	1.02208	1.06331	1.11139	1.1598	1.21092	1.27308	1.33012	1.30227	1.25305	1.20849	1.15336	1.09519	1.13116	1.18313	1.23852	1.2918
		25	NaN	NaN	NaN	NaN	NaN	NaN	NaN	NaN	NaN	NaN	NaN	NaN	NaN	NaN	NaN	NaN	0.829088	0.855964	0.876191	0.913967	0.988388	1.05929	1.14821	1.25719	1.33985	1.40512	1.44596	1.46462	1.48122	1.51553	1.51672	1.52649	1.52264	1.50806	1.49024	1.47806	1.44548	1.43843	1.37731	1.30318	1.25866	1.23329	1.22172	1.27268	1.33253	1.39434	1.45566
		26	NaN	NaN	NaN	NaN	NaN	NaN	NaN	NaN	NaN	NaN	NaN	NaN	NaN	NaN	NaN	NaN	0.829088	0.907726	0.894527	0.896375	0.900434	0.907599	0.942823	1.01371	1.09923	1.1675	1.22964	1.28315	1.31453	1.34706	1.37238	1.40147	1.43259	1.44318	1.42154	1.39909	1.38419	1.35289	1.29266	1.25874	1.24915	1.2379	1.24826	1.30161	1.37162	1.39016	1.39653
		27	1.84569	1.83485	1.83073	1.83533	1.86685	1.8921	1.94099	1.98635	2.01398	2.05115	2.09154	1.9915	1.76431	1.54919	1.31487	1.08568	0.977134	0.97306	0.952438	0.914875	0.853171	0.805427	0.761855	0.77296	0.807722	0.876133	0.947709	1.04082	1.11366	1.17803	1.24866	1.30974	1.37967	1.43545	1.47585	1.49819	1.5076	1.50618	1.40716	1.32629	1.26057	1.22248	1.18848	1.2476	1.31532	1.36539	1.40289
		28	1.84569	1.83485	1.83073	1.83533	1.86685	1.8921	1.94099	1.98635	2.01398	2.05115	2.09154	1.9915	1.76431	1.54919	1.31518	1.07805	0.956432	0.930918	0.903247	0.88645	0.869506	0.881479	0.915382	0.957666	1.00215	1.06216	1.11874	1.18486	1.21391	1.24957	1.23003	1.1676	1.12294	1.15637	1.19855	1.30058	1.43358	1.52554	1.44289	1.33429	1.23583	1.14462	1.10414	1.23032	1.35498	1.43991	1.50594
		29	1.86171	1.68818	1.47079	1.25072	1.02908	1.00003	1.03701	1.09812	1.13216	1.14431	1.14233	1.11911	1.10017	1.09901	1.12009	1.16982	1.24616	1.32115	1.36731	1.4137	1.43621	1.44295	1.44015	1.45226	1.44457	1.43552	1.42848	1.42569	1.43206	1.43853	1.43953	1.44929	1.46933	1.47657	1.48019	1.48789	1.50056	1.50216	1.45344	1.40632	1.37088	1.32147	1.26878	1.28299	1.30555	1.32041	1.33475
		30	1.97603	2.03392	2.10064	2.13806	2.14261	2.13462	2.1614	2.20973	2.25508	2.03318	1.79269	1.507	1.20721	0.925508	0.92028	0.931385	0.943504	0.940667	0.906643	0.891576	0.901244	0.929343	0.969111	1.00864	1.05331	1.09609	1.14533	1.20071	1.27472	1.3448	1.39238	1.44946	1.48854	1.51179	1.52693	1.56803	1.5891	1.62265	1.56616	1.51597	1.48134	1.45102	1.41616	1.47611	1.56826	1.64901	1.72578
		31	2.16062	2.16426	2.17282	2.15761	2.12608	2.09572	2.09129	2.0645	2.03805	2.00989	2.00905	2.02075	2.0681	2.14216	2.12906	1.90041	1.65067	1.36998	1.09948	0.917934	0.89939	0.85993	0.829754	0.791291	0.764629	0.771379	0.801089	0.840372	0.875072	0.919435	0.966779	1.01922	1.07046	1.12369	1.1764	1.22302	1.25845	1.29332	1.25637	1.20448	1.16218	1.12249	1.08181	1.10729	1.13131	1.13902	1.14195
		32	2.16062	2.16426	2.17282	2.15761	2.12608	2.09572	2.09129	2.0645	2.03805	2.00989	2.00905	2.02075	2.0681	2.14216	2.12906	1.90041	1.65067	1.37149	1.10167	0.918172	0.895165	0.855023	0.817827	0.761068	0.713934	0.7007	0.707631	0.74036	0.787463	0.847514	0.917118	0.993054	1.05831	1.12386	1.19259	1.24918	1.29221	1.33391	1.27646	1.20795	1.15144	1.10447	1.05886	1.11441	1.17159	1.20849	1.24605
		33	0.843665	0.818095	0.7984	0.739045	0.702959	0.69524	0.696605	0.717881	0.755875	0.802574	0.848663	0.90181	0.94572	0.985174	1.01469	1.03786	1.04478	1.05002	1.04001	1.05554	1.05739	1.06938	1.10428	1.14739	1.16184	1.19997	1.24149	1.2884	1.35187	1.4154	1.45913	1.48696	1.49265	1.47971	1.47395	1.47362	1.46658	1.46163	1.38982	1.34862	1.31675	1.33343	1.35021	1.41086	1.46234	1.50675	1.52695
		34	1.52542	1.3533	1.17993	1.03242	0.892947	0.793563	0.809594	0.879137	0.904188	0.935976	0.978187	1.0386	1.08547	1.13231	1.16775	1.17577	1.19889	1.25807	1.31903	1.39181	1.47091	1.53089	1.52876	1.52438	1.48101	1.48879	1.47392	1.44134	1.39845	1.33451	1.22438	1.11899	1.05249	1.00903	1.05475	1.08778	1.15059	1.20729	1.24106	1.27376	1.33157	1.36282	1.42561	1.49821	1.52156	1.53538	1.56199
		35	2.20198	2.20109	2.16273	2.13414	2.09342	1.96892	1.69498	1.4468	1.1473	0.931688	0.802307	0.806382	0.817453	0.868654	0.847729	0.851191	0.877304	0.922607	0.986806	1.06107	1.12299	1.18393	1.2399	1.27297	1.30905	1.34666	1.3946	1.43589	1.48062	1.51664	1.54681	1.5712	1.60808	1.6426	1.67361	1.72211	1.77043	1.8006	1.72407	1.64897	1.58638	1.53065	1.4778	1.53818	1.59105	1.62766	1.64948
		36	1.90464	1.90335	1.90733	1.93271	1.71631	1.49634	1.25209	1.05381	0.851197	0.88582	0.879286	0.885162	0.837051	0.791413	0.763582	0.793638	0.81387	0.825618	0.855299	0.891277	0.911908	0.961052	1.01836	1.0608	1.08574	1.11638	1.14791	1.18934	1.20898	1.20528	1.18208	1.17063	1.16878	1.20654	1.27492	1.3425	1.39515	1.42247	1.36807	1.31514	1.25991	1.2209	1.19432	1.23391	1.27111	1.33025	1.37395
		37	2.12203	2.16146	2.20541	2.25621	2.18665	1.90997	1.62834	1.35177	1.08006	0.908969	0.905628	0.887105	0.852412	0.811467	0.787768	0.830783	0.897204	0.966094	1.03667	1.09726	1.12014	1.13527	1.16116	1.18738	1.22794	1.27089	1.3032	1.32906	1.3531	1.35656	1.35599	1.36045	1.36817	1.38267	1.41391	1.46275	1.51154	1.56556	1.51187	1.46192	1.42667	1.40073	1.35843	1.4188	1.46391	1.48463	1.4669
		38	2.12904	2.13803	2.11443	2.06684	1.98167	1.89946	1.82091	1.77064	1.78075	1.82844	1.86125	1.89358	1.87064	1.7073	1.51287	1.31601	1.17152	1.04819	1.05764	1.07854	1.12401	1.14755	1.17034	1.20664	1.29135	1.37979	1.4591	1.54723	1.63191	1.67539	1.70112	1.7191	1.73194	1.70152	1.70294	1.70037	1.69116	1.67249	1.59752	1.5268	1.48411	1.45631	1.43836	1.49953	1.53899	1.55737	1.56272
		39	1.98738	1.98408	2.05304	2.07851	2.09628	2.08979	2.08604	2.02667	2.01435	2.01893	2.04215	1.80893	1.60036	1.39122	1.18544	0.977108	1.00943	1.0452	1.04644	1.06872	1.11801	1.16124	1.1975	1.2553	1.28916	1.30439	1.33246	1.36163	1.39247	1.44385	1.51064	1.56885	1.63525	1.66486	1.67465	1.66892	1.66161	1.63265	1.54892	1.47511	1.42088	1.39254	1.38968	1.46539	1.53987	1.5946	1.65253
		40	2.11013	2.19453	2.29512	2.40367	2.4673	2.52592	2.54953	2.53716	2.52593	2.54873	2.56317	2.49831	2.16739	1.83323	1.52367	1.20874	0.937082	0.915515	0.868041	0.788557	0.716767	0.685369	0.70304	0.741939	0.78915	0.836137	0.880107	0.91761	0.967339	1.02061	1.07767	1.13985	1.1966	1.25285	1.32014	1.37535	1.42434	1.46449	1.39109	1.30593	1.2527	1.19847	1.16441	1.23616	1.3124	1.39603	1.45041
		41	1.41401	1.25251	1.08931	0.916514	0.935546	0.929005	0.918239	0.925378	0.916042	0.925581	0.949672	0.988155	1.02957	1.07556	1.1229	1.17114	1.2037	1.23496	1.27295	1.27588	1.25855	1.27691	1.25417	1.2327	1.23581	1.29261	1.30908	1.34371	1.37519	1.41613	1.41946	1.42474	1.4515	1.47383	1.49456	1.5276	1.57625	1.62085	1.56562	1.49792	1.40435	1.29591	1.19067	1.20481	1.24509	1.31665	1.40348
		42	NaN	NaN	NaN	NaN	NaN	NaN	2.22596	1.97562	1.86877	1.59394	1.3342	1.12253	0.940342	0.784565	0.794929	0.841985	0.901551	0.938278	0.983431	1.02859	1.08271	1.13747	1.1871	1.2247	1.25706	1.31916	1.39063	1.4767	1.52674	1.58797	1.63054	1.63266	1.59667	1.5812	1.5619	1.52714	1.53917	1.59212	1.56879	1.5458	1.53731	1.49886	1.44416	1.47126	1.47684	1.44781	1.40626
		43	NaN	NaN	NaN	NaN	NaN	NaN	NaN	NaN	NaN	NaN	NaN	NaN	0.888346	0.927946	0.965145	0.999161	1.04689	1.09969	1.16593	1.2419	1.33205	1.4135	1.48618	1.5587	1.60264	1.64366	1.68482	1.70309	1.70032	1.72693	1.76069	1.76663	1.77866	1.77758	1.77658	1.72061	1.6778	1.64633	1.57356	1.48399	1.42609	1.38621	1.35346	1.35528	1.34858	1.34176	1.33221
		44	1.7933	1.61758	1.43784	1.21625	1.00842	0.850653	0.852566	0.851785	0.855456	0.879164	0.933091	1.01943	1.10516	1.20012	1.2499	1.28732	1.32695	1.35092	1.35996	1.37438	1.37489	1.36045	1.34866	1.35142	1.37555	1.42033	1.461	1.51219	1.54729	1.59369	1.61493	1.66076	1.70338	1.7499	1.76904	1.78395	1.78742	1.77374	1.6724	1.62441	1.58445	1.55583	1.54599	1.61264	1.63861	1.67824	1.69844
		45	1.7933	1.61758	1.43784	1.19098	0.990424	0.847637	0.873272	0.884176	0.912095	0.918625	0.927913	0.95314	0.992947	1.05723	1.12274	1.18248	1.23983	1.30961	1.36059	1.39828	1.44037	1.45618	1.43138	1.40527	1.36106	1.32438	1.33398	1.37467	1.4323	1.50157	1.58653	1.6443	1.68826	1.72522	1.77525	1.80952	1.83767	1.84799	1.72965	1.64059	1.54529	1.47383	1.41507	1.46723	1.45708	1.45753	1.43349
		46	1.77887	1.80666	1.84876	1.8492	1.88014	1.91261	1.90277	1.89638	1.98069	2.05714	2.16093	2.24249	2.3081	2.3559	2.20405	1.9103	1.61603	1.32964	1.01394	0.893193	0.878465	0.862662	0.847429	0.843818	0.85205	0.880862	0.923883	0.957687	0.981041	1.01788	1.06382	1.12127	1.18771	1.25136	1.30414	1.33914	1.35932	1.37244	1.29214	1.21488	1.16416	1.12504	1.09258	1.16616	1.23966	1.3043	1.35242
		47	1.77887	1.80666	1.84876	1.8492	1.88014	1.91261	1.90277	1.89638	1.98069	2.05714	2.16093	2.24249	2.3081	2.3559	2.20405	1.9103	1.61603	1.33708	1.02857	0.910225	0.89895	0.88629	0.860289	0.843428	0.843682	0.863773	0.904517	0.947982	0.994051	1.05427	1.12295	1.19066	1.26203	1.30474	1.33633	1.35979	1.3694	1.3702	1.28737	1.19435	1.10594	1.04439	1.01129	1.08993	1.18282	1.28654	1.36139
		48	1.6935	1.68241	1.7354	1.78958	1.86165	1.95861	1.97698	1.97305	1.95778	1.92048	1.91904	1.9236	1.70794	1.48671	1.28676	1.07248	0.875013	0.857932	0.825981	0.784873	0.718203	0.672903	0.672351	0.716137	0.778112	0.860393	0.955434	1.03555	1.08984	1.15594	1.21247	1.26331	1.32533	1.37566	1.39959	1.41198	1.4025	1.3871	1.31494	1.2664	1.26342	1.28477	1.30456	1.37726	1.42474	1.43548	1.45695
		49	1.90402	1.96459	2.01079	2.05587	2.05677	1.96715	1.85682	1.77054	1.51785	1.2883	1.14724	1.0437	0.932861	0.966518	0.961318	0.948048	0.908893	0.86441	0.841898	0.847083	0.883597	0.942755	0.997283	1.07022	1.1568	1.23358	1.29949	1.36648	1.41062	1.4426	1.47399	1.49143	1.51726	1.54918	1.57418	1.5931	1.60029	1.60382	1.5154	1.43393	1.39505	1.39995	1.40312	1.49359	1.57703	1.61225	1.63018
		50	1.90402	1.96459	2.01079	2.05587	2.05677	1.96715	1.85682	1.77054	1.53441	1.30486	1.16549	1.05725	0.932659	0.936069	0.924931	0.913885	0.885678	0.864516	0.875681	0.903649	0.936635	0.983137	1.03694	1.09216	1.15989	1.24853	1.33796	1.40366	1.44017	1.46239	1.46795	1.46023	1.45363	1.45209	1.4508	1.42601	1.40357	1.37726	1.29739	1.24536	1.21723	1.20981	1.22465	1.31738	1.38625	1.44793	1.48339
		51	0.997578	0.778339	0.795857	0.849589	0.867837	0.848885	0.854971	0.877096	0.93773	1.00842	1.07732	1.15457	1.22216	1.26854	1.30254	1.34199	1.35215	1.34109	1.33043	1.35276	1.38925	1.42195	1.46286	1.49722	1.51392	1.50073	1.50763	1.52959	1.55008	1.56781	1.5979	1.62337	1.64917	1.69387	1.71847	1.76318	1.82059	1.8829	1.81096	1.76317	1.72772	1.7004	1.65472	1.71293	1.76202	1.77067	1.75629
		52	0.790652	0.81677	0.798397	0.796078	0.7298	0.661796	0.621851	0.605176	0.602387	0.616809	0.642923	0.667015	0.695504	0.723475	0.755443	0.791928	0.822609	0.877696	0.946928	0.997927	1.03508	1.08017	1.09246	1.09597	1.12003	1.13766	1.14604	1.16683	1.19274	1.21334	1.24467	1.2896	1.33078	1.39813	1.47538	1.54307	1.59555	1.64896	1.53088	1.41029	1.30614	1.21591	1.1398	1.21586	1.28958	1.35325	1.4174
		53	0.762564	0.781127	0.749198	0.722709	0.664169	0.576732	0.522233	0.508332	0.521095	0.537581	0.560741	0.57824	0.598518	0.627275	0.668911	0.721796	0.768546	0.818432	0.856969	0.912576	0.960353	1.03407	1.08253	1.1402	1.18527	1.22326	1.25635	1.29778	1.35108	1.45621	1.53103	1.60586	1.6585	1.70989	1.65545	1.63074	1.59516	1.5557	1.42381	1.33962	1.273	1.22214	1.21483	1.29377	1.36449	1.42588	1.47245
		54	0.806854	0.762122	0.77125	0.751029	0.745152	0.744418	0.762207	0.782914	0.811784	0.845026	0.885363	0.925436	0.968762	1.00848	1.04232	1.0661	1.09048	1.11044	1.13721	1.16084	1.19016	1.21096	1.22331	1.22706	1.23277	1.2379	1.24423	1.2499	1.25669	1.26245	1.25812	1.2574	1.25929	1.25395	1.24819	1.23286	1.23325	1.24103	1.19932	1.14683	1.11225	1.06188	1.0198	1.03511	1.0637	1.0843	1.11295
		55	0.773877	0.76445	0.80248	0.880681	0.874223	0.841097	0.820257	0.806947	0.806306	0.826125	0.860201	0.902972	0.947257	0.986929	1.02086	1.05052	1.07605	1.10135	1.11833	1.13064	1.141	1.14491	1.14764	1.16078	1.17057	1.17889	1.19602	1.20388	1.21821	1.22503	1.24028	1.24513	1.26259	1.2704	1.28154	1.28316	1.30657	1.35339	1.3194	1.27349	1.2235	1.16136	1.07482	1.07879	1.10116	1.13427	1.16341
		56	NaN	NaN	NaN	0.834401	0.892928	0.832042	0.775833	0.68747	0.596643	0.526382	0.488084	0.46822	0.465143	0.470391	0.478689	0.492931	0.52481	0.561006	0.604074	0.65129	0.699117	0.746422	0.795284	0.845735	0.902879	0.967634	1.02316	1.05641	1.07557	1.07565	1.08671	1.11385	1.15475	1.20039	1.2566	1.2968	1.32196	1.36203	1.29312	1.21373	1.14825	1.09379	1.05733	1.13544	1.20596	1.25485	1.2986
		57	NaN	NaN	NaN	NaN	NaN	1.89224	1.95965	1.78444	1.58212	1.36611	1.15449	0.93881	0.929963	0.929384	0.922913	0.894505	0.873212	0.865764	0.888225	0.937374	1.00118	1.05486	1.09531	1.11077	1.12204	1.13911	1.16005	1.19691	1.25584	1.29292	1.33045	1.36067	1.3725	1.37147	1.38913	1.4072	1.41523	1.44645	1.41557	1.39182	1.36495	1.36333	1.36079	1.41257	1.45382	1.50973	1.567
		58	2.14984	2.20583	2.26034	2.28879	2.29843	2.28126	2.24387	2.192	1.96539	1.67941	1.39289	1.14158	0.879321	0.820554	0.826207	0.840467	0.836995	0.861915	0.890803	0.932861	0.975349	1.05328	1.12412	1.18876	1.21974	1.25102	1.25728	1.2601	1.25268	1.26261	1.26123	1.25594	1.25958	1.25674	1.27074	1.30106	1.34677	1.39558	1.37846	1.34906	1.3246	1.30055	1.27324	1.32707	1.3821	1.42944	1.4587
		59	1.82263	1.65505	1.46704	1.28901	1.12907	0.919037	0.930646	0.962575	0.986701	0.993186	0.994285	0.99657	1.0129	1.03602	1.08127	1.12262	1.16905	1.21389	1.26591	1.3008	1.3371	1.37568	1.43604	1.48976	1.53365	1.57255	1.60878	1.62784	1.65142	1.71536	1.79344	1.86807	1.94576	2.024	2.06306	2.09119	2.12452	2.14974	2.03538	1.91259	1.79318	1.66981	1.56121	1.57534	1.6084	1.64155	1.66411
		60	1.82263	1.65505	1.46704	1.28901	1.12968	0.911572	0.912994	0.944075	0.964284	0.979506	1.01798	1.06347	1.11977	1.19675	1.27588	1.3316	1.37381	1.41548	1.45659	1.4891	1.51235	1.53923	1.57509	1.60945	1.62547	1.67105	1.71463	1.75799	1.80196	1.86251	1.93614	1.99161	2.04002	2.09123	2.13501	2.13532	2.16041	2.1876	2.04506	1.90475	1.76764	1.614	1.44656	1.43999	1.42566	1.40472	1.42833
		61	1.68058	1.70251	1.7399	1.81824	1.8437	1.93289	1.98253	2.03934	2.0647	1.87325	1.61274	1.38378	1.12493	0.889113	0.880473	0.873302	0.839256	0.795575	0.735542	0.706288	0.707254	0.710141	0.726009	0.74075	0.752299	0.754472	0.775386	0.858097	0.945529	1.03865	1.09362	1.14406	1.15264	1.15448	1.15735	1.23827	1.27803	1.31269	1.26344	1.22258	1.18354	1.17123	1.1404	1.19211	1.23158	1.24172	1.26547
		62	1.68058	1.70251	1.7399	1.81824	1.8437	1.93289	1.98253	2.03934	2.0647	1.87325	1.61274	1.35812	1.09942	0.854044	0.839015	0.828911	0.811783	0.77319	0.742857	0.730478	0.755364	0.825368	0.894249	0.952032	1.00913	1.04322	1.08125	1.09284	1.11352	1.13977	1.1464	1.14698	1.18199	1.17662	1.14855	1.15088	1.14165	1.15187	1.08949	1.0489	1.07038	1.08076	1.06266	1.14649	1.22063	1.26138	1.30561
		63	2.10779	2.17652	2.21811	2.2079	2.17873	2.1371	1.85808	1.571	1.31084	1.0836	0.862571	0.860371	0.845259	0.823777	0.781135	0.740721	0.736711	0.753765	0.794795	0.843145	0.897324	0.94002	0.971369	1.0035	1.03633	1.06613	1.09458	1.14797	1.18985	1.23814	1.28877	1.33932	1.37238	1.41097	1.43484	1.45883	1.47804	1.47816	1.41313	1.349	1.30765	1.27057	1.24898	1.29534	1.35282	1.39719	1.43364
		64	2.10779	2.17652	2.21811	2.2079	2.17873	2.1371	1.85808	1.571	1.28233	1.04023	0.810178	0.805162	0.786938	0.805927	0.79774	0.779693	0.782144	0.804217	0.815817	0.823315	0.843367	0.844621	0.850649	0.866836	0.869898	0.880239	0.945102	1.02442	1.11222	1.20307	1.28458	1.3175	1.34329	1.35938	1.38606	1.4216	1.46563	1.48746	1.40858	1.33601	1.2606	1.19402	1.13569	1.18513	1.24466	1.31599	1.37882
		65	2.09267	1.80871	1.54464	1.32484	1.10151	0.890359	0.904899	0.889763	0.839503	0.798295	0.775926	0.765474	0.797116	0.862748	0.948115	1.08535	1.19836	1.28751	1.36324	1.38596	1.33703	1.32883	1.33791	1.32906	1.33265	1.35717	1.38529	1.40442	1.41857	1.44599	1.48037	1.51688	1.57083	1.64391	1.72953	1.80265	1.84686	1.86391	1.76808	1.66352	1.57306	1.50605	1.44337	1.49687	1.54915	1.5948	1.61238
		66	2.09267	1.80871	1.54464	1.32318	1.09399	0.876102	0.900494	0.909112	0.88635	0.860104	0.834042	0.804737	0.77919	0.761524	0.763056	0.789838	0.838876	0.927901	1.00249	1.06923	1.11717	1.15304	1.15124	1.1636	1.17572	1.21851	1.28164	1.3492	1.38672	1.41635	1.38837	1.33315	1.30111	1.31089	1.30708	1.33386	1.3701	1.3718	1.30981	1.30638	1.31301	1.30915	1.31009	1.34968	1.37544	1.41169	1.45227
		67	NaN	NaN	NaN	NaN	NaN	NaN	NaN	2.00625	1.39012	1.16645	0.955706	0.847904	0.839887	0.851806	0.838329	0.830288	0.865859	0.902725	0.947658	1.01067	1.07046	1.13227	1.199	1.28082	1.33279	1.39166	1.43126	1.45908	1.44212	1.43059	1.41439	1.40096	1.40244	1.45598	1.49722	1.53842	1.59126	1.64314	1.58649	1.54798	1.54162	1.52202	1.50909	1.57131	1.65474	1.70439	1.76051
		68	NaN	NaN	NaN	NaN	NaN	NaN	NaN	NaN	0.8528	0.882659	0.873705	0.860684	0.837914	0.815828	0.805569	0.817094	0.848338	0.889944	0.928053	0.958399	0.992085	1.01326	1.03766	1.05153	1.07615	1.09433	1.12754	1.16517	1.21343	1.2525	1.2986	1.34037	1.37402	1.403	1.4317	1.44176	1.44504	1.43704	1.35334	1.2599	1.18396	1.11017	1.0619	1.08776	1.12847	1.16253	1.17627
		69	NaN	NaN	NaN	NaN	NaN	NaN	NaN	NaN	0.8528	0.886926	0.854624	0.826834	0.798543	0.754905	0.736814	0.740977	0.769615	0.806103	0.835465	0.875943	0.915312	0.954398	0.992036	1.03473	1.07483	1.11448	1.15609	1.18224	1.20852	1.2182	1.22552	1.21403	1.21823	1.23551	1.25872	1.26931	1.28084	1.29353	1.23291	1.15089	1.08038	1.02326	0.966702	0.977952	1.02615	1.09416	1.14548
		70	NaN	NaN	NaN	NaN	NaN	NaN	NaN	NaN	NaN	NaN	0.801698	0.8787	0.86305	0.863091	0.847459	0.854046	0.905075	0.979637	1.06734	1.15897	1.23062	1.28208	1.3237	1.35015	1.38267	1.41347	1.43257	1.43925	1.46143	1.45631	1.45597	1.45686	1.47914	1.50458	1.54675	1.60046	1.64858	1.69255	1.63452	1.57803	1.51984	1.47186	1.40951	1.43708	1.46498	1.4809	1.50261
		71	NaN	NaN	NaN	NaN	NaN	NaN	NaN	NaN	NaN	NaN	0.801698	0.839935	0.82095	0.816576	0.809363	0.799748	0.804756	0.845236	0.902853	0.959481	0.99635	1.02551	1.04611	1.10672	1.16932	1.25209	1.33273	1.37776	1.36235	1.33692	1.30488	1.28046	1.29251	1.29616	1.30431	1.32633	1.36422	1.39332	1.37174	1.34685	1.33066	1.30321	1.29986	1.35963	1.42098	1.47503	1.52778
		72	NaN	NaN	NaN	NaN	NaN	NaN	NaN	NaN	NaN	NaN	NaN	NaN	NaN	NaN	NaN	NaN	NaN	NaN	NaN	1.86171	1.22683	1.07926	0.88323	0.877803	0.868364	0.864389	0.876839	0.885325	0.896309	0.916356	0.937986	0.958905	0.993446	1.02427	1.0724	1.12572	1.18187	1.21388	1.17835	1.11795	1.05578	0.992725	0.943517	0.965168	0.997886	1.01807	1.03209
		73	2.04134	1.75288	1.41051	1.11757	0.806915	0.771265	0.75963	0.785006	0.798505	0.802142	0.826227	0.860987	0.901971	0.947625	1.00182	1.04312	1.17959	1.22806	1.25827	1.26902	1.27127	1.16926	1.15705	1.16238	1.18115	1.21223	1.25304	1.29235	1.32289	1.35118	1.38958	1.41874	1.43121	1.43664	1.43002	1.42539	1.42445	1.45425	1.43453	1.4036	1.38435	1.37065	1.33457	1.34897	1.36325	1.34749	1.31696
		74	2.05917	2.08437	2.1029	2.11641	2.10972	2.09901	2.02522	1.80076	1.55374	1.32242	1.09213	0.931417	0.912723	0.892693	0.863982	0.844787	0.860296	0.907663	0.982766	1.06465	1.13696	1.20577	1.26671	1.3126	1.34397	1.36413	1.37019	1.36235	1.35782	1.36387	1.39916	1.45516	1.5091	1.5616	1.60066	1.6284	1.64559	1.67055	1.59373	1.52545	1.45965	1.39991	1.35095	1.40589	1.44816	1.47257	1.49994
		75	2.05917	2.08437	2.1029	2.11641	2.10972	2.09901	2.02522	1.80076	1.55374	1.31983	1.09036	0.926644	0.90411	0.891143	0.880756	0.879696	0.922219	0.998946	1.08092	1.1666	1.2417	1.2856	1.31712	1.34155	1.34153	1.34462	1.36286	1.37621	1.40196	1.44437	1.48174	1.53586	1.59679	1.64341	1.68463	1.73208	1.7598	1.77242	1.68677	1.61334	1.55326	1.50754	1.46867	1.53363	1.59151	1.62123	1.6312
		76	0.861187	0.875678	0.845587	0.828371	0.799089	0.767249	0.747946	0.762754	0.800561	0.854571	0.910474	0.967423	1.0197	1.06055	1.09742	1.12608	1.15579	1.17904	1.21007	1.23069	1.25604	1.27958	1.31449	1.33375	1.36207	1.39731	1.4386	1.47411	1.48903	1.49507	1.47313	1.41364	1.37548	1.39087	1.39541	1.40277	1.42969	1.42273	1.30955	1.21776	1.16799	1.13773	1.13027	1.21233	1.29526	1.33713	1.35796
		77	0.846897	0.845186	0.800718	0.775389	0.75559	0.719663	0.717107	0.752389	0.804357	0.865534	0.938474	1.00448	1.05977	1.10838	1.15337	1.18799	1.22648	1.2763	1.31442	1.34173	1.38165	1.41758	1.42937	1.4597	1.50699	1.53332	1.54315	1.55715	1.56206	1.55787	1.55192	1.55587	1.53703	1.51702	1.48586	1.45825	1.4334	1.43566	1.36298	1.30009	1.28191	1.28156	1.28245	1.34328	1.42782	1.48912	1.53688
		78	2.26383	2.30299	2.07591	1.79017	1.47429	1.12352	0.859605	0.858525	0.861992	0.837879	0.821318	0.807387	0.821371	0.860385	0.952805	1.0836	1.2344	1.36563	1.49606	1.60422	1.65047	1.70457	1.76449	1.76023	1.72349	1.71887	1.6658	1.6219	1.63248	1.67285	1.72207	1.76414	1.76768	1.76001	1.74236	1.75942	1.81668	1.9184	1.90455	1.93463	1.85722	1.76644	1.65423	1.66879	1.65665	1.71122	1.76237
		79	1.38875	1.13177	0.936731	0.835149	0.856955	0.910969	0.965608	1.02085	1.07832	1.15695	1.20943	1.22607	1.21755	1.2175	1.22604	1.25523	1.30328	1.34977	1.3699	1.38346	1.40191	1.43659	1.49742	1.59181	1.64954	1.67819	1.69389	1.71709	1.69747	1.68161	1.67456	1.65737	1.60575	1.54262	1.56689	1.50636	1.49089	1.53291	1.49739	1.42415	1.46038	1.47191	1.42606	1.48029	1.51889	1.53726	1.50197
		80	2.05139	2.04895	2.06112	2.07156	2.06246	2.07423	2.04064	1.77273	1.52405	1.24453	0.984512	0.77993	0.804228	0.80022	0.847914	0.85452	0.858781	0.889418	0.948979	1.02722	1.10168	1.18239	1.25647	1.30373	1.34145	1.37429	1.41619	1.44236	1.46195	1.48587	1.50884	1.52395	1.55902	1.58393	1.59384	1.6093	1.5958	1.57931	1.51507	1.46228	1.44074	1.44438	1.43427	1.49335	1.55586	1.59751	1.6277
		81	2.14879	2.18109	2.24431	2.31651	2.36614	2.122	1.82733	1.47748	1.11228	0.823151	0.828277	0.812777	0.821762	0.830557	0.820309	0.835997	0.886977	0.9463	1.0108	1.08113	1.15796	1.23717	1.31883	1.39852	1.48015	1.55861	1.60648	1.65651	1.68268	1.69282	1.678	1.66575	1.64043	1.62534	1.61014	1.62173	1.65271	1.68463	1.59596	1.51723	1.46121	1.41529	1.39165	1.49154	1.59538	1.6806	1.75534
		82	2.14879	2.18109	2.24431	2.31651	2.36614	2.122	1.82733	1.4898	1.14418	0.8591	0.860468	0.844316	0.837983	0.817338	0.793237	0.801895	0.826761	0.863693	0.907322	0.950597	0.99019	1.03472	1.0688	1.11243	1.15534	1.20069	1.25135	1.31119	1.37664	1.45297	1.5073	1.57634	1.62507	1.64097	1.65444	1.68723	1.67929	1.67416	1.5753	1.4544	1.34782	1.26499	1.21862	1.27896	1.3565	1.42413	1.4926
		83	2.10104	2.11875	2.14543	2.18039	2.21071	2.1722	2.12468	2.11818	1.84456	1.57828	1.33486	1.13207	0.891102	0.90076	0.882768	0.879278	0.829481	0.772672	0.73994	0.733253	0.737992	0.760369	0.791063	0.829942	0.884068	0.946774	1.00349	1.06003	1.11069	1.16225	1.21717	1.26805	1.33383	1.39737	1.44961	1.48978	1.53141	1.56022	1.46544	1.36738	1.29342	1.23766	1.17255	1.24366	1.32996	1.39665	1.44523
		84	2.10104	2.11875	2.14543	2.18039	2.21071	2.1722	2.12468	2.11818	1.84456	1.57828	1.33486	1.10751	0.842175	0.835794	0.81447	0.816431	0.816706	0.802103	0.803827	0.824172	0.851651	0.88287	0.925104	0.966977	1.00488	1.03564	1.06608	1.10901	1.15687	1.20677	1.24656	1.28735	1.32443	1.35266	1.38419	1.42734	1.46233	1.48719	1.43376	1.37897	1.34887	1.31412	1.25479	1.28789	1.32001	1.31403	1.31318
		85	1.89946	1.87582	1.86005	1.82522	1.8132	1.82822	1.84162	1.89524	1.98891	2.0631	2.13414	2.21457	2.23012	2.2285	2.13225	1.86841	1.56314	1.32806	1.08664	0.928467	0.929127	0.953015	0.946642	0.94542	0.979097	1.04718	1.12274	1.20602	1.2477	1.28169	1.30136	1.32044	1.32803	1.37767	1.40764	1.41347	1.41237	1.39559	1.3005	1.22168	1.16549	1.14237	1.14179	1.21247	1.27046	1.31095	1.33125
		86	0.811506	0.726578	0.742727	0.755146	0.793137	0.856917	0.875194	0.884526	0.909676	0.94818	0.987058	1.02164	1.06005	1.10162	1.14281	1.1941	1.25095	1.30455	1.35919	1.41382	1.44529	1.46534	1.49276	1.50308	1.50993	1.52558	1.53864	1.53728	1.56256	1.56656	1.56404	1.57457	1.60127	1.6138	1.63557	1.66987	1.69155	1.71667	1.61241	1.51253	1.42457	1.35654	1.29319	1.34802	1.4188	1.47666	1.50685
		87	0.811506	0.657785	0.663217	0.687593	0.727469	0.782515	0.852871	0.859917	0.861125	0.892523	0.939214	1.00521	1.07776	1.15747	1.22919	1.30432	1.35981	1.41451	1.46391	1.49467	1.52764	1.55318	1.57751	1.5943	1.62625	1.6169	1.64071	1.6421	1.64556	1.6491	1.67364	1.66748	1.68487	1.70737	1.73588	1.78368	1.83987	1.89399	1.8113	1.72146	1.62433	1.51846	1.41739	1.44871	1.49003	1.53451	1.60141
		88	1.97726	1.93282	1.94996	1.71451	1.49393	1.26774	1.08219	0.849662	0.867135	0.868064	0.885763	0.860653	0.826927	0.801085	0.791368	0.788595	0.800531	0.827175	0.862007	0.895982	0.937278	0.975297	1.01177	1.04119	1.06901	1.09313	1.11837	1.13473	1.15406	1.18498	1.22133	1.27019	1.33125	1.41131	1.48576	1.54907	1.60495	1.65418	1.56311	1.44685	1.3438	1.24687	1.15933	1.18964	1.24817	1.29771	1.34995
		89	1.92871	1.958	1.98849	2.03365	1.98463	1.76789	1.53501	1.30488	1.08286	0.951436	0.958399	0.962451	0.951591	0.956562	0.975417	1.00601	1.0569	1.12979	1.20881	1.28202	1.35924	1.42791	1.48277	1.51408	1.53726	1.5496	1.55369	1.54127	1.52497	1.53376	1.5443	1.56944	1.61474	1.67591	1.72238	1.78587	1.84392	1.87679	1.78658	1.71387	1.63828	1.55532	1.49298	1.54787	1.59545	1.62286	1.65544
		90	2.07337	1.82611	1.61185	1.41881	1.20353	0.951704	0.960054	0.953458	0.926682	0.905522	0.909284	0.918628	0.94124	0.974724	1.03047	1.08184	1.15388	1.22365	1.28687	1.31358	1.34072	1.35732	1.384	1.4027	1.44461	1.48055	1.49157	1.49859	1.51433	1.5257	1.55399	1.57936	1.5955	1.61822	1.64595	1.65838	1.70495	1.74977	1.66684	1.57708	1.51368	1.43659	1.37328	1.44066	1.50804	1.57667	1.64988
		91	2.07337	1.82611	1.61185	1.40958	1.18897	0.94702	0.969225	0.979098	0.979406	0.979354	0.977842	0.979095	0.995875	1.01633	1.04721	1.07649	1.12509	1.1682	1.21775	1.26573	1.33246	1.39477	1.43418	1.46192	1.49646	1.52313	1.52276	1.54018	1.55653	1.55849	1.55499	1.5519	1.53775	1.53533	1.53567	1.54835	1.56355	1.58518	1.53053	1.47565	1.44849	1.44731	1.47497	1.5764	1.682	1.74134	1.77502
		92	1.29967	1.29779	1.28984	1.28825	1.3026	1.30729	1.30466	1.30738	1.3274	1.33994	1.41355	1.52874	1.52685	1.43807	1.32936	1.15807	0.967944	0.891136	0.878621	0.865986	0.866269	0.849526	0.850417	0.862831	0.886222	0.919557	0.959646	1.00137	1.05151	1.12099	1.1888	1.26984	1.35101	1.41955	1.46984	1.52293	1.54598	1.53349	1.47704	1.41935	1.36692	1.30249	1.26154	1.25944	1.25858	1.25024	1.26817
		93	1.75544	1.79568	1.86696	1.65199	1.44141	1.20829	1.00216	0.799912	0.827713	0.853864	0.897034	0.904442	0.913703	0.943958	0.996681	1.05674	1.12844	1.20867	1.28147	1.33322	1.37923	1.39342	1.37167	1.35191	1.34246	1.31649	1.2961	1.31266	1.34324	1.38369	1.42204	1.45615	1.49692	1.51684	1.54423	1.58332	1.61192	1.63196	1.56797	1.50344	1.4694	1.46881	1.46166	1.54663	1.6042	1.64533	1.66062
		94	1.15297	1.16884	1.19447	1.2557	1.33799	1.43597	1.52704	1.65801	1.72979	1.79725	1.83453	1.85736	1.83013	1.82047	1.79321	1.79305	1.83016	1.88118	1.91064	1.92859	1.94426	1.89929	1.84227	1.81982	1.80166	1.80179	1.83268	1.87194	1.88776	1.89859	1.86982	1.84564	1.82152	1.83551	1.85285	1.89697	1.94187	2.02351	1.97082	1.96144	1.94522	1.9396	1.91181	2.00028	2.08143	2.16332	2.21811
		95	1.55866	1.5689	1.57322	1.60796	1.60826	1.63796	1.6407	1.6239	1.65553	1.67312	1.59403	1.63734	1.436	1.17218	0.917228	0.823819	0.601978	0.628883	0.661926	0.700049	0.653208	0.642178	0.653678	0.65907	0.696899	0.746694	0.810188	0.825858	0.884249	0.921118	0.962676	0.998571	1.05744	1.08518	1.12367	1.1422	1.14237	1.15779	1.10908	1.05242	1.03501	1.02884	1.03701	1.1197	1.18561	1.22768	1.26061
		96	1.55866	1.5689	1.57322	1.60796	1.60826	1.63796	1.6407	1.6239	1.65553	1.67312	1.59403	1.63734	1.436	1.17218	0.904302	0.793137	0.580702	0.605577	0.642389	0.707049	0.69234	0.680108	0.712483	0.755648	0.821084	0.891719	0.966551	1.02207	1.0585	1.1019	1.14693	1.17651	1.2087	1.25831	1.25778	1.26181	1.29018	1.32382	1.24791	1.19793	1.16965	1.13939	1.12564	1.21686	1.3124	1.36846	1.42683
		97	1.53134	1.60716	1.63586	1.6973	1.79002	1.82658	1.89203	1.97348	1.78688	1.55205	1.36074	1.12881	0.871121	0.842362	0.803859	0.767444	0.754611	0.770641	0.808504	0.862189	0.941966	1.02027	1.12325	1.1946	1.2595	1.30538	1.33916	1.33687	1.33611	1.31104	1.27704	1.25444	1.22746	1.2179	1.23564	1.29397	1.32707	1.35286	1.28635	1.2685	1.21564	1.1679	1.13831	1.19536	1.21304	1.2271	1.24612
		98	2.09219	2.0953	2.08547	2.08198	2.08207	2.10768	2.1869	2.26188	2.28735	2.26533	2.17758	1.88042	1.56262	1.29912	1.09364	0.91353	0.906024	0.896991	0.887631	0.852354	0.828136	0.830931	0.860522	0.894084	0.934164	0.981035	1.03543	1.10025	1.17079	1.22144	1.30666	1.36699	1.40436	1.41039	1.45932	1.4126	1.37385	1.35178	1.27439	1.16584	1.13198	1.10729	1.08135	1.15039	1.23516	1.31239	1.37666
		99	NaN	NaN	NaN	NaN	NaN	NaN	NaN	NaN	NaN	NaN	NaN	NaN	NaN	0.716906	0.807784	0.797068	0.793628	0.754596	0.732159	0.717487	0.71941	0.752586	0.83623	0.937985	1.01832	1.09941	1.17057	1.17594	1.17528	1.1851	1.17346	1.14576	1.16898	1.21247	1.25623	1.31017	1.38268	1.41228	1.35666	1.30448	1.2698	1.22821	1.18446	1.21124	1.23655	1.23729	1.24192
		100	NaN	NaN	NaN	NaN	NaN	NaN	NaN	NaN	NaN	NaN	NaN	NaN	NaN	0.716906	0.825951	0.829007	0.842424	0.81955	0.819645	0.825641	0.844545	0.86565	0.908356	0.948461	1.00206	1.09677	1.17436	1.20335	1.23103	1.23909	1.18372	1.2169	1.30507	1.35944	1.41583	1.50995	1.52736	1.51097	1.43692	1.36839	1.29329	1.23587	1.17446	1.20889	1.25008	1.30668	1.3611
		101	1.8783	1.94789	2.01498	2.02994	2.02056	2.02565	1.95475	1.89551	1.92257	1.83515	1.65729	1.43219	1.17194	0.859599	0.724502	0.699222	0.709169	0.758157	0.832734	0.813294	0.801865	0.807395	0.828255	0.842309	0.869462	0.890035	0.906775	0.918794	0.943193	0.984732	1.02539	1.07144	1.10497	1.14953	1.16427	1.18931	1.20928	1.24465	1.1819	1.11706	1.04877	1.00667	0.95831	0.992949	1.04143	1.08997	1.12718
		102	1.8783	1.94789	2.01498	2.02994	2.02056	2.02565	1.95475	1.89551	1.92257	1.83515	1.65729	1.43219	1.17194	0.951243	0.829654	0.795589	0.805775	0.851497	0.828869	0.794661	0.784178	0.792669	0.825249	0.873481	0.937386	0.999325	1.04851	1.07495	1.09692	1.10396	1.11951	1.15042	1.18849	1.23303	1.27464	1.2977	1.32263	1.36303	1.29257	1.23841	1.19472	1.14628	1.07616	1.11584	1.15419	1.18689	1.21808
		103	2.02914	1.99203	1.78853	1.45456	1.15369	0.858378	0.575291	0.541013	0.601419	0.645494	0.71148	0.773557	0.764502	0.777085	0.811417	0.861932	0.900777	0.94711	0.993272	1.03513	1.07087	1.11378	1.1646	1.22764	1.28764	1.34345	1.38961	1.41086	1.42172	1.42895	1.45455	1.46814	1.48167	1.47764	1.47826	1.45246	1.42974	1.41169	1.30742	1.1946	1.11175	1.05587	1.02324	1.09786	1.18506	1.257	1.32273
		104	1.88223	1.87143	1.87582	1.84339	1.82307	1.7742	1.72802	1.65598	1.65093	1.63087	1.64282	1.68847	1.65561	1.45363	1.25499	1.01648	0.711829	0.58979	0.636955	0.693925	0.744017	0.838762	0.848142	0.853045	0.852928	0.857753	0.879791	0.899754	0.920065	0.946229	0.977736	0.999761	1.04458	1.08844	1.1473	1.2179	1.28314	1.3317	1.27081	1.20069	1.1238	1.05178	0.99073	1.03987	1.08908	1.13398	1.17238
		105	1.88223	1.87143	1.87582	1.84339	1.82307	1.7742	1.72802	1.65598	1.65093	1.63087	1.64282	1.68847	1.65561	1.45363	1.25499	1.01648	0.743985	0.63765	0.682945	0.744669	0.795927	0.86305	0.872322	0.877677	0.881861	0.902497	0.930444	0.950285	0.978736	1.01102	1.06203	1.10786	1.16322	1.22026	1.28874	1.3256	1.3756	1.42155	1.36117	1.2785	1.2214	1.15274	1.10178	1.1641	1.23428	1.29156	1.34964
		106	1.23686	1.09953	0.963329	0.873376	0.756593	0.636231	0.601132	0.618259	0.580932	0.553506	0.605243	0.680427	0.714183	0.781452	0.84195	0.922413	1.0143	1.1096	1.18766	1.26446	1.30963	1.33819	1.35858	1.32709	1.31455	1.30693	1.28962	1.31425	1.38541	1.42307	1.48483	1.52426	1.48243	1.46136	1.49526	1.48263	1.45476	1.53332	1.46804	1.3968	1.38071	1.41178	1.38406	1.47032	1.53715	1.55934	1.57218
		107	1.23686	1.09953	0.963329	0.79877	0.683434	0.596206	0.610409	0.628448	0.665486	0.640309	0.650106	0.656276	0.677677	0.713045	0.745731	0.774832	0.821933	0.889246	0.962431	1.02575	1.09919	1.16752	1.21648	1.2435	1.27789	1.2951	1.30044	1.29082	1.29222	1.30705	1.3595	1.40504	1.44775	1.49424	1.51288	1.51708	1.53091	1.54893	1.46239	1.41328	1.3646	1.34282	1.34439	1.44611	1.51604	1.58338	1.61756
		108	2.07137	2.09956	2.13421	2.13403	2.13269	2.09715	2.06435	2.05856	2.07805	2.06143	1.85818	1.59067	1.25546	0.897825	0.596662	0.564979	0.585625	0.683766	0.806951	0.925813	0.971647	1.01511	1.04617	1.07618	1.09035	1.10952	1.12526	1.15326	1.18807	1.22081	1.24934	1.29251	1.3241	1.34489	1.37656	1.40993	1.44311	1.46193	1.38777	1.32668	1.27808	1.2275	1.19194	1.2624	1.30953	1.33241	1.34038
		109	2.07137	2.09956	2.13421	2.13403	2.13269	2.09715	2.06435	2.05856	2.07805	2.06143	1.85818	1.59067	1.25546	0.897825	0.572005	0.495512	0.490644	0.56502	0.664572	0.78978	0.865257	0.917376	0.96798	1.01341	1.06692	1.1201	1.17733	1.22367	1.27736	1.31587	1.35439	1.38882	1.43085	1.46488	1.5006	1.53039	1.54995	1.57022	1.48509	1.40094	1.32625	1.27638	1.22454	1.27652	1.32775	1.35762	1.38489
		110	1.77478	1.8042	1.8377	1.90166	1.95124	1.9845	1.98735	1.98549	1.96347	1.98252	1.99339	1.99314	1.76625	1.54209	1.21685	0.991985	0.783544	0.790826	0.777942	0.819141	0.761984	0.71466	0.688858	0.698802	0.72737	0.773869	0.828662	0.883615	0.928054	0.982922	1.03222	1.0755	1.09798	1.1216	1.12752	1.1319	1.1232	1.14877	1.08189	1.03332	1.00904	1.00026	0.991372	1.08547	1.15759	1.20427	1.24503
		111	1.16375	0.942366	0.815073	0.778877	0.73164	0.684196	0.642351	0.626342	0.651838	0.698638	0.747833	0.8027	0.854483	0.909417	0.979417	1.06327	1.13434	1.2204	1.30746	1.35643	1.38476	1.42448	1.4399	1.44277	1.48089	1.52642	1.54009	1.54701	1.54389	1.52538	1.49828	1.52332	1.57137	1.61436	1.64685	1.68787	1.68599	1.6927	1.57651	1.46648	1.35321	1.24899	1.12841	1.11898	1.12922	1.15983	1.23358
		112	1.15591	0.929086	0.798158	0.756197	0.710241	0.665025	0.630255	0.621002	0.654573	0.715377	0.794076	0.869638	0.940874	1.01492	1.07731	1.13461	1.1955	1.24022	1.26922	1.28852	1.30118	1.30143	1.28392	1.23697	1.22914	1.23801	1.26789	1.31388	1.38935	1.44913	1.49194	1.4975	1.48034	1.51254	1.49386	1.50375	1.54108	1.58687	1.47085	1.38957	1.29909	1.22016	1.16752	1.24079	1.31805	1.38331	1.43856
		113	1.82865	1.67626	1.46843	1.21812	1.03764	0.822164	0.771853	0.778866	0.786468	0.724212	0.663022	0.646286	0.682606	0.779476	0.842319	0.911477	0.971418	1.03876	1.12544	1.21748	1.30061	1.34841	1.35918	1.30771	1.26659	1.23585	1.24026	1.28329	1.30201	1.35115	1.39458	1.42435	1.38842	1.41521	1.44945	1.42157	1.37896	1.37698	1.31473	1.24889	1.284	1.32771	1.34376	1.36959	1.37296	1.31653	1.27607
		114	1.76056	1.8136	1.88051	1.92604	1.9894	2.00903	2.01813	1.99994	1.99449	1.96952	1.9746	1.96132	1.93631	1.91512	1.9673	1.71693	1.49547	1.30432	1.10914	0.876894	0.918052	0.9199	0.893951	0.88331	0.829896	0.799839	0.813814	0.849891	0.885225	0.947915	1.00666	1.06989	1.11157	1.16675	1.22498	1.27984	1.30833	1.33931	1.26548	1.19376	1.1442	1.12379	1.12196	1.21059	1.28641	1.34397	1.37594
		115	1.1753	0.920972	0.911761	0.954169	0.986633	1.01211	1.02952	1.05972	1.10702	1.16996	1.23798	1.30298	1.34728	1.38784	1.41254	1.42348	1.45793	1.47508	1.48687	1.49074	1.5142	1.53762	1.56291	1.56708	1.57624	1.58163	1.55429	1.5373	1.52431	1.52686	1.54302	1.561	1.58789	1.6319	1.66959	1.69218	1.72711	1.76509	1.66852	1.56747	1.47738	1.41457	1.36282	1.44053	1.52693	1.58792	1.6149
		116	1.17979	0.9254	0.893586	0.907225	0.906922	0.896673	0.881148	0.895242	0.929118	0.975871	1.02959	1.08604	1.12955	1.15867	1.18957	1.22203	1.24867	1.28882	1.34619	1.37285	1.37351	1.36937	1.36758	1.34898	1.36675	1.40563	1.45682	1.49253	1.53233	1.57467	1.59492	1.61475	1.64582	1.65794	1.64623	1.64558	1.62957	1.63131	1.53403	1.44603	1.38389	1.34189	1.28906	1.35807	1.42508	1.47447	1.50494
		117	0.672137	0.682887	0.717256	0.725319	0.732274	0.733789	0.778752	0.835753	0.90749	0.972575	1.0309	1.07102	1.11878	1.17114	1.22531	1.25087	1.27583	1.27046	1.24762	1.22791	1.23171	1.2326	1.26139	1.29164	1.29502	1.2849	1.27305	1.19827	1.16846	1.1795	1.22442	1.24502	1.34968	1.41683	1.46964	1.49912	1.58837	1.66899	1.58467	1.48595	1.41518	1.32263	1.2107	1.26467	1.32903	1.36647	1.39487
		118	1.50956	1.30531	1.0731	0.921216	0.91081	0.889197	0.864005	0.83285	0.828001	0.840374	0.868386	0.905474	0.952517	0.995319	1.04596	1.09727	1.14401	1.20073	1.25825	1.32626	1.39243	1.44117	1.45942	1.49909	1.51697	1.49672	1.50849	1.52434	1.50398	1.48998	1.52126	1.55595	1.60759	1.66279	1.71539	1.75661	1.77143	1.79015	1.67026	1.55956	1.46354	1.38681	1.30648	1.3762	1.44652	1.5023	1.54689
		119	1.5081	1.29918	1.0649	0.919146	0.920083	0.910411	0.897203	0.876779	0.870246	0.869979	0.879797	0.902462	0.948327	0.997086	1.06219	1.13153	1.19193	1.22559	1.26304	1.277	1.28396	1.29927	1.30972	1.31962	1.34226	1.36138	1.37032	1.38062	1.39608	1.44398	1.48502	1.54078	1.62126	1.7142	1.77804	1.85788	1.9191	1.97071	1.83207	1.69656	1.57913	1.4805	1.39922	1.48005	1.53151	1.55873	1.58737
		120	1.87392	1.67254	1.42856	1.17016	0.950533	0.820252	0.840783	0.900913	0.899814	0.900122	0.903254	0.923554	0.946818	0.973471	1.03912	1.12561	1.22196	1.32148	1.38889	1.42291	1.42365	1.42612	1.43961	1.45349	1.4592	1.47985	1.51013	1.50633	1.53091	1.54633	1.54729	1.53628	1.54917	1.56195	1.5843	1.63007	1.65383	1.6465	1.52421	1.3753	1.29458	1.31452	1.36605	1.55462	1.74674	1.86678	1.88288
		121	2.01515	2.02633	2.02526	2.0229	2.04219	2.03701	2.02107	2.0228	2.01296	1.99019	2.00969	2.04855	2.04568	1.82527	1.5682	1.34003	1.11249	0.900287	0.889049	0.917589	0.901716	0.901828	0.923278	0.966586	1.02848	1.10469	1.1558	1.19959	1.25801	1.29679	1.30117	1.33094	1.36594	1.37594	1.38304	1.41996	1.4218	1.42853	1.37812	1.37031	1.35072	1.35193	1.36915	1.45113	1.49317	1.54551	1.58505
		122	1.94574	1.9456	1.94519	1.93583	1.93236	1.93682	1.9418	1.94223	1.94893	1.93146	1.75339	1.48581	1.22332	1.01114	0.836755	0.815021	0.858307	0.902219	0.871802	0.804841	0.731227	0.70043	0.700349	0.727627	0.78526	0.871769	0.934971	0.974331	1.00072	1.02164	1.03497	1.05579	1.08389	1.12715	1.17796	1.22312	1.27808	1.32897	1.2476	1.12917	1.04008	0.971021	0.912299	0.979677	1.07408	1.14367	1.17536
		123	NaN	NaN	NaN	NaN	NaN	NaN	NaN	NaN	NaN	NaN	NaN	NaN	NaN	NaN	NaN	0.79655	0.84674	0.88249	0.906057	0.896203	0.86888	0.839116	0.812522	0.797626	0.817236	0.848956	0.89907	0.940997	0.984346	1.02658	1.08506	1.13068	1.19165	1.31383	1.31787	1.29458	1.25469	1.19055	1.06125	1.04654	1.05498	1.09692	1.14675	1.22153	1.295	1.35654	1.39195
		124	2.0293	2.05284	2.08432	2.09586	2.12551	2.12488	2.17071	2.16328	1.847	1.55572	1.30531	1.00214	0.753515	0.77769	0.766557	0.732297	0.705741	0.70662	0.742121	0.796736	0.876316	0.944477	0.996172	1.04861	1.09405	1.13984	1.19476	1.2335	1.28107	1.31908	1.33074	1.33974	1.36753	1.38177	1.4025	1.43947	1.49727	1.53976	1.48576	1.44044	1.3968	1.34364	1.3043	1.37813	1.45272	1.53977	1.62798
		125	2.0293	2.05284	2.08432	2.09586	2.12551	2.12488	2.17071	2.16328	1.847	1.55572	1.26372	0.971217	0.726985	0.764895	0.788421	0.840503	0.833701	0.844475	0.889126	0.93088	0.982066	1.05049	1.12564	1.1819	1.24053	1.28241	1.32398	1.35167	1.37838	1.41318	1.42863	1.4453	1.4602	1.48799	1.51084	1.5612	1.6045	1.65952	1.60069	1.53063	1.48196	1.43138	1.36412	1.42547	1.48731	1.54331	1.61378
		126	1.89091	1.8517	1.81591	1.77191	1.74724	1.73977	1.72163	1.72022	1.73206	1.7394	1.74495	1.80169	1.84057	1.90792	1.98177	2.02387	1.79386	1.5806	1.33935	1.11013	0.892632	0.901252	0.889313	0.879229	0.874413	0.904864	0.952473	1.01103	1.07264	1.1378	1.20577	1.25109	1.29174	1.35245	1.37849	1.40148	1.45457	1.51239	1.45207	1.40729	1.38662	1.37387	1.38453	1.49408	1.58197	1.63748	1.66734
		127	2.15568	2.13445	2.13354	2.1302	2.00758	1.77553	1.5307	1.26783	1.03701	0.913428	0.892608	0.876625	0.865833	0.842958	0.839214	0.856337	0.882135	0.928772	0.979414	1.03803	1.09927	1.16528	1.20129	1.24114	1.26542	1.29136	1.31233	1.34442	1.37557	1.40278	1.42687	1.45915	1.49547	1.52097	1.54592	1.56579	1.58142	1.60816	1.51338	1.44256	1.39443	1.34029	1.28173	1.36098	1.42875	1.46931	1.51408
		128	1.44402	1.4255	1.42454	1.43979	1.46327	1.4844	1.52925	1.56252	1.54596	1.53806	1.54312	1.53087	1.50455	1.51155	1.32875	1.12365	0.912226	0.733831	0.531394	0.493447	0.477452	0.469115	0.472709	0.5044	0.563852	0.64078	0.724001	0.799859	0.881296	0.959944	1.02472	1.08097	1.12141	1.14523	1.16954	1.21395	1.2443	1.27156	1.2358	1.17989	1.11731	1.07224	1.04377	1.08912	1.15506	1.21713	1.26165
		129	1.44402	1.4255	1.42454	1.43979	1.46327	1.4844	1.52925	1.56252	1.54596	1.53806	1.54312	1.53087	1.50455	1.51155	1.32875	1.12365	0.912226	0.73764	0.536414	0.517758	0.539341	0.57434	0.589774	0.633561	0.670968	0.735023	0.788158	0.851058	0.906682	0.981404	1.02079	1.06554	1.11122	1.16897	1.2133	1.26078	1.32466	1.37249	1.30701	1.25715	1.22695	1.19517	1.17863	1.25206	1.32449	1.37121	1.39258
		130	0.805162	0.807914	0.832205	0.822288	0.78351	0.731697	0.68319	0.648312	0.622753	0.610137	0.605797	0.624431	0.65732	0.699891	0.747128	0.79326	0.828493	0.856286	0.87619	0.89327	0.913902	0.936672	0.967198	1.01216	1.07543	1.16172	1.26532	1.38915	1.50362	1.58903	1.64419	1.70074	1.71522	1.72458	1.75762	1.76836	1.76655	1.75039	1.60317	1.44136	1.32746	1.21932	1.14582	1.20321	1.26443	1.29612	1.30607
		131	1.35212	1.14194	0.931626	0.873756	0.861599	0.871806	0.889554	0.910466	0.95607	1.00502	1.0467	1.09856	1.15316	1.23479	1.32821	1.40162	1.48225	1.5465	1.5738	1.59822	1.63576	1.64629	1.66767	1.6952	1.70554	1.74272	1.7568	1.75384	1.75836	1.77992	1.79477	1.82069	1.83539	1.82606	1.80421	1.77094	1.73022	1.69951	1.60797	1.56592	1.56934	1.54783	1.50449	1.52476	1.52268	1.48653	1.48129
		132	1.33611	1.12507	0.915967	0.865378	0.863481	0.900153	0.924187	0.947172	1.0102	1.08604	1.16103	1.24092	1.32779	1.38881	1.44256	1.49783	1.52726	1.53005	1.52849	1.52932	1.51909	1.5369	1.56869	1.61302	1.65597	1.68548	1.69647	1.69328	1.67575	1.66462	1.64222	1.62001	1.58168	1.52624	1.48574	1.51258	1.56299	1.61415	1.574	1.50138	1.37972	1.24104	1.10377	1.10258	1.14479	1.20149	1.24437
		133	1.5295	1.37048	1.22929	1.10081	0.940806	0.952243	0.950656	0.937401	0.928297	0.930493	0.950557	0.978466	1.00987	1.04242	1.08297	1.10907	1.15333	1.18558	1.20426	1.22787	1.26075	1.26936	1.28988	1.31825	1.33162	1.34566	1.35641	1.37223	1.3783	1.37072	1.35358	1.3562	1.36402	1.36479	1.38045	1.3891	1.39666	1.39768	1.3718	1.36358	1.36825	1.37327	1.37226	1.40656	1.42516	1.44882	1.45593
		134	1.5295	1.37048	1.23404	1.10121	0.936357	0.943337	0.938212	0.922025	0.910383	0.914048	0.932981	0.97066	1.01546	1.05815	1.10572	1.14443	1.17723	1.20213	1.21236	1.23577	1.253	1.26492	1.29826	1.33986	1.35721	1.39402	1.4212	1.43048	1.4454	1.46241	1.4801	1.51469	1.54668	1.57578	1.59086	1.58272	1.58734	1.58628	1.54799	1.53696	1.55537	1.57165	1.61445	1.7122	1.78796	1.85716	1.91291
		135	1.91165	1.90512	1.92447	1.74661	1.53897	1.38022	1.1876	0.975126	0.925713	0.879921	0.85026	0.819813	0.800302	0.808852	0.841845	0.883502	0.929149	0.94973	0.982005	1.00875	1.03937	1.07412	1.11818	1.15154	1.17224	1.19783	1.23347	1.26083	1.28834	1.32943	1.35083	1.36494	1.3938	1.42358	1.43495	1.42583	1.3912	1.33317	1.24776	1.18726	1.16612	1.16151	1.16399	1.19227	1.21562	1.22171	1.2392
		136	1.95579	1.60509	1.28244	0.984052	0.989097	0.989297	0.978301	0.936684	0.904056	0.893786	0.890668	0.889996	0.913371	0.943136	0.976406	1.00634	1.03826	1.0575	1.07717	1.1048	1.13135	1.15932	1.1894	1.22505	1.24473	1.27286	1.29661	1.31431	1.31736	1.31005	1.29447	1.28209	1.27514	1.27448	1.29042	1.3014	1.31989	1.34022	1.2958	1.24372	1.20369	1.15121	1.10677	1.12528	1.14713	1.157	1.17203
		137	2.12341	2.15422	2.21414	2.27145	2.3174	2.3793	2.4481	2.31037	2.00815	1.68971	1.3708	1.07064	0.932485	0.938017	0.944065	0.93239	0.89705	0.89235	0.92435	0.984631	1.05528	1.13398	1.20508	1.26991	1.31514	1.36263	1.39615	1.44194	1.4858	1.53515	1.57987	1.61957	1.6511	1.68233	1.72525	1.74147	1.76038	1.79348	1.69341	1.56625	1.47745	1.4025	1.32033	1.35746	1.4046	1.44277	1.44876
		138	1.58354	1.33637	1.12493	0.934716	0.959807	0.982261	1.00605	1.0123	1.02405	1.03709	1.05999	1.08215	1.11255	1.13436	1.16357	1.18066	1.19505	1.20144	1.20485	1.21366	1.22724	1.25564	1.28418	1.31186	1.3269	1.34545	1.35889	1.37456	1.39881	1.42235	1.4452	1.47181	1.51494	1.54422	1.58704	1.62434	1.66501	1.67527	1.63986	1.59964	1.56907	1.51947	1.46393	1.4532	1.42916	1.39753	1.37844
		139	2.04852	1.82642	1.59591	1.35615	1.19365	1.05839	1.04242	1.02833	1.03478	1.0581	1.09768	1.1235	1.16034	1.21	1.22144	1.21947	1.26039	1.34598	1.39896	1.47405	1.46953	1.43488	1.37288	1.355	1.34019	1.38494	1.43413	1.47415	1.48389	1.49358	1.50593	1.54222	1.56396	1.634	1.68058	1.69666	1.72399	1.73778	1.68002	1.62401	1.60138	1.54027	1.49617	1.47812	1.48583	1.50693	1.53979
		140	2.04852	1.82642	1.59591	1.37355	1.15225	0.997194	0.965848	0.949372	0.950356	1.03842	1.07427	1.13057	1.20426	1.25139	1.27819	1.33695	1.3614	1.35343	1.39201	1.44702	1.46325	1.4917	1.46167	1.41371	1.36043	1.31423	1.27155	1.31937	1.36083	1.4034	1.4475	1.50741	1.5411	1.56091	1.59517	1.61932	1.64248	1.69229	1.72293	1.71091	1.68074	1.64784	1.61675	1.60845	1.62306	1.67121	1.71532
		141	NaN	NaN	NaN	2.26024	2.26793	2.00876	1.74149	1.48352	1.21971	0.943372	0.93766	0.92326	0.904362	0.889758	0.88667	0.917576	0.969001	1.05075	1.12853	1.21784	1.28482	1.34683	1.38104	1.41781	1.42253	1.43019	1.43362	1.43547	1.43752	1.46197	1.48222	1.49143	1.50995	1.52643	1.55204	1.57691	1.61749	1.652	1.60941	1.56633	1.53334	1.48346	1.42633	1.43682	1.43169	1.40524	1.38018
		142	NaN	NaN	NaN	NaN	NaN	2.49733	2.38423	2.49968	2.4375	2.3912	2.47267	2.47838	2.21365	1.96458	1.72996	1.39556	1.1241	0.977994	0.950455	0.913485	0.866366	0.822923	0.821375	0.864393	0.938945	1.04898	1.1934	1.31379	1.46237	1.58661	1.66732	1.70652	1.73976	1.7352	1.73117	1.71938	1.69698	1.67308	1.55406	1.46302	1.43603	1.46103	1.49809	1.61335	1.71895	1.79097	1.83354
		143	1.89153	1.89747	1.91876	1.92729	1.9045	1.91648	1.87948	1.85353	1.83094	1.72557	1.53659	1.34189	1.173	1.03128	0.938199	0.92022	0.904373	0.847217	0.779978	0.756339	0.760892	0.775276	0.810126	0.860606	0.895497	0.927031	0.962728	0.9849	1.01829	1.07295	1.14335	1.2278	1.32839	1.44403	1.51839	1.55092	1.54886	1.50461	1.35728	1.24047	1.17129	1.13601	1.14412	1.20536	1.25978	1.28373	1.30834
		144	1.9186	1.97493	2.08642	2.216	2.31897	2.40885	2.51789	2.49287	2.17257	1.88123	1.57785	1.24143	0.967025	0.959591	0.926141	0.894241	0.861565	0.863142	0.883546	0.93808	1.01084	1.09101	1.17697	1.23835	1.27605	1.32002	1.34911	1.36764	1.42544	1.47268	1.49554	1.52646	1.55456	1.56218	1.56799	1.56542	1.56649	1.5733	1.53343	1.50257	1.50467	1.4863	1.42925	1.4414	1.42436	1.37265	1.34323
		145	1.9186	1.97493	2.08642	2.216	2.31897	2.40885	2.51789	2.49287	2.17257	1.90551	1.63698	1.30678	1.03371	1.01827	0.954634	0.888967	0.855727	0.868829	0.912004	0.956895	1.02008	1.08923	1.1528	1.2259	1.31568	1.39893	1.46834	1.53197	1.57108	1.61753	1.66974	1.71041	1.73093	1.75168	1.74029	1.72087	1.71663	1.76981	1.71358	1.67277	1.66076	1.67004	1.65039	1.76064	1.86306	1.91983	1.95036
		146	1.7892	1.59002	1.31617	1.04732	0.750018	0.595656	0.502646	0.528964	0.552122	0.587184	0.684951	0.753553	0.755925	0.757272	0.768506	0.789256	0.817282	0.866275	0.940484	1.02945	1.12399	1.2082	1.26499	1.29732	1.30453	1.32448	1.34749	1.39931	1.41797	1.45466	1.47002	1.51591	1.53973	1.5667	1.57654	1.60165	1.60944	1.60767	1.52675	1.45603	1.37404	1.3098	1.25053	1.31037	1.38304	1.45042	1.4896
		147	1.99458	1.96946	1.9259	1.89257	1.89168	1.91294	1.92675	1.91689	1.88251	1.85671	1.84342	1.82619	1.81146	1.83334	1.84293	1.62981	1.42906	1.19554	0.96222	0.762808	0.766589	0.756873	0.806939	0.831617	0.837667	0.852143	0.88163	0.919963	0.962983	1.00516	1.05504	1.12181	1.19266	1.25392	1.31455	1.36804	1.39521	1.39783	1.32478	1.26895	1.22969	1.20659	1.17277	1.22716	1.27421	1.31325	1.36194
		148	1.99458	1.96946	1.9259	1.89257	1.89168	1.91294	1.92675	1.91689	1.88251	1.85671	1.84342	1.82619	1.81146	1.83334	1.84293	1.62981	1.42906	1.19554	1.00566	0.821478	0.83619	0.824905	0.861759	0.816503	0.790479	0.78514	0.821158	0.869358	0.949164	1.02023	1.09281	1.147	1.2056	1.26262	1.31148	1.37973	1.44234	1.48933	1.41315	1.34777	1.27183	1.21109	1.16263	1.22167	1.26543	1.29768	1.33274
		149	1.97828	2.00873	2.0512	2.08363	2.09848	2.11922	2.14968	2.16579	2.14346	1.90224	1.6477	1.39839	1.16209	0.961259	0.987587	1.00126	1.01172	1.03739	1.07516	1.15724	1.25919	1.38673	1.49985	1.59987	1.65074	1.6837	1.67739	1.68165	1.68271	1.67431	1.64787	1.60667	1.5679	1.52642	1.5335	1.53667	1.55364	1.51478	1.45828	1.38744	1.34914	1.3277	1.34625	1.38587	1.42331	1.44771	1.4647
		150	1.97828	2.00873	2.0512	2.08363	2.09848	2.11922	2.14968	2.16579	2.14346	1.90224	1.6477	1.40623	1.17205	0.961039	0.97435	0.973148	0.962849	0.964373	0.992291	1.05108	1.1249	1.19895	1.26922	1.33201	1.35257	1.37881	1.39818	1.43846	1.46441	1.50878	1.51526	1.52039	1.50411	1.50616	1.50287	1.52031	1.54092	1.57726	1.54804	1.54739	1.54711	1.54773	1.53458	1.58695	1.61749	1.64694	1.67364
		151	1.0155	0.881489	0.87464	0.858597	0.850651	0.807976	0.783985	0.778893	0.796637	0.827262	0.873126	0.931513	0.994605	1.06751	1.1283	1.17929	1.22513	1.28786	1.33251	1.39753	1.45774	1.49689	1.53475	1.5366	1.53313	1.5392	1.55101	1.5713	1.64771	1.72064	1.78591	1.87133	1.92136	1.93434	1.94508	1.92667	1.88913	1.86087	1.71621	1.57457	1.47845	1.39091	1.3054	1.36212	1.41937	1.46798	1.51379
		152	1.02289	0.883732	0.876472	0.854193	0.82279	0.775022	0.745198	0.734455	0.747241	0.767143	0.803828	0.847807	0.907187	0.973481	1.0526	1.1288	1.21384	1.28145	1.34976	1.40836	1.44868	1.4651	1.48679	1.48657	1.48177	1.50158	1.51326	1.54256	1.56887	1.60978	1.61212	1.65782	1.66789	1.68801	1.6717	1.68354	1.65737	1.64103	1.52459	1.44289	1.3617	1.29891	1.23397	1.27107	1.31333	1.35992	1.40474
		153	1.82568	1.82284	1.83482	1.84685	1.839	1.83267	1.82618	1.83522	1.84298	1.88456	1.92444	1.96933	2.00719	2.02119	1.86493	1.62403	1.3776	1.14883	0.939668	0.869917	0.885164	0.912303	0.931246	0.95304	0.970904	0.996705	1.01652	1.02146	1.02868	1.05969	1.08414	1.11016	1.13639	1.17235	1.20258	1.23493	1.27385	1.31959	1.31967	1.32786	1.3309	1.33348	1.32448	1.33417	1.34978	1.35911	1.34992
		154	1.82568	1.82284	1.83482	1.84685	1.839	1.83267	1.82618	1.83522	1.84298	1.88456	1.92444	1.96933	2.00719	2.02119	1.86493	1.62403	1.3776	1.16325	0.975791	0.930738	0.966006	1.00197	1.00303	0.998477	1.00693	1.0203	1.04029	1.06725	1.10441	1.13524	1.17869	1.2308	1.28106	1.32568	1.38084	1.42308	1.44937	1.46696	1.42511	1.37522	1.3236	1.28715	1.26406	1.30211	1.34421	1.38359	1.41378
		155	2.28443	2.335	2.41179	2.13975	1.8515	1.50742	1.19505	0.87944	0.896394	0.897054	0.943191	0.96341	0.985196	1.03745	1.10872	1.18145	1.26872	1.34368	1.37456	1.38874	1.41713	1.40703	1.36297	1.34439	1.34556	1.32941	1.31	1.30947	1.34249	1.36689	1.35188	1.37085	1.40156	1.4089	1.40036	1.37653	1.36525	1.33188	1.30718	1.27746	1.2896	1.25526	1.23674	1.20071	1.17063	1.14177	1.1334
		156	0.869268	0.859051	0.866492	0.863482	0.862131	0.895225	0.940063	1.00129	1.0791	1.15038	1.23183	1.30157	1.3764	1.41065	1.44067	1.43829	1.49717	1.51826	1.55124	1.58859	1.63714	1.63203	1.61355	1.59972	1.60277	1.57793	1.53393	1.50473	1.47526	1.42674	1.41897	1.41468	1.44123	1.48441	1.55292	1.61607	1.70562	1.787	1.71804	1.62458	1.53327	1.43735	1.3422	1.41341	1.49607	1.57783	1.6472
		157	0.870841	0.853019	0.857023	0.856979	0.844698	0.859014	0.922832	0.982052	1.03686	1.09322	1.14702	1.16673	1.17661	1.19544	1.21203	1.22873	1.27107	1.33374	1.3875	1.46996	1.55865	1.5964	1.62281	1.66895	1.66781	1.67057	1.6408	1.60726	1.55882	1.5048	1.46973	1.47596	1.48133	1.51027	1.54152	1.55607	1.61409	1.68168	1.58737	1.51877	1.44577	1.34836	1.25196	1.29847	1.345	1.40317	1.47417
		158	1.96093	1.98484	2.00702	2.04184	2.04895	2.08819	2.14544	2.20203	2.22693	2.26807	2.28623	2.29007	1.99598	1.71237	1.41036	1.11132	0.834565	0.846609	0.86137	0.88667	0.917073	0.940832	0.981298	1.02343	1.07245	1.1242	1.18902	1.25297	1.3099	1.35652	1.38586	1.41038	1.41495	1.40871	1.38557	1.37855	1.37616	1.40139	1.34176	1.31282	1.28222	1.25986	1.23547	1.29922	1.34417	1.39338	1.42693
		159	1.96093	1.98484	2.00702	2.04184	2.04895	2.08819	2.14544	2.20203	2.22693	2.26807	2.28623	2.29007	1.99598	1.71237	1.41036	1.10085	0.826981	0.848943	0.868319	0.896331	0.940369	0.962346	0.996127	1.05503	1.12508	1.19282	1.25269	1.29623	1.31438	1.32688	1.33762	1.35087	1.38309	1.42266	1.45385	1.48218	1.52357	1.57434	1.48851	1.4108	1.35661	1.31377	1.25373	1.34265	1.42232	1.48632	1.52002
		160	2.13409	2.16639	2.21405	2.2839	2.35756	2.43857	2.47958	2.50692	2.55245	2.5739	2.53035	2.51715	2.50113	2.4831	2.50842	2.18956	1.87768	1.51891	1.18314	0.828607	0.859933	0.859858	0.89884	0.921407	0.936105	0.959289	1.00463	1.06216	1.10276	1.15208	1.19853	1.25058	1.30557	1.34937	1.38307	1.41881	1.47026	1.52644	1.45257	1.38371	1.3337	1.27688	1.2087	1.29243	1.37901	1.43312	1.4619
		161	2.13364	2.24512	2.29772	2.33687	2.31274	2.25215	2.17288	2.12492	2.10007	2.04619	2.02718	2.02187	2.00619	1.95312	1.74348	1.56117	1.34518	1.13675	0.961146	0.99089	0.989787	0.973566	0.948138	0.928337	0.923874	0.935116	0.958206	0.980716	1.00901	1.02457	1.04316	1.07003	1.09928	1.12523	1.14375	1.16645	1.19359	1.22682	1.197	1.17263	1.14794	1.13403	1.13679	1.21248	1.28799	1.36244	1.43692
		162	2.13364	2.24512	2.29772	2.33687	2.31274	2.25215	2.17288	2.12492	2.10007	2.04619	2.02718	2.02187	2.00619	1.95312	1.74348	1.56117	1.35646	1.14122	0.955015	0.960903	0.942024	0.910346	0.89818	0.900765	0.924397	0.967661	1.02955	1.07898	1.12192	1.16018	1.1743	1.17879	1.19095	1.21374	1.23211	1.26566	1.30202	1.35978	1.32087	1.30707	1.31124	1.36235	1.39853	1.5314	1.63877	1.70817	1.71142
		163	NaN	NaN	NaN	NaN	NaN	NaN	NaN	NaN	NaN	NaN	NaN	NaN	NaN	NaN	NaN	NaN	NaN	NaN	0.956632	0.928424	0.957801	0.95594	0.966172	0.957863	0.942867	0.942442	0.954794	0.984887	1.03269	1.08504	1.13636	1.18882	1.24079	1.27756	1.30958	1.33964	1.37103	1.38553	1.34931	1.30664	1.26547	1.22136	1.18151	1.18794	1.19205	1.18213	1.16107
		164	1.42111	1.08484	0.869298	0.649193	0.640066	0.666205	0.745972	0.72728	0.716246	0.747165	0.767465	0.815008	0.863739	0.931909	0.981329	1.04256	1.08531	1.13269	1.16957	1.20577	1.23745	1.28337	1.31167	1.33243	1.3744	1.41011	1.42024	1.44372	1.46908	1.50047	1.55034	1.61438	1.68267	1.74194	1.78417	1.78574	1.80649	1.80549	1.67336	1.54923	1.44252	1.36423	1.31154	1.3843	1.45554	1.5242	1.54868
		165	1.42111	1.17013	0.956831	0.751436	0.785314	0.81768	0.830742	0.825274	0.807379	0.799525	0.828954	0.879133	0.940532	1.0184	1.07645	1.11936	1.14654	1.16583	1.17119	1.18434	1.19537	1.19808	1.23956	1.28406	1.3481	1.40744	1.48245	1.51131	1.56502	1.62416	1.68297	1.7261	1.76988	1.78772	1.77795	1.78688	1.80248	1.82969	1.71745	1.63187	1.53468	1.46107	1.38252	1.4466	1.52386	1.58991	1.63486
		166	1.47038	1.30823	1.10604	0.902706	0.841775	0.782227	0.729273	0.66903	0.623377	0.619373	0.651773	0.697665	0.747666	0.802081	0.860958	0.915302	0.961877	1.01088	1.05497	1.08412	1.10059	1.13145	1.15986	1.19996	1.23917	1.28823	1.33898	1.40755	1.45945	1.49901	1.50192	1.49884	1.4863	1.47342	1.47099	1.48444	1.4977	1.48836	1.3792	1.28403	1.21329	1.15501	1.11588	1.18035	1.24539	1.30877	1.3617
		167	1.76918	1.77048	1.80343	1.83261	1.83832	1.80798	1.75843	1.6451	1.57879	1.56353	1.60542	1.63565	1.49838	1.33773	1.17836	1.00005	0.838372	0.852998	0.853727	0.870757	0.878867	0.889876	0.933378	1.01384	1.1133	1.23911	1.42531	1.66925	1.84795	1.98036	2.03539	2.0007	1.9509	1.88805	1.81865	1.83823	1.86012	1.83723	1.71622	1.62142	1.50362	1.41637	1.32257	1.36812	1.41329	1.43365	1.44622
		168	1.76918	1.77048	1.80343	1.83261	1.83832	1.80798	1.75843	1.6451	1.57879	1.56353	1.60542	1.63565	1.49838	1.33773	1.17836	0.990254	0.832978	0.858462	0.862407	0.863785	0.875902	0.875104	0.899255	0.936706	0.989263	1.03021	1.07693	1.12508	1.18549	1.2331	1.28182	1.3412	1.39516	1.43396	1.47379	1.49191	1.47758	1.45223	1.37853	1.3203	1.27052	1.24006	1.22579	1.25159	1.27271	1.28404	1.30344
		169	1.48901	1.22607	1.02317	1.04417	1.05064	1.03266	1.02274	1.01401	0.999804	0.999196	1.01906	1.04213	1.08648	1.14048	1.18976	1.22179	1.24255	1.25169	1.26036	1.26261	1.26556	1.26863	1.26824	1.26872	1.27834	1.29707	1.3107	1.31406	1.32382	1.3317	1.33959	1.36128	1.37413	1.38152	1.38095	1.37299	1.35529	1.3559	1.29119	1.22423	1.16235	1.11258	1.06291	1.08555	1.11292	1.1443	1.17056
		170	1.72744	1.70613	1.7078	1.74154	1.72733	1.71783	1.50539	1.30531	1.05696	0.910793	0.750756	0.743065	0.725027	0.733298	0.684029	0.660669	0.666522	0.701688	0.767357	0.869874	0.960016	1.04193	1.11397	1.14636	1.13654	1.15859	1.19204	1.23191	1.25194	1.28559	1.29661	1.32533	1.3455	1.40407	1.47163	1.5229	1.56756	1.59781	1.49253	1.40386	1.3382	1.27371	1.21753	1.31584	1.41065	1.48063	1.53623
		171	1.72744	1.70613	1.7078	1.74154	1.72733	1.71783	1.50539	1.30531	1.05349	0.903697	0.736389	0.72995	0.710726	0.728475	0.709221	0.707595	0.724642	0.761344	0.797512	0.846891	0.894617	0.962392	1.04279	1.12303	1.19664	1.25424	1.28988	1.32287	1.34803	1.34727	1.34851	1.34036	1.3244	1.3169	1.3348	1.36612	1.40965	1.47144	1.40292	1.28623	1.19373	1.15407	1.10571	1.19546	1.32419	1.42718	1.46688
		172	1.88835	1.87214	1.8704	1.8492	1.84066	1.84211	1.86107	1.83312	1.64051	1.43694	1.20823	1.00412	0.854994	0.854679	0.850499	0.86473	0.858318	0.863068	0.908622	0.975624	1.03872	1.10751	1.17775	1.21792	1.27541	1.3354	1.37129	1.39097	1.41147	1.41132	1.40049	1.40213	1.41726	1.44748	1.47991	1.50266	1.5268	1.54387	1.45685	1.39034	1.35875	1.332	1.32057	1.41336	1.48318	1.53951	1.60001
		173	1.88835	1.87214	1.8704	1.8492	1.84066	1.84211	1.86107	1.83312	1.64051	1.43694	1.24727	1.05218	0.909695	0.919025	0.920901	0.896095	0.881686	0.881269	0.90118	0.93821	0.998097	1.05928	1.11213	1.17077	1.21841	1.26106	1.28945	1.32382	1.34822	1.38505	1.41494	1.44649	1.47833	1.50403	1.5197	1.53009	1.55068	1.56944	1.48943	1.42151	1.3897	1.34877	1.317	1.39246	1.47297	1.53649	1.59729
		174	0.987934	0.787424	0.552171	0.550921	0.572628	0.600465	0.642421	0.743368	0.795719	0.801632	0.860486	0.917987	0.998259	1.07983	1.17517	1.26322	1.34915	1.4344	1.50787	1.56336	1.60436	1.64581	1.66999	1.68476	1.71131	1.73686	1.77125	1.77133	1.7211	1.6661	1.55258	1.43786	1.35287	1.34289	1.33778	1.38329	1.41578	1.46606	1.41787	1.38627	1.40077	1.41608	1.44497	1.56553	1.69373	1.76713	1.83646
		175	0.987934	0.787424	0.561943	0.581538	0.618961	0.651735	0.695231	0.777774	0.792848	0.776669	0.817392	0.867129	0.926482	1.0026	1.09913	1.16328	1.22756	1.31565	1.38351	1.44112	1.49409	1.5247	1.54442	1.57379	1.56936	1.57713	1.63673	1.6748	1.68117	1.70514	1.77899	1.80719	1.69558	1.6157	1.53827	1.42807	1.33305	1.42771	1.41864	1.40857	1.41029	1.40478	1.36659	1.43695	1.51602	1.56187	1.60181
		176	1.60118	1.69121	1.72042	1.72585	1.64982	1.53684	1.30591	1.11063	0.985026	0.897827	0.804038	0.814703	0.826322	0.788841	0.777101	0.793122	0.834602	0.875983	0.917153	0.943657	0.984629	1.01721	1.0674	1.11486	1.17014	1.24076	1.32197	1.38018	1.45634	1.49747	1.54222	1.56073	1.57553	1.56095	1.57537	1.53419	1.52196	1.51165	1.42515	1.36802	1.36216	1.34576	1.33638	1.38692	1.41788	1.42709	1.45197
		177	NaN	NaN	NaN	NaN	NaN	NaN	NaN	NaN	1.68344	1.92247	1.95832	2.01134	2.02746	1.80635	1.57787	1.32117	1.06836	0.847025	0.801696	0.794628	0.797858	0.841783	0.85592	0.895209	0.952062	1.00934	1.05747	1.09594	1.1362	1.17743	1.22219	1.26086	1.30141	1.33792	1.37308	1.412	1.45751	1.50385	1.47286	1.46432	1.4545	1.43938	1.43816	1.51914	1.57316	1.626	1.67702
		178	NaN	NaN	NaN	NaN	NaN	NaN	NaN	NaN	1.68344	1.92247	1.95832	2.01134	2.02746	1.80635	1.57787	1.32117	1.105	0.890573	0.867159	0.890136	0.922892	0.9454	0.960766	0.990886	1.02969	1.07689	1.12966	1.18144	1.24677	1.30086	1.33613	1.37024	1.40876	1.41782	1.4458	1.48312	1.51017	1.54022	1.49738	1.45695	1.41081	1.35153	1.28483	1.31289	1.34262	1.3945	1.47251
		179	1.88952	1.84943	1.77699	1.72087	1.69145	1.67038	1.63133	1.62601	1.62568	1.56578	1.41748	1.26681	1.1104	0.972505	0.87349	0.878067	0.861811	0.845437	0.813427	0.783689	0.76431	0.769939	0.797057	0.829276	0.865306	0.89632	0.927122	0.947781	0.96211	0.982457	1.00189	1.02023	1.04943	1.07852	1.09356	1.12069	1.15743	1.20261	1.151	1.09973	1.04416	0.982418	0.905898	0.944803	0.98494	1.02376	1.0602
		180	1.88952	1.84943	1.77699	1.72087	1.69145	1.67038	1.63133	1.62601	1.62568	1.56578	1.41748	1.26681	1.1104	0.969489	0.869115	0.863125	0.83651	0.809133	0.765052	0.710978	0.677472	0.665256	0.673947	0.698228	0.743262	0.781887	0.836199	0.890743	0.940255	0.99265	1.06397	1.14428	1.22718	1.32692	1.40548	1.45934	1.51209	1.55402	1.46677	1.38353	1.29924	1.19283	1.10176	1.12675	1.14792	1.166	1.18979
		181	2.01836	2.04339	2.07463	2.0939	2.11281	2.10063	2.01977	1.96787	1.93601	1.8944	1.84856	1.87651	1.86212	1.83247	1.67318	1.48057	1.24303	1.03555	0.871961	0.847796	0.844119	0.853985	0.865717	0.831271	0.797418	0.783419	0.790891	0.811306	0.843489	0.884848	0.932874	0.976229	1.02289	1.06556	1.1136	1.17396	1.24712	1.32144	1.29537	1.24596	1.17722	1.09385	1.02099	1.05315	1.10233	1.15002	1.18931
		182	1.87873	1.88116	1.89734	1.91644	1.93262	1.95516	1.98798	2.02113	2.07171	2.13296	2.18949	2.00157	1.76418	1.50652	1.23356	0.977083	0.95736	0.957139	0.939273	0.905435	0.852205	0.807231	0.792049	0.805445	0.851977	0.910456	0.950618	0.993387	1.05038	1.08998	1.12538	1.17062	1.20818	1.22619	1.24767	1.2558	1.2595	1.26174	1.22486	1.16847	1.13168	1.10605	1.08544	1.11107	1.16486	1.21297	1.24421
		183	NaN	NaN	NaN	NaN	NaN	NaN	NaN	NaN	NaN	NaN	NaN	NaN	NaN	NaN	NaN	NaN	NaN	0.921057	0.922042	0.940756	0.926456	0.923351	0.935506	0.944056	0.991252	1.04975	1.09847	1.13057	1.1409	1.14446	1.14866	1.15349	1.15161	1.16218	1.15449	1.15826	1.17811	1.21582	1.20226	1.20707	1.21642	1.23076	1.23205	1.27661	1.31222	1.34015	1.34231
		184	NaN	NaN	NaN	NaN	NaN	NaN	NaN	NaN	NaN	NaN	NaN	NaN	NaN	NaN	NaN	NaN	NaN	0.921057	0.870845	0.870681	0.847867	0.855272	0.86365	0.871519	0.911278	0.955902	0.984146	1.01747	1.05425	1.06554	1.07007	1.08322	1.08098	1.06803	1.06589	1.07386	1.0876	1.11345	1.08592	1.0721	1.06123	1.06016	1.06545	1.12733	1.192	1.24686	1.2864
		185	1.86947	1.82339	1.81148	1.81984	1.81514	1.83982	1.86705	1.87633	1.9107	1.9557	2.0127	1.97759	1.77193	1.5709	1.35566	1.11603	0.973808	0.994175	0.979213	0.953418	0.926989	0.912079	0.916352	0.948612	0.986974	1.03005	1.07255	1.11636	1.15295	1.20486	1.25898	1.29232	1.30473	1.30447	1.28391	1.26242	1.26405	1.27352	1.28663	1.30905	1.31995	1.31099	1.30111	1.30665	1.29433	1.29322	1.30341
		186	1.31574	1.1636	0.983418	0.992417	0.988594	0.97371	0.970043	0.982837	1.02183	1.08722	1.154	1.16552	1.13299	1.20216	1.23943	1.22318	1.28666	1.40003	1.37677	1.36021	1.40143	1.41112	1.40924	1.46734	1.53442	1.60069	1.66354	1.72429	1.76849	1.80178	1.81847	1.82394	1.79007	1.74094	1.69584	1.63736	1.59645	1.58276	1.56615	1.54147	1.51656	1.48782	1.48763	1.49315	1.52808	1.56793	1.59248
		187	2.23695	2.23856	2.2375	2.23003	2.24814	2.24462	2.25966	2.2426	2.21007	2.14455	2.11307	2.07585	2.08996	1.84696	1.62184	1.38697	1.16184	0.917933	0.953739	0.999267	1.03009	1.03606	1.02456	0.990125	0.958503	0.942544	0.938662	0.950358	0.990515	1.02665	1.0571	1.07992	1.09979	1.09327	1.08349	1.08653	1.10103	1.11907	1.09976	1.07954	1.05589	1.03023	1.00658	1.05808	1.11055	1.16414	1.21737
		188	2.23695	2.23856	2.2375	2.23003	2.24814	2.24462	2.25966	2.2426	2.21007	2.14455	2.11307	2.07585	2.08996	1.84696	1.62184	1.38697	1.10374	0.8662	0.905957	0.955278	0.995476	1.0726	1.07051	1.0542	1.03145	1.01078	0.99315	0.982949	0.986064	0.998099	1.02189	1.04265	1.07028	1.09703	1.13016	1.18111	1.24072	1.30113	1.28396	1.25368	1.216	1.18824	1.14729	1.18012	1.21929	1.23902	1.24439
		189	1.8224	1.81505	1.81567	1.88012	1.93462	2.03721	2.13013	2.1876	2.21374	2.19813	2.14195	1.86104	1.59836	1.33964	1.1029	0.884339	0.898995	0.883985	0.849846	0.83634	0.812205	0.797311	0.832747	0.883112	0.927361	0.96469	0.999014	1.01642	1.04957	1.0946	1.15559	1.16169	1.20745	1.21761	1.20889	1.29196	1.35154	1.35946	1.40052	1.43965	1.34189	1.30411	1.31241	1.34959	1.37541	1.42662	1.48053
		190	1.72259	1.7829	1.84309	1.78691	1.81176	1.84997	1.9216	1.97989	1.9935	1.77456	1.56068	1.33188	1.13201	0.959194	0.940808	0.896435	0.859225	0.823493	0.820112	0.847638	0.909984	0.972597	1.02949	1.08637	1.14128	1.18301	1.21064	1.246	1.28374	1.31585	1.30039	1.29597	1.3161	1.33281	1.367	1.42962	1.4798	1.49943	1.4547	1.38122	1.3292	1.31595	1.29893	1.36807	1.47987	1.58222	1.63118
		191	1.72259	1.7829	1.84309	1.78691	1.81176	1.84997	1.9216	1.97989	1.9935	1.77456	1.56068	1.3404	1.13782	0.975431	0.969293	0.94807	0.921833	0.886874	0.833919	0.82058	0.818485	0.817322	0.813959	0.88227	0.945048	0.996312	1.01928	1.08969	1.13583	1.16377	1.21518	1.33373	1.43785	1.49647	1.5512	1.57898	1.56117	1.47854	1.37247	1.28497	1.23653	1.2223	1.25972	1.34996	1.45587	1.51731	1.55403
		192	1.17774	0.978782	0.99925	1.01307	1.00304	1.00586	1.02479	1.063	1.08893	1.12549	1.15131	1.19674	1.23465	1.27858	1.33059	1.38094	1.4091	1.42073	1.44476	1.45125	1.4449	1.45012	1.46102	1.46175	1.45153	1.46258	1.44674	1.46192	1.48845	1.56041	1.60083	1.6567	1.69581	1.70489	1.67967	1.64481	1.60079	1.58068	1.54939	1.51508	1.50987	1.52902	1.50328	1.53101	1.56314	1.59385	1.62464
		193	1.78327	1.77244	1.77036	1.80141	1.82319	1.83947	1.87189	1.92289	1.98802	2.07028	2.17386	2.25546	2.04042	1.78361	1.50638	1.2077	0.952859	0.941478	0.924727	0.916058	0.912833	0.909355	0.9532	1.03521	1.10654	1.18337	1.25498	1.28408	1.29152	1.32542	1.33634	1.33214	1.36264	1.38579	1.39975	1.41885	1.45262	1.4563	1.40535	1.34176	1.31249	1.2764	1.26108	1.29528	1.36083	1.45508	1.55274
		194	2.28288	2.32866	2.37492	2.11877	1.84275	1.55628	1.26571	0.975511	0.957672	0.911214	0.866342	0.812002	0.765809	0.741274	0.758471	0.77634	0.81329	0.857441	0.906026	0.956275	1.02022	1.07217	1.12098	1.18275	1.21812	1.24152	1.27917	1.31138	1.35516	1.4133	1.4585	1.49479	1.50612	1.5085	1.48478	1.4744	1.44723	1.47385	1.38843	1.32797	1.28099	1.25962	1.24441	1.31393	1.3716	1.43283	1.48417
		195	1.48092	1.2827	1.07699	0.853118	0.851306	0.875455	0.924711	0.995949	1.06336	1.09991	1.1188	1.11056	1.09796	1.10879	1.13519	1.17527	1.21954	1.2557	1.30357	1.36307	1.42471	1.49816	1.57094	1.6142	1.64076	1.65623	1.66343	1.66942	1.70131	1.72817	1.75573	1.78355	1.78539	1.74831	1.6874	1.63835	1.62398	1.65096	1.60358	1.57997	1.56694	1.55471	1.57782	1.71752	1.8214	1.97784	2.05795
		196	1.83591	1.62497	1.40465	1.19299	0.929377	0.71293	0.690401	0.709144	0.73612	0.844702	0.908867	0.971887	1.01536	1.04896	1.07186	1.10715	1.14144	1.17473	1.21959	1.25952	1.31208	1.37436	1.43083	1.46951	1.50315	1.52371	1.51345	1.4901	1.47902	1.44295	1.40997	1.39668	1.39609	1.39237	1.41956	1.43333	1.47393	1.5168	1.48912	1.45644	1.44168	1.42662	1.41956	1.46234	1.5091	1.53472	1.55768
		197	NaN	NaN	NaN	NaN	NaN	NaN	NaN	2.03004	2.04239	2.12929	2.17984	1.9422	1.67632	1.33786	1.05838	0.772828	0.767799	0.774034	0.821616	0.832154	0.844469	0.873395	0.906682	0.937821	0.984972	1.026	1.07147	1.12495	1.16816	1.18303	1.19032	1.18621	1.18032	1.18476	1.19449	1.21423	1.23905	1.26042	1.20681	1.16609	1.13057	1.10687	1.08844	1.15441	1.19012	1.23034	1.28092
		198	NaN	NaN	NaN	NaN	NaN	NaN	NaN	2.03004	2.04239	2.12929	2.17984	1.9422	1.67632	1.31871	0.999801	0.688525	0.670822	0.670901	0.723535	0.766175	0.801903	0.857186	0.914776	0.989095	1.06766	1.13376	1.19308	1.24961	1.2941	1.32189	1.35067	1.36339	1.37085	1.37589	1.39308	1.40423	1.41185	1.42003	1.33512	1.26155	1.195	1.12521	1.07856	1.12045	1.11637	1.09883	1.10321
		199	1.42604	1.41863	1.38985	1.38873	1.37907	1.41022	1.48463	1.55665	1.57495	1.46631	1.31179	1.13195	0.94747	0.823353	0.804165	0.794382	0.760295	0.726034	0.680926	0.669	0.684604	0.725118	0.786962	0.854157	0.915738	0.978943	1.02866	1.06779	1.11763	1.16521	1.18999	1.21326	1.24064	1.25904	1.28405	1.30641	1.32176	1.32899	1.25638	1.18543	1.16054	1.16051	1.17903	1.28332	1.3818	1.45406	1.50375
		200	1.42604	1.41863	1.38985	1.38873	1.37907	1.41022	1.48463	1.55665	1.57495	1.46631	1.31179	1.10212	0.929373	0.81787	0.810872	0.818305	0.845875	0.847063	0.838469	0.858256	0.894655	0.926782	0.953035	0.98925	1.05002	1.11698	1.18341	1.25023	1.31226	1.33525	1.34891	1.34652	1.34709	1.34764	1.36624	1.39113	1.42646	1.46009	1.36803	1.28361	1.21951	1.1719	1.14231	1.23024	1.30075	1.34797	1.37396
[truncated: 115 more columns]

## Sheet: Fig. 3e
Figure 3
Panel e
			CDK1i				CDK1i + CDK4/6i				CDK1i + pEF1-CCNA2				CDK1i + CDK4/6i + pEF1-CCNA2
		Cell cycle exit (%)	11.26	9.48	17.21	12.59	80.16	84.38	88.67	76.46	14.1	11.82	13.48		9.87	13.79	14.58

## Sheet: Fig. 3g
Figure 3
Panel g
	CDK1i
		Time since treatment (hrs)	-5	-4.8	-4.6	-4.4	-4.2	-4	-3.8	-3.6	-3.4	-3.2	-3	-2.8	-2.6	-2.4	-2.2	-2	-1.8	-1.6	-1.4	-1.2	-1	-0.8	-0.6	-0.4	-0.2	0	0.2	0.4	0.6	0.8	1	1.2	1.4	1.6	1.8	2	2.2	2.4	2.6	2.8	3	3.2	3.4	3.6	3.8	4	4.2
	Median CDK2 activity	siControl	0.960562	0.99737	1.03443	1.07009	1.10977	1.15778	1.20349	1.24004	1.2855	1.31392	1.33481	1.36272	1.39164	1.41191	1.43395	1.45445	1.47117	1.49964	1.53538	1.54329	1.56889	1.59603	1.63277	1.56297	1.47823	1.4242	1.37449	1.33636	1.3795	1.43257	1.46319	1.49337	1.51161	1.5292	1.54443	1.54679	1.54127	1.5393	1.52831	1.52293	1.50957	1.50182	1.49688	1.48093	1.46641	1.45218	1.44591
		siRB1	0.942588	0.994241	1.04587	1.08501	1.12853	1.17842	1.21945	1.25751	1.30278	1.33975	1.37013	1.39864	1.43781	1.45137	1.46071	1.50298	1.52536	1.55653	1.57083	1.58679	1.59569	1.60789	1.62892	1.53523	1.45882	1.42348	1.38298	1.33659	1.39864	1.44205	1.47365	1.49457	1.50851	1.52602	1.52045	1.51254	1.51067	1.50382	1.4894	1.48872	1.4837	1.47731	1.46489	1.45428	1.44211	1.45022	1.44859
		sip107	1.00444	1.03738	1.09188	1.13987	1.16925	1.21244	1.24928	1.28596	1.32736	1.37078	1.39034	1.42313	1.44613	1.48257	1.50296	1.53139	1.55808	1.5694	1.59315	1.60968	1.62518	1.64207	1.65901	1.56275	1.4831	1.4037	1.32664	1.25713	1.31687	1.35586	1.38625	1.40602	1.43303	1.45218	1.4575	1.4702	1.47542	1.47427	1.47028	1.47068	1.46371	1.45021	1.43263	1.42397	1.4132	1.41253	1.40362
		sip130	0.972523	1.02057	1.06014	1.11149	1.15657	1.19168	1.24068	1.28655	1.31917	1.35501	1.39258	1.42685	1.44901	1.47407	1.5005	1.52795	1.53844	1.55449	1.58066	1.59925	1.60699	1.62328	1.64326	1.55299	1.49065	1.42094	1.37428	1.33801	1.39514	1.43649	1.4643	1.49736	1.52388	1.54539	1.56783	1.58936	1.598	1.6012	1.60375	1.59747	1.59026	1.58238	1.56879	1.55609	1.54839	1.53403	1.5153
		sip107+sip130	1.07401	1.11581	1.16725	1.21152	1.24254	1.282	1.33214	1.36614	1.41085	1.44175	1.4707	1.48588	1.50517	1.52097	1.5475	1.56425	1.57189	1.58612	1.60435	1.62056	1.64087	1.65894	1.6778	1.59062	1.51705	1.45168	1.38458	1.33573	1.37549	1.4108	1.44161	1.47167	1.49562	1.52406	1.53439	1.55485	1.55723	1.56205	1.56547	1.55865	1.55017	1.54433	1.54296	1.52943	1.52544	1.51309	1.50348
	Error bars (+/-)	siControl	0.036231	0.0366204	0.0368399	0.0368368	0.0367142	0.0365332	0.0359852	0.0356471	0.0349796	0.0347727	0.0344322	0.0340097	0.0336399	0.0331237	0.0327294	0.0324201	0.0322598	0.0320306	0.0320387	0.031972	0.0314627	0.030448	0.0294839	0.027683	0.0265642	0.0260014	0.0262731	0.0270019	0.0271814	0.0274128	0.0278996	0.0287958	0.0297712	0.0303549	0.0307973	0.0312142	0.0313826	0.0312422	0.0313604	0.0312744	0.0305786	0.0300624	0.0293756	0.02876	0.0280903	0.0273978	0.0268648
		siRB1	0.0364722	0.0367386	0.036368	0.0361544	0.0360695	0.0357058	0.0352497	0.0349268	0.0345539	0.0340509	0.0342251	0.0343003	0.0344747	0.0342924	0.0338767	0.0330659	0.0322775	0.0315794	0.0310232	0.030414	0.0297308	0.0291743	0.0290567	0.027431	0.0258637	0.0246683	0.0241537	0.0241658	0.0250533	0.0259344	0.0268495	0.0275607	0.028096	0.0284927	0.0287504	0.0288808	0.0292711	0.0295478	0.0295828	0.0296083	0.0297361	0.0291624	0.0287709	0.0285547	0.0283161	0.0279816	0.0279895
		sip107	0.0320428	0.0322168	0.0320783	0.031748	0.0314657	0.0309629	0.0304103	0.0297382	0.0291587	0.0284719	0.0277243	0.0270297	0.0264246	0.0258727	0.0250932	0.0243042	0.0234975	0.0228603	0.0224198	0.0220434	0.021871	0.0218517	0.0216043	0.0194757	0.0179435	0.0172102	0.016962	0.017084	0.0179512	0.0188922	0.0197505	0.0202837	0.0206354	0.0211181	0.0215902	0.0226222	0.0242616	0.025585	0.0267241	0.0273797	0.027249	0.0263892	0.0261593	0.0255876	0.0256693	0.0257887	0.0262076
		sip130	0.0340921	0.0340797	0.0340737	0.0339085	0.0337255	0.0335543	0.0336089	0.0335964	0.0336274	0.0335468	0.0332141	0.032657	0.0323874	0.0319646	0.0316823	0.0315035	0.0311069	0.0305654	0.0300454	0.0296954	0.0292234	0.028987	0.02874	0.0266864	0.0246911	0.0229026	0.0217086	0.0212838	0.0220352	0.0228105	0.0236167	0.0243933	0.0248723	0.0253752	0.0254534	0.0255082	0.0257369	0.0255224	0.0252895	0.0248064	0.0245966	0.0242456	0.0238043	0.0236484	0.0237315	0.0240362	0.0246076
		sip107+sip130	0.0380962	0.0386465	0.0388192	0.0385014	0.0381574	0.0379252	0.0377077	0.0376257	0.0379733	0.0375934	0.0370474	0.0364754	0.0359687	0.0357269	0.0358516	0.0359427	0.0358919	0.0355928	0.0351767	0.0345849	0.0335369	0.0326055	0.0316788	0.0287976	0.0262569	0.024259	0.0230911	0.0225087	0.0227408	0.0232557	0.0242357	0.0253804	0.0261355	0.0271801	0.0282296	0.0296363	0.0307575	0.0329652	0.0361053	0.0387514	0.0389317	0.038793	0.0385617	0.0368841	0.036576	0.0363586	0.0360896
	CDK1i+CDK4/6i
		Time since treatment (hrs)	-5	-4.8	-4.6	-4.4	-4.2	-4	-3.8	-3.6	-3.4	-3.2	-3	-2.8	-2.6	-2.4	-2.2	-2	-1.8	-1.6	-1.4	-1.2	-1	-0.8	-0.6	-0.4	-0.2	0	0.2	0.4	0.6	0.8	1	1.2	1.4	1.6	1.8	2	2.2	2.4	2.6	2.8	3	3.2	3.4	3.6	3.8	4	4.2
	Median CDK2 activity	siControl	0.808318	0.840482	0.885998	0.90324	0.924182	0.983355	1.0507	1.09145	1.1246	1.1492	1.17132	1.19835	1.23304	1.26449	1.3018	1.34361	1.37632	1.41468	1.4509	1.46917	1.48664	1.51567	1.54448	1.47266	1.36916	1.30771	1.22055	1.1565	1.19408	1.24834	1.28989	1.31237	1.32038	1.32724	1.33955	1.34093	1.34117	1.33629	1.33442	1.3282	1.32945	1.31197	1.29591	1.28217	1.2625	1.2473	1.23393
		siRB1	0.93308	0.965905	1.00064	1.05548	1.0942	1.14409	1.19021	1.23345	1.26597	1.28718	1.31998	1.35012	1.39058	1.4218	1.438	1.45869	1.49503	1.50662	1.52941	1.56399	1.58589	1.60441	1.63585	1.52332	1.43641	1.34562	1.27212	1.18396	1.22901	1.27493	1.31142	1.33924	1.35214	1.36847	1.37131	1.35623	1.34847	1.36001	1.35353	1.34374	1.33903	1.3299	1.32091	1.30463	1.28711	1.27228	1.26634
		sip107	1.04614	1.07014	1.09762	1.15475	1.20209	1.23012	1.26934	1.2924	1.31122	1.34354	1.36657	1.38841	1.41054	1.44283	1.46505	1.47357	1.4886	1.51019	1.53327	1.53555	1.55188	1.57399	1.58416	1.51209	1.42917	1.34903	1.26934	1.19517	1.2442	1.28214	1.31177	1.32652	1.35513	1.36105	1.372	1.37336	1.37162	1.36041	1.35167	1.33715	1.32423	1.31332	1.29837	1.28631	1.26635	1.26454	1.25606
		sip130	0.961955	1.00914	1.04958	1.08315	1.12521	1.17351	1.20928	1.24874	1.29232	1.32316	1.36655	1.4083	1.44261	1.46296	1.49376	1.52259	1.54796	1.56247	1.58008	1.5919	1.60648	1.60774	1.62539	1.53287	1.44772	1.368	1.30148	1.23697	1.28846	1.3298	1.36239	1.39214	1.43188	1.46562	1.47056	1.47985	1.4839	1.47674	1.47397	1.46209	1.45019	1.43981	1.4343	1.42264	1.41275	1.39606	1.38364
		sip107+sip130	1.07896	1.11627	1.15713	1.19502	1.23662	1.26953	1.30955	1.35238	1.3773	1.39481	1.42706	1.45358	1.48079	1.51031	1.52624	1.54467	1.56782	1.57792	1.59978	1.62259	1.64664	1.65979	1.67786	1.5811	1.4939	1.41914	1.34306	1.28142	1.33516	1.3663	1.3946	1.42505	1.44994	1.47434	1.49294	1.50375	1.49775	1.49513	1.49467	1.48587	1.47702	1.46537	1.45551	1.44678	1.43421	1.41918	1.41488
	Error bars (+/-)	siControl	0.048841	0.0499903	0.0505436	0.0515469	0.0520788	0.0518197	0.0511131	0.0500514	0.04887	0.0478426	0.0463838	0.046185	0.0458111	0.0450542	0.0443964	0.0443267	0.0433779	0.0423983	0.0416617	0.0417469	0.0410021	0.0409011	0.0411099	0.0376706	0.0341939	0.0321206	0.0308183	0.0305795	0.032162	0.0337839	0.035652	0.0376083	0.0401027	0.0422271	0.043946	0.0451485	0.0459579	0.0459678	0.0459598	0.0459493	0.0454307	0.0447909	0.0442798	0.0434888	0.0429436	0.042546	0.0421579
		siRB1	0.0372683	0.0376211	0.037649	0.0374034	0.0370264	0.0364541	0.0361348	0.0356389	0.0352037	0.0349702	0.0346784	0.0340396	0.0331932	0.0326795	0.0324253	0.0320878	0.0320478	0.0316478	0.0308431	0.0302114	0.0295843	0.0288823	0.0285959	0.0266417	0.0243058	0.0224411	0.0214758	0.0212698	0.0220173	0.023119	0.0243982	0.0256431	0.0268206	0.0278575	0.0286089	0.0292858	0.0297099	0.0298205	0.029787	0.0297311	0.0297522	0.0298183	0.0300259	0.0302696	0.0306253	0.0310222	0.0311887
		sip107	0.0386426	0.0387437	0.0383311	0.0385508	0.0386278	0.0372077	0.0359001	0.0348567	0.0341922	0.0338963	0.0336448	0.0333003	0.0331893	0.0331023	0.0328495	0.032463	0.032212	0.031953	0.0316022	0.0313092	0.0306996	0.0300382	0.0295757	0.0273616	0.0254269	0.0237294	0.0224484	0.0216912	0.0219451	0.0224562	0.0231043	0.0235943	0.0240618	0.0250168	0.0258146	0.0263812	0.027005	0.0272449	0.0274662	0.0274436	0.0274219	0.0273486	0.0272654	0.0270361	0.026825	0.026685	0.0266833
		sip130	0.0352467	0.0351851	0.0350963	0.0351131	0.0347492	0.0343039	0.034244	0.0342761	0.0343589	0.0343557	0.0341469	0.0339042	0.0334471	0.0331013	0.0324165	0.0318719	0.031401	0.0307668	0.0302047	0.0296629	0.0289277	0.028354	0.0277898	0.0256195	0.0236773	0.0222555	0.0220976	0.0223733	0.0232339	0.0241268	0.0253089	0.0262861	0.0272893	0.0279874	0.0284141	0.0286184	0.028747	0.0286992	0.0286111	0.0289016	0.0290577	0.0291867	0.029485	0.0298783	0.0301614	0.0303655	0.0305056
		sip107+sip130	0.0265898	0.0264118	0.02632	0.0262218	0.0257991	0.0251185	0.024433	0.0238543	0.0233154	0.0230615	0.0227047	0.0223424	0.022035	0.021728	0.0213242	0.0208495	0.0205192	0.0201637	0.0197595	0.0193152	0.0189936	0.0186456	0.0185312	0.0172068	0.0160774	0.0153721	0.015063	0.0150206	0.0151265	0.0153432	0.0157466	0.0162968	0.0165712	0.0167891	0.0169781	0.0170956	0.0172152	0.0172381	0.0173638	0.0176321	0.0178994	0.0183789	0.0189697	0.019325	0.0198571	0.0200631	0.0205443
[truncated: 79 more columns]

## Sheet: Fig. 3h
Figure 3
Panel h
			CDK1i			CDK1i + CDK4/6i
	Cell cycle exit (%)	siControl	8.108	3.191	16.25	79.95	73.36	88.91
		siRB1	12.46	8.511	14.96	67.4	57.26	64.24
		sip107	1.705	4.651	1.314	38.77	7.035	9.764
		sip130	6.703	9.589	5.237	50.08	10.57	31.77
		sip107+sip130	4.021	2.198	7.602	15.98	4.906	14.85

## Sheet: Fig. 3i
Figure 3
Panel i
		Time since CDK4/6i treatment (hrs)	p-Rb			p-p130					p-p107
		0	1	1	1	1	1	1	1	1	1	1
		1	0.735362	0.969092	1.03934	0.532833	0.517585	0.8184	0.589819	0.424395	0.228814	0.0649809
		2	0.880565	0.886109	0.9655	0.130787	0.319249	0.318334	0.31199	0.114926	0.0700514	0.0554789
		4	0.795223	1.27617	0.70709	0.112059	0.521832	0.0357586	0.227803	0.0582523	0.0646726	0.0231007

## Sheet: Fig. 3j
Figure 3
Panel j
		Time since treatment (hrs)	-10	-9.8	-9.6	-9.4	-9.2	-9	-8.8	-8.6	-8.4	-8.2	-8	-7.8	-7.6	-7.4	-7.2	-7	-6.8	-6.6	-6.4	-6.2	-6	-5.8	-5.6	-5.4	-5.2	-5	-4.8	-4.6	-4.4	-4.2	-4	-3.8	-3.6	-3.4	-3.2	-3	-2.8	-2.6	-2.4	-2.2	-2	-1.8	-1.6	-1.4	-1.2	-1	-0.8
	Median CDK2 activity	CDK1i + siControl	1.14644	1.14518	1.13208	1.12588	1.13659	1.13091	1.12756	1.13446	1.12082	1.10828	1.11793	1.11816	1.11711	1.09545	1.1029	1.10847	1.12701	1.13861	1.14156	1.15398	1.16633	1.1835	1.19043	1.20279	1.20757	1.21096	1.22163	1.23835	1.25902	1.28103	1.29735	1.30726	1.32533	1.3391	1.35772	1.37288	1.38629	1.39908	1.40655	1.42069	1.42598	1.45251	1.47013	1.48587	1.49769	1.51586	1.53108
		CDK1i + CDK4/6i + siControl	1.07675	1.07636	1.08706	1.10027	1.07242	1.06704	1.06085	1.03706	1.0324	1.03823	1.04116	1.04831	1.0617	1.06789	1.08176	1.07819	1.07581	1.07792	1.09831	1.09752	1.10392	1.11133	1.13614	1.15439	1.15962	1.17581	1.19342	1.21268	1.231	1.25102	1.26822	1.27855	1.29458	1.31018	1.32362	1.3344	1.34693	1.35565	1.36762	1.38687	1.402	1.42089	1.43367	1.45196	1.46349	1.47027	1.49249
		CDK1i + CDK4/6i + sicyclin A2 (0.5nM)	0.985103	1.00016	1.00489	1.02301	1.0235	1.02028	1.019	0.996542	0.976142	0.986097	0.984778	0.978994	0.98569	0.985273	0.994	1.0141	1.02191	1.01848	1.01852	1.02044	1.02823	1.04294	1.05512	1.05428	1.07945	1.08089	1.08476	1.10253	1.11114	1.12738	1.12763	1.14612	1.15793	1.16671	1.17689	1.19712	1.21085	1.22423	1.23689	1.24292	1.25214	1.26232	1.29334	1.30962	1.31763	1.32532	1.34502
		CDK1i + CDK4/6i + sicyclin A2 (1nM)	1.00091	0.992397	0.955484	0.941866	0.943547	0.916267	0.911103	0.923207	0.935046	0.931451	0.929745	0.933974	0.947589	0.963119	0.974738	0.974777	0.962209	0.953258	0.955529	0.949808	0.955474	0.9605	0.97965	0.992607	1.01438	1.03877	1.05263	1.0606	1.07299	1.09245	1.10719	1.11062	1.12726	1.13998	1.1483	1.16256	1.16951	1.17367	1.19219	1.19785	1.19901	1.21755	1.22379	1.24462	1.26262	1.27066	1.28452
		CDK1i + CDK4/6i + sicyclin A2 (2nM)	0.991617	0.986781	0.956732	0.902877	0.873348	0.874793	0.873649	0.873922	0.886071	0.892235	0.899992	0.910095	0.917016	0.92047	0.918197	0.917345	0.915064	0.926263	0.931778	0.944997	0.954199	0.955556	0.974039	0.986503	0.993061	1.00543	1.02863	1.0339	1.05073	1.06407	1.0697	1.0795	1.07842	1.07921	1.09508	1.1115	1.12403	1.14374	1.15605	1.17124	1.18452	1.18997	1.19457	1.21029	1.22279	1.22804	1.24225
	Error bars (+/-)	CDK1i + siControl	0.0423828	0.0420138	0.042054	0.0411644	0.0400632	0.0391347	0.0382104	0.0379417	0.0373849	0.0363631	0.0355018	0.0342456	0.0331899	0.0326181	0.0316911	0.0303839	0.0294962	0.0285877	0.0281933	0.027789	0.0270558	0.0261334	0.0252882	0.0246168	0.0245109	0.024767	0.0251139	0.0254708	0.0256482	0.0256689	0.0254634	0.0252393	0.025079	0.0248943	0.0245377	0.0242192	0.0239188	0.0237685	0.023727	0.0238038	0.0239003	0.0239884	0.0239387	0.0237489	0.0237426	0.0238633	0.0238744
		CDK1i + CDK4/6i + siControl	0.050042	0.0490759	0.047955	0.0468389	0.0455978	0.0445597	0.043199	0.0416688	0.0403125	0.0385091	0.0372115	0.0359789	0.0346365	0.0333812	0.0324923	0.031747	0.0307194	0.0297935	0.0290844	0.0289167	0.0286062	0.0279403	0.0271769	0.0261408	0.0254144	0.0250534	0.0250138	0.0248658	0.024493	0.0241335	0.0237403	0.0235621	0.0235366	0.0235113	0.0235591	0.0235326	0.0233735	0.0231714	0.0230686	0.0230782	0.0232125	0.0233661	0.0235639	0.0236609	0.0236712	0.0236221	0.0235003
		CDK1i + CDK4/6i + sicyclin A2 (0.5nM)	0.0634244	0.0626213	0.06205	0.0603955	0.0572497	0.054753	0.0522239	0.0501808	0.0487318	0.0475084	0.0466247	0.0452073	0.0439928	0.0421866	0.0404735	0.0391618	0.0369967	0.0357357	0.0343401	0.032486	0.0309615	0.0292482	0.0281969	0.0276112	0.0275955	0.02773	0.0277918	0.0279287	0.0278249	0.0278176	0.0278801	0.027928	0.0281288	0.0282781	0.0282254	0.0278476	0.0278487	0.0279131	0.0278904	0.0281469	0.0283606	0.0285485	0.0285949	0.0287764	0.0289399	0.0293636	0.0296512
		CDK1i + CDK4/6i + sicyclin A2 (1nM)	0.063536	0.0616034	0.0593158	0.0573428	0.05566	0.0537038	0.0524111	0.0514249	0.0503763	0.0494559	0.0478891	0.0458315	0.0423275	0.03882	0.0352995	0.0326247	0.0310966	0.0303694	0.0304327	0.0308134	0.0308229	0.0307089	0.0303933	0.0301204	0.0287409	0.027574	0.0268575	0.0266664	0.0269318	0.0269434	0.0268655	0.0268044	0.0268093	0.0267574	0.0264394	0.0263212	0.0263554	0.0261594	0.0259713	0.0259161	0.0257488	0.0254561	0.0255498	0.0256336	0.0254531	0.0251663	0.0246966
		CDK1i + CDK4/6i + sicyclin A2 (2nM)	0.0689328	0.0642303	0.060834	0.0592938	0.0581333	0.0569493	0.0553033	0.0532958	0.0506442	0.0475947	0.0432706	0.0395251	0.0359927	0.0326414	0.030699	0.0290939	0.0282232	0.0279424	0.0270588	0.0266802	0.0268149	0.0266417	0.0267653	0.0267286	0.026779	0.0268104	0.0266942	0.0266402	0.0265229	0.0258624	0.0254494	0.0250781	0.0248346	0.0248542	0.0248014	0.0246788	0.0244719	0.024284	0.0239948	0.0238209	0.0235697	0.023301	0.0233573	0.0234604	0.0236137	0.0236091	0.0235179
		Time since treatment (hrs)	-10	-9.8	-9.6	-9.4	-9.2	-9	-8.8	-8.6	-8.4	-8.2	-8	-7.8	-7.6	-7.4	-7.2	-7	-6.8	-6.6	-6.4	-6.2	-6	-5.8	-5.6	-5.4	-5.2	-5	-4.8	-4.6	-4.4	-4.2	-4	-3.8	-3.6	-3.4	-3.2	-3	-2.8	-2.6	-2.4	-2.2	-2	-1.8	-1.6	-1.4	-1.2	-1	-0.8
	Median Cyclin A2 levels	CDK1i + siControl	226892	200044	166704	158169	147486	145497	141530	142330	131867	127641	120511	118638	109284	100259	93586.6	86500.9	84992.8	82181.9	82711.1	85566.5	85018.3	83731.2	81914.1	79832.7	77506.1	78877	76993.9	76895.3	78676.3	83630.9	83805.5	88742.8	91040.4	94347.4	99924.7	104105	109343	112612	116866	119922	125518	129533	132754	139553	145733	150801	156016
		CDK1i + CDK4/6i + siControl	147359	149665	143651	143345	148410	149580	144978	141157	136983	134318	133633	134904	135588	130879	130476	129440	119778	122477	124463	128867	130844	129743	125299	125258	125658	124427	125670	126458	125753	126455	129399	132023	135571	136703	140288	144478	148927	157739	165387	174946	181655	188599	198261	206585	215388	220644	228267
		CDK1i + CDK4/6i + sicyclin A2 (0.5nM)	136979	136539	138600	124757	124098	121048	120396	120219	122291	109317	106114	103837	95850.2	92436.6	92740.4	92664.6	90351.6	90484.9	89234.5	89448.9	89228.6	91534.9	92265.7	95289.7	94184	95892.5	96558.5	98588.4	101361	106563	112429	116976	120935	123628	120088	120859	116665	124397	126583	131539	135391	138098	147326	153394	155159	157711	161911
		CDK1i + CDK4/6i + sicyclin A2 (1nM)	143449	136031	134115	119985	111168	103035	98179.9	86718.9	80499.7	79598.1	78676.7	75328	73967.4	72335.5	68034.3	66587.5	62198.6	61077.4	64284	61521.2	58876	60374.4	59470.7	59244.3	56153.2	51354.4	48509.5	47098.2	49989.6	52610.9	54386.7	57211.7	58986.7	62116.6	64972.9	66603.2	66293.2	69476.4	71172.5	76077.6	76234.5	80542	84193.7	87942.7	93785.6	96365.6	98237
		CDK1i + CDK4/6i + sicyclin A2 (2nM)	145894	140800	136039	125795	118987	114859	110613	109885	102306	98950.2	95929.4	91792.2	88573.1	80288.5	79887	80608	78941	77734.1	72159.8	72808.9	68065.5	69138.7	59864.9	59732	60744.3	52280.7	52327	49465.1	51853.3	52542.9	56164.9	57871.5	56103.9	59105.9	59061.8	60785.3	58569	59001.4	59592.4	62518.6	63646.3	65141.6	66659.3	67233.8	67599.6	69374.2	71180.9
	Error bars (+/-)	CDK1i + siControl	22683.8	22431.8	22532.4	23244.8	23473.2	23419.1	23130.3	22954.6	22881.3	22491.5	22803.5	22165	20764.5	19835.4	19621.2	19635.1	19636.2	19377.5	19203.8	18836.4	18682.2	18405.6	17594.2	15945	13963.6	12590.8	11178.2	10549.9	9967.06	9989.53	10208.3	10393.9	10596	10779.2	10949.1	11154.5	11354.1	11500.3	11727.5	11946.5	12142.9	12312.8	12514.7	12739.3	12895	13084	13282.8
		CDK1i + CDK4/6i + siControl	27493.8	27814.5	28789.6	28137.1	26270.5	24553.3	23508.6	23190.8	23545	23649.2	22705.7	22192.5	21416.8	20872.6	21488.6	21594.3	21912.7	21522.1	20279.7	19647.3	19263.8	19382.2	20025.6	20145.1	18928.8	17449.7	15947.8	14444.6	13969.5	14059.5	14379.7	14520.4	14772	15060.5	15150.9	15403.8	15565.1	15742.5	15997.7	16236.1	16339.2	16590.5	16729.6	17022	17213.7	17465.9	17687.7
		CDK1i + CDK4/6i + sicyclin A2 (0.5nM)	27597	27546.7	28008.5	28231.2	28524.9	27563.8	26094.2	26034.3	25689.6	25071.7	24421.7	24450.1	24138.5	23371	23133.7	22488.1	22298.8	21200	19915.9	18616.2	18147.2	17600.6	16489.9	15006.7	13616.9	12707.9	12495.6	12289	12456	12540.4	12752.8	12930.8	13078.9	13175.4	13325	13478.9	13662.8	13865.7	14101.9	14204.2	14312.1	14470.6	14708.8	14918.1	15117.3	15378	15576.1
		CDK1i + CDK4/6i + sicyclin A2 (1nM)	25128.5	24704.1	24711.9	24121	23027.3	22226.7	21593.8	20676.4	20578.4	20090.7	19562.4	19266.3	19080.6	18070.6	17175.4	16972	16167.1	15030.1	14040.6	13127.3	12298.6	11808.5	11130.3	10512	10121.3	9537.5	8925.71	8929.33	8815.78	8931.27	9037.59	9105.43	9214.94	9308.98	9341.12	9418.2	9579.48	9618.55	9677.27	9773.97	9859.71	9903.7	10063.4	10174.2	10168.7	10304.8	10479
		CDK1i + CDK4/6i + sicyclin A2 (2nM)	25181.1	24075.7	22588.1	21824.7	20788.7	20173.7	19520.2	18891	18753.7	18086.5	17355.4	16452.9	15955.8	15726.3	14956.8	14490.2	14136.2	13784.3	13206.5	12579.6	12257.1	11651.9	10898.6	10316.2	9879.39	9608.81	9543.66	9536.87	9529.91	9564.52	9640.73	9727.43	9822.55	9920.76	10020.5	10127.2	10149.6	10280.2	10267.7	10264.5	10259.7	10373.6	10404	10464.7	10553.7	10619.2	10721.2
[truncated: 144 more columns]

## Sheet: Fig. 3k
Figure 3
Panel k
		siControl			0.5nM sicyclinA2			1nM sicyclinA2			2nM sicyclinA2
		cyclin A2-eYFP (RFU x10^3)	CDK2 activity		cyclin A2-eYFP (RFU x10^3)	CDK2 activity		cyclin A2-eYFP (RFU x10^3)	CDK2 activity		cyclin A2-eYFP (RFU x10^3)	CDK2 activity
		2.78222	1.11285		2.06674	1.0151		1.64552	0.891527		1.45085	0.776954
		2.78561	1.14488		2.06463	1.04645		1.65377	0.915789		1.44397	0.792301
		2.75949	1.1748		2.063	1.07227		1.66455	0.935053		1.44255	0.80435
		2.70142	1.20077		2.05998	1.09318		1.67753	0.952761		1.44566	0.814869
		2.6469	1.21858		2.05167	1.1102		1.68803	0.966712		1.45077	0.822034
		2.5916	1.23309		2.04831	1.12149		1.70234	0.974896		1.45667	0.827681
		2.54193	1.24193		2.04672	1.12785		1.71092	0.97936		1.46254	0.83117
		2.49797	1.24491		2.04431	1.12946		1.71404	0.980717		1.46929	0.833196
		2.45738	1.25369		2.03933	1.13666		1.71845	0.985711		1.47339	0.837045
		2.41246	1.25838		2.03709	1.14091		1.72421	0.988682		1.47995	0.839524
		2.36704	1.25969		2.0333	1.1422		1.72769	0.989469		1.48679	0.840525
		2.32199	1.25821		2.02475	1.14096		1.73418	0.987831		1.49341	0.840276
		2.27954	1.25413		2.01585	1.13732		1.73935	0.984119		1.49811	0.838538
		2.24293	1.24771		2.00184	1.1317		1.74697	0.978367		1.50413	0.835752
		2.21588	1.23922		1.98754	1.12455		1.75207	0.97101		1.50632	0.832093
		2.18812	1.22935		1.97022	1.11585		1.7568	0.962229		1.51046	0.827911
		2.16058	1.21882		1.94968	1.10515		1.75938	0.952405		1.51299	0.822917
		2.13504	1.20729		1.92852	1.09451		1.7567	0.941869		1.51419	0.816976
		2.10975	1.1949		1.90852	1.08286		1.75216	0.930771		1.51456	0.810286
		2.08422	1.18196		1.89002	1.07114		1.74776	0.919377		1.51427	0.803304
		2.0593	1.16895		1.87132	1.05891		1.74176	0.90813		1.51172	0.79647
		2.03612	1.15619		1.85239	1.04664		1.73335	0.896389		1.5083	0.78946
		2.01066	1.14362		1.83152	1.03465		1.7265	0.885133		1.50496	0.78256
		1.99008	1.13076		1.81162	1.02273		1.71952	0.874527		1.50101	0.775865
		1.97078	1.11931		1.78672	1.01133		1.71181	0.863814		1.49515	0.768998
		1.95469	1.10851		1.76306	0.999726		1.70318	0.853858		1.48945	0.762264
		1.93931	1.09746		1.74218	0.988338		1.69114	0.844752		1.48324	0.755889
		1.9244	1.08658		1.72024	0.977929		1.67856	0.835886		1.47918	0.749865
		1.90875	1.07597		1.70228	0.968059		1.66214	0.827402		1.4747	0.743622
		1.89249	1.06538		1.68329	0.95771		1.64564	0.818914		1.47204	0.737692
		1.87759	1.05557		1.66875	0.947169		1.63074	0.810729		1.46721	0.731695
		1.86205	1.04484		1.65469	0.937201		1.61605	0.80287		1.46015	0.726037
		1.84872	1.03386		1.64105	0.92663		1.60396	0.795737		1.45456	0.720727
		1.83672	1.02218		1.62743	0.91629		1.59273	0.788877		1.44609	0.715967
		1.82711	1.01091		1.61082	0.906048		1.58083	0.782103		1.43717	0.711286
		1.81583	1.00009		1.59356	0.896366		1.56981	0.775216		1.42838	0.706432
		1.80624	0.989287		1.57742	0.887013		1.56199	0.768844		1.41979	0.701612
		1.80167	0.978933		1.56482	0.877467		1.55349	0.762493		1.40988	0.696746
		1.79587	0.969329		1.55159	0.868174		1.54616	0.75618		1.40103	0.691971
		1.79303	0.959707		1.53957	0.858578		1.53753	0.750031		1.39117	0.687353
		1.78922	0.95048		1.52721	0.849967		1.53033	0.744198		1.38278	0.682745
		1.78383	0.941414		1.51626	0.841759		1.52278	0.738448		1.37561	0.678312
		1.77713	0.932865		1.50641	0.832743		1.51542	0.733052		1.36861	0.67403
		1.77132	0.924436		1.49735	0.824101		1.50818	0.727675		1.36101	0.669934
		1.76719	0.915842		1.48909	0.816097		1.50206	0.722717		1.35235	0.66583
		1.76323	0.907358		1.48293	0.808295		1.4953	0.717736		1.34233	0.661897
		1.75979	0.89916		1.47793	0.800853		1.48762	0.712958		1.33619	0.657871
		1.75425	0.891609		1.47409	0.793774		1.47821	0.707978		1.32698	0.653993
		1.75166	0.884988		1.47005	0.786114		1.46992	0.703325		1.3191	0.65045
		1.7486	0.87774		1.46637	0.778835		1.46242	0.698751		1.31355	0.646937
		1.74954	0.87052		1.46249	0.772254		1.45573	0.694223		1.30709	0.643079
		1.74886	0.862932		1.45772	0.766257		1.44821	0.689583		1.3036	0.639097
		1.7449	0.85515		1.45192	0.760353		1.44272	0.684922		1.3023	0.635183
		1.73802	0.846758		1.44881	0.754859		1.43671	0.680136		1.30064	0.631486
		1.72888	0.8378		1.44585	0.749902		1.43008	0.675303		1.30002	0.627747
		1.71924	0.828899		1.44351	0.744675		1.42549	0.669871		1.2983	0.624107
		1.71117	0.820731		1.44082	0.739524		1.422	0.66463		1.2967	0.620382
		1.70349	0.812155		1.43928	0.734843		1.41889	0.659387		1.29415	0.616603
		1.69431	0.803361		1.43606	0.729458		1.41652	0.65432		1.29273	0.613035
		1.68365	0.795724		1.43407	0.723904		1.41467	0.649342		1.29137	0.609492
		1.67348	0.788317		1.43089	0.718687		1.41197	0.644704		1.29142	0.60604
		1.66622	0.781354		1.42824	0.71358		1.41066	0.640208		1.29088	0.602774
		1.65989	0.77365		1.42334	0.708656		1.41163	0.636043		1.29314	0.599434
		1.6532	0.76557		1.41984	0.704383		1.41329	0.631685		1.29792	0.595698
		1.6447	0.757895		1.41645	0.700171		1.41434	0.62744		1.30153	0.592244
		1.63423	0.750179		1.41324	0.695452		1.41704	0.623174		1.30542	0.589131
		1.62351	0.743366		1.41103	0.690527		1.42065	0.619078		1.30703	0.586139
		1.61313	0.73716		1.40982	0.685312		1.42249	0.615441		1.3076	0.583067
		1.60341	0.732141		1.40833	0.679941		1.42331	0.612071		1.30881	0.579949
		1.59735	0.727641		1.40791	0.674061		1.428	0.608757		1.31025	0.5771
		1.59282	0.723261		1.40658	0.668448		1.43031	0.605597		1.31227	0.574525
		1.58956	0.718391		1.40449	0.662866		1.43297	0.602339		1.31403	0.571985
		1.58687	0.713972		1.40211	0.657188		1.43428	0.598945		1.31489	0.569428
		1.58403	0.70988		1.40038	0.651879		1.43852	0.595655		1.31466	0.566854
		1.58097	0.705266		1.3978	0.64679		1.44223	0.592259		1.31554	0.564231
		1.5761	0.700221		1.39595	0.641813		1.44562	0.588799		1.31742	0.561724
		1.57078	0.695245		1.3918	0.636912		1.44681	0.585504		1.31877	0.559153
		1.56605	0.690189		1.3858	0.632127		1.44592	0.581898		1.31901	0.556723
		1.56283	0.684796		1.37936	0.627002		1.44411	0.578276		1.31708	0.554202
		1.56191	0.679683		1.37156	0.621593		1.4426	0.574722		1.31477	0.551487
		1.5622	0.674263		1.36398	0.616318		1.44099	0.571323		1.31427	0.548725
		1.56204	0.668599		1.35548	0.611125		1.43825	0.567965		1.31401	0.545851
		1.56336	0.662766		1.34744	0.606243		1.43803	0.564439		1.31372	0.543002
		1.56466	0.656503		1.33828	0.601308		1.43839	0.561061		1.31269	0.540247
		1.56122	0.650462		1.32937	0.596962		1.43531	0.557685		1.31185	0.537638
		1.55765	0.644333		1.32161	0.59267		1.43173	0.554393		1.30901	0.534891
		1.55155	0.638698		1.31433	0.588297		1.42702	0.551273		1.30663	0.532098
		1.54406	0.632847		1.30466	0.583911		1.42159	0.548267		1.30392	0.529419
		1.53885	0.626677		1.29596	0.579737		1.41337	0.545388		1.30154	0.526782
		1.5306	0.620753		1.28651	0.575783		1.40558	0.54262		1.29749	0.524269
		1.52433	0.614985		1.27739	0.571925		1.39874	0.539639		1.29295	0.521819
		1.52236	0.609156		1.26943	0.568003		1.39428	0.53645		1.28871	0.519409
		1.51979	0.6034		1.26633	0.563998		1.39202	0.533338		1.28623	0.516741
		1.51477	0.59808		1.26305	0.5603		1.38878	0.530145		1.28441	0.514281
		1.50961	0.592446		1.26176	0.556416		1.38592	0.52675		1.28352	0.511781
		1.5056	0.587336		1.25976	0.552479		1.38251	0.523468		1.28218	0.509236
		1.5025	0.582021		1.25817	0.548346		1.37969	0.520094		1.27929	0.506889
		1.49868	0.576623		1.25566	0.544482		1.37483	0.516789		1.27579	0.504556
		1.49519	0.571097		1.25101	0.540858		1.36843	0.513397		1.27303	0.502197
		1.4928	0.565697		1.24574	0.537062		1.36114	0.51001		1.26923	0.499785
		1.49045	0.560087		1.24088	0.533022		1.35535	0.506632		1.26596	0.497315
		1.48701	0.554295		1.23661	0.529278		1.34848	0.503191		1.26147	0.494788
		1.48612	0.548853		1.23521	0.525403		1.34054	0.499706		1.25836	0.492129
		1.48316	0.54368		1.23239	0.521453		1.33244	0.496158		1.25621	0.489513
		1.48333	0.538074		1.22948	0.517365		1.32541	0.492436		1.25401	0.486933
		1.48335	0.532545		1.22526	0.51329		1.31911	0.488816		1.25427	0.484144
		1.47862	0.527184		1.21912	0.50936		1.3133	0.485207		1.25593	0.481403
		1.47457	0.522065		1.2118	0.505453		1.30863	0.481706		1.25606	0.478798
		1.47176	0.516886		1.20267	0.501475		1.30648	0.478618		1.25777	0.476132
		1.46711	0.512295		1.19405	0.498002		1.29831	0.475739		1.25602	0.473725
		1.46024	0.507964		1.183	0.494839		1.28694	0.472756		1.25675	0.471372
		1.45289	0.503567		1.17573	0.49095		1.2803	0.469499		1.25771	0.468688
		1.45005	0.499235		1.16279	0.486971		1.2757	0.46585		1.26318	0.46583
		1.44964	0.493926		1.14619	0.483596		1.28813	0.461894		1.27157	0.463386
		1.44776	0.488802		1.13388	0.479844		1.30188	0.458581		1.28403	0.460651
		1.44197	0.48143		1.12498	0.475499		1.32232	0.457161		1.28636	0.456916

## Sheet: Fig. 3l
Figure 3
Panel l
			mean cyclin A2 half-life (hrs)	Err. Barr (hrs)	Cell cycle exit time (hrs)
		U2OS	16.667	1.764	25.2	18.4	19.2	23.1	25.8
		MCF10A	11.744	0.673	15.4	13.4	15.4	12.4	17.8	14.2
		RPE1	10	2	13.9	14.133	11.8667	15.3
		RPE1 A2dd - DIA	4.686	0.558	6.4	8.6
		RPE1 A2dd + DIA	2.037	0.18	4	3.2
