# Supplementary material for: Loss of CDK4/6 activity in S/G2 phase leads to cell cycle reversal
Source: Nature. 2023 Jul 5;619(7969):363–70. doi: 10.1038/s41586-023-06274-3 (PMC10338338; doi:10.1038/s41586-023-06274-3)
Supplement: Supplementary file 13 — Source Data Fig. 4 [file 41586_2023_6274_MOESM13_ESM.xlsx]

## Sheet: Fig. 4c
Figure 4
Panel c
	Time since mitogens removed (hr)	MEK	CycD/CDK4/6	Phopspho Rb	E2F	CCNA2 mRNA	Cyclin A2	CDK2
	0	1	1	1	1	1	1	1
	0.1	0.818732	0.981853	0.999995	1	0.998205	0.985007	0.98481
	0.2	0.670322	0.959353	0.99999	1	0.996736	0.972686	0.971986
	0.3	0.548812	0.930785	0.999986	1	0.995533	0.962562	0.961158
	0.4	0.449329	0.894517	0.999981	1	0.994548	0.954243	0.952014
	0.5	0.36788	0.849379	0.999976	1	0.993741	0.947408	0.944294
	0.6	0.301195	0.795107	0.999971	1	0.993081	0.941791	0.937777
	0.7	0.246598	0.732666	0.999963	1	0.992541	0.937175	0.932277
	0.8	0.201897	0.66422	0.999953	1	0.992098	0.933383	0.927639
	0.9	0.165299	0.592724	0.999939	1	0.991736	0.930266	0.923728
	1	0.135336	0.521292	0.999919	1	0.991439	0.927706	0.920432
	1.1	0.110804	0.452646	0.999888	1	0.991196	0.925602	0.917657
	1.2	0.0907185	0.388785	0.999845	1	0.990997	0.923873	0.91532
	1.3	0.0742741	0.330926	0.999785	1	0.990834	0.922453	0.913354
	1.4	0.0608104	0.279598	0.999707	1	0.990701	0.921286	0.9117
	1.5	0.0497873	0.234813	0.999612	1	0.990592	0.920327	0.91031
	1.6	0.0407624	0.196245	0.999507	1	0.990503	0.919539	0.909143
	1.7	0.0333735	0.163371	0.999397	1	0.990429	0.918891	0.908163
	1.8	0.027324	0.135574	0.999291	1	0.99037	0.91836	0.90734
	1.9	0.0223711	0.112221	0.999192	1	0.990321	0.917923	0.90665
	2	0.018316	0.0927005	0.999105	1	0.99028	0.917564	0.906071
	2.1	0.0149959	0.0764482	0.999029	1	0.990247	0.917269	0.905586
	2.2	0.0122777	0.0629605	0.998964	1	0.990221	0.917026	0.90518
	2.3	0.0100521	0.0517959	0.998909	0.999999	0.990198	0.916827	0.90484
	2.4	0.00822999	0.0425732	0.998863	0.999999	0.990181	0.916664	0.904555
	2.5	0.00673816	0.0349675	0.998825	0.999999	0.990166	0.916529	0.904317
	2.6	0.00551677	0.0287037	0.998794	0.999999	0.990154	0.916419	0.904117
	2.7	0.0045168	0.0235507	0.998767	0.999999	0.990144	0.916328	0.903951
	2.8	0.00369815	0.0193154	0.998746	0.999999	0.990136	0.916254	0.903811
	2.9	0.00302787	0.0158367	0.998728	0.999999	0.990129	0.916193	0.903695
	3	0.00247907	0.0129811	0.998713	0.999998	0.990124	0.916142	0.903598
	3.1	0.00202976	0.0106382	0.998701	0.999998	0.990119	0.916101	0.903517
	3.2	0.0016619	0.00871661	0.998691	0.999998	0.990115	0.916067	0.903449
	3.3	0.00136071	0.00714112	0.998683	0.999998	0.990112	0.916039	0.903393
	3.4	0.00111412	0.00584971	0.998676	0.999998	0.99011	0.916016	0.903346
	3.5	0.000912234	0.00479139	0.99867	0.999998	0.990108	0.915998	0.903306
	3.6	0.000746941	0.00392423	0.998666	0.999998	0.990106	0.915982	0.903273
	3.7	0.00061161	0.00321381	0.998662	0.999998	0.990105	0.915969	0.903246
	3.8	0.000500811	0.00263187	0.998659	0.999998	0.990104	0.915959	0.903223
	3.9	0.000410095	0.00215521	0.998656	0.999998	0.990103	0.915951	0.903204
	4	0.000335824	0.00176481	0.998654	0.999998	0.990102	0.915943	0.903189
	4.1	0.000275016	0.00144509	0.998652	0.999998	0.990102	0.915938	0.903176
	4.2	0.00022523	0.00118327	0.998651	0.999998	0.990101	0.915933	0.903165
	4.3	0.000184469	0.000968863	0.99865	0.999998	0.990101	0.915929	0.903155
	4.4	0.000151097	0.000793295	0.998649	0.999998	0.990101	0.915926	0.903148
	4.5	0.000123774	0.000649533	0.998648	0.999998	0.9901	0.915923	0.903142
	4.6	0.000101403	0.000531816	0.998647	0.999998	0.9901	0.915921	0.903136
	4.7	8.30872e-05	0.000435428	0.998647	0.999998	0.9901	0.915919	0.903132
	4.8	6.80916e-05	0.000356507	0.998646	0.999998	0.9901	0.915918	0.903128
	4.9	5.58144e-05	0.000291889	0.998646	0.999998	0.9901	0.915917	0.903125
	5	4.57627e-05	0.000238982	0.998646	0.999998	0.990099	0.915916	0.903123
	5.1	3.75331e-05	0.000195664	0.998645	0.999997	0.990099	0.915915	0.903121
	5.2	3.07954e-05	0.000160197	0.998645	0.999997	0.990099	0.915914	0.903119
	5.3	2.5279e-05	0.000131159	0.998645	0.999997	0.990099	0.915914	0.903118
	5.4	2.07625e-05	0.000107384	0.998645	0.999997	0.990099	0.915913	0.903116
	5.5	1.70652e-05	8.79202e-05	0.998645	0.999997	0.990099	0.915913	0.903115
	5.6	1.40386e-05	7.19873e-05	0.998645	0.999997	0.990099	0.915913	0.903115
	5.7	1.15606e-05	5.89422e-05	0.998645	0.999997	0.990099	0.915912	0.903114
	5.8	9.53156e-06	4.82606e-05	0.998645	0.999997	0.990099	0.915912	0.903113
	5.9	7.87025e-06	3.95148e-05	0.998644	0.999997	0.990099	0.915912	0.903113
	6	6.51002e-06	3.23539e-05	0.998644	0.999997	0.990099	0.915912	0.903112
	6.1	5.39629e-06	2.64907e-05	0.998644	0.999997	0.990099	0.915912	0.903112
	6.2	4.48348e-06	2.16851e-05	0.998644	0.999997	0.990099	0.915911	0.903112
	6.3	3.73671e-06	1.77537e-05	0.998644	0.999997	0.990099	0.915911	0.903112
	6.4	3.12367e-06	1.45264e-05	0.998644	0.999997	0.990099	0.915911	0.903111
	6.5	2.62222e-06	1.18864e-05	0.998644	0.999997	0.990099	0.915911	0.903111
	6.6	2.21192e-06	9.72633e-06	0.998644	0.999997	0.990099	0.915911	0.903111
	6.7	1.87618e-06	7.95879e-06	0.998644	0.999997	0.990099	0.915911	0.903111
	6.8	1.60145e-06	6.51247e-06	0.998644	0.999997	0.990099	0.915911	0.903111
	6.9	1.37665e-06	5.32898e-06	0.998644	0.999997	0.990099	0.915911	0.903111
	7	1.1927e-06	4.36056e-06	0.998644	0.999997	0.990099	0.915911	0.903111
	7.1	1.04218e-06	3.56813e-06	0.998644	0.999997	0.990099	0.915911	0.903111
	7.2	9.19017e-07	2.9197e-06	0.998644	0.999997	0.990099	0.915911	0.903111
	7.3	8.18233e-07	2.38911e-06	0.998644	0.999997	0.990099	0.915911	0.903111
	7.4	7.35765e-07	1.95494e-06	0.998644	0.999997	0.990099	0.915911	0.903111
	7.5	6.68283e-07	1.59968e-06	0.998644	0.999997	0.990099	0.915911	0.903111
	7.6	6.13065e-07	1.30897e-06	0.998644	0.999997	0.990099	0.915911	0.903111
	7.7	5.67881e-07	1.0711e-06	0.998644	0.999997	0.990099	0.915911	0.903111
	7.8	5.30909e-07	8.7645e-07	0.998644	0.999997	0.990099	0.915911	0.903111
	7.9	5.00655e-07	7.17176e-07	0.998644	0.999997	0.990099	0.915911	0.903111
	8	4.759e-07	5.86845e-07	0.998644	0.999997	0.990099	0.915911	0.903111
	8.1	4.55643e-07	4.802e-07	0.998644	0.999997	0.990099	0.915911	0.903111
	8.2	4.39067e-07	3.92935e-07	0.998644	0.999997	0.990099	0.915911	0.903111
	8.3	4.25504e-07	3.21528e-07	0.998644	0.999997	0.990099	0.915911	0.903111
	8.4	4.14405e-07	2.63098e-07	0.998644	0.999997	0.990099	0.915911	0.903111
	8.5	4.05324e-07	2.15286e-07	0.998644	0.999997	0.990099	0.915911	0.903111
	8.6	3.97892e-07	1.76163e-07	0.998644	0.999997	0.990099	0.915911	0.903111
	8.7	3.91812e-07	1.44149e-07	0.998644	0.999997	0.990099	0.915911	0.903111
	8.8	3.86836e-07	1.17954e-07	0.998644	0.999997	0.990099	0.915911	0.903111
	8.9	3.82764e-07	9.65187e-08	0.998644	0.999997	0.990099	0.915911	0.903111
	9	3.79433e-07	7.89789e-08	0.998644	0.999997	0.990099	0.915911	0.903111
	9.1	3.76706e-07	6.46265e-08	0.998644	0.999997	0.990099	0.915911	0.903111
	9.2	3.74466e-07	5.28287e-08	0.998644	0.999997	0.990099	0.915911	0.903111
	9.3	3.72626e-07	4.31433e-08	0.998644	0.999997	0.990099	0.915911	0.903111
	9.4	3.71078e-07	3.49928e-08	0.998644	0.999997	0.990099	0.915911	0.903111
	9.5	3.6997e-07	2.91609e-08	0.998644	0.999997	0.990099	0.915911	0.903111
	9.6	3.69047e-07	2.4301e-08	0.998644	0.999997	0.990099	0.915911	0.903111
	9.7	3.68278e-07	2.02511e-08	0.998644	0.999997	0.990099	0.915911	0.903111
	9.8	3.67637e-07	1.68761e-08	0.998644	0.999997	0.990099	0.915911	0.903111
	9.9	3.67102e-07	1.40637e-08	0.998644	0.999997	0.990099	0.915911	0.903111
	10	3.66657e-07	1.172e-08	0.998644	0.999997	0.990099	0.915911	0.903111
	10.1	3.66286e-07	9.76692e-09	0.998644	0.999997	0.990099	0.915911	0.903111
	10.2	3.65977e-07	8.13935e-09	0.998644	0.999997	0.990099	0.915911	0.903111
	10.3	3.6572e-07	6.78304e-09	0.998644	0.999997	0.990099	0.915911	0.903111
	10.4	3.65505e-07	5.65278e-09	0.998644	0.999997	0.990099	0.915911	0.903111
	10.5	3.65326e-07	4.7109e-09	0.998644	0.999997	0.990099	0.915911	0.903111
	10.6	3.65177e-07	3.92599e-09	0.998644	0.999997	0.990099	0.915911	0.903111
	10.7	3.65053e-07	3.27191e-09	0.998644	0.999997	0.990099	0.915911	0.903111
	10.8	3.64949e-07	2.72684e-09	0.998644	0.999997	0.990099	0.915911	0.903111
	10.9	3.64863e-07	2.27261e-09	0.998644	0.999997	0.990099	0.915911	0.903111
	11	3.64791e-07	1.89409e-09	0.998644	0.999997	0.990099	0.915911	0.903111
	11.1	3.64731e-07	1.57865e-09	0.998644	0.999997	0.990099	0.915911	0.903111
	11.2	3.64681e-07	1.31579e-09	0.998644	0.999997	0.990099	0.915911	0.903111
	11.3	3.64639e-07	1.09674e-09	0.998644	0.999997	0.990099	0.915911	0.903111
	11.4	3.64605e-07	9.14195e-10	0.998644	0.999997	0.990099	0.915911	0.903111
	11.5	3.64576e-07	7.62075e-10	0.998644	0.999997	0.990099	0.915911	0.903111
	11.6	3.64552e-07	6.35309e-10	0.998644	0.999997	0.990099	0.915911	0.903111
	11.7	3.64532e-07	5.2967e-10	0.998644	0.999997	0.990099	0.915911	0.903111
	11.8	3.64515e-07	4.41638e-10	0.998644	0.999997	0.990099	0.915911	0.903111
	11.9	3.64501e-07	3.68278e-10	0.998644	0.999997	0.990099	0.915911	0.903111
	12	3.64489e-07	3.07144e-10	0.998644	0.999997	0.990099	0.915911	0.903111
	12.1	3.6448e-07	2.56199e-10	0.998644	0.999997	0.990099	0.915911	0.903111
	12.2	3.64472e-07	2.13745e-10	0.998644	0.999997	0.990099	0.915911	0.903111
	12.3	3.64465e-07	1.78367e-10	0.998644	0.999997	0.990099	0.915911	0.903111
	12.4	3.64459e-07	1.48885e-10	0.998644	0.999997	0.990099	0.915911	0.903111
	12.5	3.64455e-07	1.24317e-10	0.998644	0.999997	0.990099	0.915911	0.903111
	12.6	3.64451e-07	1.03844e-10	0.998644	0.999997	0.990099	0.915911	0.903111
	12.7	3.64448e-07	8.67823e-11	0.998644	0.999997	0.990099	0.915911	0.903111
	12.8	3.64445e-07	7.25645e-11	0.998644	0.999997	0.990099	0.915911	0.903111
	12.9	3.64443e-07	6.07164e-11	0.998644	0.999997	0.990099	0.915911	0.903111
	13	3.64441e-07	5.08429e-11	0.998644	0.999997	0.990099	0.915911	0.903111
	13.1	3.64439e-07	4.26151e-11	0.998644	0.999997	0.990099	0.915911	0.903111
	13.2	3.64438e-07	3.57585e-11	0.998644	0.999997	0.990099	0.915911	0.903111
	13.3	3.64437e-07	3.00447e-11	0.998644	0.999997	0.990099	0.915911	0.903111
	13.4	3.64436e-07	2.52832e-11	0.998644	0.999997	0.990099	0.915911	0.903111
	13.5	3.64435e-07	2.13153e-11	0.998644	0.999997	0.990099	0.915911	0.903111
	13.6	3.64435e-07	1.80087e-11	0.998644	0.999997	0.990099	0.915911	0.903111
	13.7	3.64434e-07	1.52532e-11	0.998644	0.999997	0.990099	0.915911	0.903111
	13.8	3.64433e-07	1.29569e-11	0.998644	0.999997	0.990099	0.915911	0.903111
	13.9	3.64433e-07	1.10434e-11	0.998644	0.999997	0.990099	0.915911	0.903111
	14	3.64433e-07	9.44878e-12	0.998644	0.999997	0.990099	0.915911	0.903111
	14.1	3.64433e-07	8.11993e-12	0.998644	0.999997	0.990099	0.915911	0.903111
	14.2	3.64432e-07	7.01255e-12	0.998644	0.999997	0.990099	0.915911	0.903111
	14.3	3.64432e-07	6.08974e-12	0.998644	0.999997	0.990099	0.915911	0.903111
	14.4	3.64432e-07	5.32073e-12	0.998644	0.999997	0.990099	0.915911	0.903111
	14.5	3.64432e-07	4.67989e-12	0.998644	0.999997	0.990099	0.915911	0.903111
	14.6	3.64432e-07	4.14585e-12	0.998644	0.999997	0.990099	0.915911	0.903111
	14.7	3.64432e-07	3.70082e-12	0.998644	0.999997	0.990099	0.915911	0.903111
	14.8	3.64432e-07	3.32996e-12	0.998644	0.999997	0.990099	0.915911	0.903111
	14.9	3.64432e-07	3.02091e-12	0.998644	0.999997	0.990099	0.915911	0.903111
	15	3.64432e-07	2.76337e-12	0.998644	0.999997	0.990099	0.915911	0.903111
	15.1	3.64432e-07	2.54876e-12	0.998644	0.999997	0.990099	0.915911	0.903111
	15.2	3.64431e-07	2.36991e-12	0.998644	0.999997	0.990099	0.915911	0.903111
	15.3	3.64431e-07	2.22087e-12	0.998644	0.999997	0.990099	0.915911	0.903111
	15.4	3.64431e-07	2.09667e-12	0.998644	0.999997	0.990099	0.915911	0.903111
	15.5	3.64431e-07	1.99317e-12	0.998644	0.999997	0.990099	0.915911	0.903111
	15.6	3.64431e-07	1.90692e-12	0.998644	0.999997	0.990099	0.915911	0.903111
	15.7	3.64431e-07	1.83504e-12	0.998644	0.999997	0.990099	0.915911	0.903111
	15.8	3.64431e-07	1.77515e-12	0.998644	0.999997	0.990099	0.915911	0.903111
	15.9	3.64431e-07	1.72523e-12	0.998644	0.999997	0.990099	0.915911	0.903111
	16	3.64431e-07	1.68364e-12	0.998644	0.999997	0.990099	0.915911	0.903111
	16.1	3.64431e-07	1.64898e-12	0.998644	0.999997	0.990099	0.915911	0.903111
	16.2	3.64431e-07	1.62009e-12	0.998644	0.999997	0.990099	0.915911	0.903111
	16.3	3.64431e-07	1.59602e-12	0.998644	0.999997	0.990099	0.915911	0.903111
	16.4	3.64431e-07	1.57596e-12	0.998644	0.999997	0.990099	0.915911	0.903111
	16.5	3.64431e-07	1.55925e-12	0.998644	0.999997	0.990099	0.915911	0.903111
	16.6	3.64431e-07	1.54532e-12	0.998644	0.999997	0.990099	0.915911	0.903111
	16.7	3.64431e-07	1.53371e-12	0.998644	0.999997	0.990099	0.915911	0.903111
	16.8	3.64431e-07	1.52404e-12	0.998644	0.999997	0.990099	0.915911	0.903111
	16.9	3.64431e-07	1.51598e-12	0.998644	0.999997	0.990099	0.915911	0.903111
	17	3.64431e-07	1.50926e-12	0.998644	0.999997	0.990099	0.915911	0.903111
	17.1	3.64431e-07	1.50366e-12	0.998644	0.999997	0.990099	0.915911	0.903111
	17.2	3.64431e-07	1.49899e-12	0.998644	0.999997	0.990099	0.915911	0.903111
	17.3	3.64431e-07	1.49511e-12	0.998644	0.999997	0.990099	0.915911	0.903111
	17.4	3.64431e-07	1.49187e-12	0.998644	0.999997	0.990099	0.915911	0.903111
	17.5	3.64431e-07	1.48917e-12	0.998644	0.999997	0.990099	0.915911	0.903111
	17.6	3.64431e-07	1.48692e-12	0.998644	0.999997	0.990099	0.915911	0.903111
	17.7	3.64431e-07	1.48504e-12	0.998644	0.999997	0.990099	0.915911	0.903111
	17.8	3.64431e-07	1.48348e-12	0.998644	0.999997	0.990099	0.915911	0.903111
	17.9	3.64431e-07	1.48218e-12	0.998644	0.999997	0.990099	0.915911	0.903111
	18	3.64431e-07	1.48109e-12	0.998644	0.999997	0.990099	0.915911	0.903111
	18.1	3.64431e-07	1.48019e-12	0.998644	0.999997	0.990099	0.915911	0.903111
	18.2	3.64431e-07	1.47944e-12	0.998644	0.999997	0.990099	0.915911	0.903111
	18.3	3.64431e-07	1.47881e-12	0.998644	0.999997	0.990099	0.915911	0.903111
	18.4	3.64431e-07	1.47829e-12	0.998644	0.999997	0.990099	0.915911	0.903111
	18.5	3.64431e-07	1.47785e-12	0.998644	0.999997	0.990099	0.915911	0.903111
	18.6	3.64431e-07	1.47749e-12	0.998644	0.999997	0.990099	0.915911	0.903111
	18.7	3.64431e-07	1.47718e-12	0.998644	0.999997	0.990099	0.915911	0.903111
	18.8	3.64431e-07	1.47693e-12	0.998644	0.999997	0.990099	0.915911	0.903111
	18.9	3.64431e-07	1.47672e-12	0.998644	0.999997	0.990099	0.915911	0.903111
	19	3.64431e-07	1.47654e-12	0.998644	0.999997	0.990099	0.915911	0.903111
	19.1	3.64431e-07	1.4764e-12	0.998644	0.999997	0.990099	0.915911	0.903111
	19.2	3.64431e-07	1.47628e-12	0.998644	0.999997	0.990099	0.915911	0.903111
	19.3	3.64431e-07	1.47618e-12	0.998644	0.999997	0.990099	0.915911	0.903111
	19.4	3.64431e-07	1.47609e-12	0.998644	0.999997	0.990099	0.915911	0.903111
	19.5	3.64431e-07	1.47602e-12	0.998644	0.999997	0.990099	0.915911	0.903111
	19.6	3.64431e-07	1.47596e-12	0.998644	0.999997	0.990099	0.915911	0.903111
	19.7	3.64431e-07	1.47591e-12	0.998644	0.999997	0.990099	0.915911	0.903111
	19.8	3.64431e-07	1.47587e-12	0.998644	0.999997	0.990099	0.915911	0.903111
	19.9	3.64431e-07	1.47584e-12	0.998644	0.999997	0.990099	0.915911	0.903111
	20	3.64431e-07	1.47581e-12	0.998644	0.999997	0.990099	0.915911	0.903111
	20.1	3.64431e-07	1.47579e-12	0.998644	0.999997	0.990099	0.915911	0.903111
	20.2	3.64431e-07	1.47577e-12	0.998644	0.999997	0.990099	0.915911	0.903111
	20.3	3.64431e-07	1.47575e-12	0.998644	0.999997	0.990099	0.915911	0.903111
	20.4	3.64431e-07	1.47574e-12	0.998644	0.999997	0.990099	0.915911	0.903111
	20.5	3.64431e-07	1.47573e-12	0.998644	0.999997	0.990099	0.915911	0.903111
	20.6	3.64431e-07	1.47572e-12	0.998644	0.999997	0.990099	0.915911	0.903111
	20.7	3.64431e-07	1.47571e-12	0.998644	0.999997	0.990099	0.915911	0.903111
	20.8	3.64431e-07	1.4757e-12	0.998644	0.999997	0.990099	0.915911	0.903111
	20.9	3.64431e-07	1.4757e-12	0.998644	0.999997	0.990099	0.915911	0.903111
	21	3.64431e-07	1.47569e-12	0.998644	0.999997	0.990099	0.915911	0.903111
	21.1	3.64431e-07	1.47569e-12	0.998644	0.999997	0.990099	0.915911	0.903111
	21.2	3.64431e-07	1.47569e-12	0.998644	0.999997	0.990099	0.915911	0.903111
	21.3	3.64431e-07	1.47568e-12	0.998644	0.999997	0.990099	0.915911	0.903111
	21.4	3.64431e-07	1.47568e-12	0.998644	0.999997	0.990099	0.915911	0.903111
	21.5	3.64431e-07	1.47568e-12	0.998644	0.999997	0.990099	0.915911	0.903111
	21.6	3.64431e-07	1.47568e-12	0.998644	0.999997	0.990099	0.915911	0.903111
	21.7	3.64431e-07	1.47567e-12	0.998644	0.999997	0.990099	0.915911	0.903111
	21.8	3.64431e-07	1.47567e-12	0.998644	0.999997	0.990099	0.915911	0.903111
	21.9	3.64431e-07	1.47567e-12	0.998644	0.999997	0.990099	0.915911	0.903111
	22	3.64431e-07	1.47567e-12	0.998644	0.999997	0.990099	0.915911	0.903111
	22.1	3.64431e-07	1.47567e-12	0.998644	0.999997	0.990099	0.915911	0.903111
	22.2	3.64431e-07	1.47567e-12	0.998644	0.999997	0.990099	0.915911	0.903111
	22.3	3.64431e-07	1.47567e-12	0.998644	0.999997	0.990099	0.915911	0.903111
	22.4	3.64431e-07	1.47567e-12	0.998644	0.999997	0.990099	0.915911	0.903111
	22.5	3.64431e-07	1.47567e-12	0.998644	0.999997	0.990099	0.915911	0.903111
	22.6	3.64431e-07	1.47567e-12	0.998644	0.999997	0.990099	0.915911	0.903111
	22.7	3.64431e-07	1.47567e-12	0.998644	0.999997	0.990099	0.915911	0.903111
	22.8	3.64431e-07	1.47567e-12	0.998644	0.999997	0.990099	0.915911	0.903111
	22.9	3.64431e-07	1.47567e-12	0.998644	0.999997	0.990099	0.915911	0.903111
	23	3.64431e-07	1.47567e-12	0.998644	0.999997	0.990099	0.915911	0.903111
	23.1	3.64431e-07	1.47567e-12	0.998644	0.999997	0.990099	0.915911	0.903111
	23.2	3.64431e-07	1.47567e-12	0.998644	0.999997	0.990099	0.915911	0.903111
	23.3	3.64431e-07	1.47567e-12	0.998644	0.999997	0.990099	0.915911	0.903111
	23.4	3.64431e-07	1.47567e-12	0.998644	0.999997	0.990099	0.915911	0.903111
	23.5	3.64431e-07	1.47567e-12	0.998644	0.999997	0.990099	0.915911	0.903111
	23.6	3.64431e-07	1.47567e-12	0.998644	0.999997	0.990099	0.915911	0.903111
	23.7	3.64431e-07	1.47567e-12	0.998644	0.999997	0.990099	0.915911	0.903111
	23.8	3.64431e-07	1.47567e-12	0.998644	0.999997	0.990099	0.915911	0.903111
	23.9	3.64431e-07	1.47567e-12	0.998644	0.999997	0.990099	0.915911	0.903111
	24	3.64431e-07	1.47567e-12	0.998644	0.999997	0.990099	0.915911	0.903111
	24.1	3.64431e-07	1.47567e-12	0.998644	0.999997	0.990099	0.915911	0.903111
	24.2	3.64431e-07	1.47567e-12	0.998644	0.999997	0.990099	0.915911	0.903111
	24.3	3.64431e-07	1.47567e-12	0.998644	0.999997	0.990099	0.915911	0.903111
	24.4	3.64431e-07	1.47567e-12	0.998644	0.999997	0.990099	0.915911	0.903111
	24.5	3.64431e-07	1.47567e-12	0.998644	0.999997	0.990099	0.915911	0.903111
	24.6	3.64431e-07	1.47567e-12	0.998644	0.999997	0.990099	0.915911	0.903111
	24.7	3.64431e-07	1.47567e-12	0.998644	0.999997	0.990099	0.915911	0.903111
	24.8	3.64431e-07	1.47567e-12	0.998644	0.999997	0.990099	0.915911	0.903111
	24.9	3.64431e-07	1.47567e-12	0.998644	0.999997	0.990099	0.915911	0.903111
	25	3.64431e-07	1.47567e-12	0.998644	0.999997	0.990099	0.915911	0.903111

## Sheet: Fig. 4d
Figure 4
Panel d
		Time since mitogens removed (hr)	MEK	CycD/CDK4/6	Phospho-p130	CCNA2 mRNA	Cyclin A2	CDK2	Phopspho Rb	E2F
		0	1	1	1	1	1	1	1	1
		0.1	0.818731	0.935231	0.999992	0.998966	0.999859	0.934418	1.54659	0.894463
		0.2	0.67032	0.884226	0.999987	0.997922	0.999724	0.894632	1.73339	0.876529
		0.3	0.548812	0.82947	0.999981	0.996919	0.999593	0.870494	1.7884	0.876295
		0.4	0.449329	0.763795	0.999973	0.995967	0.999467	0.855846	1.79237	0.878671
		0.5	0.36788	0.685249	0.999957	0.995065	0.999346	0.846956	1.77085	0.880278
		0.6	0.301194	0.595666	0.999921	0.994208	0.99923	0.841556	1.72717	0.880466
		0.7	0.246597	0.499915	0.999828	0.993391	0.999118	0.838275	1.65429	0.878925
		0.8	0.201897	0.404587	0.999552	0.992611	0.99901	0.836279	1.54252	0.874972
		0.9	0.165299	0.316138	0.998588	0.99186	0.998906	0.835063	1.39316	0.867352
		1	0.135336	0.239255	0.994732	0.991129	0.998805	0.83432	1.23162	0.854792
		1.1	0.110803	0.176137	0.977607	0.990403	0.998709	0.833863	1.09487	0.837622
		1.2	0.0907183	0.126742	0.902592	0.989641	0.998616	0.833581	1.00217	0.818877
		1.3	0.0742739	0.0895506	0.674568	0.988665	0.998527	0.833405	0.949161	0.802539
		1.4	0.0608104	0.062384	0.361937	0.986544	0.99844	0.833294	0.922295	0.790776
		1.5	0.0497874	0.0429957	0.15547	0.978784	0.998356	0.833222	0.909768	0.783461
		1.6	0.0407626	0.0293982	0.0607399	0.954417	0.99827	0.833173	0.904257	0.779375
		1.7	0.0333736	0.0199844	0.0228713	0.914307	0.998177	0.833139	0.90193	0.777263
		1.8	0.0273241	0.0135282	0.00848972	0.87077	0.998072	0.833112	0.900975	0.776232
		1.9	0.0223711	0.00913048	0.003134	0.828449	0.997953	0.83309	0.90059	0.775751
		2	0.018316	0.00614939	0.00115438	0.788066	0.997818	0.83307	0.900435	0.775533
		2.1	0.0149959	0.00413552	0.000424854	0.749634	0.997666	0.83305	0.900371	0.775438
		2.2	0.0122777	0.00277832	0.00015631	0.713074	0.997495	0.833029	0.900342	0.775397
		2.3	0.0100522	0.00186522	5.74933e-05	0.678297	0.997303	0.833006	0.900327	0.775381
		2.4	0.00823012	0.00125165	2.12011e-05	0.645216	0.997089	0.832981	0.900316	0.775374
		2.5	0.00673838	0.000839609	7.84347e-06	0.613749	0.99685	0.832953	0.900307	0.775373
		2.6	0.00551705	0.000562996	2.82038e-06	0.583816	0.996583	0.832922	0.900298	0.775373
		2.7	0.00451709	0.000377506	1.02723e-06	0.555343	0.996286	0.832888	0.900287	0.775374
		2.8	0.00369839	0.000253104	3.68228e-07	0.528258	0.995956	0.83285	0.900276	0.775375
		2.9	0.00302809	0.000169685	1.33057e-07	0.502495	0.995589	0.832808	0.900264	0.775377
		3	0.00247929	0.00011375	4.7072e-08	0.477988	0.995183	0.832761	0.90025	0.775379
		3.1	0.00202996	7.62584e-05	1.6967e-08	0.454676	0.994732	0.832708	0.900235	0.775382
		3.2	0.00166208	5.11232e-05	5.99117e-09	0.432502	0.994233	0.832651	0.900218	0.775384
		3.3	0.00136088	3.42727e-05	2.15423e-09	0.411408	0.993681	0.832586	0.900199	0.775387
		3.4	0.00111428	2.29728e-05	7.35778e-10	0.391344	0.993071	0.832515	0.900178	0.77539
		3.5	0.000912376	1.53982e-05	2.54252e-10	0.372258	0.992396	0.832436	0.900155	0.775394
		3.6	0.000747101	1.03244e-05	8.59126e-11	0.354102	0.991651	0.832349	0.900129	0.775398
		3.7	0.000611778	6.88584e-06	-2.22327e-11	0.336833	0.990829	0.832253	0.900101	0.775402
		3.8	0.000500975	4.5688e-06	-5.72679e-11	0.320405	0.989922	0.832146	0.900069	0.775407
		3.9	0.000410252	3.05851e-06	-1.33059e-11	0.304779	0.988922	0.832028	0.900035	0.775412
		4	0.000335971	2.06894e-06	1.4688e-11	0.289915	0.98782	0.831898	0.899996	0.775418
		4.1	0.000275151	1.38135e-06	-9.64003e-12	0.275776	0.986607	0.831754	0.899954	0.775425
		4.2	0.000225353	9.08014e-07	-2.24528e-11	0.262326	0.985272	0.831596	0.899907	0.775432
		4.3	0.00018458	6.12108e-07	2.09593e-12	0.249532	0.983804	0.831421	0.899855	0.775439
		4.4	0.000151181	4.24681e-07	1.53772e-11	0.237362	0.982191	0.831228	0.899798	0.775448
		4.5	0.000123837	2.79347e-07	-5.60662e-12	0.225786	0.98042	0.831015	0.899735	0.775458
		4.6	0.000101455	1.76429e-07	-1.42849e-11	0.214774	0.978476	0.830781	0.899665	0.775468
		4.7	8.31303e-05	1.32374e-07	1.02652e-11	0.2043	0.976345	0.830523	0.899589	0.775479
		4.8	6.81268e-05	9.78325e-08	8.51303e-12	0.194336	0.974011	0.830239	0.899504	0.775492
		4.9	5.58438e-05	5.54678e-08	-7.92917e-12	0.184858	0.971456	0.829927	0.899411	0.775505
		5	4.57803e-05	3.99612e-08	3.1289e-13	0.175842	0.968663	0.829584	0.899308	0.775521
		5.1	3.75495e-05	2.57234e-08	-1.06638e-12	0.167266	0.965614	0.829207	0.899196	0.775537
		5.2	3.08031e-05	1.74941e-08	-1.78367e-13	0.159108	0.962287	0.828792	0.899071	0.775555
		5.3	2.52913e-05	1.17919e-08	-1.68968e-13	0.151348	0.958663	0.828338	0.898935	0.775575
		5.4	2.0775e-05	7.81352e-09	-1.05354e-13	0.143967	0.954721	0.82784	0.898785	0.775596
		5.5	1.70756e-05	5.179e-09	1.59653e-13	0.136946	0.950439	0.827295	0.89862	0.775619
		5.6	1.40471e-05	3.55802e-09	1.60204e-13	0.130267	0.945795	0.826698	0.898439	0.775645
		5.7	1.15663e-05	2.45512e-09	-7.65638e-14	0.123914	0.940767	0.826044	0.89824	0.775672
		5.8	9.5354e-06	1.60277e-09	-2.1536e-14	0.117871	0.935333	0.825331	0.898023	0.775702
		5.9	7.87303e-06	1.07661e-09	2.06611e-13	0.112122	0.92947	0.824552	0.897784	0.775734
		6	6.51191e-06	8.22283e-10	9.34628e-15	0.106654	0.923159	0.823703	0.897523	0.775769
		6.1	5.39752e-06	5.43268e-10	-2.09271e-13	0.101452	0.916379	0.822778	0.897238	0.775806
		6.2	4.48531e-06	2.81817e-10	7.30243e-14	0.0965042	0.909112	0.821772	0.896925	0.775847
		6.3	3.73855e-06	2.32564e-10	3.06332e-13	0.0917976	0.901342	0.82068	0.896585	0.77589
		6.4	3.12708e-06	2.4152e-10	6.18371e-14	0.0873206	0.893054	0.819494	0.896213	0.775936
		6.5	2.62642e-06	1.38537e-10	-1.62196e-13	0.083062	0.884237	0.81821	0.895807	0.775985
		6.6	2.21649e-06	3.37214e-11	-5.52862e-15	0.079011	0.874883	0.816821	0.895366	0.776037
		6.7	1.88086e-06	4.6838e-11	1.45915e-13	0.0751576	0.864986	0.81532	0.894886	0.776092
		6.8	1.60604e-06	8.20458e-11	1.18207e-14	0.0714922	0.854545	0.813702	0.894365	0.77615
		6.9	1.38103e-06	4.02037e-11	-1.10068e-13	0.0680055	0.843563	0.811961	0.893799	0.776211
		7	1.19671e-06	-1.13731e-11	3.25799e-15	0.0646888	0.832047	0.810089	0.893186	0.776275
		7.1	1.04582e-06	2.27361e-11	5.33762e-14	0.0615339	0.820008	0.80808	0.892522	0.776341
		7.2	9.22305e-07	5.94e-11	-9.37363e-14	0.0585328	0.807462	0.805929	0.891804	0.776409
		7.3	8.21177e-07	-4.17664e-12	-6.17534e-14	0.0556782	0.794428	0.80363	0.891029	0.776479
		7.4	7.38379e-07	-3.0036e-11	1.2411e-13	0.0529627	0.780931	0.801177	0.890192	0.77655
		7.5	6.70596e-07	1.01337e-11	5.61783e-14	0.0503797	0.766999	0.798564	0.889291	0.776622
		7.6	6.15085e-07	2.07346e-12	2.26044e-14	0.0479226	0.752663	0.795786	0.88832	0.776694
		7.7	5.69643e-07	4.52744e-12	8.55351e-15	0.0455854	0.737956	0.792838	0.887277	0.776765
		7.8	5.32425e-07	3.6522e-12	3.13954e-15	0.043362	0.722918	0.789717	0.886157	0.776834
		7.9	5.02011e-07	3.37691e-12	1.17212e-15	0.0412474	0.707584	0.786417	0.884956	0.7769
		8	4.77078e-07	3.11806e-12	-1.55296e-15	0.0392357	0.691998	0.782934	0.883669	0.776962
		8.1	4.56662e-07	2.59639e-12	-2.04696e-15	0.0373222	0.676201	0.779266	0.882291	0.777019
		8.2	4.39947e-07	2.22414e-12	-2.57304e-17	0.035502	0.660235	0.775409	0.880818	0.777069
		8.3	4.26259e-07	2.14207e-12	8.85414e-17	0.0337705	0.644142	0.771361	0.879245	0.77711
		8.4	4.15051e-07	2.01546e-12	-2.64095e-17	0.0321235	0.627964	0.76712	0.877566	0.77714
		8.5	4.05873e-07	1.91856e-12	4.09593e-17	0.0305568	0.611741	0.762684	0.875775	0.777157
		8.6	3.9836e-07	1.83718e-12	1.3107e-17	0.0290665	0.595514	0.758052	0.873868	0.777159
		8.7	3.92216e-07	1.77043e-12	1.34242e-17	0.027649	0.579318	0.753222	0.871837	0.777143
		8.8	3.87181e-07	1.71759e-12	7.71837e-18	0.0263005	0.563192	0.748195	0.869677	0.777107
		8.9	3.83058e-07	1.6725e-12	-4.33212e-18	0.0250178	0.547168	0.74297	0.867381	0.777047
		9	3.79682e-07	1.63396e-12	-4.46872e-18	0.0237977	0.531277	0.737547	0.864941	0.77696
		9.1	3.76918e-07	1.60429e-12	3.35923e-18	0.0226371	0.515549	0.731928	0.862351	0.776842
		9.2	3.74655e-07	1.58183e-12	3.07526e-18	0.0215331	0.50001	0.726114	0.859602	0.776689
		9.3	3.72803e-07	1.5624e-12	-2.95352e-18	0.0204829	0.484684	0.720105	0.856687	0.776497
		9.4	3.71285e-07	1.54543e-12	-2.59194e-18	0.0194839	0.469592	0.713904	0.853596	0.776262
		9.5	3.70043e-07	1.53266e-12	1.37008e-18	0.0185337	0.454753	0.707512	0.85032	0.775977
		9.6	3.69026e-07	1.52291e-12	3.89654e-19	0.0176298	0.440185	0.700934	0.846851	0.775638
		9.7	3.68194e-07	1.51409e-12	-1.46807e-18	0.01677	0.425901	0.69417	0.843177	0.775239
		9.8	3.67512e-07	1.50672e-12	7.2855e-20	0.0159521	0.411913	0.687225	0.839289	0.774773
		9.9	3.66953e-07	1.50132e-12	1.39641e-18	0.0151741	0.398232	0.680102	0.835175	0.774234
		10	3.66496e-07	1.49693e-12	6.29736e-20	0.0144341	0.384866	0.672806	0.830824	0.773612
		10.1	3.66122e-07	1.49285e-12	-9.47316e-19	0.0137301	0.371821	0.665339	0.826223	0.772901
		10.2	3.65815e-07	1.48957e-12	-1.73733e-19	0.0130604	0.359103	0.657708	0.82136	0.772092
		10.3	3.65564e-07	1.48709e-12	3.89557e-20	0.0124234	0.346713	0.649917	0.816222	0.771174
		10.4	3.65358e-07	1.48504e-12	-7.26869e-20	0.0118175	0.334655	0.641971	0.810795	0.770138
		10.5	3.6519e-07	1.48335e-12	-2.26041e-20	0.0112411	0.322928	0.633875	0.805065	0.768972
		10.6	3.65053e-07	1.48196e-12	-8.41126e-21	0.0106928	0.311533	0.625636	0.799016	0.767663
		10.7	3.6494e-07	1.48082e-12	-3.09443e-21	0.0101713	0.300467	0.61726	0.792636	0.766199
		10.8	3.64848e-07	1.47989e-12	-1.14412e-21	0.00967523	0.289729	0.608752	0.785907	0.764565
		10.9	3.64772e-07	1.47912e-12	-4.22694e-22	0.00920334	0.279315	0.600121	0.778814	0.762745
		11	3.6471e-07	1.47849e-12	-1.55788e-22	0.00875447	0.269222	0.591372	0.771343	0.760723
		11.1	3.6466e-07	1.47798e-12	-5.73647e-23	0.0083275	0.259443	0.582513	0.763477	0.75848
		11.2	3.64618e-07	1.47756e-12	-2.11426e-23	0.00792134	0.249976	0.573552	0.7552	0.755995
		11.3	3.64584e-07	1.47722e-12	-7.77311e-24	0.007535	0.240814	0.564496	0.746497	0.753247
		11.4	3.64557e-07	1.47694e-12	-2.87167e-24	0.0071675	0.231951	0.555353	0.737353	0.750213
		11.5	3.64534e-07	1.47671e-12	-1.0654e-24	0.00681792	0.223381	0.546131	0.727754	0.746866
		11.6	3.64515e-07	1.47652e-12	-3.98042e-25	0.00648538	0.215098	0.536837	0.717687	0.74318
		11.7	3.645e-07	1.47637e-12	-1.51066e-25	0.00616907	0.207094	0.527482	0.707138	0.739124
		11.8	3.64488e-07	1.47624e-12	-5.77471e-26	0.00586818	0.199364	0.518072	0.696098	0.734666
		11.9	3.64477e-07	1.47613e-12	-2.28328e-26	0.00558196	0.191901	0.508617	0.684556	0.72977
		12	3.64469e-07	1.47605e-12	-9.30232e-27	0.00530973	0.184696	0.499124	0.672505	0.724401
		12.1	3.64462e-07	1.47598e-12	-2.62291e-27	0.00505077	0.177744	0.489604	0.65994	0.718514
		12.2	3.64457e-07	1.47593e-12	-9.31026e-28	0.00480444	0.171037	0.480064	0.646861	0.712068
		12.3	3.64452e-07	1.47588e-12	-3.78143e-28	0.00457012	0.164568	0.470513	0.633268	0.705017
		12.4	3.64448e-07	1.47584e-12	-1.36554e-28	0.00434722	0.158331	0.46096	0.619165	0.697313
		12.5	3.64445e-07	1.47581e-12	-5.32675e-29	0.00413519	0.152317	0.451413	0.60456	0.688904
		12.6	3.64443e-07	1.47578e-12	-2.00805e-29	0.0039335	0.146521	0.44188	0.589465	0.679736
		12.7	3.64441e-07	1.47576e-12	-7.53628e-30	0.00374165	0.140935	0.43237	0.573897	0.669754
		12.8	3.64439e-07	1.47575e-12	-2.80623e-30	0.00355916	0.135553	0.422891	0.557878	0.658901
		12.9	3.64438e-07	1.47573e-12	-1.03933e-30	0.00338557	0.130369	0.413451	0.541434	0.647121
		13	3.64437e-07	1.47572e-12	-3.83754e-31	0.00322045	0.125375	0.404059	0.524595	0.634358
		13.1	3.64435e-07	1.47571e-12	-1.41074e-31	0.00306338	0.120567	0.394721	0.507399	0.620561
		13.2	3.64435e-07	1.4757e-12	-5.17742e-32	0.00291397	0.115936	0.385445	0.489886	0.605681
		13.3	3.64434e-07	1.4757e-12	-1.89711e-32	0.00277185	0.111478	0.376239	0.472102	0.589677
		13.4	3.64434e-07	1.47569e-12	-6.94458e-33	0.00263667	0.107186	0.367108	0.454097	0.57252
		13.5	3.64433e-07	1.47569e-12	-2.54484e-33	0.00250807	0.103055	0.358061	0.435924	0.55419
		13.6	3.64433e-07	1.47569e-12	-9.34517e-34	0.00238575	0.0990793	0.349103	0.417641	0.534686
		13.7	3.64433e-07	1.47568e-12	-3.50174e-34	0.00226939	0.0952532	0.340241	0.399307	0.514025
		13.8	3.64432e-07	1.47568e-12	-1.32168e-34	0.00215871	0.0915715	0.331479	0.380987	0.492249
		13.9	3.64432e-07	1.47568e-12	-4.53148e-35	0.00205343	0.0880291	0.322825	0.362741	0.469421
		14	3.64432e-07	1.47568e-12	-1.63706e-35	0.00195328	0.0846211	0.314282	0.344634	0.445644
		14.1	3.64432e-07	1.47567e-12	-5.99352e-36	0.00185801	0.0813425	0.305856	0.32673	0.421043
		14.2	3.64432e-07	1.47567e-12	-2.32614e-36	0.0017674	0.0781888	0.29755	0.309086	0.395768
		14.3	3.64432e-07	1.47567e-12	-5.6379e-37	0.0016812	0.0751553	0.28937	0.291767	0.370009
		14.4	3.64432e-07	1.47567e-12	-3.27017e-37	0.00159921	0.0722377	0.281319	0.274825	0.343979
		14.5	3.64432e-07	1.47567e-12	-1.57685e-37	0.00152122	0.0694317	0.2734	0.258312	0.317899
		14.6	3.64432e-07	1.47567e-12	-6.00437e-38	0.00144703	0.0667332	0.265617	0.242275	0.292013
		14.7	3.64431e-07	1.47567e-12	-2.20547e-38	0.00137645	0.0641382	0.257971	0.226757	0.266568
		14.8	3.64431e-07	1.47567e-12	-8.07583e-39	0.00130932	0.0616429	0.250467	0.211793	0.241801
		14.9	3.64431e-07	1.47567e-12	-3.03719e-39	0.00124547	0.0592436	0.243105	0.197413	0.217933
		15	3.64431e-07	1.47567e-12	-8.90946e-40	0.00118472	0.0569367	0.235887	0.183643	0.19517
		15.1	3.64431e-07	1.47567e-12	-3.19625e-40	0.00112694	0.0547188	0.228816	0.170499	0.173676
		15.2	3.64431e-07	1.47567e-12	-1.07696e-40	0.00107198	0.0525864	0.221892	0.157995	0.153583
		15.3	3.64431e-07	1.47567e-12	-2.4081e-41	0.0010197	0.0505363	0.215116	0.146137	0.134985
		15.4	3.64431e-07	1.47567e-12	-1.54141e-41	0.00096997	0.0485655	0.208489	0.134926	0.117935
		15.5	3.64431e-07	1.47567e-12	-6.95283e-43	0.000922664	0.046671	0.202011	0.124358	0.102448
		15.6	3.64431e-07	1.47567e-12	-1.30259e-42	0.000877666	0.0448498	0.195682	0.114425	0.0885061
		15.7	3.64431e-07	1.47567e-12	-5.34829e-43	0.000834861	0.0430992	0.189502	0.105115	0.0760603
		15.8	3.64431e-07	1.47567e-12	1.3738e-43	0.000794145	0.0414165	0.18347	0.0964118	0.0650388
		15.9	3.64431e-07	1.47567e-12	-1.8284e-43	0.000755414	0.0397991	0.177587	0.0882963	0.0553524
		16	3.64431e-07	1.47567e-12	6.21344e-44	0.000718572	0.0382444	0.171851	0.0807475	0.0468994
		16.1	3.64431e-07	1.47567e-12	-2.30765e-44	0.000683527	0.0367502	0.166262	0.0737421	0.0395715
		16.2	3.64431e-07	1.47567e-12	3.26159e-46	0.000650191	0.035314	0.160817	0.0672556	0.0332578
		16.3	3.64431e-07	1.47567e-12	3.07777e-45	0.000618481	0.0339337	0.155516	0.0612622	0.0278492
		16.4	3.64431e-07	1.47567e-12	-3.59763e-45	0.000588317	0.0326071	0.150357	0.0557357	0.0232403
		16.5	3.64431e-07	1.47567e-12	-3.06707e-46	0.000559625	0.0313322	0.145339	0.0506493	0.0193323
		16.6	3.64431e-07	1.47567e-12	-8.71841e-47	0.000532331	0.0301069	0.14046	0.0459766	0.0160335
		16.7	3.64431e-07	1.47567e-12	-9.82599e-47	0.000506369	0.0289293	0.135717	0.0416914	0.0132605
		16.8	3.64431e-07	1.47567e-12	-1.97685e-47	0.000481673	0.0277976	0.13111	0.0377679	0.0109386
		16.9	3.64431e-07	1.47567e-12	-1.42212e-47	0.000458182	0.0267101	0.126635	0.0341812	0.00900136
		17	3.64431e-07	1.47567e-12	-3.01179e-48	0.000435836	0.0256649	0.12229	0.0309072	0.00739039
		17.1	3.64431e-07	1.47567e-12	-1.7812e-48	0.00041458	0.0246606	0.118074	0.0279228	0.00605485
		17.2	3.64431e-07	1.47567e-12	-4.03817e-49	0.000394361	0.0236954	0.113984	0.0252059	0.0049508
		17.3	3.64431e-07	1.47567e-12	-2.28584e-49	0.000375128	0.0227679	0.110017	0.0227357	0.00404051
		17.4	3.64431e-07	1.47567e-12	-5.4371e-50	0.000356833	0.0218766	0.106171	0.0204925	0.00329182
		17.5	3.64431e-07	1.47567e-12	-2.6961e-50	0.00033943	0.0210201	0.102443	0.0184576	0.00267745
		17.6	3.64431e-07	1.47567e-12	-7.16586e-51	0.000322875	0.0201971	0.0988317	0.0166136	0.00217438
		17.7	3.64431e-07	1.47567e-12	-3.02167e-51	0.000307128	0.0194062	0.0953335	0.0149442	0.00176309
		17.8	3.64431e-07	1.47567e-12	-1.46073e-51	0.000292148	0.0186463	0.0919461	0.0134346	0.00142779
		17.9	3.64431e-07	1.47567e-12	-4.6545e-52	0.000277899	0.017916	0.0886668	0.0120706	0.0011548
		18	3.64431e-07	1.47567e-12	-1.88003e-52	0.000264345	0.0172142	0.0854932	0.0108389	0.000932829
		18.1	3.64431e-07	1.47567e-12	-7.4061e-53	0.000251452	0.01654	0.0824226	0.00972788	0.000752643
		18.2	3.64431e-07	1.47567e-12	-2.70716e-53	0.000239187	0.015892	0.0794525	0.00872631	0.000606562
		18.3	3.64431e-07	1.47567e-12	-1.01728e-53	0.000227521	0.0152695	0.0765802	0.00782416	0.00048834
		18.4	3.64431e-07	1.47567e-12	-3.50589e-54	0.000216424	0.0146713	0.0738032	0.00701211	0.000392774
		18.5	3.64431e-07	1.47567e-12	-9.08175e-55	0.000205868	0.0140964	0.0711189	0.00628158	0.000315594
		18.6	3.64431e-07	1.47567e-12	7.64261e-56	0.000195827	0.0135441	0.0685248	0.00562486	0.000253365
		18.7	3.64431e-07	1.47567e-12	4.59029e-55	0.000186276	0.0130134	0.0660185	0.00503482	0.000203233
		18.8	3.64431e-07	1.47567e-12	6.07212e-55	0.00017719	0.0125035	0.0635974	0.00450495	0.00016288
		18.9	3.64431e-07	1.47567e-12	6.63936e-55	0.000168548	0.0120135	0.0612591	0.00402942	0.000130445
		19	3.64431e-07	1.47567e-12	6.85918e-55	0.000160327	0.0115427	0.0590013	0.00360284	0.000104391
		19.1	3.64431e-07	1.47567e-12	6.94426e-55	0.000152507	0.0110904	0.0568215	0.00322035	8.34778e-05
		19.2	3.64431e-07	1.47567e-12	6.97691e-55	0.000145069	0.0106558	0.0547175	0.00287758	6.67135e-05
		19.3	3.64431e-07	1.47567e-12	6.98956e-55	0.000137993	0.0102381	0.0526869	0.00257051	5.32807e-05
		19.4	3.64431e-07	1.47567e-12	6.99446e-55	0.000131263	0.00983687	0.0507275	0.00229554	4.25247e-05
		19.5	3.64431e-07	1.47567e-12	6.99634e-55	0.000124861	0.00945132	0.0488372	0.00204944	3.39223e-05
		19.6	3.64431e-07	1.47567e-12	6.99707e-55	0.00011877	0.00908087	0.0470137	0.00182923	2.70439e-05
		19.7	3.64431e-07	1.47567e-12	6.99735e-55	0.000112978	0.00872493	0.045255	0.00163226	2.15483e-05
		19.8	3.64431e-07	1.47567e-12	6.99746e-55	0.000107467	0.00838294	0.043559	0.00145617	1.71616e-05
		19.9	3.64431e-07	1.47567e-12	6.9975e-55	0.000102225	0.00805435	0.0419237	0.00129876	1.36604e-05
		20	3.64431e-07	1.47567e-12	6.99752e-55	9.72396e-05	0.00773862	0.0403472	0.00115811	1.08686e-05
		20.1	3.64431e-07	1.47567e-12	6.99753e-55	9.24968e-05	0.00743527	0.0388275	0.00103248	8.64371e-06
		20.2	3.64431e-07	1.47567e-12	6.99753e-55	8.79853e-05	0.0071438	0.0373628	0.000920278	6.87085e-06
		20.3	3.64431e-07	1.47567e-12	6.99753e-55	8.36939e-05	0.00686376	0.0359512	0.000820115	5.45962e-06
		20.4	3.64431e-07	1.47567e-12	6.99753e-55	7.96118e-05	0.00659469	0.034591	0.000730718	4.33657e-06
		20.5	3.64431e-07	1.47567e-12	6.99753e-55	7.57288e-05	0.00633616	0.0332804	0.000650943	3.44298e-06
		20.6	3.64431e-07	1.47567e-12	6.99753e-55	7.20352e-05	0.00608776	0.0320178	0.000579782	2.73271e-06
		20.7	3.64431e-07	1.47567e-12	6.99753e-55	6.85217e-05	0.0058491	0.0308016	0.000516316	2.1682e-06
		20.8	3.64431e-07	1.47567e-12	6.99753e-55	6.51795e-05	0.00561979	0.0296301	0.000459722	1.71972e-06
		20.9	3.64431e-07	1.47567e-12	6.99753e-55	6.20003e-05	0.00539946	0.0285018	0.000409282	1.36378e-06
		21	3.64431e-07	1.47567e-12	6.99753e-55	5.89762e-05	0.00518777	0.0274153	0.000364327	1.08134e-06
		21.1	3.64431e-07	1.47567e-12	6.99753e-55	5.60995e-05	0.00498437	0.026369	0.000324253	8.56971e-07
		21.2	3.64431e-07	1.47567e-12	6.99753e-55	5.33632e-05	0.00478895	0.0253615	0.000288546	6.78939e-07
		21.3	3.64431e-07	1.47567e-12	6.99753e-55	5.07601e-05	0.00460118	0.0243916	0.000256746	5.37788e-07
		21.4	3.64431e-07	1.47567e-12	6.99753e-55	4.82841e-05	0.00442077	0.0234578	0.000228459	4.26349e-07
		21.5	3.64431e-07	1.47567e-12	6.99753e-55	4.59288e-05	0.00424743	0.022559	0.000203265	3.3792e-07
		21.6	3.64431e-07	1.47567e-12	6.99753e-55	4.36885e-05	0.00408089	0.0216938	0.000180793	2.67484e-07
		21.7	3.64431e-07	1.47567e-12	6.99753e-55	4.15575e-05	0.00392088	0.0208611	0.000160756	2.11476e-07
		21.8	3.64431e-07	1.47567e-12	6.99753e-55	3.95304e-05	0.00376715	0.0200596	0.000142937	1.67215e-07
		21.9	3.64431e-07	1.47567e-12	6.99753e-55	3.76021e-05	0.00361943	0.0192884	0.00012711	1.32314e-07
		22	3.64431e-07	1.47567e-12	6.99753e-55	3.57678e-05	0.00347751	0.0185462	0.000113037	1.04731e-07
		22.1	3.64431e-07	1.47567e-12	6.99753e-55	3.4023e-05	0.00334115	0.017832	0.000100499	8.28366e-08
		22.2	3.64431e-07	1.47567e-12	6.99753e-55	3.23634e-05	0.00321013	0.0171449	8.9328e-05	6.54748e-08
		22.3	3.64431e-07	1.47567e-12	6.99753e-55	3.07847e-05	0.00308426	0.0164838	7.93893e-05	5.17472e-08
		22.4	3.64431e-07	1.47567e-12	6.99753e-55	2.9283e-05	0.00296332	0.0158477	7.05565e-05	4.08942e-08
		22.5	3.64431e-07	1.47567e-12	6.99753e-55	2.78546e-05	0.00284712	0.0152358	6.27054e-05	3.23021e-08
		22.6	3.64431e-07	1.47567e-12	6.99753e-55	2.6496e-05	0.00273549	0.0146473	5.57289e-05	2.55287e-08
		22.7	3.64431e-07	1.47567e-12	6.99753e-55	2.52034e-05	0.00262821	0.014081	4.95118e-05	2.01429e-08
		22.8	3.64431e-07	1.47567e-12	6.99753e-55	2.39743e-05	0.00252517	0.0135365	4.39841e-05	1.59038e-08
		22.9	3.64431e-07	1.47567e-12	6.99753e-55	2.28051e-05	0.00242616	0.0130127	3.90504e-05	1.24943e-08
		23	3.64431e-07	1.47567e-12	6.99753e-55	2.16927e-05	0.00233103	0.0125089	3.46738e-05	9.81527e-09
		23.1	3.64431e-07	1.47567e-12	6.99753e-55	2.06349e-05	0.00223964	0.0120244	3.08162e-05	7.77281e-09
		23.2	3.64431e-07	1.47567e-12	6.99753e-55	1.96285e-05	0.00215182	0.0115584	2.73729e-05	6.13576e-09
		23.3	3.64431e-07	1.47567e-12	6.99753e-55	1.8671e-05	0.00206744	0.0111103	2.43117e-05	4.84081e-09
		23.4	3.64431e-07	1.47567e-12	6.99753e-55	1.77602e-05	0.00198637	0.0106793	2.15981e-05	3.82496e-09
		23.5	3.64431e-07	1.47567e-12	6.99753e-55	1.68939e-05	0.00190848	0.0102649	1.91899e-05	3.02567e-09
		23.6	3.64431e-07	1.47567e-12	6.99753e-55	1.60699e-05	0.00183365	0.00986637	1.70456e-05	2.39078e-09
		23.7	3.64431e-07	1.47567e-12	6.99753e-55	1.52862e-05	0.00176176	0.00948323	1.51303e-05	1.88214e-09
		23.8	3.64431e-07	1.47567e-12	6.99753e-55	1.45407e-05	0.00169268	0.00911482	1.34236e-05	1.47636e-09
		23.9	3.64431e-07	1.47567e-12	6.99753e-55	1.38316e-05	0.00162631	0.0087606	1.19166e-05	1.16187e-09
		24	3.64431e-07	1.47567e-12	6.99753e-55	1.3157e-05	0.00156254	0.00842002	1.05832e-05	9.17143e-10
		24.1	3.64431e-07	1.47567e-12	6.99753e-55	1.25154e-05	0.00150128	0.00809257	9.39877e-06	7.24525e-10
		24.2	3.64431e-07	1.47567e-12	6.99753e-55	1.1905e-05	0.00144242	0.00777776	8.34546e-06	5.7203e-10
		24.3	3.64431e-07	1.47567e-12	6.99753e-55	1.13244e-05	0.00138586	0.0074751	7.40874e-06	4.50877e-10
		24.4	3.64431e-07	1.47567e-12	6.99753e-55	1.07721e-05	0.00133152	0.00718413	6.57633e-06	3.54676e-10
		24.5	3.64431e-07	1.47567e-12	6.99753e-55	1.02467e-05	0.00127931	0.0069044	5.83779e-06	2.79139e-10
		24.6	3.64431e-07	1.47567e-12	6.99753e-55	9.74699e-06	0.00122915	0.00663549	5.18252e-06	2.20095e-10
		24.7	3.64431e-07	1.47567e-12	6.99753e-55	9.27163e-06	0.00118096	0.00637698	4.60048e-06	1.73664e-10
		24.8	3.64431e-07	1.47567e-12	6.99753e-55	8.81944e-06	0.00113465	0.00612849	4.08335e-06	1.36909e-10
		24.9	3.64431e-07	1.47567e-12	6.99753e-55	8.38931e-06	0.00109016	0.00588962	3.62422e-06	1.078e-10
		25	3.64431e-07	1.47567e-12	6.99753e-55	7.98016e-06	0.00104742	0.00566	3.2168e-06	8.48502e-11

## Sheet: Fig. 4e
Figure 4
Panel e	Feedback loop model								Feedforward plus feedback loop model
		relative CDK2 activity								relative CDK2 activity
	log(Mitogens) (au)	Pre-R (4hrs)	Post-R (4hr)	Post-R (10hr)	Post-R (15hr)	Post-R (24hr)			log(Mitogens) (au)	Pre-R (4hrs)	Post-R (4hr)	Post-R (10hr)	Post-R (15hr)	Post-R (24hr)
	-2	1.10528e-13	0.903189	0.903111	0.903111	0.903111			-2	-5.96322e-113	0.908231	0.803987	0.380917	0.01666
	-1.22185	1.10528e-13	0.903189	0.903111	0.903111	0.903111			-1.22185	-6.02082e-87	0.908231	0.804009	0.380956	0.0166628
	-0.958607	1.10528e-13	0.903189	0.903111	0.903111	0.903111			-0.958607	6.40793e-103	0.908233	0.804124	0.38116	0.016677
	-0.79588	1.10528e-13	0.903189	0.903111	0.903111	0.903111			-0.79588	2.07212e-83	0.908237	0.804412	0.381669	0.0167128
	-0.677781	1.10528e-13	0.903189	0.903111	0.903111	0.903111			-0.677781	2.85293e-69	0.908245	0.804958	0.382638	0.016781
	-0.585027	1.10528e-13	0.903189	0.903111	0.903111	0.903111			-0.585027	3.40443e-58	0.908259	0.805862	0.384252	0.0168951
	-0.508638	1.10528e-13	0.903189	0.903111	0.903111	0.903111			-0.508638	4.15454e-49	0.908279	0.80725	0.386753	0.017073
	-0.443697	1.10529e-13	0.903189	0.903111	0.903111	0.903111			-0.443697	1.9886e-41	0.908308	0.809299	0.390494	0.0173418
	-0.387216	1.10541e-13	0.903189	0.903111	0.903111	0.903111			-0.387216	8.38498e-35	0.908348	0.812284	0.396056	0.0177476
	-0.337242	1.10627e-13	0.903189	0.903111	0.903111	0.903111			-0.337242	5.24211e-29	0.908405	0.8167	0.404538	0.0183807
	-0.29243	1.11103e-13	0.903189	0.903111	0.903111	0.903111			-0.29243	6.91028e-24	0.908487	0.823728	0.418962	0.0195132
	-0.251812	1.13269e-13	0.903189	0.903111	0.903111	0.903111			-0.251812	3.87038e-19	0.908619	0.848097	0.53548	0.0774982
	-0.21467	1.21746e-13	0.903189	0.903111	0.903111	0.903111			-0.21467	7.47321e-12	0.908806	0.90757	0.907013	0.906873
	-0.180456	1.53072e-13	0.903189	0.903111	0.903111	0.903111			-0.180456	8.0931e-07	0.908846	0.90875	0.908737	0.908735
	-0.148742	2.86383e-13	0.903189	0.903111	0.903111	0.903111			-0.148742	0.00339747	0.908849	0.908777	0.90877	0.908769
	-0.119186	1.25812e-12	0.903189	0.903111	0.903111	0.903111			-0.119186	0.747784	0.90885	0.90878	0.908774	0.908773
	-0.091515	2.33671e-11	0.903189	0.903111	0.903111	0.903111			-0.091515	0.845009	0.90885	0.908781	0.908775	0.908774
	-0.0655015	2.35962e-09	0.903189	0.903111	0.903111	0.903111			-0.0655015	0.860182	0.90885	0.908782	0.908776	0.908775
	-0.0409586	8.2593e-07	0.903189	0.903111	0.903111	0.903111			-0.0409586	0.866308	0.90885	0.908782	0.908776	0.908775
	-0.0177288	0.000399999	0.903189	0.903111	0.903111	0.903111			-0.0177288	0.869702	0.90885	0.908783	0.908776	0.908775
	0.00432137	0.0620301	0.903189	0.903111	0.903111	0.903111			0.00432137	0.871922	0.90885	0.908783	0.908777	0.908776
	0.0253059	0.423921	0.903189	0.903111	0.903111	0.903111			0.0253059	0.873524	0.90885	0.908783	0.908777	0.908776
	0.045323	0.637587	0.903189	0.903111	0.903111	0.903111			0.045323	0.874754	0.90885	0.908783	0.908777	0.908776
	0.064458	0.726472	0.903189	0.903111	0.903111	0.903111			0.064458	0.875729	0.90885	0.908783	0.908777	0.908776
	0.0827854	0.770752	0.903189	0.903111	0.903111	0.903111			0.0827854	0.876518	0.90885	0.908783	0.908777	0.908776
	0.100371	0.796202	0.903189	0.903111	0.903111	0.903111			0.100371	0.877163	0.90885	0.908783	0.908777	0.908776
	0.117271	0.812349	0.903189	0.903111	0.903111	0.903111			0.117271	0.877692	0.90885	0.908783	0.908777	0.908776
	0.133539	0.82334	0.903189	0.903111	0.903111	0.903111			0.133539	0.87813	0.90885	0.908783	0.908777	0.908776
	0.149219	0.83122	0.903189	0.903111	0.903111	0.903111			0.149219	0.878494	0.90885	0.908783	0.908777	0.908776
	0.164353	0.837097	0.903189	0.903111	0.903111	0.903111			0.164353	0.878798	0.90885	0.908783	0.908777	0.908776
	0.178977	0.841618	0.903189	0.903111	0.903111	0.903111			0.178977	0.879054	0.90885	0.908783	0.908777	0.908776
	0.193125	0.845184	0.903189	0.903111	0.903111	0.903111			0.193125	0.87927	0.90885	0.908783	0.908777	0.908776
	0.206826	0.848054	0.903189	0.903111	0.903111	0.903111			0.206826	0.879455	0.90885	0.908783	0.908777	0.908776
	0.220108	0.850404	0.903189	0.903111	0.903111	0.903111			0.220108	0.879614	0.90885	0.908783	0.908777	0.908776
	0.232996	0.852355	0.903189	0.903111	0.903111	0.903111			0.232996	0.87975	0.90885	0.908783	0.908777	0.908776
	0.245513	0.853994	0.903189	0.903111	0.903111	0.903111			0.245513	0.879869	0.90885	0.908783	0.908777	0.908776
	0.257679	0.855387	0.903189	0.903111	0.903111	0.903111			0.257679	0.879973	0.90885	0.908783	0.908777	0.908776
	0.269513	0.856582	0.903189	0.903111	0.903111	0.903111			0.269513	0.880064	0.90885	0.908783	0.908777	0.908776
	0.281033	0.857614	0.903189	0.903111	0.903111	0.903111			0.281033	0.880144	0.90885	0.908783	0.908777	0.908776
	0.292256	0.858512	0.903189	0.903111	0.903111	0.903111			0.292256	0.880215	0.90885	0.908783	0.908777	0.908776
	0.303196	0.859299	0.903189	0.903111	0.903111	0.903111			0.303196	0.880278	0.90885	0.908783	0.908777	0.908776
	0.313867	0.859993	0.903189	0.903111	0.903111	0.903111			0.313867	0.880334	0.90885	0.908783	0.908777	0.908776
	0.324282	0.860607	0.903189	0.903111	0.903111	0.903111			0.324282	0.880385	0.90885	0.908783	0.908777	0.908776
	0.334454	0.861154	0.903189	0.903111	0.903111	0.903111			0.334454	0.88043	0.90885	0.908783	0.908777	0.908776
	0.344392	0.861642	0.903189	0.903111	0.903111	0.903111			0.344392	0.880471	0.90885	0.908783	0.908777	0.908776
	0.354108	0.862081	0.903189	0.903111	0.903111	0.903111			0.354108	0.880508	0.90885	0.908783	0.908777	0.908776
	0.363612	0.862475	0.903189	0.903111	0.903111	0.903111			0.363612	0.880541	0.90885	0.908783	0.908777	0.908776
	0.372912	0.862832	0.903189	0.903111	0.903111	0.903111			0.372912	0.880572	0.90885	0.908783	0.908777	0.908776
	0.382017	0.863156	0.903189	0.903111	0.903111	0.903111			0.382017	0.8806	0.90885	0.908783	0.908777	0.908776
	0.390935	0.86345	0.903189	0.903111	0.903111	0.903111			0.390935	0.880625	0.90885	0.908783	0.908777	0.908776
	0.399674	0.863718	0.903189	0.903111	0.903111	0.903111			0.399674	0.880648	0.90885	0.908783	0.908777	0.908776
	0.40824	0.863962	0.903189	0.903111	0.903111	0.903111			0.40824	0.88067	0.90885	0.908783	0.908777	0.908776
	0.416641	0.864187	0.903189	0.903111	0.903111	0.903111			0.416641	0.88069	0.90885	0.908783	0.908777	0.908776
	0.424882	0.864393	0.903189	0.903111	0.903111	0.903111			0.424882	0.880708	0.90885	0.908783	0.908777	0.908776
	0.432969	0.864582	0.903189	0.903111	0.903111	0.903111			0.432969	0.880725	0.90885	0.908783	0.908777	0.908776
	0.440909	0.864757	0.903189	0.903111	0.903111	0.903111			0.440909	0.88074	0.90885	0.908783	0.908777	0.908776
	0.448706	0.864918	0.903189	0.903111	0.903111	0.903111			0.448706	0.880754	0.90885	0.908783	0.908777	0.908776
	0.456366	0.865068	0.903189	0.903111	0.903111	0.903111			0.456366	0.880768	0.90885	0.908783	0.908777	0.908776
	0.463893	0.865206	0.903189	0.903111	0.903111	0.903111			0.463893	0.88078	0.90885	0.908783	0.908777	0.908776
	0.471292	0.865335	0.903189	0.903111	0.903111	0.903111			0.471292	0.880792	0.90885	0.908783	0.908777	0.908776
	0.478566	0.865454	0.903189	0.903111	0.903111	0.903111			0.478566	0.880802	0.90885	0.908783	0.908777	0.908776
	0.485721	0.865565	0.903189	0.903111	0.903111	0.903111			0.485721	0.880812	0.90885	0.908783	0.908777	0.908776
	0.49276	0.865669	0.903189	0.903111	0.903111	0.903111			0.49276	0.880822	0.90885	0.908783	0.908777	0.908776
	0.499687	0.865766	0.903189	0.903111	0.903111	0.903111			0.499687	0.880831	0.90885	0.908783	0.908777	0.908776
	0.506505	0.865856	0.903189	0.903111	0.903111	0.903111			0.506505	0.880839	0.90885	0.908783	0.908777	0.908776
	0.513218	0.865941	0.903189	0.903111	0.903111	0.903111			0.513218	0.880846	0.90885	0.908783	0.908777	0.908776
	0.519828	0.86602	0.903189	0.903111	0.903111	0.903111			0.519828	0.880854	0.90885	0.908783	0.908777	0.908776
	0.526339	0.866095	0.903189	0.903111	0.903111	0.903111			0.526339	0.880861	0.90885	0.908783	0.908777	0.908776
	0.532754	0.866165	0.903189	0.903111	0.903111	0.903111			0.532754	0.880867	0.90885	0.908783	0.908777	0.908776
	0.539076	0.866231	0.903189	0.903111	0.903111	0.903111			0.539076	0.880873	0.90885	0.908783	0.908777	0.908776
	0.545307	0.866293	0.903189	0.903111	0.903111	0.903111			0.545307	0.880879	0.90885	0.908783	0.908777	0.908776
	0.55145	0.866351	0.903189	0.903111	0.903111	0.903111			0.55145	0.880884	0.90885	0.908783	0.908777	0.908776
	0.557507	0.866406	0.903189	0.903111	0.903111	0.903111			0.557507	0.880889	0.90885	0.908783	0.908777	0.908776
	0.563481	0.866458	0.903189	0.903111	0.903111	0.903111			0.563481	0.880894	0.90885	0.908783	0.908777	0.908776
	0.569374	0.866507	0.903189	0.903111	0.903111	0.903111			0.569374	0.880898	0.90885	0.908783	0.908777	0.908776
	0.575188	0.866554	0.903189	0.903111	0.903111	0.903111			0.575188	0.880902	0.90885	0.908783	0.908777	0.908776
	0.580925	0.866598	0.903189	0.903111	0.903111	0.903111			0.580925	0.880907	0.90885	0.908783	0.908777	0.908776
	0.586587	0.866639	0.903189	0.903111	0.903111	0.903111			0.586587	0.88091	0.90885	0.908783	0.908777	0.908776
	0.592177	0.866679	0.903189	0.903111	0.903111	0.903111			0.592177	0.880914	0.90885	0.908783	0.908777	0.908776
	0.597695	0.866716	0.903189	0.903111	0.903111	0.903111			0.597695	0.880917	0.90885	0.908783	0.908777	0.908776
	0.603144	0.866752	0.903189	0.903111	0.903111	0.903111			0.603144	0.880921	0.90885	0.908783	0.908777	0.908776
	0.608526	0.866785	0.903189	0.903111	0.903111	0.903111			0.608526	0.880924	0.90885	0.908783	0.908777	0.908776
	0.613842	0.866817	0.903189	0.903111	0.903111	0.903111			0.613842	0.880927	0.90885	0.908783	0.908777	0.908776
	0.619093	0.866848	0.903189	0.903111	0.903111	0.903111			0.619093	0.88093	0.90885	0.908783	0.908777	0.908776
	0.624282	0.866877	0.903189	0.903111	0.903111	0.903111			0.624282	0.880932	0.90885	0.908783	0.908777	0.908776
	0.62941	0.866905	0.903189	0.903111	0.903111	0.903111			0.62941	0.880935	0.90885	0.908783	0.908777	0.908776
	0.634477	0.866931	0.903189	0.903111	0.903111	0.903111			0.634477	0.880937	0.90885	0.908783	0.908777	0.908776
	0.639486	0.866956	0.903189	0.903111	0.903111	0.903111			0.639486	0.880939	0.90885	0.908783	0.908777	0.908776
	0.644439	0.86698	0.903189	0.903111	0.903111	0.903111			0.644439	0.880942	0.90885	0.908783	0.908777	0.908776
	0.649335	0.867003	0.903189	0.903111	0.903111	0.903111			0.649335	0.880944	0.90885	0.908783	0.908777	0.908776
	0.654177	0.867025	0.903189	0.903111	0.903111	0.903111			0.654177	0.880946	0.90885	0.908783	0.908777	0.908776
	0.658965	0.867046	0.903189	0.903111	0.903111	0.903111			0.658965	0.880948	0.90885	0.908783	0.908777	0.908776
	0.663701	0.867066	0.903189	0.903111	0.903111	0.903111			0.663701	0.88095	0.90885	0.908783	0.908777	0.908776
	0.668386	0.867085	0.903189	0.903111	0.903111	0.903111			0.668386	0.880951	0.90885	0.908783	0.908777	0.908776
	0.673021	0.867103	0.903189	0.903111	0.903111	0.903111			0.673021	0.880953	0.90885	0.908783	0.908777	0.908776
	0.677607	0.86712	0.903189	0.903111	0.903111	0.903111			0.677607	0.880955	0.90885	0.908783	0.908777	0.908776
	0.682145	0.867137	0.903189	0.903111	0.903111	0.903111			0.682145	0.880956	0.90885	0.908783	0.908777	0.908776
	0.686636	0.867153	0.903189	0.903111	0.903111	0.903111			0.686636	0.880958	0.90885	0.908783	0.908777	0.908776
	0.691081	0.867169	0.903189	0.903111	0.903111	0.903111			0.691081	0.880959	0.90885	0.908783	0.908777	0.908776
	0.695482	0.867184	0.903189	0.903111	0.903111	0.903111			0.695482	0.880961	0.90885	0.908783	0.908777	0.908776
	0.699838	0.867198	0.903189	0.903111	0.903111	0.903111			0.699838	0.880962	0.90885	0.908783	0.908777	0.908776
	0.704151	0.867212	0.903189	0.903111	0.903111	0.903111			0.704151	0.880963	0.90885	0.908783	0.908777	0.908776
	0.708421	0.867225	0.903189	0.903111	0.903111	0.903111			0.708421	0.880964	0.90885	0.908783	0.908777	0.908776
	0.71265	0.867237	0.903189	0.903111	0.903111	0.903111			0.71265	0.880966	0.90885	0.908783	0.908777	0.908776
	0.716838	0.867249	0.903189	0.903111	0.903111	0.903111			0.716838	0.880967	0.90885	0.908783	0.908777	0.908776
	0.720986	0.867261	0.903189	0.903111	0.903111	0.903111			0.720986	0.880968	0.90885	0.908783	0.908777	0.908776
	0.725095	0.867272	0.903189	0.903111	0.903111	0.903111			0.725095	0.880969	0.90885	0.908783	0.908777	0.908776
	0.729165	0.867283	0.903189	0.903111	0.903111	0.903111			0.729165	0.88097	0.90885	0.908783	0.908777	0.908776
	0.733197	0.867293	0.903189	0.903111	0.903111	0.903111			0.733197	0.880971	0.90885	0.908783	0.908777	0.908776
	0.737193	0.867303	0.903189	0.903111	0.903111	0.903111			0.737193	0.880972	0.90885	0.908783	0.908777	0.908776
	0.741152	0.867313	0.903189	0.903111	0.903111	0.903111			0.741152	0.880973	0.90885	0.908783	0.908777	0.908776
	0.745075	0.867322	0.903189	0.903111	0.903111	0.903111			0.745075	0.880973	0.90885	0.908783	0.908777	0.908776
	0.748963	0.867331	0.903189	0.903111	0.903111	0.903111			0.748963	0.880974	0.90885	0.908783	0.908777	0.908776
	0.752816	0.86734	0.903189	0.903111	0.903111	0.903111			0.752816	0.880975	0.90885	0.908783	0.908777	0.908776
	0.756636	0.867348	0.903189	0.903111	0.903111	0.903111			0.756636	0.880976	0.90885	0.908783	0.908777	0.908776
	0.760422	0.867356	0.903189	0.903111	0.903111	0.903111			0.760422	0.880977	0.90885	0.908783	0.908777	0.908776
	0.764176	0.867364	0.903189	0.903111	0.903111	0.903111			0.764176	0.880977	0.90885	0.908783	0.908777	0.908776
	0.767898	0.867372	0.903189	0.903111	0.903111	0.903111			0.767898	0.880978	0.90885	0.908783	0.908777	0.908776
	0.771587	0.867379	0.903189	0.903111	0.903111	0.903111			0.771587	0.880979	0.90885	0.908783	0.908777	0.908776
	0.775246	0.867386	0.903189	0.903111	0.903111	0.903111			0.775246	0.88098	0.90885	0.908783	0.908777	0.908776
	0.778874	0.867393	0.903189	0.903111	0.903111	0.903111			0.778874	0.88098	0.90885	0.908783	0.908777	0.908776
	0.782473	0.867399	0.903189	0.903111	0.903111	0.903111			0.782473	0.880981	0.90885	0.908783	0.908777	0.908776
	0.786041	0.867406	0.903189	0.903111	0.903111	0.903111			0.786041	0.880981	0.90885	0.908783	0.908777	0.908776
	0.789581	0.867412	0.903189	0.903111	0.903111	0.903111			0.789581	0.880982	0.90885	0.908783	0.908777	0.908776
	0.793092	0.867418	0.903189	0.903111	0.903111	0.903111			0.793092	0.880982	0.90885	0.908783	0.908777	0.908776
	0.796574	0.867423	0.903189	0.903111	0.903111	0.903111			0.796574	0.880983	0.90885	0.908783	0.908777	0.908776
	0.800029	0.867429	0.903189	0.903111	0.903111	0.903111			0.800029	0.880984	0.90885	0.908783	0.908777	0.908776
	0.803457	0.867434	0.903189	0.903111	0.903111	0.903111			0.803457	0.880984	0.90885	0.908783	0.908777	0.908776
	0.806858	0.86744	0.903189	0.903111	0.903111	0.903111			0.806858	0.880984	0.90885	0.908783	0.908777	0.908776
	0.810233	0.867445	0.903189	0.903111	0.903111	0.903111			0.810233	0.880985	0.90885	0.908783	0.908777	0.908776
	0.813581	0.86745	0.903189	0.903111	0.903111	0.903111			0.813581	0.880985	0.90885	0.908783	0.908777	0.908776
	0.816904	0.867454	0.903189	0.903111	0.903111	0.903111			0.816904	0.880986	0.90885	0.908783	0.908777	0.908776
	0.820201	0.867459	0.903189	0.903111	0.903111	0.903111			0.820201	0.880986	0.90885	0.908783	0.908777	0.908776
	0.823474	0.867463	0.903189	0.903111	0.903111	0.903111			0.823474	0.880987	0.90885	0.908783	0.908777	0.908776
	0.826723	0.867468	0.903189	0.903111	0.903111	0.903111			0.826723	0.880987	0.90885	0.908783	0.908777	0.908776
	0.829947	0.867472	0.903189	0.903111	0.903111	0.903111			0.829947	0.880988	0.90885	0.908783	0.908777	0.908776
	0.833147	0.867476	0.903189	0.903111	0.903111	0.903111			0.833147	0.880988	0.90885	0.908783	0.908777	0.908776
	0.836324	0.86748	0.903189	0.903111	0.903111	0.903111			0.836324	0.880988	0.90885	0.908783	0.908777	0.908776
	0.839478	0.867484	0.903189	0.903111	0.903111	0.903111			0.839478	0.880989	0.90885	0.908783	0.908777	0.908776
	0.842609	0.867488	0.903189	0.903111	0.903111	0.903111			0.842609	0.880989	0.90885	0.908783	0.908777	0.908776
	0.845718	0.867491	0.903189	0.903111	0.903111	0.903111			0.845718	0.880989	0.90885	0.908783	0.908777	0.908776
	0.848805	0.867495	0.903189	0.903111	0.903111	0.903111			0.848805	0.88099	0.90885	0.908783	0.908777	0.908776
	0.85187	0.867498	0.903189	0.903111	0.903111	0.903111			0.85187	0.88099	0.90885	0.908783	0.908777	0.908776
	0.854913	0.867502	0.903189	0.903111	0.903111	0.903111			0.854913	0.88099	0.90885	0.908783	0.908777	0.908776
	0.857935	0.867505	0.903189	0.903111	0.903111	0.903111			0.857935	0.880991	0.90885	0.908783	0.908777	0.908776
	0.860937	0.867508	0.903189	0.903111	0.903111	0.903111			0.860937	0.880991	0.90885	0.908783	0.908777	0.908776
	0.863917	0.867511	0.903189	0.903111	0.903111	0.903111			0.863917	0.880991	0.90885	0.908783	0.908777	0.908776
	0.866878	0.867514	0.903189	0.903111	0.903111	0.903111			0.866878	0.880991	0.90885	0.908783	0.908777	0.908776
	0.869818	0.867517	0.903189	0.903111	0.903111	0.903111			0.869818	0.880992	0.90885	0.908783	0.908777	0.908776
	0.872739	0.86752	0.903189	0.903111	0.903111	0.903111			0.872739	0.880992	0.90885	0.908783	0.908777	0.908776
	0.87564	0.867523	0.903189	0.903111	0.903111	0.903111			0.87564	0.880992	0.90885	0.908783	0.908777	0.908776
	0.878522	0.867525	0.903189	0.903111	0.903111	0.903111			0.878522	0.880992	0.90885	0.908783	0.908777	0.908776
	0.881385	0.867528	0.903189	0.903111	0.903111	0.903111			0.881385	0.880993	0.90885	0.908783	0.908777	0.908776
	0.884229	0.86753	0.903189	0.903111	0.903111	0.903111			0.884229	0.880993	0.90885	0.908783	0.908777	0.908776
	0.887054	0.867533	0.903189	0.903111	0.903111	0.903111			0.887054	0.880993	0.90885	0.908783	0.908777	0.908776
	0.889862	0.867535	0.903189	0.903111	0.903111	0.903111			0.889862	0.880993	0.90885	0.908783	0.908777	0.908776
	0.892651	0.867538	0.903189	0.903111	0.903111	0.903111			0.892651	0.880994	0.90885	0.908783	0.908777	0.908776
	0.895423	0.86754	0.903189	0.903111	0.903111	0.903111			0.895423	0.880994	0.90885	0.908783	0.908777	0.908776
	0.898176	0.867542	0.903189	0.903111	0.903111	0.903111			0.898176	0.880994	0.90885	0.908783	0.908777	0.908776
	0.900913	0.867544	0.903189	0.903111	0.903111	0.903111			0.900913	0.880994	0.90885	0.908783	0.908777	0.908776
	0.903633	0.867546	0.903189	0.903111	0.903111	0.903111			0.903633	0.880995	0.90885	0.908783	0.908777	0.908776
	0.906335	0.867549	0.903189	0.903111	0.903111	0.903111			0.906335	0.880995	0.90885	0.908783	0.908777	0.908776
	0.909021	0.867551	0.903189	0.903111	0.903111	0.903111			0.909021	0.880995	0.90885	0.908783	0.908777	0.908776
	0.91169	0.867552	0.903189	0.903111	0.903111	0.903111			0.91169	0.880995	0.90885	0.908783	0.908777	0.908776
	0.914343	0.867555	0.903189	0.903111	0.903111	0.903111			0.914343	0.880995	0.90885	0.908783	0.908777	0.908776
	0.91698	0.867556	0.903189	0.903111	0.903111	0.903111			0.91698	0.880995	0.90885	0.908783	0.908777	0.908776
	0.919601	0.867558	0.903189	0.903111	0.903111	0.903111			0.919601	0.880996	0.90885	0.908783	0.908777	0.908776
	0.922206	0.86756	0.903189	0.903111	0.903111	0.903111			0.922206	0.880996	0.90885	0.908783	0.908777	0.908776
	0.924796	0.867562	0.903189	0.903111	0.903111	0.903111			0.924796	0.880996	0.90885	0.908783	0.908777	0.908776
	0.92737	0.867563	0.903189	0.903111	0.903111	0.903111			0.92737	0.880996	0.90885	0.908783	0.908777	0.908776
	0.92993	0.867565	0.903189	0.903111	0.903111	0.903111			0.92993	0.880996	0.90885	0.908783	0.908777	0.908776
	0.932474	0.867567	0.903189	0.903111	0.903111	0.903111			0.932474	0.880996	0.90885	0.908783	0.908777	0.908776
	0.935003	0.867568	0.903189	0.903111	0.903111	0.903111			0.935003	0.880996	0.90885	0.908783	0.908777	0.908776
	0.937518	0.86757	0.903189	0.903111	0.903111	0.903111			0.937518	0.880997	0.90885	0.908783	0.908777	0.908776
	0.940018	0.867571	0.903189	0.903111	0.903111	0.903111			0.940018	0.880997	0.90885	0.908783	0.908777	0.908776
	0.942504	0.867573	0.903189	0.903111	0.903111	0.903111			0.942504	0.880997	0.90885	0.908783	0.908777	0.908776
	0.944976	0.867574	0.903189	0.903111	0.903111	0.903111			0.944976	0.880997	0.90885	0.908783	0.908777	0.908776
	0.947434	0.867576	0.903189	0.903111	0.903111	0.903111			0.947434	0.880997	0.90885	0.908783	0.908777	0.908776
	0.949878	0.867577	0.903189	0.903111	0.903111	0.903111			0.949878	0.880997	0.90885	0.908783	0.908777	0.908776
	0.952308	0.867579	0.903189	0.903111	0.903111	0.903111			0.952308	0.880997	0.90885	0.908783	0.908777	0.908776
	0.954725	0.86758	0.903189	0.903111	0.903111	0.903111			0.954725	0.880998	0.90885	0.908783	0.908777	0.908776
	0.957128	0.867581	0.903189	0.903111	0.903111	0.903111			0.957128	0.880998	0.90885	0.908783	0.908777	0.908776
	0.959518	0.867582	0.903189	0.903111	0.903111	0.903111			0.959518	0.880998	0.90885	0.908783	0.908777	0.908776
	0.961895	0.867584	0.903189	0.903111	0.903111	0.903111			0.961895	0.880998	0.90885	0.908783	0.908777	0.908776
	0.96426	0.867585	0.903189	0.903111	0.903111	0.903111			0.96426	0.880998	0.90885	0.908783	0.908777	0.908776
	0.966611	0.867586	0.903189	0.903111	0.903111	0.903111			0.966611	0.880998	0.90885	0.908783	0.908777	0.908776
	0.96895	0.867587	0.903189	0.903111	0.903111	0.903111			0.96895	0.880998	0.90885	0.908783	0.908777	0.908776
	0.971276	0.867588	0.903189	0.903111	0.903111	0.903111			0.971276	0.880998	0.90885	0.908783	0.908777	0.908776
	0.97359	0.867589	0.903189	0.903111	0.903111	0.903111			0.97359	0.880999	0.90885	0.908783	0.908777	0.908776
	0.975891	0.867591	0.903189	0.903111	0.903111	0.903111			0.975891	0.880999	0.90885	0.908783	0.908777	0.908776
	0.978181	0.867591	0.903189	0.903111	0.903111	0.903111			0.978181	0.880999	0.90885	0.908783	0.908777	0.908776
	0.980458	0.867593	0.903189	0.903111	0.903111	0.903111			0.980458	0.880999	0.90885	0.908783	0.908777	0.908776
	0.982723	0.867594	0.903189	0.903111	0.903111	0.903111			0.982723	0.880999	0.90885	0.908783	0.908777	0.908776
	0.984977	0.867595	0.903189	0.903111	0.903111	0.903111			0.984977	0.880999	0.90885	0.908783	0.908777	0.908776
	0.987219	0.867596	0.903189	0.903111	0.903111	0.903111			0.987219	0.880999	0.90885	0.908783	0.908777	0.908776
	0.98945	0.867596	0.903189	0.903111	0.903111	0.903111			0.98945	0.880999	0.90885	0.908783	0.908777	0.908776
	0.991669	0.867598	0.903189	0.903111	0.903111	0.903111			0.991669	0.880999	0.90885	0.908783	0.908777	0.908776
	0.993877	0.867598	0.903189	0.903111	0.903111	0.903111			0.993877	0.880999	0.90885	0.908783	0.908777	0.908776
	0.996074	0.867599	0.903189	0.903111	0.903111	0.903111			0.996074	0.880999	0.90885	0.908783	0.908777	0.908776
	0.998259	0.8676	0.903189	0.903111	0.903111	0.903111			0.998259	0.881	0.90885	0.908783	0.908777	0.908776

## Sheet: Fig. 4f
Figure 4
Panel f
			Fraction cells with high CDK2 activity
		log(MEKi) (nM)	pre-R: 4hr		Post-R: 4hr		Post-R: 10hr		Post-R: 15hr		Post-R: 24hr
		-2.5	1	1	1	0.995763	1	1	1	1	1	1
		-1	0.975559	0.703876	1	1	0.971582	0.997454	0.929382	0.980464	0.881316	0.877852
		-0.5	0.824002	0.503225	0.994475	0.977273	0.893654	0.945782	0.775345	0.917733	0.646552	0.860345
		0	0.443916	0.215361	0.98773	0.984314	0.83508	0.918663	0.71209	0.671302	0.62802	0.303767
		0.5	0.29435	0.0386912	0.951515	0.979221	0.805666	0.849275	0.673771	0.574696	0.64459	0.146952
		1	0.421042	0.124782	0.971429	0.967626	0.835176	0.888656	0.699173	0.5161	0.357355	0.120448
		1.5	0.305871	0.217813	0.983146	0.978495	0.846788	0.890268	0.754328	0.522782	0.190217	0.135717
		2	0.361057	0.132576	0.975758	0.977778	0.857965	0.930216	0.639855	0.497036	0.217391	0.163666
