# Supplementary material for: Loss of CDK4/6 activity in S/G2 phase leads to cell cycle reversal
Source: Nature. 2023 Jul 5;619(7969):363–70. doi: 10.1038/s41586-023-06274-3 (PMC10338338; doi:10.1038/s41586-023-06274-3)
Supplement: Supplementary file 14 — Source Data Extended Data Fig. 1 [file 41586_2023_6274_MOESM14_ESM.xlsx]

## Sheet: ED Fig. 1a
Extended Data Fig. 1
	MCF7													U2OS													RPE-1													HLF
	DMSO			Mitogen Removal			MEKi			CDK4/6i				DMSO			Mitogen Removal			MEKi			CDK4/6i				DMSO			Mitogen Removal			MEKi			CDK4/6i				DMSO			Mitogen Removal			MEKi			CDK4/6i
	Log2(DAPI)	Log2(p-Rb)		Log2(DAPI)	Log2(p-Rb)		Log2(DAPI)	Log2(p-Rb)		Log2(DAPI)	Log2(p-Rb)			Log2(DAPI)	Log2(p-Rb)		Log2(DAPI)	Log2(p-Rb)		Log2(DAPI)	Log2(p-Rb)		Log2(DAPI)	Log2(p-Rb)			Log2(DAPI)	Log2(p-Rb)		Log2(DAPI)	Log2(p-Rb)		Log2(DAPI)	Log2(p-Rb)		Log2(DAPI)	Log2(p-Rb)			Log2(DAPI)	Log2(p-Rb)		Log2(DAPI)	Log2(p-Rb)		Log2(DAPI)	Log2(p-Rb)		Log2(DAPI)
	22.0884	17.3526		21.9149	16.5791		17.8354	17.3818		23.252	20.0618			22.2902	22.1533		23.095	22.3183		22.1036	18.8334		17.0837	6.0942			19.1833	18.5814		19.1826	18.7		19.1751	17.8103		19.2003	17.7167			22.369	22.7176		21.9402	20.4323		21.7874	18.6044		21.9328
	21.9241	20.4908		22.8658	19.5976		17.888	15.829		22.1637	18.4232			23.094	23.1854		21.9796	21.1233		21.7286	19.8754		22.1573	19.22			20.2887	22.257		19.0881	20.661		20.1654	18.6344		19.0003	17.7133			21.921	22.4327		21.9163	19.2336		21.9424	19.8688		21.9166
	22.1498	21.1286		21.8804	17.6821		22.0389	22.2465		22.2981	17.9917			22.1032	22.1184		23.2058	22.4879		21.9362	18.6204		22.1805	17.981			19.1873	18.402		19.109	18.2391		19.0135	17.9501		19.1704	18.5081			21.8753	22.4256		21.8069	17.8693		21.9585	19.4351		22.0049
	22.1413	21.1805		17.09	12.8896		16.8008	14.9966		22.247	17.5959			22.1105	22.1641		22.4573	19.1791		15.963	10.0622		22.1695	17.8594			19.2025	18.1851		20.1674	19.1105		19.1936	18.0385		19.1566	18.0087			21.9568	22.4715		21.8921	19.3234		21.9353	18.867		22.0912
	21.9506	21.4439		22.8899	20.4084		24.1598	20.5395		22.1723	18.3689			22.1087	21.7824		22.1032	18.1455		22.0399	20.6679		21.2458	19.0892			19.2139	21.1727		19.3262	17.919		19.198	18.2626		19.1597	18.0308			21.9199	22.4783		22.0737	21.3262		21.9491	18.3392		21.9665
	23.1105	21.4097		22.2704	20.8923		17.3967	16.7083		22.2945	20.1638			22.0766	21.6072		21.9113	18.4397		21.7713	19.3776		21.0151	18.2478			19.1718	18.3967		19.2085	18.7009		19.1787	18.3801		19.1697	18.4927			22.4861	22.8389		21.8233	19.4264		21.9406	18.7705		21.98
	22.0816	17.2498		23.1286	22.4543		23.5553	23.2017		23.8255	21.608			22.2193	22.6635		22.2313	18.1551		22.0829	19.4065		21.8093	18.6107			20.9164	20.8188		19.1292	17.6493		19.2432	18.0954		19.1451	17.9238			22.8641	23.3882		21.8831	19.9046		21.9446	19.5466		21.9435
	24.1785	22.1531		22.1694	17.8805		23.5468	22.5925		22.2115	19.5631			23.9377	22.5878		23.0668	22.5783		22.165	19.6394		21.061	19.4691			20.3491	20.6889		19.2078	18.1127		19.2792	18.4453		19.1173	17.7104			22.7362	22.9434		21.9936	19.559		21.8714	18.4714		21.9461
	23.233	22.5241		23.4927	19.6648		22.1573	23.041		22.683	18.0466			22.8795	22.4731		22.2644	18.4533		21.9217	18.4734		20.8529	16.3317			20.2696	21.87		20.186	19.291		19.194	18.8299		19.1975	18.1531			21.9542	22.641		22.1128	20.4198		21.8156	18.2419		21.8893
	23.2019	22.1458		24.0589	23.5049		22.9831	19.0352		22.1825	18.6823			22.4934	20.8031		21.9113	17.6904		16.8347	12.9744		21.7954	17.8889			20.337	21.929		19.1373	18.3978		20.2508	19.0325		19.0789	17.452			21.8687	22.2641		22.0339	19.0833		21.8434	19.4359		21.9182
	22.1445	16.8476		19.0485	16.06		23.1619	19.6345		22.306	19.5604			22.8173	22.6746		22.1623	17.3502		21.9708	19.2915		20.7637	15.3637			19.2388	18.9938		19.1903	18.1645		19.1042	18.3162		19.0972	17.841			21.9185	22.3121		21.8823	19.3451		21.9235	19.0771		21.7507
	21.973	21.6186		24.0817	23.7289		22.8644	19.381		23.0526	18.5837			23.3639	21.871		22.6524	21.6519		22.793	23.0923		21.3222	17.9446			19.2709	18.3713		19.0277	18.2842		19.1085	18.218		19.1935	18.1663			21.9259	22.2428		21.9558	19.1		21.9155	18.906		21.878
	22.1472	17.8305		24.0532	23.2604		22.14	22.9777		22.1702	18.7399			22.0724	20.0999		22.2219	18.0527		22.8897	23.441		22.0841	19.1678			19.9501	21.5966		19.1544	18.2785		19.1901	18.344		19.1234	18.2467			21.9531	20.9959		22.0149	20.0045		21.9475	18.5756		22.8948
	21.9612	15.9832		23.2919	19.4772		22.9769	19.0569		22.1524	19.8513			23.1397	22.0309		23.0773	21.9277		21.6264	18.7578		21.7207	18.9916			19.4401	21.5262		19.1053	18.4944		19.2442	18.7554		19.2036	17.8149			21.9065	22.7199		22.0189	20.4309		21.8632	18.1207		21.9206
	23.1868	22.2648		23.3664	20.8906		23.1543	19.6274		23.0928	18.0747			23.6033	22.8742		23.0805	22.4088		20.2135	17.3063		21.9442	20.414			19.174	20.9463		18.9686	18.3885		19.2063	18.3064		19.2712	17.649			21.9649	22.3554		21.9008	19.965		21.9233	19.3211		22.0011
	22.2835	20.8933		22.7582	21.3137		22.9217	19.5302		23.0648	19.0303			22.1173	21.6535		22.2212	17.158		22.5733	23.2728		20.6375	16.633			19.1931	18.3201		18.9892	17.9007		19.319	17.899		19.219	17.774			21.9611	22.7382		21.9982	19.7546		21.9502	18.4362		22.0165
	23.2352	21.7211		22.237	17.9601		15.5712	10.033		22.1754	17.5569			23.6904	23.0026		23.1393	22.7252		23.6213	22.0525		20.5662	16.3555			19.181	18.4395		20.157	21.6999		19.2182	18.6511		19.2598	17.6121			21.951	19.438		22.1938	22.0274		22.9824	20.5249		21.906
	22.3108	18.1743		19.9676	18.2061		23.0476	18.9348		22.2235	18.7931			22.0157	21.2021		23.1234	22.4299		22.0048	20.1773		22.1862	19.7352			19.8003	21.4049		20.2348	19.0302		20.3129	19.4093		19.2036	17.8551			22.0266	21.3032		22.0345	20.6126		21.8506	18.9862		22.6501
	16.3887	12.5681		23.1158	18.3005		23.3062	22.5973		22.3519	19.2935			23.2692	22.9647		23.9473	23.3456		22.9297	21.2404		21.1259	18.3875			20.1459	21.4737		19.1715	18.2819		19.2846	18.2025		19.1089	17.9565			22.0056	21.9473		22.0228	19.4651		21.9585	17.7972		21.9067
	23.1209	21.8597		22.8992	20.3984		21.9358	17.9596		23.2192	19.8247			23.0672	22.4399		22.5112	21.6084		23.898	24.112		21.2855	18.6302			20.1947	19.939		19.2531	18.4672		19.2261	18.3075		19.1401	17.6334			22.0504	20.5665		22.0981	21.4976		21.9802	18.7665		21.8593
	22.1795	17.2203		23.2969	19.194		22.9621	23.4531		22.0325	19.1031			23.0294	23.42		22.2522	17.6299		22.4046	22.48		20.8933	17.1172			20.3424	21.9613		18.8277	21.1347		20.2006	18.8398		19.212	18.1298			21.9397	20.1779		22.1389	21.7318		21.9502	19.6434		21.94
	22.0345	16.4067		22.1181	18.1866		20.0051	15.7404		22.2473	18.28			23.1092	23.1609		23.9345	22.9871		22.9387	22.8653		21.4556	18.373			19.1654	18.4166		19.2606	21.37		19.2019	17.7259		19.2344	17.9721			21.9068	19.7329		21.9245	19.4972		21.8821	18.6746		22.0728
	24.2149	22.443		23.3932	20.2353		22.3067	18.896		22.2703	18.1372			23.122	22.2759		22.1944	18.5891		22.0152	18.9966		20.8335	17.4978			19.253	18.0991		19.2203	18.0625		19.2761	18.569		19.2703	17.7957			23.0141	23.4319		21.8915	20.557		21.9509	18.8112		21.9788
	22.2273	18.0387		17.2171	15.2111		22.0138	18.2505		22.0762	20.5529			22.9411	23.5379		22.9122	22.3109		21.8968	19.129		21.0108	17.4773			18.5773	20.5695		19.1323	18.2703		19.2759	17.9335		19.25	17.4067			22.1638	22.9222		23.0917	21.1861		21.9168	18.4369		21.9594
	22.0646	16.057		22.1801	20.656		23.0004	23.7232		22.2344	18.2482			22.8682	22.7505		22.1997	19.7653		22.9106	22.4397		21.6066	18.0996			19.4287	21.3429		19.0612	18.3176		20.2448	18.5684		19.2279	17.5895			22.8937	23.4234		21.9594	19.2168		21.9245	17.551		22.011
	22.1614	16.8084		22.2042	20.0679		22.0683	19.7156		23.1352	18.785			23.5193	22.4144		22.1252	18.0706		22.0941	19.38		21.2786	19.4906			19.3177	21.2496		20.1821	19.0163		19.134	18.3816		19.2764	17.6775			21.9764	21.875		22.0148	18.8435		21.9379	18.2701		22.9488
	22.0397	15.7966		23.6164	21.7624		22.018	22.741		22.4373	18.5341			23.0439	22.4794		23.8861	23.246		23.0516	23.1663		21.5246	18.2523			19.2607	18.2329		20.1496	19.029		20.2055	18.6797		20.1372	18.4395			22.9282	23.4556		21.928	20.4278		21.9287	18.6326		22.0122
	22.0648	17.5657		23.101	21.6756		22.1109	19.4767		23.9464	19.8196			20.7951	20.2898		22.4437	22.3754		21.9685	21.1467		21.5987	18.3436			18.8455	19.2373		19.8585	21.3882		19.1751	18.2764		19.1501	17.9894			23.0393	23.0241		21.9272	19.2001		21.8559	18.5519		23.0453
	22.115	21.4044		22.1456	17.9611		17.1569	13.5173		22.2547	18.7953			19.1855	18.2258		22.4813	22.1828		22.2306	18.5051		22.6164	21.763			19.2846	21.1257		19.2505	18.914		19.1828	18.3451		19.16	17.5519			22.0463	22.3954		21.9872	19.2917		21.9809	18.8969		22.0216
	23.9062	22.5894		22.8164	22.6767		22.1004	22.9041		22.2405	18.1066			22.6625	21.737		23.2252	22.6206		22.7539	20.9907		21.5578	19.0309			19.2999	18.61		18.9986	18.5211		19.1934	18.337		19.2089	17.3532			23.003	23.308		22.0104	19.6353		21.8472	19.3279		21.9703
	22.0709	20.4845		23.2711	19.8088		23.2012	19.192		21.9468	17.6413			23.0942	21.8007		22.1513	18.2468		23.2831	23.4825		21.3322	18.2911			19.3244	21.0871		19.1826	18.7557		20.1214	18.6221		18.0629	16.7826			21.9164	22.6654		21.9717	19.7074		21.9434	19.2794		21.9391
	22.0443	19.4881		23.2224	18.7127		15.784	11.8157		22.2824	18.6203			24.0741	23.1328		22.2595	18.0062		21.9493	21.8918		21.433	17.05			20.1641	21.3346		19.0664	18.2912		19.0817	18.5114		19.4758	17.5768			22.5467	23.0551		21.8641	20.3339		21.9371	18.8848		21.9973
	22.0889	18.5033		23.0579	22.2367		15.9115	11.3025		23.1727	19.3322			23.3071	21.9024		22.2496	20.6595		19.6781	18.6666		22.2996	21.1624			19.2455	17.9963		19.1216	18.2174		19.1787	18.6139		18.8889	17.1318			22.6491	22.7541		22.0104	18.618		21.8882	18.3768		22.0114
	22.1608	17.3205		23.629	20.0003		22.0188	20.6974		22.3299	18.3722			23.0713	22.1778		23.8511	22.1179		22.1303	18.1025		21.5791	17.7005			19.1415	18.9502		19.2209	18.4556		20.1572	19.0017		19.3269	17.7409			21.9891	22.3033		21.9641	18.8617		22.0919	20.6944		21.9218
	23.0193	23.03		22.5159	18.6813		17.2404	12.7692		23.2033	17.8266			22.0731	22.2132		22.3984	21.097		22.5352	20.9185		21.3482	18.725			20.1864	22.1505		19.1772	17.5738		19.0833	18.4665		19.1406	18.3731			22.087	22.361		22.012	18.963		21.9803	18.7615		22.0725
	22.1114	21.5619		23.1839	22.4055		18.5002	14.1266		23.4669	19.6914			22.3657	22.1987		22.036	20.5018		21.6826	19.837		21.4024	17.5261			19.028	20.3524		19.2204	21.4786		19.1169	18.6338		19.1462	18.118			22.7875	23.518		22.8371	20.3941		21.883	18.4822		22.0183
	22.707	21.5027		21.9148	21.1208		22.8448	20.1123		23.3452	20.1838			22.7673	22.8018		22.0347	20.5383		21.7376	20.1902		21.4044	18.3628			19.2719	18.1705		19.012	18.3602		18.949	18.5003		19.1706	18.0758			22.028	21.4988		21.8894	19.7416		23.0053	19.7974		22.0257
	22.5436	21.0057		24.276	20.9688		17.2547	12.0739		22.754	17.8869			23.3095	22.127		21.9156	17.5637		16.9716	17.4604		20.7453	17.819			19.3037	20.6117		19.2332	18.5891		19.2541	18.2699		20.2151	18.9486			23.0262	23.1565		22.8718	19.3932		21.9488	18.6477		21.964
	23.0958	17.8226		24.2528	19.5079		17.1327	12.8465		23.4281	20.103			22.554	22.4784		21.308	17.979		23.063	23.5479		21.3936	17.5534			19.2847	20.0046		19.3281	18.4016		20.27	18.9896		19.0486	17.9439			22.1313	22.1319		21.8194	19.9063		21.9584	18.6618		22.9642
	24.0803	22.2259		21.9112	19.7305		22.0343	18.7264		22.3544	19.322			22.9928	22.7628		22.9228	19.7805		21.8557	22.0374		21.0357	18.1666			19.0908	21.2515		19.2832	18.3636		19.0803	18.418		19.1555	17.8802			23.0349	23.3401		21.8406	19.7388		21.989	19.0104		22.0009
	16.3079	10.7938		23.1521	18.8582		22.2758	19.1252		23.9606	22.9489			23.2427	22.3216		21.9253	18.5438		16.0078	13.0615		21.9492	21.5101			20.048	22.0898		19.2695	18.726		19.2048	18.5317		19.0495	17.8085			22.3402	22.5923		21.8695	19.3846		21.8874	18.3656		22.0676
	22.0025	17.7075		22.1734	17.769		22.8663	23.3385		23.2896	19.4972			23.188	22.1258		22.8693	21.8513		22.9754	20.0524		22.7907	21.8633			19.3466	18.3149		19.2509	18.2217		19.1247	18.0824		19.1536	17.5867			22.0307	22.4002		21.9501	19.9171		22.0459	19.9236		22.081
	23.2147	22.3148		22.6977	18.4577		16.0117	12.6548		23.3067	20.7086			23.1592	23.0661		22.8892	22.2584		19.0785	15.4403		22.6791	20.0199			19.3404	18.4616		19.2512	20.7224		19.097	18.4791		19.1266	18.5101			22.3401	22.2714		21.9249	19.1097		22.7355	19.264		21.8994
	23.6601	22.4369		22.0383	17.7629		21.8291	18.3215		22.2943	18.5376			23.234	22.9899		23.9577	22.7644		19.419	14.7117		21.2939	17.7319			19.2349	18.6168		18.9501	18.2588		19.2029	18.1461		19.289	17.1789			22.8162	22.7732		21.9199	19.1566		21.8759	18.3415		21.9611
	24.1436	22.7399		22.1553	21.3859		21.9188	18.138		24.494	20.3416			22.3277	22.3607		22.4914	21.5765		21.5356	18.2182		23.9233	20.0465			19.29	21.3137		19.212	18.2618		19.2924	18.5954		19.1866	17.9011			22.9342	23.8981		21.9468	19.0578		21.9752	18.2122		22.0618
	22.1854	21.6298		21.9708	21.3421		22.919	23.6287		22.1529	20.8649			22.6321	19.6811		23.9071	22.1255		21.1389	18.0394		21.819	19.5961			18.8933	21.1985		19.2835	18.8401		19.1721	18.2187		19.1915	18.6612			22.4116	22.8586		21.8824	19.6847		21.9306	18.7005		22.0062
	23.173	19.8576		22.4277	21.6328		15.2696	11.7756		22.099	19.1657			23.3042	22.2436		21.9332	18.2663		20.63	21.0098		21.8073	17.3839			19.2125	18.7374		19.2694	18.3678		19.2923	19.0534		19.2688	17.9012			21.994	21.4785		21.9464	18.9489		22.0035	19.051		21.9953
	22.1278	16.961		21.8944	20.7686		22.0287	19.6486		16.6084	10.5413			22.252	20.1219		21.9532	18.4687		22.2659	21.1769		21.7495	18.3812			20.2752	22.061		19.3063	18.7966		19.1137	18.3115		19.1667	17.7878			22.1285	22.6123		21.88	19.1106		21.9849	19.1596		22.0052
	22.0588	20.2561		22.8214	22.373		21.9839	22.7294		23.4721	19.0933			22.2323	20.3281		23.3516	23.5535		22.0187	19.1857		21.8385	19.5057			19.2788	20.0335		19.1823	18.3002		19.2309	18.8114		19.1962	17.8142			21.9571	20.9238		21.8738	19.2089		21.954	18.4727		22.0219
	22.1019	16.4284		22.4599	21.4233		22.039	19.4335		22.5446	17.1009			23.1337	23.2611		22.1555	17.2576		20.2169	17.3057		21.6108	19.668			19.2312	18.7766		18.9552	18.1514		19.233	18.283		19.1419	17.6342			22.1314	22.5249		21.8037	19.06		21.9009	18.1239		22.0676
	17.1977	11.3968		21.8812	20.6604		16.8068	13.1213		23.3517	18.9803			22.2383	19.7972		22.1375	21.7356		20.2463	17.5925		22.0695	18.2875			18.9447	21.3115		19.2283	18.7918		19.1119	18.5608		19.2208	18.0077			21.9988	23.0315		21.8958	19.1659		22.0627	19.3849		21.8672
	22.1173	17.4672		22.7127	21.9603		15.4062	11.0609		22.4758	18.8111			22.105	22.4008		23.1929	23.2101		19.1632	13.7312		22.9745	22.1415			19.2188	20.3409		19.1487	18.0437		19.1706	18.5356		19.2934	17.5247			22.0513	19.8429		22.0795	22.503		22.0135	18.7542		22.0163
	21.959	16.1871		22.2719	21.3799		18.5466	14.517		22.4366	18.3467			23.171	22.9073		22.1701	17.3103		21.4892	18.273		21.4185	16.9783			19.2669	18.4917		18.9237	18.4508		20.2569	19.2918		19.1268	17.4414			22.9445	23.4485		21.9264	19.0993		22.0053	18.3794		23.0139
	22.2079	22.1096		22.8301	21.9564		15.9001	13.6228		23.3655	19.4693			23.2987	23.1189		22.025	21.5292		22.3183	21.2253		21.7032	18.0164			19.1253	18.2768		19.1492	18.5146		19.1327	18.5198		18.9814	17.6366			22.1139	22.4272		21.9055	19.6782		22.0212	18.3605		22.02
	22.0645	21.3411		22.216	19.0387		22.079	18.8393		22.2829	17.4957			23.192	23.0775		22.3818	21.6336		22.0626	19.2514		21.2307	18.3747			19.2367	18.4232		19.1554	18.5499		19.1438	18.7252		19.1901	18.3305			22.9018	22.9666		22.1658	19.7597		22.0236	19.0389		22.0816
	22.3119	22.3668		23.376	20.1326		22.293	19.1708		22.2877	19.3715			22.6335	22.3185		22.2257	20.3384		22.9278	23.8607		21.8902	19.3657			18.9396	18.2621		19.2927	17.2546		19.0607	17.5162		19.2679	18.0103			23.0326	23.4348		21.9785	20.3816		22.033	19.7452		22.051
	23.2115	20.857		21.9581	19.1372		22.1534	18.7823		22.1693	18.0746			22.6174	22.0738		22.1915	17.2666		21.9917	19.061		21.8748	17.9493			19.0486	18.0757		20.1854	19.1676		19.0166	18.0878		19.1137	18.4137			22.0887	20.4784		21.8744	19.5235		21.9622	18.9387		22.1073
	24.2194	23.2058		17.6269	16.6073		15.7636	11.5495		22.3582	18.975			22.5225	22.3623		23.1835	20.8482		22.0828	21.9022		22.6171	21.8896			19.9695	20.9826		19.1615	18.5324		19.0503	18.328		19.1378	17.2381			22.0085	22.5356		21.9874	19.6291		22.0126	18.7393		22.0997
	23.1827	21.5618		23.7125	22.2863		17.8936	13.5516		22.3132	18.0819			22.3289	21.9726		21.9011	18.2227		21.8493	17.99		21.9573	19.3301			19.0694	19.4155		19.1442	18.4036		19.0798	18.8723		19.2404	18.4724			21.9727	22.9742		21.8633	19.5105		22.0192	18.8066		22.0405
	23.0218	21.0288		16.757	13.9389		17.2312	13.1024		23.3984	20.3318			22.5061	22.2917		22.1392	16.7123		22.0658	19.8146		21.9139	16.7924			19.3501	21.2148		20.1991	19.3765		19.1789	18.0048		19.2769	17.6047			22.7691	23.2976		22.0791	19.029		21.9327	19.6116		22.0074
	22.1116	16.1576		22.1874	21.5742		22.2729	19.9941		22.2478	18.2013			22.3963	22.1264		22.7332	22.3983		23.1377	22.65		22.1366	18.4538			19.0822	18.3853		18.9784	18.2537		19.1476	18.2091		19.1736	17.8617			22.1639	22.4315		21.9276	18.8421		21.9852	19.0629		22.0471
	22.2487	17.1494		23.0405	19.3837		22.1896	19.4697		22.3013	19.4603			22.4459	22.233		22.0221	21.1158		22.1252	19.6837		17.2784	14.5887			19.0898	18.5525		19.1529	18.4008		20.2421	18.9953		19.2194	17.5059			22.0269	22.4913		21.8646	19.049		21.9983	18.7938		21.9475
	24.1512	22.4944		22.0577	18.1191		15.174	14.1618		22.1714	17.6764			23.1401	22.8674		22.4397	17.9627		21.7914	21.4807		22.3075	19.3883			19.1488	18.1009		20.2072	18.8864		20.2218	19.1429		19.1743	17.8688			22.0013	22.2987		21.9742	18.388		22.0015	17.9383		23.0769
	22.2741	20.9979		17.9971	12.916		17.2301	12.7947		22.1946	18.3919			22.3004	22.0834		23.2091	20.2336		22.6785	21.9331		22.8294	22.1515			20.0951	21.5872		20.2254	18.7371		19.1856	18.3034		19.1473	17.981			22.117	21.4757		21.9366	20.013		22.0396	18.8436		22.008
	22.3641	21.3508		20.2825	16.3493		22.2381	19.9104		23.081	19.4824			22.5208	22.0842		22.3228	21.4675		16.807	16.9564		22.1098	19.0151			19.1378	20.4074		19.2418	18.2611		20.0582	19.2087		19.1321	17.6474			22.1176	22.2778		21.9403	18.5806		22.0182	18.8852		23.0269
	24.2133	23.0493		24.0806	19.8515		22.1778	19.4368		23.2326	22.4331			22.2551	19.5421		22.7953	20.7326		21.802	19.3608		22.0351	19.4171			19.2798	18.369		19.0598	18.1037		19.1511	18.018		19.1902	18.5777			22.215	22.9113		22.0472	18.7288		22.0369	19.8221		21.9714
	23.4359	22.0113		22.963	18.4315		15.2232	14.1087		22.6535	17.9162			22.057	22.3253		23.2351	18.6185		22.8164	22.4831		22.0836	19.1213			19.1433	18.4448		19.0934	18.0776		19.2083	18.1643		19.1292	18.2418			21.9778	22.7356		21.871	18.5655		22.0201	18.7659		22.0471
	22.8015	17.2909		16.5296	11.7626		15.0363	11.0298		22.1302	20.4976			22.5079	22.1302		22.1113	17.5779		22.8667	23.3455		22.0492	18.6168			20.172	21.3711		20.1996	21.6731		19.1915	18.6691		19.1914	17.68			22.5434	23.1242		21.9077	18.7602		22.0117	18.9949		22.0874
	22.1921	17.4922		17.7697	13.1774		15.5319	10.5044		22.4534	20.9874			22.5882	22.4015		22.4697	21.6323		21.91	16.2062		21.9144	19.7247			19.2069	17.9436		19.2507	18.2236		19.2244	18.5743		19.0574	18.1984			22.3161	22.8129		21.9368	20.6167		22.0414	19.154		22.0298
	23.2737	21.7533		23.0368	22.0398		22.1084	18.3609		22.1162	19.5322			22.3996	22.4523		22.6782	22.1834		22.3111	19.3021		21.6641	17.598			19.2356	18.9465		19.0674	18.1356		19.2625	18.3867		19.0262	18.4465			22.034	22.9403		22.0535	20.4756		23.0552	20.4369		22.0307
	22.198	17.0286		23.0553	18.4687		22.0446	19.2092		22.7187	17.6502			22.4098	21.993		21.9594	20.3389		22.9689	20.4199		21.6588	18.7086			19.2468	18.388		19.0945	18.5065		19.2664	18.334		20.3048	18.3064			23.0224	23.3212		21.8973	18.8612		21.9494	18.8612		22.0443
	23.955	22.9516		22.1101	20.5374		22.0834	19.4448		22.3451	20.0344			22.4246	22.3332		22.2777	17.1102		21.8536	21.8475		21.9222	18.3254			20.2625	20.27		20.245	19.3644		19.2728	18.0943		20.16	19.0391			22.2284	23.1047		21.8931	18.5643		21.998	19.6023		22.0041
	23.0994	21.7166		22.0602	17.424		15.3777	11.6044		23.9396	22.5028			23.1086	22.8643		22.3197	17.7802		22.4579	19.9527		22.0744	17.9903			19.2825	18.1046		19.066	18.4573		20.1343	19.409		19.1119	18.2275			22.5914	22.9486		22.0016	19.0985		21.9842	18.2981		21.9964
	22.1905	19.1221		22.1592	21.4905		22.0515	21.5788		22.3529	21.8687			23.1868	23.0383		22.2353	17.1208		21.7702	18.9761		22.1298	19.1289			19.2014	17.972		19.1462	18.1457		19.1884	18.3905		20.1504	18.7325			23.0171	23.3961		22.0325	20.0011		22.9661	19.3565		21.9827
	24.2388	23.0361		22.9229	19.2498		21.9106	21.7879		22.1885	18.1239			23.1383	22.9989		22.1298	17.8075		21.8318	17.871		21.7265	17.7549			19.2873	18.8469		19.1746	18.5655		19.2158	17.9585		19.0304	18.1803			22.9451	23.2302		22.0698	18.9176		22.0023	18.8698		21.962
	24.2156	22.9573		21.9706	17.9252		22.0969	19.0701		24.2582	23.6017			22.5983	22.2425		22.3135	17.7244		22.8902	23.7748		21.9884	17.6524			19.2662	17.3914		19.1874	18.4166		19.2309	19.033		19.8003	19.4027			22.9983	23.7149		22.0179	19.065		21.8553	18.7357		22.0345
	23.1687	22.2026		17.9148	13.3854		21.9557	19.1043		23.1742	22.1118			22.5616	21.9859		22.2768	17.6086		21.8833	18.9323		21.752	18.4663			19.1802	18.0771		20.1525	19.003		20.147	19.0217		18.9559	17.5224			21.9717	20.1755		22.0088	19.8023		21.9663	17.6733		21.9263
	23.967	22.9019		20.1651	16.2653		21.9841	22.5331		22.2351	18.2464			22.4591	22.2734		21.896	18.2659		22.0311	21.7893		22.8767	19.501			19.2351	20.9086		20.3913	19.1653		20.1294	18.9775		19.0324	17.9967			21.9641	20.2951		22.0448	20.4086		21.9416	19.1852		22.0056
	23.2252	22.3503		24.0597	19.7918		21.9064	21.7607		23.3738	19.0365			22.2864	21.8989		22.2406	18.1921		22.2663	22.4673		22.7866	19.3439			20.3255	22.1481		19.2495	17.8292		19.0638	18.5737		19.2826	18.3306			21.9241	20.3979		21.8417	19.237		21.9993	19.1163		21.9529
	23.2203	17.5007		22.9664	18.438		21.9682	19.3415		22.3816	19.6638			22.3365	22.0517		22.2706	17.3112		21.7973	17.9326		21.6656	20.1313			20.3245	21.8413		19.2256	18.3494		19.1913	17.6871		19.1604	17.9408			21.9633	22.8299		22.0751	20.4187		21.9525	18.6468		22.0032
	22.3033	17.291		23.0398	22.0607		22.2464	23.1091		23.2898	19.5875			22.4575	22.228		17.044	12.2031		22.0388	19.7745		22.4295	19.7128			19.27	20.842		19.2154	18.7143		19.0425	18.3826		19.1735	17.8926			21.9146	19.3894		21.9621	19.0096		21.918	18.4292		21.9184
	23.0651	21.2448		23.0718	18.4941		20.0249	18.4459		23.256	22.3513			22.3672	22.0595		22.4973	18.5921		23.1017	22.5833		21.8099	18.6455			20.2933	22.0481		19.1107	18.731		19.1808	18.0525		18.8008	18.3975			21.9428	22.4459		22.0698	19.4793		21.9956	18.498		21.9104
	23.2968	22.1715		16.9517	11.7847		16.5441	13.2349		22.3933	18.8069			22.4034	22.1569		22.0942	17.2937		22.0805	19.6461		21.9551	18.7565			20.2557	21.7208		19.2803	18.5463		19.1003	17.8217		18.9465	18.0138			22.3924	23.1301		21.9109	18.7666		21.8022	17.7503		22.0429
	23.2434	22.1883		22.1275	20.5545		22.7958	22.5486		22.6181	17.6186			23.0973	22.8807		22.0526	19.7078		21.7666	21.4286		22.7847	19.0531			19.4372	20.4971		19.2211	18.4133		19.1659	18.0181		19.1539	17.5495			22.7258	22.6989		21.8886	18.5375		21.969	18.3214		22.1749
	22.274	17.4633		22.1077	20.3892		15.8412	12.7255		24.1695	20.2906			22.2717	22.0154		21.9506	21.1944		22.6577	21.887		22.1236	18.7847			20.2459	21.8727		19.0841	18.1107		19.2065	18.5426		20.2019	18.5986			22.9856	23.3366		22.064	19.4317		22.9791	19.2409		21.8794
	21.9264	19.1855		22.0931	17.4122		15.5145	12.3067		22.3902	19.0317			22.4982	22.0322		24.0411	23.8179		21.7895	19.3538		21.4722	18.5491			19.0629	19.0729		19.0691	18.3184		19.2085	18.0236		19.2628	17.3167			21.9515	19.798		22.0012	20.1936		21.9702	18.2438		22.0098
	22.1414	19.3608		22.2004	21.5267		22.4497	23.3777		23.0018	20.325			22.2366	19.4869		21.9446	18.0389		22.8121	22.4765		22.0912	20.0793			19.0092	18.0164		19.2221	18.5237		19.2626	17.4103		19.1297	18.2371			23.0501	21.5971		22.0073	18.9872		21.911	18.0788		22.9243
	24.1676	22.8281		22.3236	21.7373		14.9543	12.4642		23.0238	19.5389			22.0273	22.211		22.815	17.9751		22.8607	23.3521		22.2984	21.6623			18.5908	20.5449		19.1255	18.1029		19.1522	18.1904		19.2058	17.6115			23.0216	22.786		22.022	20.737		21.8562	19.2497		21.2551
	23.9194	22.6991		22.1653	17.9008		22.92	23.2044		22.3835	18.4449			22.477	22.0855		21.9076	16.9228		21.9307	16.1862		22.1013	18.6924			19.1782	19.3079		19.2441	17.6329		19.1893	17.9348		19.1511	17.9946			22.026	22.6062		21.9713	19.1456		21.9706	18.0478		21.1804
	23.3893	22.2348		18.4412	14.193		21.8897	21.8346		17.1338	12.0561			22.5775	22.3986		22.2678	18.0774		22.3058	19.313		21.6889	18.0837			18.6857	18.7264		19.1077	18.1604		19.2394	18.0302		19.2279	17.522			22.5189	22.4468		21.9504	19.5068		23.0278	20.298		21.918
	23.7487	22.4127		21.0689	17.0682		22.363	22.9156		23.2039	20.0245			22.412	22.4487		22.2896	21.2703		22.9885	20.4693		21.9356	19.7774			19.2634	21.4921		18.518	17.544		19.2452	17.8381		19.2219	17.7308			22.0324	20.1945		21.9373	19.4045		21.9302	19.4533		22.0145
	23.1503	22.3215		23	22.2388		22.0049	19.1719		23.2543	20.8858			22.421	22.0172		22.2794	20.6605		21.8642	21.8777		22.2488	18.4893			20.2496	19.8132		19.2412	18.0824		20.1824	19.0454		19.1234	18.1329			23.0304	21.4475		21.9514	20.2278		21.9439	18.1816		21.9258
	23.3379	22.1156		22.1341	17.9984		22.0815	21.5544		22.2458	17.5578			22.4667	22.351		22.7785	21.9104		22.5151	20.0066		22.7542	21.681			19.3852	18.4254		19.299	18.1768		19.2052	18.3169		19.1673	17.893			22.2376	22.98		22.0423	18.7023		21.9983	19.1539		21.9675
	24.1141	22.8231		22.8499	22.103		21.844	21.6799		22.2584	18.6649			22.5972	22.3215		23.1565	22.9586		21.8171	19.003		22.6415	21.4953			19.0096	18.9918		19.2235	18.4252		20.2217	19.5541		19.1706	18.5343			22.0478	20.7039		21.8591	19.4183		21.9711	19.0951		21.9525
	23.0329	21.4613		22.0952	17.4843		22.0559	19.0304		22.573	17.4894			22.6502	22.274		22.5707	22.1303		21.8617	17.8945		22.0688	17.3055			19.284	18.2813		19.0631	18.5776		19.125	18.4006		19.2278	17.6451			22.0227	22.7335		22.0578	19.9965		21.9351	19.9253		21.8625
	24.4268	20.2042		22.1844	18.1168		21.9085	18.9497		24.1005	20.1859			23.0729	22.579		22.2263	18.1075		21.8225	19.2597		21.7912	19.0538			19.0178	18.8788		19.2053	17.912		20.2228	19.655		19.1423	18.28			22.5219	22.8134		21.9774	17.9234		21.716	18.7102		21.9173
	22.9752	17.7468		23.1902	22.2859		21.9351	22.4676		22.3257	19			22.7039	22.4845		21.9741	20.658		21.7193	19.9138		22.1528	18.3781			19.3079	18.8297		20.2945	19.3284		19.278	18.5238		19.1957	17.7244			21.9457	22.2635		21.9329	20.0172		21.8092	18.6972		21.9102
	22.8838	20.8794		22.4409	19.593		21.8799	21.6638		22.9669	20.2329			21.9955	21.4484		21.9725	17.6576		22.8366	23.6115		22.9658	21.8653			19.3847	20.7571		19.3316	20.046		19.2527	18.3025		19.2212	17.9299			21.9919	19.2654		21.8616	20.3391		21.9209	19.9195		21.943
	22.7586	21.5088		22.277	21.7539		16.023	11.476		22.9756	19.4545			22.7304	22.8144		21.9522	17.8971		21.867	19.3664		21.9672	18.9183			19.3275	20.9032		19.2809	18.1029		19.1664	18.1069		19.2485	18.4661			21.9679	19.1756		22.0023	21.1126		21.8675	18.1762		21.8843
	23.4276	20.3231		22.2276	18.1987		15.647	11.0849		22.3638	18.3871			23.7028	23.5327		22.0242	18.4026		21.8778	18.6816		21.8082	17.5157			20.8492	22.4334		19.2824	18.1723		19.146	18.2896		19.2107	17.9034			21.9464	20.2468		21.9162	19.1429		21.8525	18.9457		22.9841
	23.2876	21.3077		22.8608	21.7746		21.9066	19.2589		17.134	12.156			23.1883	22.9679		22.0713	18.3025		22.5664	23.0397		22.1229	19.8535			20.9605	22.4026		19.0911	18.6082		19.1886	18.5263		19.238	18.5339			22.0377	19.5912		21.9582	20.5368		21.9323	19.447		21.9278
	24.0353	21.2167		22.6442	21.8029		22.2089	23.0198		22.879	19.7081			23.1866	23.2226		22.3221	18.4821		21.9397	21.8064		21.6439	18.6042			19.3775	20.476		19.143	17.8515		19.1138	18.1836		19.0656	18.3839			21.9673	22.265		22.0945	20.41		21.835	18.8946		22.9819
	23.836	22.5729		22.0836	17.049		19.9733	18.4674		20.7071	17.531			22.4109	22.5543		22.34	22.1279		22.8753	23.1775		22.0889	18.3394			19.0987	21.4763		19.401	18.6441		19.0573	17.9579		19.2695	18.0738			22.2883	22.9765		22.0059	20.8789		21.7224	19.0129		21.9114
	24.5058	22.5643		22.3384	21.0023		17.5896	14.2273		23.3176	20.9494			23.1819	23.0773		22.098	18.9773		21.8129	19.9849		22.5095	21.6899			20.8657	22.1425		19.2267	19.4341		19.1487	18.0301		19.2699	17.6349			21.9837	22.2021		21.9893	20.0284		21.8607	19.1707		21.9625
	24.1782	22.5577		17.5802	13.5859		15.4655	12.1555		22.2777	17.5079			22.3648	22.3081		22.3539	21.831		22.1251	16.1277		21.8091	18.6341			19.1452	18.6942		20.3128	21.9474		19.157	17.789		19.1431	18.2606			22.7755	22.7244		22.0076	19.1885		21.9064	18.8276		22.0128
	23.16	19.2403		22.2532	20.8052		15.5707	11.715		23.1978	20.7721			22.1517	22.3437		23.7698	18.979		22.1632	17.9032		21.5093	20.125			19.3483	18.58		19.1827	18.5792		19.0806	18.1683		19.2114	18.055			22.6104	22.5753		21.8308	19.2339		21.868	19.0889		21.9842
	22.2071	17.5054		22.2196	17.5015		15.2424	11.2115		22.3351	17.7385			22.0843	22.2457		23.7393	21.3036		21.9369	21.9015		22.1436	17.9871			20.3724	21.7794		19.2842	18.2945		20.1773	19.3157		19.1769	17.876			23.113	23.0713		21.9891	18.2538		21.8929	19.2961		21.9568
	22.1339	20.7346		17.6364	12.9967		22.3789	23.341		23.5054	22.1226			22.1467	21.6958		22.986	21.9218		22.2605	18.1546		21.2552	18.2794			20.2612	21.593		19.1999	19.189		19.1526	17.9989		19.2133	18.0358			21.9898	19.9883		21.9931	21.0486		21.9355	19.2505		21.9936
	22.3287	18.7573		22.3508	21.2675		22.8452	22.7104		23.2224	20.1601			23.0186	22.512		22.3315	18.9951		23.3319	20.0071		22.7302	22.7067			19.3343	18.6523		18.8262	16.4523		20.2275	19.1301		19.153	18.0054			22.4197	23.0746		21.9478	17.7899		21.8747	18.7431		21.9371
	22.1112	21.5196		22.2119	17.8574		17.7649	18.5045		23.8959	22.8876			22.6252	22.3654		23.2921	19.4039		22.8473	23.4061		21.3907	19.223			20.3908	21.9764		19.1196	18.0957		19.1207	18.5706		19.141	18.5269			21.9556	22.0924		21.9317	19.3082		22.9051	19.5333		21.9442
	24.2282	22.9728		19.0089	13.9286		15.9991	14.0159		23.1663	18.9337			21.991	21.6685		21.8724	19.1002		22.0689	19.0153		22.4522	18.6123			19.2733	20.9401		19.1479	17.8626		19.2025	17.8837		19.0447	18.1676			22.0994	23.1173		21.9356	19.325		21.8394	18.4285		21.9525
	23.2177	21.1968		22.2476	18.1999		22.9132	23.2065		23.3771	20.1588			18.6061	19.0633		22.7621	19.1609		22.1786	18.2717		22.9307	22.1019			19.3636	21.2338		19.3358	20.9279		19.2242	18.6346		19.2026	17.734			22.718	22.4922		21.8448	18.6535		21.8508	18.8028		21.9353
	23.709	22.2951		19.4409	14.2758		21.9074	19.6608		23.3787	21.9188			22.6307	22.6242		21.7411	18.6329		22.1024	19.5815		22.5451	18.6849			19.1692	18.666		19.157	18.0615		19.1372	18.0624		19.0598	17.9041			22.0288	22.9486		21.8331	18.3933		21.9174	18.579		22.0056
	24.1634	22.8183		22.0661	20.7733		21.9202	21.8506		23.533	22.6361			23.68	23.4679		23.1909	22.2919		22.1665	18.4423		18.6687	14.5247			20.352	21.9655		19.1167	18.8752		20.2634	18.9728		19.1334	17.778			22.1646	22.7267		21.9625	19.28		21.8735	19.1913		21.9107
	23.1323	17.389		23.0695	21.8377		21.8902	21.3785		23.276	18.6558			23.1825	22.9032		22.3334	17.3811		22.2098	19.3677		22.7644	21.7249			18.9033	18.8406		19.1012	17.8198		19.0875	18.656		19.1416	18.081			22.0355	22.4102		21.8853	20.067		21.8693	18.5959		21.9774
	23.0816	22.244		18.2027	14.7586		22.4214	22.9735		23.4812	20.3567			23.194	23.1364		22.2605	16.7806		22.0208	18.4461		22.0128	20.0115			19.3477	17.9973		18.9615	17.419		19.0623	18.4914		19.1784	17.5659			22.022	20.3786		21.9434	18.9355		21.9205	18.1701		21.939
	23.2137	20.1566		15.6119	12.8933		21.897	19.5172		23.3381	20.23			22.4231	22.5131		21.9565	19.1646		22.7921	23.2505		22.7469	22.3532			19.7199	21.5553		19.0335	18.0037		19.3059	18.4904		19.1979	18.0039			22.1745	22.6473		21.9419	20.6439		21.8732	17.5972		21.9814
	24.2074	23.1129		19.709	15.2194		22.2038	22.3208		23.0438	20.5168			23.1963	22.9938		23.9376	22.1004		22.0473	18.5802		21.2435	18.0102			19.3491	18.4233		19.1358	18.235		19.1017	18.4788		19.1943	18.3488			22.0575	22.8383		21.8724	19.0614		21.8833	18.5001		21.9068
	22.148	17.0695		23.0385	22.8074		21.9474	22.2683		22.3985	19.3496			22.3845	22.3011		22.3577	17.6108		23.3177	20.2805		22.1499	19.0868			19.087	20.9289		19.0871	17.3648		19.1675	18.5267		19.1907	17.9302			22.5526	22.4624		21.8555	19.3781		21.8801	18.4533		21.909
	23.21	17.7341		22.4655	21.4478		21.8383	21.4562		15.9538	15.4925			22.1819	22.3335		22.0267	18.0336		22.2012	18.5523		22.0534	19.1336			20.8091	21.9497		19.1749	18.4344		19.1793	18.2464		19.2177	18.3315			22.4108	22.2781		21.8869	19.3477		21.8793	18.4948		22.0305
	23.2441	20.0782		23.0668	18.9909		21.8865	18.4201		23.1679	20.23			22.1185	22.2499		22.7266	22.4441		23.1845	23.1313		22.3454	19.2978			19.3511	18.4027		19.2327	18.6946		20.1716	19.1864		19.0269	18.3013			22.9828	22.5164		21.8731	20.1509		21.8027	18.1766		22.1646
	22.1536	21.3144		18.5323	14.0159		21.9304	19.0902		19.7572	17.2808			22.1861	21.72		22.2477	18.1844		22.011	18.4604		23.2623	22.5118			19.2887	19.1179		18.9291	18.4706		19.3245	18.4437		19.1983	18.227			23.0399	23.7436		21.9664	18.5732		21.8576	18.6289		21.9788
	23.9927	22.994		22.0795	17.9426		21.7931	21.3806		23.2316	21.9491			22.1601	22.3056		22.4761	17.5922		22.2594	17.8129		20.3566	18.3221			20.2528	21.8065		18.9774	18.3535		19.2207	18.2824		19.1442	17.7926			22.0277	21.5559		21.8248	19.3604		21.843	18.0379		21.9008
	23.3625	22.0469		21.7098	17.1551		21.8338	18.34		24.2361	23.8712			22.141	22.2602		22.2153	20.4665		22.0444	19.4179		16.7069	13.8796			19.4269	21.009		19.0249	18.2565		19.2888	17.8174		19.2351	18.152			23.0498	23.015		22.0173	19.9498		21.919	18.5943		22.0333
	22.2804	18.7536		22.9316	18.7271		21.8725	18.9658		22.7565	17.534			23.2053	23.2892		22.1506	18.9278		22.2259	18.3971		22.5076	19.4845			19.3689	18.6062		19.2	21.2972		19.2816	18.1746		19.225	18.3617			22.0474	19.6468		21.9227	17.8926		21.8794	18.5021		23.5607
	22.9293	22.2274		22.4244	21.6599		23.5205	22.8087		22.3519	19.077			22.1884	22.3088		22.2111	18.0465		21.7614	18.6444		24.0329	21.5348			19.2961	18.4145		19.1641	18.6292		19.1684	18.0229		19.0657	18.1545			22.1693	22.5736		21.9125	19.9927		21.8949	18.7778		21.2353
	23.3752	21.3739		21.9669	17.5717		23.4125	23.4988		22.4016	18.6149			22.1943	22.2959		22.4725	17.6635		21.7774	18.4116		22.42	19.1589			19.1938	20.4314		19.3059	18.1839		19.2503	18.1571		19.2224	18.3697			22.7277	23.0672		21.8693	20.3445		21.9258	18.9447		21.211
	22.3344	21.8778		22.8553	18.8581		21.8727	19.2342		23.1722	19.4032			22.1587	22.2793		23.2715	21.8137		23.0232	22.9258		22.3626	19.2416			19.5442	18.4216		19.2404	18.2285		19.1785	18.1973		19.0317	18.2404			22.6375	22.8002		21.9813	21.0732		21.8719	17.5426		22.0239
	22.9637	17.8733		16.5459	12.8003		23.3718	23.4555		23.2407	21.8721			23.1849	23.2131		22.7884	21.82		22.1748	17.6327		22.1509	18.7644			19.2704	18.4942		19.2122	18.2893		19.27	18.3331		19.1476	17.8684			22.4092	22.672		21.8705	19.07		21.8959	18.4472		21.9565
	23.2607	21.9341		22.7902	21.7093		21.9227	19.2815		23.0141	19.9578			22.1924	21.9967		23.4646	23.3229		22.2014	19.0592		22.2761	18.8833			19.261	18.9287		19.1154	18.5801		20.2783	18.9747		19.2638	18.2536			23.072	22.5723		21.9302	20.4981		21.8653	18.0852		22.0245
	23.2576	21.8659		23.9424	18.5549		23.329	23.4825		19.7882	17.1909			22.1792	22.1265		21.4017	19.2263		19.6494	12.7965		23.0052	18.9192			19.5821	21.5055		19.1421	17.925		19.1184	18.5331		19.0264	18.0654			22.06	22.6529		21.9762	20.841		21.9112	18.8228		21.9893
	22.4026	20.7127		23.8991	19.9951		16.2738	14.4697		23.4623	22.7762			23.4642	22.9336		22.7228	21.7972		22.1544	19.2737		22.6663	22.1039			19.1398	18.0894		19.2262	19.6504		19.2705	17.8451		19.0786	17.9472			21.9692	22.2426		22.0618	20.3782		21.8204	18.8335		21.9435
	23.521	22.0249		21.6961	17.8699		16.3448	10.9423		22.7138	21.5541			22.1537	22.1438		22.7392	20.4258		20.4248	16.5408		22.4266	18.9791			19.0458	18.5425		19.2524	17.7283		19.2279	18.1022		18.9827	18.3958			23.0767	23.3954		21.9735	20.0469		21.9263	18.6893		21.6601
	23.32	18.291		22.6575	21.3093		15.3947	11.0507		21.964	19.3674			22.1951	22.1944		22.276	21.5129		22.1128	18.1766		22.8099	19.5493			19.584	21.4902		20.3187	19.4635		19.2397	17.6329		19.2858	17.6387			22.0479	22.5909		21.9976	19.2108		21.8583	18.1249		21.999
	23.0659	18.0299		18.0321	13.3074		15.0995	9.6887		22.0136	18.0568			22.2074	22.1517		22.9443	21.8289		21.7537	21.1367		22.3665	19.3743			19.1794	19.949		19.3028	21.2127		20.2394	19.5921		19.1511	18.2289			22.2874	23.0856		21.9056	19.4217		21.8984	19.3709		22.0797
	22.2831	21.4018		18.3909	13.659		15.1843	10.3897		21.905	18.866			23.1814	23.1644		22.9907	20.0258		22.3077	19.4626		23.2655	19.8863			19.3472	20.8778		19.1226	18.4166		19.1206	18.0316		19.1906	18.5964			22.1299	22.9626		21.9889	18.2943		21.8844	18.9201		21.9654
	23.1146	17.5066		18.6825	14.8079		15.2674	11.7886		23.9893	22.9113			23.4942	23.1449		22.1357	18.0554		19.4732	16.6083		22.4081	19.3829			20.2808	22.1591		19.3292	17.9656		19.2589	17.6238		19.047	18.4922			22.4803	22.9209		22.0644	21.0853		21.8844	19.1		22.1025
	22.3138	21.4474		16.2647	12.9938		23.0744	20.6544		22.2119	18.6197			22.1703	22.1903		22.0812	18.5246		22.1609	19.4738		22.2406	19.222			19.3129	18.5081		19.1318	18.2984		19.2062	17.9315		18.9832	18.1798			22.1146	22.8603		21.9683	17.8846		21.9123	18.7709		21.9936
	23.225	21.1784		22.4105	21.3672		16.2718	11.9618		23.2669	21.77			22.2165	22.1628		22.9679	19.7853		21.8313	17.486		21.8716	18.3717			19.1632	18.4538		19.3014	17.5467		19.2099	18.3193		19.2709	17.9145			22.0059	22.0094		21.9616	19.3347		21.9256	18.3554		22.0773
	23.2085	20.6954		15.6253	10.1444		16.7124	12.5465		23.4554	22.5406			23.4637	23.0762		22.3238	20.2552		17.9836	14.0709		22.3099	18.6554			20.8957	22.0289		19.267	18		19.2215	18.0637		19.1754	18.3622			22.0397	22.9127		21.96	20.1321		21.9446	19.0891		22.0825
	23.3076	18.4747		17.496	12.6506		17.1917	17.4597		23.2076	18.4453			22.1889	22.5915		21.9478	18.9633		21.8365	21.786		21.8585	18.996			20.0824	20.0824		19.1288	20.054		19.1616	18.2525		20.164	18.3603			22.9123	22.7265		22.0228	20.1291		21.9388	19.4208		23.0097
	22.3155	21.4989		23.2666	21.7613		21.9122	19.0504		23.3851	20.2355			23.4874	22.7777		22.0029	18.0411		22.1383	17.9234		21.8642	18.5636			20.8634	21.0431		18.947	18.5646		19.1007	17.8458		20.1779	18.6854			21.9792	21.1526		22.028	21.9649		21.8861	18.3174		21.9256
	23.2107	22.1923		21.9936	17.566		21.9333	18.3275		23.2655	20.1203			22.1985	22.1732		22.0386	17.8504		23.2352	19.8825		22.6424	21.9912			19.0502	17.714		20.1373	19.315		19.172	18.4888		19.1329	18.0654			21.9878	22.1504		22.0522	19.8498		21.9186	18.207		22.0106
	22.3836	21.2943		23.8241	19.6739		21.9985	22.597		22.974	20.3822			23.1968	22.3594		22.3282	19.8139		22.7814	23.317		22.4703	21.4456			19.8142	22.2603		19.2677	18.0364		18.996	17.9852		19.1326	17.9515			22.0731	23.0207		22.0771	20.2004		21.9279	19.0135		22.0598
	23.2272	22.4418		23.1017	18.3854		21.9815	22.4615		22.2878	19.2198			23.3013	22.5166		22.0287	18.1824		22.0338	18.926		22.7803	18.5431			19.2372	19.7896		19.2046	18.242		20.2326	18.9722		19.0697	17.8484			22.6867	22.7951		21.915	19.224		21.9066	17.9923		22.1152
	23.2895	18.5029		17.1001	13.7701		23.4488	22.7568		16.3675	15.7296			22.2524	21.705		22.1431	15.9315		22.0812	18.1534		23.1022	19.3272			19.2685	21.2182		19.171	18.9084		19.0897	17.4909		20.1057	19.4898			22.047	22.2823		21.9375	19.3839		21.8774	18.1768		22.0562
	23.7425	22.3963		18.5115	14.9255		15.409	11.9251		23.0899	20.1034			22.216	18.9966		22.0147	18.3617		22.0381	19.4582		22.3227	18.136			20.2188	21.8709		20.2051	18.8901		19.2156	18.5401		18.9729	18.3428			22.2123	22.5193		21.8308	18.9443		21.9276	18.8672		21.9219
	22.3098	21.3581		16.8977	11.9969		16.5546	12.2633		19.6884	17.1457			23.2285	22.7121		22.136	16.3095		22.0967	18.3582		23.4434	19.1413			20.9294	21.8818		19.1241	18.432		19.1714	18.4205		19.1584	18.1716			22.2284	22.8819		22.0483	19.2065		21.8884	19.4052		22.0101
	17.2064	16.1661		22.1746	17.7338		23.4452	23.6172		23.1861	21.8862			23.4254	22.5824		22.0344	18.0175		22.1499	19.2757		23.6861	21.6548			19.2746	21.25		19.0446	16.0584		20.2141	18.9088		20.2093	19.1515			21.9465	19.599		21.8876	20.2946		22.995	20.6506		22.0149
	23.2768	18.1217		17.3012	12.1932		15.4918	10.8673		24.1772	23.7761			23.181	22.4659		22.443	16.7702		22.0089	18.2875		22.1915	18.7632			19.1924	18.8067		19.228	19.2685		19.1864	18.968		19.134	17.9853			22.0282	22.314		22.0715	18.9949		21.8893	19.2589		22.4716
	22.9643	18.0391		21.8289	21.4021		15.4037	10.4792		22.7036	17.4048			23.6278	24.2602		23.051	22.45		22.7468	23.1746		21.5339	16.9857			19.1188	20.5866		19.0005	17.6627		19.2272	18.1675		19.951	18.5241			22.7213	23.0819		22.3939	23.0517		21.9299	18.7356		22.0601
	23.2244	19.76		23.8812	19.622		15.7687	9.80197		22.2857	18.9742			23.3861	23.1258		23.2322	22.0199		22.0104	18.5005		22.2687	20.1335			18.6651	16.9851		19.1535	18.4984		19.1285	18.4601		19.1718	18.3577			22.0088	22.1307		21.8684	18.9817		21.9406	18.5865		22.0242
	22.245	20.889		21.8495	20.5845		15.4599	11.9467		22.3489	18.5298			22.9947	22.403		22.8113	22.1304		23.2364	20.1578		21.9963	19.8065			20.6542	21.7677		19.1475	18.1299		19.171	18.2266		19.3227	18.2435			21.9807	22.5815		21.9855	19.4051		21.8571	18.6163		22.0008
	22.1984	20.9799		16.0794	11.8989		21.7485	21.39		23.1328	19.3292			23.2188	22.4573		22.6933	21.3233		22.1524	18.5013		22.3859	20.0236			20.2637	22.1228		19.2687	18.813		19.2052	18.2777		19.0563	17.9445			23.0732	20.8384		22.0441	19.6731		21.9586	19.1111		22.2288
	22.2569	21.318		22.5916	21.641		21.7832	18.3295		23.2039	21.8252			23.3871	22.2383		22.6782	21.0218		23.17	23.0679		21.9968	18.6725			20.33	21.9737		19.1721	17.664		20.2089	19.9981		19.2007	18.6015			21.9916	22.5742		21.9486	19.5752		21.8589	19.0671		22.0207
	23.2163	18.0683		22.1789	17.715		21.8148	18.997		23.0012	19.9849			22.461	18.936		22.1314	17.4268		21.9861	18.3282		22.4981	22.1159			20.2075	21.7916		19.1917	18.5124		19.0892	18.6893		19.2366	18.3079			22.0023	19.8394		21.924	18.5288		21.907	19.5413		22.0696
	22.1698	16.4297		16.5945	12.3952		22.2423	19.684		23.4483	22.7543			22.1914	22.0655		22.6372	21.8497		22.1976	17.7187		23.7806	21.8943			19.1513	18.9808		18.9909	18.7194		20.2409	18.8576		18.5714	15.6385			22.1551	20.6836		21.8246	19.6273		21.8169	18.84		21.9884
	22.3817	18.7724		16.5261	12.2245		16.0428	11.7787		22.7056	21.5422			23.0885	23.4008		23.2923	21.1485		22.0016	19.3443		21.9056	20.2157			19.2056	18.9735		19.161	17.9722		19.2466	18.5265		19.2231	18.0512			22.1019	19.9966		22.0146	19.25		21.8565	18.6485		22.01
	23.2142	17.9949		22.2797	18.9744		23.1829	20.8187		21.9807	19.3275			22.1663	22.2736		23.276	22.2288		22.1806	18.2731		22.3609	19.261			19.2451	20.3755		19.2211	18.5308		19.1687	18.5965		19.248	17.8592			22.9364	20.4796		22.0011	19.0499		21.9382	18.8371		21.9861
	23.2351	18.1716		22.1206	20.659		17.1621	12.7628		22.0283	18.0206			23.3421	23.1505		22.9966	21.9377		21.7526	18.6428		23.2254	21.4622			19.8066	21.5081		19.0241	18.4056		19.2637	18.3817		19.2461	18.3772			23.1316	23.2946		21.8971	19.2419		21.9424	18.5618		21.9912
	22.4187	17.8891		22.0873	17.2623		17.4502	17.7307		21.9311	18.8882			23.1701	22.9741		22.9914	22.271		21.7685	18.3784		22.9499	18.8249			20.3465	21.4773		19.107	17.8116		19.1818	18.4967		19.2539	18.4082			23.7364	23.7854		22.0062	19.7745		21.9535	19.2963		23.0307
	22.3389	21.529		17.5537	12.5144		21.9503	19.1334		24.0249	22.9649			23.3395	23.1457		22.3676	18.1549		22.9985	22.8871		22.0083	21.4487			19.3005	20.8451		20.2251	22.2411		19.1257	17.7663		20.2595	19.0237			23.0652	23.4338		21.9341	19.3481		21.8348	17.3737		21.992
	23.3125	21.5995		22.2582	21.116		21.9421	18.3409		22.2498	18.6484			22.1709	22.1907		21.8947	17.7725		22.1595	17.6223		23.0017	21.6182			19.336	19.1112		19.1723	18.6029		20.2686	18.9664		20.1172	18.807			22.0456	22.6152		22.0164	18.9064		21.9673	19.1612		22.0565
	24.0225	22.8661		22.1107	17.6028		21.9779	22.6048		23.2685	18.9519			22.3029	19.3839		21.9092	17.645		22.2006	19.0609		22.2434	19.1146			19.2859	21.4897		19.0901	20.075		19.0033	18.8182		19.8709	19.9691			22.147	19.7536		22.0156	19.7483		21.8255	18.5864		22.0036
	23.2503	18.7944		18.9068	13.6837		21.9308	22.4304		23.3139	20.9068			22.034	21.9449		22.25	19.6806		19.6266	12.9676		20.9841	20.0072			19.843	21.7377		19.183	17.9235		19.2157	18.594		19.2236	17.6446			22.3436	22.1037		21.935	19.2677		21.9074	18.3286		21.9719
	22.2025	21.0449		22.136	18.0277		17.5226	15.993		22.7216	21.7917			23.3161	22.9302		21.9084	17.9911		22.1502	19.2896		17.5747	17.531			19.1012	19.7699		19.3169	18.5335		20.1859	19.1104		19.1936	17.7507			23.0854	23.0417		21.9725	19.5772		21.9601	19.2938		21.8787
	23.1551	22.3763		19.329	13.9437		21.9631	19.1314		22.5227	21.6919			22.0345	22.3741		22.0755	15.766		22.1406	18.2307		22.7196	18.8847			20.3258	21.705		19.2208	17.9836		19.1473	18.0211		19.1205	18.2522			23.1643	21.7999		21.9207	19.0739		21.9289	18.7621		21.9651
	22.2012	16.7432		22.0249	20.686		15.4286	12.1405		21.8066	17.3883			23.3477	22.7042		21.9034	18.1722		21.7837	21.1499		23.1397	19.0064			19.8885	21.457		19.2165	16.4922		19.2454	17.854		19.0604	17.6801			23.6602	23.7873		21.9358	18.9667		21.9563	18.9585		21.9589
	22.5472	20.3944		23.0333	21.7488		21.9473	22.1476		23.331	19.5827			22.0456	21.9626		22.0736	16.1686		22.3379	19.5297		22.1817	17.8894			19.1152	19.1018		19.1923	18.2915		19.091	17.7104		19.2085	18.3239			23.0137	23.0711		21.864	19.5356		21.8899	18.4292		22.0217
	22.24	21.0794		18.2176	14.7749		22.004	18.9971		22.0516	17.203			23.126	22.3181		21.9649	17.893		19.507	16.6419		21.8746	19.0263			18.7609	18.8351		19.1349	18.4944		19.2078	17.9752		19.078	18.1043			22.569	23.2345		22.2149	22.8763		21.8769	18.3339		22.1524
	22.2122	21.1009		19.6576	15.0272		21.9224	19.3308		23.6073	22.4571			23.2404	22.4636		22.3558	16.4938		22.2005	19.5076		22.8945	19.5901			19.2378	19.113		19.2313	19.1305		19.0827	18.5816		19.2509	18.0657			22.2053	22.7354		21.9689	20.0255		21.9515	19.0031		21.9063
	22.2127	21.0907		22.965	22.6721		15.8997	13.4361		23.3394	18.2122			22.173	21.6552		22.949	22.3212		21.8605	17.4563		22.2585	19.5712			19.3165	21.5868		19.2006	18.9325		19.1667	17.9492		19.2144	18.1054			21.9605	22.8324		21.9288	19.4529		21.9609	18.5874		21.9222
	22.1921	21.1329		22.4242	21.3498		21.9198	21.4143		21.9976	18.2075			22.137	18.9119		23.1542	21.929		17.9192	13.8385		22.3549	19.172			20.3521	21.8342		19.1547	18.3521		19.1871	17.7833		19.3493	18.8023			22.1573	21.5199		21.9647	20.3191		21.9559	18.5227		22.4015
	22.8737	21.6623		23.0128	18.9465		22.3078	22.8574		23.4593	22.7534			23.177	22.6773		22.7609	22.0953		22.8074	20.9227		21.9159	20.159			19.4044	21.2142		19.2703	18.3668		19.1242	17.9796		19.1379	18.3739			22.1048	20.6276		21.9458	19.5974		21.8603	17.7758		21.9578
	22.1809	21.1274		19.3203	14.5678		21.9084	20.6577		23.2684	21.0982			23.4102	22.4823		22.6322	21.2461		22.1308	18.7105		22.2783	17.834			19.3564	20.7203		20.1948	19.1961		19.1127	17.9371		19.2041	17.2881			23.003	20.7367		21.9908	20.0087		21.953	18.8419		21.9364
	22.1603	21.1493		22.0461	17.8712		21.9196	19.553		17.1884	14.4697			23.1415	22.4734		22.0836	17.4639		23.1073	22.8773		21.848	19.5501			19.2911	18.4021		19.1822	19.1336		19.1054	18.1378		19.1549	18.0609			23.0712	21.5817		21.9761	19.7065		21.9548	18.4059		21.9738
	22.7899	17.6487		17.1336	12.5362		21.9392	22.2942		23.2433	20.2284			23.6082	24.2726		22.6032	21.837		23.025	19.1814		21.8654	19.6898			19.2535	20.9241		19.3415	18.1319		20.2493	19.5709		19.1218	18.1473			22.0386	22.7371		22.1284	20.3823		21.8945	18.0151		22.1808
	22.1187	21.0976		22.8942	18.5178		21.8999	21.5171		22.3207	19.3245			23.3713	23.0786		23.2549	21.1094		21.8051	18.2188		22.3226	19.2393			19.1997	19.1101		19.1233	18.9665		19.12	18.5583		19.1047	17.8005			22.0965	22.6356		21.8886	20.1287		21.9562	19.3451		21.9323
	18.444	17.4784		22.3711	21.5658		21.8359	21.4878		23.2487	20.1403			22.9726	22.4367		23.2728	22.2406		23.0743	23.291		22.1774	19.1287			18.979	19.1405		20.3485	22.2299		19.0615	18.1971		19.0458	18.0935			22.2882	22.2439		22.009	19.092		21.8543	18.0672		22.0064
	22.8871	17.036		21.9277	17.3329		21.8612	18.4059		22.7153	20.0317			23.2161	22.4601		23.0115	21.966		21.8064	20.9568		21.8054	18.3218			19.7567	21.2247		20.2621	18.9223		19.0855	17.5641		19.3054	18.1179			22.4726	22.7059		21.916	18.5835		21.8875	19.3235		21.9306
	22.8062	17.3307		17.7817	13.5875		21.8563	19.0402		23.1804	20.1444			23.3794	22.1644		23.0442	22.3127		23.0411	19.9222		22.251	18.6103			19.4593	21.4752		19.1848	18.1093		19.1868	19.0458		19.0685	17.6334			22.7399	22.9936		21.9643	19.2611		21.9475	19.8301		21.9562
	22.15	21.2255		22.7905	18.7952		23.1803	18.3173		22.4463	19.2451			22.4613	18.8426		22.4527	18.3194		22.1825	18.9933		21.8108	18.4891			20.0748	22.3467		18.8878	18.4227		19.2177	18.6686		19.2986	18.0367			22.1118	20.4409		22.0402	18.4935		21.996	19.4609		21.9543
	23.1243	21.0158		16.7566	13.0992		23.1352	18.55		23.2979	19.7576			22.5416	21.4156		22.2438	16.8531		22.104	18.6575		22.4044	21.3862			19.6602	21.4914		19.215	18.6523		19.0279	18.8698		19.2797	17.9045			22.7612	23.1062		21.9147	20.4056		21.9794	18.7012		21.955
	23.1204	20.5647		19.3828	14.2473		23.1001	17.8033		23.1778	20.1519			22.2089	22.0779		22.2063	19.3926		22.8974	23.0125		22.7308	18.4738			19.402	20.9325		19.2291	18.3238		19.1159	18.685		19.1829	17.987			22.0798	22.417		21.8771	18.4439		21.9713	19.4288		23.0111
	23.1745	18.3136		22.7513	21.6274		16.2576	13.1442		22.5599	21.3829			23.1162	23.4914		23.3121	19.933		22.1773	18.6323		23.0451	19.2719			18.7641	18.4356		18.942	18.724		19.2467	18.6342		19.1419	18.455			22.119	19.8498		21.914	19.2932		21.8963	18.3758		21.9602
	22.2521	21.4031		15.63	14.0425		16.2538	13.5712		19.4775	15.9249			22.2089	22.2891		22.4031	20.9955		23.1878	23.3996		22.3034	18.0962			19.3418	20.9547		19.2516	17.9979		19.125	18.3419		19.1629	18.2556			22.1192	22.3027		21.9477	19.5104		21.9867	18.7761		22.0395
	23.1497	22.0091		22.6193	21.2676		22.0679	20.2955		22.9778	22.1806			23.3665	23.1412		17.2723	16.5918		19.4978	16.0241		23.3968	19.1			19.2655	18.9659		19.2482	17.9528		19.2471	18.3898		19.1475	17.9237			22.3699	22.9815		21.8437	19.4444		21.9312	18.7017		22.0004
	22.2855	21.1491		16.3514	12.8109		15.8814	12.7891		22.7289	18.9008			23.2014	22.931		22.1854	18.0074		22.0657	18.751		23.6483	21.5946			19.6618	20.7591		19.0709	18.4966		19.0912	18.0193		19.1969	18.375			22.1213	19.7373		21.8141	18.361		21.8213	18.42		21.9893
	23.1639	22.3857		22.3857	21.345		22.0554	19.2508		23.3233	22.6107			23.3648	23.1124		18.616	17.6569		21.8872	18.2881		22.2008	18.7818			19.6064	21.3857		19.247	17.8965		19.0474	18.2138		19.3383	18.9165			23.0555	23.3127		21.7422	19.4884		21.9523	18.9154		21.9163
	23.2014	18.3577		17.5695	12.3292		16.119	12.9261		23.1592	20.9409			22.2085	22.2061		17.3034	12.4368		21.8179	18.4726		21.5525	16.9122			19.3671	21.4396		19.1241	18.5371		19.2648	18.633		19.5546	19.5178			22.1116	22.6981		21.9051	19.087		21.7684	18.7007		21.9933
	23.6758	22.303		23.2456	21.747		15.522	10.6572		17.3434	14.5485			22.3475	19.3492		22.188	17.974		21.7414	19.0376		22.2225	20.0963			19.1229	19.4499		19.0923	17.4806		19.1823	18.255		19.6502	19.6923			22.3583	22.5662		21.9065	18.889		21.9289	19.3759		21.9814
	22.2387	21.2003		21.9892	17.4928		22.0249	22.2916		23.1963	20.153			22.3575	21.0804		23.2649	22.6444		22.1647	18.9631		21.9709	19.7853			19.1357	19.1323		19.0998	18.1022		19.2059	17.9985		19.1851	18.043			22.025	21.9104		21.8361	19.1955		21.8919	18.6213		22.086
	16.9699	16.0612		23.8494	19.6505		22.0727	19.1142		22.2499	19.1202			23.2309	23.1431		22.3396	18.1012		21.7638	18.7885		22.3338	19.9354			19.3415	19.0621		19.1341	18.7971		19.1779	18.1958		19.1444	18.0931			23.1565	21.7552		21.9665	19.6776		21.9484	19.2389		22.179
	23.2027	17.9192		23.0871	18.3252		21.9845	19.3691		23.2201	20.0896			22.2301	21.2254		23.0021	22.1507		22.9743	23.1489		21.9559	18.6464			19.3428	19.1462		19.1531	18.3998		19.1644	18.2476		19.1971	17.6448			22.0627	19.6172		21.8726	19.2408		21.9715	17.5485		22.0192
	22.9084	17.8763		17.1645	13.6267		15.4528	11.8012		22.6518	19.9444			23.4238	22.3128		20.0635	13.4063		16.5671	13.7795		22.4785	22.1117			19.9988	21.592		19.2551	18.6735		19.1923	18.3722		19.0623	18.2722			22.1021	21.8761		21.9212	18.772		22.0992	20.3906		22.0243
	23.1811	19.6917		18.0375	14.7558		15.2726	9.59018		23.0914	19.9952			23.2137	22.3516		21.99	18.1541		21.5358	17.9697		23.1719	22.3959			18.9538	18.8823		19.2915	17.8778		20.2396	19.3086		19.1738	17.9671			23.0756	23.6627		21.9561	19.7183		21.9178	18.6411		22.1331
	22.1689	20.8229		16.9494	12.2734		15.2274	10.5013		22.3865	19.1483			23.1935	22.1317		22.27	18.3589		21.0125	14.2098		22.1647	18.4594			19.9459	21.7565		19.2307	19.228		19.2066	18.0032		19.1733	18.2617			22.6599	22.7836		21.8816	19.1539		21.976	18.4743		22.0231
	22.1258	20.8934		17.4238	12.4972		20.5574	17.9943		23.2521	19.6946			22.2132	22.058		21.998	18.2603		22.0362	19.2807		21.8971	20.2029			19.7834	21.5263		19.3252	17.588		20.2293	19.1491		19.2091	17.6159			22.054	22.1352		21.8991	19.4836		21.9595	19.2376		22.0435
	22.1747	21.2879		22.174	17.7821		16.3694	13.0894		23.1202	20.0603			23.096	22.9635		22.0074	18.0137		18.8163	11.5905		22.3578	19.2655			19.3583	18.6953		19.3275	19.4815		19.0734	18.4642		19.2049	17.7735			22.0592	22.5521		21.8635	18.9831		21.9197	18.3222		21.8743
	23.1591	17.9443		21.8232	21.4012		22.3536	21.8518		22.5297	21.3576			22.4567	21.6811		21.9777	18.2222		19.5491	15.3727		23.2263	21.4944			19.9018	21.5106		19.2011	19.5475		19.1703	17.8151		20.0718	19.1053			22.0442	20.5116		21.8897	18.9334		22.008	19.2712		22.0503
	22.1197	16.3326		23.9222	19.6246		17.8037	18.7782		19.504	15.9225			22.1568	20.1084		22.3744	18.539		21.8217	20.6529		22.9315	18.8024			20.1547	21.5202		19.1128	20.7787		19.1222	18.0572		19.2279	17.732			22.0164	20.3571		21.8257	19.4972		21.9291	18.877		23.1121
	22.3627	18.6844		21.8433	20.5816		22.5577	23.1271		22.9664	22.1834			23.0545	22.7457		22.0591	18.0687		22.13	19.2437		22.0181	21.4772			20.0284	20.7845		19.3045	18.6513		19.2069	17.9846		19.1826	18.2631			21.9567	22.3275		22.1867	22.8516		21.9558	19.1638		22.0526
	23.1624	17.8383		22.5965	21.657		22.1516	19.8539		22.7218	18.8719			22.4587	21.8021		21.9505	18.0214		23.0479	23.2601		22.2399	19.1514			19.2325	19.0135		19.2029	19.938		19.0497	18.5333		19.1818	17.8754			23.1041	23.1328		21.9376	20.0181		21.8002	18.8955		21.9282
	23.2037	18.015		22.1911	17.5906		22.1112	19.3937		22.6865	21.736			23.3634	22.3511		22.0005	18.2292		23.0485	23.7101		20.9417	19.91			19.5869	21.7867		20.3181	20.5406		19.267	17.6		19.1157	18.295			22.0607	21.2741		21.889	19.3708		21.9226	18.6859		21.9546
	22.4037	17.7964		16.7913	12.3855		22.2155	22.8735		22.7045	21.2521			19.3639	19.2332		22.0166	18.0074		21.997	18.8207		17.6311	17.4905			19.8809	21.6065		19.2311	18.5038		19.2671	17.5898		20.2301	18.8717			22.0294	22.5171		21.9397	20.3048		21.9479	19.3375		22.0466
	22.2882	21.5333		15.938	12.2146		19.0171	15.5561		23.1989	21.8308			22.421	22.5888		21.9951	18.2399		22.138	18.6109		23.1617	19.0453			20.4263	21.8673		19.2676	18.0726		19.0516	18.5126		19.1582	17.9381			22.0899	20.1008		21.9211	19.5922		23.0714	20.7804		22.0964
	23.3214	21.6366		16.8301	12.347		22.2372	18.5657		22.3776	18.6388			22.3601	21.0255		22.4074	18.5928		21.631	18.4654		22.7472	18.9002			19.0832	18.805		19.1588	18.2214		19.18	18.4542		19.1787	17.5549			22.1214	22.4134		21.9877	20.0043		21.9693	18.5319		22.0008
	23.2337	18.6795		22.3367	19.0288		21.9831	17.1912		16.9529	13.9687			23.4305	22.284		22.0856	18.1068		22.3452	22.21		22.1893	17.835			19.2218	19.6424		19.0457	18.4366		19.0904	18.0894		19.2336	18.3657			22.1748	22.826		21.9659	19.69		21.936	18.6157		22.1378
	22.1615	20.9627		17.39	12.4024		22.2617	19.1761		22.2707	17.4026			22.4799	22.4178		22.3547	20.9349		22.3896	22.1028		21.8761	19.0075			19.4109	18.8489		20.1893	18.723		19.1353	18.3495		19.1667	17.8507			23.0039	22.8043		22.1125	20.3854		21.9025	18.4155		22.0671
	22.1593	16.795		22.1393	18.3387		23.239	18.4345		22.4393	18.5965			23.2412	23.3845		22.4549	20.9111		23.2727	23.9462		22.9022	19.5577			19.8063	21.4511		19.1549	18.3408		19.1109	18.3399		19.2229	17.6907			22.0262	22.5386		21.9235	20.2555		21.854	19.5803		22.0322
	23.1721	22.5667		23.1572	18.6315		23.1451	18.5869		23.94	22.9834			22.3751	21.3372		22.1966	17.7775		23.2654	17.2287		22.3723	19.1663			19.3034	18.5194		19.2203	18.2317		19.1352	18.2259		19.2174	18.1747			22.0371	18.991		22.002	19.0452		21.9044	19.0307		22.0534
	22.5236	20.37		20.4717	15.7284		23.1307	17.9144		22.9979	19.7279			22.4044	22.5131		22.9447	21.7408		21.4207	16.4758		22.2782	19.6264			19.7395	21.5883		20.202	19.2612		19.2702	18.3213		19.2418	17.6999			22.0885	21.9986		21.9142	18.5759		21.9062	18.8503		22.0324
	22.2038	21.0948		17.0999	12.956		22.2221	18.8329		22.2929	20.8419			23.3598	22.2851		22.1953	18.1617		20.2664	15.0706		21.9581	20.2244			19.3119	19.6715		18.9263	18.4438		19.2566	17.7722		19.2046	17.5831			22.1343	21.4037		21.9897	19.3169		21.9973	19.3938		22.0767
	22.1974	21.122		22.0983	21.7214		16.0156	11.8934		22.2611	17.2855			22.8875	22.6767		22.3744	20.5945		19.385	15.4096		22.3131	17.8262			19.414	21.0321		19.189	18.1141		19.2561	18.0605		19.1674	17.4703			22.2362	22.9183		22.049	18.5254		21.8959	19.2364		22.1069
	22.1976	21.1206		16.582	11.9984		15.6363	12.1028		23.4771	18.8847			22.406	22.3701		22.1937	21.3366		20.7623	15.3271		21.9137	19.6058			20.2952	21.6379		19.0982	19.0697		19.2397	17.9773		19.089	18.5565			22.9606	22.8226		21.9497	20.4386		21.9657	19.9115		22.1137
	22.175	21.1581		22.1094	17.6527		18.439	14.232		22.245	17.4996			22.2665	21.9888		22.2746	18.6678		21.6351	18.778		21.9208	19.7558			19.3486	18.6367		18.9504	18.1706		19.1315	18.2447		19.14	17.4119			22.0353	22.1173		21.9407	18.4948		21.7428	18.2801		22.0364
	23.0099	21.8694		22.7508	18.9218		22.7873	20.0885		21.9905	18.0163			22.1061	20.2952		22.0093	19.9562		21.9385	19.2444		22.4314	18.7071			19.4655	20.6302		19.0963	18.3755		19.1868	18.6224		19.2022	17.8491			22.1377	19.5237		22.0542	18.6202		21.8102	17.9033		22.0378
	22.2018	21.1786		20.72	16.0996		21.9113	22.6842		21.9159	19.7068			19.9732	18.4392		22.0876	17.2993		22.0833	20.7054		22.2076	18.4016			19.2031	18.8793		20.1024	18.7303		19.2377	18.1318		18.9481	18.2704			22.546	22.7972		22.103	19.8043		21.9709	19.2154		21.9362
	22.1887	21.2185		22.1873	17.8753		16.9566	13.4074		17.1025	16.0962			22.1577	22.8761		22.4379	18.7131		21.8935	20.7583		18.3854	13.8864			19.3128	19.3058		20.2322	19.21		19.1179	18.1293		19.2098	17.6505			22.131	20.2171		21.8864	19.7283		21.8993	18.9988		23.0958
	22.8149	21.6432		19.5822	14.8003		22.8944	23.2115		23.3095	18.4639			22.3314	18.8051		21.9215	17.5259		21.9564	22.1567		23.2138	20.236			20.0984	21.3011		20.2581	18.8506		19.1121	18.4217		19.0516	17.8081			22.4625	22.8286		22.0439	21.1908		21.8689	18.1297		22.0372
	23.2859	22.4029		18.3337	13.6978		22.1034	18.731		21.9788	19.4425			22.3229	20.9884		22.1247	19.8718		22.9483	23.2571		22.2918	17.8669			19.4309	20.6296		18.5843	18.1873		19.2313	18.8793		19.2872	17.8115			22.1676	22.7747		21.9109	19.83		21.8317	19.7327		22.0244
	23.0793	18.3853		16.3082	12.0333		21.9103	20.1065		22.023	18.5436			22.9797	22.5274		22.0454	20.137		21.915	19.1363		22.2453	19.3065			19.2502	18.9245		19.2149	18.3747		19.0866	18.2411		19.1908	17.7738			22.1039	22.3222		22.0406	20.1215		21.9077	18.8107		22.034
	22.2324	21.7955		23.0325	18.2384		21.9325	20.9966		23.5675	22.323			23.5355	20.8607		22.2437	18.0789		21.823	20.095		22.1707	21.0266			19.1873	20.401		19.1038	18.1036		19.1468	18.7085		19.2305	18.2815			22.9498	23.2387		21.9767	20.0443		21.8562	19.5489		22.9755
	23.0562	19.0826		22.2249	18.1515		21.901	20.6519		23.1303	21.5371			22.4442	20.4504		21.8857	17.5744		21.7491	19.6334		21.9185	19.3786			19.0753	18.8381		19.2301	18.3563		20.1927	19.1557		19.1483	18.2342			22.5432	22.8277		22.1275	20.2758		21.9281	18.3247		22.9328
	24.0734	23.0148		22.2778	22.678		22.0131	19.3372		21.9662	21.6018			23.3372	22.5402		22.1092	17.9815		21.7781	18.4112		17.3588	13.2159			19.1432	19.5022		19.0561	18.0005		19.1978	18.3333		19.0375	17.9749			22.1357	20.4377		23.0994	23.3842		21.9423	19.272		22.2907
	22.2787	20.5164		22.8745	22.8136		22.3782	19.2242		22.5777	22.1477			23.3405	22.8139		21.9657	18.9876		21.6532	18.828		21.9438	19.849			19.6846	21.4522		19.2179	19.075		19.1394	18.2505		19.2342	17.771			22.0812	22.6352		21.8611	19.781		21.9194	18.3773		22.0123
	22.2405	21.9891		23.0823	18.6515		15.2802	10.0459		22.2123	17.1134			22.4498	22.3232		22.7583	22.127		21.6875	18.5997		22.1003	18.3854			20.324	21.8097		19.2142	18.4994		19.2038	17.7252		19.2184	17.8659			22.8032	23.6245		22.0042	19.7409		21.9872	19.578		21.9377
	23.076	19.6076		23.7041	22.6782		20.6019	18.1304		23.3963	18.7233			22.3637	21.6111		21.8874	17.8604		22.0528	18.8413		22.3361	17.8733			19.0983	20.8874		19.2671	18.2897		19.1661	18.2428		19.2137	18.1033			22.063	20.1025		23.005	19.7329		21.9349	19.3296		21.9524
	22.2342	20.6288		22.8237	21.8472		16.3985	13.0093		22.2119	17.347			23.3415	22.4961		22.9777	22.3905		22.8921	23.0399		22.151	18.0061			18.9771	19.1929		20.2451	19.4055		19.1568	17.9388		19.1258	17.9369			23.0721	22.8639		22.5981	23.9901		21.9243	19.6396		22.6658
	18.1639	13.492		22.0768	22.5583		17.9161	13.6322		21.9427	17.9813			23.3298	22.6298		22.3377	17.7075		16.4183	13.7607		21.9245	20.2253			19.1166	20.7878		19.2211	18.353		19.1123	18.6502		19.17	17.8959			22.6966	23.141		21.9858	21.9049		21.7802	18.7949		21.9109
	23.4468	18.0631		22.1885	18.1112		22.3909	22.1045		21.8917	19.6207			23.2796	22.1825		22.4318	18.1468		21.9701	19.1491		21.9661	20.0346			19.2611	20.6246		19.1244	18.2011		19.2474	18.3886		19.1543	17.8325			22.7233	23.1916		22.1809	21.6426		22.9324	20.8196		22.6443
	23.0641	18.3567		20.4884	16.9252		22.0938	22.7915		17.1071	15.938			22.2461	22.3469		22.3549	17.4552		18.7137	11.5761		22.4215	19.2746			19.1561	19.3432		19.1821	18.3853		18.3108	16.1994		19.0249	18.3786			22.0725	19.5247		21.9214	18.5434		21.6341	18.4026		21.9862
	23.3161	22.1188		22.0857	16.7163		22.6076	23.2104		23.2595	18.3479			22.785	22.5502		23.6504	18.9902		21.781	20.548		21.9898	20.7213			19.2412	19.3289		20.2657	19.2889		19.2388	19.133		19.0579	17.7462			22.1335	21.1146		22.1457	20.5542		21.9334	19.2533		21.9339
	23.0472	19.898		18.7829	14.3669		22.1606	19.8899		21.9557	19.3983			22.2698	22.2305		21.9595	18.1226		22.0658	19.0557		21.9809	18.1064			19.2442	19.0491		19.125	17.8814		19.079	18.319		19.1573	17.7627			22.1205	22.4213		22.0815	20.6993		21.8931	18.0516		22.0142
	22.2407	16.5519		21.8136	18.028		22.1226	19.4104		22.021	18.4715			22.1897	21.8864		22.3172	17.8555		22.9578	23.1451		22.4303	18.7193			19.0465	19.9756		19.1881	18.0908		19.2479	18.8891		19.0252	18.1049			22.1596	20.2283		21.9648	20.5259		21.954	20.2005		21.9887
	22.2616	20.1166		22.0553	21.6404		22.2258	22.874		23.5605	22.3091			21.9592	20.1414		23.2242	22.06		22.9832	23.6283		21.965	18.1547			19.1244	18.76		19.2136	17.7867		19.3549	18.1104		19.0811	17.7079			23.196	23.5516		22.0152	19.5151		21.8075	18.5217		21.9693
	16.9414	13.217		22.0847	17.5544		22.2051	18.4949		23.1322	21.5312			19.7774	18.149		22.318	17.0475		21.9538	18.7746		22.4217	18.1222			19.2355	20.6373		19.0056	18.9743		19.243	18.0684		19.1305	17.3781			22.1895	20.8511		22.0242	19.7491		21.8937	18.3325		21.9611
	23.0179	17.7326		18.8942	13.8537		16.2733	11.6899		22.0156	21.6058			22.0327	22.7307		22.2303	20.7256		22.0997	18.5416		21.0644	18.2584			19.2257	21.1356		19.1955	17.9378		19.2607	18.6963		19.1622	17.9449			22.1587	20.1918		22.846	22.923		21.9011	19.1842		21.9514
	22.6704	22.2118		22.6897	18.8615		21.9649	17.2343		22.6066	22.1755			22.2817	18.7284		22.8694	22.0312		22.2948	22.1486		20.8104	18.1662			19.1237	19.4438		19.1744	17.8338		19.3129	18.5468		18.9636	18.1018			22.1986	20.3565		21.7501	19.5214		21.8633	18.2169		22.0114
	23.2105	20.7287		20.7031	16.1237		22.231	19.1236		22.4572	18.141			22.283	20.888		23.5554	18.0606		22.3352	22.0346		21.9319	18.8346			19.2845	20.7554		19.2069	17.5633		19.3208	18.3572		19.109	17.952			22.5515	23.0908		22.0177	19.9102		21.8909	19.1268		22.0519
	22.2384	16.6591		22.1459	17.832		22.1094	23.0395		23.1219	18.8429			22.9622	22.4501		22.0227	18.6115		18.9435	14.0214		22.2684	18.6186			20.2663	21.9806		20.1354	19.6279		19.1228	17.9283		19.1071	17.7717			22.0619	22.5682		21.9502	21.0249		21.86	18.806		22.0165
	23.145	22.4894		19.5462	14.7197		22.0467	23.3629		22.4215	19.9256			23.5022	20.7891		22.2835	20.3568		23.2215	23.8649		22.8223	22.3477			19.1247	21.1154		19.2243	18.0596		19.3115	18.243		19.0511	17.473			22.7115	23.1674		22.3591	19.0213		21.8482	19.0777		21.9711
	23.2846	22.4024		18.3217	13.502		22.8144	23.2841		23.1002	18.2541			22.3473	21.7865		22.0554	18.6978		23.2226	17.2306		22.4102	18.0116			19.2988	18.3009		19.0053	17.9633		19.2673	18.365		19.0869	17.9941			22.9044	23.1879		21.8469	18.5092		21.7332	18.649		21.9776
	21.4506	20.8942		16.2801	11.9614		22.2937	18.8884		22.3769	17.9179			22.4035	20.406		16.2433	11.2463		21.3849	16.4398		21.9797	20.1964			19.1078	19.2656		19.0335	18.6756		20.3185	19.131		19.1626	17.6495			22.0286	20.1763		21.9738	19.292		21.855	18.5881		21.9093
	23.0406	21.3972		22.1659	19.603		22.8619	23.5894		20.3018	15.5862			23.3258	22.4698		22.2089	21.6727		20.2932	15.1118		22.2972	18.2633			19.3019	18.6367		19.1127	18.8125		19.1913	18.1006		19.1256	18.3081			22.5386	23.0431		21.9828	19.3411		21.8412	19.242		23.0512
	23.1859	22.2312		23.0347	18.2274		15.8564	11.9757		16.3696	8.11072			23.3262	22.7353		22.3865	18.7417		19.7237	15.891		22.3547	19.739			19.2074	20.5741		19.2401	18.2256		19.2412	18.4073		19.1686	17.892			22.7925	22.9665		21.9208	18.381		22.9705	20.6393		22.0129
	23.0989	21.8177		22.2181	18.0749		15.6563	11.5992		22.9124	17.9872			22.4342	22.3064		22.7903	21.6897		20.6832	15.273		22.6439	22.4352			19.1858	18.6541		19.2359	18.3164		19.2113	18.5906		19.1744	18.3071			22.0677	20.4714		21.9612	19.7797		21.86	18.3878		22.0048
	22.9245	17.666		22.2713	22.6709		18.4002	14.1182		23.3973	20.1918			22.3457	21.5808		22.2358	18.8327		21.5438	18.638		21.897	17.5258			19.2681	18.9073		19.0628	19.2952		19.273	18.3053		19.1726	17.9489			22.1085	20.4323		23.0258	23.2029		21.8683	18.5428		22.0317
	23.1897	22.1676		23.0807	18.6052		22.7492	20.0532		23.8085	19.0082			23.3416	22.4457		21.9329	18.5383		21.9211	19.1938		21.9595	19.6293			19.8871	21.4001		19.0589	18.5272		19.2522	18.026		19.1938	17.8014			22.8872	22.697		21.7897	19.6187		21.8701	18.338		22.9837
	23.4599	23.2762		23.859	22.8198		21.8999	22.6455		21.8923	16.5478			23.3393	22.4349		22.1445	16.4946		21.966	22.2037		21.8194	17.8319			19.7113	21.6438		19.1499	18.3061		19.2852	18.1172		19.2254	17.7831			22.4171	23.2106		21.88	19.5903		21.8246	19.4912		22.9389
	22.7037	22.4505		22.9233	22.0901		22.8598	23.1547		23.546	19.7581			23.3458	22.6272		22.1639	16.6068		22.969	23.2588		22.3153	18.9181			19.1747	20.584		19.1875	18.6569		19.1772	18.3213		19.2209	17.3424			22.803	22.9388		22.941	19.6334		21.8553	18.9826		22.3495
	22.2576	22.2091		22.0967	22.5718		17.743	14.8237		22.1253	21.3528			23.0533	22.5328		22.0825	17.0365		21.9424	19.1768		22.6101	21.4466			20.4103	22.8579		19.2286	18.3463		19.2338	18.6638		19.0314	18.1541			21.9353	22.6703		22.5137	23.8641		21.8521	18.7882		22.0211
	23.1058	21.53		22.1962	18.1069		22.1646	23.1036		21.9512	18.445			21.6433	18.4323		21.9273	19.8703		21.8522	20.1228		22.241	19.6802			20.2723	21.8151		19.1915	18.5543		19.291	17.9071		19.2659	17.9723			22.5894	22.8736		21.9448	21.8411		21.9066	19.2929		21.9474
	22.1676	21.4246		22.1423	16.9275		15.5889	12.445		23.4143	18.6154			21.9296	21.4501		22.1733	17.3624		21.6695	19.1449		21.936	19.6332			20.393	22.0386		19.2294	18.3655		19.1743	17.8863		19.2071	18.4156			22.7358	23.1721		22.1119	21.5321		21.8527	19.1649		21.9882
	23.1444	22.2846		21.9478	18.1171		15.3504	16.2384		23.3922	18.7848			23.1021	22.9401		22.3641	18.5559		21.722	19.2811		21.945	20.2185			19.1961	18.8027		19.165	18.1181		19.2465	18.1223		19.0949	18.2291			23.211	23.7367		21.8999	18.5356		21.8985	19.8526		22.6977
	22.9453	18.3116		16.4081	12.6124		22.8263	23.1489		17.3806	12.8368			21.9539	21.2291		21.8409	17.4299		22.2275	19.1231		22.1739	18.963			20.4213	21.5184		19.1417	17.9852		19.0949	18.4995		19.1972	17.6535			22.17	22.9849		22.0845	20.4436		21.7286	18.1562		21.908
	22.1247	21.5644		23.1825	19.3938		21.8686	20.0931		23.3373	22.2608			22.4429	19.419		22.0569	19.7881		21.7291	19.513		23.0079	20.5359			19.381	20.6593		19.2345	18.4351		20.2576	19.0234		19.0637	17.8299			21.9421	19.2104		22.0595	20.6334		23.9894	21.4581		22.6479
	21.8415	17.9618		23.4585	22.1665		21.8729	20.9362		22.4246	20.8757			23.8726	23.5217		16.0689	11.4773		22.1625	18.5266		22.2285	19.6889			20.3595	21.6022		19.0562	18.5238		20.2259	18.9209		19.0944	18.1227			21.961	20.3059		21.9595	20.4872		21.7877	17.838		21.9379
	22.1544	20.3797		19.4831	14.8989		21.821	20.5498		23.373	19.0644			22.0611	22.6249		21.9618	20.042		21.7201	19.2233		21.908	18.2678			19.3256	19.2368		19.209	18.2051		20.2492	18.9849		19.2482	17.9944			22.0613	22.4501		21.9957	19.5097		21.9113	19.1044		22.0463
	21.9759	17.9565		16.1517	11.8875		21.9852	19.3893		22.4324	21.5671			23.1035	23.4189		21.822	17.4877		22.1719	19.2736		21.9483	19.0295			20.4179	22.2485		19.2068	18.4237		19.2003	18.0559		19.23	18.5431			22.5448	23.1943		22.0297	19.7539		21.8692	18.9808		22.0752
	22.1468	21.8174		20.2185	15.6147		22.3378	19.1542		21.9332	17.2023			22.0697	22.6327		22.0531	17.9349		16.3195	10.9009		22.1655	18.6557			20.2733	19.2476		19.1468	18.5208		19.1622	18.9979		19.2435	18.4659			22.7929	22.942		21.8535	19.7092		21.8482	18.0684		22.0841
	22.9963	19.4942		22.0253	16.7677		15.2597	9.41795		22.088	20.6717			22.0272	20.6987		21.8925	18.9239		22.1652	18.0052		21.9835	17.239			20.9302	20.7251		19.0174	18.2348		20.2387	19.445		19.225	17.0507			22.1823	22.1794		22.8575	22.9119		21.8354	19.71		23.14
	22.1261	20.4977		18.2051	14.1615		20.5503	17.9196		22.0863	19.6003			22.0122	20.9695		22.7105	22.0648		22.2113	18.4982		22.1741	18.4606			19.4987	19.2846		19.0732	18.2919		19.4339	18.4934		19.2086	17.953			23.2156	23.7218		22.0067	19.8953		21.8675	18.8148		22.0665
	17.8935	13.382		16.3975	11.9942		16.4235	12.629		19.1981	17.3554			21.5707	18.3105		21.8153	17.7536		22.2294	19.4986		22.166	19.5692			19.3132	18.894		19.1917	18.0873		19.2973	18.227		19.2657	18.1668			22.1154	22.3404		21.9909	21.0451		21.8486	19.5377		22.9764
	22.9792	18.3062		17.6921	12.9316		16.8539	12.1033		23.1746	18.5981			21.8866	21.351		22.9186	22.3219		22.1754	18.475		22.2571	17.8274			19.106	18.5515		19.1368	18.4875		19.2683	18.2007		19.1506	18.5294			22.0491	22.1987		22.3489	18.9796		21.8982	18.2912		22.6538
	23.0129	21.7937		17.0617	16.6168		22.0625	21.9708		22.1529	18.4646			23.0692	22.8406		22.275	17.6601		22.0166	19.7673		21.8768	17.8841			19.2854	18.9313		19.3039	20.8744		19.1768	18.1099		19.1676	17.6026			23.6152	22.5679		21.9128	18.6109		21.9096	19.2634		21.9861
	23.0328	17.3132		23.2077	19.9445		22.028	17.6552		23.3701	19.1623			21.9016	21.1085		22.3947	18.1375		22.1274	20.3429		23.2082	22.3199			20.3654	21.0647		20.2165	18.3942		19.3417	18.3929		19.2088	17.3359			22.1194	21.6486		22.0211	19.3451		21.9104	18.3627		22.0806
	22.9689	19.8238		22.0054	21.2346		22.0317	16.7969		23.4194	23.6221			22.4111	19.3186		22.3153	17.3987		22.0578	18.9331		22.4883	19.1058			19.337	18.7869		19.2583	18.6318		19.3106	18.3929		19.1823	18.3318			22.0722	22.5656		21.9725	19.2925		21.9627	19.575		22.0065
	20.2838	17.7961		22.0624	17.5214		22.512	23.1255		23.1666	18.9196			23.8462	23.4565		23.6	18.9274		21.8849	18.3772		22.2887	18.6785			19.3599	18.5608		19.4127	18.3884		19.2136	18.2942		19.0636	17.6667			23.127	23.0442		21.9252	18.3631		21.9423	19.3819		22.0551
	22.1498	16.543		22.2171	18.3788		15.8872	14.8659		22.0833	19.4815			22.0418	22.5782		21.8862	18.0032		19.3708	16.7653		21.9461	18.5864			19.1971	18.3498		19.1549	18.3872		19.2486	18.3567		19.1213	17.6822			22.1551	21.0344		21.9789	19.7778		21.9301	19.5594		22.0519
	22.1657	20.018		17.2179	11.7772		22.1292	22.7901		22.3518	18.9901			23.0976	23.3964		22.2796	17.8147		22.0358	18.8703		21.8426	18.786			19.3104	21.1647		19.2508	17.7329		19.2439	18.0289		19.2428	18.17			22.0659	22.6857		22.8845	20.8103		21.9223	19.6646		23.0394
	16.4673	12.8972		20.5717	15.9028		21.7921	17.0912		22.4479	20.2758			22.0834	22.6354		23.1976	22.0483		15.8875	14.4992		22.3649	18.3192			19.4425	18.5575		19.2136	18.4207		19.2439	18.2116		19.1929	17.5326			22.0884	23.0472		22.1427	22.9544		21.8493	18.8975		22.0534
	22.9549	17.655		22.0181	21.5745		22.0988	18.9189		22.3211	19.0209			22.0571	20.729		22.2851	17.1058		21.852	18.5226		22.3754	18.3393			19.3923	21.3504		19.2197	18.9288		19.1685	18.7577		19.0009	17.7724			21.9907	22.7082		22.3558	20.2644		22.9912	20.8514		21.883
	22.5839	22.1137		22.5657	22.1567		22.2466	19.0578		23.3389	18.4476			22.0723	21.0082		22.2046	20.7043		22.09	19.5714		23.2783	22.3785			19.2899	19.9074		19.3647	18.6077		20.2584	19.3311		19.0743	18.2929			22.9085	23.3689		22.0682	19.2489		21.8108	18.7235		22.0259
	22.1552	16.521		22.2055	20.458		15.235	9.84528		23.3094	22.6982			22.3714	19.621		22.8334	22.0121		22.1681	18.3674		21.9171	18.0062			19.4441	18.121		19.2095	18.6465		19.2232	18.6187		19.1441	17.519			22.0101	22.7122		22.9465	16.7717		21.9583	19.3078		22.0242
	23.087	22.4079		18.8482	15.5675		20.4751	17.7978		18.6422	16.3457			24.2501	23.7207		23.5245	17.9832		22.239	18.5867		22.1883	19.0998			19.4874	21.1583		19.0782	18.0669		19.2102	18.2697		19.2059	18.0672			21.9855	19.2526		22.0893	20.1658		21.9333	18.1356		22.6183
	23.2026	22.6592		22.8072	21.9126		16.3699	12.8165		22.3879	18.4332			22.9568	22.9633		21.9952	18.5783		22.038	19.4086		22.3854	19.5941			19.131	18.5662		19.1582	17.9146		19.2425	18.7476		19.158	17.5173			22.4812	23.1423		21.8685	19.7882		21.8125	17.9922		22.7868
	23.2288	22.3121		20.4012	15.8016		16.7713	12.395		23.0156	21.4023			22.8118	23.1263		22.2644	20.3488		21.8093	19.3065		22.5428	21.6222			20.3956	22.2341		19.2737	21.3166		19.1149	19		20.1129	18.4179			22.0359	22.415		22.1446	19.4451		21.9701	19.5686		23.0815
	21.4353	20.9092		23.1991	19.054		22.2429	22.031		21.9525	19.496			22.4255	19.6243		22.033	18.6744		21.9745	18.0772		22.0316	18.3375			19.4238	17.912		19.113	18.6393		19.1321	17.9558		19.2489	18.1508			22.1584	20.5679		22.0662	21.9489		21.8457	19.2301		22.781
	23.0153	21.3341		22.0089	21.9823		21.983	17.5694		21.9598	17.9125			22.7146	22.5549		16.2203	10.7537		22.1982	19.9331		21.9921	18.7753			19.3057	18.3963		19.2558	18.4626		20.2454	19.3072		19.1541	18.0326			22.0514	20.1451		22.018	19.72		21.9431	19.2477		21.9485
	23.1565	22.1957		23.1302	22.3513		21.9889	16.7111		22.4624	20.9032			22.0917	22.4599		22.2073	21.6873		22.2185	19.5688		21.8421	18.7816			19.3795	20.4461		19.1832	19.0677		19.0712	18.4363		20.2942	19.3687			21.9691	22.3029		22.1438	19.4835		21.9553	19.3517		22.0141
	23.0901	21.8963		18.2707	13.6117		22.4934	23.0978		19.6457	17.5623			22.3659	21.2834		22.3942	18.728		21.796	19.6801		21.6155	18.2261			19.3968	19.7692		19.0741	18.3273		19.2348	18.1087		19.0979	17.8583			22.0082	22.1497		22.9258	23.4008		21.9531	19.3407		21.9769
	22.9099	17.4224		23.3304	22.1339		22.1401	22.8349		21.9578	19.2101			21.2733	18.9312		22.7845	21.6836		17.135	15.2361		22.7017	21.2483			19.3087	18.9688		19.1301	18.3816		20.2541	19.0279		19.2657	17.9395			22.7074	23.0974		22.1595	18.9886		21.9021	19.0682		21.9077
	23.1662	22.1138		23.0625	22.4823		16.0584	12.7271		23.1992	22.1261			21.5249	19.4843		21.9395	18.566		21.9261	18.7346		22.2126	18.5487			20.5075	21.8986		19.3168	17.7663		19.1212	18.9257		19.2241	17.9997			22.2643	22.8194		21.8884	19.1739		21.9604	19.1657		21.9943
	23.4283	23.2316		17.493	13.0271		15.3339	12.1531		22.2993	20.7383			22.1196	22.2805		22.2456	18.8384		21.6189	20.9943		22.2061	18.8864			19.4382	17.8723		19.1404	18.6912		20.2376	19.0064		19.1854	18.0012			22.7827	22.9599		21.8321	19.9522		21.968	20.0258		22.0316
	23.2385	22.1737		16.2974	11.2495		21.8864	17.1829		23.3202	18.9937			24.242	23.0557		22.1909	16.7027		21.6972	18.2812		21.8556	17.9766			20.3807	21.8216		19.2276	18.6312		19.2498	18.3106		19.2097	18.6729			22.2453	22.652		21.7917	18.8894		21.9654	18.3972		22.006
	22.6677	22.2959		16.1676	12.9221		22.1907	19.1136		22.316	21.4104			22.4104	20.8501		22.2121	16.739		21.846	18.733		22.3028	17.9876			19.9713	21.6046		19.1264	18.4172		19.2332	18.4794		19.2435	18.4293			23.0701	23.342		23.0565	21.2206		21.8051	18.4591		22.0236
	22.2204	22.1008		23.1724	17.7809		23.1631	18.2858		21.8395	17.1483			22.382	20.1768		23.0362	22.2835		21.7964	21.0727		20.9505	18.0659			19.0616	19.3113		19.1831	16.782		20.3264	19.5311		19.1805	17.4963			22.2994	23.1901		21.9348	18.2276		21.8289	17.4726		21.9585
	23.1205	21.6257		23.2311	18.8299		23.0594	18.5383		21.9756	20.5189			23.3703	21.435		22.3706	21.3002		22.2545	19.2164		20.7872	18.0569			19.3716	18.4329		19.2234	17.5542		19.3426	18.6659		19.3165	18.6577			23.1881	23.4029		22.0083	19.9716		21.9364	19.1451		21.9994
	22.216	21.7022		22.2423	16.4727		23.0296	17.8626		21.9953	19.4966			24.0141	23.1869		22.1498	18.0823		21.1345	15.1095		21.8127	18.6556			20.3431	22.6848		19.0741	18.3832		20.1636	19.2617		19.3285	18.0051			22.4758	22.6978		21.9592	18.6657		21.9664	19.1039		23.4158
	22.2574	18.9701		22.0647	17.4299		23.12	18.297		19.4629	17.6335			22.9433	23.2553		21.9996	18.8172		21.9961	22.4625		22.1924	18.4536			20.1063	21.6704		19.2266	18.4131		20.2242	19.0394		19.2781	18.0402			22.1331	20.4584		21.8743	19.1595		21.9752	18.7647		21.8324
	23.3072	18.5397		22.2515	20.6207		23.0623	18.5497		23.1052	18.4776			22.9025	23.1139		23.2178	22.1676		22.2909	22.3695		22.739	22.2535			19.3863	21.1909		19.0749	18.444		20.261	19.0579		19.2516	17.6425			23.0167	22.532		21.9061	19.2102		21.9316	19.0077		22.0416
	23.1463	22.0316		23.6646	22.5477		23.0228	17.7215		22.0676	18.3485			23.3403	22.915		22.7747	21.8011		22.2519	19.432		22.3107	17.8143			19.5021	18.9016		19.2077	18.7182		19.309	19.097		19.2603	17.9394			22.967	23.0659		23.0547	23.9014		21.9177	19.0674		22.9838
	23.1736	22.2296		17.2447	17.7345		15.3189	11.2427		23.3244	19.0538			23.132	22.8393		22.0929	18.579		21.6904	19.2288		21.8679	20.0697			20.2743	21.8898		19.1109	18.2682		20.1865	18.9756		19.0074	18.3278			22.0372	20.4569		21.952	18.3486		21.9794	19.0577		21.9481
	22.239	21.6315		16.0296	11.4109		18.1751	16.4246		23.3585	23.5594			22.4419	22.8026		23.1713	22.1991		22.3077	19.6788		22.2336	18.2236			19.5408	19.1378		19.1133	17.8538		19.24	18.6571		19.8165	17.4856			21.9799	22.4936		22.2847	22.5088		21.9496	18.4635		21.9675
	22.2339	19.8663		22.2239	16.5154		18.0448	16.4674		23.1186	18.8902			23.0804	23.1411		23.0886	20.6546		22.1237	19.2438		22.3251	19.6749			19.3629	21.8027		19.0543	17.9952		19.151	18.3545		19.1844	17.7717			23.1174	22.7232		21.8783	20.3839		21.9869	19.0462		21.8747
	23.1239	22.3291		22.3224	20.9986		17.2635	15.4978		22.0078	19.377			22.3457	22.0848		22.8592	21.4213		19.4153	15.8974		22.5626	22.3452			19.419	21.3688		20.2402	21.8739		19.2068	18.1172		19.1522	17.8992			22.4589	22.3022		22.0516	19.5154		21.865	19.0228		21.9777
	22.2058	21.6866		15.7013	10.711		14.1877	13.5365		22.2864	18.9071			22.2812	22.7254		19.4219	18.8621		22.1026	18.4237		21.8482	17.4368			19.301	19.138		19.1031	18.1961		19.2478	18.0922		19.2819	17.6588			21.9737	23.0069		22.6266	23.5631		21.912	19.7559		21.9253
	23.2211	22.2339		22.84	21.5505		18.5199	16.7145		22.4174	20.2261			23.1606	23.0531		22.0771	19.1346		22.1148	19.3341		21.8745	19.5412			19.3745	20.765		20.1806	19.189		19.2157	18.1354		20.2809	19.3989			22.191	22.959		22.0361	19.6691		21.9317	18.6152		22.9675
	22.874	22.045		22.0544	17.5759		15.5011	13.5541		22.283	18.9655			23.3505	19.4296		22.2447	17.5407		22.1177	18.3796		22.2844	18.9392			19.4115	20.8898		19.1528	18.4998		20.2303	19.0173		19.2554	18.4061			21.9976	22.2159		21.886	19.5635		21.8886	18.5746		21.9484
	22.3211	18.0032		23.5218	22.2788		14.6352	10.3979		23.3245	18.3303			22.3835	22.5449		19.6985	18.8111		21.9336	19.6545		21.761	17.7072			19.3599	20.6194		19.2177	18.4779		19.1848	18.3502		19.101	18.2856			22.0911	22.641		22.0625	19.3402		21.8165	19.0087		21.8331
	23.2306	22.3666		15.9855	11.9415		19.1033	17.3564		23.3147	22.7307			22.4785	19.6645		22.2938	17.9805		22.0689	20.2529		22.5692	21.3753			20.4875	20.7562		19.1818	18.6041		19.2179	18.3714		19.1162	17.7681			22.5262	22.9234		22.8142	23.2627		23.0234	20.5132		21.9991
	23.13	22.0089		18.8517	14.2777		15.5362	14.9204		18.7445	16.4423			22.2616	19.2615		22.4104	21.3878		22.0024	18.8613		22.1839	19.5999			19.1814	21.4211		19.1409	18.6551		19.2323	18.2497		19.2118	17.9832			22.4869	23.0863		22.0534	18.8481		21.9347	19.743		21.9542
	23.2859	22.4275		16.8494	12.8696		16.0609	13.0569		22.4003	18.4076			22.2427	18.9004		22.0823	20.7347		21.8223	18.2695		21.8882	19.6094			19.2294	19.0922		19.0835	18.5874		19.2504	18.8121		19.0139	17.8333			23.0546	23.4843		21.837	19.0933		21.8194	19.5492		22.5364
	22.303	20.5155		17.5899	13.3418		15.116	11.4555		21.9951	19.4859			22.9736	22.8053		21.6025	16.588		21.9925	18.8387		21.8955	20.1349			20.0889	19.4584		19.3587	20.0029		20.2657	19.2755		19.3057	17.7978			22.0465	19.7535		21.8056	19.8274		21.9226	18.9135		22.75
	22.3304	21.098		16.3091	13.2572		14.0121	8.84411		22.012	17.9648			24.245	23.4884		22.08	18.1404		21.8116	18.4196		22.1588	18.9119			19.1241	18.7772		19.2072	18.4647		19.1596	18.4283		19.1222	18.1955			22.0216	22.9704		22.979	21.0796		21.9407	19.6535		23.0351
	23.2254	22.0827		23.1241	21.8002		14.7761	14.141		22.4739	20.9122			22.5462	22.698		22.3467	18.0569		22.0551	19.412		22.9671	20.4523			19.305	18.8294		19.2476	18.5018		19.2408	18.7107		19.1988	17.9237			22.3236	22.6929		21.859	18.1383		22	20.2164		22.7402
	22.1523	20.7459		22.8471	22.6591		15.7876	12.7244		19.9374	17.8016			22.7026	23.0526		22.1573	18.1049		22.1144	18.3038		22.1765	19.64			19.2042	19.1969		19.2104	19.0106		19.256	18.5673		19.0933	18.2621			22.0103	22.9599		21.9645	19.8999		21.9383	18.4062		21.9352
	22.8778	21.9399		22.0949	17.8678		22.097	19.5635		21.9976	19.2805			22.2928	18.8787		21.9876	17.5045		22.1976	18.5123		21.8734	18.1961			19.1211	21.1077		19.1547	18.7962		19.2922	18.1339		19.0453	17.6477			22.0143	20.4755		21.9256	18.6632		21.9741	18.4348		21.9882
	24.3398	21.515		22.1515	17.8758		23.064	20.7625		22.3026	21.3717			22.7057	22.2627		22.0583	17.842		21.514	18.9648		21.9045	18.9968			20.1773	21.5752		19.1103	18.1991		19.1055	18.7743		19.0269	18.1027			22.9275	22.9321		21.857	19.1162		21.9403	18.9224		21.9555
	23.2954	22.2854		22.1666	18.0337		16.5349	16.8604		23.0971	17.7367			23.0208	22.5794		21.9891	19.1835		21.9498	17.9947		22.1504	18.8538			19.3332	21.613		18.5704	18.1113		18.7886	17.2956		19.1218	18.3024			21.9433	22.1265		21.8988	19.2236		21.9449	19.082		21.8982
	23.2958	22.2645		15.9268	11.4587		21.8293	18.9436		16.5198	13.6829			22.61	22.9285		22.4137	18.4358		22.1545	19.8591		21.9597	17.1673			19.2151	18.5426		19.2165	18.6603		19.2693	18.1403		19.1258	18.1964			23.0415	22.8301		23.0171	23.8384		21.9071	18.778		21.9648
	22.9591	22.1766		22.9185	18.9338		14.7197	10.8904		22.9585	20.7517			23.3463	22.3711		23.5591	21.0776		22.1881	19.4755		22.135	18.3701			19.1304	19.2888		19.1398	18.1661		19.2733	18.2187		19.1678	18.1506			22.0807	20.3735		21.9246	18.3277		21.9262	18.8713		22.0296
	23.2513	22.2697		22.1114	17.4711		16.4092	13.0783		23.3276	18.8259			22.527	22.5395		21.8313	19.4543		21.7766	19.6147		22.1802	19.7582			20.4545	22.0436		19.1624	18.4802		19.331	18.3697		19.2318	16.4042			22.0343	22.3508		22.2533	22.4638		21.9464	19.2866		22.0033
	23.2423	21.9539		19.5319	14.2139		15.0719	11.7072		22.3353	19.7208			22.4344	22.6779		23.2817	18.3724		16.8853	14.5701		22.2457	17.7798			19.2712	19.3668		19.2588	18.2468		19.2811	17.956		20.2384	19.0949			22.9873	23.215		22.0457	19.4989		21.9693	19.115		22.025
	23.2561	22.1827		22.1969	17.1931		16.2489	13.6423		21.957	17.8045			22.2924	18.4389		22.5781	18.3256		21.9054	18.6733		21.8439	17.8402			19.1054	18.2241		19.1878	18.3215		19.1041	18.5477		19.2465	17.5936			22.0488	22.1354		21.9155	20.3858		21.8521	19.1433		21.9718
	23.3	22.3035		22.9343	22.9284		15.284	11.824		21.955	17.3533			22.9613	22.6561		22.572	17.9881		21.7918	19.9637		23.186	22.2828			19.3216	21.0602		20.283	20.4414		20.15	19.2488		19.2445	17.5738			22.0045	20.66		22.6569	23.578		21.9226	19.1421		22.0151
	23.2832	22.3041		21.7777	16.6476		21.7832	19.1567		22.144	19.9029			17.8592	14.7241		15.772	10.9431		21.8374	18.389		22.4655	19.0511			19.0763	18.4905		19.2139	18.5375		19.3179	17.9909		19.2396	18.5268			22.0146	21.0632		22.064	19.7083		21.9606	18.8759		23.4173
	23.2402	22.2034		16.1493	11.4756		15.4663	11.788		22.3296	18.0153			22.1501	22.391		22.3842	18.2386		21.8063	21.0489		22.274	18.687			19.2577	17.9131		18.5945	16.6376		20.1431	19.2543		19.2206	18.5171			21.9846	22.3196		22.0501	20.1403		21.9721	19.7057		21.8828
	23.2258	22.0918		22.0566	17.7682		16.6275	13.9618		22.2975	18.938			22.7207	22.4791		22.7007	21.9984		21.8452	18.719		21.9547	18.698			19.0701	18.7671		19.3037	18.5006		19.2764	18.6843		19.176	17.7515			22.0095	20.1151		22.077	19.112		21.897	18.445		22.0479
	18.9659	14.152		19.794	15.473		21.7737	17.3097		17.7245	15.3395			22.473	22.7495		22.5487	18.1983		22.2564	19.2449		21.8405	18.7881			19.4844	20.8014		20.1715	22.0382		19.2092	18.9292		19.2186	17.9919			23.0485	23.4428		22.0027	20.3007		21.8508	18.8833		23.0204
	22.8244	17.9614		22.0467	17.9341		22.0868	21.5394		22.3746	17.2208			22.9904	22.7483		22.0837	18.4865		22.8026	22.9801		22.3582	18.2794			19.2323	18.7411		19.0749	19.2493		19.2493	18.684		19.2259	18.1529			22.0796	20.7207		22.015	19.6371		21.9757	19.001		23.0284
	23.2514	22.0065		22.0849	17.1036		22.9541	20.4182		21.9884	18.5837			23.2709	22.677		22.2297	17.6234		22.042	22.4754		22.3554	18.3082			19.1805	19.5814		19.3385	18.715		19.1919	18.1509		19.0978	17.9805			22.02	20.0924		22.8533	19.4102		21.9447	18.9918		22.0185
	23.2342	22.1126		23.558	22.1959		15.9873	11.7494		21.9138	17.568			22.2461	18.7003		22.3669	18.5497		22.3385	22.3844		23.2781	22.3798			19.2179	18.6542		19.3248	19.3541		19.1949	18.9923		19.0723	18.2517			22.0531	20.3074		21.9575	18.6638		21.9575	19.6864		21.8722
	23.3017	23.4451		16.5463	12.5717		16.5828	12.0551		22.1116	17.7667			22.6555	22.8899		22.3117	17.4919		22.2747	19.4494		21.9118	17.9932			19.2677	18.3542		19.3081	19.8744		19.2215	18.8693		19.2243	18.5636			22.416	22.9838		22.0318	20.3852		21.8671	19.6902		22.0028
	22.0781	18.1374		16.8181	13.0776		21.7315	18.7741		15.8171	13.5467			22.2302	21.0404		22.9712	20.54		21.7426	19.311		22.2078	19.1506			20.2589	21.9074		19.1604	18.5186		19.1132	18.3957		20.2215	19.2308			21.9566	22.5313		22.0287	20.4467		21.9349	18.9781		22.8869
	22.948	18.6226		22.0579	17.4555		21.7271	19.0429		16.7873	12.4184			22.8791	22.7338		22.7034	21.6851		22.3543	19.7389		22.3982	19.6178			19.1793	18.2992		19.2298	18.8552		19.217	17.9831		19.2256	18.3307			22.6257	23.106		21.9529	18.8364		21.929	20.0188		22.0673
	22.4122	19.7202		22.0894	18.1248		16.4505	13.3497		22.3566	21.4014			22.994	22.8397		21.9766	18.7829		22.2036	19.2905		22.5627	21.6688			18.9999	18.2267		19.27	18.1481		19.1811	17.8852		19.0736	18.5691			22.7883	23.1515		21.8859	19.0803		21.8507	18.4643		22.0178
	23.2298	22.2581		17.4526	13.899		21.7296	17.1713		23.0029	20.1911			22.5805	22.9179		22.8101	21.8966		21.7418	21.7671		22.032	18.3632			19.0238	18.9741		19.2224	18.1564		19.1231	18.205		19.0513	17.6496			21.9317	20.1215		22.026	19.53		21.9596	19.6736		22.0637
	22.2063	21.6047		15.9969	11.9717		22.0266	21.3804		21.96	20.53			22.7977	22.5549		22.555	18.3898		19.4289	16.0633		22.0041	18.7553			19.2432	18.8745		19.2818	18.4311		19.2286	18.3715		19.2518	18.2267			22.4431	22.964		22.0786	20.447		21.8853	18.1407		22.0466
	22.0424	17.563		23.2296	21.9664		15.2899	11.2995		18.6351	16.8584			22.695	22.4943		22.267	17.5453		22.1812	17.005		21.8599	18.7669			20.1855	19.8693		19.1597	18.0978		19.1403	19.0058		19.2032	18.1804			22.0363	20.4112		22.0738	20.8419		21.9474	19.6127		22.0504
	22.1893	21.6117		22.9583	22.3345		15.3461	10.6702		22.8254	22.8769			22.5389	22.398		21.7106	16.581		22.2477	21.1261		22.7168	21.2961			19.3569	18.6106		19.1878	18.1111		19.2385	18.2109		19.0736	17.9227			21.9864	20.3454		22.8796	19.9905		21.8855	19.1733		22.0396
	23.0084	22.4206		23.0719	17.6399		15.2408	10.9208		20.6573	18.4102			22.6112	22.7495		23.0833	22.0081		22.3183	19.163		22.2539	18.6099			19.3252	20.911		19.3204	18.8206		19.0512	18.6451		19.1674	18.3626			22.7983	22.6938		22.0696	20.2934		21.834	18.2776		22.0154
	23.1265	22.2354		23.1651	18.73		15.9505	11.0259		22.0514	17.9078			23.0307	22.6796		23.0097	20.549		22.2411	16.5199		22.2735	19.0288			19.91	21.3526		18.9794	18.2797		19.0175	18.221		19.1453	17.6378			22.3117	23.1079		22.0082	19.3077		21.9014	19.4712		22.8807
	23.0026	21.8555		16.4017	11.7761		23.6727	23.7666		23.4074	17.8462			22.2865	22.6552		22.8041	21.3551		19.3938	13.647		22.3449	19.0589			19.2626	18.8263		20.0362	19.1942		20.2205	18.9548		19.1293	17.9289			22.7515	22.8929		22.0038	19.2936		21.5991	18.8054		22.1089
	23.1654	22.2968		22.128	16.4965		22.3984	22.7905		22.2355	16.6822			22.9329	23.0617		19.3131	18.7505		22.0356	15.0257		22.0646	18.7696			19.322	17.9748		19.2366	19.6337		19.2288	17.7393		19.0798	18.4641			21.8501	22.6112		22.0025	19.5575		21.792	18.0932		21.9261
	22.1985	20.4125		21.9566	16.9498		22.9868	23.705		22.4112	18.7852			22.2296	22.0424		22.0185	19.0728		22.9844	19.6682		22.2446	18.3184			20.2078	22.0852		19.257	18.0895		19.0403	18.5528		20.2509	19.2191			22.5521	22.938		21.996	20.7851		21.8254	18.9253		21.9913
	22.1954	20.9883		22.1429	20.4688		21.9014	18.5555		23.3629	23.2536			22.143	22.5742		22.2277	17.4856		17.2983	13.4626		22.3089	18.24			19.2272	18.2769		18.9024	18.3333		19.2899	18.1904		20.2089	19.5597			22.6594	23.1418		22.0246	19.8589		21.8715	18.3412		21.9956
	23.1588	21.9789		23.5567	22.4248		22.0159	21.2159		22.424	21.3443			23.0157	22.9654		19.6636	18.7663		22.3165	22.7479		22.254	18.0283			19.2612	18.5896		19.1023	18.705		19.2837	17.8354		19.1972	18.5878			23.1201	23.7222		22.0769	18.3454		21.8728	18.9141		22.0304
	22.0824	20.8621		22.116	16.4552		21.9486	22.1426		22.9547	18.0581			23.2172	19.3065		22.2295	17.9408		21.4743	17.861		22.2458	18.5612			19.1161	21.2465		20.1151	19.3211		20.1917	19.1471		19.1856	17.5986			22.1371	22.8986		21.9956	19.1942		21.8512	18.8927		22.9908
	22.807	21.8192		22.2561	20.929		21.9268	18.7557		22.4087	18.8566			22.2256	22.3738		22.3878	21.3202		22.8619	18.4941		22.1479	17.0094			19.4965	20.8893		19.0121	18.3795		19.2757	18.089		19.2071	18.5792			21.8779	19.2064		21.978	18.6144		21.7915	18.9065		21.9992
	23.2052	20.5425		22.8224	21.4833		21.9611	20.0802		22.1664	18.4605			22.3914	19.4964		22.0299	20.6962		21.8054	15.3123		21.8866	19.7553			19.4525	19.0035		19.0499	18.5579		19.3017	18.176		19.2024	17.6122			21.9096	20.3402		21.9199	19.7193		21.8291	19.6625		21.9542
	23.2552	20.0941		22.034	17.5411		21.9636	18.7867		22.551	21.2846			22.1408	19.1756		21.5702	16.3945		21.5855	18.6152		22.326	19.5998			20.2191	22.074		20.1943	21.7695		18.948	18.3093		19.0432	17.8466			21.9934	22.4689		22.0561	19.6716		21.8716	18.524		21.9076
	23.2145	22.154		17.086	12.7462		22.9017	21.2199		22.4236	21.1256			22.1164	18.8425		22.0685	18.0911		22.3512	15.8047		22.2453	18.1987			19.3257	21.6971		19.2104	17.628		19.1403	18.2633		19.2002	18.1067			22.4529	23.1546		21.9696	18.1163		21.8293	18.4751		22.0482
	23.2218	22.1442		23.498	22.2467		22.9379	20.451		21.9289	17.7902			22.8886	22.7578		22.2971	18.061		22.0714	19.2999		21.8364	18.4863			20.3594	22.4457		19.1612	18.0491		19.1107	18.2395		19.0655	18.4213			22.7094	22.9042		22.0021	18.8683		21.7504	18.7823		22.5184
	22.9006	22.0725		15.9965	12.1048		22.9616	20.8808		22.4117	20.398			22.4208	22.5676		22.1323	18.0209		22.2828	16.9129		22.2477	18.199			19.5334	21.315		19.2348	17.7469		19.2014	18.405		19.017	17.2699			23.1431	23.6149		22.0724	20.5177		22.9183	20.3931		22.0636
	23.189	22.1737		18.7964	14.2544		22.8894	21.1025		23.0006	21.4997			22.5792	22.9561		21.9789	17.3746		22.1446	15.782		21.8557	18.2193			18.9951	18.6101		19.1886	17.5042		19.1285	18.0943		18.9782	18.1373			22.0747	22.4838		21.849	20.8458		21.8445	19.6526		22.0189
	23.1861	21.8823		15.8431	10.9747		21.6545	18.687		22.5774	21.5074			22.1906	18.8443		22.031	17.7457		22.0337	18.0472		16.4521	11.8353			18.968	18.7744		19.0524	19.1192		19.1294	18.1224		19.0736	18.5169			21.9818	22.2137		22.8658	20.3212		21.7855	19.416		22.0554
	23.2554	22.2315		23.0835	21.7627		21.6163	18.974		22.556	21.6041			22.6347	22.186		21.9805	19.1299		22.1428	19.5692		22.3449	19.1502			19.2829	18.7925		19.117	18.3931		20.1631	19.2636		18.6412	17.4404			23.5533	22.5037		21.8737	19.1386		21.8588	18.8592		21.9859
	23.2045	22.1092		22.0649	17.7734		21.6597	17.0562		23.3821	21.049			22.9523	22.5466		22.3868	18.3345		21.9605	18.2603		21.9626	18.8761			19.2257	18.4388		20.2167	18.939		19.0689	18.4356		18.9291	17.9064			22.0022	22.5622		21.9876	18.7902		21.8895	19.6057		22.1264
	23.2492	22.2402		22.1158	17.8025		22.594	22.9645		24.1962	23.6995			22.5371	22.8137		22.0266	21.3373		22.2384	21.1134		22.326	19.1753			20.3854	21.5524		19.0503	16.7808		19.2515	18.5595		19.1719	17.9747			23.0687	23.0928		22.0662	20.3894		21.9346	20.1219		22.0047
	23.2046	22.1232		22.1323	17.997		22.1042	18.9228		22.3985	18.5887			23.2784	22.3107		23.5086	21.0107		22.4276	19.3146		21.8562	18.597			19.4209	17.93		19.2254	18.4547		20.4523	19.5781		19.1499	17.9361			22.1429	20.9982		21.8341	20.4269		21.8782	18.3121		22.9764
	23.2071	22.0341		23.0938	19.0352		22.5203	22.9425		22.5894	21.5809			22.4583	22.4447		21.8122	19.4077		21.8133	18.5373		22.7783	19.2341			20.3434	20.5569		19.1299	18.0185		19.2469	18.2548		19.1412	17.8272			22.0214	22.6877		22.0115	19.6701		21.8962	18.3392		22.0568
	19.0339	13.7908		22.0846	17.3883		23.0945	23.8585		22.5896	19.9123			22.3471	22.5976		22.5625	18.2575		21.8997	16.3959		22.7938	18.8176			19.3319	18.5545		19.2768	17.8158		19.2241	18.4105		19.1488	17.9689			22.0414	23.1598		21.9215	19.3859		21.8911	18.8158		21.9425
	22.8186	17.828		22.1124	17.0413		15.6747	12.8586		22.2495	17.5673			22.8916	22.5844		22.5526	17.993		17.7371	13.6372		22.2151	18.5849			20.3887	22.3996		19.0917	17.9651		19.091	17.8032		19.1852	18.2411			21.9501	22.7195		21.9045	20.225		21.8792	19.0214		21.9626
	23.245	21.9923		16.3508	11.9997		21.9904	18.6673		22.139	17.7843			22.2289	18.3754		15.7141	10.9814		22.0008	18.0816		21.9168	19.4346			19.8943	21.2551		19.0368	17.7775		19.2284	17.8107		19.1777	18.38			21.9607	22.7411		21.9149	20.2868		21.8831	18.796		22.0678
	23.25	22.0913		21.8144	16.6093		22.1191	21.371		23.1833	18.8258			22.2544	17.9726		22.3764	18.219		21.7597	16.5339		23.0428	18.6049			19.3104	18.8221		20.2957	18.6552		19.1689	17.7949		19.1763	17.9724			22.8644	23.3328		21.8742	18.7788		21.8561	18.7535		21.9696
	23.3152	23.4316		16.0013	11.5224		22.239	19.1151		22.2819	17.8747			17.6297	14.4675		22.7027	22.0394		22.711	22.9077		22.3483	18.6298			19.6925	21.4274		19.2144	18.9229		19.057	17.8296		19.1953	17.9657			21.9249	19.143		21.835	19.0199		21.8851	19.2261		21.9776
	22.086	18.134		19.5749	14.9741		21.7139	18.7827		22.3913	19.3125			22.1102	22.3212		22.5387	18.22		21.9393	18.5437		22.2826	18.7809			18.9861	18.6356		19.0161	19.4853		19.2584	17.8354		19.3126	18.2726			22.4438	23.0917		21.9326	19.4134		21.9072	19.0341		22.0269
	23.0118	18.5132		22.0424	17.6751		21.6679	19.0544		23.3782	18.8211			22.6841	22.5095		22.0808	18.5031		16.3519	14.4063		17.3718	10.5012			18.7794	18.3868		19.9656	21.6565		20.325	18.9179		19.2295	18.3555			21.9989	22.4771		21.9772	20.3236		21.8299	19.1033		21.9716
	22.4735	19.6791		22.0876	17.9193		21.6928	17.1145		22.2912	21.3152			22.4408	22.6976		22.2297	17.6524		22.0707	21.9123		21.9146	19.5086			19.1552	19.2841		19.2279	18.4126		20.2655	19.2062		19.1567	18.1115			22.1312	20.6471		21.9822	20.706		21.8908	19.0467		22.0291
	23.278	22.2847		18.712	14.4887		21.9192	21.2379		21.8638	18.0706			22.9464	22.7288		22.3696	18.5925		21.9736	16.8478		22.3046	18.5817			19.3373	21.3159		20.2652	18.9517		20.218	18.7871		19.2814	18.0965			22.0017	20.0974		22.8412	19.9108		21.908	18.836		22.0397
	22.2167	21.629		22.076	17.0642		15.4392	11.7707		22.9125	20.0939			23.2366	22.7439		22.3116	17.4498		22.0797	17.2941		22.4327	19.3196			18.9933	18.168		19.0586	18.6016		19.1591	18.4321		19.1046	18.0373			21.9548	22.4128		22.0147	20.2493		21.9273	19.6379		22.0215
	22.1694	17.6873		23.5617	22.2236		16.1815	14.4545		21.8547	20.3272			22.2078	18.7096		22.9976	20.5519		21.7944	19.4449		22.9476	19.4947			19.1617	20.6961		19.2109	18.1162		20.1587	19.022		19.1426	18.0906			22.683	23.1059		21.9366	19.1946		21.8619	18.3454		22.0326
	22.193	21.5961		16.9181	12.8898		17.193	12.3739		18.4983	16.7745			22.6168	22.8364		22.7123	21.7019		22.4514	19.7729		22.3326	18.6098			19.2841	21.1305		19.599	21.7614		19.1866	18.5425		19.2464	17.8564			22.2345	22.8165		21.9303	19.152		21.8393	18.8528		22.0274
	23.0999	22.5106		16.6442	12.4315		16.1294	11.9833		22.6971	22.7289			22.2005	21.1276		21.9912	18.7945		21.676	18.8697		22.3122	18.6708			19.397	21.7404		19.2604	20.7059		19.1972	18.9913		20.2322	18.0714			21.9831	22.2824		21.9622	19.5011		21.9358	18.9433		21.9137
	23.1352	22.7259		22.0593	17.32		15.5217	15.8181		20.5596	18.2801			22.8699	22.6986		22.8866	22.0832		21.7608	22.2345		22.2537	18.7949			19.2549	21.2851		19.1649	18.5349		19.1459	17.965		19.1818	18.6916			22.7354	23.0837		21.9462	20.7199		21.9112	18.925		21.8487
	22.8608	21.7181		22.0968	18.0607		16.1014	14.166		21.9818	17.7387			22.9802	22.8492		22.5724	18.4188		21.6821	18.4275		22.9771	18.8007			19.2247	19.0616		19.2223	18.4403		19.241	18.8093		19.0904	17.8248			22.1992	22.6355		22.0393	18.1854		21.9369	19.652		21.9505
	23.2166	22.5593		17.5747	13.8851		15.6339	14.3113		23.3345	17.8462			22.5778	22.9081		22.2853	17.582		21.8248	16.3836		22.3903	18.9733			19.1607	20.9936		19.2692	18.1958		19.1331	18.4339		19.2352	17.4618			23.0522	23.3625		21.9847	19.7711		21.8617	19.6843		21.9866
	23.1432	22.1459		23.1223	18.8299		22.2384	19.0834		22.1271	16.4455			22.7919	22.6412		21.8882	17.0721		21.9143	17.8973		22.3418	18.6359			19.511	21.3748		19.2533	18.0062		19.1507	17.9056		19.1863	17.5041			22.2808	23.2502		21.955	19.1545		21.9106	18.9559		21.8027
	23.2366	23.0011		23.1208	18.4362		22.0058	18.4793		22.343	18.6888			22.7184	22.5958		22.7683	20.4103		22.0942	19.4661		21.8786	19.4915			19.4507	21.273		19.6583	21.1268		19.1816	17.9212		19.1777	18.1018			23.1641	23.538		21.9272	18.5434		21.9287	20.0166		21.9825
	22.3767	21.4062		17.2656	13.1836		22.7637	23.1085		23.2579	23.1512			22.5627	22.3232		22.0976	18.5234		21.9082	18.2566		22.365	17.3286			19.3117	21.5939		19.0059	18.3577		19.1623	18.2468		19.5886	17.7516			22.4557	22.8959		21.9106	19.6998		21.8632	18.4285		21.9136
	23.0805	22.1739		23.0637	19.2283		23.0023	19.3132		22.3696	21.2611			24.2276	23.7192		22.3178	18.9268		22.2139	21.0321		22.3529	18.4833			20.2851	21.6805		18.9943	18.203		19.1794	18.7463		19.1345	17.8721			22.1271	20.5333		22.0227	19.6317		21.9436	19.6399		21.9925
	23.1328	22.7467		23.2084	18.9005		16.2933	12.206		22.647	17.6671			22.6612	22.7675		21.9062	16.7572		22.0734	22.3467		23.2033	20.7151			19.192	19.0793		19.2467	18.6021		19.2192	17.9498		19.1485	17.5937			23.0275	22.7931		21.9475	18.0372		21.8979	18.1422		21.8496
	22.1846	20.2369		18.957	14.62		16.3507	14.7108		22.3518	18.7375			23.185	24.011		22.8089	21.7487		22.3573	19.225		22.4391	18.1528			19.1937	20.5599		19.2224	17.6579		20.1624	19.2519		19.167	17.0674			22.952	23.1666		21.9732	18.8679		21.9693	19.6281		21.8934
	23.2027	22.449		23.7548	19.0977		15.6432	15.7577		22.1149	18.3295			22.1981	22.0258		21.995	17.617		21.704	18.4113		22.1059	19.1022			19.0158	18.7685		19.1564	19.114		19.1786	17.9937		19.1865	18.2177			22.058	20.5338		22.0551	20.5014		21.9018	19.1752		21.912
	23.2893	21.0135		23.1196	19.7695		21.8998	17.5054		19.8872	15.09			23.0581	22.7413		22.2663	17.2568		21.8644	16.3801		15.2752	12.5849			20.2528	21.7138		19.1907	17.9788		19.135	18.7936		19.2051	18.159			21.9858	22.6283		21.8774	20.841		21.8742	18.2961		21.9295
	22.1304	17.5442		22.0264	19.855		21.8926	16.6785		22.4748	21.2102			23.1747	23.1592		22.838	19.2971		21.9647	18.0093		22.3012	19.3782			19.0458	21.6642		19.2384	21.1149		19.2741	18.0216		19.2773	17.854			23.124	22.8842		22.8934	20.3233		21.9351	19.5196		22.9261
	23.112	22.1783		23.1633	18.8886		22.1183	18.6581		22.3521	21.0651			23.1095	23.1659		22.1166	19.3458		22.0494	16.8318		22.4968	18.8209			19.2622	18.2778		19.1846	18.0579		19.0417	18.98		19.32	17.8973			22.4713	22.4932		21.9195	19.1623		21.7891	19.1413		21.9452
	23.0479	18.1373		23.1608	18.9207		22.6219	22.968		22.3627	20.3303			22.1987	22.3518		22.0401	17.6937		22.6832	22.8511		22.2888	18.001			19.1378	18.5138		19.1556	18.5953		19.1709	19.0754		19.1062	17.7832			22.0073	23.2362		22.0303	18.7821		21.8544	18.1317		21.9006
	22.9946	22.4542		22.0544	20.7719		23.061	19.2526		22.9736	21.488			18.7539	18.3427		23.2906	22.3659		21.9227	18.5077		23.3728	17.701			20.7718	19.6444		19.2139	18.2447		19.2589	18.1815		19.2234	18.0409			22.2137	23.13		22.0731	20.3813		21.8537	19.1906		21.8713
	22.1224	16.4753		21.8991	17.9027		19.7077	20.1793		22.9512	21.4553			22.9004	22.8515		21.9339	19.7277		16.3521	14.2732		22.2656	19.7917			19.4107	21.7101		18.8227	17.9414		19.2966	18.0214		19.2263	17.7569			22.0008	22.2383		21.8975	20.4421		21.9342	18.4295		21.9958
	22.707	22.2131		22.3317	21.3588		18.0627	15.9661		22.5447	21.452			22.739	22.8689		21.9084	18.4362		22.0453	21.8708		22.0565	18.1962			19.5706	21.9117		20.1101	19.1935		19.3264	18.2107		18.9333	18.1729			22.1325	22.8771		22.0664	19.6949		21.8939	18.6819		22.4504
	23.1406	22.5342		23.9285	23.57		21.9474	17.5723		22.5037	21.5218			22.1867	19.4862		22.9515	21.1421		21.9673	16.6761		22.0507	18.4861			19.2498	18.5636		19.1329	18.4823		19.1604	18.4181		20.1276	18.8964			22.5446	23.0775		21.9263	19.3957		21.8676	20.0222		21.9892
	23.1207	22.7684		16.5639	11.9698		21.9279	16.8058		23.3512	20.9768			22.168	23.111		21.9341	17.4606		22.0521	17.2111		22.2091	18.4522			19.3181	20.9968		20.2152	19.0375		19.2691	18.3171		19.1528	17.7914			22.523	23.1714		22.0516	20.3834		21.9347	18.9576		21.9904
	22.1532	20.9434		22.9656	22.3155		21.8004	18.2573		24.1781	23.6579			22.4698	22.7255		23.4276	17.4433		21.7828	19.4292		22.1773	18.2311			19.2498	18.7457		19.0539	17.9818		19.1254	18.5829		19.2458	17.8793			23.0677	23.7026		21.9961	19.4782		21.9684	19.0932		22.0186
	23.1215	22.8815		20.8018	17.0462		18.3145	16.2389		22.3741	18.5431			22.8945	22.8018		21.9619	18.0326		22.4353	19.7861		22.1359	18.1801			19.2624	20.9161		19.2476	18.6491		19.178	18.1564		19.1149	18.2699			22.1151	19.8465		22.106	20.1272		21.9379	18.5023		21.9332
	22.4877	21.7583		22.5433	21.5024		14.1126	10.0061		22.5645	21.545			22.1539	19.2778		22.1399	18.0118		21.6883	18.8605		22.2178	18.8667			19.2486	18.0206		19.2161	18.6387		19.3264	18.9332		19.0258	18.1031			22.0701	23.0483		21.9364	18.8467		21.9417	19.1746		22.074
	22.1126	16.5462		15.9212	12.0922		21.4292	18.1166		20.6611	17.8943			22.1982	22.5291		23.0798	21.793		21.7681	22.2286		21.9337	18.676			19.8763	21.6971		19.1334	18.3139		19.1951	18.0748		19.2516	18.3527			22.3454	22.9243		21.8698	18.6662		21.8745	19.3605		21.9748
	22.9269	22.1819		24.0504	19.3558		14.6677	10.9466		22.2598	17.5676			24.0199	23.079		17.2543	11.4138		21.6983	18.4579		22.0359	17.0469			19.4146	20.9076		19.2667	18.1428		19.0432	17.8585		19.2195	18.1735			22.0546	23.0819		21.9314	19.121		21.9538	19.0329		22.9478
	22.7301	21.7815		24.1283	23.117		14.3222	7.89705		22.0757	19.4129			22.2652	19.6072		23.1014	22.1626		21.8529	16.4514		22.1205	18.471			19.0898	19.0836		19.2506	17.8658		19.1707	18.1418		19.1624	18.1034			22.0887	20.5803		21.817	19.196		22.0156	19.8378		22.0145
	22.4892	21.9965		17.1547	12.8126		14.0019	10.2727		22.1758	17.9207			16.5231	12.1928		22.2212	20.5474		21.744	19.1338		22.9627	18.4673			20.3853	21.9845		19.2881	18.0199		19.1676	17.9539		19.2176	17.8679			22.9845	22.941		22.0731	19.7686		21.9488	18.5048		21.918
	22.7615	21.028		20.939	16.3759		21.5116	22.3718		23.2033	18.7712			22.2637	21.9269		22.2199	18.46		21.7597	19.2759		21.861	19.3156			19.0831	20.7572		19.4088	17.8674		19.0346	17.6705		19.2422	17.9171			22.0113	22.3813		21.983	20.014		21.9759	19.8329		21.9404
	22.1448	17.9837		16.0573	12.8796		21.7073	22.2166		22.3199	17.9001			22.6591	22.5226		22.2255	21.538		22.1062	19.8469		22.2532	18.4863			19.2458	18.7144		19.1692	18.3119		20.2568	19.6158		18.9192	17.4127			23.1042	23.0474		21.9044	18.3634		21.8272	18.973		21.9542
	22.9158	21.9055		17.9065	13.2162		22.2278	22.0932		22.4371	19.3301			22.3238	22.1641		22.8758	21.7825		21.7817	18.3289		17.23	8.17489			19.4088	20.8945		19.2467	17.8885		19.119	17.7321		19.2818	17.9884			22.1679	20.5799		22.0541	19.3088		21.968	18.5574		22.0385
	22.1461	16.8436		22.2443	17.5488		19.0035	17.5027		23.41	18.8446			23.1021	22.7111		22.2346	21.1445		21.7672	18.035		22.2468	18.4665			19.1012	18.7073		19.3201	18.1875		19.2241	18.0388		19.1599	18.3565			22.0856	22.5478		21.8674	19.2261		21.9314	18.6378		21.9614
	22.1441	17.238		18.4467	15.1551		13.7071	9.25924		23.1945	18.4835			22.3677	20.3367		22.3473	21.6878		21.8048	19.7708		22.3616	19.1913			19.4661	21.5797		20.2955	21.7144		19.0711	18.295		18.7219	17.0953			23.048	23.4833		22.0192	19.2744		21.8705	18.9063		21.992
	22.7097	22.025		22.3609	17.6365		21.8447	22.4885		23.1355	18.615			22.5917	22.9422		22.9824	19.3184		22.179	18.5961		22.8556	19.3749			19.6187	21.3859		20.2083	18.9309		19.2494	18.7538		19.1061	17.6538			22.1053	22.5092		22.1362	20.1397		21.8618	18.9306		21.9573
	22.6696	21.7421		23.8593	22.8883		15.7545	12.6817		22.8347	18.3832			22.0184	21.2815		22.0123	18.3132		21.7689	18.4986		22.2767	18.4768			20.2908	19.4497		19.2499	18.3721		19.2526	18.7813		19.2402	18.378			22.0816	20.7491		21.9076	19.3477		21.9626	18.9808		22.0154
	23.2164	22.406		18.1778	13.6198		12.6822	10.3627		22.2794	17.9588			22.3468	21.8546		22.2478	18.3458		21.7511	21.4698		22.2651	18.6088			19.3342	17.5689		19.0998	17.8474		19.1794	18.099		19.2268	18.6011			22.0574	23.146		21.9483	20.3269		21.9655	19.2917		22.0161
	22.6643	21.0697		17.2182	12.3954		8.94732	10.5146		22.3172	17.8119			22.7431	22.3772		21.9423	19.3458		22.1129	20.023		22.2092	18.6346			19.5825	19.9905		19.1348	18.1421		19.2249	18.3165		20.2162	18.6312			22.4923	22.8788		22.0155	19.7754		21.8202	18.8705		22.0019
	22.1666	18.0632		23.0999	18.0796		14.1471	13.3583		17.0751	13.8268			22.2847	19.4663		22.6539	17.3496		21.9342	21.5141		22.3541	18.8845			19.2512	18.5989		18.98	18.332		19.1318	17.8335		19.3041	18.1225			22.1281	22.4835		21.9926	18.2689		21.9659	18.8741		22.017
	23.219	22.4096		23.0326	19.6125		13.8849	11.5912		23.206	18.2819			22.2305	18.4859		22.1545	18.6476		22.1573	19.6286		21.8703	19.4513			19.0245	18.0458		20.3329	19.5797		19.07	18.1672		19.1549	17.7171			22.1154	22.8862		22.0213	19.5555		21.8822	19.231		22.0191
	23.1852	22.0235		21.9448	19.7456		22.8667	21.3459		23.3803	18.9879			22.6097	22.7228		22.0645	17.81		21.8179	21.5578		22.3063	18.5269			19.3525	18.2131		19.1082	17.9445		20.2074	19.0829		19.1598	17.7589			22.5128	22.6908		22.0686	20.2076		22.9618	20.3618		21.9386
	23.197	22.4756		23.1082	18.7096		22.5609	23.1091		24.1541	23.8386			22.0319	19.3169		23.4474	18.7237		21.8018	21.1806		22.3162	17.2954			19.0364	18.6954		19.0935	18.1729		19.1392	18.8266		19.1867	17.327			21.9711	22.5658		22.0612	20.1592		21.8954	18.393		21.8798
	23.2396	22.5851		23.1013	18.7335		21.8007	22.2203		24.1924	22.8816			22.1222	23.0232		22.4087	17.8447		16.0692	9.53838		22.3358	18.4026			18.9426	18.5422		19.5394	18.5118		19.1566	17.8433		19.1683	17.1671			22.3244	23.1802		22.0062	19.0248		21.8641	17.9143		21.9774
	22.1235	21.0719		21.9734	20.566		21.8244	16.1099		23.3716	22.438			22.3833	22.6148		22.1258	18.9306		21.9741	19.1011		23.1814	20.6641			19.1363	21.4939		19.2012	17.5026		19.1541	18.1155		19.1119	17.5361			22.0662	20.102		21.952	18.9242		21.7998	17.7973		22.0103
	23.1283	22.7056		22.2846	21.2521		21.8248	17.0665		23.2844	18.8968			22.7846	22.634		19.9328	16.0661		22.1958	18.462		22.4113	18.0964			19.2593	17.9523		19.1769	18.0162		19.0609	17.9709		20.2185	18.4859			22.4405	23.1641		21.892	18.4838		21.9496	18.7126		21.9054
	22.1564	20.9363		23.8719	23.4707		21.9346	18.3456		22.2766	17.6893			22.0142	19.091		22.3915	16.5047		21.9177	19.3404		22.089	19.025			18.9502	18.6018		19.0204	18.2125		19.1556	17.9561		19.23	17.6615			22.0755	22.6693		21.9486	18.9722		21.8263	18.8074		21.986
	23.1675	22.1844		22.9324	22.2406		21.7018	22.1244		17.1347	10.8463			22.1403	22.4819		20.7906	16.9877		21.956	18.9963		22.2758	19.3376			19.2326	17.547		20.2779	19.2859		19.3294	18.1007		19.1805	17.7471			21.9595	22.4404		22.5103	23.642		21.939	18.5307		22.0398
	23.1107	22.0841		20.7803	16.9503		21.98	21.9602		22.0723	18.9913			23.922	22.9575		23.1789	18.2511		22.3402	18.7858		22.4704	18.7899			19.0573	18.0414		20.299	19.4382		19.2379	17.9958		19.1505	17.6179			22.0649	19.8593		21.9999	19.006		21.8572	18.2096		22.9783
	22.9679	21.9562		22.5296	21.458		21.8345	16.0943		22.9914	22.8518			22.156	19.437		19.9016	16.2965		21.9822	18.5344		22.2646	17.9518			19.0314	18.1957		19.2771	17.9938		20.1984	19.1348		19.1322	17.5261			22.0688	22.8536		22.0119	19.6549		21.8319	19		21.9437
	22.9751	22.0723		24.032	19.2523		21.8474	17.1373		23.2064	18.4989			22.2017	21.8676		17.3435	14.3583		22.3008	18.3784		23.3695	17.7039			19.8795	21.3651		19.0645	18.058		20.3444	19.59		20.1702	19.3706			22.0047	22.6556		22.0091	20.1147		21.8639	17.6717		22.9629
	23.0413	22.1956		18	13.4163		21.9917	18.4568		22.1361	18.518			22.6454	22.4886		23.0876	18.7641		21.8263	18.9593		22.284	19.7845			20.2051	21.5458		19.2403	18.2547		19.034	17.967		19.2398	17.6883			22.4854	23.1626		21.9325	19.6441		21.8807	19.2229		22.0475
	23.0649	21.703		24.1093	23.0973		22.6206	23.317		22.188	18.9345			22.3037	22.1553		23.0699	18.4586		21.8969	19.5607		22.0602	18.1537			19.0966	18.3883		19.3143	18.2944		19.1352	18.384		19.0246	17.4796			22.0441	20.2182		21.92	18.7458		21.9118	18.9191		21.99
	23.0865	21.8137		17.307	12.9764		22.534	23.4662		23.1683	20.1902			23.1059	22.6844		22.5027	18.8471		21.9004	18.7704		22.0582	18.4554			19.0092	17.8014		18.9849	18.3829		19.2225	18.5207		19.0915	17.5537			22.1374	19.9191		22.0051	19.875		21.9127	19.0944		23.0914
	23.1064	22.3344		20.937	16.3362		21.6194	18.1307		22.3144	19.148			22.3675	20.3064		22.1842	18.142		22.3265	22.258		22.2375	18.428			19.0231	20.7907		19.1005	18.5589		20.3054	19.5011		19.0809	17.7333			21.9602	20.753		21.9206	18.7545		22.0138	20.0806		22.0349
	22.786	21.6608		16.2204	12.8934		21.5536	18.0559		22.0881	19.1837			22.598	22.9653		23.2071	22.2419		22.8869	20.5757		22.2022	18.1188			19.3297	19.9775		19.0675	17.9438		19.2518	18.6926		19.0543	17.756			22.1491	20.3778		21.8968	19.7484		21.8559	17.7784		22.0478
	22.8447	22.2197		22.2486	17.5903		22.2576	22.6588		21.973	18.9043			22.0657	21.3045		22.3539	18.4597		21.9396	19.0848		22.182	18.1524			19.2587	18.519		20.2	18.9213		18.9702	18.0008		19.2479	17.7308			21.9669	22.381		21.9306	18.3756		21.8639	18.5135		22.0497
	23.0911	21.9486		22.3334	17.7144		22.6649	23.3733		22.08	18.8			22.3689	21.8834		19.7474	16.0016		21.9025	22.6528		22.2631	18.8287			19.0449	20.7714		19.1687	18.0725		19.232	18.4985		19.2539	17.2682			23.0271	23.314		21.9399	20.6138		21.9548	19.4706		22.0548
	22.5347	21.4174		23.8981	22.9254		22.5516	23.1905		21.9532	18.1219			22.7947	22.6175		21.8354	17.7978		21.8754	18.8061		21.9688	18.6974			19.9278	21.61		19.4316	18.5003		19.1958	18.7694		19.25	17.4933			22.5416	22.9078		21.9827	19.7191		21.8102	18.0532		22.1266
	22.5948	21.6464		18.3953	14.0448		22.4797	23.3536		22.5253	16.8952			22.2973	19.4675		23.0337	21.7427		22.8002	20.5361		22.1455	17.1731			19.234	17.9196		19.0252	18.4532		19.0935	18.289		19.2401	17.555			22.0733	22.9218		21.8525	20.1736		21.9341	17.7495		21.9401
	22.651	21.7521		17.417	13.0583		21.5632	18.0277		17.0233	13.7775			22.2792	18.6786		22.2637	18.2722		22.4259	19.9106		22.3391	17.6424			20.3215	21.6778		19.1126	21.6904		19.2015	18.1105		19.2412	17.4337			23.0149	23.1095		21.8979	19.6344		21.844	18.626		22.0555
	23.0869	21.7648		22.7539	18.0087		21.5235	17.9913		22.3248	21.279			23.13	22.4961		22.9718	21.5537		22.141	19.5351		21.9927	18.6313			18.9606	18.2523		19.0784	20.5129		19.1291	18.3276		19.2658	17.6386			22.1183	22.6829		21.9199	18.2166		21.8692	18.9418		22.0027
	22.2953	21.2491		23.0621	19.3179		22.2504	22.6293		22.0481	21.4873			22.2287	22.272		22.1383	20.4536		22.0958	16.6476		22.0483	17.9496			19.3821	21.2292		19.0723	17.9274		19.2717	18.634		19.1661	17.6624			22.463	22.9072		21.9191	19.4762		21.8669	18.94		22.0877
	23.0269	22.3601		22.1775	17.4053		22.6548	23.3522		21.9435	20.9288			22.1241	21.2066		23.2974	22.8016		21.9893	18.4801		22.2238	19.0407			20.1561	19.5273		19.2573	17.6765		19.2213	18.5568		19.2282	17.6397			22.1171	22.775		22.0086	20.1117		21.9292	18.9646		21.9982
	22.9564	22.6267		23.6394	22.2303		23.6692	23.8804		24.0925	23.2714			22.3802	22.1768		22.1435	18.3802		21.988	19.246		19.8721	16.1391			19.8009	21.1371		19.58	21.4561		19.0638	18.5155		19.2571	17.3715			22.3618	23.3846		21.9893	20.0794		21.7774	19.3483		21.9593
	22.0249	20.7082		16.4883	11.1679		22.7832	19.3378		22.9405	22.2686			22.6456	22.3932		22.1547	21.4658		21.1127	20.6375		21.8127	17.8574			19.1501	17.9054		20.221	19.2001		19.1663	18.3004		19.1709	18.2068			22.1111	22.7472		21.9252	18.9095		22.9466	20.3434		21.9931
	23.0493	22.6354		24.3849	24.085		22.631	18.5398		21.9408	17.7141			22.3338	19.9137		22.8146	21.6939		20.1965	19.3566		22.2444	20.1855			19.2292	20.0292		19.2862	17.4051		19.1913	17.9888		19.3525	18.7651			23.2033	22.5208		21.9034	18.8435		21.8146	18.96		22.0496
	22.3919	21.6237		22.1989	17.7107		21.897	23.1997		23.2912	18.3098			22.3082	19.7546		22.1704	21.0821		16.1098	8.944		22.1214	18.3606			19.9595	21.1088		19.1758	18.419		19.2097	17.8786		19.3053	17.7386			22.1856	21.9876		21.8486	18.4555		21.677	19.1336		22.0267
	22.0051	15.9371		16.0395	12.3132		22.9261	19.8007		23.164	19.4289			22.1287	21.5136		22.9201	19.2445		21.931	19.0694		22.1446	17.7519			19.8547	21.365		19.2531	18.4257		20.2051	18.8936		19.269	18.5819			23.0803	22.5516		21.8941	18.8679		21.9003	18.2078		22.0157
	22.803	22.0392		19.8935	15.3319		22.794	19.0942		23.0407	20.4927			22.2289	22.3731		21.9583	18.2793		22.1317	18.3215		22.1643	18.1303			19.538	18.7155		19.1576	18.2175		19.4356	18.4308		19.2277	18.2051			22.1229	20.2438		22.4774	23.5887		21.8725	19.708		21.8635
	22.6307	21.6835		22.174	17.4745		15.7351	11.6086		21.8615	18.319			22.4519	21.9027		22.2073	18.2981		21.8978	19.2859		21.9597	19.1989			20.2786	21.4362		19.1963	17.3081		19.3777	18.8184		19.2037	18.1671			21.9924	20.1231		21.9669	18.9399		21.7427	18.7679		21.9646
	22.3871	21.7025		17.6575	13.2445		21.8183	23.0593		21.8569	21.4914			22.304	22.4306		21.8992	19.27		21.9188	18.9341		22.1755	18.3599			19.3485	19.1737		19.2016	17.8157		20.2593	19.0835		19.2505	17.8001			22.0661	20.7486		21.9715	19.5838		21.8399	18.4444		21.97
	22.6833	20.972		21.9926	17.6055		17.9302	16.8686		23.1994	18.7487			22.5983	22.4482		22.5797	17.2812		22.2995	18.6919		22.3615	17.9166			19.0998	18.1188		19.181	17.9717		20.1751	18.545		19.2391	18.3302			22.9771	23.3554		21.9745	20.0797		21.8045	18.504		22.0992
	22.0938	17.829		24.0187	23.2223		21.8388	22.5691		22.162	17.6739			22.3507	19.7725		22.0994	18.5701		21.9603	18.5192		22.0968	16.9303			19.3949	20.7257		19.1926	17.9083		20.4659	19.5162		19.1644	17.9839			22.82	23.4098		21.904	19.6245		21.795	18.7947		22.0701
	22.7987	21.7773		23.1306	21.2742		21.833	22.9328		16.907	10.6088			24.1676	23.3943		22.0092	17.7408		22.2513	18.3085		22.4103	19.4785			19.3688	20.9909		20.4019	18.9612		20.2648	19.1829		19.1081	18.516			22.2009	21.5995		21.9289	18.7329		21.7958	18.826		22.022
	22.0963	16.6867		23.2833	19.1037		21.8196	22.4202		22.0343	18.8957			22.2182	19.8798		23.3807	18.6264		21.8106	18.907		22.2304	17.7647			19.2824	18.5483		19.1734	20.7485		19.1942	18.1729		19.1225	18.9919			22.017	19.6673		22.0093	19.9158		21.8492	18.8872		21.1822
	22.0713	17.1942		22.1105	18.2256		22.3062	18.4532		22.9041	22.7459			24.1477	23.5814		22.3733	17.7387		21.8717	19.4882		22.2609	18.3901			19.1587	20.3562		19.1915	18.4497		19.1614	17.7613		19.1508	18.549			22.1326	20.1412		21.9177	18.7856		21.8845	19.1761		21.9332
	22.6153	21.905		21.4747	19.5385		21.8026	21.7425		23.0945	18.3259			22.6674	22.5118		22.0856	18.8736		21.9023	18.8218		22.0245	17.5294			19.2745	20.7669		19.1211	18.8136		19.2407	18.3475		19.1397	18.1009			22.3273	23.8944		21.9369	19.7503		21.7687	18.7098		22.0474
	22.561	21.6253		22.1522	21.6601		22.1543	22.6061		22.0628	18.3827			22.1324	21.7279		21.0984	17.189		22.3111	22.2324		21.9232	19.6837			19.2021	18.8863		20.3972	19.4601		19.2099	18.6335		19.0925	17.4488			21.9352	20.5723		21.968	18.3868		21.871	18.7577		23.0085
	23.1122	22.2662		18.1052	15.8722		21.7833	19.3464		22.108	18.8844			23.3751	22.0251		16.3718	12.9289		22.8805	20.5331		22.3336	17.6528			19.519	20.9677		19.2855	19.5443		19.1691	18.5305		19.0985	18.3193			22.2785	22.5816		21.9371	20.5957		21.8198	19.1433		21.9892
	22.6038	21.0003		22.0607	17.2803		22.3288	22.9146		23.1303	20.1126			21.5729	21.6282		22.3519	16.4805		21.9429	19.0872		22.4811	18.7823			19.3276	20.6125		19.3669	18.0814		18.9677	17.8543		19.1632	17.5793			22.3739	22.9036		21.9945	19.7508		22.8691	20.2717		22.798
	22.1246	18.0017		18.0948	13.7332		21.7488	22.8234		22.2416	19.0667			23.1297	22.7958		23.153	18.1353		21.8913	22.6146		17.3974	10.1259			20.3532	21.7426		19.2641	17.991		19.1821	18.2855		19.0374	17.5297			21.9823	22.2369		21.834	18.8607		21.8317	18.3395		22.0173
	23.1319	22.3268		23.6371	22.1695		21.8257	22.174		22.0272	19.0615			22.2269	19.4975		20.1844	16.5448		21.883	18.7816		22.1979	17.9337			19.3361	21.0146		19.1245	17.9074		19.1336	17.9918		19.0618	17.605			22.4524	23.1363		21.8493	18.2496		21.8175	17.9186		22.0477
	23.0999	21.9461		16.291	11.0498		21.8811	22.3178		21.9143	18.8644			22.4726	21.3729		23.0843	18.7614		22.8077	20.5675		22.3722	18.1529			19.2136	19.1127		20.1828	18.6866		18.9982	18.2023		19.0978	17.4108			22.1098	19.6737		22.8792	20.1883		21.7703	17.6372		21.8315
	23.1649	22.4525		24.3101	23.9444		22.7603	18.7001		22.0464	18.7162			17.2355	15.9482		23.0673	18.4284		22.4443	19.8955		23.3167	18.7061			20.3781	19.105		19.2089	18.4065		19.2436	18.6483		19.2028	17.368			21.9981	22.7335		22.0271	20.0506		21.8832	18.6367		21.9802
	23.2042	22.51		22.086	17.641		21.7898	23.0534		21.8848	18.0578			22.2195	18.9742		22.4972	18.8163		22.1799	19.5479		21.9056	17.6228			19.1728	18.4811		19.3008	17.2222		19.2429	18.0238		19.1922	17.8532			22.0683	22.5183		21.9506	18.7906		21.7869	18.7689		21.9676
	22.0489	21.1101		16.5201	12.6498		22.854	19.673		16.618	13.2486			22.8602	23.0842		22.1807	18.1165		22.1241	16.3736		16.7809	14.7049			18.695	17.7372		20.3561	22.013		19.2579	18.3695		19.2694	17.5352			22.8294	22.7989		21.9528	18.9249		21.858	18.4562		21.9239
	23.0693	22.6181		19.7976	15.2617		22.7605	19.0269		22.2875	21.2318			22.6622	22.4899		23.217	22.2603		22.0211	18.4672		22.0878	17.8618			19.3114	20.8961		19.3121	17.4098		19.1283	18.8127		19.1613	18.0865			22.138	20.4654		21.9078	19.7198		21.8224	18.1756		21.9942
	22.094	21.1722		22.0777	17.4051		21.7508	22.9423		21.9991	21.4438			22.6805	22.7696		22.3539	18.4627		22.0243	19.2716		22.2417	19.3406			19.2665	20.5248		19.1527	18.7902		19.2316	18.1182		19.1258	17.55			22.4137	23.1184		22.0028	18.9692		21.8133	18.9687		21.8698
	23.1334	22.1849		21.8971	17.5516		17.5151	16.3823		21.9144	20.9041			22.4599	21.8332		19.8399	16.1336		22.7201	20.4012		22.2993	18.1539			19.602	21.4002		19.2941	19.007		19.2771	18.4983		19.2141	17.6222			22.163	23.1784		21.9991	18.8803		21.8288	17.6574		21.9395
	23.0819	22.0447		23.9881	23.1334		21.7748	22.4735		24.0828	23.2413			23.2979	22.6176		21.8324	17.81		22.0313	18.9706		22.4049	19.1692			18.4277	19.7136		19.2198	18.2549		19.2844	18.5629		19.282	17.6451			22.1528	22.8934		21.9132	18.7414		21.849	19.2039		21.9374
	22.9718	22.0879		23.1061	21.2412		21.782	22.8551		22.9347	22.2787			22.8001	22.5696		23.0673	21.7705		22.0125	18.0633		22.4323	17.8233			19.9135	21.3725		19.2085	18.3446		19.1646	17.8283		19.1085	17.3907			22.4404	23.1355		21.8304	18.6707		21.8708	18.8704		21.9981
	23.0367	22.1622		22.1252	18.315		21.7815	22.3547		21.9351	17.5538			23.2098	19.4831		22.3029	18.2708		22.085	17.7529		22.3335	18.7941			20.8539	22.3884		19.2069	18.1818		19.3026	18.7371		19.1687	18.3216			22.8516	23.0654		21.9947	19.5615		21.8826	19.076		21.9557
	23.0576	21.7693		22.1954	21.6844		16.4866	12.1935		23.2882	18.261			17.3184	16.4496		23.0674	19.2728		22.3825	19.2582		23.2877	17.9424			19.6674	21.14		19.1861	20.4514		19.2697	17.8107		19.0806	17.2618			22.1255	22.8152		21.9884	19.086		21.9782	20.0531		21.912
	23.0946	21.7712		18.2509	15.5052		22.224	18.4025		23.1529	19.4132			22.2133	22.1021		23.6367	22.5083		22.1161	21.7753		22.4201	18.7081			20.3333	21.1509		19.1691	18.2306		19.2366	18.2904		20.1698	20.174			22.981	23.1196		21.9863	20.0239		21.845	17.8094		21.9278
	23.1132	22.2981		24.2471	23.2109		21.7826	21.6945		23.0386	20.4838			23.1372	20.1602		23.2355	22.493		22.0258	18.3641		23.3363	19.2117			20.3301	21.771		19.3418	18.2239		19.3056	18.9457		19.223	18.0621			22.3961	22.9736		21.869	19.4549		21.8485	18.482		21.9873
	22.8049	21.8334		16.0418	13.025		22.1288	22.5749		21.9053	18.3259			22.1559	22.1305		20.9539	17.3271		21.7816	18.5744		21.8759	18.1063			19.2514	18.3886		19.2318	18.3072		19.261	18.5064		19.1496	18.2588			22.0842	20.9409		21.957	19.1682		21.9192	19.4255		21.9815
	22.8648	22.1804		22.2405	17.9205		21.783	19.3269		21.9464	21.6377			22.4887	22.2379		22.3127	20.3132		22.1808	16.561		21.8749	18.1419			19.4588	21.0925		19.202	20.9334		20.2074	19.3024		19.2531	17.6508			22.9341	22.9602		22.9117	19.566		21.8118	17.9651		21.9651
	23.1196	21.9175		18.9686	15.6634		22.3461	22.8949		22.998	17.9559			22.2085	19.685		22.7002	19.1716		22.4708	20.1636		22.0299	18.2349			20.2344	21.7923		19.1712	18.1324		19.2031	18.0815		19.2694	17.8391			22.067	22.3227		22.017	19.4198		21.911	17.6841		21.8661
	22.6801	21.7191		22.1372	21.4339		21.7795	22.8332		23.326	20.253			22.1927	21.8257		23.4836	23.3728		21.8488	18.8725		22.4277	19.0343			18.9119	18.6531		19.1853	18.1603		20.2859	19.0264		19.2178	18.3166			22.1083	19.6504		22.0147	19.8725		21.8515	18.6268		21.9479
	22.643	21.6203		22.2811	18.98		21.8524	22.1922		22.7459	18.1965			22.1253	19.7864		22.3681	16.685		22.0915	17.7912		22.8248	21.966			19.3172	20.7545		19.0548	20.6539		20.2124	19.2128		19.1601	17.2031			21.9909	22.6683		21.9899	19.7264		21.8902	18.9614		21.9521
	22.7326	21.9262		19.9397	16.3693		21.918	22.3648		22.0338	17.2202			22.6063	22.3366		24.0418	22.9186		22.8175	23.593		22.8626	17.9379			19.9239	21.0945		19.1769	17.9856		20.1917	19.1329		18.7536	16.8226			22.0391	23.012		21.9708	19.2706		21.8921	18.9859		22.064
	23.1497	21.7743		23.1082	20.4603		22.8373	23.2868		22.372	17.7719			22.0596	21.6916		22.3692	17.1284		21.2631	19.8424		22.5049	18.8623			19.2587	20.0438		19.145	19.1594		19.2413	18.7292		18.8124	16.958			22.1014	19.8105		21.9339	18.0304		21.92	19.0033		22.0546
	22.3791	21.2617		22.124	18.763		21.821	21.849		22.2147	21.4471			22.3169	21.2838		22.4292	21.7545		20.9249	19.3899		22.2063	18.7816			19.7565	20.9102		19.2829	18.1629		19.3363	18.763		19.2882	17.8391			22.4325	23.3439		21.9785	18.2655		21.8759	19.5148		22.0359
	22.5028	21.5409		22.1451	20.7022		22.1154	22.5775		23.2736	18.6262			23.0765	22.7235		22.3684	20.973		21.9591	22.7842		22.2336	17.1762			19.3772	18.5696		19.0338	18.2583		19.2755	18.3726		19.1362	17.9945			23.1006	23.0852		21.855	19.5053		22.9515	20.3491		21.1787
	22.7738	22.0432		22.1373	21.2524		22.8202	23.1563		23.4795	20.438			22.1812	19.3793		23.0381	21.0315		21.6158	21.751		22.4053	18.9336			19.0655	18.5368		19.3177	17.9844		19.1428	18.548		19.2676	18.1157			22.5203	22.7069		21.9902	20.8603		21.8551	19.4285		21.9559
	22.3825	21.476		21.9997	16.5769		23.0506	19.6582		22.0631	18.5415			22.4566	21.296		21.956	17.9761		21.8131	18.1558		23.0646	18.7164			19.3084	21.5936		19.2691	18.9499		19.1064	17.9711		19.3331	17.8908			22.0422	23.2332		21.9869	19.8173		21.8784	18.9788		22.0541
	23.2217	23.1889		20.4267	15.6525		22.7415	23.3359		22.0469	18.8621			18.0137	16.7631		22.4098	18.6438		20.4386	15.972		22.153	16.9966			19.5476	21.5784		19.3011	18.2996		19.0614	18.0432		19.2616	18.425			22.0461	21.7124		21.9734	19.1664		21.9315	18.2128		23.0058
	22.5003	21.9523		22.0325	17.5		15.8616	11.9119		22.0563	19.9532			22.2647	19.813		22.2781	17.6218		21.1958	17.2503		22.4753	18.5324			19.3136	18.3596		19.3262	18.3447		19.2705	18.8343		19.184	17.7237			22.1052	22.8305		21.9541	19.4039		21.9402	18.8962		21.9936
	21.8493	21.0115		22.0278	15.2731		17.545	13.3286		22.6666	22.8806			22.1891	18.9557		22.2759	17.6294		22.526	18.4552		22.3469	18.047			19.3345	20.8209		20.2635	22.0435		19.1054	18.3551		18.9834	18.0357			22.0548	21.8525		21.9592	18.6208		21.9622	19.855		22.902
	22.415	21.5791		23.7602	21.6089		22.2134	18.5487		23.2862	19.4148			22.8411	23.0184		23.0809	21.4243		22.1675	18.1714		22.2911	18.1892			19.2226	19.2992		19.2663	18.3207		19.2451	17.8619		19.0712	17.2302			22.8578	23.0816		21.9903	20.2281		21.9308	18.5546		22.0735
	24.2856	23.1047		22.9677	17.2778		21.8655	22.6943		23.3179	22.6932			22.6462	22.5029		21.7576	16.9809		15.94	15.1879		23.0869	19.0349			19.3899	20.8434		19.8711	21.5219		19.194	18.1333		19.2766	17.9186			22.023	20.2625		22.0286	19.9547		21.9582	19.1235		22.0783
	22.1971	21.2803		22.1644	17.5739		23.0934	19.7309		21.9632	20.094			22.6708	22.7299		16.4855	15.3938		21.9059	18.2649		23.206	21.1139			19.1576	20.707		19.1816	18.2749		19.1741	18.0439		19.2954	18.1696			22.0339	22.5839		21.8841	19.0492		21.8649	18.6898		21.9324
	23.3845	22.7988		22.1656	17.7801		22.1219	20.0265		23.2898	19.4197			22.4829	21.7937		21.2009	17.4046		21.8302	18.8356		22.4266	17.9477			19.3551	20.9564		19.2742	17.1164		19.1844	17.8958		19.105	17.9443			22.086	22.4457		22.0104	20.021		21.9555	19.9396		22.0204
	22.1135	21.7978		23.1725	18.2314		22.1555	19.5357		22.4201	21.1514			23.2982	22.5281		18.8515	14.9999		21.805	18.6314		21.7999	18.3873			19.2632	18.3407		20.3786	19.0746		20.2395	18.5249		19.2061	17.554			22.1101	19.8202		21.8879	19.1756		21.8523	18.9014		22.0801
	22.9092	18.8131		23.1061	17.292		23.0745	19.8338		24.3102	23.3809			22.7952	22.5485		17.0451	13.7937		21.9349	18.4763		22.8209	23.4048			19.36	18.6813		19.0396	18.0834		19.1893	17.8172		19.2011	17.538			22.0387	19.567		22.9248	20.3323		21.944	18.2786		22.0153
	23.1416	18.5284		23.884	22.2171		21.8903	22.7208		22.5441	18.0998			22.2229	21.6938		17.5665	13.1119		21.9209	18.4365		22.25	18.1698			19.0552	18.8039		19.2619	18.3181		20.1974	18.7938		19.229	17.5591			22.3854	22.9631		21.9147	18.1287		21.982	19.6279		22.0473
	21.6393	20.9943		23.9972	22.7339		22.6955	23.1898		23.1961	18.7831			23.2441	19.6192		22.4556	21.6874		22.5453	22.8875		16.3244	11.2482			19.363	18.722		19.0501	18.0721		19.189	18.7587		19.3132	18.1644			22.1377	22.1569		21.8496	19.7285		21.8556	19.3197		21.9822
	22.0643	21.1777		23.5375	22.0554		22.1091	19.2126		23.0733	18.4801			17.5883	16.7133		22.1559	19.1201		21.8203	20.4447		22.2971	18.7899			19.35	17.7811		19.4091	18.6223		20.2178	18.8284		19.0616	17.7618			22.4044	22.9241		21.9383	18.7436		21.9625	18.4507		21.932
	23.3201	20.0876		18.7627	10.2867		21.9352	17.3166		21.1737	17.1382			22.4896	22.0303		22.0853	18.4687		21.7563	18.3212		22.3956	18.0381			19.3452	18.4		19.2894	18.0912		19.125	17.8315		19.1286	17.821			21.942	20.1729		21.8397	18.8412		21.8763	17.9353		21.9633
	23.3195	20.1583		22.3338	21.631		19.8303	15.7027		21.793	17.5804			22.9751	22.2097		17.1384	13.0145		21.7713	19.8613		22.485	17.6087			19.5732	20.5498		19.1148	18.1495		19.2481	18.2185		19.219	17.7175			22.0106	19.9615		21.9657	19.1654		21.843	18.2213		22.0221
	22.1312	21.3307		23.1084	21.59		15.407	12.0619		22.3158	18.0246			22.2121	22.1129		22.065	18.8524		21.9217	16.2852		22.4777	18.6798			19.9214	21.134		19.3201	17.7256		19.1583	18.3328		19.1928	17.5074			22.4817	22.8978		21.874	19.9213		21.8846	19.1527		22.0439
	22.4277	22.2212		18.6199	13.8526		22.9458	19.5957		22.2641	19.3595			23.1501	20.255		23.2703	18.7189		22.5798	22.6973		21.5788	17.6244			19.3545	18.7137		19.2846	17.6166		19.3579	18.4936		19.1992	17.4623			22.0288	22.9689		21.793	19.2683		21.9272	19.5382		22.0444
	22.1083	21.4385		23.3394	18.4492		22.0306	19.8654		22.0985	18.3761			20.0158	18.4049		22.4795	20.5721		21.9793	22.1886		22.0255	18.8239			19.3732	20.7719		19.1966	18.6251		19.2132	17.4814		19.0859	18.2189			22.1388	22.3483		21.8908	19.0199		21.8077	18.7238		21.9484
	23.0996	22.4755		23.1667	22.3324		22.0764	19.4392		22.1979	18.9706			19.6339	17.3781		22.1758	20.7465		22.1117	19.05		21.9144	21.6686			19.186	21.0685		19.2344	17.6353		19.2552	18.6192		19.0287	17.1631			22.109	22.7927		22.8388	19.4852		21.9431	19.8142		22.0418
	22.3154	17.97		22.1864	17.1483		22.997	19.7188		23.3593	19.2937			22.3559	19.8786		22.2332	18.0878		22.0341	18.6364		22.1261	18.2177			19.3762	18.9208		19.2387	17.6832		19.1797	18.5362		19.1225	18.554			23.1437	23.0617		21.9097	19.3032		21.9972	19.9427		22.1233
	23.2444	18.2338		17.348	13.3179		21.85	22.6423		23.3391	19.1327			22.3547	19.6285		23.859	20.4602		22.2455	18.9847		21.9815	18.5795			19.0176	19.499		19.1712	18.1542		19.2237	18.0255		20.1973	18.6415			22.4692	22.9298		21.9431	19.8058		21.8407	19.3677		22.0598
	22.513	22.1729		23.1713	21.2885		22.6643	23.1379		22.1791	17.5518			23.2657	23.2953		22.0457	18.092		22.0927	18.8383		22.0892	18.0451			19.2461	18.4825		19.1736	18.1198		19.2452	17.7353		19.0825	18.5173			21.9939	22.1511		21.9202	19.6304		21.8846	18.2963		22.069
	22.5933	21.327		23.9191	22.2024		22.1668	19.2549		22.9779	18.3523			23.0613	22.4174		22.2593	20.6418		22.203	20.1147		21.9952	18.6076			19.416	18.3481		19.0416	18.2224		19.033	18.1399		19.1364	18.0048			22.2227	22.638		21.9246	19.2097		22.9086	19.7243		22.1071
	22.3046	17.8571		18.9641	14.6319		21.932	17.2092		23.2821	18.6655			22.1502	20.5329		22.9731	22.3264		22.2178	19.372		21.927	18.9138			19.2055	18.9934		19.1615	17.923		19.1524	18.0445		19.2207	17.7253			22.0051	22.1963		21.8764	17.9908		21.8928	19.1436		22.0905
	23.2348	19.7173		17.6445	14.0906		21.1307	16.4715		22.2692	18.6412			22.4457	22.0639		23.4059	23.0649		22.2375	19.1671		22.0522	17.4684			19.3894	18.3432		19.2195	18.1414		19.2115	18.4538		19.1182	17.9682			22.1082	22.6156		21.8944	18.1686		21.94	19.2175		22.0562
	22.3316	21.2848		23.0883	19.1995		20.292	15.9762		23.1866	22.0616			22.417	19.8595		22.0012	18.1192		22.1045	18.7518		21.7038	19.1243			19.3154	18.9415		20.2978	19.1655		19.1453	17.8197		19.2064	18.153			22.0265	22.53		21.8163	19.438		21.9127	18.5514		23.0828
	22.093	21.6055		24.1027	22.7036		17.7465	13.886		22.1657	18.3416			23.4195	23.4186		23.0782	22.1115		21.8539	16.2859		21.8109	18.3167			19.341	18.0902		19.127	18.4311		19.2322	18.0318		19.0231	17.6882			22.0363	22.8705		21.9238	20.7822		21.9372	18.6391		22.0266
	22.0984	21.9974		16.1889	11.4393		16.4916	12.4359		23.3506	18.4505			22.4612	19.447		23.3474	20.525		21.7468	17.0955		21.7869	21.5573			19.4109	20.4352		19.2927	18.1323		19.2953	18.3469		19.2207	17.7958			22.7707	23.2164		21.9353	19.7659		21.9712	18.8955		22.1001
	22.2571	17.7369		19.8797	14.232		21.8566	18.9179		22.2304	17.9248			16.3955	13.1548		21.9438	17.7921		22.1771	18.8296		21.8252	21.1237			19.3857	21.2042		19.2815	18.0816		19.2014	18.6884		19.1105	17.8169			22.754	22.7272		21.9389	19.127		21.8742	18.6407		22.0229
	22.1199	21.9775		22.1585	17.506		16.6124	12.6417		23.3067	19.9945			22.2333	21.811		16.9967	12.4667		22.4523	18.3272		18.8701	15.0146			18.9098	18.1163		19.4394	17.7292		19.1683	18.3212		19.1966	17.9257			22.087	22.2862		21.9243	19.3481		21.795	19.3051		22.1003
	22.0896	21.7811		22.1965	17.639		21.939	16.8869		22.1538	19.195			22.6606	22.4724		22.1239	21.661		22.0815	18.0582		21.5605	19.5844			19.2997	18.4107		19.1464	18.3587		19.2491	18.6381		19.2428	18.0685			22.0261	22.6997		21.9146	18.6205		21.9275	18.2865		22.0984
	22.0543	20.8262		17.188	13.1827		15.6442	11.4497		21.2517	19.2641			22.7361	22.089		22.5032	20.599		21.8647	18.0688		21.9822	17.2295			19.3612	18.6106		19.3514	18.5951		19.1384	18.0705		19.193	18.4432			22.9754	22.8488		21.95	20.1831		21.9398	18.9559		22.7187
	23.2132	22.2659		18.6383	13.9478		22.0883	18.0507		23.234	19.5451			22.7321	22.4074		21.186	18.5898		15.1365	14.2891		21.6553	17.5117			19.2742	18.5797		20.4828	18.4925		18.1242	16.8166		19.0217	18.0465			22.0488	22.0504		21.9856	19.8788		21.9268	19.6223		22.0113
	22.3276	18.2906		22.1713	17.4584		21.9341	19.1363		22.845	19.965			22.5702	22.1724		23.6879	19.5606		21.7299	18.559		22.8529	17.7192			19.4288	18.4676		19.2124	19.0874		20.1367	18.6239		20.291	18.4839			22.357	22.5567		21.8685	19.0551		21.9319	19.1944		21.9866
	22.1196	21.7822		23.1381	21.5744		21.9795	18.0149		21.872	17.9766			22.5364	20.8631		22.6173	21.3081		21.7119	18.5317		21.748	20.4272			20.2951	19.6124		19.2598	18.4235		18.1964	16.9737		20.2367	18.7736			22.6993	22.7498		21.9928	19.9853		21.9298	19.3357		21.9504
	23.2941	17.7119		23.1491	21.4693		16.7992	13.0184		22.2511	18.1538			23.3428	23.0209		21.9962	18.9417		21.9073	18.6314		21.9903	17.6606			19.2968	18.6884		20.3108	18.686		19.1645	18.3585		20.0541	18.7947			22.8471	22.8991		21.8762	19.1803		22.9074	19.8373		21.9493
	22.0871	21.5905		18.5603	14.4646		15.4106	11.6845		23.3439	18.9138			24.2631	21.8394		22.2258	17.1263		21.8937	18.3569		22.1401	19.1886			19.9175	21.4742		19.1092	18.4467		19.1969	17.3862		19.2314	18.5338			22.1692	22.6775		22.928	20.3542		21.9346	18.7902		22.0452
	22.0283	20.4054		23.1185	18.4017		17.4155	13.9251		22.1823	18.4071			23.2958	23.1311		21.9965	18.4449		21.8978	18.3015		22.1943	17.9718			19.4028	18.3387		19.2299	20.1334		18.6206	18.2881		19.264	17.6345			22.8849	22.996		21.9274	18.2287		21.9295	19.3447		22.3752
	22.1139	21.7752		22.0868	17.5305		23.7755	24.3292		23.3628	21.6647			22.8235	22.5956		22.19	17.6915		22.4958	22.7819		22.2733	19.013			20.3861	22.1294		19.3176	18.2416		19.201	18.3358		19.2555	17.681			23.0008	23.1629		21.8885	19.7606		21.9096	20.0655		21.9379
	22.2998	20.9957		22.6398	21.5476		15.883	12.0573		23.3715	19.4388			22.8092	22.5814		22.3606	18.4205		21.7391	20.3476		22.3208	17.7492			19.1336	18.9607		19.268	18.1501		19.198	18.1044		19.3768	18.3156			22.9053	22.9139		21.9532	18.7635		21.8966	20.0717		22.0803
	22.2716	20.1572		23.1878	21.328		21.5115	15.7767		23.3272	18.4486			22.1331	19.5403		22.0059	20.5095		21.701	18.2552		22.2118	18.6455			19.3866	21.0499		19.2844	18.0084		20.2378	19.3391		19.3156	17.9808			22.0136	21.8852		21.9089	18.8602		21.9021	18.6742		22.0487
	22.9956	21.6302		22.0897	17.2725		23.0948	19.3559		22.5057	21.4296			19.2429	16.8887		22.3208	18.2044		21.7117	19.776		23.259	18.0068			19.3399	20.9815		19.2376	18.1717		19.251	18.7476		20.2626	18.649			22.0384	20.5283		22.9871	21.1476		21.8754	18.2549		22.0501
	22.3039	21.0454		17.0078	12.6329		21.8321	19.0632		18.5051	17.5928			16.518	14.9892		22.1498	20.7197		22.5282	22.6144		22.3552	18.4204			19.2568	18.156		19.2578	19.0609		19.2392	17.828		19.0447	17.6003			22.0044	22.4036		22.0198	19.2593		21.8812	18.9026		22.299
	22.3005	20.9679		15.9995	11.4818		21.8834	17.9522		23.2724	17.8848			22.5461	22.6696		22.7025	21.7804		21.9431	22.1149		22.3435	18.5937			19.3748	18.0641		19.2413	17.9499		19.2321	18.7796		19.1131	17.9151			22.0086	21.0852		22.0242	19.8226		22.7072	19.3626		21.9334
	22.2988	17.973		22.0618	21.122		16.3946	12.4394		23.3218	17.9164			22.4773	22.3817		17.1215	11.1271		22.0119	18.5818		23.2592	19.1262			19.1429	19.3485		19.2439	18.8812		20.1781	18.9684		20.1676	18.4716			22.0943	20.1836		21.9328	18.479		21.7606	18.113		22.0836
	22.2309	20.8757		21.8804	16.1591		15.6272	11.8468		23.1874	18.3251			21.8789	19.4892		22.2137	20.3251		22.2228	18.9096		21.798	17.8711			20.0749	21.576		20.1144	18.7298		20.1328	18.5407		19.2165	17.6482			22.9405	23.332		22.0194	19.7984		21.8394	19.0749		22.0842
	22.5175	22.3929		20.3717	15.7564		23.7397	24.219		22.8679	19.461			20.3621	18.1255		21.8542	17.821		22.0861	18.809		22.2156	18.231			19.1992	19.2566		19.2607	18.1393		19.1825	18.2092		19.1967	17.7385			22.5527	23.1248		21.9599	18.735		21.8221	19.4017		22.8153
	22.4475	22.0991		21.9593	17.8027		21.4943	15.4947		23.3174	22.1337			17.2223	12.5259		22.3524	18.5124		22.1873	20.1111		21.8053	18.0343			19.37	21.1279		19.1157	18.6718		19.2294	18.5038		19.153	18.1888			23.0484	22.421		21.9641	19.3433		21.7438	18.5917		22.0263
	22.2958	20.6375		21.9518	14.6907		23.1199	19.3711		22.9671	18.9833			23.152	23.0117		23.0364	21.3364		22.2068	19.3825		21.964	18.1706			19.2181	19.9569		19.1522	17.7806		19.2185	17.7069		19.1073	18.3886			22.076	21.8862		21.9624	18.6618		21.8651	19.6417		21.902
	22.2785	18.1431		16.337	12.4075		19.075	17.22		22.3167	19.2933			22.3373	21.8041		16.6662	14.764		22.2461	19.1399		22.3505	18.9354			20.4073	21.6287		19.4788	18.7478		19.226	17.5389		19.0815	17.4954			22.9737	22.5219		22.0143	19.0407		21.8756	19.8224		22.0046
	22.3491	22.3543		23.685	21.5977		15.5213	12.6628		22.4183	17.9453			22.9901	23.0291		22.163	17.5465		22.1142	18.7806		22.7295	21.8432			19.3378	18.6042		19.1006	18.0312		20.3035	19.2211		19.2063	17.7179			21.9776	20.143		21.9603	18.4586		21.7978	19.3155		22.046
	22.0377	19.5237		23.0058	17.5675		18.4264	14.3752		23.1013	18.6729			23.0463	20.2526		22.1578	17.5645		21.8606	16.3166		22.8174	17.9326			20.3585	22.1577		19.3863	18.8708		19.1418	18.7199		19.2397	18.2232			21.8503	19.9549		22.0013	18.7962		21.818	18.217		22.0479
	22.9559	21.7156		22.0959	17.4415		21.6686	19.609		22.9823	18.2866			22.7781	22.762		21.6907	16.8283		21.7607	17.1237		22.4202	18.7712			19.1104	19.8552		20.2457	21.0361		19.2688	17.585		19.0481	18.1532			21.9257	20.7255		22.0301	20.2634		22.8768	19.6691		21.795
	23.2331	22.9676		22.0935	17.3477		22.8911	22.8947		20.9948	16.8074			22.7809	22.886		16.5733	15.3513		22.2052	18.836		22.1272	18.68			20.0833	21.8901		19.2407	18.0243		20.2434	19.2205		19.2494	17.7648			22.8539	23.1591		21.9324	18.8818		21.8419	19.081		21.9887
	22.0605	21.3112		23.1184	18.1814		21.4915	16.2414		21.7287	17.4446			22.2951	21.3634		21.0884	17.2805		23.0434	19.2333		22.2126	17.513			19.2795	20.7483		20.2105	18.992		19.3327	18.4638		20.1565	18.3654			22.0417	21.5515		21.9488	19.0602		21.8542	19.1705		21.9951
	22.5224	21.5863		23.0599	17.1831		21.7072	19.6746		23.2853	19.3954			23.0195	22.7068		18.7602	14.7411		23.0599	19.2679		22.3387	18.8682			20.2111	22.3393		19.2155	17.7922		20.2317	18.9969		19.2095	17.8073			22.6828	23.3199		21.9925	19.6248		21.8681	18.4338		21.9849
	22.4908	21.5074		23.8322	22.1917		22.9167	22.9242		22.2371	17.8552			22.6294	19.1518		22.2342	17.143		22.1708	19.4799		23.0076	18.6011			19.5255	21.3022		19.1796	18.468		19.2	18.1381		19.1592	17.6537			21.901	19.6332		22.9302	20.1235		21.8539	18.5396		21.9431
	23.2141	23.138		23.9393	22.6399		21.5695	16.1741		22.193	17.412			22.1238	19.2865		22.3873	21.4882		22.965	20.1536		22.1394	17.5199			20.5274	22.1311		19.2865	18.6274		20.2343	18.945		19.1958	17.903			21.99	20.1076		22.0557	20.1187		21.8888	18.777		22.0572
	22.288	20.0003		23.4842	22.0156		15.2725	11.201		22.1415	19.2234			22.4186	21.3512		22.057	19.0177		21.8629	20.3011		22.3054	18.0346			19.7239	21.4543		20.1487	18.8806		19.078	18.259		19.2608	18.0746			22.2294	23.8616		21.9593	20.4346		21.8227	18.5793		21.9911
	22.533	21.5311		16.4007	7.36333		15.17	10.8738		21.9927	18.203			22.3378	19.0932		22.0174	18.4006		22.3067	22.0412		22.4364	18.4901			19.3125	20.5654		19.301	18.3239		19.3187	17.8797		19.2936	17.7037			21.8454	20.428		21.9877	19.2867		21.7782	19.2218		21.9875
	22.2679	21.155		22.3008	21.5689		22.2553	19.3617		22.0847	18.8499			18.2272	16.9228		17.0916	13.0063		21.8831	18.3956		22.2297	18.0993			19.2492	20.5711		19.3728	17.8043		19.3672	17.9725		20.0306	18.2295			22.1547	22.5063		22.8801	20.3827		21.856	18.2103		22.9962
	22.8696	22.7001		23.0583	21.5129		22.7062	22.7237		23.3132	19.1749			22.1179	22.1983		21.9898	18.7318		19.3629	17.2602		23.0415	18.937			19.4271	20.6098		19.1592	18.482		19.1736	18.4576		19.2921	18.3652			22.2615	22.9626		21.9334	19.5653		21.8663	18.8753		21.9628
	23.3393	22.0321		18.4428	13.4409		22.2817	19.5107		23.2714	19.0016			22.2464	19.8961		23.2069	18.6353		21.8365	18.8432		23.1771	21.0717			19.2311	20.0873		19.1009	19.63		19.218	18.2514		19.1505	17.8436			21.8987	22.2218		21.9475	19.6853		21.8851	19.5496		22.0498
	22.6011	21.5828		23.3113	18.2935		16.1949	12.5727		22.1118	17.5245			22.1416	18.8994		22.447	20.4828		21.7855	18.878		22.3784	17.9301			19.9903	21.9322		19.2117	18.895		19.1563	18.6308		19.1562	17.9468			22.357	23.144		22.9545	19.7196		21.8746	19.0864		21.9596
	22.368	21.4463		22.6174	21.8545		22.6252	23.0529		22.9215	18.298			22.3206	21.3563		22.1208	20.6951		21.868	19.5859		22.7998	23.3707			19.2001	18.9479		19.2958	18.5416		19.299	18.2935		19.308	17.8535			22.0108	19.589		21.9072	19.2499		21.8809	19.2769		22.034
	22.7511	21.4618		23.1256	22.263		16.6277	12.5527		23.2192	18.5363			22.7954	23.0378		22.1906	17.9729		22.3836	19.6308		22.2238	18.1625			18.9877	18.767		19.1307	18.5068		19.1156	18.338		19.2214	17.6384			21.9037	22.7339		22.6605	19.8385		22.8723	19.8067		22.0592
	23.0171	18.4143		17.2599	12.3567		21.658	20.4547		23.1052	21.9662			22.6042	22.4574		20.021	19.3568		22.8637	22.7477		16.1437	10.8295			20.0572	21.2434		19.2561	18.0327		19.0994	18.5873		19.1248	18.3937			21.9574	22.4779		21.8967	21.0085		21.8947	18.7911		21.977
	21.5112	20.7087		22.1462	17.1266		21.7463	20.9455		22.1226	18.2822			22.4769	22.7212		23.7779	20.359		22.7879	23.47		22.2719	18.7558			20.2637	21.2452		20.2238	19.0799		19.2727	18.4302		19.2817	17.9218			22.8003	22.7467		21.9405	20.2287		21.916	19.3139		22.6651
	21.9491	21.0233		23.1406	21.2517		21.794	21.67		23.3147	18.3535			22.3865	21.8462		21.9652	18.0167		22.4042	19.8125		22.3536	17.9296			20.1849	21.4051		19.1336	18.281		19.2499	18.1821		19.3066	17.9071			22.082	20.3847		21.7313	18.6836		21.9267	20.115		21.9526
	23.2315	19.9742		23.8784	22.143		22.2843	18.6804		22.1785	17.8745			22.629	22.769		22.2192	20.6118		21.9337	22.4325		22.4449	17.5165			18.991	20.2737		19.1604	18.6631		19.2549	18.3782		19.1286	18.1661			22.2997	23.089		21.8197	18.9134		21.9372	20.124		21.9291
	23.2216	20.0174		18.8632	14.4138		22.0594	22.2491		23.2492	19.927			22.4607	21.8149		23.3722	22.9964		17.2534	10.0285		22.4481	18.6316			20.2245	21.6312		19.2412	17.8047		19.1908	18.4936		19.2002	16.6303			22.0553	23.1154		21.8662	18.639		21.9072	18.6707		21.9333
	22.0096	21.082		23.0725	19.1213		21.7649	21.9278		22.1147	19.1391			22.4037	22.3283		21.9519	18.0242		21.8869	18.618		21.5562	17.5171			19.021	20.9627		19.3331	18.2096		19.2727	18.03		19.2878	18.1457			22.0405	22.8213		21.9797	19.5697		21.9231	18.304		21.9816
	22.3397	22.0619		24.0716	22.6654		21.5518	21.4445		16.9862	16.6707			22.7516	22.5344		23.0534	22.0736		21.805	18.7733		22.0065	18.811			18.8851	18.9326		19.287	18.2968		19.2913	18.1031		19.2119	18.1895			22.3846	23.1088		21.9197	19.2575		21.8916	18.9521		22.027
	22.5624	22.1451		16.4139	11.7686		21.6369	17.3		23.1793	19.5025			22.2288	21.774		23.3251	20.4752		21.835	18.8555		21.8849	21.6368			19.1493	18.5294		20.0158	17.888		19.1604	18.6787		19.2669	18.467			22.783	23.0225		21.8518	19.0201		22.8243	19.5754		22.3553
	21.9978	21.1765		19.9015	14.4939		22.0086	23.0369		23.3317	18.6207			22.5075	22.1322		21.9217	17.7052		20.4595	16.741		22.122	18.297			20.3834	21.7728		19.2154	17.7934		19.2521	18.4286		19.2282	17.4615			22.0812	22.8017		21.8879	18.4569		21.9465	19.0712		21.9372
	23.0177	22.3626		22.1422	17.347		22.6846	22.6646		23.3061	18.8495			22.1647	22.0581		17.0776	12.4307		21.1901	17.2276		21.9748	18.5317			19.3173	20.0101		19.3327	18.5984		19.3027	17.7348		19.2362	17.5045			23.0469	22.9479		21.9536	19.4661		22.0038	20.3027		22.0715
	22.1693	17.888		22.208	17.5693		22.259	19.4632		22.1741	18.3591			22.9736	22.3597		22.0952	21.5999		21.9122	18.2103		22.0771	17.9696			19.2078	18.2105		19.2412	17.3721		19.202	18.5518		19.2662	17.1773			22.9241	23.1252		21.8913	19.7909		21.9221	18.1381		22.0285
	23.1489	18.1369		17.2624	13.1556		15.9592	12.3675		23.3493	21.6382			22.2801	20.3071		22.493	20.6074		21.853	18.2449		21.9884	18.5456			20.3633	22.1812		19.2929	18.7303		19.2362	18.4981		19.073	18.1995			22.3088	22.8817		21.8791	19.6614		21.9759	19.6976		22.0607
	22.4152	22.0696		22.1653	17.354		22.6166	23.014		23.3556	19.4309			22.4733	22.422		21.1799	18.5753		17.768	13.013		21.9246	18.8668			19.3457	19.7978		19.263	18.3363		19.1543	18.3999		19.0977	17.9262			22.013	20.932		21.8864	19.3278		22.837	19.4113		22.2852
	22.4745	21.2117		23.1367	21.5782		16.4675	12.3477		23.3192	18.4345			19.9825	18.2617		23.671	19.5391		21.8818	18.5136		21.7022	19.1226			19.0806	18.8493		20.2328	19.1174		19.186	18.4814		19.2377	17.4316			22.8487	22.9404		21.8299	17.9425		21.8558	18.6089		21.9497
	22.1666	17.7341		23.154	21.4697		21.6938	20.5373		16.8646	16.595			23.1851	20.435		22.615	21.3462		22.3178	17.9164		21.8321	18.3257			20.1172	22.2292		19.4327	18.3871		19.2799	18.4142		19.1789	17.47			22.0418	19.6121		21.8899	18.575		21.9178	18.8547		22.0807
	23.1459	19.6831		18.7073	14.5049		21.7639	20.9442		23.2549	17.8073			22.3892	19.5304		22.2198	17.0431		21.7309	21.487		21.8007	21.605			19.2909	21.1897		19.0958	17.3926		20.1046	19.125		19.2194	17.5316			21.9725	22.3525		21.9738	20.3751		21.8882	19.2774		22.9128
	22.2579	21.1833		22.1113	17.436		21.8129	21.6993		23.3359	17.8664			23.1747	23.1657		21.9776	18.8991		20.1135	15.5513		21.8678	21.173			19.3608	20.8221		19.2347	17.5131		18.9955	18.1037		18.9612	17.7			21.9252	22.6766		21.7957	20.6792		21.8929	18.6023		22.1115
	22.0205	21.5317		23.1458	18.3768		22.2969	18.7137		23.2096	18.3006			17.7494	11.9211		22.1917	17.6145		20.9287	16.9029		22.0729	17.3786			19.0029	19.4208		19.2824	18.1161		19.1265	18.5151		19.194	18.1254			21.9709	23.0153		21.8817	17.8014		22.0407	20.4175		22.034
	22.0228	21.3975		22.6615	21.5881		22.0748	22.2584		22.8914	19.4448			22.0462	19.2127		21.9982	18.45		22.3973	18.3395		21.5886	19.7036			19.2734	20.7196		19.2772	18.5218		18.9643	18.6913		19.1577	17.7672			22.0449	19.7974		21.8673	19.1455		21.8662	19.0961		21.9504
	22.159	17.6665		23.2148	21.3272		21.8273	21.9899		23.3564	22.1795			22.2787	23.026		22.3722	18.4172		21.8094	18.3604		22.9125	17.6787			18.8085	19.1163		19.2612	17.881		19.2113	17.8205		19.2104	17.4491			22.3728	23.3699		21.9232	19.4026		21.8992	19.1152		22.0573
	22.0231	21.6015		22.1306	17.3183		21.6787	21.6841		22.9853	18.9761			22.942	22.1546		22.006	20.5053		22.0117	18.0493		21.7744	20.4404			19.1537	18.7064		20.1046	18.672		19.2358	18.7057		19.1159	17.7456			23.0461	23.041		21.9216	19.323		21.9491	20.0893		22.1025
	22.0262	21.8448		15.9906	10.1311		21.7178	17.3552		22.3407	19.2902			22.4659	22.2487		22.3457	18.1203		21.8139	18.1545		21.626	17.3898			20.0589	20.0794		19.2848	18.0916		19.1953	18.4912		19.1303	18.0884			22.4615	22.7796		21.9177	19.8906		21.9277	18.3113		22.0712
	21.9787	20.7179		22.6424	21.5258		21.8055	17.9755		23.2882	19.4769			23.2573	22.6819		22.213	20.8738		21.6122	18.4072		22.1036	21.4063			19.2347	18.6291		19.4181	18.398		20.2591	19.1201		19.1761	18.034			21.9756	23.2914		21.7964	18.5343		21.8896	19.1946		22.3999
	23.1308	22.1795		23.3795	22.4074		22.0976	23.1027		22.2059	20.163			22.04	19.9421		22.8152	22.0285		21.8757	18.7327		22.3059	19.1038			19.1454	19.3186		19.1664	18.6321		19.1105	18.2895		19.1314	18.1834			21.9841	21.9266		21.9672	19.4967		21.927	19.0999		22.0436
	22.224	18.1653		21.9247	17.275		21.8928	22.09		22.5339	21.3709			22.3851	20.0777		17.1035	10.9073		21.8379	18.3567		21.8843	17.7579			19.1664	21.6279		19.2305	18.282		19.1679	18.3243		18.2205	16.8192			22.0542	22.8492		21.8588	20.1511		21.9824	19.7112		22.0106
	23.2348	17.5332		23.4134	23.0362		21.8683	22.4574		23.2294	19.0906			23.3579	23.0544		22.2971	20.4721		22.5702	18.8269		21.6956	17.9207			19.2378	19.895		19.1756	18.8181		19.3617	18.5553		19.1628	16.7208			22.0251	22.0067		21.9233	19.9309		21.8796	19.104		22.0942
	22.0195	21.4469		17.6142	12.2392		21.8032	21.7252		23.1418	21.2896			22.6416	21.4379		21.9887	17.9588		21.8567	18.3931		21.8675	19.0913			19.175	18.7479		19.2359	18.7486		19.3133	18.1961		19.2385	17.5823			22.7952	23.1548		21.9464	19.4668		21.8367	18.8845		22.0593
	21.973	20.3477		22.2254	17.5331		21.7899	17.7896		16.4582	10.4686			22.465	22.4835		22.9725	18.266		22.4373	22.774		23.0072	18.395			19.2249	18.269		19.2203	18.4908		19.0954	18.2592		20.2098	18.7051			21.9914	20.3053		21.9903	20.2493		21.8693	18.9242		22.082
	22.2475	20.9031		18.1181	12.6175		21.6173	17.4002		23.1943	17.8257			22.1477	21.6884		22.9764	18.7166		21.6339	19.7045		23.1518	20.9405			19.0738	21.2293		19.3298	18.4399		19.3298	19.3507		19.0959	17.4751			21.9718	22.6708		21.8732	19.0993		21.9358	19.8432		22.0171
	22.1987	20.0549		21.8862	18.2191		21.8449	19.334		16.2798	9.90396			22.6286	21.4812		23.0007	19.4652		21.873	22.0845		22.062	21.5311			19.1235	18.9955		20.2798	19.1202		20.2932	20.2444		18.4357	17.1183			22.0325	22.4692		21.9381	20.0279		21.8879	18.7058		22.0704
	22.9432	21.5572		22.1762	17.4942		21.8881	20.6271		23.3916	18.6996			22.6896	22.3262		22.3711	20.232		22.0743	19.0228		21.7664	19.434			19.2012	18.2423		19.2785	18.5712		19.1323	18.1727		19.0225	17.3934			22.0785	19.8083		21.8948	19.2899		21.9455	19.3681		22.0514
	22.2349	20.9879		22.1072	20.6864		21.7376	22.1792		22.1689	17.7094			22.4635	20.6468		22.9583	19.3529		22.4298	22.7181		22.2284	18.4392			19.1751	21.1025		19.1889	18.0841		19.036	18.3816		19.2141	18.0266			21.9893	19.5313		21.9574	19.0269		21.8887	18.1476		21.959
	22.2357	20.906		23.6104	23.9876		22.9923	19.7092		23.4331	20.263			24.0232	21.5887		23.0145	20.6171		21.9374	18.5599		22.3616	19.319			19.6402	21.5062		19.1761	17.7048		19.3311	19.3062		19.17	17.9125			22.365	22.9719		21.9093	18.5221		21.9296	20.5707		23.1091
	22.234	17.8357		22.1262	16.8838		22.0481	18.3385		23.2797	22.3064			23.1923	23.0412		22.2952	20.8605		22.2012	18.9261		22.7114	22.3821			19.2694	20.848		19.2746	18.5352		19.2353	18.4721		19.8144	18.036			22.1148	22.4405		22.0797	19.9502		21.9268	19.1733		22.0896
	22.1943	20.7988		22.0528	18.5882		22.1609	22.9793		22.3271	21.1798			22.2817	22.0774		23.0888	22.2693		22.8676	22.0771		22.2212	18.099			19.1922	21.0132		19.1156	18.1517		18.901	18.5588		19.1224	18.3755			22.3726	22.9552		22.0481	19.0959		21.9268	19.0595		21.9049
	22.4639	22.3229		23.0431	19.5832		22.6012	18.8892		22.1801	17.6306			16.3324	14.3121		22.9138	20.5887		22.0448	18.7929		22.0054	18.4935			19.4062	21.2449		19.2431	18.5019		19.012	18.1935		19.1822	17.3802			21.903	20.2061		21.7909	17.792		21.9047	19.2376		22.0404
	24.0579	22.6694		23.3007	23.2036		21.8085	21.4397		23.2157	19.6408			17.0764	15.3241		23.2176	21.7945		22.1473	18.6889		23.0715	18.469			19.0869	19.0924		19.1535	18.2873		18.9915	18.3896		19.2608	17.5643			21.9848	19.9953		21.9104	20.7644		21.9423	19.2019		23.0302
	22.3866	22.0571		23.0877	22.9696		22.1146	23.0068		23.3404	18.1847			23.2647	22.2598		22.1989	17.3799		22.1452	19.3425		22.1634	17.5828			19.6693	20.8378		19.1572	18.4746		20.2023	20.1581		19.2816	17.7019			22.4452	22.8963		21.8449	18.7189		21.8672	19.1119		22.0413
	22.2457	20.5733		22.3133	16.1602		22.024	18.601		22.3241	19.0374			22.4749	22.5799		22.7185	21.082		22.1921	19.5118		21.7444	17.6168			20.0193	21.4729		19.2417	18.6374		19.2425	18.4609		19.2629	18.2732			21.9845	23.0154		21.9046	18.3415		21.9068	18.73		22.0003
	22.26	18.0472		22.9075	21.6737		21.9612	21.5977		23.2406	18.9965			22.2215	20.6927		22.4104	17.6562		21.7788	18.6135		22.1604	17.2647			19.3454	20.6735		19.1979	17.7761		19.0515	19.0609		20.2361	18.5065			22.1171	22.6095		21.9312	19.2176		21.79	19.4094		22.0811
	22.3034	22.3268		17.4559	13.49		21.7528	21.3475		23.2788	22.2398			22.0217	21.9152		23.0076	19.8598		21.7801	18.44		23.0824	18.7068			19.9591	21.4321		19.1473	18.4095		19.0123	18.7731		19.2204	16.2731			23.1124	22.56		21.9494	19.6236		21.9047	17.7867		22.1717
	21.987	19.4983		22.0516	18.5001		22.0093	22.9025		23.4213	18.5019			21.6677	21.0353		22.4178	18.901		22.2276	19.1985		21.7916	17.6058			19.2403	19.3097		19.347	18.6191		18.9839	17.9878		19.2597	17.833			22.4252	22.9627		22.9641	21.1475		21.6522	18.9211		22.1026
	22.9504	21.6775		22.1333	17.5743		22.0093	18.6062		22.3295	19.1478			22.1225	18.9492		21.8972	18.2184		22.0768	18.7856		22.6721	21.8359			19.2708	18.9491		20.255	19.0741		19.2126	18.4862		19.2179	16.1366			21.9671	22.2591		21.8982	19.1897		21.9794	20.3174		22.0888
	23.2164	22.9271		23.1566	21.9168		21.9992	21.7094		22.2951	17.7919			16.8634	12.03		22.3378	17.2063		22.185	19.1885		21.8507	20.5925			19.5216	21.2411		19.1233	18.4974		18.6771	17.6484		19.2658	17.8623			22.1913	22.6751		21.9239	19.7707		21.8137	18.53		22.1045
	22.0287	21.3013		21.8742	18.6301		22.168	20.0695		22.2041	17.4624			21.9673	19.2734		22.1577	18.9014		22.1743	20.2721		22.2692	18.5849			20.1587	21.7945		19.1399	18.4073		18.9522	15.8151		19.2314	18.0924			21.9817	22.2911		21.958	18.6151		21.8096	18.1743		22.104
	22.5337	21.5746		22.0422	17.935		19.4143	16.8623		23.371	18.7559			22.0537	23.0384		22.1708	20.5817		21.7919	16.1639		22.1324	18.3141			19.1423	19.4765		20.1618	19.4403		19.212	18.7298		19.1184	18.2085			22.0794	22.7627		21.9375	19.7749		21.8137	19.1282		22.0757
	22.4698	21.4726		23.1536	22.436		22.0487	19.4071		23.3764	18.948			22.3168	22.5767		22.3753	17.3544		22.1699	18.5064		22.358	18.9453			19.0268	18.8936		19.0112	18.8994		19.2287	18.5478		19.2546	18.597			22.0184	22.6178		21.9655	19.7328		21.8544	19.0154		22.1636
	23.2304	23.0765		22.2215	19.7918		21.6697	19.1552		22.2925	19.5511			21.9588	19.0394		23.2904	20.2396		21.705	17.0166		21.828	18.2842			19.2674	21.3287		19.1245	18.5553		19.2735	18.9214		19.1161	18.2357			22.0154	22.949		21.855	18.5314		21.8662	19.5965		22.0603
	22.5157	21.4964		22.2648	18.3163		22.3807	18.6927		19.2089	15.2246			22.0803	22.4183		22.9885	22.8382		22.22	19.1825		23.259	20.1561			18.9837	19.1401		19.1685	18.4756		19.1024	17.7336		19.1643	17.9135			22.7601	23.2602		21.8679	18.406		21.8034	19.0365		22.1232
	22.2858	19.9957		23.2164	22.3019		22.0949	22.8022		23.3926	18.8292			22.0954	19.4317		24.0162	23.538		22.1869	18.8638		22.333	21.1647			19.0366	18.9288		19.1274	18.1004		19.1331	18.6678		19.2262	17.3439			22.7461	22.8476		22.0117	20.312		21.8032	18.7979		22.0624
	22.304	21.1639		23.1179	22.643		21.9622	18.567		22.2547	18.0515			19.812	19.9791		22.3125	20.7761		22.999	19.1904		22.2739	18.401			20.2044	19.7055		19.1547	17.4595		20.359	19.8485		19.2381	17.6349			22.0811	22.572		22.0005	19.614		21.8262	18.8961		23.6677
	22.8629	22.6916		22.2226	18.5119		22.1039	19.996		21.7582	17.3022			22.5892	22.4599		21.9703	19.5788		22.209	19.2804		21.9972	16.9592			19.0185	18.4495		19.2622	18.0949		20.3067	19.6216		19.1661	17.601			22.0225	22.8076		21.9543	18.9257		21.8738	19.7543		21.9492
	23.3345	22.0184		17.0336	12.5699		21.645	19.8387		23.3399	18.0164			22.2448	22.0733		21.9762	20.71		22.1679	18.7308		21.7888	19.8293			19.2336	21.3672		19.3912	19.3111		19.2277	19.2827		19.2717	17.8175			22.9582	22.9613		22.0018	19.1487		21.8407	18.6675		22.0367
	22.7906	20.3879		22.5565	21.4221		17.6982	16.2952		22.0237	18.47			23.1045	22.8777		18.0163	18.4759		23.0463	19.2996		21.7693	17.6416			18.967	18.4611		19.3539	19.2419		19.2727	18.5867		19.1926	17.5318			22.0541	22.1637		21.8939	18.8423		21.8821	19.2596		22.3746
	22.6086	21.5969		22.0947	18.0185		21.9505	19.3592		22.5154	21.3188			23.0781	22.7302		22.9968	17.9772		21.9092	15.5673		21.8047	19.2467			19.5182	21.7231		19.2151	18.2286		19.2933	18.8274		19.1601	17.7245			22.3653	22.7456		21.9668	19.7729		21.8559	18.1345		21.9506
	22.3773	21.4595		20.4231	15.3596		21.6025	19.0748		23.321	18.5965			22.3234	20.3099		22.8399	22.08		22.8752	20.0311		21.8305	19.34			19.114	21.0858		19.2071	18.0701		19.1906	18.7745		19.2452	17.6881			22.7823	22.9865		22.0207	19.1918		21.8809	20.5009		23.0558
	22.7742	21.4768		18.4383	13.2744		21.8295	22.956		22.2926	19.1725			22.545	22.9172		22.1192	17.8829		21.8087	20.2455		21.9142	19.7957			20.1325	22.1035		19.2354	18.6677		19.081	18.4582		19.1374	18.2875			22.8703	23.0917		21.9266	19.6192		21.8936	19.1623		22.0381
	23.1744	21.4262		20.9238	16.602		23.6203	23.3453		23.3598	18.3209			22.0437	21.3691		22.5748	19.7094		21.8449	18.7179		22.8462	22.3784			20.1858	20.172		20.2688	18.6385		19.1365	18.4115		19.2749	17.3466			22.1985	22.8119		22.8438	20.0547		21.8926	19.0512		22.0264
	23.0628	21.563		16.9635	13.2039		23.4918	22.9264		23.0321	22.1308			22.3265	21.8631		22.6339	21.1955		22.256	21.9786		21.8738	17.2185			19.0199	19.2314		19.1075	18.8551		19.2035	18.501		18.189	16.6309			22.8881	23.0988		21.9851	20.1065		21.8936	19.2305		22.1524
	23.2032	21.6293		20.9585	16.3351		22.7352	23.1162		22.0388	19.3077			22.2269	19.4468		17.3983	11.837		21.9046	18.4387		22.1367	20.0702			18.8885	20.22		19.1947	18.3862		19.1922	18.4063		19.0924	18.1073			23.0248	23.2305		21.931	20.503		21.914	19.1696		22.1037
	24.1906	22.4317		23.2615	19.8831		17.3612	14.6245		22.5084	21.8902			22.6786	22.521		22.2357	18.0427		19.4766	17.4065		21.8501	17.2229			19.1306	18.4743		19.2709	18.8981		19.0725	18.2302		19.1124	18.1287			22.95	23.044		21.9312	19.4679		21.8772	19.1072		21.9353
	22.8747	21.8054		23.2067	22.9181		22.6435	22.6856		23.2375	18.4805			23.1467	22.6057		23.375	18.8178		23.0419	23.291		17.4689	12.7952			19.1771	19.0253		19.1181	18.2956		20.2873	19.2146		19.1624	17.8467			22.0259	22.0175		22.0345	19.9868		21.8999	18.7633		22.0875
	22.8426	21.5752		18.0894	13.7562		22.8834	23.2771		21.9868	17.7452			22.1149	21.2844		22.2404	21.0313		16.3081	9.78172		22.1065	18.2135			19.1353	18.528		19.1093	19.1166		19.1893	18.2287		19.9699	17.9809			22.088	20.6695		21.8639	19.2074		21.8269	19.4289		22.0616
	21.1979	20.2092		22.9614	18.1039		22.1931	19.42		22.1238	19.0692			22.3454	22.1492		23.3266	22.4201		21.8142	18.8097		17.6635	12.3764			19.2381	19.4185		20.1955	18.9751		18.8014	18.8247		19.1802	17.5976			22.0522	22.5241		22.124	20.4286		21.8976	17.8145		22.0701
	23.1922	21.244		20.9618	16.2267		16.0117	12.0847		23.0914	18.644			23.1121	22.5105		22.3388	18.6948		21.7454	18.851		21.8856	18.5654			19.0637	18.6106		19.2695	18.4478		19.185	18.5999		19.128	18.0363			22.0665	21.1089		21.9224	19.8		21.7911	19.1418		22.1127
	23.2253	21.4819		21.6243	16.8943		22.5755	23.0355		22.3821	19.5634			22.5707	22.3065		22.3072	17.6091		22.4179	19.4244		17.9773	12.4506			19.2838	20.9491		19.1732	18.7658		20.1478	19.3549		19.17	17.6256			22.1398	20.3613		22.0597	19.944		22.0117	20.3408		22.0345
	22.6055	21.7523		23.128	18.9592		16.198	12.1631		21.9614	17.9046			15.9145	13.0121		22.0483	18.9678		22.0565	18.9718		22.3301	17.8679			19.3185	20.365		18.9797	18.6004		20.1597	19.2233		19.0809	17.7611			22.9957	23.4814		21.9739	19.6845		21.8839	18.5677		21.9896
	23.0724	21.6354		23.2802	20.5087		21.8203	22.1849		21.6084	18.8424			22.159	21.6014		22.4375	21.4079		21.7443	19.471		16.6565	12.2579			18.9678	18.1496		20.1125	19.3476		19.254	17.7409		20.1739	18.5967			22.5933	23.3086		23.372	17.2277		21.9173	18.1206		22.1164
	23.2784	17.8141		23.1489	21.5273		17.1845	12.7018		22.3051	18.332			23.2302	23.0996		22.1186	20.921		22.8317	23.6808		22.3897	19.4376			20.5516	21.7964		20.1333	19.2398		19.199	18.4082		19.1156	17.2502			22.7033	22.7489		22.0249	19.4668		21.8827	19.2587		22.0662
	23.0709	21.9574		23.1509	22.4097		22.029	22.2026		22.4972	20.7774			23.0363	23.1512		22.2371	17.9458		22.0686	20.1248		22.1595	19.1692			19.2013	20.3111		19.1483	18.6609		19.2637	17.7746		19.1472	18.1308			22.1522	20.6078		21.9543	19.4123		21.9498	19.5015		22.0397
	22.9836	21.5941		23.0862	18.4599		17.4087	14.9162		22.3938	17.7093			23.0831	20.3755		22.5208	17.5144		22.8055	22.6926		22.4795	18.9795			19.3099	21.2531		19.0476	18.5913		19.2806	17.9332		20.1813	18.8272			22.0449	19.8513		21.9346	19.7344		21.9488	18.9411		22.0278
	22.9562	21.7507		22.0451	20.5573		21.7301	20.9527		22.2243	16.7483			22.8019	22.8222		22.0696	17.852		22.4593	23.181		22.173	19.7781			20.2546	19.6957		19.1744	18.4671		19.2061	18.1335		19.2107	17.5342			22.058	22.3285		22.0006	20.2383		21.9361	19.5153		23.1577
	23.1109	22.2703		18.0381	13.118		21.7213	21.5965		23.0633	19.3093			22.8052	22.9935		22.6435	20.2415		22.8107	23.5391		21.7871	18.8805			19.3105	21.4195		19.2341	18.1322		19.0482	18.6963		19.2276	17.687			22.0965	22.7248		21.8947	19.5992		22.9989	20.8652		22.0793
	22.0386	20.5644		21.9344	18.3144		22.2291	18.6203		23.2424	19.8633			22.3636	21.4362		23.2628	20.3377		22.9331	17.9141		22.3807	19.1949			19.283	21.2214		19.0382	18.2708		19.1845	18.6468		19.2241	17.8104			22.9808	22.9888		22.9115	19.6752		21.9668	19.1597		21.9985
	22.2637	21.3086		22.0619	17.4241		21.9145	22.8948		21.7545	17.4825			23.067	22.7116		23.0976	17.4463		22.9924	23.4624		22.4058	19.0884			19.3542	21.4063		19.1333	18.3598		19.1463	18.0573		19.1863	18.0887			22.6952	22.8949		21.9036	18.762		21.9471	19.3089		22.0371
	23.9413	22.3176		23.0359	21.7678		22.0737	22.3101		22.3053	20.4173			22.6672	19.2041		23.3152	21.2608		21.8537	18.6541		21.9175	19.0757			18.8459	18.6963		19.0603	18.121		19.2576	18.0943		19.2548	17.8407			22.1374	22.9224		21.9534	20.2957		21.9005	18.4361		22.1131
	23.2466	22.6922		21.7528	18.5245		21.7536	17.8851		22.2524	18.5557			22.4818	21.4057		22.1309	20.7682		18.6148	11.071		16.283	15.1111			20.3607	22.4508		19.1942	19.4121		19.01	17.8736		19.0952	17.9512			22.2411	22.4872		21.9338	19.6761		21.9495	19.2162		21.9265
	23.0884	21.7205		21.9675	17.8547		21.8679	22.1072		22.2467	18.0209			22.1759	19.4566		22.6482	22.042		22.2568	19.5852		22.0493	19.1009			19.8918	21.2301		19.1744	18.2097		19.1953	18.3968		19.1872	17.9626			22.9972	23.2961		22.02	19.7849		21.9697	19.1476		22.1031
	23.17	22.4864		21.201	20.2762		21.7797	22.3605		22.2678	17.4334			22.3906	19.2937		22.0834	17.5454		21.7917	19.5204		22.2337	17.6042			20.2778	21.9514		19.1203	18.061		19.1302	18.4572		19.2516	18.4399			22.1337	19.497		21.9278	18.6105		21.9542	18.8713		22.0637
	22.2213	18.9905		22.127	19.6714		21.8103	21.7775		21.8619	18.5701			17.8262	16.4806		22.7778	21.0031		21.7732	19.1707		21.9927	17.6425			19.3499	19.7935		20.2981	18.9484		18.9874	17.8025		19.1375	17.9459			22.0762	19.9277		21.7832	19.2349		21.9452	18.9897		22.033
	22.7721	21.6338		22.1897	18.1484		19.4796	17.9112		23.2877	19.6573			22.1696	22.2783		22.0032	20.0661		21.9843	19.276		22.0926	17.1476			19.2276	20.5612		19.2542	17.8067		20.3078	20.0186		19.1728	17.5895			22.3445	22.5607		21.992	19.5326		21.923	18.5699		22.0541
	23.2039	18.531		23.1439	22.1965		22.818	23.502		21.941	17.2239			22.2899	19.9395		23.1579	22.7106		22.1312	19.1081		21.9847	17.6379			20.3772	21.9973		19.2111	18.2245		20.2421	19.79		20.2372	18.5528			23.0472	23.1555		21.9723	19.6335		21.9269	19.2665		22.0221
	22.4326	21.4731		23.0589	22.5527		21.7292	19.2409		23.463	22.3379			22.1824	18.9679		22.4647	18.2561		21.8346	22.3227		21.6967	17.2513			20.2131	22.3196		19.1546	18.0586		19.3454	18.4607		19.2002	17.9932			22.1752	22.851		21.8738	19.3611		21.8618	18.9177		22.0283
	23.4198	22.6515		22.1459	18.3834		21.7295	20.4595		21.7323	15.9864			22.3652	21.4207		22.2214	17.7029		22.8961	23.1458		22.5782	21.7317			19.2193	21.582		19.0493	18.0251		19.2357	18.1143		19.0313	17.7166			23.1388	23.4827		21.987	18.8999		21.9176	18.3459		22.0531
	17.1191	14.1357		22.513	21.3378		21.9826	19.999		22.3058	18.7535			22.8299	23.0648		22.0725	17.4007		22.0591	19.6392		21.7507	20.418			20.3622	20.343		19.176	18.3974		20.3193	19.3085		19.185	18.0642			23.0152	23.0668		21.9117	18.5758		21.9057	18.7247		22.0009
	22.8428	17.7119		17.0414	12.5849		22.0693	18.4032		24.2024	23.2895			22.6155	22.5154		22.6441	21.2439		17.1906	10.0383		22.1523	18.4334			19.6123	21.1914		19.1899	19.5601		19.2618	17.8757		19.0932	17.8925			22.1097	22.4882		21.8814	20.0015		21.9462	18.5866		22.0105
	22.2937	21.023		22.048	17.8784		22.3083	23.0057		22.2753	17.6235			22.4949	22.7819		22.0989	16.9911		21.8106	18.6127		22.0468	18.1884			19.0382	18.0983		19.1695	18.0552		19.3006	17.9457		19.1921	18.3046			22.0476	22.4259		21.9128	19.1019		21.8746	18.5485		22.1194
	23.1881	22.3832		20.94	15.9432		22.4853	18.7543		22.9164	18.3184			22.3924	21.9019		22.1897	17.7387		21.7517	18.7332		22.2596	18.8822			20.289	21.9883		20.2496	22.1568		20.3013	19.186		19.1387	18.5408			22.9599	23.0946		21.7876	20.9821		21.8945	19.2118		21.9206
	22.474	21.1718		23.2219	19.8315		22.1838	22.9273		20.8652	16.7072			22.6569	22.7811		22.4485	18.2541		21.8127	18.8376		21.7582	18.1123			19.8778	21.5082		19.1237	18.0916		19.2719	18.5865		19.1237	17.2556			22.085	22.529		21.901	20.2883		21.94	18.3762		22.0824
	22.0574	20.9478		17.1554	12.4415		22.0411	18.6406		21.6901	17.4696			22.4717	21.8753		22.8437	21.0121		21.8504	18.4998		23.1861	19.9836			19.3725	19.5269		19.1023	18.5263		19.2293	18.4859		19.0267	17.917			22.1088	22.8151		21.9376	18.0714		21.915	19.2605		22.0301
	23.5967	22.9066		23.1722	22.8661		22.1311	22.5764		23.3069	18.3109			22.3902	22.2575		23.3583	22.5972		21.8087	17.9908		22.2424	21.0309			19.6152	21.5272		20.1569	18.3231		20.2936	18.5957		19.0698	17.6502			23.1353	23.2597		21.8783	19.2461		21.8622	18.6746		22.0243
	23.1179	22.3107		18.0053	13.7888		17.2238	17.6287		22.2408	17.4012			22.7484	22.5229		22.3395	21.4215		21.8486	18.1663		22.1628	18.2705			19.3691	18.6414		20.2637	18.717		19.2429	18.4906		19.0098	17.7955			22.0156	22.5552		21.8278	20.1956		21.9545	19.1481		21.8522
	23.1249	22.4261		20.6032	16.0028		22.8948	22.9436		23.2484	19.4521			22.1661	21.7366		22.1018	20.5952		21.7934	19.3377		21.9319	16.908			19.3017	20.8291		19.0182	18.0755		19.2145	18.0042		20.0171	18.1255			22.1118	22.6747		21.9869	20.2022		21.9302	19.296		22.0425
	22.0916	21.2491		21.6035	16.7818		15.3654	10.6448		21.9483	17.0559			22.4956	22.0854		20.2171	10.7123		21.7677	18.207		21.7483	17.7879			19.3585	18.716		19.0345	18.2706		19.2252	17.8772		19.1932	17.8355			23.0477	22.9972		21.8766	19.533		21.9341	19.0483		22.0078
	16.978	13.113		23.1115	18.89		22.2953	19.4405		23.1396	19.0682			22.9459	22.2341		22.0288	16.8376		22.7726	23.11		16.7924	13.3317			19.8409	21.3864		19.2139	18.1937		19.2079	18.0334		19.2014	17.7136			22.1465	22.9079		21.8836	19.231		21.8781	19.0122		22.0786
	23.18	22.3717		23.2664	20.4891		16.606	15.022		22.1244	17.4918			22.1588	22.0597		20.1199	15.8098		21.838	19.4479		21.7257	19.1001			20.2125	21.4052		19.0781	18.1151		19.2128	17.4387		19.2463	17.9728			22.0944	20.4053		21.9639	18.3525		21.9582	19.9191		22.2071
	23.1812	17.6839		22.9654	21.333		22.68	22.7433		22.298	18.4291			22.2435	20.3225		17.584	11.2462		17.728	12.8743		21.7329	19.1918			19.1609	20.9988		19.2328	18.5545		19.1064	18.3688		19.2243	17.8319			22.851	23.2635		21.8286	18.8852		21.9345	18.3244		22.0539
	23.1679	22.2815		23.1483	22.4103		22.9278	23.3517		22.2653	16.8674			22.2274	22.5865		22.1683	20.6163		21.8033	18.4713		21.8456	19.718			20.379	22.3172		19.0565	18.8433		19.1993	17.7457		19.2841	17.8863			22.8013	23.1533		22.0029	19.3872		21.9584	19.7873		21.9608
	23.2392	22.5582		23.1322	18.4379		22.2023	19.4608		22.3392	16.5663			22.2125	20.2354		21.8687	19.4787		22.2044	17.7972		22.8076	22.2962			19.3386	20.1347		19.1043	17.6952		19.1092	18.3845		19.0867	17.8342			22.4824	22.6081		21.9583	19.8375		22.9386	20.3384		21.9295
	23.3903	22.7245		22.0552	20.5656		16.1421	12.7338		23.263	19.2083			22.0746	22.5566		21.8407	20.568		21.9719	22.3429		21.7971	17.1891			19.3036	18.3135		19.1372	18.086		18.8729	17.6425		19.0703	18.0414			23.1329	23.2995		21.9991	20.3525		21.9129	19.4905		22.0262
	22.3033	18.0265		22.1699	21.2819		22.5676	23.0613		23.2065	19.0145			23.0014	22.5695		17.9677	18.2379		22.487	23.0227		22.0842	20.0177			20.2157	21.6022		19.1656	19.5232		19.159	18.3931		19.2075	17.8932			22.6312	23.1186		21.9349	19.1967		21.8536	19.0148		21.9931
	22.9523	21.6081		16.5764	11.8991		16.3277	12.7757		22.8467	17.5395			22.4217	19.8639		23.0623	18.1065		21.8967	21.2537		21.7868	17.1528			19.2237	19.047		19.171	18.4405		19.1743	18.4207		19.1005	18.0468			23.055	23.2054		21.9518	18.9394		21.9166	18.4126		21.9828
	24.2029	22.7258		22.88	17.8975		21.8188	22.2142		22.3291	19.2			23.1265	19.1532		22.7583	21.9881		21.6439	21.4416		17.5085	12.5056			19.8505	21.4108		19.1027	18.2967		19.3017	18.255		19.0925	17.9534			22.2187	20.9844		21.9679	18.4975		21.9039	19.201		21.9845
	23.2839	22.86		23.4065	19.8084		22.0592	22.2987		22.3396	17.6939			22.1633	22.191		22.0067	17.748		22.8202	22.7368		22.0617	18.0934			19.9752	21.8815		19.1083	18.5198		19.1592	18.3785		19.1159	18.1336			22.066	19.5794		21.9478	19.0007		21.6653	18.7405		21.9114
	23.3956	22.6408		18.7954	13.9577		21.6836	20.9467		21.9731	17.6087			22.3271	19.5752		22.5037	19.6008		17.8656	8.90461		17.62	12.3601			20.2432	22.0954		19.1638	18.2429		19.2642	17.9614		19.1077	17.7839			21.8575	21.8241		21.9095	19.6178		21.907	19.6721		21.9838
	24.1432	22.9553		23.2278	22.5391		21.6518	21.4547		23.1227	19.3243			23.0102	22.4507		22.5589	21.0932		22.0941	18.4101		21.8662	18.5258			19.5453	20.9694		18.9708	18.193		19.2691	18.3457		19.8827	18.2677			22.5022	22.2751		21.8827	19.1254		21.9303	19.6954		23.0308
	23.4856	19.0001		22.2164	17.5196		21.8648	22.8574		23.2707	18.3742			23.1286	22.2682		22.1398	17.9568		21.0535	20.6542		17.9715	12.6082			18.5006	17.566		19.1569	18.1451		20.2199	20.0865		19.1347	17.848			22.9681	22.9853		21.8952	20.0484		21.8577	19.0008		21.9365
	23.1634	18.2059		22.0641	19.9927		22.1889	18.6145		22.8163	21.7272			22.3679	22.5163		23.3117	18.757		20.1707	19.4196		22.2896	17.7636			19.3024	21.1474		19.144	18.4123		20.2173	19.194		19.1292	18.3453			23.9522	23.9513		21.816	19.5976		21.8617	18.7781		22.0202
	22.412	21.5172		23.3337	22.1626		22.009	22.2686		23.478	20.4479			22.3224	22.0637		22.1735	20.9789		21.8366	19.2295		16.6267	12.1071			20.1195	21.8569		19.2143	18.2524		19.2479	18.1806		19.2493	18.5682			23.0489	23.045		21.9726	18.5563		21.8307	18.8644		22.0152
	23.1638	21.3251		19.5132	16.4135		16.7067	12.8809		24.0971	23.243			22.4886	22.7944		23.255	22.3198		22.0386	17.7122		22.3533	19.4411			19.283	20.4331		19.121	18.4211		19.1835	18.5011		19.208	17.814			22.1197	22.4782		21.9846	19.8579		21.8214	18.501		21.9662
	22.8262	21.6535		23.1672	19.588		15.6332	11.8531		23.7378	22.2029			22.331	19.0833		22.2709	18.6262		16.1304	9.79158		22.1347	19.1043			19.0486	19.7795		19.1369	18.3128		19.2305	18.0698		19.2015	17.736			23.0934	23.0066		21.9845	19.1979		21.872	19.2109		21.9303
	24.1201	23.1902		20.3483	15.9068		17.4017	13.9034		23.1252	18.6409			22.3412	20.0883		22.2529	17.5174		22.8071	19.846		22.4708	18.9471			19.9767	20.5244		19.0859	18.1218		19.2835	18.8387		19.1189	18.0885			23.0897	23.2081		21.8755	19.8601		21.8184	18.8951		22.0543
	24.1886	23.4161		23.179	22.5964		16.4434	16.2037		23.3321	18.6604			22.6964	22.2834		21.9906	18.9455		22.1284	19.0448		22.1522	19.7572			19.2458	19.7032		19.1657	17.3917		19.0851	18.1836		19.1701	18.2102			22.8669	22.7393		21.8428	18.7282		21.8408	18.2644		23.0063
	22.5007	21.0132		19.1519	15.1488		18.0262	17.3821		23.2302	18.8071			22.4766	22.794		22.3842	21.3603		22.0139	17.4478		21.7768	18.8403			19.2203	20.6801		19.1551	21.4397		20.2779	19.0561		19.2324	18.849			22.8018	21.2388		22.0616	21.3945		21.8723	18.6218		22.0061
	22.3061	20.384		16.9508	12.5014		15.1324	16.0422		24.0088	22.9044			17.1793	12.7578		22.0742	20.8962		22.2857	19.4029		22.3923	19.2165			19.2963	20.916		20.441	22.2171		19.2253	17.7374		19.1693	17.9355			22.0232	20.06		21.9858	18.8242		21.8833	18.5273		22.036
	23.2721	21.4256		23.0121	19.2518		17.3774	12.781		23.3188	19.3934			22.3939	22.4257		22.1876	17.8967		22.1975	19.109		22.4103	19.0592			19.286	21.0884		19.1836	18.2561		19.2697	17.6225		19.0766	17.9101			22.069	20.4191		21.9989	20.0658		21.8198	18.5036		21.9593
	22.2377	16.9175		23.1857	21.6615		15.8569	12.6172		21.9245	16.8757			22.3319	18.7319		22.4689	17.4421		22.0534	18.2542		21.9313	19.0766			19.2217	18.3427		20.2329	18.816		20.3122	18.9705		19.3276	18.5381			22.104	22.6943		21.9908	20.7376		21.843	19.152		22.035
	23.172	18.9638		22.0972	18.1275		19.2096	14.4694		22.1007	17.5188			22.2673	22.5507		22.0259	17.852		22.1068	18.1337		16.4497	15.1742			18.9358	18.4331		20.2256	18.9924		19.2754	18.0361		19.1243	17.9249			22.0569	19.6515		21.9646	19.7783		21.881	18.2555		22.0357
	22.3281	17.6584		22.6789	21.2555		22.9531	19.4149		23.2967	18.3255			22.354	22.3533		22.5999	20.1758		22.1583	19.4788		22.0809	19.1353			19.2944	18.1907		19.1782	18.4777		19.3622	17.8903		19.2807	17.62			22.054	19.2008		21.9923	18.9438		21.8569	19.1975		21.9806
	22.2245	20.6937		23.0757	22.0627		23.0536	24.0231		23.1885	17.8102			22.3417	22.3374		23.2262	20.3022		22.2287	18.8884		22.2698	17.5957			20.3301	22.197		19.168	18.7034		19.202	18.5684		19.2426	17.2527			22.062	22.3918		23.9996	21.406		21.8351	18.7047		22.0268
	23.1255	22.4793		23.165	19.3113		20.0259	16.1939		22.9905	22.2869			22.6254	22.2676		23.0722	17.3495		21.8597	19.3332		22.0099	17.5392			19.032	18.4962		20.151	18.7101		19.2135	18.7939		18.9696	17.9659			22.1242	20.8847		21.9699	19.4595		21.8962	19.0519		21.9888
	23.1761	21.4756		22.5535	21.5094		21.6638	17.6347		23.4825	20.2485			22.113	22.3746		23.2855	21.238		21.9404	17.8016		22.137	17.2117			19.2524	18.8518		19.2347	17.9206		19.203	18.5983		19.2423	17.8451			22.064	22.5062		21.9151	19.9784		21.8912	19.2653		22.0174
	23.2175	22.5415		24.1849	19.8502		22.3987	22.7811		21.9202	16.8663			21.7555	20.5743		22.1089	20.7404		22.2216	17.6872		22.0316	17.546			19.3067	21.0872		19.1805	18.4018		19.22	18.8128		19.121	17.9801			22.2316	22.8568		22.0281	18.9875		21.8854	18.9664		22.0351
	23.0844	21.965		23.3643	22.9518		21.9049	19.5074		22.9275	18.9284			22.3832	22.6859		22.631	22.0335		19.8269	16.6393		22.0491	17.7854			19.498	21.5402		19.1317	18.1315		19.2367	18.4376		20.1438	18.4663			21.9065	22.5366		22.0167	18.9251		21.8495	18.9747		21.9744
	23.1461	18.6915		23.174	18.7622		22.3262	22.6275		22.2941	19.2732			22.7523	20.4365		22.0675	17.545		18.7348	15.59		22.3491	19.5144			19.6396	21.7122		19.3425	17.8763		19.1926	18.032		19.0014	18.299			22.1308	22.6537		21.9708	19.3918		21.9154	19.8969		22.5922
	22.2443	21.1907		22.893	20.3706		20.3316	20.1799		23.3149	19.5331			22.5526	22.8156		22.7495	20.9906		22.2133	18.6529		21.9475	18.6144			20.1446	20.1328		19.3396	18.3115		19.2407	17.6991		19.1547	17.7301			22.0769	22.1023		21.922	18.2099		21.8992	18.3341		22.0495
	23.4618	21.5518		23.1731	18.855		21.4915	21.5204		22.0555	17.7727			22.8202	22.7182		21.9915	20.0748		22.2276	19.042		21.8094	17.6775			20.2083	20.2808		20.2948	19.6903		19.1491	18.7038		19.1741	18.2244			22.821	23.0591		21.8371	19.4471		21.9216	19.7522		22.0409
	23.3344	21.6372		22.2397	18.1029		22.2765	22.8179		22.3788	18.4188			22.3625	22.826		23.1619	22.7113		21.7631	18.9396		21.9708	18.3338			19.1306	21.5099		19.2097	19.5199		20.2468	19.6893		19.1304	17.8352			22.3152	23.1028		21.8972	19.0469		22.9477	20.3171		21.9746
	23.1342	19.6659		20.0027	17.9707		21.8301	18.7181		21.9867	17.7652			22.5167	22.8844		22.4582	18.2207		21.7885	18.5686		22.2768	19.2323			19.0685	19.7271		19.1694	18.5939		19.2337	18.2076		18.9634	18.2872			22.0928	22.6365		21.9865	18.8236		21.8933	19.498		22.0061
	23.4826	22.4417		22.1168	18.1033		22.238	22.72		22.5341	21.3999			22.4426	22.5204		22.0776	17.4145		22.2267	19.1635		22.0278	18.5924			19.2317	18.7002		20.2671	18.7019		19.1434	18.2246		19.1101	17.6214			22.0822	19.8237		22.1015	19.751		21.8714	19.0359		23.0183
	22.1287	16.8527		22.1147	18.3674		15.2524	13.679		23.1502	19.0219			22.62	22.7522		22.6583	21.2604		21.7104	19.3661		22.5835	19.0315			19.1441	21.4083		20.1599	18.7793		19.1424	18.1717		19.0879	17.7076			22.0856	20.3773		21.9662	19.3436		21.8944	18.4832		22.251
	22.1297	18.8813		22.8763	21.6695		17.4251	17.835		23.3576	18.8889			22.4106	22.4114		22.0934	16.9631		17.746	15.6379		22.2147	18.9563			19.676	21.4776		19.1207	18.0938		19.2086	17.8598		19.1664	17.8932			22.3197	22.9873		21.936	19.1167		21.9326	19.2171		22.1601
	23.0633	22.3367		22.1958	18.9351		18.1832	14.0946		22.3561	17.0621			22.4217	18.375		16.8635	11.1116		22.8254	20.5264		21.8677	17.8781			19.245	18.1352		19.0736	18.3536		19.1384	18.2541		19.1629	17.4489			22.6996	22.7196		21.9556	18.5769		21.8223	19.0254		21.9581
	22.6368	21.4487		22.0461	20.5391		15.1255	11.9846		23.3259	18.4471			23.1742	24.0369		22.2259	17.8627		21.8301	22.577		22.4542	17.7126			19.329	20.8979		19.1874	18.7385		19.1892	18.0688		19.0755	16.8181			23.2256	23.1466		22.0439	19.6305		21.9037	19.6766		22.0441
	23.1138	18.4074		22.9573	22.0385		21.9336	19.7001		23.0888	21.24			22.4278	18.3418		22.4767	18.2292		22.9609	23.5337		22.7447	21.6301			19.337	21.3721		18.632	16.8129		19.1927	17.6199		19.1417	18.0839			21.9162	19.1105		21.9588	19.8761		21.939	19.6978		22.0202
	22.2846	21.1903		22.1728	18.4205		22.0232	19.4483		22.2836	19.0073			22.1327	21.9288		23.3693	22.6095		22.8059	20.6336		22.4466	18.2859			19.2428	21.4369		19.0952	18.2445		19.092	18.3268		19.1605	17.6603			23.0723	23.3489		21.9462	19.7508		21.9765	19.7007		22.0162
	23.2947	22.5137		19.1233	14.8527		21.7963	22.6769		23.3543	18.6207			23.1282	23.1125		22.8591	21.0454		21.8555	19.1494		22.4632	18.2732			19.5994	21.74		20.2887	19.4876		19.2586	18.3748		19.164	17.7573			22.9154	22.9609		21.973	19.4283		21.9957	20.0565		22.774
	22.0569	21.4979		23.2945	21.927		22.6068	23.1441		17.82	11.0978			22.1159	22.2443		22.1171	20.6139		21.8726	19.3694		21.957	20.0462			19.2076	21.5938		20.109	19.0199		19.1274	18.7009		19.1622	18.8842			22.8965	23.0687		21.8894	18.0137		21.9318	18.7741		22.0527
	21.9931	20.906		22.9268	18.6579		15.6082	11.1422		17.4821	11.6399			22.6705	22.8034		23.0037	22.5464		22.4008	19.8993		21.9023	19.153			19.2115	18.8769		19.0875	17.7921		19.2449	18.2553		19.2307	17.8663			22.1053	22.3847		21.9753	18.7337		21.9363	18.6586		23.1219
	16.1185	12.9997		19.3933	14.8859		15.1778	11.4081		22.6302	19.5236			22.0833	19.4019		23.3407	22.2841		22.2404	18.7841		21.9248	17.9454			19.028	19.001		19.097	18.719		20.1592	18.7578		19.187	17.9471			22.094	22.3149		22.049	20.5385		22.9855	20.7197		22.0379
	22.7623	17.6208		19.2019	15.119		17.4027	16.3686		22.3336	18.7687			22.2044	23.2081		22.2522	20.5809		21.886	19.4515		22.3018	18.4881			19.0606	20.5417		19.1737	19.6266		19.1406	18.1519		19.1092	18.0168			22.1621	22.7256		21.8008	20.7235		21.9555	19.1299		22.8177
	22.1836	20.8579		22.5822	20.1774		15.2499	14.8975		23.2112	22.2173			22.4516	22.7297		20.2276	11.5082		21.974	18.4529		23.2772	21.7874			19.3655	20.9555		19.1443	18.1852		19.1982	18.2057		19.2018	17.5103			23.1243	23.1427		21.9292	17.9038		21.8835	19.4208		21.9769
	23.0883	22.2328		22.5226	21.7778		15.0389	12.1741		22.0527	19.2079			22.0577	19.1512		21.3971	16.8844		21.9668	19.2053		22.2947	18.9335			19.1387	21.2555		19.1739	18.3104		20.2976	18.5877		19.2065	17.4295			22.032	20.966		21.9308	19.1764		21.9213	19.6224		22.0608
	22.3729	21.044		18.299	13.9016		15.8687	11.895		23.198	18.0775			22.2123	22.626		17.9128	11.2905		23.474	20.0514		22.4371	17.5059			19.1463	21.3316		19.1721	17.9937		19.2242	18.1723		18.3326	17.9529			22.3654	23.1227		21.9521	19.4631		21.8565	18.5362		22.0677
	21.9578	20.8383		16.9299	12.347		15.1966	10.73		22.3345	19.0668			22.2098	19.5306		22.4999	20.8107		21.9751	18.0303		22.3942	18.3698			20.3847	21.9763		20.2844	21.3296		19.103	18.3869		19.0993	18.2231			23.0451	22.7206		21.9628	19.4008		21.9997	18.8348		22.111
	23.495	22.7937		17.322	12.8355		16.679	16.5332		22.4974	19.6994			16.6251	11.5868		21.1396	16.7527		22.0297	17.7682		22.3144	18.147			20.3691	22.5006		20.2404	18.766		19.0727	17.8588		19.1791	17.7853			22.0998	22.1915		21.9577	19.986		21.9839	19.3497		22.0021
	23.0368	22.2294		19.618	15.3064		17.4701	17.6897		23.199	22.1408			22.6158	22.4834		22.4608	20.7848		22.2194	19.0723		22.3717	18.6107			19.6071	21.3982		19.1408	17.9913		19.1591	17.6924		18.6558	18.2076			22.0964	20.4405		21.7906	18.5781		21.9192	18.9554		22.1307
	23.0351	22.3408		22.1693	18.3486		17.5244	12.7536		23.363	22.5879			22.2652	22.1086		22.0639	17.1554		21.8594	18.8454		22.238	17.9078			19.3298	21.4585		20.3157	18.1085		19.1979	17.7622		19.1754	17.2995			23.1047	23.1135		21.9978	19.5548		21.9839	19.6586		21.9669
	22.01	21.1335		22.8977	21.6774		17.6516	15.2793		23.315	18.435			23.1106	22.881		22.7109	22.1656		22.4145	19.2959		21.8909	17.9107			20.3079	22.4127		18.5695	17.2997		19.185	18.291		19.162	18.0988			23.0335	23.016		21.862	20.1803		21.8799	19.1392		22.0634
	23.1026	22.255		21.9907	17.449		23.0947	24.0974		23.3013	18.4079			23.0793	22.729		22.6992	21.7012		22.1214	22.7075		22.1747	18.5293			19.2024	18.5643		19.2719	21.242		19.1657	18.0941		19.2409	18.0175			22.7363	22.7607		21.9278	19.9595		21.9455	18.8891		22.001
	23.1141	17.517		23.14	22.6072		22.918	20.8257		22.2904	19.1288			22.3295	20.3298		22.3417	18.4124		21.6587	18.4456		22.038	18.8588			19.4359	21.3603		20.3115	22.508		19.1617	18.6362		19.1981	18.2119			22.9071	23.1171		21.9703	19.5185		21.9793	19.08		22.0689
	23.0997	22.2156		22.0253	17.2706		22.7094	18.7211		22.3117	17.8126			22.5447	22.9328		23.2104	23.0293		22.1203	16.5549		22.0247	17.6934			19.3874	20.1852		18.7617	17.0201		19.167	17.8465		19.1751	18.0601			22.0905	20.5591		22.006	20.2845		21.9449	19.0839		23.0691
	23.1831	22.5004		24.1152	23.1739		22.1485	18.8797		23.3397	18.9248			22.0239	21.3521		22.2813	21.1351		22.4402	20.1666		22.0366	19.3642			20.1376	21.322		19.2688	18.517		19.1463	17.9469		19.2781	17.5982			22.0051	22.3321		21.8776	19.0792		21.9639	19.0428		22.0978
	23.3182	22.6284		22.4923	21.651		18.6494	15.8904		22.9004	17.794			22.3085	21.8623		22.7614	22.303		22.0175	17.7417		22.2775	18.6308			20.2211	21.7839		19.2061	18.1147		19.2107	18.3481		19.1748	17.8412			22.1427	22.7393		21.9223	20.0019		21.8823	18.5893		22.0832
	22.2159	17.9077		22.0511	17.1395		22.7946	19.6732		23.3098	18.8173			22.5622	22.1748		22.0361	18.8562		17.8293	11.8471		21.9179	17.9661			19.4362	21.552		19.2571	18.6525		19.0413	18.1575		19.2062	17.4318			23.1002	22.8518		21.8876	19.2788		21.9772	19.5229		21.8953
	22.8978	21.5602		17.1431	13.0597		22.7192	19.0592		24.0568	22.8102			22.2261	19.4122		22.1575	18.0518		16.8002	12.6777		22.0052	18.8346			19.8203	21.7524		19.4909	21.4527		19.1743	18.1819		20.1194	18.5297			22.1135	22.9214		21.9637	19.0703		21.8644	18.6086		22.0177
	24.1554	22.6944		15.8739	10.117		17.4706	16.2846		22.6549	17.6946			21.4951	18.4115		22.4689	18.3089		22.0445	18.5964		22.4839	18.7038			19.3662	21.5886		19.1911	18.4977		19.1689	18.4622		19.2162	17.4997			22.3809	22.9141		21.9167	18.5732		21.9436	18.5125		22.0295
	23.2124	22.7926		20.3409	15.1679		22.0556	17.8337		22.212	17.9808			21.8134	21.3532		22.1934	18.1984		21.7359	18.05		22.4414	17.9509			19.3613	21.2306		19.2004	17.5261		19.015	18.2122		19.1326	17.829			22.7434	23.1751		22.0872	19.9654		21.9222	19.2716		22.0846
	23.3253	22.5745		23.2155	20.482		22.7775	22.0063		23.2451	17.5507			23.0274	22.9088		23.028	22.7564		21.2135	16.8429		22.2624	19.8619			19.213	18.6078		19.1419	18.7012		19.1955	17.9799		19.2183	18.4341			23.0198	23.4142		22.0447	19.0702		21.8602	18.4668		22.0867
	24.1049	22.8845		22.0977	18.0344		23.261	19.9943		22.4949	21.3305			21.8265	21.1243		22.705	20.069		19.9041	16.4544		22.3189	19.5233			20.3349	22.2317		19.1734	18.2984		19.1135	17.9286		19.0676	18.3089			22.6899	22.799		21.6607	17.6379		21.9531	19.1386		22.0632
	23.4436	18.9033		22.9587	22.4163		22.1683	18.3595		23.2046	18.4855			22.3615	19.3798		23.1596	22.7715		22.4771	18.4134		16.3919	11.0663			20.0976	21.6575		19.1293	18.5449		19.1901	17.8577		19.2185	17.6858			21.9892	19.9654		21.9162	20.8451		21.9406	18.6071		22.0596
	23.1076	18.1505		16.8627	12.0651		16.2457	11.2114		23.2719	17.8759			23.78	23.4497		23.361	22.7446		21.9294	18.462		22.2917	18.9557			19.3173	20.9975		20.1023	18.1979		19.2002	18.2253		19.0859	17.6717			22.0696	20.8733		21.7756	18.5675		21.9476	19.2846		22.0219
	22.3611	21.4383		22.0648	16.8527		15.6473	10.8578		22.9719	22.0796			21.9645	22.5355		22.3379	17.6627		22.0851	18.1104		17.3677	11.6504			19.0473	20.9521		19.1876	19.4287		19.1224	17.9897		20.1717	18.3103			22.0742	20.8956		21.8731	18.2686		21.9666	19.1435		22.0636
	23.1132	21.2941		18.6385	19.2304		15.802	14.4023		21.8054	17.0542			22.006	22.5817		22.4924	18.2937		21.9154	18.2533		22.2936	18.0052			20.2048	20.0767		19.1267	18.1866		19.0878	18.4848		19.0442	17.6166			22.1196	22.2474		21.8744	19.1848		21.9616	19.6132		22.0191
	24.0834	23.1359		23.2138	18.6605		23.233	21.7649		21.9992	19.2779			21.9537	20.6615		22.3745	17.094		21.6899	18.5419		22.2345	18.8314			19.2896	20.904		19.1275	19.4303		19.0819	17.9236		19.0362	17.6279			22.0782	22.2665		21.9159	19.6118		21.9436	20.0511		21.9964
	23.987	23.1356		23.6018	21.5979		21.8198	22.2462		21.992	19.4107			22.0269	21.0466		19.0535	11.472		21.9643	18.8305		21.9378	19.0609			19.18	18.3592		20.2847	18.9488		19.1983	17.7706		19.0932	18.5651			22.7715	22.5229		21.7464	18.929		21.9246	18.5298		22.0286
	22.4606	20.9435		16.687	11.0565		22.8933	19.4701		23.1571	17.9811			22.3719	19.743		23.0179	22.2875		21.9083	18.4581		22.079	17.9444			19.2347	19.768		20.8998	19.6424		19.1397	17.804		19.1608	18.223			22.0093	21.9972		21.9978	20.4702		21.866	19.3896		22.0688
	22.2578	20.3354		20.479	15.4154		18.315	14.03		22.9861	23.1084			24.1798	23.6724		21.9539	18.785		22.6059	18.9072		21.8921	18.1991			19.1956	20.4494		19.1172	18.2797		19.1795	17.886		19.0933	17.9431			22.1272	22.2816		21.8623	20.2976		21.8681	19.4337		21.9348
	23.2367	21.4081		23.109	18.3066		16.8138	12.8377		21.9602	17.7195			22.8189	22.9021		23.0699	19.669		21.9247	18.4649		16.8558	12.7618			20.2299	21.8081		19.2388	18.2129		19.2363	18.2258		19.2437	17.635			22.1443	22.5632		21.8388	18.7572		21.8183	18.4202		22.0742
	23.1317	18.8842		16.0014	10.4155		22.902	19.2441		21.9583	16.7001			22.1065	22.0684		22.2486	21.4974		22.4903	22.8423		22.9411	21.3985			18.5981	19.329		19.1424	18.0638		19.17	18.3317		19.05	17.7328			22.0925	22.1391		21.9771	18.9733		21.9364	18.4673		22.0548
	22.2908	17.6281		15.9266	11.1278		22.6317	23.2112		22.1841	16.8268			22.7099	23.0413		24.2512	23.4237		21.6734	19.7596		22.417	17.7108			19.0323	18.5547		20.226	21.7888		20.1947	19.3988		19.1194	17.4445			22.1212	22.6777		21.9582	19.5703		21.8755	17.9942		21.9629
	22.2151	16.8057		23.1387	19.7833		22.8393	21.4597		21.9991	17.5824			22.4081	19.702		22.4317	19.5269		21.9008	22.1066		21.8939	17.4398			18.2068	18.6154		19.2433	17.9221		19.2898	17.961		19.2721	17.5303			23.0022	23.0721		22.0107	20.689		21.9413	19.2874		22.0605
	22.2101	20.6621		18.8981	13.8581		22.1518	18.4845		22.0078	18.4369			21.9537	22.351		21.3253	17.9014		22.1085	19.095		22.0947	18.0682			19.252	21.0686		19.2088	18.1065		19.2461	18.1813		19.2995	17.5273			22.0845	22.7252		21.988	20.2757		21.9443	19.2583		22.0839
	23.108	22.4519		22.4451	18.3497		21.8448	22.7121		22.9563	18.4036			22.2559	21.1984		23.3922	19.5248		22.4424	22.7592		22.333	18.5414			20.0839	21.6559		19.1519	19.1593		19.2173	17.6705		19.0915	18.3304			22.6371	22.6062		21.8406	19.1496		23.0046	20.6248		22.0681
	20.8919	20.0385		22.0295	17.6745		21.9788	19.8711		23.3003	18.3984			22.4177	20.3742		18.5607	12.0444		21.9451	18.5656		22.0143	17.2328			20.2544	21.5659		20.1204	18.8212		19.2599	18.1593		19.2026	17.5385			22.7514	22.5574		21.9764	20.0578		21.9142	18.2761		22.0905
	23.1571	21.4677		17.216	12.5078		22.07	19.4653		21.8931	17.8213			21.9872	22.168		21.2913	16.3749		22.2258	18.9654		22.0073	18.2474			20.0229	21.5177		20.29	20.4688		19.269	18.3152		20.2844	18.6951			22.0758	22.3892		21.9382	20.8242		21.9308	18.5603		21.9769
	23.2023	22.5342		23.1223	18.1121		21.844	22.7125		23.4534	19.5877			23.3895	23.6346		22.6126	21.7027		21.4922	20.7004		21.9794	17.8167			19.2244	18.8151		19.3517	21.6192		19.2892	18.0244		19.28	18.0018			22.8681	23.0345		21.9262	19.7014		21.9086	18.9865		22.0689
	23.0863	21.9535		23.0668	22.7623		22.6377	23.16		22.1069	21.9688			24.206	23.0166		16.1731	11.8052		22.0429	18.8028		21.8143	18.6975			19.3547	21.3554		19.218	18.62		20.3081	19.4521		19.2326	17.751			21.7542	21.7856		22.0339	18.329		21.957	19.137		22.0566
	23.1418	18.7054		17.9437	13.718		17.3541	16.339		22.4485	20.7618			23.1305	23.0613		22.3364	18.0821		22.1433	18.7012		23.2503	22.3329			19.6486	21.5266		19.4648	18.1899		19.1292	18.6519		19.2582	17.887			22.3849	22.1125		22.9526	20.804		21.8793	18.5957		22.0573
	22.2758	21.1844		20.5398	16.0142		15.5999	11.57		23.0151	23.3098			22.4066	20.9252		22.0565	18.0878		22.1664	21.4943		21.8761	17.1256			19.2159	18.7639		19.0745	18.232		18.3662	17.666		19.2556	17.675			22.8372	22.948		21.8855	18.5375		21.9312	19.2107		22.08
	23.4705	21.5511		17.6972	13.0216		15.3852	11.3095		23.3819	19.9642			22.294	20.1006		22.9283	22.6596		22.1367	19.3612		21.927	18.4682			19.3617	21.3868		20.4564	19.5065		19.1051	17.9601		19.2937	17.5691			23.8381	23.8417		22.9435	20.3773		21.9264	18.1133		22.1501
	23.3966	21.6005		21.548	16.7239		23.1876	22.6607		23.1413	19.7844			23.1362	21.1783		22.5913	19.9072		22.1971	19.5143		21.3967	17.1992			20.2502	22.1947		19.1707	18.4907		20.3602	19.3014		19.2899	18.1907			22.9493	22.974		21.9438	19.5852		21.9312	19.3503		22.0631
	23.1466	19.6852		16.5955	12.0219		22.4655	23.0893		22.1368	20.1421			23.2572	21.3388		23.093	22.642		21.7647	18.5699		21.066	17.0002			20.3506	21.8766		19.15	18.4993		19.2899	18.4627		19.2251	17.5626			22.032	22.4059		21.882	17.9487		21.8501	19.9331		22.063
	23.5028	22.4645		23.8387	22.6455		22.4065	23.3278		23.1627	17.8879			22.4632	21.9248		23.2792	22.6654		21.7673	18.4213		22.4682	18.2555			19.1914	18.4706		19.203	18.2805		20.1815	18.8112		19.2339	17.7112			22.9965	22.9821		21.9387	20.4424		21.888	18.3638		22.0701
	22.1989	16.6428		16.5764	12.3176		22.2358	22.6674		22.5925	18.4867			24.0204	23.2325		22.248	17.5403		22.2013	19.1419		18.2538	15.7962			20.2692	22.0292		19.2647	18.6206		19.3251	17.9541		19.2391	17.3301			22.9637	23.1329		21.9015	18.8217		21.9418	19.7882		22.0912
	22.262	21.0474		23.0742	22.3299		22.5592	23.2668		21.9878	18.9107			23.2344	22.5603		22.3959	18.1309		22.0404	18.7294		21.9364	18.5178			19.2842	18.6206		19.1304	17.9647		19.1659	18.2038		19.1357	17.5368			22.8032	22.7163		22.0437	19.6873		21.9197	19.1754		22.0903
	22.2556	17.3561		22.0285	19.5526		16.4072	15.4576		22.1842	22.4267			22.8518	23.1504		22.3069	17.0244		22.1909	19.1725		21.9848	19.7084			20.303	21.5364		19.167	17.8313		19.1851	18.3642		18.8579	17.1744			22.7073	21.2024		21.991	20.4308		21.8693	18.7854		21.9494
	23.5849	22.4984		22	20.5588		20.0438	15.679		23.0864	18.3981			22.8749	23.1115		18.9528	11.2193		22.1507	20.243		22.2906	17.6083			19.2687	21.2538		19.1492	18.0093		20.2089	19.3501		19.1719	18.1021			21.9305	19.9711		21.9664	20.4186		21.8967	18.9505		23.0596
	23.2387	22.1919		22.1949	21.3684		23.6171	23.844		23.1405	18.6869			23.1251	20.2097		22.9272	22.1584		21.7549	16.1146		22.4981	21.5162			19.235	21.3542		19.1492	18.4078		19.0862	18.3017		19.0531	16.3518			21.9594	20.3674		22.0274	19.3047		21.8841	19.0224		22.1266
	23.1539	22.1309		16.7451	12.142		22.6965	19.2291		16.8521	10.7943			22.3482	20.3674		21.9096	18.7726		22.1325	18.4225		21.9915	20.1217			18.8096	18.9436		18.4747	17.0578		20.1398	19.0911		20.1867	17.6816			22.0307	22.6412		22.0444	20.4675		21.8843	18.8921		22.0637
	23.3216	21.1675		22.8288	17.8117		22.8023	18.7779		22.2114	17.9857			22.3488	22.7201		22.1989	21.4572		21.6459	16.9119		22.1954	18.1454			20.1208	21.7108		19.1011	18.0335		19.0288	18.1283		19.1288	17.7324			21.9543	19.5459		21.96	19.5712		21.8149	18.501		22.071
	23.3892	18.3798		16.1516	11.2658		22.2023	18.9267		22.2329	19.6108			22.2086	22.6604		24.2213	23.3954		22.1785	19.088		17.5888	17.4631			19.2974	19.289		19.2599	17.4328		19.2198	18.1604		19.182	17.7866			21.9543	19.1359		22.9543	19.7063		21.876	19.394		21.8406
	23.1254	21.928		22.2578	21.569		22.8467	19.7351		21.9933	18.9592			23.0859	22.6765		22.4513	18.9091		22.1124	18.7661		22.3649	17.4793			19.2079	19.4973		20.3238	19.1958		19.2095	18.2376		19.1306	17.7149			21.9841	22.4493		22.0673	20.49		21.8089	18.5246		22.1871
	23.1779	22.2579		23.0354	21.5047		22.8005	19.1493		22.2055	18.1897			22.4902	19.9587		21.3319	17.8353		22.1026	17.6776		21.7909	19.032			20.2793	21.9375		19.1824	17.7162		20.3233	19.3296		20.1806	18.275			22.0676	20.8888		22.0645	19.3982		21.8884	18.428		22.9519
	22.3241	17.7083		23.1757	19.3274		15.8086	11.9223		23.0788	20.1212			23.2256	19.3629		23.3773	19.4861		22.0426	19.4715		21.8215	17.8155			19.308	20.2697		18.7572	18.0933		19.1888	18.1301		19.285	17.8637			21.9956	22.5491		21.9295	20.0397		21.8782	19.2303		22.1328
	23.1468	22.1494		23.2231	22.7804		15.6104	11.5561		22.1518	18.373			22.2706	22.4362		18.5701	11.8267		22.1638	21.0574		22.1788	18.3316			19.2004	19.1712		19.4131	18.2112		19.2697	17.5951		19.2238	17.5993			22.1237	22.8397		21.9661	19.28		21.8204	18.449		21.5547
	23.1349	21.7672		23.0707	22.2374		17.6868	16.5223		22.812	21.822			22.47	19.6313		16.4325	12.2378		22.0998	22.7086		23.1586	21.6341			19.344	20.9733		20.3383	18.9359		20.2061	19.0978		20.2607	18.1539			21.8401	22.4676		22.8285	19.9842		21.8887	19.0245		22.0736
	22.6557	21.6493		22.1744	21.3607		16.8547	13.4252		22.1396	18.4232			23.0853	22.5672		22.7514	22.6407		22.0486	22.403		22.1757	18.7693			20.3727	21.9544		19.156	18.3581		19.2251	18.7393		19.2479	18.3754			22.0343	22.6183		22.0938	20.8681		21.8565	18.4762		22.046
	22.0467	16.9447		23.0864	18.2844		20.6629	16.5325		21.9544	19.1042			23.1914	22.3547		23.284	22.8851		21.7798	19.3232		22.371	17.3706			19.2169	20.1008		19.1533	17.9902		19.0444	18.0665		19.1903	17.7732			21.9875	22.116		21.9084	19.6281		21.8826	19.1906		22.9208
	21.3456	20.4256		22.9486	21.66		22.8322	22.1306		22.0106	18.7361			24.1519	23.3874		21.9243	18.8244		21.7906	18.3479		22.2956	18.1951			19.285	19.5621		19.2684	18.8046		19.2861	17.9283		19.2549	17.3145			22.7487	23.048		21.9445	19.2292		21.9183	19.073		22.1702
	20.6283	19.5483		23.0978	19.4526		16.358	12.0271		22.2123	17.7027			22.4604	22.6167		22.414	21.7756		22.6243	22.836		22.2836	18.0665			19.3218	19.4986		19.152	17.1362		19.1387	18.031		19.257	17.29			22.217	23.0709		21.9382	19.1279		21.903	19.5518		22.115
	22.8679	21.9159		23.2079	21.8665		23.3002	20.0562		16.4142	13.3366			22.3653	22.1615		22.2505	17.9482		23.5981	23.4244		22.2597	18.4641			20.2716	22.2503		20.2708	19.4535		20.2963	19.275		19.2276	18.5252			22.0003	22.6536		21.9833	19.9932		21.9178	20.0149		22.119
	23.2612	22.3517		23.1295	18.1165		22.1942	18.3449		23.1064	19.3957			22.5686	22.9334		21.9672	19.0639		16.2158	14.0803		22.1443	17.7745			19.3302	21.5245		20.2625	18.7748		19.2598	17.6368		19.2811	16.8762			21.9825	19.8323		23.0856	21.7692		21.8797	18.4767		22.4539
	24.1285	21.6892		23.0388	22.1886		16.3166	11.5085		22.9426	20.3637			22.3951	19.1868		22.4703	17.4821		21.9708	21.8238		21.8068	17.8297			19.341	20.4153		19.9887	21.8876		19.197	18.0054		19.2059	17.821			22.0021	20.3552		21.9957	19.4997		21.8176	19.3346		22.0159
	23.231	18.0379		22.8482	18.5867		16.1326	14.7239		23.3382	19.7135			22.4313	20.1761		21.8934	18.6847		21.943	16.7728		22.0663	18.4019			19.2177	19.4048		18.9857	19.3655		19.2662	18.6465		19.2649	17.479			22.2373	22.9446		21.9019	20.3079		21.8637	19.3895		22.0789
	23.2521	21.3294		22.936	18.9983		23.1853	21.7034		23.2386	20.1548			22.7143	22.3214		22.842	21.4087		21.7608	19.7696		21.9746	18.6539			19.3501	20.7094		19.2106	19.1872		19.2486	18.3445		19.2389	17.4978			22.6318	22.6661		22.0647	20.2861		21.8101	18.3796		22.0351
	22.3558	21.7819		19.396	15.1429		21.667	21.9783		24.0959	23.3177			17.4719	12.6772		22.4552	21.7079		21.6438	18.8482		21.9268	17.6019			19.3304	18.7191		19.306	18.4657		19.134	17.7837		19.2432	17.6791			23.1774	22.8889		21.9461	19.6882		21.8962	18.4205		22.1747
	22.4381	21.8988		19.6321	15.7244		21.9985	16.8608		22.6369	18.1115			22.5613	22.8642		17.1172	9.93145		21.744	22.2807		21.9597	19.2565			19.2252	19.799		19.395	21.0413		19.1327	18.9228		19.2807	17.6484			21.864	19.0882		21.9187	19.3191		21.8718	18.0124		22.044
	22.2741	17.1467		16.187	12.1911		21.9709	18.4778		22.4104	17.897			22.4677	22.4571		22.1243	18.5303		22.2644	19.3099		22.2269	18.5345			20.3104	20.5807		19.1396	18.3717		19.1193	18.3477		19.2689	16.9624			23.0089	23.3428		22.0114	18.4146		21.9202	19.2491		21.9007
	23.9599	21.1975		21.9957	21.11		21.9701	16.3968		22.1628	21.3982			22.3967	18.8101		22.293	21.0551		22.2919	22.593		21.9181	18.6985			19.377	19.2073		20.0942	19.7829		19.1706	18.7741		19.1861	17.8139			22.8391	22.9316		21.8583	18.8874		21.936	19.2604		22.031
	23.9331	22.5805		20.2949	15.6557		22.9919	19.3284		23.2245	19.718			22.3314	22.5789		22.1592	17.5294		21.6447	18.4091		22.406	18.5977			19.3256	18.2965		19.0568	18.3471		19.1586	18.0844		19.0196	17.2695			22.8428	23.0865		22.0464	19.4948		22.9997	20.6237		21.9957
	23.2606	22.558		22.8617	17.3943		21.7668	17.0338		21.9417	18.4059			22.3928	22.4223		22.3041	20.9759		21.9116	18.2421		22.3848	17.8198			19.2335	18.8262		19.3947	20.3078		19.1387	18.0018		19.1419	18.429			22.0527	22.3812		22.0052	19.9489		21.8918	18.2672		22.0114
	23.7556	22.4125		22.0209	16.9277		21.8936	18.3513		21.9792	18.7844			22.3756	22.3932		23.6501	22.1896		21.8683	21.6487		22.2431	19.7886			19.2232	21.1313		20.143	19.0148		19.1445	18.3568		20.3579	18.3886			22.0349	22.3201		22.041	20.4494		21.9013	18.5852		22.1144
	22.2889	21.4852		21.9951	17.0428		22.1295	19.8875		21.9682	19.8378			22.6722	22.348		21.8985	19.3034		21.8522	16.4241		22.2771	19.4239			20.3304	20.2752		19.2016	20.8516		19.119	18.4512		19.1471	17.6641			22.0955	22.7652		21.9651	19.2798		21.9014	18.9736		22.0585
	22.2128	16.5138		23.0456	17.9173		23.1098	21.819		23.2573	19.3783			17.7578	14.0412		22.0479	18.2352		21.6923	19.0965		16.236	11.1182			19.1927	18.2545		19.1697	17.9217		19.1897	18.0878		20.2419	18.5695			23.0947	23.097		21.9943	18.9792		21.9289	19.1013		22.0268
	23.2298	21.336		23.0009	17.5268		15.5275	10.7244		23.2661	20.2432			22.1081	22.3364		22.143	18.3398		21.7365	19.2806		22.2609	18.874			19.2563	21.4779		19.2091	18.3046		19.1345	17.4156		19.1116	17.808			21.9818	21.034		21.9882	18.5563		21.8908	18.5805		22.0583
	22.2962	19.1192		23.8362	22.4888		15.772	11.8674		23.736	22.4758			21.8128	20.6589		22.2745	18.1678		21.7049	18.2187		17.2467	11.5066			20.1458	20.4607		19.132	18.5849		19.1608	18.1431		19.2174	17.9566			22.3036	23.1172		21.9719	19.0293		21.9161	19.1909		22.951
	22.3349	21.7262		19.298	16.1178		23.2853	22.7841		24.3097	23.4102			22.4394	22.7172		22.2246	18.925		21.835	19.2811		22.2252	17.9243			19.2019	19.0354		19.17	18.3932		19.2262	17.8507		19.2178	17.6251			22.07	20.3958		21.9211	19.6302		21.9251	18.2121		22.012
	21.3705	20.5297		16.3453	9.43081		22.4906	23.1986		22.4001	17.8732			22.5559	20.1648		22.0338	19.5213		21.8074	17.6916		22.1763	18.7278			19.2386	18.8585		19.2221	18.6679		19.2591	17.6774		18.9811	18.2798			22.9933	22.7273		21.9146	19.2261		21.9268	19.3589		23.0562
	21.3081	20.5538		16.8843	13.9482		22.4358	23.3853		23.0121	18.394			22.5989	22.8105		22.7446	22.3985		21.7034	17.9214		21.8905	18.9354			20.3655	21.868		18.7805	17.2644		19.2151	17.7045		19.1574	17.3465			22.0681	22.193		21.8999	20.065		21.8944	19.9448		22.0317
	23.7276	22.3685		22.1662	17.5836		22.238	22.6877		21.1539	17.06			19.8862	17.8995		22.0237	21.3323		21.6955	19.6245		22.0359	17.7498			19.6068	21.838		19.1545	17.519		19.1798	18.3235		19.1125	17.486			22.0539	20.4662		21.8026	19.5909		21.8878	18.3356		23.0134
	23.4947	21.7835		22.2521	21.5926		22.5138	23.1543		21.6345	17.4075			22.8346	22.6797		22.6539	22.4312		21.8502	18.0891		21.8465	18.0679			19.3498	21.4039		19.017	18.117		19.2869	18.2867		19.1535	17.718			23.0642	23.0934		21.9848	18.598		21.9847	19.8328		22.0254
	23.1098	21.8482		23.0453	21.4537		16.4739	15.4249		23.3867	18.4697			22.3548	22.8532		22.1038	22.0381		21.7542	18.0342		16.7387	12.6461			19.6762	22.0147		18.9172	17.9497		19.3173	18.5548		19.2597	17.3131			22.9789	23.0279		21.9991	19.8916		21.9307	19.1959		22.0706
	22.3089	21.5583		23.3158	18.4619		15.9467	10.8888		22.1705	17.3446			22.5298	22.8431		23.0439	20.0613		21.6952	18.3939		22.9241	21.3395			19.1543	19.2883		19.0617	17.5301		19.1942	18.2307		19.163	17.6285			22.7021	22.8272		21.9856	19.2014		21.9136	19.0757		21.9789
	22.4141	21.682		22.5883	21.9016		22.7921	21.321		23.3604	19.592			22.4278	22.5302		23.6904	22.2346		22.226	19.3247		22.3798	17.6203			20.3051	21.6254		20.1886	18.3538		19.2313	17.8216		19.1749	17.254			22.8751	23.1377		21.8123	19.66		21.9395	19.7162		22.067
	18.6654	16.7011		23.0513	22.2218		22.0421	18.5791		22.0692	17.1887			22.5726	22.7198		22.301	18.2862		21.7653	21.5171		21.8581	17.2925			20.1415	22.5874		19.1013	17.7411		19.2579	18.3916		19.0915	17.5688			22.056	20.6386		21.8078	18.6804		21.8244	18.9228		21.9897
	22.479	21.6424		17.156	9.99904		22.9835	19.3276		23.2452	19.1894			22.3523	22.399		22.2575	21.8813		22.8791	21.0612		22.0633	18.0171			20.2728	22.3449		19.1384	17.9326		19.2308	17.8639		19.1044	17.6045			22.0001	22.3954		22.0537	21.4168		21.9415	19.7218		21.8989
	23.1452	18.0876		19.657	14.2963		21.6947	16.9707		22.1994	17.5069			22.2906	19.33		22.1701	17.5353		21.9059	21.5026		22.321	18.4955			18.8377	20.8161		20.2703	18.7672		19.2715	17.8765		19.146	17.8045			22.112	22.7615		21.9808	18.8651		21.9606	19.0323		22.0436
	22.4203	21.6276		22.33	21.2077		21.7249	18.0244		22.4172	18.5323			22.184	22.2382		22.1537	19.1245		21.7113	21.4223		22.0009	17.1241			18.9285	18.5052		20.1838	19.3033		19.2295	18.3782		19.2588	18.2759			23.0849	22.8794		21.9873	20.0709		21.8626	18.6774		21.8779
	22.298	21.2688		18.6103	13.0905		21.9241	18.516		22.314	17.0151			23.2228	22.2362		22.1837	17.7958		21.811	21.2215		22.0002	18.1651			19.2349	21.2386		19.2673	18.0259		19.2798	18.4844		19.1592	18.1229			22.0977	22.9963		21.9349	20.7095		21.9565	19.3649		22.0216
	22.0972	19.3809		23.0211	19.1163		15.5908	12.1781		22.4417	16.7342			22.278	20.126		22.2166	20.1158		21.872	19.287		21.9564	17.7445			19.1384	20.7044		19.2223	17.5511		20.1473	19.1721		19.1359	18.1829			22.364	22.9846		21.9051	19.7388		21.956	19.287		21.9202
	22.0219	20.8332		23.9927	22.5893		21.9188	16.2379		23.3394	19.3131			22.7207	22.5455		22.2452	18.2484		22.122	17.8032		21.804	18.6573			20.3273	21.67		20.2282	18.7395		19.1547	17.823		19.0879	17.4984			22.7332	23.2221		21.9512	18.8649		21.8618	19.162		22.0859
	22.2403	21.1094		17.5852	13.1887		15.7957	12.6434		23.2659	19.0639			22.2091	22.1779		22.2756	18.1067		16.0672	10.222		23.2527	22.3563			20.2672	21.8944		19.2694	17.9507		19.1278	18.5718		19.0167	17.9993			23.0221	23.4578		21.6612	19.2131		22.0346	19.755		22.0267
	23.1334	19.2066		16.3754	11.9408		22.8865	19.2575		22.9046	17.7074			16.862	16.3678		22.0484	17.5178		22.8962	19.924		21.8592	17.0731			18.9465	19.5733		20.2604	18.8526		19.2301	17.9341		18.9968	17.6768			22.6811	22.9134		22.0218	19.4193		21.9566	19.0804		22.0244
	22.3779	21.5563		24.2048	23.0752		18.7206	17.7875		22.3614	19.2709			22.3208	20.7535		22.2728	21.4851		22.184	19.1477		21.9068	18.4052			19.308	21.38		19.0818	18.4577		19.2474	18.0622		19.1525	18.1549			22.0823	21.0748		21.9885	18.8172		21.9654	19.2225		22.0288
	20.3222	19.2063		19.8736	14.2353		21.59	18.5438		22.3747	17.7846			22.346	22.0699		22.5284	21.4545		22.0813	17.5248		21.3674	17.2182			20.1677	21.6821		19.1934	18.2789		19.1742	17.911		19.0943	18.066			22.0102	20.0245		21.9788	19.7273		21.8883	18.8103		21.9928
	22.7386	21.7745		23.0997	22.0657		21.8791	18.3316		22.9665	17.9023			22.2342	18.8733		22.2514	20.1257		22.3061	19.4645		21.0741	17.0565			19.2916	20.9038		19.1565	18.3862		19.2166	17.9726		19.0187	17.4615			22.0976	21.0192		21.9874	18.899		21.8495	19.1563		22.0153
	23.1573	22.2427		22.0709	17.3042		22.9217	19.261		22.2173	18.6416			22.1266	21.9184		22.0853	18.4583		22.2375	19.2036		22.4757	18.287			19.1447	21.2233		19.1627	19.0503		19.3271	18.5668		19.215	17.1331			22.1232	22.3134		22.9122	21.0967		21.9813	19.5353		22.8344
	24.0566	21.456		20.1872	15.4391		18.6981	17.7943		22.0347	17.7268			22.9552	22.7919		22.8532	22.2798		22.0828	18.3411		18.3556	15.8344			18.9108	20.6587		19.1206	18.6688		20.1041	18.9396		18.9985	17.2895			22.0778	22.5296		21.9533	19.7309		21.8267	18.5726		22.0011
	23.106	17.8862		18.1054	13.8357		22.0443	19.8076		23.191	19.4052			21.8975	20.1094		17.2479	12.3172		22.1177	18.1603		21.9244	18.5116			19.14	21.4487		19.0744	17.845		19.1775	18.2202		19.2302	17.6421			22.7673	22.6888		22.0035	20.5606		22.0101	19.9025		21.9291
	23.1387	21.2158		18.554	14.3011		22.9546	21.6852		23.3234	18.4828			22.3333	22.2961		22.0596	19.7531		22.2099	19.5294		22.0529	19.8642			20.231	21.8897		18.6861	18.3075		19.2575	18.057		19.2025	18.2691			22.0212	22.169		22.8964	23.7632		21.977	19.9281		22.0201
	22.2618	21.6666		21.9253	19.2677		15.7376	11.0104		23.1586	19.8071			22.2542	18.8038		23.0629	19.5093		22.2714	18.9905		22.2985	17.4685			20.2121	19.6152		18.9778	18.0364		18.3908	16.6326		19.0585	17.4154			22.1352	22.5526		21.9192	18.3415		23.0149	21.0704		21.9257
	22.3317	21.7709		22.1673	17.5164		17.0426	13.5377		22.8499	21.7956			19.6851	17.9673		22.1392	18.8833		21.9187	19.3686		22.5351	21.5577			19.0541	18.1868		18.8978	17.9014		19.2126	17.9883		19.1412	17.5254			22.1629	22.6349		22.2061	22.5006		21.942	19.1658		22.0268
	22.174	17.0717		22.0991	17.3112		15.7179	11.7928		23.5195	20.5008			21.9657	22.6822		22.2765	17.5957		21.978	17.8896		22.0188	20.1465			19.2249	21.5668		19.0613	18.3914		19.1902	17.9799		19.2206	17.2821			22.1057	22.2684		22.0275	19.3462		21.8294	19.1573		21.9278
	23.9187	21.0567		23.0495	21.4911		22.8323	23.8619		24.1448	23.3136			22.2865	21.5623		22.1509	19.0395		22.2375	17.7513		22.8787	22.7916			19.2539	18.4368		19.2104	18.4895		19.2089	18.0285		19.2207	17.0862			22.1587	22.8385		22.0091	19.541		22.9096	20.4457		22.4737
	23.8753	22.499		23.0509	21.3643		16.0186	14.4943		21.6258	19.1533			22.2259	18.7869		21.9584	18.8641		19.8387	16.7933		22.2378	18.1826			19.2533	19.1654		19.1973	18.2043		19.1856	18.4984		19.2223	17.2346			23.0273	23.2247		21.9732	18.3397		21.8887	18.571		21.9744
	23.2152	22.4673		23.9326	22.6114		22.8287	21.3974		22.6021	19.9446			22.2382	20.9565		22.2832	17.8466		18.8188	15.6087		17.8959	17.653			20.2045	22.2243		19.0321	18.1604		19.2259	17.7917		19.2006	17.3039			22.1214	22.8934		22.0591	18.7855		22.9983	20.2713		21.9805
	23.7169	22.4047		22.0865	17.4508		15.4792	11.8442		23.7789	22.2595			22.8737	22.7418		22.2948	18.2855		22.2289	18.7224		22.4274	17.5166			19.4042	21.5352		19.1805	20.4057		19.08	17.8645		19.2725	17.991			22.7545	22.926		21.9533	19.6003		21.8907	18.9749		22.0078
	22.1989	21.3794		22.1535	17.2337		15.1855	11.1556		23.1729	18.7074			22.2898	19.1957		22.1213	20.5803		22.2467	19.098		22.2763	17.8667			19.2755	18.5459		19.0703	18.6694		19.1546	18.2437		19.0978	17.5187			22.7838	22.7542		22.0455	19.3714		21.9426	19.2877		21.9669
	22.1729	16.4885		22.5823	21.5081		22.8818	23.9274		23.3566	18.7529			22.2896	22.1119		22.1489	19.2236		21.7712	18.9159		22.5283	16.9622			19.2592	18.7268		20.2831	18.9382		19.1872	17.9037		19.1462	17.5593			22.118	22.5845		22.0039	18.9973		21.9878	19.4172		21.8902
	23.1693	21.2797		23.1643	21.3109		16.163	14.7871		23.2436	18.9253			22.3631	21.9787		23.0322	22.6442		21.7295	18.5747		22.2077	17.4792			19.3568	21.7285		20.2425	19.0635		20.1905	18.9631		19.1272	17.2138			22.9218	23.0926		22.0782	19.6802		21.874	19.2607		21.9232
	22.2249	19.0725		22.1078	17.3147		23.0388	23.8231		24.0236	22.9303			22.1585	22.2555		22.1768	18.691		22.2508	19.2096		22.3423	19.5016			19.2924	21.9358		19.1632	17.8144		19.1028	18.1342		19.2217	17.0921			22.9039	23.0075		21.9696	19.0612		21.9895	19.0531		22.042
	22.2638	21.6691		23.3032	22.3074		22.7261	23.2989		23.3073	19.3985			22.1446	22.4207		16.011	11.3631		21.825	19.4804		22.5656	21.441			19.3351	18.9894		19.212	18.2935		19.1871	17.952		19.224	17.5993			22.0901	21.0023		21.8907	19.517		21.898	18.4908		21.9406
	22.2884	21.4938		21.8925	17.2021		21.893	22.2866		21.9578	16.7711			22.9339	22.519		22.1639	17.4619		22.8205	20.5225		22.4382	17.9645			20.3821	21.7854		19.0571	18.2329		19.204	18.2507		19.1364	17.7254			23.0695	23.6139		21.9008	18.7228		21.763	18.8556		21.9766
	23.4578	21.7912		23.2982	23.2674		22.1685	18.9146		22.1006	17.5304			23.4674	20.8329		22.2431	17.1048		21.8178	22.5826		22.1954	17.3795			19.1773	18.9594		19.2151	17.8278		20.1464	18.7077		19.1334	17.7161			22.852	22.9485		22.0719	19.3638		21.9241	17.8297		21.9081
	23.6822	22.3537		22.1046	17.4405		17.5628	15.3708		23.2904	18.3579			23.2084	22.5786		22.1193	20.468		22.9467	23.5429		22.3846	19.2993			20.4796	21.3882		19.6958	21.572		19.079	18.1553		19.2161	17.5866			23.0818	23.1629		22.0886	20.6119		21.8522	17.803		22.0006
	23.1156	21.8552		18.0168	12.7597		15.2629	14.8999		23.1634	17.8114			23.3328	22.7912		18.873	11.3104		22.7771	20.6091		21.8137	19.3838			19.6066	21.9511		19.1546	18.2411		19.2734	18.8045		19.1279	16.6343			23.0218	23.1731		21.9247	20.3962		21.9026	18.561		21.9231
	22.2713	21.5249		22.0195	16.7424		21.3882	17.1233		22.9723	22.265			22.3302	21.8494		15.9492	14.2146		21.84	19.1096		22.3094	18.1559			19.2359	18.2956		19.0576	18.2848		19.2016	17.9292		19.2332	18.0085			22.0927	22.591		21.924	18.8693		21.8469	18.6998		22.0125
	22.3721	21.6546		23.1935	23.0751		21.9303	22.5281		23.4788	20.2618			22.3326	21.9243		22.9676	19.5492		21.8563	19.3254		22.5428	19.2565			19.6406	21.9403		19.6111	18.502		20.2255	19.3001		19.0561	17.1711			22.9748	23.063		22.0311	19.0551		21.9548	19.1617		22.0106
	18.9334	16.9892		16.8532	12.2967		15.3238	11.8086		23.0372	17.0418			23.4207	21.9521		22.5105	19.0537		22.3569	19.8997		22.0585	18.5654			19.3344	18.3649		20.3452	22.9052		20.1219	18.9587		19.1944	17.7535			23.0674	23.3549		21.996	19.6538		21.704	18.2521		22.0762
	22.4441	21.6174		22.2814	16.1085		20.5451	16.4846		21.9099	16.8442			22.3231	20.3765		22.9779	22.3897		22.2033	18.7406		22.3997	18.4621			20.3606	21.8597		19.2195	18.3864		19.2093	18.326		19.183	17.5851			22.0349	22.3657		22.0997	20.8497		21.8715	18.7365		21.8563
	23.1303	18.044		22.658	21.927		22.7284	22.0336		22.2379	19.2356			23.3488	22.6964		23.2715	22.623		21.8273	19.3501		21.916	19.2461			19.2209	20.3278		19.2379	21.2289		19.14	18.4365		19.1851	17.5548			23.0698	22.9942		22.0422	20.3786		21.9153	18.6678		22.0697
	22.4036	21.6396		18.4463	13.9416		23.2381	20.0056		22.2471	21.3479			23.2979	22.5445		23.2399	22.8646		21.9084	18.4597		22.9721	21.4558			20.2962	21.6958		19.1831	17.9562		19.1613	17.9009		19.1074	16.9284			22.1142	20.6403		21.8749	19.1976		21.7593	18.1165		22.0263
	22.1492	19.4218		22.8238	21.5771		21.9813	21.4858		22.1843	17.6651			23.3063	22.6841		24.1359	23.3187		21.8524	19.5076		21.9167	20.853			20.3037	22.0806		19.2655	18.5461		19.2224	17.5584		19.1074	16.9953			23.086	23.6724		22.0438	20.1978		21.8121	17.9458		21.9561
	22.1489	21.0387		18.3771	14.3566		22.9911	22.1541		21.9231	17.7637			23.2865	22.8098		22.3024	18.6167		21.7651	18.2486		23.4393	18.3463			20.0889	21.7631		20.3067	22.1104		19.2141	18.4863		19.1534	17.431			21.9925	22.9098		21.9816	20.9019		21.8797	18.6512		22.0248
	23.1316	19.2084		17.5482	12.9141		21.3332	21.9615		23.0474	22.0386			23.2729	22.6704		22.3477	19.4557		19.2666	16.9781		22.294	19.522			20.0224	21.6499		19.2596	18.0771		19.1849	17.7391		19.1958	17.1176			22.897	22.8995		21.9773	19.7833		21.876	18.0924		22.0054
	22.3324	21.2476		19.7933	15.4912		22.4089	22.4402		22.2052	17.1422			22.3364	22.2496		22.402	18.8886		21.7568	18.4241		21.9638	18.5948			19.2788	18.7769		19.0861	18.1063		19.1542	18.3692		19.1724	17.5276			22.045	22.4076		22.0758	18.392		21.8888	19.507		22.013
	22.3813	21.5751		22.2833	18.4104		16.1762	11.4108		23.552	22.9439			22.2645	21.5235		21.2643	17.7953		21.7996	18.5138		22.3761	21.4484			19.1985	18.6105		20.1458	18.3605		19.1746	18.5285		19.2006	17.4305			22.0799	21.4854		22.9932	20.8764		21.8545	19.1649		22.8809
	22.3613	21.2254		22.9614	21.805		15.5052	10.8958		22.2872	18.6959			22.3553	21.4518		22.1182	19.3221		22.1133	18.3895		21.9748	20.9169			20.1313	21.9793		19.171	18.1986		19.2042	18.3349		19.1972	18.0393			22.1114	20.5976		21.9103	18.5944		21.4394	17.4653		22.9988
	22.1551	15.9252		22.0764	17.4825		16.0307	14.7012		22.1605	16.9117			23.3213	22.5171		22.1083	17.0287		21.4401	18.9697		21.9117	18.2601			20.277	21.6296		19.0295	18.51		19.1411	18.1704		19.1735	17.1818			22.9636	23.2237		22.9846	20.4626		21.8448	19.5004		22.0047
	22.1916	16.3073		23.2368	22.7484		22.6087	23.1417		22.3201	21.2937			22.3548	21.3111		18.5152	11.7974		22.1208	19.4683		21.9914	18.812			20.2263	21.9893		19.002	16.4246		19.2173	17.9725		19.0337	17.6129			22.9441	23.1214		21.9434	19.6071		21.8441	18.93		22.0198
	22.2103	21.3796		22.0714	17.4791		21.8024	22.1586		22.6026	17.692			23.338	22.5212		21.2264	16.1591		21.7308	19.616		21.8789	19.1458			19.2992	21.0527		19.055	17.5506		20.2988	18.8177		19.0597	17.9116			23.1102	22.8091		21.9095	17.9543		21.8267	18.8126		22.008
	22.3455	21.4301		24.2052	23.2927		22.086	18.7994		23.4337	20.349			23.2113	23.327		22.1796	19.6675		16.8418	14.6093		22.4046	19.4329			19.2083	18.6532		18.9873	17.6839		19.2028	18.3949		19.1561	17.1368			22.9589	23.3648		21.8665	18.8468		21.8574	18.9492		22.0219
	22.1786	21.1698		22.5664	21.7742		15.2097	14.8145		22.2978	18.7585			23.2009	22.6699		22.1702	19.0181		21.8087	20.4327		23.366	22.3044			19.9819	21.219		19.4745	17.6719		19.2809	17.867		19.2032	17.9193			22.7192	23.3036		21.91	20.3693		21.8601	19.0405		21.9795
	23.2597	21.6887		22.1032	17.3341		21.8747	22.4245		22.2534	18.8502			23.1608	23.1987		22.602	21.7209		21.7846	20.0605		19.8921	16.5637			19.2274	18.2414		19.1779	18.3224		19.1207	17.8942		19.1609	17.2675			22.619	23.1219		22.0608	19.6565		21.8378	18.939		21.183
	23.2618	21.6884		17.197	13.3062		15.2841	11.7262		19.7229	15.048			22.1599	22.7966		22.8099	22.4217		21.8029	19.5096		21.6206	18.3612			19.3529	21.1642		19.1344	17.7283		20.3029	19.6025		19.0126	17.5239			22.3146	23.0414		21.9991	20.4201		21.8126	19.3155		22.0541
	22.1581	19.3045		20.3548	15.4761		20.6561	16.5004		22.7753	22.1015			23.3246	22.6714		17.0675	10.6615		21.7749	21.0814		21.8527	19.5927			20.2942	21.978		19.2365	17.5832		19.2964	17.8693		19.2385	17.5154			22.8736	22.9988		21.972	20.4843		21.8593	18.6444		22.9397
	23.3064	22.7848		17.0894	12.5515		22.6987	22.0031		22.3148	20.3299			23.1676	22.7219		22.3915	20.6185		22.8227	23.0744		22.8279	21.8775			20.2772	21.87		19.2524	17.4844		19.071	18.9144		19.1306	17.6136			22.6666	22.4152		21.9938	19.2893		21.8797	19.1128		21.9778
	22.1712	17.9474		22.1469	18.1915		23.2097	19.972		22.134	18.5316			23.0779	22.6494		23.1298	22.6975		21.836	19.3105		22.3186	18.9525			20.1658	21.9515		18.9783	21.3801		19.2784	18.1447		19.1351	17.6779			22.9576	23.0102		21.9848	20.4496		21.8524	18.4274		22.0207
	17.6372	12.0911		23.2633	20.5868		21.9492	21.4375		22.5133	21.4905			21.6768	18.465		22.0087	18.3945		21.8016	19.4076		22.244	17.5399			19.6919	21.5053		19.138	18.0894		20.224	19.4753		19.0634	17.6075			22.2795	22.748		21.8859	19.5171		21.877	18.8713		22.0428
	23.2713	21.7331		22.9964	22.5021		23.0352	22.4765		22.4475	21.5159			21.9773	21.5566		17.0395	15.3062		22.2493	19.4792		22.7397	21.7357			20.2027	22.2699		19.2293	17.8901		20.2151	19.2139		19.0862	17.7939			23.0876	23.8272		22.933	19.6677		21.8599	19.2203		22.0339
	23.3268	22.7953		22.1099	16.961		21.3467	21.967		22.218	22.2449			23.1453	23.0084		16.5981	14.7309		22.3134	19.6996		15.7365	14.5558			19.984	20.0389		19.2521	17.697		19.2205	18.2232		19.26	17.5498			22.0547	20.3592		21.7585	19.3936		21.8536	18.748		21.9358
	22.4949	17.1777		18.6411	19.2971		22.4067	22.4545		23.2893	22.6408			21.9673	21.2738		21.9954	18.4366		22.2677	21.1957		17.7043	14.0947			19.158	19.78		19.1637	17.9623		19.1681	18.4583		19.2359	17.4588			22.0943	23.188		22.9796	23.2919		21.8489	19.0386		22.0071
	23.2263	21.9364		23.2662	18.8152		15.5832	10.8786		22.5221	21.5512			22.4669	19.4677		21.9238	17.9481		21.8649	19.9757		22.2522	18.7457			19.9735	21.9413		19.1173	17.9679		19.1342	18.3354		19.2241	17.0962			22.3255	22.7105		21.9633	19.6587		21.7856	18.3585		22.045
	22.1914	17.7277		16.9062	12.4769		16.2409	14.7028		22.3554	22.3266			23.8017	23.4005		22.6179	21.8365		22.2343	22.6551		22.4079	18.3073			18.9928	18.9823		19.2359	18.6794		20.1193	19.3179		19.0434	18.1852			22.7714	23.7098		22.8966	19.6386		21.835	19.204		22.0424
	22.2515	21.4729		23.6221	21.6557		23.1913	21.7399		22.4748	19.7679			22.0082	22.5476		15.778	12.1156		21.3424	17.6432		22.4552	18.7484			19.3263	20.5722		19.0156	17.8257		20.1876	18.937		19.272	17.6122			22.0611	21.2816		22.03	22.2722		21.8872	18.6169		22.102
	22.4821	18.5193		16.7092	11.7316		19.7859	16.5203		22.8403	22.1583			22.9479	23.113		22.459	21.3558		21.6079	19.164		23.2619	23.0318			19.2431	18.5047		20.2491	17.7224		19.1978	18.483		19.2526	17.5116			22.0303	22.0926		22.0535	21.5473		21.8916	19.0885		23.0569
	22.6747	21.4233		20.4682	15.5756		22.5874	19.0792		22.7766	16.824			22.0182	22.5792		21.9899	20.3425		22.158	17.7834		22.2715	17.9329			19.0576	18.3031		19.2658	17.8187		19.1579	18.148		19.2539	18.1031			22.7321	23.1081		22.9497	23.3617		21.7758	18.3217		22.076
	22.3103	21.0825		23.1413	18.3688		18.2773	13.8954		22.2734	20.6333			21.9622	20.6422		22.0081	17.7078		22.1264	19.571		22.3643	16.8951			19.6202	21.1781		19.3082	17.6033		20.1564	19.1167		19.2648	17.5914			22.8449	20.5868		21.9939	20.4302		21.766	19.3163		22.0543
	22.3107	21.1431		20.4041	15.6191		22.8207	19.1219		22.0321	17.3057			21.9928	21.0065		23.084	22.4689		22.2275	21.1407		21.9661	18.1005			19.1518	18.5558		19.2065	18.2181		19.1665	18.0213		19.0551	17.8002			23.1104	23.3487		21.9855	19.5367		21.8741	18.7178		22.0807
	22.1405	20.5406		19.9362	15.8033		22.8035	21.4209		21.8913	18.6333			22.3327	19.6963		23.2647	18.5093		22.1881	22.8143		21.836	18.496			19.3401	21.4225		20.307	22.2931		20.1516	19.191		19.1416	17.3394			22.0333	22.2621		22.0209	19.6648		21.926	19.4082		22.0033
	23.0606	21.8147		23.1592	19.8192		16.0534	13.1716		23.3411	18.7736			24.1337	23.6217		22.3263	21.0133		22.1049	22.4791		21.9037	18.837			19.1794	18.763		19.2736	17.5458		19.1047	18.6486		18.8353	17.8306			22.0465	20.5686		21.885	19.3946		21.821	18.3896		22.1136
	22.2959	17.24		22.4462	18.3922		17.7379	16.6807		23.2099	18.5305			22.0661	22.0556		22.0261	17.1081		22.2056	18.469		22.1382	17.6894			19.9331	21.9806		19.2139	18.6137		19.2675	18.4304		19.2469	16.9351			22.1011	20.1023		21.9431	19.9124		21.8917	18.95		22.0461
	23.041	21.9397		22.0641	17.8039		15.454	15.1601		22.0153	19.7076			23.2396	22.7697		22.1587	22.4902		21.7908	18.392		22.3087	17.1213			19.1834	18.5795		19.2114	18.1682		19.283	18.2081		18.8171	17.5671			23.0787	23.7337		22.3751	19.1887		21.9286	19.3155		22.0834
	22.1932	17.5146		23.1298	18.2159		16.3026	13.4455		23.2092	18.8124			21.9678	22.3046		21.9838	20.9376		22.6494	22.8525		22.3205	18.6475			19.4133	21.5209		20.2777	22.1432		19.2672	18.6252		19.2646	16.8246			22.108	20.7696		22.9862	20.6963		21.815	18.2035		22.067
	23.1622	22.0036		23.0739	22.7279		16.4691	16.0929		23.0132	18.0642			23.2379	22.4906		15.7935	10.6382		23.6292	23.4701		22.3299	19.16			19.0909	20.662		19.1897	18.2938		19.2462	18.0651		19.2726	17.1759			22.0986	22.6109		21.9901	19.3747		21.8554	18.5505		21.9484
	23.1817	22.2		17.9625	13.963		17.8286	16.7467		23.1532	18.2398			21.9814	21.9027		23.0738	21.4336		16.2453	14.1298		22.0002	18.3814			20.2631	19.2539		19.2067	17.5096		19.2356	18.2599		18.8789	17.1945			23.0405	23.1259		21.9029	18.3583		21.905	19.1314		22.0367
	22.3432	21.3192		16.6473	12.3909		16.1868	15.8642		16.2679	9.80645			22.0903	19.6651		22.2021	22.5645		21.985	21.8423		21.8711	18.76			20.9267	21.4643		19.5334	21.6597		19.1977	18.0462		19.2587	17.4165			22.9832	22.7003		22.0646	20.8045		21.8436	19.1527		21.981
	22.6259	21.8898		20.5787	16.2702		15.8645	11.7607		23.4153	19.0421			23.3849	22.5574		22.0063	18.8058		21.9684	16.7383		22.286	17.1554			19.0474	21.1449		19.2757	17.4276		19.2102	18.7094		19.0335	18.4538			22.5533	22.6968		21.9769	19.9031		21.9798	20.0235		22.0878
	22.3248	20.6867		16.5626	12.0256		19.4002	15.8155		23.196	18.5475			23.3325	23.1217		22.8702	21.6902		21.7634	19.7717		22.2094	18.1379			20.2745	19.8804		19.1871	18.0367		19.1471	18.0186		18.8344	16.9441			22.3411	22.7975		21.9786	18.7787		21.922	19.4107		22.0892
	22.1872	20.6533		21.5477	16.8368		16.0883	14.8205		23.2299	18.7842			23.342	22.1937		22.0728	19.892		21.6271	18.863		22.1265	18.1388			19.3355	19.2629		19.1008	18.1122		19.1845	18.7313		19.2198	17.3196			22.9063	23.3975		22.0538	22.8734		21.9347	19.1705		22.0539
	22.198	20.3925		23.8322	22.6577		19.0766	17.3032		17.074	9.88738			22.4204	19.004		22.3272	18.6134		21.7324	22.2684		22.4508	20.5153			19.9777	21.4941		19.0967	18.5752		19.1564	17.9453		19.1984	17.5875			22.0617	22.7046		21.996	19.4588		21.9318	20.0421		21.9929
	22.1604	16.705		22.9324	21.1725		17.6448	15.0178		22.2724	18.0393			22.541	21.5184		22.3341	21.9124		22.2593	19.2812		22.301	17.6578			19.357	18.9159		19.0603	18.3922		19.0791	18.1946		20.2352	18.1549			22.5789	23.2807		22.285	20.2117		21.8938	18.3794		22.1161
	22.2274	21.3246		16.4056	12.2503		22.958	23.9448		22.2803	19.6915			22.5762	21.5716		22.5918	18.6138		22.2817	22.5954		21.7513	18.0834			19.4722	21.3348		18.9914	18.4046		19.2365	18.6469		19.1818	17.8164			22.9782	22.7657		21.9807	19.1805		21.9036	18.4353		23.0442
	22.0549	21.4678		23.0392	22.2608		22.3831	17.9823		19.1894	16.0751			22.1171	22.2085		22.8266	22.3172		21.6195	18.4278		22.3703	19.0817			19.9001	21.6368		19.1586	17.5685		19.2143	18.0758		19.1538	17.6928			23.0559	23.1354		21.905	20.0108		21.8717	19.1264		22.0503
	22.3077	16.8094		21.9921	19.5148		18.3622	16.3667		21.8755	18.8971			23.3395	23.1512		22.3051	22.0648		21.8929	18.216		22.3299	17.2278			19.3241	19.0712		19.2004	18.1986		20.0949	18.8783		18.8686	17.1957			22.1246	22.5235		22.0405	20.24		21.8958	18.8612		22.0822
	22.256	19.0133		21.9207	20.5052		15.3882	13.5202		22.2991	18.2775			23.1845	23.0071		22.5914	22.2519		21.9101	21.9576		22.1939	19.4925			19.3722	20.6819		19.1316	17.9393		19.2063	18.85		19.1776	17.4864			22.9254	23.2026		22.0058	19.2895		21.955	19.1682		22.0006
	22.1908	17.3317		22.1224	21.3232		22.3369	17.8601		23.1505	20.2087			23.3686	23.2037		17.1739	12.1276		20.1094	14.7749		21.833	18.6714			19.2272	18.577		19.1824	20.2984		19.0499	18.0319		19.1143	17.9005			22.0178	22.354		22.9504	20.7123		21.9408	18.6238		22.0749
	22.065	21.417		18.263	13.7663		21.5601	17.5969		22.2218	18.4631			22.2912	19.3047		22.2262	19.4901		21.7775	16.4319		22.8965	18.4027			20.241	21.8698		19.1034	18.5264		19.1927	18.5464		19.1071	18.065			22.0419	22.1069		21.8235	19.5096		21.9376	19.2294		22.0809
	23.1616	21.8283		23.0963	20.2388		20.8597	17.6199		22.8842	21.9268			22.278	20.981		21.978	19.7081		21.7065	19.5986		22.2262	19.4014			20.3424	22.2689		19.1513	18.5128		20.2319	19.4026		19.1806	17.3088			22.0197	22.5553		22.1345	19.5162		21.9513	19.1901		22.0236
	22.1374	17.2278		22.9484	18.8106		20.9652	17.8477		22.1987	18.4721			23.2214	23.1764		22.0411	18.3828		21.4222	18.1035		21.8369	18.5121			19.2131	21.1305		19.1259	19.8951		19.0907	18.8359		19.1238	17.5042			22.7941	22.8925		22.0511	18.8896		21.8751	18.9054		22.0699
	23.1006	22.009		17.6929	13.4996		22.37	22.7865		22.0006	19.1618			22.4885	20.7845		22.2425	19.6713		15.995	13.3956		22.2914	21.3469			19.3492	19.1462		19.221	18.4328		19.182	18.1727		19.2622	16.9264			21.9739	22.4062		22.0791	19.9056		21.9672	19.4024		22.0165
	22.5629	21.5732		23.4018	22.0142		21.7591	19.3455		22.0749	18.8357			22.1189	21.1238		23.1266	22.2713		21.4555	18.0697		21.8407	20.7755			19.3611	21.57		20.2742	19.2891		19.0574	18.4469		19.2798	17.3602			21.9088	19.6104		22.0615	19.0069		21.8987	19.2078		22.0622
	22.1781	20.4052		23.549	22.1433		22.2753	22.602		22.2678	17.7527			22.5423	20.0644		23.0513	21.8936		19.3475	15.3643		21.7797	18.1431			19.3075	21.4143		20.3065	18.1112		19.186	18.3015		19.0872	18.0147			21.965	20.2563		22.954	21.1157		21.9409	20.024		22.0765
	22.0056	18.3076		20.8947	17.1192		20.1406	20.0152		16.6876	13.6783			23.3058	22.2129		22.8646	22.7748		21.7297	20.5904		21.9169	18.6569			19.3199	18.9201		19.2705	18.1842		19.1692	18.3333		20.1649	17.8939			22.6855	22.6249		21.9998	19.836		21.9473	18.7937		22.0009
	22.4891	21.2661		24.1488	18.3811		21.4827	21.516		23.096	19.3919			23.1575	22.2689		23.8848	23.4103		22.0535	18.9235		21.7954	18.9002			19.382	20.6137		19.2523	18.361		19.0635	18.3551		19.2794	18.045			22.6262	23.2194		22.0469	20.7253		22.0191	20.7176		22.6198
	22.3931	21.3581		24.2447	23.9435		21.381	18.247		22.8886	20.2539			23.171	22.1035		22.247	21.4784		20.4921	15.9609		22.3078	19.2908			19.3035	19.2485		19.1824	18.5547		19.209	18.5363		19.1733	17.2507			22.479	23.0272		22.8865	23.7203		21.8979	19.1477		22.0682
	22.2275	20.3902		23.2321	17.2172		19.2599	16.2371		22.9335	22.3684			23.1127	23.056		22.2982	19.0145		22.3152	15.892		23.3007	22.2539			20.4031	21.2383		19.2507	18.3588		19.1617	18.4283		19.1142	17.1107			22.249	23.0189		21.9446	18.3856		21.8965	19.448		22.0588
	22.2073	18.3576		17.7888	14.173		23.0659	18.8471		23.0168	22.6479			22.375	21.6033		23.0904	22.4312		21.9726	19.0854		21.7892	19.4827			19.5552	21.4519		19.2127	18.3399		19.2019	18.9517		19.1663	17.374			22.7816	22.9902		22.2081	22.5149		21.9763	18.8197		21.9712
	21.984	19.1824		16.427	12.3669		22.9012	19.0649		23.2738	19.0656			23.061	22.7978		23.2212	22.4104		22.116	19.2662		22.7518	21.7673			19.2184	18.915		19.2653	18.4733		19.1817	18.702		19.201	17.596			22.5232	22.2002		22.043	19.3994		23.0195	20.1875		21.9895
	23.225	22.6736		24.286	18.3773		23.2407	20.8327		22.2242	21.2412			22.3526	20.9229		17.2708	10.9477		22.1054	16.3982		22.2741	18.8658			19.2036	18.1835		19.1684	18.1727		19.0988	17.9483		19.1496	18.032			22.872	22.9503		21.9751	19.5148		21.9293	19.89		23.0296
	22.0124	17.8657		17.3094	12.7026		23.0321	19.1059		22.9964	22.8578			22.3872	21.6956		23.2744	22.7953		21.7554	20.9094		22.1741	17.5785			19.7857	22.0297		19.2328	18.2606		19.1257	18.6215		19.3223	17.8357			22.1902	22.6978		21.9759	18.4036		21.9738	19.6496		22.2313
	17.672	11.012		23.1631	21.2007		18.4521	19.1943		22.4415	17.8105			23.3393	22.3118		22.1207	21.3381		21.7924	19.2963		20.5236	16.8372			20.3072	21.6881		19.128	18.5101		19.2512	18.2524		19.2567	17.3634			23.0318	23.7423		22.0388	18.7365		22.8989	20.9641		22.1644
	23.1939	21.6637		23.1733	21.7112		21.6258	18.4056		21.9011	17.7428			22.411	21.8321		23.2484	23.1498		21.95	18.8282		22.6632	21.6407			19.8511	21.7489		19.1819	18.2732		19.1618	18.3999		19.2226	17.8393			22.0229	20.4375		21.8541	19.3971		21.9458	18.7667		21.9847
	22.4157	17.1153		22.6538	17.2712		22.9998	18.7984		16.3729	12.6807			23.1271	22.8911		21.9048	17.5309		22.0145	19.6046		19.4244	15.7357			19.2017	18.9741		18.8008	17.8004		20.1656	19.4352		19.2606	17.0573			22.0354	23.1358		22.0145	19.3761		21.9573	19.2193		22.0211
	23.236	22.6615		19.2498	14.479		22.847	18.989		23.3756	20.8264			19.2855	19.2778		22.6347	21.6858		21.8493	20.1737		22.1831	18.7123			19.2181	18.2163		19.1823	17.8492		19.2873	18.1406		19.2941	17.8884			22.2429	22.7195		21.8758	19.2676		22.9732	20.1351		22.0046
	23.1664	21.852		22.4103	17.4502		23.1814	20.7712		16.4042	12.9103			22.3199	22.4825		22.4828	21.0507		21.9475	21.0009		22.3399	18.2435			19.5336	20.6257		19.1821	17.7364		19.2215	18.1943		19.1909	17.8336			22.6991	23.6558		21.8921	19.5124		21.9436	18.8483		22.0104
	22.1503	17.4693		24.1978	23.6603		23.0031	19.1132		23.0091	18.0145			22.3293	21.8196		23.1637	22.22		16.7912	12.0883		22.4122	18.6885			19.1815	20.7171		20.412	18.3794		19.1219	18.1309		19.2206	17.6144			21.971	21.2571		21.7345	18.2645		21.9847	19.554		22.7731
	22.196	21.4062		22.636	20.0722		18.2953	18.9577		23.0416	18.4324			22.3773	21.1076		22.1892	18.5915		21.8393	19.8005		23.204	22.9493			19.1571	19.016		19.0075	20.392		19.2863	18.2347		19.0588	17.569			21.9668	22.1761		21.7931	18.9203		23.0008	20.2936		22.0107
	22.406	18.4448		19.6708	15.1037		16.6949	12.894		21.9827	18.189			23.3767	22.2219		22.1703	17.5659		22.0825	19.3387		22.2285	17.9286			20.3484	21.9349		19.141	18.4645		19.1353	19.0112		19.1932	17.528			22.6214	23.0138		21.9058	20.4518		21.9851	18.7971		23.1117
	22.6118	21.3413		17.7493	14.8401		21.7558	16.7223		23.2673	19.0335			22.3922	22.3211		22.0913	17.7942		21.8987	19.6478		21.9135	18.082			19.2426	21.7516		19.0707	18.0731		19.1924	18.3894		19.1772	17.929			22.8151	20.5377		21.8341	18.8436		21.9531	18.7766		22.0258
	22.2471	21.0042		22.769	22.5356		16.0419	12.5409		21.9121	19.2124			23.0144	22.9014		22.5164	20.1321		21.7956	18.2747		21.7996	18.395			19.3694	19.3172		19.2721	17.8345		20.1828	19.4667		19.133	17.298			23.014	23.2552		21.9152	19.5836		21.8846	19.3236		22.7982
	22.2464	21.0383		22.0753	18.3824		22.8088	23.1629		22.2023	18.793			23.1325	23.2749		23.1651	20.2628		19.2276	16.7064		21.8549	18.8053			19.143	18.9294		19.2206	17.7685		19.1988	18.6376		19.232	17.9395			21.9718	22.1966		21.9745	20.893		21.9707	18.6153		21.9091
	22.1004	20.4554		23.9378	23.1587		22.1487	19.3143		22.0022	20.4189			22.2867	21.079		23.2167	21.2033		21.7889	18.4201		22.1025	17.6918			19.2489	18.6061		19.1377	18.3372		19.1407	18.2945		19.209	17.3961			21.9816	20.5412		21.9666	18.7481		21.9671	18.8827		22.0488
	23.0146	21.7487		18.5618	14.5647		16.6783	12.9494		23.4289	22.2751			22.3811	21.3784		22.6509	20.8922		21.8428	18.6028		22.2613	17.1152			18.9837	20.6631		19.2015	18.0793		19.1283	18.479		19.2505	18.0732			22.048	20.0999		21.8284	19.2458		21.9755	19.7791		22.0327
	22.2601	17.0391		21.0706	16.8548		21.6509	16.6498		22.3679	20.2243			23.1809	23.0126		22.4309	18.2065		22.1264	18.4705		22.2898	18.6257			20.2825	19.8099		19.275	18.5683		19.0141	17.8908		19.1355	17.4489			23.0325	23.6312		21.9484	19.7556		21.9272	18.3895		22.0978
	22.9831	21.8713		19.8728	16.4889		15.7626	12.1038		22.2149	18.9121			22.3492	19.4022		15.9512	10.6207		21.7861	19.3281		22.295	19.1171			20.0702	20.1779		19.3338	18.3791		18.9748	19.14		19.2389	17.3879			22.0673	22.7104		21.8398	18.6901		21.9539	18.6995		21.9261
	22.1575	17.3765		17.4752	12.7934		22.7981	23.2108		23.3078	18.3617			22.3035	22.4013		22.07	19.2409		22.1426	19.4829		21.9764	18.3927			20.1157	20.3667		19.2901	18.3965		19.0553	18.6842		19.1675	17.4652			22.992	23.1143		21.9337	20.2226		22.0145	19.4419		22.0923
	23.1139	21.9509		23.2152	18.5573		22.1631	19.3128		22.0192	18.9111			23.3621	22.3137		22.5684	19.4999		21.7493	19.6399		21.8443	18.7216			19.1806	20.9927		19.2889	17.9548		19.144	19.0462		20.2843	18.13			22.5151	22.7195		21.985	19.1408		21.9171	18.3598		21.9739
	23.1337	22.1611		23.8984	22.5729		19.5433	17.9216		22.0675	18.3594			22.4011	20.2766		22.3724	17.4748		17.1008	14.906		22.2575	17.1079			19.2014	19.0521		19.0831	18.1771		19.3111	19.2818		19.2191	18.0427			22.9517	22.699		22.0055	20.0871		21.9242	19.0341		21.9349
	22.3145	21.285		22.0653	18.0099		21.8348	19.8559		22.0169	21.6238			22.8619	22.6593		21.9235	17.8021		21.835	20.5031		22.1951	18.1359			20.2359	21.5479		19.1946	18.0091		19.087	18.3111		19.2023	17.0776			22.2903	22.7475		21.833	19.2082		22.9731	21.1089		21.9158
	22.6221	21.8686		22.1378	21.6138		22.1515	22.8701		22.479	20.9592			22.3265	22.2804		18.5418	13.9163		21.7895	20.0575		22.1091	18.1166			19.1379	21.1846		19.2125	18.3706		19.0863	18.5334		19.1689	17.4882			22.8718	23.3937		21.7883	19.3729		21.872	19.1739		21.9501
	22.2821	20.6488		18.1357	15.0644		17.1753	12.0915		22.2763	17.731			15.5469	15.0584		23.032	22.944		21.8023	19.5229		21.9549	18.5598			19.2073	21.3332		19.1085	20.2547		19.1797	18.418		19.1999	17.6051			22.0511	22.8032		21.7891	18.9934		21.9391	18.8848		21.9853
	22.2154	20.7159		22.3492	17.8574		17.2324	15.5907		23.2887	18.0617			22.4259	20.8851		22.3799	17.9311		21.749	21.0527		22.4424	20.4924			19.1499	21.1099		19.1979	18.3281		19.1331	18.755		19.1978	17.3645			22.5753	23.2728		21.9689	20.2181		21.8229	18.6624		21.9531
	22.1921	20.3533		22.0973	21.3713		22.065	21.5851		21.953	19.2429			22.4164	22.1538		23.0468	22.8728		22.7615	23.0293		22.2958	17.6671			19.1923	19.7019		20.195	18.671		19.2218	18.5352		19.1326	17.79			22.964	22.8313		22.014	19.5628		21.8681	18.3508		21.9406
	22.1518	16.6496		22.2696	18.1179		22.0314	20.9009		23.0346	17.7254			22.3104	18.9552		22.0983	17.5089		21.7455	19.2278		22.3873	19.0549			19.1189	21.4315		19.225	17.5417		19.0688	18.4215		19.1042	17.3891			23.0353	23.3799		21.798	19.3575		21.8295	18.6743		22.0175
	22.2156	21.3034		23.1797	19.5185		22.0278	22.5261		22.3116	17.9258			22.2866	22.0558		22.7465	20.9105		21.7494	19.3553		22.3439	17.1958			20.7823	20.3358		19.234	18.011		20.0976	19.0081		19.0686	17.5108			22.1066	22.5565		21.8947	20.6193		21.8017	18.9388		21.9548
	22.0499	21.4411		18.6738	14.5319		16.3568	14.4859		23.3286	18.7783			23.0811	22.8959		23.3166	22.5951		22.1852	19.4228		22.2292	19.5021			20.8669	22.229		19.2896	20.6942		19.2331	18.2578		19.5278	17.2622			22.9262	23.2194		22.0165	19.5615		21.8506	19.2072		22.0016
	22.2764	16.8127		23.1311	18.1675		22.0685	21.582		22.3795	18.8257			22.0102	20.1982		22.0837	19.842		21.7868	19.6067		21.8663	18.6714			19.677	21.8196		19.2108	18.5468		19.1492	18.3663		19.1159	18.0432			22.0777	22.155		21.7827	19.4467		21.8636	18.7381		21.9271
	22.2483	18.9675		22.9652	20.5836		22.0349	20.8694		22.217	19.606			22.4049	22.3857		22.0852	20.6143		22.5448	19.1558		22.9039	18.3778			19.1871	18.8941		19.1907	20.2774		20.1931	19.2761		19.1751	17.7649			22.0202	22.6158		21.8309	19.5678		21.841	18.489		21.9817
	22.2042	17.3607		22.1041	20.6568		22.0391	22.5071		22.2963	17.1497			22.303	18.8682		22.1734	17.9468		23.1431	19.7186		23.179	22.7924			20.268	21.318		19.1429	18.4664		19.0882	17.5227		19.1938	17.4053			22.0746	22.8607		22.0352	20.2916		21.8511	18.2119		21.9966
	22.0789	21.4064		22.0935	21.2189		22.7909	23.3519		22.4267	17.9584			19.8621	18.2973		22.1746	17.3246		21.9862	18.9396		22.4901	20.183			20.7079	21.9341		19.318	18.061		19.1714	18.1289		19.1688	18.0194			22.0402	22.8291		21.9819	20.1455		21.8656	18.2388		22.8608
	23.1613	21.8346		20.3768	15.8244		22.1069	21.5273		16.8659	12.8682			22.0777	22.7992		22.0671	18.7551		21.9745	19.4458		22.0862	17.4991			19.2832	20.2657		20.5262	22.0149		20.2622	19.2788		19.1715	17.5289			22.7972	22.9322		21.9345	19.0279		21.8413	18.2973		21.9166
	22.1593	17.0948		22.8888	16.9334		22.0196	19.5575		22.2871	17.9326			22.1106	21.3826		20.153	11.4558		22.5335	21.6677		21.9074	18.5905			19.1207	21.3474		19.5102	18.35		19.019	18.0528		19.0984	17.4732			21.9959	22.6826		22.0034	19.5546		21.8728	18.1766		21.9768
	23.1503	22.079		22.0769	17.0034		21.8338	20.9164		22.2644	18.8144			22.3568	18.8619		16.7332	17.1804		21.9552	18.5085		22.7028	22.031			18.5453	20.1199		20.2699	19.1129		19.0564	18.686		19.1612	17.1083			21.9656	19.6489		21.8074	18.5341		21.9061	18.3645		21.9476
	22.6045	21.5901		22.0463	17.6172		21.9835	21.9707		22.348	19.2501			22.3604	21.0503		17.7913	11.4493		22.9996	23.0065		22.6252	18.1393			19.3397	19.099		19.2355	21.0501		19.0559	17.7169		19.2182	17.5057			22.046	20.4171		21.9481	18.4195		21.8158	19.0516		21.9347
	22.2118	20.4088		23.089	18.1291		22.9527	23.5779		22.2589	18.4218			22.9774	22.8367		22.4741	20.8188		23.1464	23.1206		22.9738	19.2982			19.1592	18.783		19.356	17.6766		19.1025	18.4015		19.2211	17.7759			22.8166	22.9692		21.9603	19.4		21.8512	18.2413		21.996
	22.0498	18.3146		23.049	17.5316		22.2404	22.8244		16.5256	11.8143			22.3498	19.3048		22.1177	19.9177		22.9629	23.219		22.1614	18.682			19.3242	19.2792		19.8437	17.7183		19.1276	17.9146		19.1429	17.4864			22.0717	19.6669		22.0175	20.3798		21.8942	18.6932		22.0417
	22.5195	21.2912		23.8635	22.5676		22.8226	23.2026		22.3598	21.4359			22.3177	22.1594		22.0197	17.0784		21.9061	19.2275		16.7682	10.4574			20.9833	23.0284		19.2262	17.8635		19.1674	18.4718		19.2284	17.2837			22.0672	21.3344		22.0945	21.4031		21.8916	19.305		21.9187
	22.4048	21.3748		19.3689	16.2115		22.6556	22.8794		22.2602	17.7646			22.4108	22.0454		22.6901	21.7355		22.6425	21.748		22.0293	17.6862			20.152	21.9403		19.3496	17.9986		19.1903	18.1288		19.2217	17.572			21.9378	19.0555		21.9387	18.52		21.8304	18.9786		21.9273
	22.2487	20.4206		16.2474	10.2833		22.1252	22.3983		22.0068	17.8736			22.2248	22.3534		21.9641	20.8304		23.1238	22.9222		22.3437	19.1473			19.374	19.4923		19.31	18.5194		19.2233	18.1431		19.0363	17.7482			21.9939	22.8704		23.1065	23.7707		21.9075	19.0896		21.982
	22.2705	18.3217		16.7119	13.8692		21.8412	22.9914		23.1619	22.1517			22.2025	22.5117		22.092	19.106		22.1086	18.9165		23.1085	20.13			19.0189	18.3684		19.1469	18.4059		19.1692	17.9216		20.2004	18.3143			22.1131	22.2387		21.9759	21.2021		21.902	19.9225		21.9951
	23.2186	21.8527		22.1991	17.615		21.8131	22.9688		22.2553	17.193			23.0145	22.5824		21.9953	18.9292		22.1281	19.3193		22.4669	19.0047			19.3078	18.8496		19.0455	18.1485		19.2081	17.8716		19.269	17.5175			22.7162	22.7456		21.898	19.9095		21.8018	18.1556		22.0037
	22.2077	20.7551		22.3005	21.6184		23.5614	23.3108		23.6184	23.0673			23.5341	20.9009		22.3244	21.2257		19.4206	16.514		23.1967	17.388			19.4415	18.6877		19.2739	18.3293		20.2321	18.908		19.2111	17.7964			22.002	21.3063		21.9863	19.0986		21.8488	19.7291		22.0305
	23.1049	21.7028		23.001	21.4585		23.42	22.9074		22.3583	18.7675			23.2619	22.664		21.9793	19.2273		21.7846	17.2792		22.3377	20.4079			20.7754	21.6398		19.0983	18.5823		19.2272	18.1478		19.1789	17.8188			23.0965	21.4906		22.0199	20.2406		21.9383	20.0022		22.0358
	22.0666	21.1749		18.3235	13.7959		23.124	21.9574		22.2229	17.0451			23.3747	22.8738		23.3717	18.7035		18.6189	15.4863		22.6066	21.3187			19.1019	18.5644		19.239	20.5747		19.2291	19.0679		19.1629	17.3552			23.0505	23.4803		21.8494	19.6134		21.9173	19.2322		22.0355
	22.1772	16.5921		23.2846	18.4709		22.6373	23.0239		22.4004	21.3635			22.3857	21.9134		22.0399	18.8603		21.8503	17.9458		22.4071	18.7061			19.0441	19.6553		19.0552	17.9908		19.1345	18.2591		19.1184	17.2083			22.0153	22.8194		23.0879	23.4265		21.8964	18.2959		21.9931
	23.2416	18.4289		22.6345	21.9426		21.9557	22.0192		22.8754	18.005			22.3898	21.998		21.9527	18.6118		17.9571	13.8566		22.2497	19.5219			19.3509	20.6883		19.2307	18.4375		19.2427	18.4011		19.1284	18.1109			23.0247	23.0717		22.0388	19.7625		21.9025	19.4271		22.0316
	22.164	17.3117		23.0796	22.2529		22.0841	19.402		23.4655	20.4239			23.4401	22.1739		22.0221	18.9536		22.6937	20.7841		22.2382	18.2404			19.7302	22.1037		19.2011	18.2984		19.2133	18.6743		20.7823	19.558			22.0572	20.9438		22.9819	19.7492		21.9215	18.6305		21.9854
	21.9037	20.72		23.7739	21.9273		16.4373	14.687		22.3528	18.8045			22.3609	20.3922		22.377	18.0072		23.0262	22.7716		23.273	18.8623			19.1716	20.2121		19.0043	19.2458		19.2577	18.8878		19.1812	18.0106			22.0632	20.8604		22.0653	22.3034		21.7897	19.4076		22.0075
	22.1985	20.3036		22.3603	21.2175		22.0519	21.6048		22.3384	18.9387			23.3736	22.7566		22.3751	18.4152		22.0483	19.4224		23.2383	18.3005			19.3576	19.5898		19.3353	18.368		19.2325	18.7188		19.113	17.5705			22.0874	19.4302		22.0898	21.6254		21.9051	18.6478		22.0398
	22.7158	21.4082		19.357	15.3308		21.9994	20.8754		22.8226	22.1784			23.3379	22.5696		22.1906	20.698		21.7619	18.2158		23.3855	19.0664			19.1894	18.8951		19.2908	18.0024		19.2878	18.6136		19.1776	17.6085			22.0891	20.6942		23.0253	23.4612		21.8356	18.4263		22.0425
	22.3889	16.7444		23.0349	19.1068		22.3703	22.6531		22.37	20.3749			23.3422	22.7042		22.5582	19.9011		21.7818	20.9499		22.957	22.5611			19.3466	20.5419		19.2396	18.4883		19.2263	18.7229		19.1667	17.9747			22.0314	21.6466		22.0168	20.4873		21.9053	18.2705		22.0695
	22.1841	19.3666		23.9988	22.5806		20.5437	20.8171		22.1524	18.5651			23.3215	22.7968		22.2355	19.3438		22.047	18.9542		17.4272	10.1156			19.3098	19.2027		19.1328	18.6585		19.3072	17.7961		19.2905	17.3903			22.155	22.7994		22.0306	19.6036		21.9027	18.8048		22.0532
	21.864	20.7946		18.783	15.0682		21.9792	22.4798		22.5601	21.5279			23.2972	22.7113		23.0988	22.7101		22.0644	18.8472		22.3829	18.6186			19.1769	18.57		19.0467	17.7901		20.2014	19.3645		19.116	17.6953			22.2267	22.7587		22.0575	19.7148		21.9253	18.9257		22.1127
	22.2609	21.5672		16.3369	11.5434		23.1397	19.8578		22.4914	21.551			22.3566	22.1909		22.2456	18.8032		22.0375	18.4779		22.2879	19.3136			19.4354	19.1827		19.177	17.9158		20.2363	18.9013		19.1765	17.9615			22.2325	22.9543		21.8643	19.3592		21.9173	18.5457		22.0553
	22.1805	17.5688		24.2187	23.1466		22.0425	22.8619		22.2369	22.269			22.3693	21.4186		22.2259	17.5472		22.0551	18.3064		23.3098	22.581			19.2368	19.3612		19.1738	18.475		19.1631	17.9368		19.2535	17.5936			22.1322	22.4974		21.9078	19.9263		21.9438	19.7684		22.0513
	22.1006	19.0833		19.8625	14.2367		22.2839	21.2856		23.3244	22.7004			22.2809	21.5018		22.328	17.9883		21.7866	18.2374		23.188	18.4409			19.2981	18.768		19.222	17.9887		19.1731	17.8238		19.273	18.4235			21.9086	22.1992		22.3373	19.1689		21.9245	19.7323		22.9788
	23.1108	21.675		23.1191	22.081		22.785	23.4018		22.53	21.5584			23.3341	22.5165		22.2976	17.0107		21.794	19.7366		22.1117	19.0012			19.2927	19.832		19.2617	18.3517		19.1653	17.804		19.1329	17.9029			22.0318	21.6091		22.9731	20.6496		21.9266	19.0196		21.9665
	22.569	21.5771		22.0782	17.3601		22.5593	23.2805		22.367	22.3355			22.3708	21.2131		22.193	20.559		21.584	18.2827		23.1096	19.3553			19.3978	21.198		19.0597	17.7601		19.171	18.5537		19.2095	17.3798			21.9594	19.778		21.9458	19.3653		21.9362	19.0939		21.9655
	22.2039	16.3004		20.1106	15.2394		22.0459	21.4715		22.4419	19.6836			23.3475	22.5093		18.924	11.0457		18.8508	15.4538		22.3447	18.3337			19.2875	20.2469		19.1141	17.7391		19.1782	18.281		19.1863	17.2808			21.9768	22.4995		21.8475	18.3055		21.9143	19.6894		22.8906
	22.9913	21.2912		21.9039	19.2751		22.678	23.2336		22.844	22.1487			23.2086	23.355		15.9778	14.13		16.6456	13.9277		22.3765	18.5221			19.3666	20.5894		19.155	18.2877		19.1686	17.7328		18.822	17.3646			22.015	20.0731		22.0387	20.7453		21.9425	18.8813		22.02
	22.2129	17.9234		22.1554	17.5742		21.9871	19.5453		22.2656	20.5847			23.209	22.669		23.0114	19.5817		21.5098	17.9644		22.1029	17.8762			20.2793	22.103		18.9599	18.7627		19.1007	18.0488		19.2406	17.6709			22.0984	20.5462		21.9016	19.8841		21.8118	18.6483		22.5527
	22.3916	19.5518		22.0805	17.3168		21.7804	20.8546		22.0211	17.3568			23.1529	23.2286		22.5665	19.1382		19.5408	15.434		22.4845	18.5625			18.9747	19.2651		19.2479	21.2658		19.1199	18.1645		19.1422	17.5925			22.6827	22.8267		21.9462	18.6978		21.8862	18.633		22.0386
	22.1303	17.8967		23.0121	21.3586		21.8525	21.8245		21.8624	18.6238			22.1426	22.8182		23.2774	22.6395		21.7914	20.6428		23.4124	22.0173			19.7931	19.1789		19.0404	18.2515		20.2017	19.1698		19.152	17.6081			22.0753	19.9639		21.8878	19.6461		21.8105	18.9687		22.0955
	21.3727	16.0415		22.9774	21.1616		22.9656	18.3812		22.7263	19.2345			23.3093	22.6514		23.2684	22.8853		22.1256	19.003		21.9564	18.5926			19.2939	20.5179		19.2363	17.9754		20.2319	18.6586		19.3162	18.1352			22.2402	22.5237		21.7924	19.0698		21.9833	19.7239		22.0519
	23.1234	21.975		23.9181	22.6215		22.8599	23.4747		21.8317	18.6914			23.1381	22.6945		24.1311	23.2386		20.5657	15.8057		21.9492	19.1784			19.1699	21.0084		19.2114	18.3399		19.1158	18.0701		19.1894	17.5866			22.9152	22.9306		21.957	20.2357		21.8295	18.5117		22.0219
	23.909	22.7668		22.0372	17.5277		22.1825	22.7858		23.6135	18.5236			22.126	22.3115		22.3372	18.6084		22.3534	15.9614		21.8562	19.2833			20.8798	20.9986		19.2105	18.4807		19.1595	18.0771		19.2566	18.2553			22.2414	22.9174		21.9131	20.8091		21.9678	18.778		21.9526
	23.2395	18.3135		22.0873	17.0898		22.6854	23.0623		22.1608	17.0997			22.5274	22.2136		22.3551	19.4758		22.0519	19.152		22.4191	17.7034			19.1947	19.452		20.3035	18.7833		19.3113	18.0395		19.2162	17.3077			22.2326	22.5015		21.9115	18.7464		23.0049	20.5233		21.9638
	22.0904	19.7615		22.4928	21.3165		22.6311	22.8916		23.1415	18.2131			18.5362	18.8718		22.4024	18.8935		22.133	19.3054		22.4368	17.8103			19.234	21.0689		19.225	18.021		19.1166	18.0141		19.2984	17.7412			21.9932	20.7236		21.7998	18.5514		21.8238	19.1925		22.1041
	22.442	20.8619		23.1096	21.2683		22.0381	22.3145		22.8544	17.6327			22.5654	22.5992		21.2637	17.832		22.161	16.2858		22.243	18.5931			19.4459	21.2481		19.268	17.7791		19.1936	17.9496		19.1813	17.8245			21.9979	22.5935		21.933	18.2577		21.9465	18.9018		22.0324
	22.3165	21.0706		18.2793	13.8853		23.0162	21.8502		23.3173	18.6797			23.6319	23.4517		22.1275	19.2806		21.7496	20.9496		21.9286	17.7186			19.2613	18.4762		19.1704	17.7763		19.2199	18.084		19.3001	17.4567			21.9865	22.2971		22.0313	22.607		21.9309	18.9776		22.0611
	22.8504	21.5618		17.2971	12.9846		15.9845	10.8349		23.251	19.4497			23.1567	22.9743		22.1096	16.947		21.7907	19.319		22.4711	18.6858			19.3055	18.4447		18.999	18.2188		19.1825	18.1844		19.2342	18.0752			22.9611	20.3335		21.8926	19.2296		21.9348	18.5706		21.9715
	22.7654	21.1016		23.6969	18.0968		22.5671	18.7406		22.1818	17.3905			23.1662	23.2047		18.473	11.8811		21.9197	18.8268		22.313	18.9862			20.1636	21.7979		19.1647	18.3565		19.3689	18.4154		19.2992	17.7531			22.0612	22.7828		21.9132	20.6176		21.955	18.2635		22.0397
	22.9303	21.6059		23.0513	18.7629		21.6792	22.631		23.2591	19.0079			22.3801	22.5326		21.2094	16.2184		21.9536	19.5627		22.2579	17.9779			19.2432	20.3412		20.2239	18.7285		19.1288	17.863		19.2813	17.5441			21.9892	21.7774		21.7644	19.2552		21.9537	19.6398		21.9567
	23.2308	21.919		23.0383	18.7941		16.1448	12.6451		23.0178	20.104			23.1999	23.0892		22.1675	19.6201		21.7696	20.1049		23.3933	22.1124			19.2678	21.2867		19.2011	18.2961		19.3082	17.6572		19.2168	17.4666			22.138	22.0052		21.8664	19.4057		21.9879	19.0607		22.0505
	24.0288	22.8821		22.2117	21.2434		22.1768	19.4469		16.9416	15.7202			22.3465	22.295		22.1333	18.9811		16.4567	11.8475		23.2159	18.6645			19.2598	18.2267		19.0791	18.9107		19.1783	18.5008		19.2692	18.4396			22.0199	19.9782		21.8026	20.1128		21.9367	18.9258		22.1084
	22.4655	16.4274		22.1133	21.3617		15.4563	10.6648		22.7013	17.2246			22.1505	22.3729		22.5538	21.691		22.8411	23.8012		22.2536	18.1562			19.1947	18.5131		19.1574	18.5616		20.2903	19.5481		19.254	17.3349			22.0562	20.1141		21.8813	18.5268		21.9437	19.0444		21.8606
	24.271	23.3423		22.8745	22.25		15.3306	10.8164		23.0077	20.0632			22.0533	22.1798		22.7815	22.3972		21.9762	21.7937		22.1946	18.8044			19.2309	20.7404		19.0365	18.1681		19.2591	18.0859		19.1323	17.3262			22.0746	22.7071		21.9616	21.592		21.9672	19.171		22.1143
	23.0245	21.6536		23.0838	21.8987		21.8785	18.6588		17.124	15.3103			22.1467	21.6674		16.103	11.5529		22.1459	19.2231		21.8485	19.8694			19.242	20.2085		19.0043	15.6315		19.2025	18.4913		19.2253	17.3568			22.3216	23.1066		22.003	19.929		21.899	19.0423		22.0715
	22.0905	19.2781		18.2676	13.3898		19.5834	17.3258		23.51	22.2928			22.1344	22.313		22.2631	18.2323		22.2462	22.519		23.5498	20.4892			19.2345	21.465		19.211	18.3128		19.3159	17.5612		19.2909	17.6203			22.9066	23.2036		22.0053	19.5262		21.8485	19.4355		21.9438
	22.4426	15.83		20.0535	15.5035		22.05	22.2059		23.4259	19.8262			22.0619	22.1888		22.9417	20.9634		21.7392	17.9597		22.2347	17.4447			19.2392	20.5648		19.2468	17.8528		20.1168	18.6655		19.2598	17.6389			22.9235	23.3001		21.8305	17.6746		21.9425	18.7448		22.0527
	23.2385	21.6277		21.903	20.5928		17.1552	12.0112		23.1087	21.5548			23.2117	23.3738		22.9932	22.0905		21.7507	19.2061		22.4112	18.5584			20.1541	21.9553		19.3494	18.1146		20.285	19.1635		19.2182	17.8153			21.9918	23.025		21.9664	19.5528		21.9682	19.2546		22.0358
	23.2165	21.2987		19.246	15.7101		21.6651	19.0264		23.4578	21.9061			22.1451	22.2588		22.0305	21.3173		22.0039	19.7699		21.8894	18.4027			19.1714	19.1522		19.0883	17.8659		19.2591	17.7034		19.1777	17.5194			22.0751	21.3673		21.9042	19.2797		21.9152	18.4937		22.0315
	23.1999	20.1123		20.058	18.8871		15.7431	13.591		23.3722	19.8111			22.1214	22.2234		21.9803	21.3288		21.7306	18.1453		22.7714	21.3125			19.0757	20.9962		19.2041	18.4687		19.2821	18.4626		19.177	17.4685			22.3043	22.5035		21.7697	19.0481		21.9672	18.9536		22.8959
	23.2344	18.2128		23.0169	21.462		15.0562	11.7642		22.5538	22.1381			22.1382	22.2844		22.1515	18.3305		23.0384	22.56		21.9463	19.1384			19.2747	17.5284		19.1253	17.9749		19.2618	18.2246		19.2418	17.7539			21.9609	19.9732		21.5765	19.525		21.9386	19.3213		23.0219
	22.9206	21.8028		22.4819	21.4718		22.0224	21.64		22.0749	20.6429			23.2157	23.3127		24.0031	22.3948		21.7331	21.4566		22.8784	18.2405			19.2233	18.9904		20.2951	17.6911		19.2655	17.6141		19.162	17.3477			21.986	22.2377		21.8944	19.5096		21.947	18.8132		22.029
	22.0869	18.9552		22.2178	17.5812		22.4103	22.6754		23.1199	18.8329			22.1	21.8959		22.297	18.4878		21.9335	19.0713		21.9142	19.3375			19.1938	18.5929		19.1608	18.1981		19.0606	18.2647		19.1708	17.3123			22.4868	23.2238		22.0025	20.3596		21.8874	19.1265		22.0299
	23.171	17.3296		17.4238	12.9847		21.9674	20.9029		22.2915	19.7876			22.174	22.1697		23.0025	21.3901		21.7607	17.8967		22.3401	19.1421			19.285	21.7352		19.0689	17.9598		19.3811	17.8299		19.1812	17.7414			22.5831	23.25		21.9624	20.8979		21.8137	18.481		21.9936
	22.2877	20.9262		16.5551	12.641		20.5399	20.927		22.9339	21.5094			23.3579	22.8167		23.0474	21.01		21.9888	17.7791		23.4148	19.5229			19.2268	18.9422		20.3005	18.1984		19.5725	18.4571		19.2666	17.7698			23.052	23.3919		21.9524	18.7291		21.8565	19.2608		22.0314
	23.5455	22.5218		24.0056	22.9757		21.9483	22.508		22.0549	19.7542			22.123	22.1246		22.1882	17.0375		16.6622	12.3302		21.8435	17.6193			19.2922	20.5886		19.2606	18.0269		19.2011	18.4461		19.1571	17.4316			22.0165	19.5872		21.9554	19.5796		21.9453	18.6722		21.9985
	24.0847	22.915		17.2608	12.7616		22.8505	24.1591		23.2661	18.3638			22.104	22.0303		22.3987	20.5166		22.6008	21.8539		22.1359	18.1066			19.3074	20.265		19.2405	17.974		19.208	18.2799		19.1205	17.0906			22.0324	22.6986		21.9773	19.3381		21.9238	19.1524		21.1938
	23.267	20.2331		16.5469	12.3263		15.4501	10.9544		21.9748	18.0547			22.1154	22.1091		23.3123	22.986		21.7313	18.6364		22.4609	19.1799			19.3132	20.8775		19.2481	17.9883		19.087	18.6442		19.1348	17.9507			21.9974	22.3093		22.0175	20.1168		21.7622	18.3718		22.0489
	23.1826	22.0875		18.5099	13.2389		23.0677	21.4162		22.268	21.2318			23.2246	23.2758		23.2643	20.4544		22.8188	19.4199		21.8368	17.1438			19.3163	20.2021		19.0318	21.0409		19.1172	18.2205		19.1248	17.6706			22.4321	22.9919		21.863	19.9489		21.7637	19.3716		22.905
	23.1985	17.2798		17.278	12.8423		22.7619	23.7356		23.3795	20.1991			23.3584	23.0203		23.1878	22.5887		16.2664	16.2637		23.1216	18.1155			19.2119	19.1211		19.0756	18.0288		20.1179	18.5858		19.1432	17.8263			21.9762	22.0243		21.9666	19.1836		21.916	18.7116		21.9386
	23.9894	22.8979		18.7728	19.6581		22.8348	23.9193		21.9303	16.5952			22.1258	22.1434		22.0944	17.616		21.7638	19.3729		23.28	18.8793			20.282	22.4326		19.2043	19.0618		20.0598	18.7515		19.1796	18.2904			22.0234	22.5199		21.9194	18.2105		21.9662	19.4615		21.9723
	23.3278	21.3401		23.1371	20.3171		15.811	11.5807		23.4266	19.6415			22.1197	22.0471		21.8851	18.8205		21.7805	19.4162		22.905	22.4701			19.1834	20.4777		20.3495	19.2269		19.1646	18.1942		19.1185	17.9011			21.8722	22.1355		22.049	20.1055		21.8099	18.4396		21.9696
	23.6492	22.7799		16.3728	13.0959		16.6021	12.0927		22.7125	21.7237			23.3556	22.9581		22.1871	17.079		22.7635	22.4596		17.1144	8.67338			20.1766	22.0663		20.128	19.4596		18.943	18.3629		19.7375	18.9339			22.0789	22.702		21.8887	17.7743		21.9116	18.94		21.9914
	23.1941	17.8272		23.0757	18.959		22.928	18.7614		23.3495	18.526			22.1221	22.5191		23.726	21.7879		22.795	23.2786		17.1835	10.6436			20.3386	22.6379		19.0717	18.4873		19.0712	18.4412		19.2129	18.363			21.8543	22.0314		21.8987	19.3209		21.928	19.3321		21.7942
	23.4056	21.8784		18.2777	14.1371		22.9266	19.0486		23.0711	22.4946			23.3645	22.6538		22.6214	21.9109		21.9047	16.1671		22.1678	19.0522			19.052	20.3215		20.2186	18.509		18.3669	17.7843		19.2541	17.827			22.0975	21.3447		21.9947	20.9524		21.7997	18.2387		21.9407
	23.5788	22.5408		23.4916	22.112		18.4291	19.0558		23.1155	22.7622			22.1237	22.0937		22.8214	22.1968		22.2832	19.3166		22.2914	18.5224			19.4002	21.1504		19.1069	18.0158		18.5423	18.018		19.1127	17.8074			22.0062	22.7455		21.8215	19.9926		21.8356	18.547		21.8896
	23.1421	16.2138		17.1572	14.0309		16.4697	13.7893		23.3839	19.169			23.4275	22.6195		22.7146	21.307		21.7984	18.3496		23.1315	18.2867			19.5514	21.614		19.2754	18.129		18.0533	17.5849		19.2972	17.726			21.804	17.7085		21.9491	20.0872		21.8862	19.1536		21.9329
	22.2382	17.0414		23.6673	22.2721		21.6962	22.6467		22.3045	21.4212			23.3622	23.139		21.9051	20.3827		21.7637	21.7677		23.1866	22.4224			19.0628	18.615		19.1724	17.9255		18.9588	17.7335		19.2432	18.2502			22.0651	22.0592		22.0611	19.8531		21.8013	19.1436		21.9934
	23.1865	21.6356		24.1985	18.1118		16.2063	12.3703		23.1117	22.9921			23.3427	22.1888		22.1349	17.6889		17.4973	14.261		22.5878	18.5399			19.384	21.3213		19.0449	20.4968		19.0531	17.7174		19.2183	18.3572			22.0331	20.5272		21.8148	19.1057		21.9767	19.9963		21.9533
	23.1164	18.2362		24.3181	24.0085		22.1239	19.3937		22.5054	17.9803			22.4322	18.9579		21.9479	18.297		20.8628	16.4147		23.041	19.2165			19.9548	21.812		18.9791	18.2151		18.1196	17.1383		19.2811	17.7243			22.0371	22.3237		22.001	20.1458		21.9219	19.3888		22.0023
	22.9635	21.4429		23.3439	17.27		16.0468	10.531		22.0262	17.8065			22.5412	21.5311		22.306	20.9681		21.8864	17.9146		22.2362	18.187			19.5203	21.5811		19.2255	17.6356		19.0021	17.724		19.2941	17.5405			21.745	19.8657		22.0094	19.6987		21.923	19.1273		22.0355
	22.3868	20.8354		18.4104	14.7069		16.3966	10.8395		16.7152	12.6081			22.5636	21.5744		21.9493	20.5364		22.0523	15.1242		22.2986	18.496			20.3325	21.8727		19.2517	17.7532		19.1425	18.1221		19.3341	18.4318			21.9449	22.5463		22.1598	21.0782		21.9303	20.0209		22.0533
	22.1014	21.4222		16.1234	12.3123		22.261	17.8138		16.6424	13.0231			23.3032	23.1276		23.0163	19.315		21.7769	18.6828		21.9996	17.7512			19.2517	19.1058		19.236	18.1086		20.1429	19.3386		19.2573	17.9044			21.9669	19.802		22.8331	23.4585		21.8944	18.3606		22.0087
	23.1211	21.6065		24.3846	18.4007		21.8355	18.007		23.0862	18.0018			22.1032	22.1698		22.2701	21.3393		21.8035	17.8496		22.3842	18.4106			19.1833	19.1667		20.2629	18.2867		18.9492	17.9385		19.2575	18.1331			21.9894	19.3472		21.9289	19.0254		21.8502	18.4607		21.8918
	22.0493	18.5857		17.2617	11.7025		21.9292	18.0027		23.0929	18.5288			23.1476	22.9758		22.1092	18.3948		22.8661	19.9233		23.3314	21.9496			19.1587	18.3613		19.1749	18.002		18.6066	17.5386		19.1573	18.2834			21.9539	20.6058		22.048	19.2914		21.7989	19.1297		22.0318
	22.0719	21.015		23.2543	21.3182		22.8442	23.9244		22.027	18.3778			23.3326	23.1705		22.1273	17.9044		22.3337	22.4455		21.8912	18.4561			19.3431	20.6998		19.3311	18.0856		19.1645	18.1002		19.1625	18.1217			21.9257	21.6295		22.0439	19.9811		21.7147	17.9779		22.7408
	22.0675	16.908		23.2631	21.8373		22.9203	24.2435		23.3176	19.1435			22.2509	19.3392		22.0396	21.6715		21.8007	19.275		21.7659	19.1849			19.725	21.78		19.251	17.6668		19.0488	18.6226		19.0105	18.0147			22.0105	22.5762		21.9249	18.812		21.8579	19.0501		22.0239
	23.1683	22.6569		22.7617	17.011		23.1071	21.4433		21.9437	19.3184			22.3026	19.9899		22.928	18.2203		21.9748	18.4906		17.7143	9.65896			19.3208	21.5957		19.2363	18.3331		19.0489	18.312		20.2608	18.7959			22.1048	22.652		22.4446	23.1391		21.8296	18.9736		22.0681
	22.0684	21.0084		19.7721	14.935		22.8148	23.8314		22.2392	18.9531			23.0576	22.908		22.8559	22.6299		22.0049	17.588		22.3434	17.6127			20.2744	21.7512		19.0793	17.9173		19.2169	17.9481		19.2231	18.1828			22.1222	22.8388		21.9862	19.3886		21.8374	19.5732		22.976
	22.0788	16.9688		22.5126	17.5209		22.9133	24.0417		24.2791	23.0882			22.1952	18.2279		22.9918	18.7515		21.9063	18.3671		22.3903	17.6844			19.3475	21.1695		20.2244	18.2391		18.9879	18.8716		19.2404	18.0242			22.0299	22.3973		21.9659	19.6149		21.8927	18.6488		21.9978
	17.6005	11.9063		21.0605	16.6965		22.9801	18.8152		22.0504	20.4795			22.3316	22.222		22.9418	19.3952		22.9195	20.9963		22.1909	18.5022			19.54	21.6473		20.0711	18.7909		19.1952	18.2316		19.1675	17.9962			21.7426	21.9244		21.7947	18.3315		21.8435	18.5844		21.9732
	23.1536	21.6834		24.272	23.7732		22.9191	19.1166		23.4757	22.3399			22.7181	22.8627		22.3719	20.2624		22.4426	22.8942		21.8877	17.6105			19.2746	19.5349		19.1848	20.0681		20.2206	19.2111		19.267	17.7976			21.937	21.5977		21.8518	19.0744		21.8397	19.7525		21.9518
	22.0873	21.1102		22.693	20.136		23.8734	23.8799		22.4002	20.2588			23.3307	20.2502		22.0275	21.5931		21.8708	19.7382		22.4118	18.5794			19.2033	19.0824		19.2095	17.7779		19.1746	18.2783		20.2246	18.8957			21.847	19.7065		22.0031	20.5973		21.8637	19.4798		21.9454
	22.0197	20.0128		17.7031	14.8963		16.1132	12.5088		22.2354	18.9777			23.1463	23.0921		22.9337	19.3161		22.5681	19.1731		22.281	18.8924			20.1446	19.093		19.1605	18.6226		19.1762	18.6172		19.2462	17.9626			21.8725	22.4542		21.8784	18.8863		21.8857	19.5117		22.8216
	23.1844	22.6437		22.1222	18.425		15.2184	11.8848		23.3196	18.4318			22.2562	21.9695		22.0047	17.9681		23.2128	19.9055		22.2256	17.7533			19.1065	19.037		18.3959	17.7043		19.2294	18.3584		19.1684	18.3092			21.9104	19.9593		21.9758	19.7041		21.775	19.1294		21.9897
	22.3795	17.0606		24.0028	23.2291		19.2495	15.647		22.0112	18.9079			23.0863	23.0093		22.0255	18.3518		22.0526	19.0629		23.36	22.0893			19.0515	18.9444		19.1891	18.2633		19.1965	18.2781		19.2066	17.6178			21.988	20.4681		22.0229	21.0811		21.8946	18.4414		21.9657
	23.1312	21.8923		18.5442	14.2366		18.3889	16.2378		22.0457	18.3291			22.3919	19.4773		22.371	17.5261		22.021	19.5271		23.1771	18.556			19.3325	21.3643		18.9933	16.9541		20.2396	18.8487		19.1778	17.631			22.5937	22.7768		22.0447	18.9284		21.8674	19.0633		21.9698
	22.0936	17.6157		21.0792	16.8809		16.551	11.4864		21.9915	21.5829			22.0475	18.1482		22.8277	21.7157		22.6067	21.7853		22.2237	18.067			19.3421	21.464		19.0195	18.0685		20.1056	18.8679		19.2417	18.3151			21.9969	19.9143		21.8935	19.3421		21.8924	20.5641		23.3988
	22.3479	18.3837		23.2285	18.6455		22.2729	17.9248		22.4206	20.9404			22.5584	22.2519		21.9719	17.3627		21.9978	18.5533		22.1489	18.7178			19.0951	18.2855		20.1916	17.9276		19.1371	17.8142		19.1373	18.5015			22.1355	22.4779		22.0323	19.8571		22.0252	19.9181		21.9806
	22.0973	17.532		23.9048	22.6183		16.022	11.434		22.2336	17.6352			22.3192	21.7991		22.9543	19.7867		23.0485	23.108		23.5358	20.4249			19.1818	20.526		19.2651	17.987		20.2692	18.95		19.1645	18.0978			22.8201	22.811		21.8731	18.7681		21.84	19.0046		22.0333
	22.121	16.544		22.0365	18.0105		21.823	17.9972		23.1462	17.8024			22.5111	21.9884		22.4303	18.9069		23.2091	23.1992		21.8102	19.845			18.1804	17.7302		20.2931	18.3644		20.2734	19.1726		20.2123	18.3487			22.1481	22.8003		22.0253	20.3466		21.9744	19.9109		21.99
	22.4845	21.149		22.0832	21.639		21.8762	17.9567		23.0735	20.7907			22.2005	21.8964		22.3198	17.0456		22.9802	23.2789		22.214	17.2425			19.8641	21.3819		18.845	18.533		19.2833	18.2143		19.1479	18.0771			22.1211	22.4174		22.0482	19.2623		21.847	19.1516		22.057
	22.1046	18.9479		17.9852	15.5113		21.7336	22.0785		23.146	20.1632			22.4786	20.3149		22.9244	21.8289		21.9125	19.2828		21.8674	18.3155			19.3776	21.2535		19.2959	17.9843		19.2298	18.3706		19.2329	18.212			21.8854	20.7014		22.0749	20.2662		21.8617	18.7277		22.9233
	22.1243	16.8752		22.8064	20.1991		16.4128	16.0249		23.1813	20.1283			22.2606	22.2798		18.3809	12.9082		22.6437	21.7816		22.7587	21.3028			19.8946	21.2706		19.2385	18.1368		20.1932	18.7371		19.1406	17.8347			21.9544	22.5286		21.8849	19.2728		21.8328	17.7055		21.9852
	22.6753	21.5208		21.4702	17.6681		21.7845	22.3477		22.5954	19.9341			22.4044	22.2836		22.3419	17.2286		23.1527	22.9605		21.9296	19.1235			18.4423	18.2856		19.1117	17.9937		20.1211	18.8239		18.9965	17.7136			21.8924	22.2363		21.8096	19.4544		21.9345	18.6643		22.0811
	22.9053	21.7632		22.886	22.2642		15.7332	12.2495		23.2559	21.8697			22.2395	21.9304		23.017	22.6799		22.0724	18.8747		22.8685	18.2751			19.3017	21.1334		19.2543	17.8414		19.2086	18.3377		19.0707	18.1352			22.8789	20.2783		21.819	19.005		21.9685	18.9962		22.777
	22.3103	21.2926		22.9751	17.4999		14.8505	11.5125		22.3241	19.1355			22.3055	22.1008		22.1148	17.8179		22.0792	19.2413		21.9071	19.3463			19.4147	21.0013		19.0855	17.7737		19.0229	17.3796		19.102	18.1192			21.983	22.7352		22.0178	20.3595		21.8557	18.8235		21.9195
	22.6289	21.2402		17.1647	16.1704		16.4679	12.3627		23.0288	19.946			22.2064	21.1414		23.1029	22.5234		16.6931	15.221		22.3312	19.1987			20.3367	21.8942		19.1853	19.4628		19.1927	17.9942		19.0181	18.1181			21.9265	21.6728		22.055	19.7191		21.9669	19.5682		21.9435
	23.081	22.102		23.1047	18.7262		15.9816	12.3203		21.9758	17.9626			22.4026	22.1994		23.2456	22.4135		19.3316	16.4215		23.4216	19.509			20.2855	22.0757		19.2381	17.3892		18.9911	17.8028		19.0481	17.9476			22.0577	21.9361		21.8081	19.3606		21.9404	18.6882		22.0509
	22.1876	17.0998		20.3686	16.8376		21.872	21.4085		23.1334	18.4665			22.3252	22.1114		23.1225	21.9978		21.704	17.2477		21.8604	17.6255			19.2967	20.9286		18.9837	18.9443		19.2397	18.0511		19.024	17.8558			21.9479	19.9003		21.9358	20.7344		22.9612	20.8307		22.0493
	22.6481	21.6154		23.5957	22.2238		21.6457	18.9316		22.4348	21.2551			22.3524	22.1531		22.9891	22.8681		18.564	15.4325		22.4862	19.2002			20.2404	21.7465		20.1935	18.7207		19.1911	18.3965		19.1026	18.3743			22.0019	20.1578		22.0469	19.673		21.7948	19.1054		22.0402
	16.1086	13.2244		21.9804	16.2241		17.9937	13.9182		22.0378	18.0033			22.3165	21.7234		23.9686	23.4933		21.7746	17.7996		22.0765	17.6485			19.2131	19.1567		19.1864	19.0628		19.1964	18.0517		19.132	18.0632			21.9803	22.657		21.7363	19.2799		21.9604	18.8476		22.023
	22.4875	21.3419		21.9646	17.0793		16.4691	11.9869		23.0795	18.2494			22.2245	22.0551		22.3442	21.6404		17.743	13.7317		21.9036	17.9899			19.6701	21.6648		19.1654	18.1515		19.1855	18.5032		19.2215	17.325			22.2378	23.0706		21.7747	19.3233		21.8529	19.0559		22.0799
	22.2296	16.7429		17.432	16.2478		15.1613	10.8408		23.0164	22.6999			22.311	22.0199		22.3849	19.1282		22.0884	16.8045		22.4033	18.7101			19.6544	21.3736		19.1648	18.2619		19.1499	17.9669		19.2076	17.2414			22.8383	23.0968		22.0155	20.2679		21.9285	19.3271		22.0041
	22.2006	17.3963		22.7895	21.5221		17.3888	12.9796		23.0652	22.6399			22.2485	19.2172		23.1603	22.5415		22.3628	22.2221		22.3681	19.2983			19.2173	21.0108		19.1283	17.9791		19.2545	18.385		19.1989	18.093			22.8791	23.2586		21.9933	20.2583		21.9379	18.8766		22.0278
	22.3156	21.3921		23.8894	21.6989		16.0259	12.2565		23.0717	23.0943			22.2403	21.7357		23.3335	22.5418		19.158	13.7248		21.9109	17.9536			20.2815	21.6898		19.1365	18.0935		20.2138	19.1577		19.1396	18.2773			21.9269	23.0099		21.9031	19.0097		21.8988	18.5599		22.1014
	23.1497	22.3307		21.9868	17.6093		17.1307	12.3722		22.9978	18.9151			22.4539	22.0386		17.3787	11.5824		17.5089	6.57865		22.0159	19.4595			20.1632	20.6534		19.1386	17.6243		19.2218	18.6681		19.1229	18.3313			21.9968	21.2954		21.9992	19.5718		21.9193	18.3362		22.0098
	23.0791	21.7337		23.9668	22.8138		22.3223	22.394		22.2843	17.8875			22.1895	19.5295		23.374	22.9251		22.101	22.7812		22.3749	19.2141			19.3053	19.2303		19.1095	18.3727		19.2445	18.5463		19.233	17.8382			22.2546	22.5279		21.7492	18.324		21.924	18.3367		22.0473
	23.097	22.2028		20.1242	16.0719		14.8532	10.4736		22.0075	19.2529			22.2238	21.1785		22.1988	21.4334		21.4795	18.2317		22.2423	17.6602			19.7989	20.4067		19.2226	17.1975		19.2411	18.022		19.1803	17.7573			21.9042	19.9498		21.8847	18.1341		21.8825	18.3548		22.045
	22.7632	21.9785		17.7586	14.3436		23.6196	23.6105		22.0465	19.29			22.427	22.049		23.293	23.2556		22.1279	19.0772		21.9505	18.6195			19.1878	19.1506		19.1089	17.9896		19.1402	18.2293		19.0988	17.8389			21.9316	22.2483		21.9643	19.4021		21.9277	18.2431		21.9654
	22.3562	21.3093		18.6982	14.2715		15.989	13.2024		22.3416	19.2847			22.2174	22.0901		21.9764	17.6564		21.0875	18.0129		21.8551	18.4631			20.1509	20.6061		20.2956	18.0931		19.206	17.5814		19.2094	17.9988			22.4519	23.2277		21.9887	20.3985		21.9553	18.4384		22.0513
	22.2097	20.766		23.0251	18.998		15.18	11.5477		22.0269	20.0647			22.5369	22.3765		22.7121	21.7957		22.1138	18.3367		22.2279	18.2843			19.1998	19.4886		19.3428	18.0101		19.1957	18.7547		19.1767	18.1756			22.5557	23.2019		21.6775	19.6908		21.8332	19.1325		22.9065
	22.1942	20.3179		16.2805	11.0373		23.9789	24.0502		22.3545	17.772			23.2965	21.9733		22.5336	21.099		22.092	18.1797		22.4082	18.1082			20.2564	20.7026		19.2545	17.4388		19.2663	18.6614		19.2105	17.7576			23.0141	23.3904		21.9896	20.3178		21.9045	18.2961		21.9571
	23.1533	22.4247		17.2647	11.8024		15.4047	13.5159		23.9355	23.0055			22.3798	22.4395		22.0741	17.7608		22.6431	23.1861		22.3903	19.2			20.3472	22.3287		20.3956	18.7577		19.2592	17.7136		19.2212	17.5628			21.991	19.6258		21.783	19.721		21.9351	18.7996		22.001
	22.7325	21.7393		16.9617	11.8753		14.9393	10.513		22.339	18.2315			22.3788	21.9596		23.2043	22.2847		21.8702	19.0482		21.8788	18.5236			19.4049	21.1887		19.2094	18.1805		20.182	19.0189		18.2421	16.7265			22.01	22.7016		21.8425	19.3857		21.9241	19.3566		21.9897
	22.6544	21.6018		21.7605	16.7033		15.6619	13.3742		23.1725	19.0418			22.4276	22.3126		22.2418	18.6429		21.8714	17.8798		22.2852	17.3297			19.0885	20.9279		19.2074	17.8703		19.4248	19.0999		19.2547	17.5498			21.9761	22.4452		21.921	18.5494		21.8446	19.0426		21.9483
	23.1253	18.1903		19.5578	15.0632		21.8166	22.2398		22.8641	19.6041			22.5366	22.244		22.2191	17.623		20.4702	20.9268		21.9353	19.2259			19.5965	21.4729		19.1823	18.1073		19.2372	17.6057		20.2684	18.705			22.4261	23.0044		21.9302	20.6357		21.9395	19.1824		22.0219
	22.0965	17.1698		22.0161	17.8895		16.9668	16.5626		21.9543	18.8422			22.6225	22.2277		22.1283	17.9553		23.0994	23.5551		22.4004	17.8827			20.3858	21.8749		19.2072	19.049		20.1499	18.3472		18.9174	17.9814			21.9607	22.2854		21.9265	20.0124		21.9079	19.9487		22.0611
	22.6664	21.3511		18.6407	14.4997		21.8129	22.408		23.6837	18.6357			22.5872	22.3858		22.5366	20.1559		21.9965	19.1898		22.2888	17.4042			19.2385	20.9781		19.1117	18.4643		19.1463	17.8881		18.6729	17.5789			22.0172	22.5569		21.8485	19.0534		21.7965	18.212		21.9018
	22.1696	19.4304		16.4618	12.3182		16.0149	12.8408		22.2422	17.2098			18.5466	19.0004		23.1843	20.2987		21.8992	19.4043		21.884	20.2095			20.3609	21.9743		19.3273	18.5829		19.0713	17.8822		19.1169	18.0675			21.8794	22.292		21.8947	19.0812		21.8448	19.7732		21.9192
	22.0964	17.4748		22.0312	17.3107		15.5729	11.9593		23.1858	18.2963			22.5862	22.6147		23.2247	21.193		19.4693	16.781		23.1138	17.4194			19.3892	21.253		19.2368	18.2643		19.171	18.1432		19.2602	17.8908			22.0783	22.7405		21.974	20.8647		21.961	20.0509		21.9685
	22.8937	21.8023		21.9601	21.7032		14.9201	11.6976		22.9406	17.6908			23.6413	23.463		22.6366	20.7794		21.9859	19.6117		21.9236	20.7339			19.2927	20.6447		19.4159	19.8342		20.1425	18.9947		19.2849	18.0407			21.8829	22.2739		21.9146	18.9552		21.9289	19.2753		22.0017
	22.8736	21.8445		17.5151	13.91		15.2247	12.1411		23.361	18.8512			23.1776	23.0024		22.4219	18.2681		22.9173	23.8877		23.3832	22.3863			19.3499	21.124		19.2981	18.7764		19.1375	17.7771		19.1637	17.752			22.1297	21.4044		21.9858	19.026		21.9083	18.3355		22.0219
	22.2234	19.6782		21.1157	17.4954		21.872	21.4634		23.3253	19.5462			23.1582	23.2147		15.8102	11.1514		22.0157	21.8454		22.267	19.6472			19.3524	21.0831		19.2615	18.6514		20.1892	18.928		19.3439	17.8218			22.0274	22.8288		21.8011	19.104		21.9032	19.4507		22.0116
	22.2816	21.3854		23.1569	18.8391		15.3796	11.1642		22.2496	17.4699			22.3704	22.538		22.0534	19.2345		22.1371	19.2628		22.2685	19.1106			19.3321	21.4881		18.9829	17.3946		19.2049	17.8756		19.212	17.9587			22.0455	22.4873		22.9859	23.1421		21.9328	18.6427		22.0398
	22.6683	21.6593		21.0241	15.2722		16.5175	11.8238		23.3096	19.1014			23.1796	23.1175		22.5159	19.4788		22.289	22.5911		22.2873	20.659			19.2768	20.8471		19.2454	18.084		18.9856	18.634		19.3438	17.7967			22.0806	22.0339		21.8019	19.1348		21.7473	19.3347		22.022
	23.1061	18.1511		23.1257	18.8459		22.8503	22.2546		23.0486	20.1789			22.3201	22.2962		21.9189	17.7835		21.7523	17.9171		22.4308	18.9177			20.3305	21.9174		19.2349	17.9285		19.1283	18.3536		19.2757	17.1244			22.072	20.6385		22.055	22.4868		21.917	18.7064		21.9719
	22.4761	21.5685		23.1079	18.858		22.281	22.2381		16.9291	15.7703			22.1182	22.3555		18.5214	13.9856		21.783	19.2869		22.3366	18.9169			20.3124	22.2429		19.5165	17.9528		19.0458	17.4081		19.0537	17.0077			22.0822	22.5771		22.0165	20.8022		21.8127	18.4223		22.0206
	23.1276	21.46		22.277	21.3095		21.542	18.5293		22.7472	17.3911			22.029	22.1754		23.0207	22.8746		22.0221	19.8199		23.2831	22.7966			20.2744	21.6204		19.1728	18.0277		19.0865	18.3727		19.224	18.1394			21.883	20.1969		22.0447	20.272		21.8902	18.255		21.9318
	22.3123	21.1176		22.1322	21.4118		21.5774	17.2023		23.0297	20.1102			22.0939	21.6779		23.0534	22.9498		21.7543	18.2395		21.8657	19.7152			19.3437	19.2616		19.6334	18.9032		19.0664	17.7745		19.17	17.7055			21.9754	22.6343		22.0975	19.7213		21.8644	18.7657		21.9732
	22.6349	21.3768		22.9059	22.2678		21.5617	16.9935		17.2808	15.3991			22.0686	22.2722		22.3547	17.9557		23.0542	22.585		22.3271	18.5452			19.3253	19.1562		19.2911	18.5357		18.9665	18.499		19.1663	17.8133			22.002	19.8208		22.0155	21.2996		21.9143	18.9113		21.9225
	19.9446	17.3457		23.1044	21.9414		18.9652	18.1426		23.4952	22.2791			23.35	22.6596		22.0652	17.4696		21.7222	21.4713		22.3676	19.0826			20.2083	19.913		19.3149	18.4517		19.0891	18.4843		19.2263	17.9455			21.9773	20.2841		21.8757	20.4109		21.8898	18.559		21.9416
	22.9005	21.6104		20.7526	17.0203		15.3648	11.2417		23.4159	19.8207			23.3414	22.8236		23.2779	22.5514		21.9402	19.1349		22.2553	19.1697			20.2894	22.276		19.3178	19.5892		20.1282	18.7276		19.0698	17.6445			22.0658	22.7569		21.9717	18.5758		21.8785	19.7467		21.9525
	23.245	21.9759		22.0602	20.7404		23.1636	19.4791		23.0746	21.5274			23.0456	23.1066		22.6071	20.6127		22.1241	18.0319		21.9693	17.8602			19.3028	21.2153		20.3872	18.8452		20.105	19.3981		19.1014	17.3526			23.1094	23.4781		22.0424	18.8726		21.8518	19.7029		21.8903
	22.9983	21.9879		23.0225	21.4837		16.705	15.2076		23.4189	21.8678			23.1113	22.219		22.0287	19.7599		21.7718	17.8811		21.8525	18.8955			19.3335	21.4722		19.1215	18.2649		20.1516	18.6352		19.2598	17.6			21.9217	20.6826		21.8467	18.2662		21.8719	18.9764		21.9229
	22.7065	21.6209		16.5895	12.7295		16.6782	13.6467		23.3409	19.7805			23.0729	22.3496		22.0328	20.5937		16.5029	12.5957		22.0517	18.9334			19.2915	21.045		19.2641	18.281		18.9713	18.4719		19.0972	17.5089			22.0759	19.6178		21.9517	18.7748		21.8058	18.2322		22.5488
	23.104	21.5995		22.485	21.4721		23.2696	19.8057		22.2244	22.3934			23.6852	22.7637		22.13	17.8896		22.5997	21.8569		22.3678	18.1323			20.2523	19.9632		19.2862	18.3359		19.2593	18.3704		19.2074	17.2606			22.3758	22.7329		21.9911	19.859		21.884	18.3744		21.9944
	22.9694	21.6206		22.454	17.6708		22.1199	21.9633		21.9191	18.888			23.0173	22.5412		22.2664	17.4252		21.7214	18.6365		22.9823	19.4432			19.0643	20.5146		19.9301	21.5512		18.9806	18.411		19.1601	17.9265			22.8386	23.2029		22.0512	18.9393		21.8197	19.141		21.967
	23.2563	21.6977		16.3292	11.3231		23.2576	19.6117		23.1148	23.3221			23.1043	22.8254		22.7874	22.3786		22.8328	19.49		22.2923	19.0124			20.245	21.9955		20.1537	19.3245		19.1866	18.3429		19.1598	18.6902			22.9328	22.8685		21.9443	20.7453		21.7704	19.2889		21.9548
	23.0805	22.0539		17.7791	13.0523		23.2476	19.7579		23.1657	21.5992			22.8115	21.6769		22.3566	17.8403		16.7472	16.7294		21.8182	18.9925			20.317	21.9289		19.3355	18.4919		20.1964	19.1941		19.2499	18.0855			22.135	22.7501		21.997	20.525		21.8637	18.4969		22.0215
	22.2349	20.8441		23.9623	22.8267		15.8199	13.5432		23.1405	22.193			22.1463	22.0455		22.0396	18.1703		21.7291	19.3684		17.8034	12.9026			20.1355	22.1783		19.2897	18.2555		19.1549	18.4978		19.0202	18.5162			23.0883	23.3684		22.0258	19.9072		21.8098	18.5891		23.013
	23.0083	21.8659		17.1857	12.7933		22.1214	21.9332		23.1891	19.976			23.0347	21.7934		22.5725	20.3214		21.7671	19.3981		22.3347	17.7828			18.9901	19.4844		19.1136	17.9382		20.2074	19.0939		19.141	17.5014			22.2017	20.4647		22.5817	22.8895		21.8266	19.7231		22.8687
	23.0221	21.2918		16.494	12.0542		22.8363	22.8534		23.0807	22.0882			24.0739	23.2132		21.9548	17.9222		22.7323	22.4642		21.9424	19.8529			19.1756	20.6599		19.3137	17.9684		19.014	18.1153		19.1327	17.6076			22.1074	20.4869		21.7684	18.7414		21.8523	18.1806		21.9963
	18.3779	16.8472		18.3828	12.6995		22.5041	22.995		22.9089	20.3801			22.3702	22.2879		22.3432	17.9013		22.7521	23.2255		22.0594	21.4635			20.2354	21.458		19.3682	19.2004		19.1196	18.1126		19.1395	17.4786			22.4391	23.0338		21.9574	19.5635		22.8557	19.6885		21.9031
	18.5012	17.4615		16.4719	11.4037		23.2866	20.2684		16.3146	15.7045			23.255	21.927		21.9631	17.7071		21.8871	16.1652		22.046	20.4908			19.1885	19.1068		19.2586	17.6652		19.2786	18.1897		19.2375	18.4787			21.9307	22.0609		22.0399	22.4594		22.9344	20.5568		22.0038
	22.389	21.5068		17.6048	12.709		16.4771	13.7802		16.6784	16.1366			16.8833	11.7371		21.9477	20.4028		22.229	19.2957		22.2427	18.215			19.5531	21.6892		19.2643	18.2155		19.1655	18.5023		19.1683	17.8497			22.5859	23.0097		21.9298	19.9513		21.8664	17.8515		21.9786
	23.0409	20.3252		22.6149	17.374		15.9191	12.4131		23.7818	18.958			22.3569	22.3459		22.2459	21.3378		21.747	18.2594		22.0083	17.8912			20.2965	21.9349		19.0167	17.9886		19.0324	18.3151		19.2743	18.0195			22.3007	22.7625		22.0274	18.2146		21.7892	18.4845		21.9707
	22.3155	21.4945		21.1108	16.0138		15.0398	12.7231		22.0276	20.6294			22.3026	22.0453		21.9872	18.3213		21.6487	21.5325		21.9809	17.5484			19.7437	21.8479		19.2171	18.0366		19.2732	18.1559		19.2759	17.9116			22.6443	22.9719		22.0601	20.156		21.8473	18.5075		21.9386
	23.0224	18.2403		17.6367	10.1697		14.5451	13.8878		23.0145	20.0422			23.2569	22.1171		22.1443	18.2692		17.4814	14.2246		21.8139	20.5892			19.7198	21.8004		19.2298	18.0623		19.0047	17.7475		19.0662	18.2574			21.9273	22.5721		22.0119	19.1163		21.8084	18.6714		22.9688
	23.0487	19.1525		16.9472	11.7896		14.4779	10.1448		19.6493	17.1496			22.1493	19.713		22.0387	18.5126		20.8064	16.3529		21.9583	19.1929			19.2253	18.6688		20.2721	21.9274		19.1757	18.7178		19.1552	18.2194			21.9043	20.4173		22.0575	19.8588		21.7618	18.0117		21.9711
	23.2876	21.3894		23.2529	22.6524		15.5884	11.8057		22.2335	18.0645			22.9708	22.8151		21.9752	18.0081		21.8335	17.8895		22.0174	18.0366			19.7683	21.6415		19.1641	18.2754		18.9792	18.2175		19.1306	17.1126			23.0997	23.3638		21.9914	18.9344		21.8749	19.5853		22.981
	22.4921	21.6316		22.0071	21.689		15.1447	11.1464		23.0604	19.3087			22.1267	19.0635		22.0349	18.9643		21.6681	14.5499		22.2375	18.7			18.8801	19.7412		19.2149	18.1574		19.1426	18.366		19.1905	17.2298			21.9572	22.8586		21.8384	20.2304		21.8714	19.1322		22.0409
	22.4889	21.6055		21.9686	21.2682		14.2832	11.2334		23.3935	22.7495			23.1583	22.2464		21.9708	18.9196		22.8092	21.1102		22.3727	18.6515			19.2696	21.1804		19.2284	18.1685		18.9587	18.6268		19.156	17.5673			21.9798	20.6125		22.0266	20.4241		21.8068	19.0632		22.0357
	23.4111	22.4531		22.1217	17.4027		15.0845	12.5069		23.1799	18.6227			23.1233	22.0896		23.2534	21.8539		22.9244	22.5714		22.363	18.928			20.3189	21.6297		19.1285	18.6248		19.2082	18.4979		19.1967	17.9322			21.9486	22.7525		21.8963	19.3634		21.9169	18.4326		21.9439
	23.0851	21.7373		19.6817	15.8367		14.5528	12.8361		22.2967	18.6931			23.1636	23.1695		23.0432	18.7529		23.0926	22.2388		22.1383	18.3189			19.2857	21.4061		20.3326	18.3923		19.1006	18.2441		19.2445	17.1174			22.9721	22.853		21.9545	19.6975		21.9045	19.5357		22.9793
	22.2908	21.7303		16.5511	12.4023		22.9771	17.5203		23.4202	20.0755			23.2203	23.0712		22.9998	21.2664		22.2288	19.4198		22.15	18.7632			19.2119	19.6864		20.376	19.2839		19.1376	18.5975		19.1429	18.0778			22.3967	22.9736		22.0283	18.8877		21.8342	19.2591		22.0434
	23.0901	22.0438		22.0985	21.1139		22.8482	18.6125		21.837	18.7662			22.3036	22.3902		23.0514	18.4362		22.289	19.2151		22.5685	22.5684			19.3286	18.5577		19.2562	20.7654		19.1661	18.4299		19.2531	17.1674			22.6334	22.9445		22.0039	20.9081		21.7811	18.5814		22.052
	16.6578	13.2076		22.0511	17.6771		17.227	13.6215		22.4192	19.191			23.1784	22.6323		22.4305	18.798		22.9945	22.0084		22.7263	22.2656			19.2269	17.417		19.6106	18.6588		19.2006	18.0076		19.1454	17.8183			22.5919	23.2379		21.9023	18.6591		21.8781	17.9813		22.0168
	23.2068	18.1435		22.0001	21.1546		20.325	16.3082		23.8711	22.7018			22.6364	19.7583		22.1171	18.0954		22.2674	21.7444		22.1569	20.0378			19.2722	21.1863		19.317	19.6184		19.1714	17.801		19.1656	17.2041			22.1156	20.7439		22.0407	18.3987		21.8621	19.3232		21.9857
	22.1795	17.095		22.221	20.5949		23.1316	23.3887		23.2844	18.9817			23.2036	22.1453		23.2303	21.0712		22.1305	16.8377		22.042	17.1948			19.3405	20.4762		19.2721	19.2161		19.2072	17.7659		19.1536	17.4933			22.9097	23.4978		22.1229	22.7184		21.8824	18.6828		21.9171
	23.2059	19.9754		18.8615	14.0458		22.9057	17.4068		23.2799	20.9037			23.1898	23.1942		22.1727	17.9246		22.366	22.2662		21.9093	19.5899			19.3078	18.8404		19.4008	18.457		19.0934	17.723		19.4074	16.4018			21.931	22.7537		21.9397	19.3546		23.0344	21.0919		23.0252
	20.8745	19.831		22.3417	18.0434		22.7976	18.5343		23.201	17.6722			22.2588	20.2112		23.1628	22.2372		20.7569	16.2254		22.042	18.9209			19.215	20.689		19.2151	18.0831		19.1443	18.7369		19.1567	17.112			22.0753	20.7069		21.9792	20.7196		21.8907	18.9524		21.9366
	22.5765	21.1608		16.4244	11.8764		23.1127	23.3698		22.3174	19.8142			22.2278	20.4037		22.3011	18.385		16.8761	11.2984		22.1788	18.5354			19.1697	20.0827		19.376	18.4208		19.091	18.2181		19.198	16.9779			22.1835	20.6992		21.7963	19.3713		21.935	17.7768		21.8594
	23.1505	22.2007		23.1329	20.0127		21.8123	19.18		23.2712	19.5339			22.4597	21.6116		23.3274	21.3293		22.2347	18.8871		22.1612	17.721			19.3036	19.6846		19.4103	17.8586		19.0331	18.5716		19.128	18.0321			22.0714	22.9068		21.9506	19.5239		21.9388	20.2336		22.6356
	23.1023	22.1948		22.1234	17.7707		21.3201	21.9761		23.5786	22.444			22.368	22.2578		23.1878	22.2769		17.4454	9.98615		22.0173	16.4886			20.4076	21.7073		19.0867	18.2937		19.0941	19.2313		19.088	17.6161			22.064	23.0082		21.8378	20.1585		21.8659	18.115		21.9673
	23.2002	17.1655		23.3274	22.7166		22.5006	22.5362		23.3939	20.4102			22.0647	20.1549		19.8131	16.1285		22.1371	22.8816		21.9755	19.0785			20.2441	21.599		20.2483	18.4626		19.1226	18.0001		19.1386	17.5141			22.0165	19.6169		21.9078	18.5793		21.9219	18.9052		22.0606
	21.8029	21.312		16.8028	13.0082		22.0041	19.9339		23.2458	18.154			23.1844	23.2265		21.8141	17.7633		22.1389	19.0982		22.0312	17.9279			19.137	19.9521		19.4273	18.6263		19.0014	18.1328		19.1435	17.9512			22.9349	22.8274		22.0366	21.7136		21.9324	18.642		22.058
	23.0551	21.0236		17.2982	12.6827		22.0276	18.5905		23.1469	20.9823			22.2553	19.8707		23.0549	21.8138		20.5527	17.4735		21.1697	17.6445			19.1036	18.4439		19.084	18.7336		19.1704	17.6541		19.1457	17.7181			22.0169	22.5962		22.0481	20.0234		21.9982	20.3713		22.0239
	20.1033	19.4788		18.5889	14.1494		22.0895	18.3842		23.2354	20.2563			22.6921	22.7822		21.9783	17.8298		22.1521	18.4065		21.693	18.8384			19.3221	21.262		19.2945	18.1316		19.0468	18.2051		19.0471	17.4966			22.0951	22.5688		22.0441	19.5749		21.9514	18.9669		22.0834
	22.0188	21.7208		20.2857	15.9958		22.1327	18.5259		23.2695	20.2165			22.3657	22.3193		22.2396	18.1648		22.0249	18.0946		21.2893	18.1353			19.3533	21.3808		19.2743	18.3484		19.156	18.0747		20.1892	18.0892			21.9891	20.9928		21.8463	17.6362		21.9797	19.4483		21.939
	22.2121	21.6547		22.135	17.7963		21.9654	18.2153		22.6634	20.0035			23.1984	22.9852		22.411	16.1344		22.6829	23.2664		22.8644	22.5045			20.2246	21.6925		20.1795	18.8637		19.0948	17.6293		19.1401	17.0808			22.0506	22.4914		21.9472	19.3126		21.8812	19.3066		22.0811
	22.2733	21.7071		22.1587	19.6303		22.1313	18.5124		23.338	21.9548			22.2375	18.3053		22.0194	19.5785		17.9202	14.3367		17.1696	10.784			19.3685	21.6071		20.3148	19.0419		19.0323	18.2984		19.1738	17.7978			23.0077	23.3855		21.7702	19.0889		21.7998	18.2011		22.0242
	22.3213	21.1394		17.5552	13.1495		22.7976	22.6448		22.3772	19.1832			22.3717	22.2902		22.9899	19.21		21.9096	19.1146		22.1732	20.6566			20.2876	22.2399		19.2773	18.708		19.0772	17.7091		19.1917	17.7474			22.5478	22.958		21.9894	19.8496		21.945	19.1638		22.9435
	22.1239	17.1122		22.6403	21.3561		21.6342	17.6375		23.0488	20.0135			22.8414	23.0113		23.5848	22.4771		21.8958	17.9101		23.0821	18.3643			20.2143	21.9976		20.3712	18.9299		19.1007	17.8746		19.1305	17.6367			22.0563	22.6783		21.9236	19.5087		21.9131	19.0928		22.1048
	22.003	19.8907		22.1238	17.9279		21.7753	19.2318		22.0146	18.0773			23.2051	23.171		24.0533	22.955		20.5939	21.015		22.565	18.7013			20.3181	21.5735		19.2695	18.6375		19.1661	18.3067		19.1276	17.6894			22.9468	23.0813		21.9959	20.4012		21.9507	19.6826		22.1358
	22.2317	21.6685		19.3687	17.3425		15.6892	10.3625		23.1644	18.4672			22.2821	22.0331		23.218	22.4978		23.0772	23.548		22.9816	19.2435			19.5915	21.6035		20.2431	19.4595		19.0122	18.337		19.2448	17.6164			22.0243	22.8258		21.9596	20.9436		21.9366	18.7711		22.0634
	22.0677	21.5434		23.0597	19.0568		22.2099	19.37		22.4229	21.1897			23.2097	23.1284		22.3423	18.0373		19.3226	16.6221		21.6514	16.6753			19.3252	21.371		20.3724	22.5179		19.1027	17.665		19.1174	18.2448			22.0079	21.9308		21.9709	18.7539		21.9298	18.7077		22.0967
	23.8214	22.4922		23.0123	18.5106		22.9165	19.462		23.1024	18.2325			22.4822	19.5884		20.8725	17.283		22.7121	20.9345		22.1286	17.9279			20.0049	21.3569		19.2228	18.771		19.086	17.9129		19.1362	17.5227			22.0465	22.5182		21.9776	19.5882		21.8809	19.8265		22.6069
	23.1731	22.5047		22.0979	18.0211		23.1766	21.8997		22.0628	18.0462			17.1631	13.8622		22.332	20.3713		22.8705	22.5977		21.2667	16.8031			20.2583	21.236		19.3122	18.2991		19.1849	17.8463		19.1511	17.6392			22.0018	22.5988		21.9791	19.3382		21.9156	19.5525		22.0735
	22.2792	19.5507		19.0226	14.5191		22.8212	23.4418		23.0073	22.6921			22.1419	18.2073		22.6075	19.1238		22.963	20.6134		21.9262	17.6456			19.2038	21.5627		19.3432	20.628		19.0226	17.9284		19.1877	18.1784			22.4291	22.8347		21.8172	19.8798		21.9381	19.6225		21.9695
	23.683	22.4155		21.7107	17.864		22.4644	22.638		23.0485	22.5902			22.6667	22.4022		23.4129	23.2995		22.2531	18.7692		21.826	18.4686			20.348	21.5867		18.4932	13.5765		18.9349	18.4677		19.2255	17.8494			21.9989	22.8415		21.932	19.1867		21.9477	18.5276		22.0249
	22.1368	21.3454		23.1307	19.3469		22.9978	23.0587		23.022	23.0336			22.4103	21.8774		22.3224	16.4631		23.0308	22.2583		23.3372	18.5931			19.2736	20.1992		19.3899	17.961		19.0687	17.6964		19.1677	17.6916			21.9669	19.9551		21.8816	18.1885		21.7742	19.2028		22.0992
	22.1622	16.6623		21.8388	20.9043		21.6576	19.1016		22.3145	18.512			22.6093	22.0916		24.0244	22.9278		20.7872	18.6943		21.4841	17.0754			19.3131	21.554		19.4291	18.405		18.6002	17.8308		19.2583	17.8886			21.894	22.6967		21.9767	20.0504		21.9019	19.145		21.9878
	20.2572	18.5967		19.1655	14.4599		22.1896	19.332		22.5224	17.5551			22.2671	21.9728		22.4732	18.64		21.3113	19.1149		21.7469	18.1736			19.3202	20.9803		19.4689	17.8941		18.9751	18.173		19.2013	17.794			22.3357	22.7916		21.8249	17.68		21.9232	20.5888		22.0889
	23.0942	21.18		22.4103	18.3322		22.8995	19.4346		23.0816	22.6679			22.5469	20.4074		22.3177	17.0368		21.9979	21.2797		22.125	18.4927			19.1657	20.5396		20.017	18.1736		19.2111	17.9238		19.1107	18.4709			22.0205	20.1903		21.8227	19.3077		22.0584	19.9825		22.1155
	22.1681	19.018		17.5752	12.8488		23.1951	21.9193		22.3955	20.9933			22.3409	22.3705		22.3513	20.9469		22.1578	19.3296		21.6124	17.4508			19.2264	20.4258		19.338	17.6936		19.1963	18.0042		19.1112	17.3871			22.4889	23.1652		21.9576	20.9121		21.8335	19.0233		22.103
	22.9154	18.3221		23.1158	19.8129		22.8707	23.4582		22.7354	21.8582			22.4931	22.3474		22.3368	21.6397		22.0022	19.1244		21.6586	16.4016			19.2552	19.2608		19.3947	18.243		18.9248	18.4375		19.2295	17.7912			21.9813	22.6502		21.902	18.8689		21.9963	19.9804		22.0786
	22.0368	18.8811		21.9276	21.1591		22.5282	22.7343		22.3278	18.615			22.336	22.0225		22.3656	20.9938		22.18	19.0779		22.4488	19.0246			19.1872	19.3834		19.0195	18.1021		19.1944	17.6765		19.2061	17.8142			22.0659	20.3234		21.9177	20.3638		21.836	19.1695		21.9335
	21.2257	20.4569		19.6342	14.8136		23.073	23.1099		22.328	18.4756			22.3862	22.1874		22.3632	18.4095		22.2639	19.9354		21.7227	17.7247			19.1069	20.0279		19.1587	18.4949		19.0258	18.1089		19.0427	17.6233			22.01	20.4051		21.8859	19.9494		21.8199	18.6888		22.0999
	21.2393	20.5166		22.147	18.3179		23.2401	19.8102		22.2908	17.763			22.2555	21.2003		23.0631	21.0864		16.5208	14.318		22.24	18.9022			19.3857	21.4995		19.3673	18.4059		20.2146	18.9898		19.268	17.6848			22.3451	22.943		21.8478	18.4797		21.7897	17.7632		22.8043
	19.6926	14.9149		17.1716	11.5589		15.9693	10.6077		23.7449	21.2291			22.4715	22.257		23.1248	22.2515		22.6442	22.3824		22.9043	20.8767			19.6311	21.4135		19.1789	17.8172		18.981	17.4517		19.1489	17.6689			21.8199	21.8281		21.8521	17.8348		21.9232	18.677		22.0458
	23.4331	21.7963		18.5178	13.0855		22.2286	22.9819		22.8996	20.2178			22.4021	22.1652		22.1329	21.4541		22.7398	21.9448		23.4674	20.1573			19.3275	20.9596		19.1626	18.2689		19.0631	17.1749		19.1186	17.8783			22.5021	22.8951		21.901	20.6791		21.8964	18.9915		22.0979
	23.6279	22.3033		22.1632	20.4599		21.9436	21.9203		23.3356	19.0001			22.4216	22.2168		22.0947	21.4899		21.829	19.9423		23.1038	18.5091			19.2195	21.0517		19.3123	18.1409		20.0583	18.462		19.2208	17.5294			22.2243	22.5782		21.9059	19.5488		21.8384	19.6456		23.0071
	23.247	20.0352		23.7847	21.5988		22.1789	23.1905		23.2609	19.6796			22.3657	21.7861		22.2729	18.5206		16.8269	13.5139		22.1702	18.0896			20.3007	22.0091		19.1563	17.8793		18.861	18.543		19.255	17.8297			22.587	22.9852		21.9743	19.1145		21.8914	19.1448		22.0329
	23.367	21.5806		18.0633	13.7019		22.4103	23.7018		23.0852	22.6076			22.2867	22.1003		24.1144	22.5447		22.438	20.5622		22.0562	18.5638			19.1798	21.0487		19.1478	18.0509		19.2216	18.413		19.1317	18.1753			21.8501	22.4634		23.0359	20.4746		21.8524	19.1073		22.0018
	22.1965	21.4316		23.1391	18.9955		22.1922	22.9076		22.9982	20.1941			22.3709	22.0648		22.3808	18.6127		22.0855	16.7562		23.5279	20.4764			19.2496	20.7252		20.2471	19.1005		19.1927	19.0112		19.1872	17.8526			23.017	23.197		21.9224	19.1313		21.8411	18.7692		21.9849
	23.1135	18.2298		18.0069	16.2575		22.0701	23.6492		17.0511	12.058			22.2927	19.3022		23.097	21.4944		22.4007	22.3374		16.6172	11.9004			19.3136	20.9311		19.2537	18.2827		19.2327	18.2049		19.1684	17.4896			21.8785	22.7789		21.9719	20.1294		21.8972	18.4825		21.9642
	22.3382	21.6531		18.7964	13.9681		21.8939	22.2191		22.0564	21.6207			22.2732	21.7795		23.1539	21.1533		22.3233	19.8273		21.935	18.5766			20.2563	21.657		19.3064	17.7713		19.209	18.2327		19.1861	17.6443			21.913	20.578		22.8873	23.1148		21.8846	17.4449		22.8441
	18.8579	16.9198		23.2008	20.9241		22.5409	23.5915		23.1226	19.9634			22.4864	22.0871		22.2916	17.2606		17.0873	10.2808		21.9581	21.5482			19.4853	21.2076		19.2484	19.0574		18.9961	17.8105		19.1645	17.3877			21.8807	22.6997		21.8846	18.5129		21.904	19.535		22.0054
	22.3977	21.5737		22.9762	22.3965		22.4778	23.2423		22.2456	18.5922			22.2341	19.5434		22.4713	20.5962		22.0813	22.8412		22.2859	17.4792			20.3287	22.025		19.343	18.0204		19.9982	19.1758		19.0931	18.0111			22.8937	22.7735		21.9398	20.8413		21.8477	19.1409		21.9868
	23.2455	19.0684		16.1489	11.6902		21.8908	19.7112		22.8245	17.8351			22.2541	21.2031		23.3457	23.0165		22.1561	19.1869		21.8742	19.1036			19.2001	18.7904		19.2164	18.7678		18.9395	17.9291		19.1708	17.4516			22.3033	22.8781		22.0062	20.4006		21.8122	18.6429		21.9822
	23.1283	18.0901		23.0566	17.7388		22.2003	23.2144		22	20.7152			22.4532	22.0779		23.2784	20.4715		22.4195	20.4273		22.081	18.7601			20.0238	21.5092		19.4733	18.6017		19.1438	18.0259		19.2227	17.9482			22.5523	22.8548		21.9144	21.3285		21.8344	18.6159		23.3568
	22.1285	16.7803		23.1923	18.8343		21.8422	21.9034		22.3738	18.9577			22.2377	22.1141		23.2172	22.6184		22.0806	18.2752		22.235	19.0875			19.1984	18.6953		19.3088	18.2225		19.0245	18.7507		19.1061	17.5543			22.4998	23.1195		21.9521	20.5558		21.8893	18.5444		21.9378
	22.1331	17.443		20.4631	17.0344		21.8846	22.2699		22.2083	17.3537			23.3051	21.9679		22.1136	17.6272		21.9733	18.0758		23.1743	19.5039			19.9813	21.4164		19.204	19.2668		18.8955	18.4709		19.1789	17.6348			22.0754	20.8136		21.9311	19.2347		21.883	18.954		21.9884
	23.3644	19.3117		23.6949	22.3393		22.0846	23.0534		22.072	22.469			22.5407	22.3731		22.1779	17.0924		22.605	23.1886		23.4008	19.4839			19.7827	21.4591		19.4093	18.4405		20.0299	18.4939		19.2268	18.2487			22.8583	23.4593		21.8797	18.5583		21.8967	18.7826		21.977
	22.3615	21.6017		22.0695	16.143		22.3124	23.5645		23.1989	20.8039			22.3621	22.4134		21.8713	18.7263		18.0132	14.4067		21.2903	17.0946			19.2445	18.5112		19.1975	18.3082		18.9578	17.9093		19.1982	18.1162			21.8812	22.7134		21.8302	18.7092		21.8801	18.3367		22.0261
	23.3232	20.0954		22.0618	17.0473		22.1295	22.8077		22.2304	17.5435			22.3517	21.9396		23.731	21.8291		21.8003	19.0017		22.3899	19.8174			19.2894	18.7592		18.4745	17.3613		19.1327	18.4649		19.1233	17.357			22.0188	20.5673		21.9318	19.9545		23.9636	20.9376		22.7638
	23.1372	19.2198		17.4609	16.236		22.0163	23.5759		23.0334	19.4653			22.3679	22.2707		22.6396	21.9091		22.1265	19.5096		21.5226	17.8183			19.3057	21.1341		19.4178	18.3193		19.1114	17.7651		19.2396	17.7741			22.126	20.6496		22.9935	21.3105		21.9036	19.4234		23.0135
	23.3324	18.8145		17.5861	13.0084		21.8453	22.15		23.1776	20.1372			22.0821	22.01		22.801	22.1602		22.1816	18.8668		21.346	17.3888			19.2005	18.9134		19.36	18.0636		19.1516	18.7154		19.0304	17.3279			22.0432	22.9678		22.0074	20.4845		21.9026	17.7177		21.9664
	24.2776	22.9729		22.8508	21.5944		22.5062	23.5159		22.0719	19.0389			23.294	22.6556		22.7185	21.297		21.7618	17.6581		21.3882	21.2079			19.2507	19.5402		19.353	18.1595		18.9918	18.2596		19.2016	18.0652			22.034	20.6203		21.9051	19.3221		21.96	19.278		23.1166
	22.3479	21.5526		23.7672	21.6724		22.4613	23.2063		22.2908	18.9			23.2799	22.8193		21.8333	20.1994		22.2401	19.5813		17.1498	12.3282			19.4076	20.6479		19.1855	18.6643		19.096	18.4199		19.2368	17.6124			22.0286	23.007		21.8709	19.8099		21.9287	18.9119		21.9549
	23.0999	21.1729		24.025	22.897		21.8682	19.6888		22.3374	18.0131			23.0756	22.265		22.1385	17.7559		22.2645	19.1908		21.5982	18.3096			20.2125	21.349		19.3285	18.2175		20.217	19.1551		20.2488	18.3508			21.9946	19.591		22.5267	22.9391		21.9566	19.7109		22.3464
	22.0257	20.1471		22.0562	17.6521		22.2105	23.2129		23.0924	18.8026			23.3786	22.9004		21.9294	18.2621		21.7412	19.7886		21.979	19.4426			19.6506	21.7775		19.2255	18.2529		19.1656	19.072		18.9376	18.475			22.9042	22.8312		22.1781	19.5476		21.8577	18.8985		22.0385
	22.154	16.7273		20.2165	15.8807		21.8851	21.96		22.3304	22.5399			23.0447	22.8176		22.3014	20.9808		16.7383	13.1585		22.1751	17.5753			20.156	20.0138		19.4707	18.4836		19.1459	18.3448		20.1596	18.3699			22.0022	22.5839		21.9511	22.4537		21.9468	19.1259		21.9686
	23.3715	18.6857		16.1401	12.0587		21.9337	22.3329		22.0444	19.076			23.4064	22.9372		21.9225	20.492		22.384	20.4797		22.3154	19.3087			19.1571	19.6355		19.2301	18.3526		20.2385	19.1803		19.1858	17.2392			22.0716	22.6746		21.9482	18.9102		22.9426	20.3821		21.9527
	23.8957	22.8088		18.8323	14.3428		21.9421	18.8457		23.2419	23.4728			22.0941	22.0604		22.9846	19.2702		22.0255	16.6965		20.8897	16.5676			18.984	18.1712		20.2215	19.0428		19.2296	18.1284		19.1704	17.807			21.991	21.0451		21.8666	17.9455		21.9903	20.4903		22.0136
	22.2206	21.3381		16.2328	11.0586		21.9328	20.775		23.2601	21.7871			22.3323	22.3252		22.2344	21.2954		22.3212	22.239		21.2041	17.6117			19.2758	19.2398		19.1809	18.4184		19.2529	18.2712		18.9653	18.2527			22.0408	22.5071		21.9502	18.6153		21.9424	18.599		21.93
	22.1988	21.1094		23.0497	19.0328		17.9511	15.5409		23.2402	22.4071			22.0652	22.0846		22.0766	18.3244		22.1306	19.6314		21.7706	17.3684			20.1989	22.488		19.0643	18.1168		19.2139	18.2715		19.0824	17.614			23.0086	23.4112		21.957	20.0995		21.9345	19.1734		22.0434
	22.0856	20.1171		19.4667	14.3524		21.8378	21.3435		23.2492	20.095			16.7402	11.6011		22.2139	17.3894		18.3175	15.2459		21.8971	18.5568			20.226	20.1059		19.1335	18.2814		18.9422	19.0428		19.0239	18.0608			22.5513	22.9724		22.0089	20.8845		21.8789	18.1483		22.0048
	23.2587	21.7119		15.4167	13.3257		21.9082	21.5834		23.1213	22.1732			22.3634	19.2565		22.1229	17.5472		22.0335	22.7726		21.3931	17.5099			19.0997	18.7983		20.3647	18.7352		19.1824	18.8411		19.1608	17.7471			22.0556	22.686		21.9367	19.7622		21.934	19.5663		22.0334
	22.2466	21.6605		21.7541	16.71		22.9169	23.0853		22.9825	20.4479			22.3316	22.3914		22.216	18.3834		22.0976	19.1295		22.2249	17.3094			19.2541	18.9114		19.1775	16.2691		20.1279	19.6783		18.9924	18.2481			22.9556	23.1215		22.0926	20.3478		21.9474	19.449		22.0179
	23.2298	21.6432		19.5713	15.0325		21.8001	21.4754		16.0328	15.4656			22.4132	22.8478		22.2734	18.2702		22.3639	20.317		21.5882	17.5575			19.2722	18.9201		20.2922	19.1699		19.1668	18.2618		18.1082	17.0266			22.0276	22.8301		22.0338	20.4021		21.8904	18.6045		23.0062
	22.1776	18.8106		21.9861	17.8654		22.8336	22.9531		16.9348	16.3145			22.7391	22.1261		23.1368	19.5713		22.0441	18.2896		22.3749	17.8355			20.0537	21.9385		19.2381	19.3431		19.1425	18.7507		18.4015	17.4674			22.006	22.0889		21.9189	20.9259		21.802	18.6696		21.9733
	22.2088	21.2897		20.8448	16.4265		22.0573	19.5502		23.8256	19.0438			22.2925	22.1233		23.0103	18.6814		22.5671	23.1681		22.2463	17.3505			19.1768	21.5606		19.1433	18.3346		19.1717	18.3993		18.9713	17.8659			22.0493	22.5951		21.9601	19.0049		21.8909	18.4668		21.9811
	22.1651	17.0726		18.5353	14.3277		23.7676	23.4399		22.107	20.642			22.0737	19.0378		22.9754	19.2622		21.778	19.0152		21.3993	21.1692			19.277	18.2666		19.3518	17.4949		19.091	18.162		19.2181	17.268			22.0027	22.6349		22.0312	20.4		21.9341	18.4226		22.0069
	23.2494	22.727		15.6634	11.252		21.8724	19.8578		23.0559	20.1313			23.1637	22.6488		22.191	17.5427		22.1117	19.4907		16.086	15.6349			19.3113	18.9048		20.3268	18.8991		19.1709	18.2627		19.1347	17.7921			22.4635	22.8768		21.9978	22.6924		21.8638	19.0345		22.0429
	22.2046	21.2345		16.5579	12.2317		24.0289	24.0211		19.5669	17.0714			22.1337	22.2391		22.2626	17.8756		22.1554	18.8371		21.9909	18.2237			19.0793	19.7502		19.2104	18.2982		19.1252	18.0786		19.1665	17.7058			22.019	22.8756		23.0731	23.2366		21.9189	18.7562		21.9498
	22.2112	16.9235		22.0135	17.4514		23.1032	18.923		22.2884	18.1385			23.3866	22.9395		22.3531	21.3613		21.7623	17.6338		23.2782	22.2609			19.0098	18.5986		19.1211	18.3438		19.1436	17.9711		19.2282	17.0417			21.9951	20.0176		22.0053	19.6709		22.9641	20.36		22.0033
	17.4506	12.2708		15.6597	11.7477		21.8165	18.6543		22.2315	18.252			23.3756	22.5974		21.5222	16.377		22.2688	19.6134		21.5908	18.8006			19.1024	19.756		19.222	18.3291		18.847	17.9189		19.1691	17.3168			22.3409	22.8533		22.0418	19.7669		21.881	19.882		22.2231
	23.2454	21.7349		21.9452	21.7021		22.096	19.6434		23.0838	19.346			22.9615	22.5834		22.0416	18.1783		22.3064	19.241		21.8134	17.0329			20.3177	22.5695		19.2924	17.7424		19.1054	18.5765		18.9255	17.7277			21.9352	22.7169		21.8362	19.2588		21.9606	19.2776		22.0741
	22.2167	21.275		16.9125	13.2993		23.5294	19.4973		23.3885	22.7391			22.1114	19.7094		22.0904	18.058		16.0456	12.9497		21.5081	17.1919			19.3345	20.0491		19.3013	18.1861		20.1471	18.7891		19.1341	17.9478			22.0335	20.1899		21.9907	19.6668		21.9084	17.1416		22.0192
	22.1016	20.1501		22.3455	21.3242		15.4478	10.5073		23.1807	18.6159			22.1344	22.2202		21.9492	17.5096		21.8045	19.2835		21.6206	17.7155			19.3354	19.7807		20.3782	18.9656		18.9679	18.5005		19.2618	17.1439			22.549	23.2132		21.5627	19.6258		21.934	18.4122		21.9392
	23.2472	22.7077		21.9017	16.8958		22.1892	18.4257		22.3021	18.701			23.3564	22.7399		21.9835	17.7455		19.3537	16.666		22.2522	17.4687			19.1375	19.0309		19.2258	18.2461		19.0658	18.6779		19.2695	17.2042			22.0102	22.6957		21.9302	19.6211		21.9217	18.4178		22.0049
	22.4523	17.2118		22.1838	20.868		15.2834	12.0635		23.4004	20.0344			22.8104	22.6632		21.9337	19.1703		22.0982	19.2081		22.413	18.0017			19.2601	18.9803		19.2241	17.4302		19.2152	18.1255		19.2874	16.9323			22.7767	23.2578		21.9983	19.7278		21.9366	19.259		22.0297
	23.2058	21.9524		17.3227	13.1496		23.7224	23.4568		21.7367	18.5172			22.6644	22.2888		22.3556	18.4021		22.1562	18.5601		16.997	15.1942			19.2671	19.9194		18.9994	18.4578		19.0698	18.5104		19.09	18.0174			22.1791	23.0321		21.8702	19.5697		21.8274	19.3909		22.049
	22.1608	17.6209		22.1399	17.7145		23.9288	23.7195		22.3938	19.1448			23.3678	22.1253		22.0053	21.387		22.2946	18.951		22.342	18.06			19.2397	18.4066		19.155	18.0323		19.1558	18.4561		19.2187	17.9505			21.9636	20.429		23.9901	20.8694		21.9619	18.6925		22.0016
	22.3979	18.4681		18.0336	14.1287		22.7914	23.5425		22.0632	19.5842			22.0977	19.0552		21.7004	19.2244		22.4769	18.9537		22.8451	19.1884			19.0422	18.8193		19.3075	18.3853		20.1526	19.7195		19.2824	17.3559			22.3173	22.88		22.0121	20.1602		21.9197	18.7517		22.0024
	22.1548	17.5382		22.1944	21.0656		22.7915	23.5413		22.6742	17.67			22.3354	22.3034		22.3676	21.7409		22.3547	18.8299		21.8979	19.8206			19.9644	21.6036		19.394	18.7591		19.1795	18.023		19.2502	17.5396			21.8706	22.7671		22.0092	19.4292		21.901	19.8049		22.0554
	22.1872	16.4158		22.0369	17.6467		17.5225	14.7904		23.1148	18.5946			22.6493	22.3229		22.5399	18.2991		21.8252	19.6277		21.2346	19.0139			20.243	21.8281		19.2582	17.5912		19.1782	17.5749		19.2386	17.5519			22.9385	23.218		22.0097	20.0596		21.9463	18.3227		23.059
	22.5479	21.2648		18.7445	13.2763		17.1107	15.0482		22.3905	22.5217			22.7827	22.303		22.4986	17.9324		19.2923	19.6702		22.0001	21.418			20.258	21.7393		19.3063	17.8103		18.5762	18.3706		19.2581	17.0585			22.0396	22.6718		21.9263	19.4852		22.9401	19.7683		21.9695
	22.176	19.0411		19.1793	13.2624		14.9996	11.5112		22.3145	20.0557			23.1726	22.6764		21.9757	18.1306		21.7944	19.3961		21.8829	21.2465			19.6826	21.3556		19.0296	17.9571		19.1455	18.1861		19.2365	17.8862			21.9582	20.406		21.8501	19.6904		22.9899	20.6799		22.3907
	22.1794	16.8401		21.9621	20.696		14.7574	12.261		22.2024	22.3444			22.8891	22.5596		21.9578	18.2206		21.5185	21.9274		21.6838	19.6488			19.2294	20.7633		19.3472	18.4052		19.1751	17.7097		19.2615	17.3605			22.7886	22.8428		21.9742	20.1985		21.9581	17.9982		22.0202
	22.7092	21.5748		22.986	21.7699		14.6367	11.4383		22.14	21.3911			22.3773	22.3449		22.3492	18.2061		22.2001	18.7116		21.8404	19.0072			20.2601	21.5261		20.3494	18.9173		19.1603	18.912		19.2775	17.3782			22.6067	22.9089		21.9227	20.2979		21.9176	18.5722		22.0373
	22.9177	21.7824		18.156	14.581		21.9994	23.0087		22.3216	18.4791			23.3602	22.5485		22.4792	18.1755		22.1227	18.36		21.9106	20.0057			19.094	18.8305		20.2303	21.6261		19.1836	17.6838		19.2679	17.1744			22.8682	22.925		21.8688	20.8412		21.8215	18.5235		21.9629
	22.3643	21.3421		22.9062	22.6659		15.7547	10.7622		23.872	22.3679			23.3719	22.7347		22.005	18.6181		23.1916	23.9877		22.3737	18.7597			19.1594	20.3462		19.1782	18.1654		19.2179	17.6377		19.273	17.3471			22.8781	22.9692		21.8776	18.8925		21.8371	18.756		22.0115
	22.6693	21.2563		22.3572	21.3597		23.146	19.0172		23.2607	18.4777			23.1132	23.0942		22.0246	18.4435		21.995	15.7187		21.1427	18.8031			19.2944	20.8804		19.2298	18.1727		19.195	17.4434		20.1334	18.4884			22.2356	22.8512		21.931	20.2897		21.7777	18.1454		22.0743
	23.0891	22.1481		21.9958	17.8062		15.6653	11.6079		24.1947	23.5471			23.2414	22.6764		22.1817	17.6005		22.1454	19.3371		21.4136	19.0987			19.3365	19.4228		19.2414	17.9634		19.0901	18.1959		19.2646	17.3747			22.1253	21.0509		21.9669	22.5715		21.9163	19.658		22.0073
	22.2307	16.9672		21.5111	16.8422		16.0891	11.9241		24.3875	22.9742			22.9341	22.726		22.3461	18.5954		20.8056	16.9902		22.5115	22.5546			20.0784	21.6547		20.2678	18.7655		19.1606	17.9097		19.1567	17.3301			22.1	20.758		22.9919	23.12		21.9218	19.1961		22.055
	15.5062	13.062		22.2996	21.5547		22.057	22.8046		22.6333	21.0925			22.2079	19.2708		15.8824	14.7129		20.8178	17.0961		22.2806	18.7079			18.9873	18.8252		20.166	19.2887		19.2233	18.0382		19.2887	17.4752			22.9657	23.3531		21.9771	19.5981		21.8275	19.1115		22.0598
	22.515	21.3135		16.3236	12.848		22.482	23.6614		23.3545	19.0602			22.8106	22.2596		22.2479	17.3429		21.8735	18.1547		21.3679	17.514			20.2433	21.8922		19.191	17.9569		18.9544	18.2461		19.1446	17.9889			21.9253	20.6075		21.9925	19.702		21.9664	18.4745		21.9919
	22.1944	16.8653		19.2761	14.1082		21.1918	21.5447		23.1999	19.4904			22.9822	22.4955		22.6565	21.6697		21.8668	18.2769		22.4633	19.7518			19.3376	19.4172		19.1053	18.6351		19.1724	18.5054		19.1385	17.7096			22.9735	23.011		21.8348	19.2232		21.9474	19.5815		22.0033
	22.3325	21.3612		22.6755	21.5996		16.2236	13.7211		23.2031	22.2976			22.3514	21.4787		21.9858	18.8794		17.728	15.676		21.8678	19.5901			19.5792	21.0976		19.1152	17.7801		19.1041	18.3442		19.2851	17.2459			21.9917	22.0406		21.9654	19.5999		21.8487	19.293		22.587
	22.2248	17.3896		15.6386	14.2076		14.7335	10.3339		22.3838	18.6279			22.3038	22.171		22.5294	18.3864		22.1987	18.9457		21.4448	17.1589			20.328	21.8446		19.1643	17.8006		19.0323	18.166		19.1843	18.4513			22.9365	23.3259		21.9159	19.8596		21.7673	18.5868		22.0748
	23.1541	22.2933		23.147	21.6536		15.132	10.3791		22.6467	17.6943			21.9227	19.9988		22.2279	17.4994		22.1214	18.7369		22.1923	19.4601			20.3598	21.8091		19.2161	17.7842		20.1246	19.0461		19.1449	17.8953			22.9249	23.0786		21.8943	19.6249		21.9088	18.0306		22.0353
	22.9897	21.5501		19.0061	14.8202		14.8892	9.88807		23.1319	22.7523			22.3138	21.8121		16.5724	9.67705		23.1129	23.19		21.7273	17.9799			19.2061	19.1286		19.2599	17.6399		19.188	18.2563		19.1773	18.348			22.0406	23.0223		21.9755	19.7208		21.8218	19.3048		22.0236
	23.0836	22.1471		24.0586	23.3735		22.0263	19.6535		22.481	21.1169			23.278	22.0654		22.2422	19.7288		21.8267	18.1723		21.6843	16.4549			19.3065	20.8762		19.0765	17.9322		19.1815	18.0071		19.2223	18.2742			22.2658	23.444		21.8954	19.5611		21.8205	18.6497		22.0589
	22.2801	21.2326		16.9571	12.8203		15.729	10.1429		22.7774	21.8257			22.6074	22.0633		22.0904	18.5085		21.8403	19.0659		21.3652	18.714			19.318	20.0783		19.1064	18.1284		19.1292	17.47		19.2177	18.451			21.9715	22.7651		23.9743	20.9283		23.0039	21.0643		23.074
	22.3984	21.4397		23.0179	18.4009		22.1684	19.3681		22.3981	18.7239			23.1068	23.1294		22.1072	18.1983		22.0118	17.8291		21.5343	18.0502			19.3601	18.2943		19.2623	18.1415		19.0514	17.6544		19.2386	17.7674			22.0017	22.812		22.0387	20.1865		21.8151	18.8974		22.971
	23.0236	22.3446		17.9123	14.6594		22.2323	21.654		22.3892	18.5577			22.5022	21.9198		22.2829	18.9074		16.2882	12.2948		21.9304	18.8819			20.3369	23.1134		19.0636	18.3469		19.1916	17.8338		19.3077	17.4413			22.6511	22.8309		21.9965	19.4947		21.8851	17.6592		22.0522
	22.1084	18.9892		23.9464	23.0854		17.481	13.22		22.3298	17.8657			22.3056	21.2123		22.6752	21.9909		21.7471	18.6396		22.0604	17.5759			19.3941	18.7829		19.2664	18.26		19.0069	18.7284		19.2416	18.2021			21.9474	22.5787		22.055	20.0842		21.7607	18.4217		21.9366
	22.2331	20.7755		17.4625	12.6799		16.7443	12.6424		23.7802	21.3041			22.3559	22.0468		22.2197	16.7918		22.705	19.29		21.872	18.6732			20.3548	22.2355		19.1206	20.29		20.1659	18.9325		19.2685	17.378			23.0414	23.1939		21.9418	20.9526		21.7942	18.8745		22.0358
	22.1913	17.0399		21.7472	21.3817		23.0478	23.7658		22.9199	20.2501			22.3582	22.063		22.7617	21.7301		21.673	19.3125		22.2343	19.1899			19.7116	21.5244		20.2963	22.2957		19.0659	17.9629		19.2764	17.098			23.0613	23.4124		21.9986	19.9976		21.8814	18.9821		22.0213
	22.5911	21.3878		16.5058	12.8109		23.1755	21.9513		23.3575	19.0358			22.7065	22.4947		22.1236	17.6645		22.3236	19.0719		17.3292	13.2111			19.297	19.7538		20.1583	18.4487		18.9972	18.5446		19.2373	17.7361			22.5651	22.5217		21.9762	19.5631		21.8102	18.8658		22.0114
	22.2639	21.0732		21.7726	20.5332		23.1733	19.743		23.2724	19.7067			22.6358	22.7334		22.2078	16.9803		22.7009	23.1981		21.7937	19.0115			19.3892	21.1979		19.2229	18.1405		19.095	17.7303		19.2831	18.2602			22.1667	23.0177		22.0318	19.3489		21.8302	18.333		21.9971
	22.0279	21.5903		22.0202	17.7082		15.5498	10.7283		23.0914	22.6177			22.3833	22.2057		23.2943	22.3966		21.7005	19.9454		18.4042	16.181			19.2677	18.8913		19.0526	20.2259		19.0035	18.6968		19.1763	18.0707			23.0581	20.8399		21.9835	19.0372		21.8885	18.5947		22.9852
	21.9671	21.0257		22.4971	21.5484		21.8306	21.7982		23.0076	20.1752			22.3138	22.0159		17.029	12.5486		17.3764	14.1266		21.6325	18.2664			19.2759	19.0226		19.2411	17.8646		19.1455	18.3236		19.2882	17.9651			22.0711	22.9891		22.0049	19.8318		22.621	19.893		21.9752
	21.9951	20.0738		22.1097	17.6408		22.0386	23.0659		16.978	12.2195			22.8749	22.3362		22.0588	19.709		21.7857	19.5517		22.6984	21.7324			19.2797	18.7224		19.2356	18.0058		20.1017	18.8392		19.1837	17.5214			22.6448	23.023		22.0988	21.0351		21.8317	18.5518		23.0158
	22.1582	20.9414		23.0723	22.4797		23.2699	19.2779		22.048	21.6089			22.3634	19.3587		22.4243	18.7569		20.3837	20.6402		22.2325	18.9195			20.3923	21.8496		19.2451	18.173		19.1484	18.159		19.2577	17.6629			21.9459	18.5618		22.8419	23.4874		21.8384	18.3354		22.0695
	21.9847	21.0966		22.2137	18.8002		16.2796	12.6528		23.0943	19.9715			22.4012	22.3929		22.3277	17.5087		21.7779	19.3163		20.4194	16.5991			20.3933	21.8583		19.28	17.973		19.0492	18.0493		19.2685	17.4257			21.9418	22.7843		21.8795	19.121		21.8961	17.9435		22.0581
	22.0668	21.1943		19.3716	14.5603		16.8191	12.5588		22.2117	18.5929			22.3064	22.0231		22.8111	22.4491		21.0491	21.3439		21.7056	19.3122			19.2182	20.4318		19.1298	18.5096		20.1737	19.0816		19.2141	17.8559			23.0195	22.9085		21.9962	19.0863		21.908	18.5248		21.9438
	22.0286	21.2672		19.242	14.7661		22.0635	22.7884		22.8134	17.8741			22.5875	22.6589		22.4181	17.9858		22.1363	18.5794		21.5503	18.1248			19.2714	20.2434		19.2921	18.0208		19.0933	18.0043		19.3061	17.3016			21.9708	23.094		21.8992	19.8599		21.9112	19.0799		22.9968
	22.3405	21.0748		16.9169	12.5813		22.4837	23.5755		21.9792	20.6746			22.3665	20.1479		22.1157	18.3002		22.0734	18.2094		22.3724	18.6602			20.2295	19.2949		20.2958	18.8891		18.8904	18.157		19.0426	17.927			22.9477	23.1811		22.0171	19.8241		21.9023	18.3802		22.0551
	21.946	20.9225		23.3863	22.8009		22.2528	18.5853		23.1901	21.912			22.533	22.5946		22.6374	20.421		23.1551	23.8783		23.1122	22.839			19.3476	18.0445		19.2106	18.4156		18.6709	17.8981		20.179	18.3234			22.8216	23.1132		22.0953	20.0785		21.9493	18.2776		22.0689
	23.4395	22.663		22.1355	21.8044		22.3226	19.5854		23.3395	22.5012			22.285	18.3938		22.0034	18.0197		21.9663	15.8002		22.1259	18.0194			19.2712	20.2892		19.2582	18.2796		18.9561	18.2726		19.1867	18.5754			22.8569	22.9385		21.9191	19.8757		21.9025	20.1073		22.006
	21.9844	21.2239		22.091	21.3921		23.1166	23.0752		22.6475	17.6451			22.4018	22.3664		22.0446	17.7625		22.1119	19.2552		22.022	18.5085			19.3102	18.6509		20.2675	21.8498		19.1243	18.2138		19.2019	18.072			21.9132	22.8932		23.0764	21.0183		21.8393	18.3325		21.982
	22.009	16.7597		21.8147	16.9219		23.162	18.4407		22.2889	18.9131			22.7529	22.4597		22.0058	20.5123		20.6432	16.8034		21.8662	18.0094			19.1818	19.1161		19.3609	18.1429		19.1986	18.4904		19.2466	17.836			22.1448	23.302		21.9752	19.9817		21.864	18.7863		21.8568
	22.2082	18.8542		19.8317	15.8718		23.7206	23.6074		23.1481	18.2741			22.3336	22.083		22.3095	21.4454		21.3441	17.4603		21.9423	18.1094			19.3268	20.3894		19.1112	17.8949		18.7366	17.6869		19.1164	17.3993			21.9301	22.6828		21.9933	20.5861		21.8865	18.4112		23.014
	23.0607	22.2662		22.2016	21.1908		23.1271	18.9883		23.4199	19.3161			22.7658	22.6983		22.1957	18.3397		21.856	18.1656		21.9874	17.4409			19.1645	18.6426		19.4021	17.7756		19.108	18.417		19.1908	17.5696			21.896	22.6775		21.9821	19.4344		21.864	18.8748		21.8768
	23.2448	21.9295		22.1433	17.7821		21.4806	21.3903		22.4214	19.2568			22.726	22.8702		22.0581	18.5643		17.6229	15.4272		22.0816	19.5705			19.2725	20.1246		20.1089	18.6368		19.1846	18.3475		19.2203	17.3741			22.5948	22.7204		21.8623	20.4924		21.8109	18.9453		21.8359
	23.0628	22.2955		22.0933	21.2491		22.2093	19.4328		22.3178	18.5448			23.3778	20.4038		22.0026	18.0688		22.1844	18.8653		22.107	18.0023			19.8772	21.6762		19.32	17.9506		20.1412	19.2595		19.124	17.663			21.8667	22.5163		21.9405	19.7344		21.9129	18.8396		22.588
	23.06	22.2171		22.3303	20.7103		22.2485	21.6557		23.1225	22.7814			23.2375	22.8888		22.0481	19.0045		20.0044	16.247		21.5943	19.8988			19.2901	21.1725		19.1612	18.3637		19.2191	18.3522		20.1706	17.9608			22.9573	23.083		22.0192	21.1097		21.9173	18.9568		21.9331
	22.2512	19.9476		18.9222	14.2642		17.194	12.6157		22.3885	21.0389			23.4134	22.5419		21.981	18.9307		22.1339	18.7599		21.94	18.352			19.2235	18.2198		19.1233	21.1507		19.1703	17.8259		20.1556	19.0764			22.9938	23.2858		21.9409	18.8591		21.8696	18.8145		21.998
	22.034	17.1385		22.2388	18.0364		16.0018	11.507		22.7348	21.8024			23.1351	23.0987		23.261	21.8617		23.0902	23.1198		21.8767	17.9413			19.3059	20.6974		19.1871	17.4935		19.2097	17.6816		19.1036	17.6894			22.4961	22.4212		22.0167	19.9281		21.8002	18.9248		22.0147
	22.2249	16.9543		18.1222	13.4856		16.7896	12.1428		22.3293	18.6803			22.2101	22.7437		23.0219	18.6799		21.8267	18.0995		21.9288	18.5621			19.226	18.5716		19.2531	17.8227		18.8673	18.4376		18.1508	16.2385			22.1163	22.8942		21.9724	19.2299		21.9345	19.3302		21.969
	23.2461	22.518		16.3835	12.1615		23.0395	23.7193		22.2756	18.5171			22.5421	22.6838		22.9972	21.2271		21.8524	19.0542		22.395	20.4784			19.0109	18.4104		19.2111	18.1679		19.2387	18.045		19.0906	17.8102			23.0349	20.7906		21.976	20.1832		21.9331	19.2605		22.0413
	22.0391	20.3048		23.1681	20.0781		23.1113	21.8795		22.2871	17.8197			22.3222	22.111		23.025	18.4215		21.9005	17.6034		21.3915	19.0283			19.2795	21.1723		19.1309	18.8425		18.9313	18.4583		18.3596	16.4669			22.036	22.8806		22.0149	19.525		21.8828	19.0947		22.0344
	22.174	17.8969		23.3553	22.7633		22.8092	17.1841		23.7091	21.2572			23.312	22.874		22.4021	18.7613		16.504	12.1388		15.5329	12.849			19.2898	20.859		19.044	18.4326		19.2188	18.0702		19.07	17.319			22.6283	23.0504		21.9991	18.4312		21.8863	19.6239		22.8212
	22.8753	21.5918		21.7072	17.3448		22.9766	18.8406		24.0312	22.6794			22.2174	22.1497		22.0984	18.0411		21.759	18.6498		21.6148	16.4135			19.3969	21.0478		19.2127	17.6513		19.2074	18.212		18.4345	16.3102			21.9519	18.5347		21.9928	19.8991		21.8228	18.3661		22.9048
	24.107	22.6551		18.0718	13.363		16.5562	12.9389		23.2401	19.6914			22.4	19.4939		23.2179	21.0528		22.7331	19.3274		20.8355	19.6417			19.0786	18.7171		19.2797	18.4217		19.184	18.3639		19.0595	17.185			21.9646	19.7555		22.0711	19.1441		21.8587	18.8911		21.9731
	22.1634	21.2948		16.7559	12.2084		23.0229	23.2592		23.0241	22.5844			17.1182	13.8123		23.1224	22.1937		21.7119	19.345		16.8127	13.2708			19.249	21.1038		19.1754	18.3157		18.9976	18.6849		19.6155	17.2915			21.9846	22.8289		21.877	20.2419		21.9257	19.0122		21.9453
	22.2021	21.414		21.9686	18.1862		21.9148	19.8186		23.3827	19.7969			22.6142	22.6315		22.2712	18.3806		22.3483	19.0697		21.6088	16.061			19.0869	18.853		19.0516	18.3752		18.8561	18.4079		19.1435	17.386			22.0052	23.1372		21.9816	19.6837		21.9467	18.482		21.9309
	23.0613	18.109		17.1856	12.4427		22.275	18.6374		22.901	20.0639			22.0113	18.0805		23.308	21.3137		22.7347	23.2024		17.281	13.2068			19.2506	20.2382		19.2277	18.5023		19.3063	17.8727		19.1139	17.5713			23.053	23.0357		22.0474	20.2778		21.8685	18.9971		21.9941
	22.333	21.4697		18.5308	14.1454		22.3606	19.6465		21.979	21.5972			22.737	23.4137		23.1648	22.2215		21.7661	20.0019		22.2876	17.1669			20.1811	21.6901		19.2521	18.0495		19.2634	18.0912		19.0935	17.7465			22.9702	23.2448		21.9656	19.6362		21.9356	18.7606		21.9241
	23.0526	21.2076		20.577	16.2351		23.1181	23.0733		22.1616	18.5664			22.8098	22.6933		19.7012	15.982		17.4244	14.1025		22.2754	16.447			19.1285	18.0215		18.4934	17.2706		19.2495	18.2909		19.1355	17.3936			22.0528	19.4465		22.0175	19.7091		21.7843	18.7951		21.9704
	22.4642	21.0356		22.1668	17.8017		23.1555	18.4506		22.7747	17.873			22.2889	21.7441		21.7617	17.6931		20.762	16.2905		21.7956	17.7759			20.2465	21.9777		19.2079	18.4784		19.2321	18.1643		19.1407	17.5354			22.7342	23.4049		21.8644	20.1311		21.9069	19.6523		21.9678
	22.232	20.323		22.1872	19.6695		23.6507	23.5674		23.2442	19.4374			23.2941	23.3583		23.2665	16.5492		21.8215	17.86		23.3184	18.8454			19.1355	18.9111		20.2598	19.113		19.233	18.0088		19.1596	17.3801			22.7081	23.102		21.7837	19.2841		21.9369	19.0469		22.4227
	23.213	21.3929		16.1811	16.011		23.0561	18.9139		21.8979	20.6707			22.2004	21.9197		22.3985	18.2224		21.9619	15.1317		21.5115	16.6232			19.2612	20.4695		19.1292	18.1912		19.2012	18.2178		19.1707	16.8243			22.0009	22.7376		21.9067	19.4724		21.9658	19.5254		21.9412
	23.0868	18.8287		22.6606	21.3652		21.3792	21.3273		23.3446	19.1758			22.4622	20.3448		24.0288	22.7372		22.8076	19.8517		20.8426	19.4472			20.2844	22.0073		19.4867	17.5031		18.9674	18.4817		19.1602	17.6016			22.024	20.1475		21.9653	20.0037		21.9275	18.4103		22.0098
	22.2582	17.5686		22.1403	17.9396		15.1773	10.1031		22.3552	19.1736			22.0025	20.6883		22.2953	20.1363		21.8488	18.2241		22.4658	19.1362			20.3662	21.8207		19.2451	17.9851		20.1262	18.6576		20.1756	18.5913			22.9549	23.1435		22.8536	23.4459		21.8127	19.3871		21.9988
	23.0934	21.3845		19.3109	17.2779		16.3258	10.4927		22.2525	18.5057			22.2369	22.2652		23.2026	21.8952		21.7726	19.4285		21.4243	17.9366			19.1927	19.4268		20.4063	19.4433		18.9546	18.8091		20.2116	18.0187			22.7225	22.49		21.9549	20.1556		21.9443	19.095		22.1016
	23.157	22.505		23.0562	19.0429		24.0723	24.2182		23.0299	22.6863			22.8577	22.9023		22.2657	18.6557		22.2251	22.3228		22.9679	19.3767			19.2308	19.1244		18.1715	14.3246		19.1844	17.9792		19.2228	17.6055			22.0366	21.1579		21.9795	19.9118		21.9187	18.4309		21.9978
	23.1324	18.6376		22.0459	22.3223		22.8355	17.1623		22.3355	20.9517			22.0913	20.8122		22.1306	17.3351		22.9421	19.254		22.0562	18.6024			19.2602	20.433		19.0956	17.8072		19.1454	18.0866		19.2162	17.6307			22.1613	22.4983		21.8585	19.7877		21.9988	20.0631		21.0667
	23.4891	21.5792		22.982	18.5358		22.7678	18.5685		22.6771	21.7906			22.0952	20.7402		22.3131	17.571		21.9144	17.4754		21.04	18.8734			20.1794	21.3099		18.1273	14.6061		18.9631	17.6971		19.2663	17.5102			22.7967	22.9764		22.9512	20.8603		21.8432	18.899		21.137
	23.1404	19.6859		22.0068	17.828		23.0105	23.2253		22.2768	18.6325			22.2422	21.9856		22.3301	18.7535		21.7637	18.2249		21.9735	17.6413			19.2618	20.6684		19.2783	18.4681		19.0752	18.4507		19.186	17.0498			22.6131	22.6784		21.8834	19.8708		21.9225	19.9825		21.953
	23.4709	22.4516		18.6878	14.0181		23.1778	20.1737		22.2482	18.3951			22.0901	20.9224		22.026	17.4741		22.9385	21.0531		21.283	17.8796			20.3084	21.7912		19.3234	18.8118		19.0698	18.4508		19.1891	17.5598			21.867	22.8142		21.881	20.4493		21.9536	18.7126		22.0383
	23.6021	21.9347		15.7984	11.0115		21.9538	19.8532		22.2539	17.751			22.1909	21.1403		22.3831	18.5743		21.7586	19.2834		23.0359	20.0538			19.0409	19.6861		19.101	19.0144		19.1238	18.3018		19.1792	17.225			21.9699	20.4385		21.9074	19.3104		21.7747	18.359		22.0448
	22.0435	16.9212		22.7785	18.8806		21.9767	18.0233		23.6877	21.2274			22.4106	22.4885		22.1434	17.5955		22.7437	20.2303		23.4198	18.3747			19.2223	19.231		19.4021	21.5858		18.9062	17.9384		19.2145	17.4335			21.8642	22.7219		21.8175	20.394		21.9311	19.1912		21.7534
	23.2714	22.4618		22.7784	22.0575		21.9416	22.6294		24.0178	22.6527			22.4107	22.482		23.4897	23.3002		19.9829	17.3843		22.5698	21.3194			20.3455	21.962		19.2464	17.9682		19.1455	17.7824		19.2373	17.3713			21.7769	22.5154		21.8742	19.6797		21.9541	18.6984		22.0034
	23.2225	17.5442		22.2428	18.6826		23.1649	19.71		23.2373	19.7005			22.2901	21.7077		23.1666	21.9326		23.0089	22.7781		21.5983	17.6543			19.2269	19.1043		19.5317	19.225		19.1411	18.1254		19.2168	17.7357			22.0377	22.6426		21.9473	21.0247		21.9914	18.9415		21.8925
	23.5575	22.4749		23.17	18.2673		17.0502	12.4191		23.0451	22.6073			22.67	22.8298		21.1986	17.1802		21.77	19.6273		22.1188	19.3823			19.1639	19.4808		19.0967	17.6116		19.1937	18.4338		19.1945	17.8802			21.9896	19.709		21.8969	18.795		21.9994	19.2002		22.0453
	23.2579	22.2333		22.8612	21.7077		23.1862	19.7706		23.3915	19.7881			23.0811	23.0047		21.9291	18.551		22.6043	19.2817		22.1385	18.143			19.2787	19.0276		19.0641	18.1887		18.8476	18.4531		19.2271	17.6917			22.5398	22.7717		21.9306	19.8166		21.9039	18.9151		21.9556
	23.5644	22.037		22.4642	22.2354		22.7703	22.7664		22.9417	20.1176			22.2432	21.8856		21.9338	17.2569		23.9756	24.0757		21.2483	18.0079			19.5799	21.5907		19.0897	18.6805		18.9478	18.0741		19.1836	17.7714			22.8444	23.0724		21.9266	19.1561		21.9073	19.7206		22.014
	23.3801	21.2685		22.211	21.0694		22.4184	22.921		22.0274	21.64			22.6481	22.5321		21.9676	18.6285		18.0347	18.2253		21.7916	19.0074			19.6879	21.595		19.0631	17.8737		18.9063	18.2354		19.209	17.3611			21.9442	22.6652		21.9366	20.1304		21.9577	20.2088		21.933
	23.3634	18.4318		22.6595	22.0271		23.2583	20.263		22.2213	18.6017			22.3428	22.9247		23.2098	22.2571		22.4959	21.6821		21.372	18.4071			19.3988	21.3995		19.2334	17.8257		18.7353	17.8287		19.1474	17.6659			23.0494	20.9578		21.9442	19.402		22.004	19.1151		22.0648
	23.0653	21.8501		16.8175	13.2726		21.993	19.9151		22.8355	17.8833			22.1978	19.2396		22.6981	21.6571		21.9792	19.7922		22.9913	22.6348			20.2596	20.3015		19.5308	18.4072		19.0694	18.5835		19.1951	18.0083			22.1059	21.356		21.956	18.3615		21.9171	19.7621		22.0387
	22.3579	17.8598		19.9891	15.3604		21.9999	18.0479		23.2821	19.5039			22.2005	21.7099		22.0876	17.0308		22.9782	23.0594		17.3463	10.9624			19.2628	21.4129		19.2425	18.3237		19.2043	17.9348		19.2339	17.7974			22.9489	22.738		21.9345	19.8515		21.9682	19.2416		22.0108
	22.5359	21.3124		22.0804	20.5531		21.9538	22.6331		21.9687	20.7063			22.1543	21.1013		23.7225	22.9035		22.0304	19.11		22.2449	20.7876			20.2369	21.7342		19.2143	17.573		19.9889	18.9216		19.1436	18.1836			22.0245	22.8754		22.0184	19.0615		21.9754	19.247		21.8903
	23.0526	22.0403		22.1066	20.4812		23.1097	19.6078		21.9923	22.3637			22.1212	21.9379		23.3579	22.7945		22.9363	23.2835		23.1785	18.4681			19.2248	19.3133		19.299	19.816		19.1467	18.0713		19.2206	17.4123			22.9073	23.2324		21.8661	20.2206		21.9422	18.9463		22.0195
	23.5627	21.8856		22.0347	17.3932		17.9577	14.9391		23.3641	19.5446			22.3159	18.5768		22.43	18.6947		21.8092	19.1811		22.6705	18.848			19.0793	21.3965		19.2536	18.1582		19.23	17.9175		19.2285	17.5463			22.3949	22.3174		21.9587	19.6747		21.9599	18.6081		22.0611
	23.0861	21.7085		22.1988	21.5993		23.1826	19.7483		22.9791	19.431			23.216	21.8781		22.2258	17.8458		21.8113	19.8349		23.0448	19.3146			19.2189	19.3326		19.2958	17.9566		18.9314	18.0118		19.1854	17.9949			22.0502	22.9147		21.9137	19.5085		21.9733	17.584		23.0759
	23.9731	22.5775		22.0516	19.7486		22.3757	17.7975		22.1519	18.7102			22.3838	22.4309		21.961	17.1697		22.6286	21.8151		21.6961	16.5474			19.1683	18.5224		19.1295	17.8105		20.6256	19.8938		19.248	17.4482			22.4408	22.6715		22.0196	20.2336		21.9568	19.6344		22.0061
	23.2914	20.1162		22.2359	21.6671		24.099	23.7667		23.2983	18.853			22.3667	22.3944		22.3301	18.8082		22.6959	23.255		22.1892	18.138			19.1387	20.5126		19.3059	18.0515		19.2198	18.3753		19.1311	17.6119			22.097	20.3133		21.961	19.6195		21.9167	19.247		23.1882
	19.2193	18.0558		21.9758	20.202		24.0598	23.7138		22.2579	22.4466			17.9537	15.4011		22.9217	21.8641		21.8245	21.6175		21.3015	16.7682			19.4991	21.2874		20.4611	19.0125		19.2986	18.5035		19.2511	17.4733			22.727	23.0275		22.0063	19.7491		21.8575	18.7343		22.0667
	22.5423	21.1705		18.5489	14.6837		16.2614	13.5001		21.9143	18.9595			22.1196	20.0088		22.3632	18.5012		21.7953	18.5322		21.9906	17.7941			19.1974	21.2737		19.326	18.8396		19.1012	18.2361		19.2698	18.3388			23.1146	24.307		21.8904	20.1796		21.875	18.654		22.4214
	23.2794	22.3325		22.7428	22.1898		21.8692	19.7861		23.0865	22.3085			22.7841	22.2565		22.1285	19.8326		21.7743	19.5282		21.8858	18.5538			19.8308	21.3436		19.3378	18.402		20.2452	18.8832		19.2553	17.9047			23.0052	20.8631		21.8815	19.495		21.9502	18.6629		22.0971
	23.1885	22.2729		22.9468	22.2286		21.8552	17.7673		23.1982	20.0219			22.0617	19.0703		21.9894	17.5477		21.6496	19.161		23.4073	18.6708			19.2512	18.951		20.3156	18.8569		19.2947	18.0017		19.218	17.7328			21.9745	22.9003		21.9477	19.5133		21.9478	19.0759		22.0497
	23.264	17.1427		17.2166	13.0702		21.8614	22.5344		23.1858	19.5975			22.0756	21.9446		22.3548	17.9886		22.8747	20.3076		21.5427	17.2764			18.9926	19.3787		19.3667	17.8845		19.0885	18.9585		19.1851	17.5277			22.0751	22.5418		21.9678	20.0273		21.9383	18.8739		21.9884
	21.9192	21.4773		22.0865	18.2638		22.2384	18.9002		23.1137	22.2047			22.433	21.4234		22.9722	15.6728		22.9028	22.6334		21.7821	18.2136			19.2748	20.5431		19.2494	19.6043		19.2143	19.1339		19.2647	17.5854			22.09	22.1598		22.8787	23.5033		21.9127	18.4224		22.0801
	23.1078	21.2009		22.0946	18.0241		15.9742	13.1401		23.1436	18.7528			22.4907	22.516		23.1282	19.8008		21.717	19.5322		17.5916	11.0088			19.281	21.0335		19.167	18.3388		19.1855	18.2354		19.2209	17.7371			22.0337	20.4961		21.9769	20.1947		23.9778	20.982		21.9671
	20.3111	19.7468		16.0431	11.3575		18.3156	13.8689		21.9659	18.7347			22.123	21.7202		15.983	12.0999		22.5133	19.1892		22.1714	18.5564			19.345	20.4159		20.4021	19.2001		18.133	17.5399		19.0643	17.1617			23.0184	22.315		21.9799	20.4281		21.9046	19.4469		22.0805
	22.2909	21.7337		22.7428	22.0073		23.3779	20.3585		23.7895	19.0116			22.3883	22.3903		23.2079	22.4307		23.9141	23.9647		21.6547	17.6558			20.3599	22.4356		19.1864	17.73		18.1693	17.6331		19.2313	17.2493			22.5568	23.045		21.9384	21.294		21.8959	17.6906		22.0405
	22.3301	21.8015		22.053	17.4945		21.8397	19.7492		23.1856	19.6522			22.0563	19.6929		23.1057	19.9189		17.8879	17.9897		21.7119	16.964			19.2733	20.1408		19.1761	18.5271		19.2163	18.231		19.2644	17.3013			23.0014	23.3987		22.0415	20.088		21.9465	19.2681		22.0644
	22.439	21.2222		22.0276	20.2553		21.8633	17.7892		23.2089	18.8636			22.0792	18.1513		22.3345	17.4378		22.4502	21.5522		22.4994	19.0867			19.3012	20.6973		19.2246	18.4369		19.1973	18.2387		19.1972	17.639			22.0356	22.8774		22.2007	22.3808		21.9255	18.8942		22.0377
	22.1899	17.1234		23.1187	22.216		21.8326	22.5294		23.3682	22.8686			22.0888	21.943		22.2301	17.7741		21.955	19.7179		21.7537	17.9163			19.323	19.1399		19.8347	19.8703		18.9301	18.3487		19.2842	17.9375			22.0322	22.7142		22.9754	20.8451		21.9577	19.723		23.0257
	22.3449	21.7909		23.2299	22.2736		22.24	18.8972		23.2605	19.7996			22.6045	22.2672		22.3232	18.5309		22.9342	22.9949		22.2744	18.9906			19.3087	20.571		20.3843	18.93		19.0353	18.8044		19.2531	17.726			23.0694	23.2095		21.9332	19.0136		21.8147	18.9248		21.9946
	22.1482	21.5889		22.7355	21.6213		16.7239	12.617		22.4304	19.3801			22.6886	22.6092		22.3777	18.4529		22.0015	19.0391		22.9258	20.9232			19.1987	19.1708		19.1691	18.1865		19.0906	18.4916		19.1671	18.0154			22.0542	20.9225		22.0473	22.1428		21.9232	19.0618		21.9854
	23.8721	22.5401		22.4884	21.6585		18.0697	13.6585		22.3123	17.8543			22.2019	21.8272		23.1873	19.6696		22.9183	23.2296		23.4947	20.2153			19.3432	20.5181		19.1674	18.0495		19.0074	18.7752		20.283	18.6448			21.8928	18.4389		22.0478	19.1893		22.8855	20.3399		21.9997
	23.244	22.591		21.9832	17.0135		22.2782	19.3284		23.1701	18.7279			22.6019	22.6529		23.0918	18.7937		21.8099	19.1305		23.1224	18.655			20.3433	21.7323		19.1939	17.9462		19.0959	18.076		18.1061	16.8307			22.0041	22.933		22.0739	22.0907		21.9444	20.4141		22.0378
	22.3156	19.5859		22.2691	20.9786		22.6985	22.7161		23.1872	19.3801			23.1561	22.7743		23.0615	19.374		21.8023	19.7953		22.1858	18.1562			19.3004	18.5894		19.1951	18.0351		19.1581	18.1318		18.3835	16.8271			22.5119	23.0238		22.1259	22.5665		21.8928	18.5609		21.8894
	23.7494	22.4585		17.4953	13.4309		23.1928	22.0333		22.2459	18.7235			23.3283	22.4413		22.2684	17.6485		22.626	21.7878		22.0649	18.6452			19.3408	20.7262		19.3434	18.2758		19.1082	18.0774		19.2399	17.9417			21.9915	19.8895		21.957	19.7267		21.8505	19.0939		21.9318
	22.1781	21.3906		22.2476	17.8363		23.3753	20.4322		23.3192	20.0118			23.066	23.0666		22.3466	17.999		22.6794	23.1918		23.542	20.5505			19.3062	18.283		19.0162	17.6472		19.1245	17.7453		19.2459	17.6561			22.64	22.9885		22.0883	19.7663		21.8078	17.3311		22.1413
	22.2377	16.7317		17.2153	12.4107		23.118	19.4321		22.2866	20.6751			22.1481	22.6639		22.4352	21.4463		21.8278	21.5999		16.5034	11.7514			20.2926	19.8725		19.3065	19.6364		20.1645	18.8034		20.2025	19.0056			21.8523	22.7103		22.0564	22.3333		21.7865	19.9078		21.7547
	20.2047	18.4945		22.2535	21.1801		22.6442	22.5937		19.0929	14.712			22.4051	22.5671		21.5494	16.3577		21.82	18.4976		21.9376	18.5881			19.6087	21.4585		19.1234	18.1363		19.0271	18.3025		19.0859	17.988			21.9243	23.0425		22.0397	20.1392		21.8432	18.7879		21.9636
	23.1132	21.2643		22.0843	17.7561		23.1001	21.8678		23.2354	18.7208			21.9435	21.6528		22.1019	18.2603		21.8078	19.5256		21.9655	21.5752			19.1338	18.9998		19.1431	17.7814		19.2471	18.0391		19.1712	17.9532			22.9897	23.0103		23.0497	19.983		21.8543	18.3107		22.0014
	22.1984	19.1125		18.8477	13.954		23.3415	20.3385		22.1308	22.2849			23.241	22.7984		22.1379	18.099		22.8683	23.3723		22.2925	17.5639			19.3935	20.5518		20.0418	19.0565		18.9957	18.4985		19.1679	18.2465			22.1133	20.4729		21.9385	19.5459		22.9229	18.9177		22.9826
	22.9457	18.3629		19.2552	14.1724		23.1336	19.4189		21.7987	18.6361			22.1519	22.06		21.9928	17.6416		21.9865	19.3669		21.8525	19.1444			20.2406	19.5519		19.0594	17.6807		20.1075	18.854		19.0004	17.8351			22.9798	23.3156		22.0028	19.7362		21.8464	19.1108		21.9392
	21.281	20.4991		22.0281	20.779		24.0872	24.2563		23.1357	19.9843			22.3076	19.4969		22.0184	17.7673		21.849	20.2263		22.0537	18.7525			19.372	18.4753		18.8206	17.808		19.1742	18.1141		19.1273	17.7541			22.0116	22.5407		22.9638	21.2042		21.8597	18.2912		21.9232
	22.0975	19.0956		23.0707	21.9019		16.1687	11.0421		23.088	19.4754			21.9468	17.9034		21.9925	19.2203		21.9941	18.9207		22.1707	18.944			19.3472	20.427		19.2695	17.681		19.1895	18.5566		19.1188	18.0782			22.0481	23.1233		22.9596	19.7769		21.8178	18.9256		22.6206
	21.2592	20.5141		18.2258	14.6104		23.836	23.5844		23.0354	22.1016			22.5197	22.5309		22.368	18.3778		22.8135	23.3548		23.1632	19.4818			20.3753	22.1867		19.5925	17.7828		19.2125	18.1584		19.1074	18.0379			23.055	23.1362		22.8988	20.6518		21.9047	19.223		22.0061
	19.9505	15.0535		22.9539	22.7164		17.0427	16.4688		23.0709	18.6317			22.6578	23.2767		22.0356	21.4148		21.715	19.653		23.4098	19.5934			19.2747	21.2581		19.2533	17.8369		19.2416	18.2145		19.0581	17.5847			22.0333	19.9977		21.9004	20.6073		21.9122	19.6628		21.9357
	23.4625	21.8153		22.4128	21.4221		22.4437	22.3903		21.9354	18.6774			22.7151	22.589		22.3898	21.7873		22.0216	18.9188		21.2558	16.9978			19.3363	18.767		19.2712	17.4326		19.1507	17.9713		19.0371	18.0107			22.0663	19.515		21.9553	21.9462		22.8857	20.5289		22.1144
	23.6461	22.3435		22.0558	17.9354		21.9519	21.6439		23.735	18.9651			22.2092	21.6903		22.5513	18.2901		20.4152	15.5591		22.2775	18.9146			19.2736	21.435		19.5559	18.9262		19.0909	18.3865		19.1198	17.2442			22.011	19.8484		21.9163	19.0709		21.9084	18.8519		22.0009
	23.2868	20.0591		22.3329	21.5892		22.2979	18.7316		23.1397	19.553			23.2379	23.2423		22.5087	17.9555		22.3285	15.9387		22.2863	21.8821			20.2536	21.9431		19.4916	18.0631		19.16	18.2445		19.0851	18.2832			22.7447	23.451		21.9747	21.9523		21.9132	19.2845		21.9546
	23.3957	21.5971		16.7066	13.1767		23.3247	22.5179		23.1788	18.8173			22.1163	21.8807		21.9895	18.1723		22.1607	19.3731		22.3061	17.2826			19.8053	21.4805		20.3975	19.0707		19.0971	18.0518		19.1127	17.7105			22.0541	23.0454		22.0443	22.4109		21.8649	18.4575		22.0053
	22.1722	21.4369		19.3458	14.3312		22.2972	19.6114		23.3271	22.8164			22.3881	20.3291		21.9754	18.2134		18.5581	16.8617		22.2121	18.0692			19.4455	21.2477		19.2861	17.8661		18.9383	18.5797		19.1624	18.3787			22.088	20.7031		21.8979	19.6616		21.8797	19.7119		21.8681
	23.1247	18.195		22.7012	21.6219		15.9768	12.7489		23.2432	19.7629			22.1678	22.1969		22.345	18.1793		21.7668	21.0074		22.2407	18.1493			19.2059	21.0812		20.3026	18.2234		19.2553	18.1213		19.1703	17.9471			22.7099	23.1489		22.0359	19.703		21.8662	19.0648		21.9128
	22.3368	21.6615		16.2251	11.7094		16.1803	14.0017		22.4117	19.3444			21.8837	20.5693		22.4748	18.1394		22.0512	18.9031		23.2653	22.2455			19.6885	21.3633		19.2326	18.1617		19.0412	17.994		19.218	17.4701			23.1367	23.4966		21.9956	22.2588		21.9214	18.72		21.9422
	18.4031	16.4807		15.6247	14.1993		23.0186	23.0386		22.2754	18.054			22.7878	22.8285		22.0136	18.6026		21.7563	18.5849		21.8797	19.2052			19.7153	21.476		19.1543	17.8337		19.1439	18.0688		19.2278	17.5585			23.1161	20.8725		21.9792	20.0494		23.947	21.4221		22.9887
	22.3778	21.5942		17.4312	12.8951		23.1231	18.5088		22.3192	17.8101			22.0291	20.7507		22.0021	18.4122		21.9823	18.6994		22.1622	18.5387			19.4581	21.3999		19.2502	17.2611		20.1581	18.6443		19.1367	17.5208			22.7473	23.0015		23.0037	19.873		21.9574	19.5333		22.038
	23.1168	18.0822		23.1168	21.5431		21.9225	21.5963		23.1862	18.672			22.0363	20.6849		22.1633	17.5461		22.4968	23.2681		22.2097	18.181			19.6572	21.1425		20.22	18.5136		19.0707	17.8739		19.1601	17.7679			22.6654	23.1285		21.9156	19.485		21.92	18.9767		21.9454
	23.2603	19.1153		19.0301	14.9712		21.9286	21.5734		23.1969	19.34			22.0287	20.8416		22.3208	18.5311		17.228	12.2329		21.8119	18.4906			19.1959	21.4844		19.1518	17.898		18.9695	17.9309		19.171	17.8881			22.0068	22.8538		21.9819	19.7171		21.9147	18.6028		22.7151
	22.1584	16.8874		24.0591	23.3506		22.3707	22.2462		22.2813	18.6738			22.1242	21.113		22.2234	17.4182		21.748	19.3051		22.3179	17.806			20.1047	21.5624		19.5558	19.862		19.1467	18.2173		19.217	18.1428			22.0354	20.2561		22.9592	21.2073		21.9356	19.7659		21.9952
	22.1517	17.4962		17.6618	14.0819		22.2185	18.6246		23.3746	20.0314			22.3414	20.6009		22.6194	21.6409		21.9931	18.3462		22.2173	19.8421			19.475	21.1686		19.4917	18.1133		19.1333	18.0327		19.2065	18.4905			22.8802	23.0798		22.97	19.7817		21.908	19.2469		22.1159
	23.361	19.3016		22.994	18.312		23.2723	22.434		22.3506	20.7124			22.3475	22.4242		21.9254	18.7944		21.8982	21.4087		22.2104	19.4065			19.5387	21.9397		19.6536	19.0501		19.1564	17.9535		20.2086	18.6984			22.6393	22.4324		22.9473	20.6797		21.9506	19.1126		21.9179
	22.3238	21.6267		17.9035	14.6039		22.2663	19.5738		22.3622	19.1273			22.2289	21.6762		22.4791	18.3336		22.7297	20.5864		22.2088	18.8841			19.5586	21.493		19.6205	18.4985		19.1322	18.4108		19.1771	17.8456			22.0721	20.4296		21.9797	20.7391		21.8801	19.5243		22.0369
	23.315	20.0737		16.8935	11.8936		23.0496	23.0321		22.1804	22.2972			22.3474	22.4249		22.1695	17.4664		21.9652	18.3663		22.2648	19.2816			19.5434	21.204		19.159	18.2748		19.0517	18.3311		19.236	17.4715			22.0714	19.7466		21.9123	18.7433		21.9761	19.8162		22.0414
	23.0812	19.2322		23.9246	23.0558		23.0289	18.3407		23.2797	19.1298			22.6116	22.7532		22.0979	17.9321		22.2268	21.2701		21.8066	18.8462			19.2118	21.769		19.1194	18.4472		19.1314	18.2482		19.1776	17.9258			22.3058	23.151		21.9989	19.5161		21.972	19.614		21.9772
	22.2806	21.5386		17.3245	12.3226		22.7885	21.8932		23.173	17.6441			23.0376	22.9744		21.4693	19.8886		21.8839	18.3473		21.9617	17.7537			19.4086	21.5034		19.4271	17.8552		19.0686	17.9766		19.1754	17.8117			21.9916	22.8389		22.067	20.3107		21.9817	19.6546		21.9096
	23.3235	18.7882		21.7444	21.3656		23.3337	22.5864		23.2237	17.8636			22.1934	21.8979		22.9731	21.1676		21.8133	18.6599		21.7648	18.0516			19.0499	18.7621		19.1927	18.9668		19.0547	17.9818		19.2626	17.5807			21.972	21.0673		21.9908	20.7809		21.9078	19.6729		21.9991
	24.2525	22.937		21.7393	20.49		22.8007	18.9704		22.3325	18.286			22.5929	22.498		22.833	20.6928		21.6366	19.5309		16.5513	12.4917			19.5378	21.6334		19.0119	18.1234		20.1946	18.8619		19.2289	18.212			22.0048	20.4004		22.0038	19.3701		22.003	20.3075		21.9891
	18.3198	16.6705		21.993	17.5002		22.1498	21.5705		22.3077	19.8413			22.3307	22.8726		22.149	20.5759		21.9779	18.8529		22.8821	21.3583			19.0918	20.9208		19.303	19.5486		19.1524	18.657		19.279	17.5346			21.9559	19.9461		22.119	19.4067		21.9368	19.0958		21.9965
	22.1225	16.4967		22.4033	21.3385		16.8839	12.5651		23.189	19.8529			22.151	19.228		21.9205	20.0481		22.2549	15.9693		21.782	17.2878			19.2341	18.6285		20.2114	18.7098		19.2042	17.9851		19.1872	17.8386			22.1668	22.6533		21.9356	20.1625		21.9275	18.5036		22.0375
	23.1802	19.9629		20.9076	16.5204		15.7552	11.529		21.9974	20.0849			22.1598	21.715		22.9892	17.7838		22.0302	19.203		21.9655	17.0752			19.2589	18.3497		19.3009	17.9888		19.171	18.5838		19.2586	17.6457			22.2567	22.9147		22.8734	20.6324		21.9084	19.2856		21.9449
	23.1701	19.9703		22.0261	17.3809		22.9407	23.6788		23.3809	19.0826			22.3171	19.5682		22.047	17.8589		18.8615	16.8669		21.984	18.0234			19.1178	18.2402		19.2615	18.1272		19.1609	17.9566		19.1817	17.7223			22.106	23.0417		22.1126	19.2061		21.8507	18.0201		22.052
	21.9836	21.2186		23.0046	22.399		22.3909	19.5827		23.2112	19.8495			22.1327	21.1193		22.1593	21.2338		21.7253	20.9451		21.8538	17.4778			19.2523	20.7261		19.2167	17.4958		19.1866	18.4073		19.1538	17.6936			22.3201	22.5509		22.0625	18.7064		21.9638	19.4453		22.0601
	22.3216	22.1877		17.1349	11.994		22.7263	21.8175		23.2493	20.0936			22.1097	22.0105		23.208	18.181		22.03	18.898		21.7339	18.6146			19.0543	18.6281		19.3137	18.051		19.2019	18.467		19.0908	17.8188			21.948	19.8453		21.9234	19.778		21.9261	19.2146		22.0912
	23.3003	22.6259		22.0863	21.2865		23.3152	22.5098		22.3293	17.7537			22.329	18.5506		22.1748	21.6711		17.605	13.648		18.2048	15.599			19.2296	20.4711		19.3336	20.2207		19.1002	18.6162		20.2455	18.2975			21.9884	19.935		21.9537	18.9207		21.8803	19.3081		22.0757
	22.2072	16.59		21.1033	19.6899		22.7832	18.8929		23.3237	22.6965			23.2179	21.9072		22.5493	22.4362		21.7383	18.5526		21.8524	18.4282			19.1479	19.4205		19.2676	17.6477		19.0844	18.1288		19.2093	17.668			22.412	22.5502		22.0998	20.1664		21.8657	19.2113		22.0862
	22.2268	21.2242		23.1855	22.9696		22.1338	21.5517		22.4011	18.5732			22.3845	22.4128		22.1047	17.6208		21.8684	18.5628		22.1887	17.2595			19.0522	20.3162		19.0453	19.5724		19.2423	17.9704		19.0617	17.8501			21.9422	20.3371		22.0157	19.0076		21.9263	19.1649		22.0507
	22.5307	22.2267		21.8566	21.1265		16.8025	12.3228		21.9536	18.0161			22.3886	22.3748		21.958	19.2608		22.4817	23.2272		22.2083	18.7917			18.3543	18.5179		19.2078	18.302		19.2563	17.9846		19.1759	17.4045			22.0062	22.8922		22.0382	18.853		21.9822	20.0633		22.0812
	21.9662	21.3202		22.3685	21.6009		22.9703	23.6957		23.0248	18.3684			18.3556	15.6858		16.8477	15.5605		17.2664	12.0457		21.9444	20.0971			19.0772	19.65		20.313	19.291		19.0938	18.626		20.2069	18.2085			22.6416	23.6517		22.0623	20.9177		21.8786	18.311		22.0546
	22.9769	22.3832		23.2809	22.2069		22.448	19.6544		22.0006	17.9545			22.4132	20.6292		22.1152	18.2767		21.7501	19.309		22.8511	22.8085			20.3402	22.0057		19.1714	18.3572		20.2265	19.2226		19.1769	17.1234			22.9218	23.1494		21.9354	19.8982		21.9805	18.9422		22.0801
	22.217	20.8946		21.906	18.3338		22.8056	22.821		23.0087	18.3198			22.1721	20.0459		22.2437	17.2495		21.9804	18.3457		17.7103	17.3316			18.9223	17.3993		19.1785	18.2884		19.1798	18.011		19.0133	17.5022			22.0002	19.9883		21.9551	20.6939		21.9739	18.6081		22.089
	22.1737	16.8197		22.1515	21.6728		16.0244	11.6179		21.989	21.2798			22.3951	21.4199		22.2473	17.6415		22.0032	18.3289		22.5415	17.9766			19.702	21.8493		19.2966	18.3847		19.2288	18.4374		18.9313	18.1464			22.5323	22.999		22.0407	20.0645		21.9722	19.1881		22.1285
	23.2133	22.0428		23.2707	19.8119		23.0966	23.6271		22.9428	22.6752			22.407	20.916		23.253	22.3554		21.9077	21.4189		22.264	19.3767			19.7792	21.7059		19.1619	17.9994		18.6162	17.0091		19.0245	18.2228			22.9778	23.148		22.048	19.5068		21.8466	18.6597		22.8652
	22.3806	22.1067		22.1083	18.5148		23.846	23.4925		22.9422	22.4511			22.3718	21.0185		23.1227	22.1105		22.7656	20.6272		21.5458	15.6006			18.9892	18.0451		20.3591	18.8506		18.7271	18.0613		19.1221	17.7199			22.958	23.1631		23.975	19.8677		21.8852	18.9822		22.9476
	22.4114	21.0985		22.1158	21.6698		16.0563	11.0334		23.2897	18.9648			22.3926	21.9421		23.1945	20.8699		21.9821	18.4286		22.2728	19.138			19.5057	21.0983		19.5531	18.5083		19.1499	18.3969		19.1274	17.6288			23.0241	23.5705		22.0606	20.6334		21.9926	19.1189		22.0415
	21.9749	17.521		22.8869	22.4797		23.853	23.482		23.0883	19.6812			22.4593	22.6697		22.2692	18.4764		22.2523	21.2907		21.1289	19.362			19.1652	21.4332		19.3133	18.5808		19.1726	18.0319		19.154	17.9152			21.949	18.9018		22.9761	19.3989		21.8772	18.996		22.0094
	23.0925	19.6351		22.0678	18.5162		23.1884	19.1361		23.1979	20.0244			23.3593	23.2489		22.3289	18.2357		21.917	18.4108		22.4963	19.2138			19.2561	19.598		19.4903	18.3672		19.1724	18.0082		19.1644	17.4963			22.0335	20.8573		22.0824	19.2112		21.9242	18.4323		21.9741
	22.1756	21.2037		18.8554	14.121		16.6556	12.4279		22.2588	17.6739			22.4299	22.5991		22.4545	18.0754		21.8848	18.7687		21.8994	16.4329			20.2165	19.9089		19.1866	18.8368		19.0796	17.9068		19.1842	17.5183			22.044	20.3371		21.9835	19.4168		21.8003	18.8393		22.0533
	21.9923	21.6356		22.4269	21.4635		22.3683	23.3254		23.2511	22.5994			22.6707	22.3953		22.2258	20.8034		21.8608	20.8921		21.4092	19.4587			19.1768	20.2304		19.1317	18.298		19.1819	18.5392		19.1774	17.4955			21.928	20.4932		21.9523	18.4456		21.9533	18.6993		21.9695
	22.0178	21.5551		22.2134	21.3633		22.0198	22.943		22.3504	18.5033			22.4389	22.4586		21.9361	18.231		22.249	19.5821		21.7126	18.6812			18.959	20.2209		18.6947	16.8068		20.2553	19.0068		18.9491	17.7082			22.8999	23.0619		22.062	19.9196		22.7198	20.0294		22.0236
	21.9694	21.9482		22.5708	21.7214		21.8863	22.5327		21.9224	17.959			22.6485	22.4716		22.4204	18.0027		16.6509	12.0851		21.4689	18.0107			19.3931	21.4807		19.202	18.0929		19.2705	18.3655		19.2196	17.2007			23.0301	23.4059		22.0639	20.2283		21.9144	18.6384		21.9864
	22.1551	20.7031		22.919	22.7479		22.0086	22.8548		23.0353	18.2492			23.4554	22.242		21.9467	17.915		22.2859	18.7402		21.3538	19.1517			20.0571	21.7848		20.1875	18.8955		20.1403	19.1082		19.1045	17.8189			22.0056	23.0086		22.0217	19.4751		21.945	18.4498		22.4507
	22.5075	22.392		22.2776	18.7878		23.7621	23.3611		21.9947	17.9846			22.4385	22.7585		21.9344	18.2243		22.3512	18.9128		22.2817	19.533			20.2703	22.2688		19.2748	18.4058		19.0719	18.216		19.1651	17.6241			22.0345	20.695		21.8983	19.3372		21.9614	18.0436		21.9559
	21.9938	21.9018		22.2855	21.8579		15.9421	10.5283		23.0142	18.2002			22.5611	22.7664		22.2527	19.2205		23.043	23.4663		21.802	18.0806			20.2602	21.8611		19.3454	18.1386		19.2711	18.5403		19.1792	17.7729			21.9313	22.9194		21.9011	19.1395		21.9445	18.5727		22.028
	22.0036	21.7229		22.8046	18.6834		23.8039	23.3933		22.0064	21.2877			23.4821	19.4401		22.0158	18.0435		23.1753	23.2777		21.7449	16.6955			19.347	19.8809		19.1194	17.8937		19.2435	18.2239		19.1711	18.3003			21.9643	19.6181		22.7898	20.5108		22.8504	20.2894		21.9925
	22.0837	18.8562		23.4046	20.2109		23.1139	19.0768		22.9798	22.704			22.5011	20.5075		22.3575	18.1803		22.5766	22.4295		21.4892	19.1235			19.3233	21.6863		19.1733	18.0871		19.2083	18.8426		19.1474	17.942			23.0425	23.2709		21.9859	19.0618		21.9875	19.1843		22.0941
	16.6737	12.1859		16.2734	11.4297		16.5982	12.3172		23.0073	22.5629			22.4278	22.4705		21.9982	18.6095		23.1349	23.803		21.5913	18.0021			20.2216	22.066		19.0381	18.3378		19.1695	17.9971		19.2224	17.3385			22.8228	22.7772		21.9578	18.6108		21.9534	18.4536		21.9856
	21.9839	17.694		22.3166	21.8392		22.351	23.2851		22.9953	18.9571			21.7532	16.0726		22.0334	18.4838		22.3392	17.769		22.02	19.0262			19.3524	21.0953		20.2778	19.6268		18.944	18.2749		19.0837	17.9648			22.4302	22.9374		21.8852	19.6534		21.9787	18.3441		21.0402
	22.4774	21.6871		22.4475	21.0303		22.0207	22.9342		22.1806	17.7604			23.351	21.8337		22.4434	20.9216		21.7192	18.4265		22.099	17.6598			20.312	22.6286		19.1227	17.9111		19.2331	18.1102		19.2358	17.3419			21.9727	22.6324		21.9141	18.8791		21.9416	20.161		21.9077
	23.0439	22.0329		21.8959	19.0746		21.8994	22.5347		23.025	22.06			23.3516	21.4722		22.2776	20.8364		22.1782	19.1444		21.9328	18.7274			19.3302	18.7435		20.2057	18.6233		18.9734	18.0174		19.2271	17.8772			22.0297	22.7096		22.0199	20.0679		21.89	18.3981		22.0127
	22.0335	21.7359		23.9178	23.2102		22.0201	22.8561		21.9741	19.2604			22.2739	22.2757		22.008	21.1885		23.1635	19.622		22.2755	19.2934			19.1495	19.0655		19.0451	17.9988		19.1243	18.6142		19.2022	17.7502			22.0264	22.5573		21.9772	18.9212		21.949	18.4717		22.0189
	23.1887	17.586		22.9069	19.1789		22.2731	23.4935		18.9107	18.0191			22.562	22.3629		22.0203	18.384		21.7424	20.4124		17.3752	13.4567			19.4025	20.091		19.1829	17.4576		19.0911	18.3687		19.1259	18.1705			22.0286	22.7006		21.9793	18.7903		21.9056	18.8404		21.722
	22.015	21.5832		20.1514	16.0589		22.2407	22.1418		21.9841	19.2022			23.3362	22.1143		23.3784	16.7741		22.2489	19.333		22.0215	19.2346			20.3108	23.0159		19.0412	18.2591		19.0034	18.7646		18.9318	17.8361			22.6577	22.7328		22.0121	20.8754		21.9137	18.9645		21.9798
	22.0031	20.2696		22.8291	22.146		17.2857	13.6425		21.9693	20.0222			22.2941	22.6272		22.4722	18.3668		22.0951	18.5579		21.6954	18.1679			19.3006	21.4595		19.2383	18.5779		19.1201	18.1519		18.9639	17.2201			21.9808	22.8309		21.8992	19.8923		21.8372	18.9968		22.0534
	22.0068	21.7398		18.4055	15.0838		22.908	20.4124		23.3232	21.0653			22.4246	22.6096		24.0877	22.8493		21.6101	19.16		22.7375	21.7779			19.0395	19.9678		19.1673	17.5312		20.1148	19.1086		19.2539	17.9804			21.9824	22.1758		21.9542	20.683		21.9618	18.9082		21.7774
	22.6299	21.3366		22.1659	18.6221		14.8566	11.3581		23.2216	19.1138			23.3636	19.2819		23.2486	21.9763		22.7843	20.4656		22.2902	18.9589			19.1948	21.7743		19.17	17.7581		19.146	18.6044		19.1194	16.9065			22.0428	22.6525		22.0071	20.0345		21.9211	18.8361		21.9392
	22.1653	20.8927		22.3326	17.5134		14.2298	11.279		21.8512	18.7834			22.3886	20.3326		22.3071	20.1764		22.1212	19.3332		20.4975	16.8332			19.2723	21.571		19.0566	17.7954		20.1382	19.2298		19.2478	17.6575			21.9218	22.5581		22.0144	19.4176		21.9692	19.0268		22.0008
	22.187	20.8759		22.8933	21.7611		23.3977	23.0832		23.6293	18.647			22.3079	22.3232		22.315	18.726		22.119	19.2554		21.7036	19.5358			19.1101	19.4262		19.0486	17.819		20.2304	19.6466		18.6593	17.6455			22.877	23.0549		23.9428	19.8473		21.9877	19.3999		21.8982
	22.4273	22.3162		21.9626	16.9425		23.5265	19.4861		23.003	21.852			21.6397	15.8563		22.3548	17.6524		21.7251	19.2236		21.5903	17.9615			19.2338	18.8581		19.202	17.9743		20.1401	19.1145		19.2349	17.6557			21.9586	22.0124		22.0407	20.6045		21.8107	18.9942		22.0067
	24.0565	22.7007		22.4849	22.2297		14.4609	9.99752		23.2407	19.9668			23.2655	21.7155		22.3676	18.8126		21.5876	19.0624		22.4072	18.6848			19.305	18.2988		19.2152	18.0569		19.226	17.9633		19.1698	17.9751			23.0529	23.7757		22.0516	19.136		21.98	19.3685		22.0428
	22.3603	22.0582		22.6647	21.9331		15.0147	10.3235		23.0201	19.8579			23.2828	21.3685		22.0539	17.4661		23.0586	23.6963		23.1349	22.8722			20.3245	21.9975		19.1164	17.6894		19.1119	18.7095		19.2376	17.8499			21.944	22.7938		22.9488	19.3486		21.9251	19.1879		21.9338
	22.2494	20.5301		22.2371	21.0385		14.9585	11.7867		23.1707	18.3105			21.8429	19.1801		22.4119	18.613		22.2821	17.7367		22.0556	18.1593			20.2523	21.6569		19.1999	17.7421		19.0152	18.5998		19.1428	17.6614			22.1353	22.301		22.0005	19.4086		21.8998	19.631		21.9609
	22.5586	21.4627		16.5782	12.5853		22.9347	20.5554		23.1586	19.4702			17.1794	14.4182		22.1512	17.6172		21.697	18.3384		22.038	18.0453			20.3167	21.4905		19.2622	17.8811		20.2025	19.3004		19.2559	17.6464			21.942	20.0116		21.9915	18.4551		21.8435	18.4082		21.9508
	22.2697	22.2813		19.9537	15.3628		14.8785	9.31275		22.8173	17.6722			21.8919	19.909		23.5174	23.328		22.16	19.0855		21.8845	18.0351			20.026	21.936		20.106	18.619		20.284	19.1325		19.2404	17.5586			22.3628	22.8986		22.0637	19.9128		21.8598	18.9613		21.9903
	21.9339	19.4344		22.3361	21.956		22.4144	17.9637		20.6556	16.6684			23.1597	23.0903		23.187	21.9563		23.1283	19.5696		21.9705	18.2019			19.3071	19.421		19.3347	16.9209		19.0861	18.1092		19.1913	17.1859			22.0443	20.2104		22.0823	20.265		21.9584	19.0312		22.0749
	23.1691	20.5733		22.0494	20.544		23.7	23.3637		22.5956	18.3155			22.3664	22.5319		21.252	17.2728		21.7255	20.3963		22.0655	19.7551			20.1441	21.5592		19.2331	17.8627		20.2538	20.0418		19.297	18.001			23.0466	23.348		22.045	19.5462		21.9784	18.5124		21.9026
	22.22	21.3434		22.0673	20.4056		23.7519	23.428		22.8988	18.6612			23.1597	23.244		21.9416	18.5713		22.2322	16.4866		21.6794	20.3417			20.1979	20.0175		19.2766	18.963		19.261	18.5063		19.1215	18.117			22.0032	22.7474		21.9765	19.3892		21.8723	18.9908		22.9969
	21.9604	21.2238		21.9826	17.4132		22.4349	23.3687		23.3114	20.955			22.3537	22.5711		21.9161	17.3075		22.2386	19.3617		22.0548	17.9551			20.2892	21.7828		19.295	17.2798		19.2086	18.1101		19.289	17.4941			22.128	22.0824		21.9417	19.1854		21.9502	18.7802		21.9831
	23.0953	22.4689		22.0992	18.0542		16.308	11.9258		23.2507	17.959			23.4924	22.4108		21.9684	18.6783		22.0886	18.5562		21.9367	18.2911			19.2491	21.3332		19.214	18.1284		19.2161	18.407		19.2055	17.4897			22.0745	19.9751		21.9887	20.0376		21.7244	18.662		22.0616
	22.4244	21.4198		18.067	13.9803		22.3158	23.3276		23.229	19.0521			22.1332	19.8369		23.2261	22.2541		22.7929	20.4864		21.866	18.0629			19.1928	20.5345		19.5917	21.6193		19.0543	18.1068		19.2584	18.0386			22.0072	20.4959		21.9856	18.9984		21.8803	19.6507		21.9952
	22.4958	21.5163		22.073	18.6193		22.0034	23.0055		23.0334	20.1906			22.3577	22.4116		22.7366	21.6872		22.1319	19.3495		21.8986	18.4684			19.2424	20.2996		19.1815	18.4234		18.9847	18.9269		19.196	18.0637			22.1866	22.7303		22.286	20.7388		21.9292	19.037		21.97
	22.1893	19.831		18.0352	13.7723		21.8452	22.552		23.3585	18.3886			22.3494	21.6643		22.021	16.8084		22.1688	19.3506		22.3713	20.4513			19.2276	21.3076		19.1506	17.9983		19.2231	18.4279		19.2292	17.1695			22.68	23.0092		22.0872	20.51		21.9539	19.5048		22.9377
	22.8059	22.6261		21.0644	19.7015		22.0043	22.936		22.5833	16.8724			22.2649	18.5895		23.735	22.8953		21.7258	19.2249		21.3847	19.2298			19.2835	21.5619		19.2627	18.146		19.1123	17.8565		18.9305	16.9529			22.6198	23.3837		21.9724	19.9222		21.9058	18.3417		22.9888
	23.2892	21.9654		23.0363	22.874		22.2382	23.5239		23.358	19.4646			22.3347	22.3821		23.3362	22.7627		21.7141	19.322		21.9366	18.0852			19.042	18.5239		19.3164	18.1346		19.2468	18.2919		19.2314	17.8255			22.2173	22.9143		21.9163	19.2586		21.6508	19.1027		22.754
	22.1999	16.5111		17.336	13.1701		17.2306	13.6148		23.3788	18.1957			22.1223	19.8272		22.4192	18.6556		22.0837	18.5494		15.7986	13.7056			19.0439	18.8492		19.173	18.4327		20.1626	19.2316		20.2632	18.3584			22.0577	20.6701		22.1296	19.3854		21.8734	19.0164		21.9408
	22.8249	20.4838		21.8582	18.3226		22.8848	20.4518		22.9959	20.1245			22.0911	22.0751		22.2196	17.7363		22.1124	17.7908		21.6882	18.816			19.2652	19.8667		19.2761	18.1452		19.2965	18.8121		19.2386	17.963			22.817	22.8904		21.9977	20.5678		21.7449	17.9675		22.0646
	22.1997	16.4315		22.1596	18.2552		22.7099	19.0438		23.2896	17.8265			19.8114	20.1004		21.9402	17.1491		21.7606	19.8619		20.8545	19.9454			18.9863	20.2009		19.2936	17.5658		19.2729	19.3223		19.1543	17.7552			22.064	20.7958		22.994	20.104		21.9069	19.5107		22.0197
	22.5788	21.5818		22.0723	21.6423		21.7822	17.0585		17.2613	15.469			22.3347	22.526		22.2653	18.7348		21.5176	19.0869		16.8138	13.9138			19.6639	21.5231		19.1492	18.398		20.2439	19.62		19.2278	17.402			22.4759	22.9828		22.0466	20.2038		21.8842	19.2474		22.0412
	22.3941	21.5125		22.3255	17.8933		22.9551	23.4833		23.3318	20.2343			18.3668	16.1998		22.3104	18.4064		19.2483	16.1525		21.5902	16.9697			19.0983	19.3915		19.0715	17.6161		19.2159	17.6728		19.2331	18.5446			22.1366	21.1152		22.0107	21.1837		21.9075	18.2237		22.0381
	22.7624	21.4889		22.075	18.5064		23.7775	23.4441		23.3309	19.7804			22.4981	22.7871		22.4953	21.4075		21.5759	18.1978		17.2187	13.3319			20.4502	22.6329		19.1745	18.4924		19.2323	18.1777		19.2561	17.9249			21.959	20.6358		22.0109	20.3255		21.9529	19.9305		22.0685
	22.205	19.4689		17.9754	12.7253		23.8341	23.5175		23.0879	19.0027			22.2619	20.0576		22.2879	20.9317		22.3899	18.9983		22.2322	17.1218			19.532	21.6399		19.1008	18.1175		18.9849	18.6492		19.1216	17.6544			22.0672	22.8695		21.9973	19.1245		21.8964	18.5118		21.9044
	23.206	21.4767		22.0359	21.6235		22.4871	23.4354		21.7658	18.5669			22.3715	22.6719		21.798	17.6617		21.7778	19.7395		22.2513	18.9379			18.9428	19.0514		19.1048	17.1633		19.2262	18.1997		19.1333	17.7736			22.8783	23.3001		22.0335	19.8344		21.8881	18.8221		22.0262
	22.786	20.3725		22.7936	22.3985		16.2502	11.7864		23.5543	18.4724			22.3492	22.5531		22.1864	19.6506		22.1474	17.8173		21.7542	18.0767			19.3021	21.2977		19.0458	16.9014		19.1125	18.2136		19.0537	18.0208			22.9218	22.9832		21.9421	20.7247		21.7825	19.1229		21.9575
	23.0225	21.5181		17.7226	12.5678		22.3355	23.3451		23.1893	19.8463			22.2343	21.6898		22.9306	22.592		21.8526	18.5593		21.9914	16.7406			20.0357	21.5209		19.0984	18.0687		19.1823	17.6858		19.1485	17.4701			22.8897	23.0568		22.0642	19.4322		21.8704	19.1914		22.0144
	23.1752	21.6397		22.0155	18.5378		21.9891	22.9837		22.9142	21.7335			22.352	22.6629		22.2333	20.523		22.1136	19.158		23.1027	18.5092			19.0837	19.7062		19.2096	17.7553		19.0848	18.2335		20.1724	18.2702			22.7133	22.8403		21.9265	19.6933		21.831	18.7005		22.0343
	24.2324	22.5134		18.784	14.1622		21.8084	22.5216		22.9033	19.7188			22.3499	22.6909		21.9009	17.9272		21.888	16.3175		21.8616	18.4535			20.0594	22.0447		19.1328	18.0133		20.1821	19.0251		19.0815	18.3318			21.9945	22.934		21.9628	19.0629		22.8553	19.4547		22.1444
	22.8131	21.7061		18.1649	15.9247		21.9693	22.9027		23.1192	19.3838			22.3514	22.3386		16.7904	14.2139		21.8081	19.9453		21.6328	17.2471			19.241	21.0421		18.9849	18.0339		19.1998	18.3377		18.9747	17.4448			22.0099	20.5534		21.9439	20.1623		21.8386	18.7653		22.121
	22.7891	21.5166		22.5061	21.655		21.8832	21.6369		23.0908	18.1771			23.3601	20.7839		22.2687	16.4216		21.866	19.1172		22.2689	20.492			19.1245	20.8937		20.2092	18.3957		19.0686	18.6447		19.0283	17.7251			21.9778	22.8107		21.8844	19.7655		21.8747	18.4906		22.0439
	23.1717	21.2554		22.8489	22.6611		22.2887	18.8637		22.7696	17.467			22.3198	21.1794		21.8912	17.7716		22.0976	18.8987		22.0177	18.0776			19.0684	19.5082		19.1593	17.8683		19.2079	18.5826		19.1099	17.6096			22.1285	22.7918		22.8608	20.3847		21.8972	18.8184		21.8957
	23.2418	21.5296		22.2855	18.8529		21.8859	21.4572		19.1375	15.3334			23.2342	20.3787		22.047	20.8577		18.9905	16.6079		21.833	18.922			20.0902	21.83		19.2168	18.2003		19.1736	18.2147		19.1981	17.4024			21.8558	22.6576		22.9576	20.8693		21.8671	18.1474		22.0569
	22.637	20.2101		23.2076	19.4465		22.306	22.2368		22.4233	18.0714			22.408	21.3018		22.9293	19.4272		21.5608	19.0804		21.6768	18.1564			19.5484	21.4407		19.1633	18.281		19.2316	18.3705		19.1787	17.052			22.0419	19.8607		22.007	20.7195		21.9305	19.2034		22.0558
	23.0334	21.6195		22.9068	22.1637		21.8931	21.6185		22.8343	18.5312			22.3196	22.6843		21.9235	21.0647		21.7799	19.8684		23.1135	20.0165			19.6024	21.6357		20.2205	21.8251		19.2523	18.8394		19.188	17.6933			22.9243	23.2393		22.0426	18.8456		21.925	19.9567		22.0941
	23.2172	17.8847		22.9969	19.4628		21.9583	20.9526		23.2784	20.8873			21.8057	19.1228		21.7286	20.8216		22.1664	22.8242		22.1791	21.0177			19.2974	21.0955		19.2211	18.0908		19.2601	18.9751		19.1151	17.5203			22.6131	22.8277		21.9475	19.3065		21.9179	18.5358		22.0875
	22.8046	20.4494		22.2126	21.7685		22.3562	18.8172		23.1956	17.8353			21.8273	19.814		21.7846	21.5869		21.7929	19.4464		23.2273	22.274			19.9964	21.6426		20.2192	18.7002		19.1647	17.8854		19.1917	17.4182			22.0485	22.7727		21.914	18.9906		21.9316	19.252		22.1236
	22.8851	21.4896		22.7948	18.7416		22.9183	19.5101		23.1902	18.9973			23.0756	22.9928		21.8545	17.7568		22.3052	23.0732		22.1797	17.5181			20.1936	21.796		19.2311	18.4926		19.1785	18.5127		19.1053	17.8482			23.1076	21.0617		21.9434	19.6425		21.8889	18.6164		21.9839
	19.3068	17.5135		17.0367	12.7348		23.2035	22.4146		22.9832	20.1058			22.2895	22.413		22.2254	18.6397		22.0477	18.2209		22.0787	18.8351			19.9409	21.9907		19.1887	17.7767		19.1017	18.1568		19.107	17.7654			23.0279	22.8706		21.9606	20.4533		21.8599	18.9246		22.0863
	22.8733	21.6597		22.2629	21.8059		22.8679	21.8955		23.3044	18.2587			23.1059	23.1674		22.3188	22.1548		21.7968	18.2044		21.7276	17.9361			19.012	19.188		19.1628	18.4005		19.2408	18.2412		19.1637	17.4999			22.1177	21.4228		21.8512	20.0515		21.8945	18.5874		22.8509
	22.7729	20.4308		22.457	21.1165		19.4014	15.1226		23.3256	19.3836			22.2801	22.4511		21.795	17.6681		21.8655	18.9401		22.1291	18.1173			20.2111	22.0938		19.1473	18.2274		19.2036	18.3644		19.221	17.3531			22.1052	22.9639		21.8738	20.4661		21.9059	18.5762		22.0503
	22.0468	20.6136		22.1681	19.3874		15.5296	12.4008		23.3476	18.097			23.4441	21.9483		22.4276	21.549		21.7887	18.4643		21.8299	18.3768			19.4979	20.2799		19.2802	20.2356		18.9917	18.0973		20.1886	18.3171			22.9493	23.2789		21.7719	18.9535		21.7966	18.2974		21.9577
	22.2937	21.366		18.3474	17.7959		16.009	13.7609		22.9748	20.0942			22.0394	19.819		21.9431	18.2068		23.2796	22.3366		21.6539	19.1216			18.9293	19.0886		19.4179	17.7416		19.1068	18.9509		19.0898	17.7386			22.4262	22.3338		22.0124	19.2158		21.9009	18.9067		22.0768
	23.9151	22.3242		17.2814	12.482		23.2176	23.3819		23.2615	17.6361			22.298	22.3402		21.9908	20.483		22.5329	23.1034		21.646	19.0995			19.0928	19.4658		20.2708	18.8175		19.2415	18.979		19.1995	17.776			22.0974	22.9279		21.9169	20.4704		21.8714	18.684		21.8973
	22.9516	21.5881		23.8816	23.2058		22.7003	19.0323		17.2157	15.3933			22.3011	21.5959		16.017	12.2061		16.1056	12.065		22.7386	22.3143			20.0413	20.0064		20.1093	18.7645		19.2677	18.44		19.1865	17.4347			22.4667	22.7773		22.8858	19.9817		21.9469	18.9167		21.9513
	22.5616	21.6123		16.3983	11.5421		21.7511	17.012		23.3602	20.2366			22.2026	18.6158		21.9925	20.5851		22.0919	19.1656		21.9454	18.0576			19.2545	19.3551		20.2407	18.6888		18.9861	18.7734		19.2485	17.2621			22.1294	20.4036		21.9425	20.0505		21.9301	18.264		21.879
	22.2779	19.0721		22.6427	22.2677		21.9901	21.7753		23.3733	19.7736			22.276	22.3427		22.311	18.948		21.8426	21.9495		22.1844	20.9021			19.2628	21.4438		20.1791	19.0026		19.2124	18.9624		19.1771	17.6898			22.7487	23.1044		21.9339	21.0261		21.9573	19.1794		22.0733
	23.1134	22.441		23.2581	19.2023		22.3915	18.9832		23.2722	19.6986			22.0553	19.7745		22.1608	21.5912		22.0606	18.9332		21.8954	17.9311			19.492	21.3992		19.1505	18.1625		18.9839	18.5503		19.1571	17.3135			23.1428	24.4032		21.9562	20.2317		21.9609	18.5803		22.266
	22.3505	20.9193		22.7343	22.0617		21.9794	21.5808		22.0526	20.6584			21.8726	21.8719		17.5186	11.9022		22.2201	22.6089		21.8953	19.3072			19.9504	20.0016		19.1049	18.5072		19.2324	18.8995		19.2046	17.3661			23.0434	20.902		21.9221	19.0401		21.9397	18.6449		23.0648
	22.2956	17.0643		22.9414	22.5443		22.3566	22.3075		22.8439	21.3898			22.2896	22.4851		22.6383	22.0764		19.4202	16.0883		21.8327	18.5268			19.2536	19.2732		19.0445	18.5008		19.2539	18.1274		19.1929	18.1857			22.0022	22.9132		21.9448	19.7324		21.8792	18.4192		21.9229
	22.6806	21.541		22.2052	21.4477		21.9759	21.7193		22.2202	21.1948			22.4599	22.7615		22.3242	17.8318		21.8485	18.1845		17.8856	11.8341			19.5782	20.659		19.1396	18.1602		20.3225	18.864		19.3041	17.8905			22.094	22.599		21.9027	20.6293		22.8409	19.8005		22.0158
	22.4195	21.2401		18.3146	15.0763		16.1931	12.2447		22.6901	21.7284			18.4952	15.6144		22.0031	19.1694		21.4802	18.0041		16.4778	11.7278			19.2946	20.8154		19.0156	18.0834		19.2307	17.7846		20.2308	18.0088			22.0919	22.1045		21.9868	19.3137		21.9083	18.7212		22.0053
	23.2704	22.5134		22.0882	18.5647		21.605	20.6624		23.0427	22.684			22.2173	20.0124		22.3093	17.0758		22.3486	18.9355		22.4946	21.832			19.6299	21.1383		19.1239	18.2414		19.2564	18.0893		19.1589	18.3835			22.0329	20.5282		21.8701	19.5545		21.9116	17.6286		22.0065
	22.1636	21.7166		22.6512	17.7488		19.9112	18.8002		22.4395	17.9651			22.3385	22.6462		22.4855	21.0773		21.7077	19.641		22.1651	17.3583			19.6331	21.1166		19.0488	16.9674		19.2687	17.8535		19.2268	17.9054			23.0277	22.4188		21.8898	18.9943		21.9186	19.1119		22.9425
	22.1093	21.1445		22.7659	21.5789		22.4257	18.8917		23.2877	23.0192			22.3178	22.5275		22.2861	20.3952		22.0476	17.6882		22.1912	18.9914			19.3216	20.9311		20.1916	18.1259		19.2495	18.6888		19.2021	17.9398			22.5501	23.003		21.9029	20.1569		21.8723	18.3885		21.9243
	22.1462	20.2073		21.4412	16.4749		22.963	19.5929		23.3728	19.8464			22.1993	21.6487		22.2816	17.5141		22.0983	19.1096		22.2056	17.8422			19.3255	18.7983		18.9578	18.1104		20.2055	19.4799		19.2364	18.2			23.0024	23.4352		21.8537	19.7358		21.815	18.0875		21.9673
	22.2657	21.0336		22.4102	22.1843		18.7968	14.6171		22.9174	22.2562			22.3297	22.6494		22.3007	19.5631		21.8461	16.39		23.2416	18.8356			19.317	21.122		19.1913	17.8085		19.2756	18.1991		19.2544	17.7789			22.0275	22.9285		22.8472	20.3621		21.8812	19.0355		21.9457
	22.0148	21.1552		23.2745	22.6259		23.2355	22.4424		21.9885	20.449			22.3395	22.6804		22.0651	17.1392		22.0911	18.8574		22.463	18.9569			19.3486	19.0156		19.233	17.8747		19.207	18.8156		19.2654	17.6541			22.0302	22.6254		22.9224	20.8188		21.9299	19.0987		22.0509
	22.2075	21.387		22.1029	20.8347		17.4039	13.4241		23.345	22.1755			22.3472	22.3331		22.3938	21.8206		21.7167	19.779		16.5986	13.2199			19.3182	21.0394		19.2563	17.5837		18.4761	18.061		19.2819	17.425			23.0739	23.2682		21.9729	20.6813		21.9331	18.0276		21.5936
	22.1256	21.3928		19.9478	15.2445		22.903	21.948		22.5098	21.4423			23.368	20.7624		22.6561	21.475		22.1087	22.7278		22.4318	18.1844			20.0236	19.7053		19.2897	19.9845		19.0536	18.3054		19.2294	17.4133			22.0322	20.9229		22.0115	18.8348		21.8869	18.2981		21.9102
	22.4328	21.1517		16.3366	12.204		19.5337	15.2351		22.3654	18.6252			23.2393	20.3788		22.5954	17.9957		22.2596	22.9922		17.2918	13.8339			20.3191	21.9493		19.2173	17.9797		20.2266	19.1495		19.1776	17.9993			21.8585	18.4533		21.9264	19.3		21.84	18.8148		21.9885
	22.0845	21.025		16.3282	12.5143		15.8625	12.6956		21.8594	21.3941			22.4699	21.4954		22.1928	17.9802		21.7747	18.1479		21.9132	17.8301			19.2413	19.2024		19.0439	18.1873		20.0226	19.0276		19.2393	17.6609			21.9673	22.885		21.8963	18.9668		21.9789	19.4901		21.9834
	23.4835	22.8106		22.2717	21.9571		16.1472	13.8112		22.9579	22.5658			22.35	22.7122		23.1248	21.6845		21.7613	18.4019		17.2088	11.0292			19.3017	19.0976		19.2802	17.8236		19.2252	18.5699		19.2397	17.6671			22.5053	22.9674		21.9551	19.6613		21.9635	18.6103		21.9988
	22.0937	21.3149		22.7068	22.0348		22.5953	22.6213		22.3787	17.8329			22.2269	17.9851		22.0596	17.4187		23.262	22.3101		22.3939	19.1106			20.4174	21.7493		19.1503	18.3159		19.1136	17.9042		19.1832	17.7773			21.9429	19.8193		21.979	20.4659		21.9191	18.6595		21.9834
	22.1319	16.7682		22.9168	22.4947		23.0154	21.7635		23.24	22.9279			22.3583	22.647		22.2635	21.2576		22.5386	23.0944		22.8682	21.678			19.5556	21.108		19.2076	18.1636		19.0521	18.3431		19.1	18.3124			22.6253	23.0388		21.8677	20.0724		21.9296	18.4498		22.0598
	22.3199	18.8973		22.19	21.3965		23.2057	19.3478		23.3042	19.7322			22.3613	22.5226		22.5404	20.6769		22.0756	19.1639		21.9543	18.731			20.4012	21.7643		19.4639	21.6752		20.2414	19.3686		19.1693	17.8499			21.6422	22.2969		21.9031	20.5007		21.9416	19.1483		21.9096
	16.8888	13.1502		22.192	18.6482		23.2921	20.3471		22.859	22.1653			22.3658	20.5124		22.3629	17.7487		22.1592	19.1436		21.6756	19.2096			19.1968	18.9467		19.2887	17.6389		20.1366	19.2634		19.2044	17.4259			22.907	22.7862		22.9358	19.7633		21.8984	19.483		22.0603
	23.1198	22.3352		22.6446	17.7857		22.0375	18.2021		24.1571	22.9594			22.3601	20.6933		23.4209	23.3029		22.2529	22.604		21.925	17.5127			19.2695	21.1697		19.2372	17.8087		19.0911	18.4113		19.1911	17.4883			21.8078	22.8307		21.9861	19.9039		21.9476	18.616		22.7723
	23.3047	22.001		22.7696	21.6205		23.2371	19.5784		21.9529	20.4006			22.4741	19.977		23.1916	19.8034		19.4116	16.0003		22.4179	16.9335			20.237	22.3064		19.152	17.8522		19.197	18.2473		19.1926	17.7844			22.0301	20.3929		21.9364	18.8784		22.9506	20.6659		21.9644
	23.1609	22.4261		21.4204	16.5304		23.1146	19.479		23.3356	22.1611			22.3958	22.1623		22.0865	21.5668		21.707	16.1449		21.9129	17.4398			20.403	21.6929		19.2533	17.6694		19.1656	18.4523		19.1601	17.5826			22.9115	23.3001		21.9107	19.2748		21.8756	18.5471		21.8897
	23.1254	22.2803		22.4182	22.1917		23.1409	19.6983		22.4701	21.3735			22.4702	21.4461		22.3066	20.8742		20.3042	16.0292		22.2773	19.4178			19.5394	21.5692		19.1365	18.0703		19.2184	18.5614		19.1505	17.3956			21.9223	20.7812		21.9742	19.768		21.9342	18.5993		21.9809
	22.135	17.1483		22.1367	20.9542		21.9013	15.6297		22.9426	18.2637			22.945	23.0631		17.1938	16.4221		21.8994	18.2777		21.8309	17.7877			20.3463	21.6321		19.0935	18.3544		19.0033	18.442		19.1183	17.6764			22.0319	22.7606		22.7869	19.9168		21.9051	18.0932		21.8509
	22.3422	20.0029		19.9679	15.4139		21.9196	15.8653		22.3485	18.5952			23.2255	23.1706		22.0895	20.9346		20.5496	16.1164		22.5415	18.9784			20.3171	21.7789		19.2397	17.7974		19.2143	18.8376		19.1838	17.5953			22.0244	23.0592		21.9615	19.628		21.9517	18.3335		21.8994
	22.3158	16.964		16.4285	12.5424		22.2556	18.3639		21.9532	21.543			21.9487	18.5608		23.3668	21.51		21.848	18.8499		22.3546	17.6273			19.2139	20.605		19.1971	17.654		19.2179	18.7617		19.1484	17.4155			21.923	19.3071		21.9118	19.0917		21.9317	18.7103		21.8443
	23.2668	22.5887		22.3264	21.9934		23.3115	20.4203		23.4	20.3289			22.3283	20.9488		22.0978	17.004		21.7756	19.2197		22.3928	18.1948			20.3413	21.6651		19.2249	18.1544		19.2745	18.4469		18.9984	17.8805			21.8631	21.6109		21.9393	19.4592		21.9391	19.2061		22.0409
	22.1281	20.4101		22.094	18.1129		23.2932	19.3488		23.4772	20.0493			22.426	20.1904		22.296	19.8467		21.8436	17.8193		21.6694	19.0416			19.14	19.7164		19.0255	17.7463		19.0786	18.3236		18.9575	17.7182			22.0188	22.4736		21.9715	20.5963		21.9168	19.6276		23.0427
	22.2159	17.9802		21.8758	20.017		22.154	18.8073		22.2736	18.7594			22.4153	21.8677		21.9774	18.0554		21.8115	18.0313		22.2804	21.8925			19.1251	20.1332		19.0916	17.2541		20.3158	19.3168		19.2053	17.8232			22.0561	22.7507		22.9833	21.6917		21.9328	18.839		21.9197
	22.9393	21.6553		23.2548	19.1652		18.0961	13.6314		22.4103	17.9144			22.2986	21.8579		21.106	19.6036		21.7315	18.0523		22.3804	18.1295			19.2244	19.6834		19.222	18.4267		19.2278	18.1235		19.1498	18.433			22.4001	22.4414		22.0016	20.7507		21.8008	18.676		22.0013
	24.1494	22.7143		17.2414	12.666		22.7221	22.762		23.0198	20.5553			21.9295	19.353		17.0929	11.4002		22.3344	18.8745		22.4077	19.0932			19.2111	20.9141		19.1536	18.9351		19.0334	17.9471		19.0871	18.2547			23.0468	23.1752		23.1222	23.5814		21.9393	18.9396		22.0081
	22.2364	21.3526		21.9863	18.06		23.0787	21.907		22.2333	18.7743			22.4959	21.4511		22.194	18.1107		22.0709	18.4493		22.3726	22.0436			19.2052	20.7626		19.1379	17.3875		19.2406	17.9326		19.336	17.3028			22.071	22.5399		21.8222	19.2927		21.9241	18.5933		22.0126
	22.2714	21.4769		23.2153	18.5371		23.2998	19.4505		22.0323	17.83			22.8876	22.7871		21.5354	20.0055		21.9463	16.8278		22.3818	17.3936			20.2945	21.4218		19.1548	18.5257		19.1451	18.5964		19.3916	18.1963			21.8723	21.552		21.9738	19.0071		21.8679	19.2474		22.9618
	23.0789	18.1868		17.5282	12.9039		23.3478	20.4076		22.2479	18.4112			22.2473	21.0866		23.0537	21.3042		21.8463	19.2957		22.2735	18.2107			19.2356	21.0259		19.1869	17.9437		19.1859	17.7746		20.2925	18.3891			21.9817	20.3919		22.036	19.7044		21.9403	19.6454		21.9612
	22.3547	21.4738		22.7784	21.5841		22.077	18.2557		16.0623	12.5178			20.5877	17.7359		22.8899	20.8084		22.1028	19.0619		22.3466	18.2888			19.2639	21.1818		19.2069	18.1551		19.1689	18.0397		19.1539	18.1674			21.8795	20.253		21.8286	19.6608		21.9271	18.3616		22.0152
	23.0552	21.2741		23.2258	23.8668		23.0881	19.3999		22.21	17.7242			22.3761	19.4981		22.2158	20.7024		21.9722	17.4897		23.3612	22.3586			20.3101	21.5681		19.1896	16.9723		19.1518	18.0439		19.2003	18.0104			21.9388	19.8792		21.9539	18.5319		21.8364	19.1914		21.9858
	22.4871	21.0633		22.5158	21.4052		24.0005	23.717		22.2448	17.1605			22.3125	20.1999		21.9714	20.162		22.2918	19.5086		21.94	19.2796			19.2419	21.2493		19.0399	17.7976		19.0284	17.6786		19.1987	18.0629			21.9898	22.0391		21.8968	19.3431		21.9259	18.9363		22.0763
	22.2391	20.3582		16.3784	11.5809		15.997	13.1204		23.5307	22.997			16.3531	15.7632		23.038	17.9341		22.1914	19.157		22.2412	18.6144			19.1891	19.5337		18.9996	17.7141		19.0771	17.8262		19.1601	18.1411			21.9701	19.3598		21.9904	20.4286		21.8942	18.9803		21.6763
	23.2139	21.4264		22.1745	17.975		23.3281	20.4422		22.1625	16.941			22.3697	20.8647		22.118	17.9804		22.1323	18.2649		22.2927	18.2671			18.7735	19.3096		20.3084	19.3336		19.1412	17.9043		18.0071	16.3321			22.7505	22.7305		22.139	20.3309		21.8835	18.5774		21.9614
	23.0817	18.9805		17.9586	13.8666		18.4103	15.0322		23.451	20.4519			22.4098	22.183		22.2346	21.3653		22.0606	19.2944		21.8559	18.5909			19.783	21.7806		19.1686	17.9499		18.8677	17.7126		19.1808	17.3787			22.0631	22.7309		22.7414	22.7424		21.9378	18.5463		22.0293
	22.2438	17.6641		23.1283	21.8828		23.3077	19.4085		22.3209	19.2249			22.2793	18.9514		23.2235	18.2715		22.1689	18.8996		22.3619	17.842			20.3121	22.3322		19.1425	16.6837		19.1337	17.8434		19.0862	17.4646			22.0859	22.767		21.8988	17.9608		21.8691	18.789		21.9788
	23.0712	21.3148		19.2658	14.9285					22.1939	18.7504			23.4081	22.4587		22.2305	21.7808		21.8931	17.8104		22.2765	19.9199			20.2699	21.4991		19.0174	17.5636		19.0365	18.0077		19.227	17.8201			22.0066	22.1938		21.8809	18.3281		21.9186	18.1527		22.0609
	23.1244	22.466		20.0188	20.0514					22.7522	22.131			22.9363	22.7639		22.5978	22.5475		22.2195	17.7253		22.2606	19.4438			19.0536	19.9255		19.1722	18.2111		19.0368	18.2803		19.2918	18.251			21.9074	22.5556		21.8922	19.359		21.916	18.383		21.9565
	23.0941	18.6921		22.7024	21.4681					23.3174	19.5722			22.3811	19.2252		22.1726	17.6885		19.7503	16.6952		22.2647	18.9236			19.238	17.8998		20.2452	18.131		20.101	18.898		19.2743	18.0731			23.0401	23.3115		21.8405	20.1634		21.9072	19.3356		22.065
	23.4237	21.6086		23.166	23.7536					22.1238	18.5846			22.3588	22.3759		21.9747	19.3242		17.7378	14.2887		22.3187	19.3171			20.3722	21.4248		19.3655	16.5403		18.8992	18.2986		19.4035	18.0297			21.9857	21.8933		21.9182	19.2962		21.9421	19.5506		21.9729
	24.2775	21.3145		16.1183	13.2981					22.325	21.2446			22.2913	18.8915		16.8829	15.6982		22.1793	19.0585		21.8295	18.9424			19.56	21.8486		20.1093	18.7206		20.1859	18.3858		19.2633	18.069			21.8878	19.8877		21.8832	18.8885		22.0121	19.9198		22.0684
	23.0656	19.6875		22.4657	21.3207					22.2441	22.3408			22.4598	21.5339		22.177	18.3154		18.3381	12.4469		21.9931	17.842			19.2655	21.074		19.3212	17.1694		19.1501	17.9457		19.2192	18.0896			21.9458	20.1763		21.964	18.6414		21.9981	19.7217		21.8566
	22.0049	16.6065		22.1209	17.8051					23.2621	22.655			22.0662	21.3477		22.2549	17.3522		21.5781	16.8199		21.7948	18.1693			19.2192	18.1794		20.2868	17.6785		19.164	18.8303		19.1933	17.6888			22.0204	20.2614		21.8106	19.1848		21.8797	19.3204		22.0184
	23.1947	21.9585		24.272	22.0572					23.1973	18.9394			22.8332	22.6804		22.2579	17.7182		22.0735	22.8117		16.7519	12.6029			19.0697	19.0281		19.2823	17.2858		18.9851	18.5744		20.229	18.7182			22.7711	23.0804		22.0187	18.7072		21.8933	18.6483		22.0356
	23.1701	21.6844		17.9849	13.7787					23.3016	19.6961			22.5301	21.8846		23.2652	22.4038		21.8094	19.1529		22.8965	21.3649			19.2495	20.2103		19.3533	17.9033		19.1771	18.4475		19.1647	18.0809			22.1196	22.6246		21.9147	18.6586		22.0139	19.2863		23.0564
	22.0043	20.8529		23.0878	21.8251					23.2054	18.9969			22.3042	19.271		23.1937	20.8761		21.7328	18.5962		21.971	16.9744			20.1948	22.3168		19.1196	18.0339		19.177	18.2674		19.2044	17.9563			23.0477	23.3015		21.9505	19.4133		21.913	19.3941		22.0907
	23.1881	21.7299		16.2349	12.1032					22.3182	22.3509			22.2559	22.1145		22.2614	18.5203		22.1553	19.1622		21.9891	18.094			19.1903	18.9005		19.2797	17.757		19.2196	17.9901		19.0295	18.3377			22.0481	22.8738		22.0189	19.7156		21.8698	18.7044		22.0634
	23.019	22.8237		20.8663	17.1787					23.2824	22.6617			22.3765	22.0488		22.3128	18.2613		21.7933	19.0442		21.8278	17.4416			20.1236	19.874		19.2811	17.7192		19.146	18.3198		19.1371	18.2707			22.3467	22.5716		21.9119	19.9077		22.0271	20.2355		22.0087
	21.9787	16.2868		19.6209	15.0481					22.7704	22.1302			22.1543	22.2971		22.4443	18.0627		22.9127	23.5751		21.7435	18.6593			19.134	21.0951		19.2179	18.0488		19.2531	17.8885		19.157	17.4565			22.4554	22.7822		21.9597	18.8518		21.9024	19.404		23.1271
	23.4601	22.0017		17.6466	13.0143					22.7602	17.0292			22.1439	22.4724		22.2051	20.7936		21.7416	19.05		21.808	18.2439			19.758	21.6835		20.2381	18.4476		19.1088	17.9982		18.8484	17.6999			22.0226	19.9643		23.0133	20.8066		21.957	19.314		22.037
	22.2248	20.9879		16.2834	17.4772					22.0933	20.344			23.1769	22.561		21.9035	18.2088		21.7646	19.2582		18.2732	15.6914			19.2149	18.6837		19.2791	17.6537		20.0744	19.3225		19.1713	17.5201			22.0362	20.5999		21.7304	18.8235		21.8851	17.4923		22.0179
	22.3605	21.8693		17.8937	13.1544					21.9475	17.2086			23.3007	22.7856		22.3893	17.9913		22.1299	18.7047		21.8416	18.4982			19.2523	20.3339		19.2253	18.5282		19.1739	18.0667		19.2568	17.7556			22.1536	22.5963		21.9362	21.3811		21.9119	20.2026		22.1533
	23.656	22.6104		21.9275	18.1375					22.1261	17.7262			22.2456	21.7045		21.8837	17.807		21.5646	18.9352		22.0767	16.9926			19.2285	21.1014		19.046	18.6017		19.2217	18.535		19.1106	17.5263			21.9817	19.0531		21.9456	19.9885		21.9646	18.954		22.0813
	23.7534	22.712		21.9966	17.4635					22.1542	17.1113			22.2773	21.8459		21.8847	18.1958		22.0081	18.2818		17.3617	16.9741			19.5426	21.3837		19.1895	19.9101		19.1985	17.919		19.0715	17.8516			22.1417	22.7681		21.9101	18.8659		21.9481	18.4441		21.9251
	22.3609	21.6522		16.192	15.8356					23.4812	22.9214			22.0475	19.8689		22.2075	19.1937		21.8492	16.672		23.1387	18.5107			20.2702	22.0489		19.1781	17.7567		19.1277	17.6743		19.1605	17.5759			22.0614	19.5211		21.9159	20.6211		22.9892	19.0157		23.0622
	23.7283	22.5975		20.7699	17.0552					22.1046	16.9502			22.0194	20.063		21.9456	17.9054		21.7704	19.2115		22.2296	17.9756			19.2578	19.2647		19.138	17.8695		19.1465	18.4908		19.0957	17.6648			22.133	22.313		21.8241	19.9181		21.9694	19.2299		22.0684
	22.2271	21.0106		16.0095	12.1612					23.3899	20.3615			23.3566	22.0026		22.3338	18.1226		22.0528	19.0118		21.8379	17.7362			19.6213	21.3899		19.2856	17.6515		19.1667	18.3115		19.0358	17.9394			22.5261	23.2494		21.9157	20.1125		21.962	18.3609		22.0297
	22.2271	18.7335		16.2423	17.385					22.2417	19.1429			23.3086	22.6919		21.909	20.6382		21.9296	17.2935		22.2551	19.1989			19.209	19.1595		19.3348	17.1907		19.2033	18.7797		19.0854	17.6603			22.0666	20.9021		22.9085	21.5353		21.8864	19.0938		21.9365
	22.2366	21.0808		21.8874	18.104					22.1627	18.6028			23.2243	22.4973		23.0245	22.2946		22.2285	19.4516		22.3612	18.7354			19.4003	21.544		19.1605	18.056		20.2332	19.078		19.977	18.4505			22.0044	22.8502		21.9277	20.6799		21.9719	19.3196		21.9977
	22.2092	17.533		22.4207	18.3614					22.7183	22.0756			23.2183	22.6232		21.8871	17.8754		22.1372	19.1299		17.562	13.3446			19.3772	21.2209		19.154	17.762		19.1566	17.8387		18.7124	17.6122			22.4339	22.7264		23.005	23.4601		21.9935	19.8055		22.0293
	22.5099	21.2824		19.556	14.7945					23.2781	19.5019			22.2321	21.2442		22.6153	21.7213		22.0751	18.1751		21.8855	19.1174			19.3565	20.7764		19.119	17.7412		19.2489	18.0372		18.8661	18.0106			22.0804	21.1938		21.8755	18.8827		22.9221	20.6433		22.0342
	23.2794	21.8696		23.2153	19.9027					22.0932	18.5291			22.25	21.1039		22.2771	17.7244		22.1353	18.8153		22.2786	19.9734			19.3855	21.0796		19.2306	17.8383		19.2113	18.6163		18.8529	17.6582			22.5757	23.4225		21.939	19.5969		21.9897	19.016		22.0737
	22.2055	21.0139		17.3255	12.9986					22.2845	21.1881			23.1535	23.3368		22.1582	17.4062		21.8575	17.7642		23.2028	18.1128			19.2645	19.3162		20.1911	18.9546		19.0456	18.18		19.1722	17.4745			21.904	22.3989		21.8068	19.584		21.9451	19.308		22.9041
	22.224	20.967		18.9779	14.5265					22.2107	22.2915			23.0959	22.4592		22.0355	20.3949		22.1778	17.7287		23.1815	19.1304			19.1992	19.4509		19.2045	17.8471		19.1856	17.876		18.8188	17.1927			21.8663	22.2947		21.8882	18.4724		21.9477	18.5407		21.7784
	22.3306	21.4432		22.1961	17.4131					23.24	22.6329			23.0838	23.1553		22.2846	22.1302		19.7275	16.6019		22.1691	18.6397			19.2419	21.4158		19.1926	18.0836		19.0887	17.556		18.9119	17.664			22.076	20.3196		21.8513	19.304		21.9633	19.8396		21.9783
	22.2444	20.998		23.3191	22.4419					23.1601	18.8539			22.1143	22.8242		22.2602	17.1084		18.5811	15.0577		22.1708	18.3027			19.1956	18.4258		19.2672	17.9773		19.0041	18.0161		19.2153	17.5973			22.1163	21.4473		21.9236	20.3212		21.9463	19.1666		22.3753
	23.2852	21.8542		23.1789	22.0345					23.2771	19.6335			20.3972	17.5369		22.3048	21.8517		17.6516	14.2158		22.3671	19.4154			20.1674	21.6477		20.0875	18.6309		19.2557	17.8282		19.1795	18.4017			22.5241	22.6551		22.0815	20.2343		21.9928	18.8578		21.957
	23.2844	22.0326		23.7344	21.5097					23.182	18.9464			22.2124	19.3625		22.0325	17.4304		22.1637	19.0326		22.7431	17.8164			19.2604	20.7499		19.2599	17.679		20.2259	18.9273		18.8328	17.7459			22.9933	23.2112		22.6996	22.6729		23.9904	21.4833		21.9937
	22.1915	20.4902		23.2512	22.7728					22.3335	22.361			22.1928	20.0596		22.6655	21.5722		18.3016	12.4714		22.148	17.6045			19.2533	21.0756		20.2646	18.1025		19.1787	18.1441		18.9119	17.9157			22.5589	23.1869		21.8511	17.9567		22.0053	19.5876		22.001
	22.2938	22.3233		22.3792	17.7909					23.2875	22.6722			16.9632	16.2827		23.1186	22.1335		21.5238	16.7694		22.0279	18.5493			19.1881	20.7079		19.3569	17.2188		19.2213	18.3529		18.8598	17.5665			22.0669	22.602		21.8717	18.3035		21.9729	19.1011		21.9043
	16.8747	11.703		21.879	18.6547					22.7961	22.1305			22.3864	20.0826		22.2454	21.1283		22.0494	22.7695		23.2927	22.8262			19.3767	21.3278		19.1129	18.2022		18.9809	18.7683		19.1546	17.86			22.5761	23.0614		21.8956	19.357		21.942	18.6905		21.9526
	23.8982	22.3291		19.8909	16.202					22.8035	17.0904			22.2448	20.7376		23.1083	22.7259		21.7908	19.1159		22.1602	17.582			20.2656	22.2882		19.3339	18.2497		19.1269	18.2044		19.0236	17.607			22.0936	22.1392		21.864	20.2049		21.9753	19.8196		22.9622
	22.0496	19.5402		24.111	22.8215					22.2022	20.5305			22.2889	22.096		23.2098	19.9683		21.7609	18.5926		22.9335	18.6856			19.568	21.7545		19.2098	18.4394		19.0866	17.8751		18.9296	17.1552			21.9913	20.5662		21.9064	19.2871		21.9144	19.2743		22.0264
	22.546	22.4225		17.097	16.0374					22.0029	17.3312			22.156	18.9131		22.9719	21.9311		22.1456	19.1406		22.0989	17.7046			19.5064	21.2595		19.2207	18.654		19.1288	17.5935		18.8715	17.758			22.146	22.8479		21.8759	18.917		21.9715	19.1586		21.9503
	23.1869	21.6246		22.3189	21.1564					21.8845	18.6908			23.277	22.3513		23.2631	19.4157		21.7974	19.0742		22.2494	19.7929			19.2762	21.3201		19.1113	18.5832		19.0219	17.9918		19.0286	17.6815			22.0657	22.7157		21.9484	18.599		21.8596	19.5403		21.921
	22.0804	21.2744		20.3087	16.7528					21.9849	19.6974			22.8287	22.5846		22.293	17.3499		22.9368	23.582		22.1971	17.6208			19.2979	20.8024		19.2027	17.7266		19.0825	17.7568		18.9274	16.9636			21.908	22.5797		21.8212	19.1315		21.9899	19.8345		23.06
	23.3309	21.4783		18.9498	10.1737					23.139	18.7442			22.232	19.1121		22.2196	16.6639		21.7809	19.1258		22.9578	19.1007			20.2466	21.7721		19.2828	18.0278		19.1022	17.3912		19.2036	17.9766			22.0732	22.5688		21.9889	18.6872		21.9354	19.6147		21.9803
	22.1806	16.5982		21.9173	16.3477					23.2772	23.1342			16.6625	11.7788		23.8631	21.9941		21.8074	19.3053		21.9037	18.2477			19.8868	21.5883		19.2843	18.0364		19.0513	17.9559		19.0084	17.1215			23.0147	23.4939		21.8768	18.6205		21.9742	19.6512		21.9382
	22.4871	21.5787		21.9303	15.9216					16.249	10.6027			22.2652	22.2694		22.3266	17.5935		22.1866	18.7218		22.3588	19.2376			19.1709	18.0881		18.9926	18.036		19.2147	18.019		18.9535	17.9808			22.0225	19.9233		21.924	19.4051		21.858	19.6852		22.0839
	22.5661	22.0316		24.196	22.9169					17.3655	16.7509			22.1858	18.8424		22.6815	22.4284		21.7606	19.2926		22.7562	23.4159			19.0423	17.8173		19.2259	16.9154		19.1443	18.7375		18.9635	17.3077			22.1341	21.0496		22.0207	19.6992		21.9665	20.2797		21.9932
	22.5146	21.5869		16.9674	15.6537					23.0803	18.5514			22.3308	21.4183		22.4811	17.5893		22.2006	19.0486		23.2871	23.6237			19.5347	21.1804		19.2301	16.8312		18.961	18.3318		18.9253	16.6781			22.0987	22.8656		21.9483	19.9058		21.9164	19.0684		21.9119
	22.6254	22.3975		17.2544	11.6203					22.2502	18.0402			22.2169	21.5347		22.1458	20.4025		21.8786	19.5833		22.2895	18.8417			19.2463	19.9409		19.2993	17.8067		18.2021	17.8073		19.1386	17.2571			22.0492	20.6305		21.97	18.8827		21.9163	18.4531		23.015
	22.1225	21.8691		23.8364	21.6601					22.2968	19.7627			22.7691	22.576		22.1318	18.931		21.7838	18.7848		22.8699	21.8798			19.3204	20.4606		19.182	18.2251		19.1784	18.5353		19.0896	17.7432			22.1939	22.4737		23.0037	20.8311		21.8328	19.2724		22.019
	22.2702	17.2778		17.2761	16.2038					22.0098	18.7411			22.4158	21.802		22.1476	17.978		21.7683	18.526		21.4877	17.5705			19.2525	20.5641		20.2978	19.2612		19.0942	18.9601		18.9002	17.3994			22.1246	21.0105		21.8532	19.022		21.8762	18.6061		21.9989
	22.4048	21.6826		17.5315	13.8752					22.1977	18.2803			22.2162	19.2674		22.4523	17.6256		21.9965	22.573		22.2963	18.0291			19.1784	17.8552		19.1726	18.068		19.1403	18.087		19.0394	17.1538			22.9738	23.3404		22.0062	21.3999		21.9313	19.0108		21.932
	24.2607	23.1008		16.0515	9.66004					22.012	17.5149			22.2241	22.1291		23.1593	21.678		17.6343	11.8091		22.3303	18.2624			19.6278	21.5652		19.1466	17.7936		19.2692	17.6799		19.111	17.9124			22.03	19.6044		21.9883	20.0088		21.8816	18.6577		21.9828
	22.2315	17.0698		23.9908	22.753					22.1354	18.4587			22.2986	22.0292		22.796	21.8686		22.3927	19.1312		22.1985	17.4574			19.2597	21.1787					19.2111	17.8935		18.95	17.6538			22.2656	22.6696		21.9614	18.8776		21.8976	18.8969		21.9958
	22.4071	22.1194		18.7746	13.829					22.7692	21.8171			22.0851	22.1884		23.4504	23.3317		21.8151	17.5141		21.7707	21.5518			19.2229	19.1598					20.2531	18.8329		18.9124	17.6223			22.0445	20.0257		21.9079	20.6836		21.8512	17.2508		22.0121
	22.133	21.8568		17.3784	15.5239					22.1289	18.4586			22.0741	22.3898		23.1183	20.8198		17.2299	13.7758		22.0909	18.2895			20.011	19.4557					18.9139	18.8714		18.9633	18.0898			22.8882	22.9738		21.914	20.0395		21.8433	18.9373		22.9244
	19.6331	17.2673		23.1586	22.6095					22.0204	18.4838			23.1291	22.5695		22.0469	17.9577		22.5546	18.8545		22.296	18.8648			19.2814	19.2999					19.2511	17.5595		18.9523	17.648			23.1118	23.34		21.9775	20.1778		21.7643	19.088		22.0732
	22.3813	20.3412		22.8912	20.0821					22.4074	18.1276			22.2353	21.8188		22.6334	21.68		17.0365	13.1503		21.9204	18.5604			20.3702	21.7864					19.1993	18.356		18.9617	17.9661			22.067	20.0488		23.9763	21.546		21.8546	18.6326		21.9909
	22.3031	16.582		21.7135	18.0836					22.1463	20.5319			22.0109	19.824		22.223	21.472		16.3016	12.3297		22.2131	17.5232			19.262	21.3033					19.1249	18.6171		19.1172	17.6968			22.5309	22.7503		21.8936	18.9637		21.8673	18.2185		22.3917
	23.2607	20.0778		19.2277	15.1274					22.1751	17.9073			22.0214	20.0085		22.8761	21.7496		22.0292	18.2567		21.9397	18.6709			19.532	21.3882					19.0791	18.4489		19.1502	17.908			22.029	20.4417		21.9145	18.8764		21.927	18.1622		21.9907
	23.2438	20.0934		21.0515	16.1762					22.3567	18.4282			23.3431	21.878		22.7307	21.2233		22.3969	22.7594		17.189	15.196			19.2763	21.3238					19.2582	17.9937		19.1801	17.5056			22.1081	22.9825		21.9699	19.7319		21.8958	19.9741		21.9993
	22.1199	21.3728		24.0523	22.6905					22.2261	17.9101			23.2837	22.6905		23.2047	18.9512		22.1395	19.5335		18.3393	16.9576			19.1494	19.2287					20.1492	19.3542		19.0325	17.8146			22.7573	23.7875		21.8557	19.3885		21.8636	18.5824		22.0367
	22.4856	22.3351		23.158	22.0439					21.9816	20.6272			23.2133	22.6246		22.0066	17.8651		23.1043	23.4012		22.3083	18.6922			19.1881	19.1823					19.2155	17.8938		19.1505	17.6621			22.991	23.3062		21.9924	19.146		21.8311	18.8196		23.0594
	23.421	22.7703		16.697	15.4161					16.9234	9.8047			23.1995	22.6474		21.8574	18.8595		21.7166	19.206		21.6468	19.0946			19.4901	21.527					19.2144	18.4346		19.0685	17.4578			22.0339	20.0276		21.9534	18.8693		21.8853	17.7901		21.9857
	22.3697	16.5669		22.2343	21.0097					22.3804	17.7299			22.2454	21.3432		22.2528	20.1638		15.6848	16.0123		22.2297	19.1561			19.1378	20.2621					19.0959	18.6815		19.0691	17.7403			22.6183	23.0935		21.9861	19.6993		21.873	17.9946		23.0112
	22.6537	22.3495		20.0806	16.5419					22.0551	20.6359			22.2596	21.1657		22.5654	21.5267		22.7326	22.5632		22.0266	19.1492			19.2838	18.4432					19.3065	17.861		19.2074	17.9065			23.0731	23.2886		22.0099	19.4846		21.8639	18.6		21.9348
	22.0848	21.4528		21.8497	16.4201					23.378	23.0305			23.1613	23.3436		22.3638	21.0609		22.1162	19		22.2855	17.8735			19.2695	18.936					19.1138	18.1045		19.168	17.8513			23.0103	23.2525		21.9397	18.8043		21.9019	18.4365		21.9631
	23.0573	22.4731		21.8777	16.1318					22.335	18.1896			23.1156	22.5957		21.8862	17.8235		22.112	18.7227		19.2375	16.7397			19.2001	18.6587					18.9837	17.619		19.1028	17.8711			23.0959	23.7245		21.8522	19.262		21.8983	18.4154		22.0353
	22.2897	21.219		24.1404	22.7923					22.0033	18.082			23.0905	23.1908		22.2489	19.714		22.0798	19.4046		22.3636	19.5228			19.2261	20.9363					19.2048	18.3087		19.1337	17.4795			22.0396	19.0472		21.9682	20.055		21.8986	18.4457		21.9403
	22.3335	16.998		17.1385	11.7321					17.2183	16.4739			22.1219	22.8295		21.8543	18.1155		23.0614	23.2662		21.4869	19.617			19.2545	23.2505					19.0181	17.6121		18.9834	18.2691			22.0869	20.8712		21.9537	19.3527		21.846	18.4995		21.9969
	22.4771	22.1943		23.7116	21.5628					22.9927	18.2989			22.0895	21.7455		23.0266	22.7039		21.8378	18.3097		22.217	19.1146			19.3528	18.1976					19.2849	17.771		19.1708	18.0653			22.0565	20.3741		21.8956	18.2232		21.8943	19.354		21.9068
	23.2611	22.0718		17.3395	16.1994					22.1619	17.9585			22.1046	21.2058		22.3318	20.6353		22.074	19.1061		21.7649	20.4912			19.2643	20.8389					18.9984	18.5428		19.1785	18.2224			21.9614	20.582		21.812	18.642		21.9275	18.6367		22.9657
	22.4595	21.2287		17.4193	13.6942					22.1907	19.6536			22.1451	19.8661		21.957	17.9166		22.118	20.2861		22.2674	19.0955			20.3237	22.3506					20.2008	18.7647		19.1931	18.0064			22.9485	23.1822		22.0103	19.0812		21.8865	18.6174		22.3828
	22.1035	17.6184		21.1423	16.2096					22.1392	18.1014			22.1252	21.4765		16.9196	14.3908		21.8026	17.4884		21.9714	18.917			19.1965	20.0115					19.0424	17.9609		19.0525	18.4197			23.0844	23.5054		23.0728	22.6447		21.9058	18.706		22.0954
	23.157	19.7289		22.8688	17.8251					21.947	17.4337			22.0226	21.639		22.3108	16.5359		17.2839	13.7426		21.8861	17.9604			19.2542	21.1224					19.0596	17.8652		18.979	17.8986			22.0523	23.0396		22.0507	21.1757		21.9322	18.9548		22.0689
	22.2704	21.3792		23.99	22.7096					22.0819	18.3618			22.0324	21.138		21.924	17.7608		22.5112	18.8201		22.0292	21.3591			19.2247	18.8997					19.0194	17.3917		19.1437	17.8944			22.0601	20.7484		21.9906	19.5198		21.941	19.5844		22.0389
	22.0969	21.7287		15.7552	11.8188					22.7284	21.7325			23.1684	23.951		22.0935	20.9493		16.3448	12.0494		22.288	19.0891			19.2041	19.1976					19.1864	17.6235		18.8074	17.6662			21.932	22.8974		21.8805	18.5578		21.8923	18.776		21.9465
	22.1269	21.683		18.8294	14.1794					22.0799	18.4017			22.0912	19.7311		22.9923	19.4881		22.0035	18.2002		23.0088	21.7544			19.0974	18.9582					20.1697	19.1022		18.9897	17.3593			21.9812	19.6342		21.8968	19.4956		21.8645	18.3008		21.9557
	22.0564	22.0172		16.864	12.3137					22.3547	18.0701			22.0751	21.3695		21.9328	21.1018		22.3874	22.743		21.9048	18.7925			19.2402	18.7701					19.141	18.0272		19.1728	17.3849			23.0664	23.3565		21.9645	20.2346		21.9039	19.2226		21.9439
	22.6069	22.4778		24.1372	23.1256					22.0997	20.4595			22.0368	22.0243		21.7342	20.8585		22.1149	19.5208		21.6046	17.8984			19.2158	18.9271					19.001	18.5111		18.9431	17.0857			22.8228	22.7693		21.9593	19.7192		21.9397	18.8038		21.9197
	22.2282	20.8901		16.9001	12.3099					22.1399	17.7616			22.0753	19.8523		21.7863	21.6354		23.0823	23.3577		22.8711	17.9627			19.3848	20.435					19.1237	18.5786		19.1897	17.699			21.9721	22.6522		21.9243	20.462		21.9127	18.6624		22.1058
	22.0685	21.9834		17.289	13.0111					22.1994	17.8706			22.3216	22.6093		21.8487	17.6937		21.7127	19.1834		22.4419	18.5884			19.2722	20.8604					20.2349	19.1799		18.9856	17.6425			22.4322	22.9835		21.9464	19.0495		21.9558	18.2693		22.0973
	22.0938	21.836		21.0552	17.476					22.3119	18.3664			22.1171	21.7468		22.2422	18.6546		15.4626	15.7526		21.8813	19.4237			19.3715	20.9229					19.2026	18.0779		18.8374	17.3308			22.0354	22.6675		21.8384	17.8177		21.9079	17.9382		22.0627
	22.1573	18.9143		22.1465	17.7838					21.953	20.5669			23.311	23.5472		22.3395	22.1877		22.5252	22.29		21.7356	19.3997			20.2929	19.4238					19.1955	18.6314		18.8934	17.5053			22.0191	22.5744		22.0444	19.6486		21.8861	18.8153		22.6033
	17.1454	12.0165		22.9405	18.3114					16.7382	9.40333			23.0807	23.0491		22.0263	17.6767		22.113	19.0104		22.7283	22.4715			19.3301	20.6241					19.1439	17.9742		18.9151	17.6981			21.9958	22.7267		21.8539	19.3498		21.9407	17.8684		21.9776
	22.0603	17.7279		21.022	16.6396					22.3503	17.6968			16.6515	14.77		21.7557	17.6672		22.1194	18.7372		21.9349	18.1536			20.3552	21.5759					19.1087	18.3276		19.0328	17.7945			22.6574	22.7618		21.8171	19.8895		21.9311	18.0636		21.9402
	22.5472	21.7878		20.9961	15.1807					22.3963	19.5794			23.3583	22.2233		22.4314	21.564		22.1111	19.4298		21.9801	18.2081			19.3158	21.2799					19.2087	17.8165		19.2173	17.8737			21.9575	22.8314		21.9343	20.0347		21.9112	18.1599		22.1104
	23.0728	22.1366		22.1178	21.4385					23.3729	23.0199			23.3631	23.4096		21.9469	18.3721		23.0621	23.265		22.1467	18.3531			20.4289	22.0045					19.2206	18.9449		19.0615	17.7619			21.9572	22.0749		21.9891	20.3613		21.9551	18.6519		22.0357
	22.101	21.816		18.8877	13.8092					22.3492	18.1777			22.4708	21.973		22.0026	20.4763		21.8591	18.3015		22.064	17.3858			19.1491	18.8483					19.07	18.2572		19.1649	18.2159			22.0079	22.6433		21.8971	19.1704		21.9149	18.642		22.0359
	23.2313	17.7423		23.0578	21.9324					22.0302	18.1248			23.3597	23.4989		21.9923	20.5606		22.1176	19.1343		23.1201	18.8598			18.9966	18.9924					19.1186	18.4797		19.1805	18.0141			21.8802	22.4438		21.7807	18.7685		21.9033	19.186		22.0794
	22.0918	21.6868		22.3169	21.0745					23.1709	20.0952			23.1756	22.5166		22.3225	19.0025		22.1803	20.3472		21.6847	17.5784			19.2388	19.1948					20.2259	19.207		19.1428	18.8084			22.8646	23.0729		21.8945	19.7568		21.8879	18.107		22.0425
	22.0649	21.8022		23.0127	21.514					24.0538	23.2924			22.2374	22.769		22.1352	21.5995		22.1153	18.4728		22.0819	17.1324			19.2963	20.9604					20.187	19.3873		19.2109	17.7321			23.0325	23.7433		21.7794	18.3669		21.9334	18.989		22.0168
	22.6857	21.3806		22.4214	17.7348					22.3212	16.9478			23.0521	22.8913		17.4912	12.7541		22.1646	19.1346		23.1426	18.563			19.8723	21.5421					19.2753	18.0674		19.1647	17.9569			21.8734	22.671		21.9668	19.9129		21.8842	18.5903		21.941
	22.1682	20.9355		16.3179	12.1622					22.3498	19.5856			22.2342	20.2465		22.638	22.0788		22.1824	19.3089		21.9842	18.5562			19.1059	19.204					18.9836	18.1006		19.1999	17.9012			22.0874	22.1977		21.9176	18.9869		21.9292	18.3063		21.9459
	22.1946	20.9176		17.8577	14.1413					23.109	20.0192			23.3612	23.332		22.3305	17.7774		22.1747	18.816		21.7192	17.5569			19.0693	19.0073					19.0963	18.6627		19.1244	17.435			21.8827	19.9533		21.8719	20.8819		21.9596	18.8141		22.0743
	22.4454	22.3554		17.235	13.0087					23.6801	22.4179			23.0322	22.6435		21.9987	19.1116		22.2181	18.548		22.3249	20.6106			20.3832	22.342					19.2583	18.5564		19.1514	17.7871			22.3035	22.9194		22.9158	20.4123		21.911	19.1192		21.9481
	24.0821	22.7594		23.6412	18.0785					22.011	17.9378			23.377	23.4593		22.307	17.5098		22.296	20.4235		22.1317	18.267			19.11	21.5106					19.1612	18.3251		19.1382	17.5297			21.97	20.2099		21.5358	17.727		21.9086	18.5201		22.9152
	22.3749	22.0969		22.0816	21.3842					17.1353	12.6534			22.4701	19.9474		22.4624	21.0508		21.8232	20.2301		21.9377	19.0496			19.5168	21.8195					19.2355	18.1809		18.9998	17.4887			23.008	23.3514		21.8931	18.6409		21.9311	18.6531		22.0086
	22.2871	20.5664		23.0399	21.9184					23.2272	20.2474			23.3762	23.2981		22.2711	20.3521		21.8019	18.948		21.7787	18.3298			20.0681	21.5986					19.3057	18.9712		18.9554	17.8166			21.928	22.7126		21.8138	19.5776		21.8804	19.1658		21.9952
	22.2521	22.3277		18.2247	13.317					23.3398	20.2235			23.3811	23.0053		22.2829	17.8258		22.103	22.586		23.1973	20.1703			20.3609	21.5218					18.8982	18.916		19.1577	17.8412			22.041	22.0024		21.6773	18.3217		21.8952	18.6428		22.058
	21.9067	19.483		22.029	20.7709					22.4692	18.9371			23.0173	22.5035		22.2691	19.5661		21.7773	19.7839		23.296	22.4047			19.16	18.4263					19.276	18.2398		19.2053	18.406			22.5627	23.1701		21.9159	18.8424		21.9128	17.568		22.0071
	23.1763	20.7352		23.005	21.5153					23.3113	18.3636			22.2295	22.029		22.0293	16.7963		22.2353	17.1421		22.2718	17.5171			19.3498	21.0054					19.2733	18.1509		19.0334	17.5926			23.1251	21.2136		23.037	22.5549		21.9251	18.39		22.0015
	22.2511	21.3133		22.1594	17.5138					22.2849	17.5471			23.1456	22.3318		22.327	21.7573		21.7778	19.7552		21.8222	18.0592			19.3586	21.3095					19.2353	18.1417		19.0942	17.7227			22.1896	23.0257		21.9335	21.0414		21.9174	18.7176		22.0003
	21.9106	21.1306		17.3124	12.6422					23.0906	18.8827			23.3423	23.3131		22.6119	21.4065		22.9973	23.267		22.2063	18.1494			19.2027	19.2969					19.1137	18.7845		19.1199	17.663			22.76	23.2965		21.8919	19.4137		21.9088	18.7879		22.0961
	23.1002	22.4764		16.5042	11.842					22.3053	17.0625			22.3619	22.2064		22.5373	17.8321		22.2266	18.7908		21.9269	18.4506			19.4142	21.4359					19.1716	17.9589		19.1493	17.6128			21.9966	22.8818		21.8194	18.4953		21.9027	18.347		22.018
	22.3837	21.3279		17.9635	12.7923					23.4308	21.9345			22.3621	19.1629		19.2215	9.7957		22.2814	19.5872		21.7163	19.1603			19.2819	20.3576					19.0537	18.3294		19.0968	17.89			21.974	20.4687		21.8568	19.3769		21.8366	18.6382		21.9672
	22.4503	21.5083		18.586	19.3895					22.837	17.6554			22.3453	20.1062		21.7531	18.1786		22.1749	18.3508		21.7115	19.1604			19.277	21.3951					20.1897	19.44		19.1669	17.728			22.9793	23.7711		21.9326	20.1943		21.9306	19.1437		21.9597
	22.0365	19.5736		19.9572	16.7737					22.312	19.2632			22.6813	22.3296		22.2693	18.3062		21.9766	18.8908		22.8094	22.4109			19.262	20.6032					19.1462	18.9435		19.102	17.8411			21.9807	22.612		21.9149	19.6377		21.9284	19.3545		22.9426
	22.7401	22.4593		24.109	23.6217					22.3648	17.8128			17.3763	12.6441		22.1437	18.0138		22.2104	18.4625		22.0083	18.0877			19.2468	20.919					19.0925	18.4944		19.112	17.5567			21.9717	20.4101		21.8926	20.4255		21.924	18.9067		22.0054
	23.2389	21.9553		16.7878	12.9985					23.1596	19.2223			23.2761	23.126		22.5812	21.776		22.8094	23.7061		22.2232	20.9694			19.2494	20.7089					19.0589	18.1897		19.1417	17.9437			21.9882	22.61		21.8905	18.9571		21.9476	19.387		22.0259
	22.1543	16.4416		23.0044	22.9241					22.9814	18.0207			22.3313	18.7745		22.1957	17.6836		21.9445	19.9835		21.9605	17.9937			19.113	21.2041					19.2141	18.4546		19.0281	17.923			21.9736	22.8147		21.8063	17.7695		21.9428	19.0059		21.8369
	22.7802	20.4703		17.8739	13.3366					22.2955	18.2515			22.3209	22.4879		22.0102	18.7325		22.7845	20.1634		17.7578	13.1966			18.9347	18.7484					18.8215	18.658		19.028	17.1302			22.2124	22.9078		22.0113	19.6113		21.9332	19.0908		21.8638
	22.14	16.3737		22.5276	18.5005					22.0041	17.4436			21.7276	22.0895		22.1218	17.4797		23.3176	23.3194		21.9531	19.3774			19.1172	18.2857					19.0881	17.6361		19.0046	17.3085			22.6363	23.6475		21.8433	19.3333		21.9558	18.3467		21.8621
	22.5103	21.5571		23.1174	19.6933					21.9904	17.719			22.3299	22.3911		22.0057	20.4545		22.1454	18.3677		21.8883	18.7106			20.2819	21.5278					19.1769	18.3403		19.181	17.3776			22.0298	20.6642		21.818	19.8824		21.9587	19.1802		21.8196
	22.1848	18.0323		23.1488	20.3764					23.1883	19.6507			20.4908	20.8821		22.5957	22.5623		22.8105	18.22		16.5361	12.2237			19.15	18.6791					19.0519	18.5978		18.3653	17.3179			22.7785	20.5743		21.9029	19.9515		22.9122	19.6482		22.0215
	22.1069	17.764		23.1307	18.9721					22.0331	18.4268			21.096	21.1745		22.1647	17.0372		22.8304	17.8639		22.5159	21.8808			20.0834	21.5419					19.0474	17.9054		19.1984	17.8063			23.0665	23.154		21.9918	20.3565		21.9498	18.5019		21.9921
	23.0677	22.2142		22.6709	18.4736					22.8136	21.8078			22.6189	22.3221		21.9986	17.4961		22.8501	23.3076		22.2008	17.3946			19.4773	21.0675					19.1812	18.0139		19.1246	17.5739			22.1284	22.9012		21.8855	19.1818		21.9297	18.206		21.9782
	23.9171	22.6976		23.3671	21.9892					23.4161	20.4415			22.4797	22.9081		16.2221	16.3771		22.3161	21.3413		22.2132	19.0275			19.5277	21.0446					20.2024	19.2729		19.128	18.073			22.8441	23.1274		21.8424	18.9326		21.968	18.8859		22.5118
	22.1438	20.4019		24.1694	18.18					23.7078	22.2083			23.2378	23.1428		22.6528	21.6331		22.7829	23.2689		22.232	17.8361			18.9777	18.5316					19.2386	18.4687		19.2043	17.4758			22.0372	22.5463		21.9104	19.7953		21.9871	19.671		21.9263
	22.1387	20.8983		17.1848	12.7883					23.0304	18.391			21.722	20.5977		23.0386	22.7047		22.1948	17.4422		23.2706	18.8341			19.1297	20.3121					19.2318	18.2107		19.1914	17.9213			22.1309	22.7652		21.8137	18.4699		21.9393	19.676		21.8906
	23.1073	22.0072		23.135	21.1831					23.9591	22.9147			22.481	20.1144		23.1691	19.9655		21.7841	18.564		22.4802	19.0229			19.1348	21.3808					18.3268	17.9518		19.1381	17.5442			22.2953	22.3074		22.0034	19.9468		22.0242	19.6141		22.044
	23.1663	21.9858		21.5177	17.1114					21.8762	16.9016			22.3369	22.5266		21.6384	18.2703		18.4913	10.4594		22.4664	18.1615			19.2732	21.2675					19.2731	17.841		19.1406	18.0107			22.7715	23.34		21.9643	19.0136		21.8655	19.1887		22.0062
	22.751	21.8303		23.1219	21.674					22.0736	17.6151			22.4532	22.8142		22.9295	20.5801		21.7249	19.4371		17.2677	13.8394			19.1473	20.7557					19.1033	18.4732		19.1703	17.8627			23.0672	23.1177		21.9283	20.9047		21.9586	18.0228		21.9725
	24.2233	21.3252		18.371	14.1304					21.9525	18.0331			19.7831	17.7977		21.953	21.4249		22.1986	18.9864		21.916	17.6533			19.1694	20.247					19.2322	17.5209		20.216	18.6886			21.9918	19.5595		22.9749	20.4886		22.022	20.0291		22.0155
	23.1344	22.0243		22.7104	17.0261					22.417	19.1816			22.3457	22.8687		22.1762	19.3949		21.7399	19.1948		17.2215	10.7737			19.2057	18.3924					20.2396	18.69		19.1528	17.6706			22.9778	23.6327		21.9224	20.5232		21.9977	20.2512		21.9805
	23.2792	21.9791		19.6542	15.2047					22.3163	18.399			22.4012	21.0748		22.1398	18.9404		21.8686	19.2099		22.373	19.0815			19.1918	20.544					19.156	18.2266		18.9982	17.5342			23.1376	23.4429		21.9551	18.7293		22.0197	19.1181		21.9788
[truncated: 2,490 more rows]
[truncated: 17 more columns]

## Sheet: ED Fig. 1b
Extended Data Fig. 1
Panel b
		MCF7
[truncated: 35 more rows]

## Sheet: ED Fig. 1c
Extended Data Fig. 1
[truncated: 1 more rows]
