# Supplementary material for: Loss of CDK4/6 activity in S/G2 phase leads to cell cycle reversal
Source: Nature. 2023 Jul 5;619(7969):363–70. doi: 10.1038/s41586-023-06274-3 (PMC10338338; doi:10.1038/s41586-023-06274-3)
Supplement: Supplementary file 15 — Source Data Extended Data Fig. 2 [file 41586_2023_6274_MOESM15_ESM.xlsx]

## Sheet: ED Fig. 2b
Extended Data Fig. 2
Panel b
Time relative to treatment (hrs)	-12	-11.8	-11.6	-11.4	-11.2	-11	-10.8	-10.6	-10.4	-10.2	-10	-9.8	-9.6	-9.4	-9.2	-9	-8.8	-8.6	-8.4	-8.2	-8	-7.8	-7.6	-7.4	-7.2	-7	-6.8	-6.6	-6.4	-6.2	-6	-5.8	-5.6	-5.4	-5.2	-5	-4.8	-4.6	-4.4	-4.2	-4	-3.8	-3.6	-3.4	-3.2	-3	-2.8	-2.6	-2.4
CDK2 activity	1.5938	1.5943	1.59719	1.60352	1.55425	1.52102	1.5108	1.5517	1.59142	1.60919	1.43758	1.30377	1.11326	0.935108	0.812837	0.855574	0.832557	0.81624	0.774878	0.712238	0.668302	0.669019	0.685322	0.709115	0.738347	0.775697	0.799435	0.820895	0.852693	0.897967	0.937379	0.985451	1.03989	1.06542	1.09487	1.14106	1.18738	1.20077	1.22733	1.24819	1.26526	1.23541	1.23753	1.24921	1.22625	1.18926	1.18437	1.16923	1.19261
APC/C activity	0.00217745	0.00199751	0.00149069	0.00149854	0.00170195	0.00551334	0.00905241	0.012588	0.0139048	0.0594865	0.129251	0.278388	0.499092	0.723307	0.909071	1	0.983129	0.926311	0.839115	0.789992	0.785316	0.775702	0.755204	0.688473	0.598988	0.486625	0.359368	0.246779	0.148681	0.072088	0.0307291	0.0076508	0.00170454	0.000754672	0	0.00204087	0.00381285	0.00554766	0.00628632	0.00554766	0.00381285	0.00204087	0	0.000457179	0.000854123	0.00124274	0.00140821	0.00124274	0.000854123
[truncated: 155 more columns]

## Sheet: ED Fig. 2c (Mit removal)
Extended Data Fig. 2
Panel c
Mitogen removal	CDK2 activity
Time relative to treatment (hrs)	-12	-11.8	-11.6	-11.4	-11.2	-11	-10.8	-10.6	-10.4	-10.2	-10	-9.8	-9.6	-9.4	-9.2	-9	-8.8	-8.6	-8.4	-8.2	-8	-7.8	-7.6	-7.4	-7.2	-7	-6.8	-6.6	-6.4	-6.2	-6	-5.8	-5.6	-5.4	-5.2	-5	-4.8	-4.6	-4.4	-4.2	-4	-3.8	-3.6	-3.4	-3.2	-3	-2.8	-2.6	-2.4
1	1.47	1.49	1.52	1.55	1.58	1.58	1.57	1.54	1.34	1.16	0.96	0.83	0.71	0.75	0.79	0.83	0.79	0.76	0.73	0.7	0.69	0.68	0.69	0.71	0.75	0.82	0.9	0.96	1.05	1.14	1.21	1.29	1.36	1.4	1.42	1.42	1.36	1.35	1.34	1.32	1.34	1.41	1.43	1.46	1.49	1.51	1.55	1.55	1.53
2	1.47	1.49	1.52	1.55	1.58	1.58	1.57	1.54	1.34	1.16	0.96	0.83	0.71	0.75	0.79	0.83	0.79	0.76	0.73	0.7	0.69	0.68	0.69	0.71	0.75	0.82	0.9	0.96	1.05	1.14	1.21	1.29	1.36	1.4	1.42	1.42	1.36	1.35	1.34	1.32	1.34	1.41	1.43	1.46	1.49	1.51	1.55	1.55	1.53
3	1.53	1.6	1.62	1.59	1.54	1.53	1.5	1.47	1.53	1.57	1.58	1.61	1.59	1.32	1.09	0.87	0.69	0.6	0.62	0.65	0.67	0.65	0.62	0.61	0.6	0.62	0.64	0.67	0.71	0.74	0.77	0.81	0.86	0.9	0.94	0.98	1.03	1.06	1.09	1.13	1.16	1.2	1.25	1.29	1.33	1.36	1.38	1.39	1.39
4	1.53	1.6	1.62	1.59	1.54	1.53	1.5	1.47	1.53	1.57	1.58	1.61	1.59	1.32	1.09	0.87	0.69	0.6	0.62	0.65	0.67	0.65	0.62	0.61	0.6	0.62	0.64	0.67	0.71	0.74	0.77	0.81	0.86	0.9	0.94	0.98	1.03	1.06	1.09	1.13	1.16	1.2	1.25	1.29	1.33	1.36	1.38	1.39	1.39
5	1.43	1.27	1.11	0.95	0.76	0.75	0.72	0.66	0.6	0.6	0.6	0.6	0.6	0.6	0.6	0.6	0.6	0.6	0.66	0.72	0.79	0.85	0.91	0.95	0.99	1.01	1.02	1.01	0.99	0.97	0.98	0.99	1.03	1.05	1.07	1.11	1.14	1.19	1.26	1.33	1.38	1.44	1.47	1.49	1.48	1.48	1.46	1.45	1.45
6	1.43	1.27	1.11	0.95	0.76	0.75	0.72	0.66	0.6	0.6	0.6	0.6	0.6	0.6	0.6	0.6	0.6	0.6	0.66	0.72	0.79	0.85	0.91	0.95	0.99	1.01	1.02	1.01	0.99	0.97	0.98	0.99	1.03	1.05	1.07	1.11	1.14	1.19	1.26	1.33	1.38	1.44	1.47	1.49	1.48	1.48	1.46	1.45	1.45
7	0.6	0.6	0.62	0.64	0.66	0.7	0.73	0.77	0.82	0.87	0.93	0.97	1	1.02	1.02	1.03	1.04	1.04	1.03	1.02	1.02	1.01	1.03	1.07	1.1	1.12	1.13	1.13	1.12	1.1	1.09	1.13	1.16	1.17	1.21	1.25	1.26	1.3	1.34	1.39	1.44	1.39	1.32	1.27	1.21	1.15	1.16	1.15	1.15
8	0.6	0.6	0.62	0.64	0.66	0.7	0.73	0.77	0.82	0.87	0.93	0.97	1	1.02	1.02	1.03	1.04	1.04	1.03	1.02	1.02	1.01	1.03	1.07	1.1	1.12	1.13	1.13	1.12	1.1	1.09	1.13	1.16	1.17	1.21	1.25	1.26	1.3	1.34	1.39	1.44	1.39	1.32	1.27	1.21	1.15	1.16	1.15	1.15
9	1.23	1.11	0.83	0.83	0.8	0.76	0.69	0.63	0.6	0.6	0.6	0.61	0.66	0.7	0.76	0.81	0.85	0.89	0.9	0.92	0.95	1	1.08	1.18	1.3	1.4	1.52	1.6	1.64	1.65	1.67	1.64	1.59	1.56	1.57	1.59	1.61	1.67	1.74	1.76	1.7	1.61	1.57	1.53	1.5	1.54	1.6	1.63	1.66
10	1.23	1.11	0.83	0.83	0.8	0.76	0.69	0.63	0.6	0.6	0.6	0.61	0.66	0.7	0.76	0.81	0.85	0.89	0.9	0.92	0.95	1	1.08	1.18	1.3	1.4	1.52	1.6	1.64	1.65	1.67	1.64	1.59	1.56	1.57	1.59	1.61	1.67	1.74	1.76	1.7	1.61	1.57	1.53	1.5	1.54	1.6	1.63	1.66
11	1.78	1.76	1.75	1.52	1.32	1.06	0.9	0.68	0.66	0.61	0.64	0.6	0.6	0.6	0.6	0.62	0.67	0.71	0.74	0.77	0.8	0.82	0.84	0.9	0.96	1.02	1.07	1.12	1.14	1.15	1.17	1.21	1.24	1.28	1.31	1.32	1.32	1.32	1.31	1.31	1.31	1.31	1.33	1.35	1.37	1.39	1.41	1.4	1.37
12	1.78	1.76	1.75	1.52	1.32	1.06	0.9	0.68	0.66	0.61	0.64	0.6	0.6	0.6	0.6	0.62	0.67	0.71	0.74	0.77	0.8	0.82	0.84	0.9	0.96	1.02	1.07	1.12	1.14	1.15	1.17	1.21	1.24	1.28	1.31	1.32	1.32	1.32	1.31	1.31	1.31	1.31	1.33	1.35	1.37	1.39	1.41	1.4	1.37
13	0.77	0.78	0.77	0.76	0.71	0.65	0.6	0.6	0.6	0.62	0.66	0.72	0.78	0.85	0.9	0.95	0.98	0.98	1	1.03	1.06	1.1	1.15	1.18	1.2	1.21	1.22	1.23	1.25	1.26	1.28	1.3	1.32	1.36	1.42	1.45	1.46	1.46	1.45	1.43	1.42	1.46	1.49	1.52	1.55	1.59	1.6	1.63	1.69
14	0.77	0.78	0.77	0.76	0.71	0.65	0.6	0.6	0.6	0.62	0.66	0.72	0.78	0.85	0.9	0.95	0.98	0.98	1	1.03	1.06	1.1	1.15	1.18	1.2	1.21	1.22	1.23	1.25	1.26	1.28	1.3	1.32	1.36	1.42	1.45	1.46	1.46	1.45	1.43	1.42	1.46	1.49	1.52	1.55	1.59	1.6	1.63	1.69
15	0.66	0.64	0.68	0.69	0.69	0.67	0.66	0.62	0.61	0.6	0.6	0.61	0.66	0.72	0.79	0.87	0.95	1	1.01	1.01	1.03	1.05	1.08	1.13	1.19	1.23	1.26	1.29	1.32	1.33	1.37	1.41	1.46	1.49	1.52	1.55	1.6	1.64	1.66	1.69	1.69	1.67	1.66	1.67	1.66	1.64	1.65	1.64	1.64
16	0.66	0.64	0.68	0.69	0.69	0.67	0.66	0.62	0.61	0.6	0.6	0.61	0.66	0.72	0.79	0.87	0.95	1	1.01	1.01	1.03	1.05	1.08	1.13	1.19	1.23	1.26	1.29	1.32	1.33	1.37	1.41	1.46	1.49	1.52	1.55	1.6	1.64	1.66	1.69	1.69	1.67	1.66	1.67	1.66	1.64	1.65	1.64	1.64
17	1.49	1.58	1.42	1.25	1.14	0.96	0.73	0.73	0.7	0.65	0.6	0.6	0.6	0.6	0.6	0.6	0.6	0.63	0.66	0.72	0.78	0.83	0.9	0.96	1.01	1.07	1.13	1.17	1.22	1.28	1.34	1.39	1.46	1.55	1.63	1.71	1.79	1.8	1.8	1.8	1.8	1.8	1.8	1.79	1.76	1.73	1.68	1.62	1.59
18	1.49	1.58	1.42	1.25	1.14	0.96	0.73	0.73	0.7	0.65	0.6	0.6	0.6	0.6	0.6	0.6	0.6	0.63	0.66	0.72	0.78	0.83	0.9	0.96	1.01	1.07	1.13	1.17	1.22	1.28	1.34	1.39	1.46	1.55	1.63	1.71	1.79	1.8	1.8	1.8	1.8	1.8	1.8	1.79	1.76	1.73	1.68	1.62	1.59
19	1.57	1.38	1.2	1.07	0.92	0.77	0.73	0.7	0.7	0.68	0.68	0.69	0.7	0.71	0.72	0.75	0.81	0.87	0.93	0.99	1.04	1.08	1.13	1.16	1.22	1.28	1.35	1.39	1.45	1.49	1.51	1.55	1.6	1.62	1.65	1.63	1.62	1.6	1.6	1.6	1.65	1.67	1.69	1.69	1.72	1.71	1.71	1.72	1.71
20	1.57	1.38	1.2	1.07	0.92	0.77	0.73	0.7	0.7	0.68	0.68	0.69	0.7	0.71	0.72	0.75	0.81	0.87	0.93	0.99	1.04	1.08	1.13	1.16	1.22	1.28	1.35	1.39	1.45	1.49	1.51	1.55	1.6	1.62	1.65	1.63	1.62	1.6	1.6	1.6	1.65	1.67	1.69	1.69	1.72	1.71	1.71	1.72	1.71
21	1.67	1.47	1.29	1.13	0.93	0.72	0.82	0.87	0.87	0.91	0.91	0.84	0.81	0.82	0.85	0.85	0.85	0.89	0.9	0.95	0.99	1.04	1.06	1.09	1.1	1.14	1.17	1.21	1.27	1.33	1.38	1.41	1.42	1.43	1.44	1.44	1.45	1.44	1.45	1.42	1.42	1.42	1.46	1.48	1.49	1.47	1.46	1.44	1.43
22	1.67	1.47	1.29	1.13	0.93	0.72	0.82	0.87	0.87	0.91	0.91	0.84	0.81	0.82	0.85	0.85	0.85	0.89	0.9	0.95	0.99	1.04	1.06	1.09	1.1	1.14	1.17	1.21	1.27	1.33	1.38	1.41	1.42	1.43	1.44	1.44	1.45	1.44	1.45	1.42	1.42	1.42	1.46	1.48	1.49	1.47	1.46	1.44	1.43
23	NaN	0.91	0.94	0.93	0.9	0.87	0.87	0.87	0.89	0.93	0.96	0.99	1.03	1.07	1.12	1.18	1.24	1.29	1.35	1.38	1.42	1.46	1.5	1.54	1.6	1.63	1.64	1.65	1.66	1.66	1.65	1.65	1.63	1.61	1.59	1.58	1.61	1.66	1.71	1.76	1.79	1.79	1.79	1.76	1.71	1.71	1.72	1.72	1.77
24	NaN	0.91	0.94	0.93	0.9	0.87	0.87	0.87	0.89	0.93	0.96	0.99	1.03	1.07	1.12	1.18	1.24	1.29	1.35	1.38	1.42	1.46	1.5	1.54	1.6	1.63	1.64	1.65	1.66	1.66	1.65	1.65	1.63	1.61	1.59	1.58	1.61	1.66	1.71	1.76	1.79	1.79	1.79	1.76	1.71	1.71	1.72	1.72	1.77
25	1.57	1.38	1.2	1.07	0.92	0.77	0.73	0.7	0.7	0.68	0.68	0.69	0.7	0.71	0.72	0.75	0.81	0.87	0.93	0.99	1.04	1.08	1.13	1.16	1.22	1.28	1.35	1.39	1.45	1.49	1.51	1.55	1.6	1.62	1.65	1.63	1.62	1.6	1.6	1.6	1.65	1.67	1.69	1.69	1.72	1.71	1.71	1.72	1.71
26	1.57	1.38	1.2	1.07	0.92	0.77	0.73	0.7	0.7	0.68	0.68	0.69	0.7	0.71	0.72	0.75	0.81	0.87	0.93	0.99	1.04	1.08	1.13	1.16	1.22	1.28	1.35	1.39	1.45	1.49	1.51	1.55	1.6	1.62	1.65	1.63	1.62	1.6	1.6	1.6	1.65	1.67	1.69	1.69	1.72	1.71	1.71	1.72	1.71
27	1.08	1.08	1.09	1.13	1.15	1.17	1.19	1.19	1.16	1.17	1.16	1.18	1.2	1.26	1.29	1.34	1.35	1.37	1.35	1.38	1.4	1.4	1.4	1.4	1.39	1.4	1.43	1.44	1.46	1.4	1.37	1.36	1.38	1.4	1.45	1.53	1.59	1.58	1.63	1.68	1.61	1.41	1.26	0.98	0.76	0.64	0.64	0.62	0.66
28	1.08	1.08	1.09	1.13	1.15	1.17	1.19	1.19	1.16	1.17	1.16	1.18	1.2	1.26	1.29	1.34	1.35	1.37	1.35	1.38	1.4	1.4	1.4	1.4	1.39	1.4	1.43	1.44	1.46	1.4	1.37	1.36	1.38	1.4	1.45	1.53	1.59	1.58	1.63	1.68	1.61	1.41	1.26	0.98	0.76	0.64	0.64	0.62	0.66
29	0.66	0.67	0.66	0.62	0.6	0.6	0.6	0.6	0.6	0.6	0.6	0.6	0.6	0.6	0.61	0.64	0.68	0.71	0.75	0.8	0.84	0.86	0.9	0.91	0.93	0.94	0.93	0.93	0.93	0.93	0.96	1	1.02	1.04	1.08	1.09	1.11	1.17	1.2	1.2	1.22	1.22	1.22	1.25	1.28	1.3	1.33	1.34	1.35
30	0.66	0.67	0.66	0.62	0.6	0.6	0.6	0.6	0.6	0.6	0.6	0.6	0.6	0.6	0.61	0.64	0.68	0.71	0.75	0.8	0.84	0.86	0.9	0.91	0.93	0.94	0.93	0.93	0.93	0.93	0.96	1	1.02	1.04	1.08	1.09	1.11	1.17	1.2	1.2	1.22	1.22	1.22	1.25	1.28	1.3	1.33	1.34	1.35
31	1.73	1.74	1.78	1.8	1.8	1.8	1.8	1.8	1.79	1.74	1.75	1.53	1.31	1.13	0.96	0.77	0.8	0.85	0.87	0.86	0.83	0.8	0.78	0.76	0.76	0.76	0.79	0.81	0.83	0.85	0.87	0.89	0.92	0.95	1	1.04	1.07	1.1	1.14	1.16	1.21	1.26	1.32	1.36	1.41	1.45	1.49	1.49	1.53
32	1.73	1.74	1.78	1.8	1.8	1.8	1.8	1.8	1.79	1.74	1.75	1.53	1.31	1.13	0.96	0.77	0.8	0.85	0.87	0.86	0.83	0.8	0.78	0.76	0.76	0.76	0.79	0.81	0.83	0.85	0.87	0.89	0.92	0.95	1	1.04	1.07	1.1	1.14	1.16	1.21	1.26	1.32	1.36	1.41	1.45	1.49	1.49	1.53
33	1.57	1.62	1.69	1.69	1.63	1.43	1.25	1.05	0.85	0.75	0.78	0.74	0.71	0.65	0.61	0.6	0.6	0.6	0.6	0.61	0.64	0.66	0.68	0.72	0.77	0.8	0.83	0.85	0.87	0.87	0.88	0.9	0.92	0.93	0.95	0.97	0.98	1.01	1.03	1.05	1.06	1.09	1.1	1.11	1.12	1.14	1.16	1.18	1.18
34	1.57	1.62	1.69	1.69	1.63	1.43	1.25	1.05	0.85	0.75	0.78	0.74	0.71	0.65	0.61	0.6	0.6	0.6	0.6	0.61	0.64	0.66	0.68	0.72	0.77	0.8	0.83	0.85	0.87	0.87	0.88	0.9	0.92	0.93	0.95	0.97	0.98	1.01	1.03	1.05	1.06	1.09	1.1	1.11	1.12	1.14	1.16	1.18	1.18
35	1.69	1.52	1.38	1.19	0.98	0.76	0.73	0.68	0.66	0.6	0.6	0.6	0.6	0.6	0.6	0.61	0.71	0.79	0.87	0.93	0.99	1.02	1.02	1.06	1.12	1.12	1.14	1.19	1.2	1.19	1.22	1.25	1.3	1.33	1.37	1.4	1.42	1.46	1.49	1.49	1.48	1.48	1.47	1.47	1.49	1.51	1.54	1.55	1.58
36	1.62	1.66	1.65	1.59	1.53	1.49	1.48	1.48	1.52	1.39	1.22	1.03	0.86	0.68	0.69	0.66	0.65	0.61	0.6	0.6	0.6	0.6	0.6	0.6	0.6	0.67	0.74	0.79	0.84	0.85	0.86	0.87	0.9	0.93	0.95	0.97	1.02	1.04	1.05	1.08	1.12	1.13	1.14	1.17	1.19	1.17	1.2	1.22	1.19
37	1.62	1.66	1.65	1.59	1.53	1.49	1.48	1.48	1.52	1.39	1.22	1.03	0.86	0.68	0.69	0.66	0.65	0.61	0.6	0.6	0.6	0.6	0.6	0.6	0.6	0.67	0.74	0.79	0.84	0.85	0.86	0.87	0.9	0.93	0.95	0.97	1.02	1.04	1.05	1.08	1.12	1.13	1.14	1.17	1.19	1.17	1.2	1.22	1.19
38	1.23	1.11	0.83	0.83	0.8	0.76	0.69	0.63	0.6	0.6	0.6	0.61	0.66	0.7	0.76	0.81	0.85	0.89	0.9	0.92	0.95	1	1.08	1.18	1.3	1.4	1.52	1.6	1.64	1.65	1.67	1.64	1.59	1.56	1.57	1.59	1.61	1.67	1.74	1.76	1.7	1.61	1.57	1.53	1.5	1.54	1.6	1.63	1.66
39	1.23	1.11	0.83	0.83	0.8	0.76	0.69	0.63	0.6	0.6	0.6	0.61	0.66	0.7	0.76	0.81	0.85	0.89	0.9	0.92	0.95	1	1.08	1.18	1.3	1.4	1.52	1.6	1.64	1.65	1.67	1.64	1.59	1.56	1.57	1.59	1.61	1.67	1.74	1.76	1.7	1.61	1.57	1.53	1.5	1.54	1.6	1.63	1.66
40	0.6	0.6	0.6	0.6	0.6	0.6	0.6	0.6	0.6	0.6	0.6	0.6	0.6	0.6	0.61	0.64	0.67	0.71	0.76	0.8	0.83	0.85	0.86	0.87	0.86	0.84	0.83	0.82	0.81	0.84	0.86	0.89	0.94	0.95	0.97	0.98	0.99	1	1.03	1.08	1.14	1.19	1.24	1.3	1.3	1.29	1.27	1.24	1.2
41	0.6	0.6	0.6	0.6	0.6	0.6	0.6	0.6	0.6	0.6	0.6	0.6	0.6	0.6	0.61	0.64	0.67	0.71	0.76	0.8	0.83	0.85	0.86	0.87	0.86	0.84	0.83	0.82	0.81	0.84	0.86	0.89	0.94	0.95	0.97	0.98	0.99	1	1.03	1.08	1.14	1.19	1.24	1.3	1.3	1.29	1.27	1.24	1.2
42	0.6	0.6	0.6	0.6	0.6	0.6	0.6	0.6	0.6	0.6	0.6	0.6	0.6	0.6	0.6	0.63	0.66	0.71	0.75	0.79	0.83	0.85	0.86	0.87	0.86	0.84	0.84	0.83	0.83	0.85	0.87	0.9	0.94	0.96	0.97	0.98	0.99	1	1.03	1.07	1.14	1.19	1.24	1.29	1.29	1.27	1.26	1.23	1.19
43	0.6	0.6	0.6	0.6	0.6	0.6	0.6	0.6	0.6	0.6	0.6	0.6	0.6	0.6	0.6	0.63	0.66	0.71	0.75	0.79	0.83	0.85	0.86	0.87	0.86	0.84	0.84	0.83	0.83	0.85	0.87	0.9	0.94	0.96	0.97	0.98	0.99	1	1.03	1.07	1.14	1.19	1.24	1.29	1.29	1.27	1.26	1.23	1.19
44	0.6	0.61	0.67	0.73	0.8	0.88	0.95	1	1.04	1.08	1.11	1.13	1.15	1.17	1.19	1.21	1.26	1.3	1.31	1.35	1.38	1.42	1.47	1.5	1.54	1.59	1.63	1.69	1.74	1.74	1.71	1.67	1.62	1.58	1.58	1.59	1.6	1.59	1.59	1.56	1.56	1.59	1.63	1.58	1.6	1.65	1.65	1.64	1.7
45	0.6	0.61	0.67	0.73	0.8	0.88	0.95	1	1.04	1.08	1.11	1.13	1.15	1.17	1.19	1.21	1.26	1.3	1.31	1.35	1.38	1.42	1.47	1.5	1.54	1.59	1.63	1.69	1.74	1.74	1.71	1.67	1.62	1.58	1.58	1.59	1.6	1.59	1.59	1.56	1.56	1.59	1.63	1.58	1.6	1.65	1.65	1.64	1.7
46	1.02	1.02	1.03	1	0.99	0.99	1.03	1.06	1.11	1.16	1.17	1.17	1.16	1.17	1.17	1.2	1.2	1.23	1.25	1.26	1.27	1.29	1.26	1.23	1.22	1.2	1.22	1.27	1.33	1.37	1.4	1.39	1.35	1.35	1.36	1.36	1.38	1.4	1.37	1.37	1.34	1.33	1.27	1.23	1.19	1.13	1.08	1.1	1.13
47	1.02	1.02	1.03	1	0.99	0.99	1.03	1.06	1.11	1.16	1.17	1.17	1.16	1.17	1.17	1.2	1.2	1.23	1.25	1.26	1.27	1.29	1.26	1.23	1.22	1.2	1.22	1.27	1.33	1.37	1.4	1.39	1.35	1.35	1.36	1.36	1.38	1.4	1.37	1.37	1.34	1.33	1.27	1.23	1.19	1.13	1.08	1.1	1.13
48	0.6	0.6	0.6	0.6	0.6	0.6	0.6	0.61	0.63	0.66	0.7	0.74	0.77	0.82	0.86	0.89	0.92	0.96	0.99	1.01	1.05	1.07	1.09	1.1	1.11	1.11	1.1	1.08	1.07	1.07	1.06	1.09	1.14	1.18	1.23	1.31	1.36	1.39	1.43	1.48	1.5	1.53	1.56	1.58	1.59	1.61	1.63	1.62	1.61
49	0.6	0.6	0.6	0.6	0.6	0.6	0.6	0.61	0.63	0.66	0.7	0.74	0.77	0.82	0.86	0.89	0.92	0.96	0.99	1.01	1.05	1.07	1.09	1.1	1.11	1.11	1.1	1.08	1.07	1.07	1.06	1.09	1.14	1.18	1.23	1.31	1.36	1.39	1.43	1.48	1.5	1.53	1.56	1.58	1.59	1.61	1.63	1.62	1.61
50	1.38	1.39	1.37	1.41	1.47	1.53	1.54	1.43	1.29	1.03	0.86	0.73	0.7	0.65	0.68	0.62	0.6	0.6	0.6	0.6	0.62	0.65	0.67	0.7	0.72	0.75	0.77	0.81	0.82	0.85	0.86	0.89	0.91	0.96	0.97	0.99	1.01	1.03	1.03	1.05	1.09	1.12	1.16	1.2	1.24	1.27	1.3	1.33	1.37
51	1.38	1.39	1.37	1.41	1.47	1.53	1.54	1.43	1.29	1.03	0.86	0.73	0.7	0.65	0.68	0.62	0.6	0.6	0.6	0.6	0.62	0.65	0.67	0.7	0.72	0.75	0.77	0.81	0.82	0.85	0.86	0.89	0.91	0.96	0.97	0.99	1.01	1.03	1.03	1.05	1.09	1.12	1.16	1.2	1.24	1.27	1.3	1.33	1.37
52	0.7	0.72	0.75	0.79	0.85	0.9	0.94	0.98	1.02	1.04	1.05	1.07	1.12	1.14	1.16	1.19	1.22	1.22	1.25	1.26	1.29	1.28	1.28	1.27	1.27	1.26	1.28	1.29	1.3	1.36	1.39	1.4	1.42	1.42	1.38	1.37	1.35	1.32	1.31	1.31	1.34	1.37	1.4	1.42	1.44	1.42	1.4	1.39	1.4
53	0.7	0.72	0.75	0.79	0.85	0.9	0.94	0.98	1.02	1.04	1.05	1.07	1.12	1.14	1.16	1.19	1.22	1.22	1.25	1.26	1.29	1.28	1.28	1.27	1.27	1.26	1.28	1.29	1.3	1.36	1.39	1.4	1.42	1.42	1.38	1.37	1.35	1.32	1.31	1.31	1.34	1.37	1.4	1.42	1.44	1.42	1.4	1.39	1.4
54	1.58	1.59	1.59	1.56	1.53	1.51	1.47	1.47	1.5	1.52	1.5	1.52	1.55	1.57	1.61	1.67	1.71	1.74	1.73	1.53	1.31	1.12	0.91	0.73	0.7	0.7	0.66	0.62	0.6	0.6	0.6	0.6	0.6	0.6	0.6	0.63	0.67	0.71	0.75	0.8	0.84	0.88	0.93	0.99	1.05	1.1	1.16	1.18	1.19
55	1.58	1.59	1.59	1.56	1.53	1.51	1.47	1.47	1.5	1.52	1.5	1.52	1.55	1.57	1.61	1.67	1.71	1.74	1.73	1.53	1.31	1.12	0.91	0.73	0.7	0.7	0.66	0.62	0.6	0.6	0.6	0.6	0.6	0.6	0.6	0.63	0.67	0.71	0.75	0.8	0.84	0.88	0.93	0.99	1.05	1.1	1.16	1.18	1.19
56	0.69	0.72	0.76	0.81	0.87	0.91	0.94	0.92	0.9	0.87	0.88	0.91	0.99	1.07	1.13	1.2	1.2	1.2	1.2	1.25	1.28	1.35	1.42	1.45	1.44	1.44	1.41	1.4	1.41	1.46	1.5	1.54	1.57	1.6	1.57	1.55	1.56	1.54	1.54	1.57	1.6	1.59	1.62	1.59	1.57	1.59	1.61	1.62	1.69
57	0.69	0.72	0.76	0.81	0.87	0.91	0.94	0.92	0.9	0.87	0.88	0.91	0.99	1.07	1.13	1.2	1.2	1.2	1.2	1.25	1.28	1.35	1.42	1.45	1.44	1.44	1.41	1.4	1.41	1.46	1.5	1.54	1.57	1.6	1.57	1.55	1.56	1.54	1.54	1.57	1.6	1.59	1.62	1.59	1.57	1.59	1.61	1.62	1.69
58	0.6	0.6	0.6	0.6	0.6	0.6	0.6	0.63	0.69	0.77	0.85	0.93	1	1.07	1.14	1.17	1.14	1.1	1.05	0.99	0.98	1.04	1.1	1.16	1.22	1.29	1.33	1.36	1.38	1.39	1.39	1.4	1.44	1.47	1.48	1.49	1.53	1.57	1.61	1.66	1.7	1.73	1.74	1.75	1.75	1.75	1.74	1.71	1.66
59	0.6	0.6	0.6	0.6	0.6	0.6	0.6	0.63	0.69	0.77	0.85	0.93	1	1.07	1.14	1.17	1.14	1.1	1.05	0.99	0.98	1.04	1.1	1.16	1.22	1.29	1.33	1.36	1.38	1.39	1.39	1.4	1.44	1.47	1.48	1.49	1.53	1.57	1.61	1.66	1.7	1.73	1.74	1.75	1.75	1.75	1.74	1.71	1.66
60	0.61	0.63	0.66	0.69	0.72	0.75	0.78	0.83	0.87	0.91	0.95	1	1.02	1.05	1.08	1.11	1.14	1.17	1.18	1.19	1.18	1.16	1.14	1.16	1.22	1.26	1.29	1.32	1.33	1.3	1.3	1.31	1.33	1.35	1.36	1.34	1.29	1.29	1.29	1.27	1.28	1.31	1.29	1.29	1.27	1.29	1.33	1.37	1.41
61	0.61	0.63	0.66	0.69	0.72	0.75	0.78	0.83	0.87	0.91	0.95	1	1.02	1.05	1.08	1.11	1.14	1.17	1.18	1.19	1.18	1.16	1.14	1.16	1.22	1.26	1.29	1.32	1.33	1.3	1.3	1.31	1.33	1.35	1.36	1.34	1.29	1.29	1.29	1.27	1.28	1.31	1.29	1.29	1.27	1.29	1.33	1.37	1.41
62	1.28	1.29	1.33	1.38	1.28	1.15	1.03	0.85	0.71	0.74	0.73	0.72	0.77	0.72	0.68	0.65	0.64	0.63	0.63	0.66	0.69	0.72	0.76	0.8	0.83	0.84	0.86	0.88	0.89	0.9	0.93	0.95	0.96	0.98	1	1.03	1.06	1.07	1.09	1.14	1.18	1.21	1.24	1.25	1.24	1.21	1.2	1.2	1.2
63	1.28	1.29	1.33	1.38	1.28	1.15	1.03	0.85	0.71	0.74	0.73	0.72	0.77	0.72	0.68	0.65	0.64	0.63	0.63	0.66	0.69	0.72	0.76	0.8	0.83	0.84	0.86	0.88	0.89	0.9	0.93	0.95	0.96	0.98	1	1.03	1.06	1.07	1.09	1.14	1.18	1.21	1.24	1.25	1.24	1.21	1.2	1.2	1.2
64	0.81	0.76	0.75	0.73	0.69	0.63	0.6	0.6	0.6	0.6	0.6	0.6	0.62	0.67	0.73	0.77	0.79	0.84	0.87	0.89	0.94	1	1.03	1.07	1.12	1.15	1.18	1.21	1.25	1.29	1.34	1.39	1.45	1.49	1.54	1.58	1.6	1.62	1.62	1.65	1.66	1.67	1.69	1.71	1.73	1.74	1.74	1.74	1.75
65	0.81	0.76	0.75	0.73	0.69	0.63	0.6	0.6	0.6	0.6	0.6	0.6	0.62	0.67	0.73	0.77	0.79	0.84	0.87	0.89	0.94	1	1.03	1.07	1.12	1.15	1.18	1.21	1.25	1.29	1.34	1.39	1.45	1.49	1.54	1.58	1.6	1.62	1.62	1.65	1.66	1.67	1.69	1.71	1.73	1.74	1.74	1.74	1.75
66	0.69	0.72	0.68	0.66	0.63	0.61	0.61	0.62	0.66	0.7	0.75	0.8	0.84	0.88	0.91	0.94	0.98	1.02	1.08	1.12	1.15	1.16	1.17	1.17	1.18	1.21	1.25	1.32	1.36	1.42	1.46	1.49	1.49	1.48	1.48	1.47	1.5	1.5	1.53	1.56	1.6	1.63	1.7	1.74	1.79	1.8	1.8	1.8	1.8
67	0.69	0.72	0.68	0.66	0.63	0.61	0.61	0.62	0.66	0.7	0.75	0.8	0.84	0.88	0.91	0.94	0.98	1.02	1.08	1.12	1.15	1.16	1.17	1.17	1.18	1.21	1.25	1.32	1.36	1.42	1.46	1.49	1.49	1.48	1.48	1.47	1.5	1.5	1.53	1.56	1.6	1.63	1.7	1.74	1.79	1.8	1.8	1.8	1.8
68	1.55	1.64	1.69	1.7	1.76	1.8	1.8	1.8	1.8	1.8	1.8	1.8	1.8	1.8	1.79	1.8	1.8	1.8	1.8	1.8	1.8	1.8	1.8	1.8	1.8	1.74	1.63	1.56	1.52	1.46	1.42	1.42	1.45	1.53	1.6	1.63	1.68	1.67	1.66	1.69	1.7	1.7	1.75	1.71	1.47	1.26	1.07	0.89	0.74
69	1.55	1.64	1.69	1.7	1.76	1.8	1.8	1.8	1.8	1.8	1.8	1.8	1.8	1.8	1.79	1.8	1.8	1.8	1.8	1.8	1.8	1.8	1.8	1.8	1.8	1.74	1.63	1.56	1.52	1.46	1.42	1.42	1.45	1.53	1.6	1.63	1.68	1.67	1.66	1.69	1.7	1.7	1.75	1.71	1.47	1.26	1.07	0.89	0.74
70	0.7	0.72	0.75	0.79	0.85	0.9	0.94	0.98	1.02	1.04	1.05	1.07	1.12	1.14	1.16	1.19	1.22	1.22	1.25	1.26	1.29	1.28	1.28	1.27	1.27	1.26	1.28	1.29	1.3	1.36	1.39	1.4	1.42	1.42	1.38	1.37	1.35	1.32	1.31	1.31	1.34	1.37	1.4	1.42	1.44	1.42	1.4	1.39	1.4
71	0.7	0.72	0.75	0.79	0.85	0.9	0.94	0.98	1.02	1.04	1.05	1.07	1.12	1.14	1.16	1.19	1.22	1.22	1.25	1.26	1.29	1.28	1.28	1.27	1.27	1.26	1.28	1.29	1.3	1.36	1.39	1.4	1.42	1.42	1.38	1.37	1.35	1.32	1.31	1.31	1.34	1.37	1.4	1.42	1.44	1.42	1.4	1.39	1.4
72	0.76	0.74	0.7	0.65	0.62	0.6	0.6	0.6	0.6	0.62	0.64	0.67	0.7	0.73	0.78	0.83	0.89	0.93	0.99	1.03	1.06	1.09	1.12	1.12	1.14	1.17	1.17	1.16	1.16	1.16	1.15	1.19	1.24	1.29	1.36	1.44	1.51	1.59	1.62	1.64	1.62	1.57	1.51	1.5	1.49	1.5	1.54	1.58	1.63
73	1.08	1.08	1.09	1.13	1.15	1.17	1.19	1.19	1.16	1.17	1.16	1.18	1.2	1.26	1.29	1.34	1.35	1.37	1.35	1.38	1.4	1.4	1.4	1.4	1.39	1.4	1.43	1.44	1.46	1.4	1.37	1.36	1.38	1.4	1.45	1.53	1.59	1.58	1.63	1.68	1.61	1.41	1.26	0.98	0.76	0.64	0.64	0.62	0.66
74	0.74	0.7	0.66	0.64	0.6	0.6	0.6	0.6	0.6	0.62	0.66	0.69	0.72	0.74	0.76	0.76	0.78	0.81	0.84	0.9	0.96	1.02	1.07	1.12	1.14	1.16	1.18	1.18	1.19	1.2	1.23	1.25	1.3	1.34	1.39	1.41	1.45	1.47	1.49	1.52	1.57	1.6	1.62	1.64	1.65	1.66	1.68	1.72	1.75
75	0.74	0.7	0.66	0.64	0.6	0.6	0.6	0.6	0.6	0.62	0.66	0.69	0.72	0.74	0.76	0.76	0.78	0.81	0.84	0.9	0.96	1.02	1.07	1.12	1.14	1.16	1.18	1.18	1.19	1.2	1.23	1.25	1.3	1.34	1.39	1.41	1.45	1.47	1.49	1.52	1.57	1.6	1.62	1.64	1.65	1.66	1.68	1.72	1.75
76	1.58	1.63	1.64	1.6	1.57	1.51	1.4	1.33	1.33	1.38	1.37	1.35	1.31	1.23	1.13	1.13	1.12	1.1	0.99	0.85	0.68	0.6	0.6	0.6	0.6	0.63	0.64	0.6	0.6	0.6	0.6	0.6	0.62	0.65	0.69	0.7	0.73	0.75	0.76	0.77	0.82	0.86	0.89	0.94	1.02	1.06	1.1	1.12	1.15
77	1.58	1.63	1.64	1.6	1.57	1.51	1.4	1.33	1.33	1.38	1.37	1.35	1.31	1.23	1.13	1.13	1.12	1.1	0.99	0.85	0.68	0.6	0.6	0.6	0.6	0.63	0.64	0.6	0.6	0.6	0.6	0.6	0.62	0.65	0.69	0.7	0.73	0.75	0.76	0.77	0.82	0.86	0.89	0.94	1.02	1.06	1.1	1.12	1.15
78	1.51	1.54	1.56	1.57	1.59	1.56	1.55	1.53	1.52	1.53	1.57	1.67	1.53	1.39	1.23	1.08	0.87	0.89	0.87	0.86	0.82	0.79	0.78	0.78	0.81	0.84	0.87	0.9	0.93	0.96	0.99	1.01	1.03	1.05	1.07	1.1	1.15	1.19	1.23	1.26	1.28	1.29	1.31	1.34	1.36	1.4	1.42	1.43	1.45
79	1.51	1.54	1.56	1.57	1.59	1.56	1.55	1.53	1.52	1.53	1.57	1.67	1.53	1.39	1.23	1.08	0.87	0.89	0.87	0.86	0.82	0.79	0.78	0.78	0.81	0.84	0.87	0.9	0.93	0.96	0.99	1.01	1.03	1.05	1.07	1.1	1.15	1.19	1.23	1.26	1.28	1.29	1.31	1.34	1.36	1.4	1.42	1.43	1.45
80	1.57	1.62	1.69	1.69	1.63	1.43	1.25	1.05	0.85	0.75	0.78	0.74	0.71	0.65	0.61	0.6	0.6	0.6	0.6	0.61	0.64	0.66	0.68	0.72	0.77	0.8	0.83	0.85	0.87	0.87	0.88	0.9	0.92	0.93	0.95	0.97	0.98	1.01	1.03	1.05	1.06	1.09	1.1	1.11	1.12	1.14	1.16	1.18	1.18
81	1.57	1.62	1.69	1.69	1.63	1.43	1.25	1.05	0.85	0.75	0.78	0.74	0.71	0.65	0.61	0.6	0.6	0.6	0.6	0.61	0.64	0.66	0.68	0.72	0.77	0.8	0.83	0.85	0.87	0.87	0.88	0.9	0.92	0.93	0.95	0.97	0.98	1.01	1.03	1.05	1.06	1.09	1.1	1.11	1.12	1.14	1.16	1.18	1.18
82	0.66	0.67	0.63	0.6	0.6	0.6	0.6	0.61	0.65	0.69	0.71	0.74	0.78	0.81	0.84	0.87	0.89	0.9	0.95	1.01	1.08	1.17	1.21	1.23	1.22	1.25	1.28	1.32	1.35	1.38	1.38	1.39	1.41	1.44	1.47	1.45	1.45	1.42	1.41	1.42	1.43	1.43	1.45	1.44	1.39	1.39	1.38	1.34	1.31
83	0.66	0.67	0.63	0.6	0.6	0.6	0.6	0.61	0.65	0.69	0.71	0.74	0.78	0.81	0.84	0.87	0.89	0.9	0.95	1.01	1.08	1.17	1.21	1.23	1.22	1.25	1.28	1.32	1.35	1.38	1.38	1.39	1.41	1.44	1.47	1.45	1.45	1.42	1.41	1.42	1.43	1.43	1.45	1.44	1.39	1.39	1.38	1.34	1.31
84	1.17	1.18	1.23	1.27	1.34	1.41	1.44	1.41	1.39	1.4	1.45	1.5	1.59	1.66	1.68	1.65	1.67	1.67	1.66	1.68	1.77	1.8	1.8	1.8	1.8	1.8	1.78	1.73	1.65	1.6	1.57	1.57	1.59	1.65	1.72	1.66	1.48	1.32	1.14	0.93	0.86	0.84	0.81	0.77	0.74	0.72	0.73	0.74	0.76
85	1.17	1.18	1.23	1.27	1.34	1.41	1.44	1.41	1.39	1.4	1.45	1.5	1.59	1.66	1.68	1.65	1.67	1.67	1.66	1.68	1.77	1.8	1.8	1.8	1.8	1.8	1.78	1.73	1.65	1.6	1.57	1.57	1.59	1.65	1.72	1.66	1.48	1.32	1.14	0.93	0.86	0.84	0.81	0.77	0.74	0.72	0.73	0.74	0.76
86	1.67	1.47	1.29	1.13	0.93	0.72	0.82	0.87	0.87	0.91	0.91	0.84	0.81	0.82	0.85	0.85	0.85	0.89	0.9	0.95	0.99	1.04	1.06	1.09	1.1	1.14	1.17	1.21	1.27	1.33	1.38	1.41	1.42	1.43	1.44	1.44	1.45	1.44	1.45	1.42	1.42	1.42	1.46	1.48	1.49	1.47	1.46	1.44	1.43
87	1.67	1.47	1.29	1.13	0.93	0.72	0.82	0.87	0.87	0.91	0.91	0.84	0.81	0.82	0.85	0.85	0.85	0.89	0.9	0.95	0.99	1.04	1.06	1.09	1.1	1.14	1.17	1.21	1.27	1.33	1.38	1.41	1.42	1.43	1.44	1.44	1.45	1.44	1.45	1.42	1.42	1.42	1.46	1.48	1.49	1.47	1.46	1.44	1.43
88	1.8	1.64	1.46	1.28	1.09	0.89	0.88	0.84	0.8	0.75	0.73	0.72	NaN	0.73	0.76	0.81	0.86	0.91	0.96	1	1.05	1.09	1.11	1.13	1.15	1.15	1.16	1.19	1.24	1.27	1.29	1.32	1.34	1.34	1.32	1.31	1.3	1.29	1.3	1.33	1.33	1.36	1.4	1.43	1.47	1.53	1.58	1.63	1.69
89	1.8	1.64	1.46	1.28	1.09	0.89	0.88	0.84	0.8	0.75	0.73	0.72	NaN	0.73	0.76	0.81	0.86	0.91	0.96	1	1.05	1.09	1.11	1.13	1.15	1.15	1.16	1.19	1.24	1.27	1.29	1.32	1.34	1.34	1.32	1.31	1.3	1.29	1.3	1.33	1.33	1.36	1.4	1.43	1.47	1.53	1.58	1.63	1.69
90	0.6	0.6	0.6	0.6	0.6	0.6	0.66	0.74	0.82	0.87	0.9	0.91	0.91	0.91	0.93	0.96	0.98	0.99	1	1.01	1.02	1.04	1.06	1.09	1.12	1.16	1.21	1.24	1.24	1.25	1.26	1.25	1.25	1.27	1.28	1.31	1.33	1.37	1.4	1.44	1.46	1.49	1.51	1.54	1.56	1.59	1.61	1.62	1.6
91	0.6	0.6	0.61	0.64	0.67	0.72	0.75	0.79	0.83	0.85	0.88	0.92	0.96	1	1.04	1.09	1.14	1.16	1.21	1.27	1.3	1.31	1.33	1.34	1.34	1.35	1.37	1.42	1.47	1.5	1.54	1.58	1.59	1.58	1.61	1.62	1.64	1.63	1.62	1.6	1.58	1.57	1.57	1.58	1.61	1.62	1.64	1.66	1.65
92	0.6	0.6	0.61	0.64	0.67	0.72	0.75	0.79	0.83	0.85	0.88	0.92	0.96	1	1.04	1.09	1.14	1.16	1.21	1.27	1.3	1.31	1.33	1.34	1.34	1.35	1.37	1.42	1.47	1.5	1.54	1.58	1.59	1.58	1.61	1.62	1.64	1.63	1.62	1.6	1.58	1.57	1.57	1.58	1.61	1.62	1.64	1.66	1.65
93	1.3	1.28	1.27	1.29	1.35	1.4	1.45	1.47	1.47	1.46	1.43	1.38	1.37	1.36	1.33	1.34	1.37	1.39	1.42	1.43	1.46	1.5	1.55	1.58	1.64	1.61	1.55	1.5	1.47	1.42	1.39	1.4	1.42	1.45	1.53	1.55	1.45	1.31	1.17	1	0.92	0.93	0.92	0.87	0.81	0.72	0.63	0.6	0.6
94	1.14	1.15	1.16	1.18	1.21	1.24	1.27	1.31	1.33	1.33	1.33	1.34	1.37	1.42	1.47	1.53	1.59	1.64	1.67	1.7	1.72	1.71	1.67	1.63	1.61	1.63	1.67	1.69	1.72	1.7	1.63	1.55	1.56	1.57	1.61	1.65	1.71	1.7	1.69	1.67	1.65	1.65	1.68	1.71	1.74	1.78	1.79	1.8	1.8
95	0.6	0.6	0.6	0.6	0.6	0.6	0.6	0.63	0.66	0.7	0.73	0.75	0.79	0.82	0.86	0.89	0.93	0.94	0.98	1.01	1.04	1.08	1.14	1.19	1.24	1.31	1.35	1.39	1.44	1.46	1.49	1.52	1.53	1.54	1.54	1.57	1.61	1.64	1.66	1.74	1.75	1.73	1.72	1.7	1.64	1.64	1.64	1.64	1.64
96	0.6	0.6	0.6	0.6	0.6	0.6	0.6	0.63	0.66	0.7	0.73	0.75	0.79	0.82	0.86	0.89	0.93	0.94	0.98	1.01	1.04	1.08	1.14	1.19	1.24	1.31	1.35	1.39	1.44	1.46	1.49	1.52	1.53	1.54	1.54	1.57	1.61	1.64	1.66	1.74	1.75	1.73	1.72	1.7	1.64	1.64	1.64	1.64	1.64
97	0.6	0.6	0.6	0.6	0.6	0.6	0.66	0.74	0.82	0.87	0.9	0.91	0.91	0.91	0.93	0.96	0.98	0.99	1	1.01	1.02	1.04	1.06	1.09	1.12	1.16	1.21	1.24	1.24	1.25	1.26	1.25	1.25	1.27	1.28	1.31	1.33	1.37	1.4	1.44	1.46	1.49	1.51	1.54	1.56	1.59	1.61	1.62	1.6
98	NaN	0.76	0.79	0.82	0.85	0.89	0.93	0.96	0.99	1.02	1.04	1.08	1.1	1.13	1.15	1.18	1.19	1.22	1.23	1.24	1.25	1.27	1.3	1.34	1.38	1.42	1.46	1.46	1.48	1.48	1.5	1.53	1.56	1.59	NaN	NaN	NaN	NaN	NaN	NaN	1.62	1.64	1.65	1.67	1.67	1.67	1.67	1.66	1.66
99	0.6	0.6	0.6	0.6	0.6	0.6	0.6	0.6	0.6	0.6	0.61	0.64	0.68	0.71	0.76	0.8	0.83	0.87	0.91	0.91	0.94	0.96	0.97	1.01	1.07	1.12	1.19	1.24	1.26	1.29	1.29	1.31	1.35	1.38	1.39	1.41	1.44	1.47	1.49	1.57	1.65	1.73	1.78	1.8	1.8	1.77	1.75	1.74	1.74
100	0.6	0.6	0.6	0.6	0.6	0.6	0.6	0.6	0.6	0.6	0.61	0.64	0.68	0.71	0.76	0.8	0.83	0.87	0.91	0.91	0.94	0.96	0.97	1.01	1.07	1.12	1.19	1.24	1.26	1.29	1.29	1.31	1.35	1.38	1.39	1.41	1.44	1.47	1.49	1.57	1.65	1.73	1.78	1.8	1.8	1.77	1.75	1.74	1.74
101	1.2	1	0.76	0.79	0.8	0.82	0.81	0.79	0.76	0.72	0.71	0.7	0.72	0.75	0.79	0.82	0.86	0.89	0.92	0.96	1.01	1.05	1.1	1.15	1.19	1.23	1.27	1.3	1.32	1.33	1.36	1.36	1.35	1.35	1.37	1.33	1.32	1.33	1.34	1.35	1.35	1.35	1.34	1.34	1.33	1.35	1.38	1.44	1.51
102	1.2	1	0.76	0.79	0.8	0.82	0.81	0.79	0.76	0.72	0.71	0.7	0.72	0.75	0.79	0.82	0.86	0.89	0.92	0.96	1.01	1.05	1.1	1.15	1.19	1.23	1.27	1.3	1.32	1.33	1.36	1.36	1.35	1.35	1.37	1.33	1.32	1.33	1.34	1.35	1.35	1.35	1.34	1.34	1.33	1.35	1.38	1.44	1.51
103	1.54	1.27	NaN	1.02	0.85	0.66	0.62	0.61	0.6	0.6	0.6	0.6	0.6	0.6	0.6	0.62	0.68	0.73	0.78	0.83	0.86	0.88	0.89	0.9	0.91	0.95	0.98	1.03	1.07	1.11	1.15	1.18	1.19	1.21	1.24	1.25	1.26	1.29	1.33	1.36	1.4	1.42	1.45	1.47	1.47	1.46	1.44	1.41	1.38
104	1.54	1.27	NaN	1.02	0.85	0.66	0.62	0.61	0.6	0.6	0.6	0.6	0.6	0.6	0.6	0.62	0.68	0.73	0.78	0.83	0.86	0.88	0.89	0.9	0.91	0.95	0.98	1.03	1.07	1.11	1.15	1.18	1.19	1.21	1.24	1.25	1.26	1.29	1.33	1.36	1.4	1.42	1.45	1.47	1.47	1.46	1.44	1.41	1.38
105	1.47	1.49	1.52	1.55	1.58	1.58	1.57	1.54	1.34	1.16	0.96	0.83	0.71	0.75	0.79	0.83	0.79	0.76	0.73	0.7	0.69	0.68	0.69	0.71	0.75	0.82	0.9	0.96	1.05	1.14	1.21	1.29	1.36	1.4	1.42	1.42	1.36	1.35	1.34	1.32	1.34	1.41	1.43	1.46	1.49	1.51	1.55	1.55	1.53
106	1.47	1.49	1.52	1.55	1.58	1.58	1.57	1.54	1.34	1.16	0.96	0.83	0.71	0.75	0.79	0.83	0.79	0.76	0.73	0.7	0.69	0.68	0.69	0.71	0.75	0.82	0.9	0.96	1.05	1.14	1.21	1.29	1.36	1.4	1.42	1.42	1.36	1.35	1.34	1.32	1.34	1.41	1.43	1.46	1.49	1.51	1.55	1.55	1.53
107	0.78	0.79	0.79	0.79	0.75	0.7	0.67	0.66	0.68	0.7	0.73	0.78	0.83	0.87	0.9	0.94	0.97	1	1.05	1.1	1.14	1.18	1.22	1.25	1.28	1.32	1.36	1.39	1.41	1.43	1.42	1.43	1.44	1.43	1.46	1.49	1.53	1.58	1.64	1.69	1.75	1.77	1.78	1.79	1.8	1.8	1.8	1.8	1.8
108	0.78	0.79	0.79	0.79	0.75	0.7	0.67	0.66	0.68	0.7	0.73	0.78	0.83	0.87	0.9	0.94	0.97	1	1.05	1.1	1.14	1.18	1.22	1.25	1.28	1.32	1.36	1.39	1.41	1.43	1.42	1.43	1.44	1.43	1.46	1.49	1.53	1.58	1.64	1.69	1.75	1.77	1.78	1.79	1.8	1.8	1.8	1.8	1.8
109	0.78	0.79	0.79	0.8	0.76	0.71	0.69	0.68	0.7	0.71	0.75	0.79	0.83	0.87	0.9	0.93	0.96	1	1.05	1.11	1.15	1.2	1.25	1.27	1.29	1.32	1.36	1.39	1.41	1.43	1.44	1.44	1.45	1.45	1.48	1.51	1.55	1.61	1.67	1.71	1.76	1.77	1.77	1.79	1.8	1.8	1.8	1.8	1.8
110	0.78	0.79	0.79	0.8	0.76	0.71	0.69	0.68	0.7	0.71	0.75	0.79	0.83	0.87	0.9	0.93	0.96	1	1.05	1.11	1.15	1.2	1.25	1.27	1.29	1.32	1.36	1.39	1.41	1.43	1.44	1.44	1.45	1.45	1.48	1.51	1.55	1.61	1.67	1.71	1.76	1.77	1.77	1.79	1.8	1.8	1.8	1.8	1.8
111	1.01	1.05	1.11	1.15	1.2	1.23	1.25	1.22	1.23	1.24	1.28	1.29	1.31	1.33	1.37	1.38	1.44	1.52	1.54	1.56	1.6	1.62	1.64	1.66	1.66	1.66	1.64	1.58	1.58	1.55	1.49	1.42	1.37	1.29	1.25	1.24	1.23	1.22	1.22	1.22	1.21	1.23	1.31	1.35	1.26	1.23	1.22	1.2	1.19
112	1.01	1.05	1.11	1.15	1.2	1.23	1.25	1.22	1.23	1.24	1.28	1.29	1.31	1.33	1.37	1.38	1.44	1.52	1.54	1.56	1.6	1.62	1.64	1.66	1.66	1.66	1.64	1.58	1.58	1.55	1.49	1.42	1.37	1.29	1.25	1.24	1.23	1.22	1.22	1.22	1.21	1.23	1.31	1.35	1.26	1.23	1.22	1.2	1.19
113	0.6	0.6	0.6	0.6	0.6	0.6	0.65	0.69	0.72	0.76	0.8	0.84	0.9	0.96	1.02	1.06	1.1	1.12	1.17	1.21	1.23	1.26	1.3	1.33	1.38	1.43	1.49	1.53	1.57	1.59	1.62	1.65	1.68	1.74	1.79	1.8	1.8	1.8	1.8	1.8	1.8	1.8	1.8	1.8	1.8	1.8	1.8	1.8	1.8
114	0.6	0.6	0.6	0.6	0.6	0.6	0.65	0.69	0.72	0.76	0.8	0.84	0.9	0.96	1.02	1.06	1.1	1.12	1.17	1.21	1.23	1.26	1.3	1.33	1.38	1.43	1.49	1.53	1.57	1.59	1.62	1.65	1.68	1.74	1.79	1.8	1.8	1.8	1.8	1.8	1.8	1.8	1.8	1.8	1.8	1.8	1.8	1.8	1.8
115	0.63	0.71	0.77	0.8	0.8	0.82	0.85	0.85	0.89	0.94	0.99	1.04	1.11	1.2	1.3	1.38	1.41	1.41	1.4	1.39	1.43	1.52	1.62	1.69	1.72	1.72	1.71	1.69	1.65	1.64	1.63	1.63	1.66	1.69	1.7	1.74	1.76	1.77	1.79	1.8	1.8	1.79	1.78	1.8	1.8	1.8	1.8	1.8	1.8
116	1.15	1.19	1.23	1.26	1.32	1.38	1.47	1.57	1.64	1.68	1.71	1.68	1.61	1.56	1.48	1.41	1.38	1.35	1.33	1.34	1.36	1.38	1.43	1.48	1.54	1.61	1.67	1.7	1.7	1.7	1.7	1.7	1.71	1.72	1.75	1.8	1.8	1.8	1.8	1.8	1.8	1.8	1.8	1.8	1.68	1.44	1.21	0.97	0.74
117	1.15	1.19	1.23	1.26	1.32	1.38	1.47	1.57	1.64	1.68	1.71	1.68	1.61	1.56	1.48	1.41	1.38	1.35	1.33	1.34	1.36	1.38	1.43	1.48	1.54	1.61	1.67	1.7	1.7	1.7	1.7	1.7	1.71	1.72	1.75	1.8	1.8	1.8	1.8	1.8	1.8	1.8	1.8	1.8	1.68	1.44	1.21	0.97	0.74
118	0.75	0.73	0.71	0.67	0.62	0.6	0.6	0.61	0.63	0.65	0.67	0.69	0.69	0.7	0.72	0.75	0.78	0.81	0.86	0.9	0.92	0.94	0.97	0.98	1.01	1.03	1.06	1.08	1.09	1.1	1.11	1.12	1.14	1.17	1.2	1.22	1.25	1.27	1.29	1.31	1.33	1.35	1.37	1.4	1.43	1.45	1.48	1.5	1.51
119	0.75	0.73	0.71	0.67	0.62	0.6	0.6	0.61	0.63	0.65	0.67	0.69	0.69	0.7	0.72	0.75	0.78	0.81	0.86	0.9	0.92	0.94	0.97	0.98	1.01	1.03	1.06	1.08	1.09	1.1	1.11	1.12	1.14	1.17	1.2	1.22	1.25	1.27	1.29	1.31	1.33	1.35	1.37	1.4	1.43	1.45	1.48	1.5	1.51
120	0.6	0.6	0.6	0.6	0.6	0.6	0.6	0.6	0.63	0.66	0.7	0.73	0.77	0.82	0.86	0.9	0.97	1.03	1.07	1.11	1.15	1.19	1.21	1.23	1.29	1.3	1.31	1.33	1.35	1.33	1.34	1.34	1.33	1.34	1.36	1.38	1.4	1.41	1.4	1.39	1.39	1.4	1.42	1.46	1.49	1.51	1.56	1.6	1.65
121	0.71	0.73	0.74	0.77	0.81	0.86	0.92	0.96	1.01	1.04	1.06	1.06	1.06	1.06	1.07	1.07	1.09	1.1	1.14	1.17	1.21	1.27	1.35	1.35	1.35	1.36	1.33	1.28	1.3	1.32	1.34	1.41	1.47	1.53	1.56	1.62	1.68	1.73	1.77	1.8	1.8	1.8	1.8	1.8	1.8	1.8	1.79	1.78	1.78
122	0.69	0.71	0.73	0.75	0.79	0.83	0.84	0.85	0.86	0.88	0.9	0.93	0.97	0.99	0.99	0.99	0.98	0.99	0.99	1.01	1.03	1.05	1.09	1.13	1.17	1.22	1.25	1.25	1.25	1.27	1.28	1.31	1.35	1.38	1.4	1.41	1.42	1.43	1.42	1.4	1.36	1.38	1.41	1.45	1.48	1.53	1.52	1.54	1.51
123	0.69	0.71	0.73	0.75	0.79	0.83	0.84	0.85	0.86	0.88	0.9	0.93	0.97	0.99	0.99	0.99	0.98	0.99	0.99	1.01	1.03	1.05	1.09	1.13	1.17	1.22	1.25	1.25	1.25	1.27	1.28	1.31	1.35	1.38	1.4	1.41	1.42	1.43	1.42	1.4	1.36	1.38	1.41	1.45	1.48	1.53	1.52	1.54	1.51
124	1.22	1.21	1.22	1.23	1.26	1.24	1.26	1.29	1.29	1.27	1.3	1.3	1.29	1.3	1.37	1.38	1.39	1.4	1.41	1.41	1.4	1.41	1.44	1.47	1.48	1.5	1.51	1.51	1.5	1.49	1.5	1.49	1.44	1.28	1.11	0.94	0.77	0.62	0.61	0.6	0.6	0.6	0.6	0.61	0.61	0.6	0.6	0.6	0.6
125	1.22	1.21	1.22	1.23	1.26	1.24	1.26	1.29	1.29	1.27	1.3	1.3	1.29	1.3	1.37	1.38	1.39	1.4	1.41	1.41	1.4	1.41	1.44	1.47	1.48	1.5	1.51	1.51	1.5	1.49	1.5	1.49	1.44	1.28	1.11	0.94	0.77	0.62	0.61	0.6	0.6	0.6	0.6	0.61	0.61	0.6	0.6	0.6	0.6
126	0.6	0.6	0.6	0.6	0.6	0.61	0.65	0.68	0.72	0.75	0.79	0.83	0.89	0.97	1.03	1.06	1.13	1.15	1.14	1.17	1.19	1.19	1.24	1.27	1.26	1.26	1.25	1.22	1.21	1.21	1.2	1.24	1.26	1.3	1.33	1.37	1.37	1.38	1.39	1.4	1.41	1.45	1.5	1.53	1.55	1.59	1.6	1.58	1.59
127	0.6	0.6	0.6	0.6	0.6	0.61	0.65	0.68	0.72	0.75	0.79	0.83	0.89	0.97	1.03	1.06	1.13	1.15	1.14	1.17	1.19	1.19	1.24	1.27	1.26	1.26	1.25	1.22	1.21	1.21	1.2	1.24	1.26	1.3	1.33	1.37	1.37	1.38	1.39	1.4	1.41	1.45	1.5	1.53	1.55	1.59	1.6	1.58	1.59
128	1.14	1.15	1.16	1.18	1.21	1.24	1.27	1.31	1.33	1.33	1.33	1.34	1.37	1.42	1.47	1.53	1.59	1.64	1.67	1.7	1.72	1.71	1.67	1.63	1.61	1.63	1.67	1.69	1.72	1.7	1.63	1.55	1.56	1.57	1.61	1.65	1.71	1.7	1.69	1.67	1.65	1.65	1.68	1.71	1.74	1.78	1.79	1.8	1.8
129	0.79	0.78	0.76	0.74	0.68	0.64	0.63	0.64	0.68	0.71	0.76	0.79	0.82	0.84	0.86	0.88	0.92	0.97	1.01	1.06	1.13	1.19	1.21	1.25	1.27	1.26	1.25	1.24	1.23	1.22	1.2	1.19	1.2	1.23	1.27	1.36	1.42	1.47	1.49	1.5	1.47	1.47	1.46	1.48	1.51	1.55	1.57	1.61	1.63
130	0.75	0.73	0.71	0.67	0.62	0.6	0.6	0.61	0.63	0.65	0.67	0.69	0.69	0.7	0.72	0.75	0.78	0.81	0.86	0.9	0.92	0.94	0.97	0.98	1.01	1.03	1.06	1.08	1.09	1.1	1.11	1.12	1.14	1.17	1.2	1.22	1.25	1.27	1.29	1.31	1.33	1.35	1.37	1.4	1.43	1.45	1.48	1.5	1.51
131	0.66	0.68	0.69	0.71	0.72	0.74	0.75	0.79	0.8	0.83	0.86	0.88	0.88	0.92	0.95	0.98	1.05	1.08	1.08	1.09	1.09	1.07	1.09	1.09	1.15	1.25	1.28	1.32	1.33	1.33	1.28	1.32	1.34	1.35	1.31	1.34	1.33	1.34	1.39	1.45	1.45	1.51	1.56	1.57	1.54	1.51	1.42	1.34	1.32
132	0.66	0.68	0.69	0.71	0.72	0.74	0.75	0.79	0.8	0.83	0.86	0.88	0.88	0.92	0.95	0.98	1.05	1.08	1.08	1.09	1.09	1.07	1.09	1.09	1.15	1.25	1.28	1.32	1.33	1.33	1.28	1.32	1.34	1.35	1.31	1.34	1.33	1.34	1.39	1.45	1.45	1.51	1.56	1.57	1.54	1.51	1.42	1.34	1.32
133	0.78	0.79	0.79	0.79	0.75	0.7	0.67	0.66	0.68	0.7	0.73	0.78	0.83	0.87	0.9	0.94	0.97	1	1.05	1.1	1.14	1.18	1.22	1.25	1.28	1.32	1.36	1.39	1.41	1.43	1.42	1.43	1.44	1.43	1.46	1.49	1.53	1.58	1.64	1.69	1.75	1.77	1.78	1.79	1.8	1.8	1.8	1.8	1.8
134	0.78	0.79	0.79	0.79	0.75	0.7	0.67	0.66	0.68	0.7	0.73	0.78	0.83	0.87	0.9	0.94	0.97	1	1.05	1.1	1.14	1.18	1.22	1.25	1.28	1.32	1.36	1.39	1.41	1.43	1.42	1.43	1.44	1.43	1.46	1.49	1.53	1.58	1.64	1.69	1.75	1.77	1.78	1.79	1.8	1.8	1.8	1.8	1.8
135	0.78	0.79	0.79	0.8	0.76	0.71	0.69	0.68	0.7	0.71	0.75	0.79	0.83	0.87	0.9	0.93	0.96	1	1.05	1.11	1.15	1.2	1.25	1.27	1.29	1.32	1.36	1.39	1.41	1.43	1.44	1.44	1.45	1.45	1.48	1.51	1.55	1.61	1.67	1.71	1.76	1.77	1.77	1.79	1.8	1.8	1.8	1.8	1.8
136	0.78	0.79	0.79	0.8	0.76	0.71	0.69	0.68	0.7	0.71	0.75	0.79	0.83	0.87	0.9	0.93	0.96	1	1.05	1.11	1.15	1.2	1.25	1.27	1.29	1.32	1.36	1.39	1.41	1.43	1.44	1.44	1.45	1.45	1.48	1.51	1.55	1.61	1.67	1.71	1.76	1.77	1.77	1.79	1.8	1.8	1.8	1.8	1.8
137	0.7	0.68	0.62	0.6	0.6	0.6	0.6	0.6	0.66	0.71	0.77	0.81	0.84	0.85	0.85	0.87	0.92	0.96	1.02	1.08	1.13	1.18	1.21	1.27	1.33	1.37	1.4	1.43	1.45	1.45	1.45	1.44	1.46	1.47	1.52	1.56	1.59	1.63	1.64	1.66	1.68	1.68	1.66	1.66	1.63	1.61	1.59	1.6	1.58
138	0.7	0.68	0.62	0.6	0.6	0.6	0.6	0.6	0.66	0.71	0.77	0.81	0.84	0.85	0.85	0.87	0.92	0.96	1.02	1.08	1.13	1.18	1.21	1.27	1.33	1.37	1.4	1.43	1.45	1.45	1.45	1.44	1.46	1.47	1.52	1.56	1.59	1.63	1.64	1.66	1.68	1.68	1.66	1.66	1.63	1.61	1.59	1.6	1.58
139	0.71	0.74	0.78	0.81	0.84	0.87	0.89	0.89	0.9	0.9	0.92	0.95	1	1.07	1.14	1.22	1.3	1.38	1.46	1.51	1.53	1.56	1.59	1.59	1.6	1.64	1.68	1.7	1.72	1.74	1.76	1.75	1.75	1.75	1.74	1.73	1.75	1.76	1.76	1.74	1.67	1.6	1.55	1.52	1.53	1.57	1.61	1.62	1.67
140	0.71	0.74	0.78	0.81	0.84	0.87	0.89	0.89	0.9	0.9	0.92	0.95	1	1.07	1.14	1.22	1.3	1.38	1.46	1.51	1.53	1.56	1.59	1.59	1.6	1.64	1.68	1.7	1.72	1.74	1.76	1.75	1.75	1.75	1.74	1.73	1.75	1.76	1.76	1.74	1.67	1.6	1.55	1.52	1.53	1.57	1.61	1.62	1.67
141	0.6	0.6	0.6	0.6	0.6	0.65	0.68	0.71	0.74	0.75	0.77	0.81	0.85	0.9	0.93	0.98	0.99	1.02	1.05	1.06	1.06	1.08	1.07	1.06	1.06	1.07	1.07	1.09	1.1	1.11	1.13	1.17	1.18	1.18	1.18	1.19	1.19	1.19	1.21	1.21	1.2	1.21	1.22	1.24	1.25	1.28	1.31	1.32	1.35
142	0.6	0.6	0.6	0.6	0.6	0.65	0.68	0.71	0.74	0.75	0.77	0.81	0.85	0.9	0.93	0.98	0.99	1.02	1.05	1.06	1.06	1.08	1.07	1.06	1.06	1.07	1.07	1.09	1.1	1.11	1.13	1.17	1.18	1.18	1.18	1.19	1.19	1.19	1.21	1.21	1.2	1.21	1.22	1.24	1.25	1.28	1.31	1.32	1.35
143	1.09	1.14	1.16	1.14	1.16	1.19	1.23	1.26	1.3	1.33	1.33	1.3	1.31	1.3	1.25	1.24	1.29	1.32	1.36	1.44	1.48	1.5	1.5	1.46	1.46	1.41	1.42	1.41	1.43	1.43	1.48	1.44	1.43	1.5	1.56	1.65	1.76	1.8	1.8	1.66	1.39	1.08	0.78	0.63	0.62	0.61	0.65	0.6	0.6
144	0.74	0.77	0.8	0.83	0.87	0.9	0.93	0.97	1.01	1.04	1.08	1.11	1.14	1.15	1.15	1.16	1.2	1.22	1.27	1.33	1.38	1.42	1.44	1.47	1.45	1.49	1.54	1.59	1.65	1.75	1.79	1.8	1.8	1.8	1.77	1.75	1.75	1.77	1.8	1.8	1.8	1.8	1.8	1.8	1.8	1.8	1.68	1.45	1.23
145	0.74	0.77	0.8	0.83	0.87	0.9	0.93	0.97	1.01	1.04	1.08	1.11	1.14	1.15	1.15	1.16	1.2	1.22	1.27	1.33	1.38	1.42	1.44	1.47	1.45	1.49	1.54	1.59	1.65	1.75	1.79	1.8	1.8	1.8	1.77	1.75	1.75	1.77	1.8	1.8	1.8	1.8	1.8	1.8	1.8	1.8	1.68	1.45	1.23
146	0.85	0.81	0.78	0.72	0.66	0.6	0.6	0.6	0.6	0.6	0.6	0.6	0.6	0.61	0.64	0.68	0.72	0.75	0.8	0.8	0.8	0.81	0.84	0.84	0.92	0.97	1.01	1.05	1.08	1.11	1.11	1.12	1.11	1.12	1.08	1.09	1.09	1.14	1.19	1.25	1.28	1.28	1.32	1.32	1.31	1.32	1.36	1.38	1.4
147	0.85	0.81	0.78	0.72	0.66	0.6	0.6	0.6	0.6	0.6	0.6	0.6	0.6	0.61	0.64	0.68	0.72	0.75	0.8	0.8	0.8	0.81	0.84	0.84	0.92	0.97	1.01	1.05	1.08	1.11	1.11	1.12	1.11	1.12	1.08	1.09	1.09	1.14	1.19	1.25	1.28	1.28	1.32	1.32	1.31	1.32	1.36	1.38	1.4
148	0.96	1.01	1.06	1.11	1.14	1.17	1.16	1.17	1.21	1.23	1.24	1.29	1.3	1.3	1.31	1.34	1.37	1.41	1.44	1.47	1.49	1.48	1.47	1.47	1.46	1.47	1.47	1.49	1.5	1.54	1.55	1.57	1.58	1.57	1.57	1.56	1.56	1.57	1.59	1.58	1.61	1.65	1.66	1.66	1.67	1.73	1.76	1.69	1.51
149	0.96	1.01	1.06	1.11	1.14	1.17	1.16	1.17	1.21	1.23	1.24	1.29	1.3	1.3	1.31	1.34	1.37	1.41	1.44	1.47	1.49	1.48	1.47	1.47	1.46	1.47	1.47	1.49	1.5	1.54	1.55	1.57	1.58	1.57	1.57	1.56	1.56	1.57	1.59	1.58	1.61	1.65	1.66	1.66	1.67	1.73	1.76	1.69	1.51
150	0.73	0.78	0.82	0.85	0.88	0.91	0.94	0.98	1.03	1.06	1.07	1.06	1.07	1.06	1.1	1.14	1.17	1.19	1.15	1.14	1.15	1.18	1.2	1.25	1.25	1.26	1.25	1.24	1.26	1.29	1.3	1.33	1.35	1.38	1.43	1.48	1.51	1.55	1.56	1.54	1.55	1.51	1.53	1.53	1.53	1.51	1.54	1.53	1.53
151	0.73	0.78	0.82	0.85	0.88	0.91	0.94	0.98	1.03	1.06	1.07	1.06	1.07	1.06	1.1	1.14	1.17	1.19	1.15	1.14	1.15	1.18	1.2	1.25	1.25	1.26	1.25	1.24	1.26	1.29	1.3	1.33	1.35	1.38	1.43	1.48	1.51	1.55	1.56	1.54	1.55	1.51	1.53	1.53	1.53	1.51	1.54	1.53	1.53
152	1.47	1.3	1.14	1.02	0.86	0.76	0.78	0.78	0.73	0.7	0.67	0.64	0.64	0.65	0.67	0.7	0.73	0.76	0.78	0.81	0.84	0.87	0.9	0.94	0.96	0.98	1	1	1.01	1.03	1.03	1.05	1.07	1.09	1.11	1.13	1.16	1.16	1.16	1.17	1.17	1.17	1.19	1.2	1.21	1.23	1.23	1.24	1.23
153	1.47	1.3	1.14	1.02	0.86	0.76	0.78	0.78	0.73	0.7	0.67	0.64	0.64	0.65	0.67	0.7	0.73	0.76	0.78	0.81	0.84	0.87	0.9	0.94	0.96	0.98	1	1	1.01	1.03	1.03	1.05	1.07	1.09	1.11	1.13	1.16	1.16	1.16	1.17	1.17	1.17	1.19	1.2	1.21	1.23	1.23	1.24	1.23
154	1.21	1.14	1.15	1.21	1.31	1.49	1.61	1.63	1.61	1.57	1.55	1.57	1.61	1.64	1.63	1.61	1.55	1.52	1.5	1.52	1.57	1.47	1.34	1.16	0.98	0.78	0.77	0.75	0.75	0.74	0.7	0.66	0.63	0.62	0.63	0.66	0.69	0.72	0.77	0.81	0.86	0.91	0.96	1	1.04	1.08	1.09	1.1	1.1
155	0.85	0.71	0.7	0.68	0.7	0.66	0.61	0.6	0.6	0.62	0.63	0.65	0.68	0.71	0.74	0.75	0.77	0.79	0.82	0.85	0.88	0.91	0.92	0.93	0.94	0.98	1.01	1.06	1.1	1.1	1.08	1.06	1.04	1.04	1.09	1.11	1.16	1.19	1.23	1.24	1.27	1.27	1.32	1.31	1.32	1.34	1.41	1.41	1.43
156	0.85	0.71	0.7	0.68	0.7	0.66	0.61	0.6	0.6	0.62	0.63	0.65	0.68	0.71	0.74	0.75	0.77	0.79	0.82	0.85	0.88	0.91	0.92	0.93	0.94	0.98	1.01	1.06	1.1	1.1	1.08	1.06	1.04	1.04	1.09	1.11	1.16	1.19	1.23	1.24	1.27	1.27	1.32	1.31	1.32	1.34	1.41	1.41	1.43
157	0.6	0.6	0.6	0.6	0.6	0.6	0.63	0.66	0.7	0.73	0.75	0.76	0.79	0.81	0.83	0.84	0.85	0.88	0.91	0.92	0.98	1.06	1.09	1.14	1.2	1.23	1.23	1.23	1.25	1.25	1.25	1.25	1.26	1.25	1.26	1.28	1.31	1.31	1.31	1.32	1.34	1.34	1.37	1.39	1.42	1.46	1.5	1.55	1.61
158	0.6	0.6	0.6	0.6	0.6	0.6	0.63	0.66	0.7	0.73	0.75	0.76	0.79	0.81	0.83	0.84	0.85	0.88	0.91	0.92	0.98	1.06	1.09	1.14	1.2	1.23	1.23	1.23	1.25	1.25	1.25	1.25	1.26	1.25	1.26	1.28	1.31	1.31	1.31	1.32	1.34	1.34	1.37	1.39	1.42	1.46	1.5	1.55	1.61
159	0.6	0.6	0.6	0.6	0.6	0.6	0.63	0.66	0.69	0.72	0.74	0.75	0.79	0.81	0.83	0.83	0.84	0.88	0.91	0.92	0.98	1.06	1.08	1.13	1.18	1.2	1.2	1.22	1.22	1.23	1.23	1.23	1.23	1.22	1.22	1.24	1.25	1.26	1.26	1.28	1.3	1.3	1.33	1.36	1.39	1.43	1.46	1.51	1.56
160	0.6	0.6	0.6	0.6	0.6	0.6	0.63	0.66	0.69	0.72	0.74	0.75	0.79	0.81	0.83	0.83	0.84	0.88	0.91	0.92	0.98	1.06	1.08	1.13	1.18	1.2	1.2	1.22	1.22	1.23	1.23	1.23	1.23	1.22	1.22	1.24	1.25	1.26	1.26	1.28	1.3	1.3	1.33	1.36	1.39	1.43	1.46	1.51	1.56
161	1.47	1.3	1.14	1.02	0.86	0.76	0.78	0.78	0.73	0.7	0.67	0.64	0.64	0.65	0.67	0.7	0.73	0.76	0.78	0.81	0.84	0.87	0.9	0.94	0.96	0.98	1	1	1.01	1.03	1.03	1.05	1.07	1.09	1.11	1.13	1.16	1.16	1.16	1.17	1.17	1.17	1.19	1.2	1.21	1.23	1.23	1.24	1.23
162	1.51	1.51	1.49	1.37	1.22	1.03	0.86	0.72	0.7	0.67	0.67	0.61	0.6	0.6	0.6	0.6	0.6	0.6	0.6	0.6	0.6	0.6	0.64	0.67	0.71	0.76	0.8	0.83	0.86	0.88	0.9	0.92	0.94	0.96	0.98	1.01	1.02	1.05	1.09	1.11	1.11	1.13	1.12	1.12	1.14	1.17	1.2	1.23	1.27
163	1.67	1.71	1.54	1.38	1.2	1.01	0.81	0.83	0.81	0.76	0.71	0.69	0.69	0.69	0.73	0.73	0.73	0.72	0.74	0.74	0.77	0.83	0.85	0.87	0.89	0.92	0.93	0.96	1.01	1.08	1.14	1.2	1.27	1.3	1.32	1.34	1.34	1.32	1.32	1.29	1.26	1.25	1.28	1.31	1.39	1.46	1.51	1.51	1.5
164	1.67	1.71	1.54	1.38	1.2	1.01	0.81	0.83	0.81	0.76	0.71	0.69	0.69	0.69	0.73	0.73	0.73	0.72	0.74	0.74	0.77	0.83	0.85	0.87	0.89	0.92	0.93	0.96	1.01	1.08	1.14	1.2	1.27	1.3	1.32	1.34	1.34	1.32	1.32	1.29	1.26	1.25	1.28	1.31	1.39	1.46	1.51	1.51	1.5
165	1.17	1.02	0.83	0.86	0.84	0.8	0.74	0.69	0.66	0.64	0.66	0.7	0.76	0.82	0.88	0.94	0.96	0.98	1.02	1.06	1.11	1.17	1.23	1.29	1.33	1.38	1.42	1.47	1.49	1.51	1.53	1.55	1.54	1.58	1.61	1.64	1.66	1.68	1.68	1.7	1.71	1.73	1.75	1.8	1.8	1.8	1.8	1.8	1.8
166	1.17	1.02	0.83	0.86	0.84	0.8	0.74	0.69	0.66	0.64	0.66	0.7	0.76	0.82	0.88	0.94	0.96	0.98	1.02	1.06	1.11	1.17	1.23	1.29	1.33	1.38	1.42	1.47	1.49	1.51	1.53	1.55	1.54	1.58	1.61	1.64	1.66	1.68	1.68	1.7	1.71	1.73	1.75	1.8	1.8	1.8	1.8	1.8	1.8
167	0.87	0.88	0.91	0.95	1	1.03	1.09	1.12	1.13	1.13	1.16	1.18	1.2	1.23	1.27	1.25	1.23	1.21	1.2	1.18	1.19	1.23	1.25	1.27	1.29	1.31	1.33	1.37	1.4	1.44	1.45	1.47	1.48	1.5	1.51	1.51	1.53	1.57	1.61	1.65	1.7	1.75	1.75	1.74	1.71	1.71	1.67	1.71	1.73
168	0.87	0.88	0.91	0.95	1	1.03	1.09	1.12	1.13	1.13	1.16	1.18	1.2	1.23	1.27	1.25	1.23	1.21	1.2	1.18	1.19	1.23	1.25	1.27	1.29	1.31	1.33	1.37	1.4	1.44	1.45	1.47	1.48	1.5	1.51	1.51	1.53	1.57	1.61	1.65	1.7	1.75	1.75	1.74	1.71	1.71	1.67	1.71	1.73
169	1.21	1.14	1.15	1.21	1.31	1.49	1.61	1.63	1.61	1.57	1.55	1.57	1.61	1.64	1.63	1.61	1.55	1.52	1.5	1.52	1.57	1.47	1.34	1.16	0.98	0.78	0.77	0.75	0.75	0.74	0.7	0.66	0.63	0.62	0.63	0.66	0.69	0.72	0.77	0.81	0.86	0.91	0.96	1	1.04	1.08	1.09	1.1	1.1
170	0.79	0.85	0.89	0.95	1	1.02	1.05	1.08	1.12	1.18	1.21	1.24	1.27	1.26	1.25	1.27	1.3	1.31	1.36	1.41	1.45	1.5	1.55	1.56	1.53	1.49	1.44	1.39	1.35	1.33	1.35	1.37	1.4	1.45	1.51	1.53	1.55	1.59	1.63	1.64	1.65	1.66	1.64	1.6	1.62	1.63	1.67	1.75	1.8
171	1.15	1.19	1.23	1.26	1.32	1.38	1.47	1.57	1.64	1.68	1.71	1.68	1.61	1.56	1.48	1.41	1.38	1.35	1.33	1.34	1.36	1.38	1.43	1.48	1.54	1.61	1.67	1.7	1.7	1.7	1.7	1.7	1.71	1.72	1.75	1.8	1.8	1.8	1.8	1.8	1.8	1.8	1.8	1.8	1.68	1.44	1.21	1	0.79
172	0.72	0.68	0.63	0.6	0.6	0.6	0.6	0.6	0.6	0.6	0.6	0.6	0.63	0.67	0.71	0.75	0.79	0.84	0.89	0.94	0.98	1	0.99	1.02	1.04	1.07	1.12	1.17	1.18	1.21	1.24	1.29	1.34	1.4	1.43	1.44	1.45	1.46	1.47	1.48	1.52	1.54	1.59	1.62	1.64	1.63	1.62	1.6	1.59
173	0.72	0.68	0.63	0.6	0.6	0.6	0.6	0.6	0.6	0.6	0.6	0.6	0.63	0.67	0.71	0.75	0.79	0.84	0.89	0.94	0.98	1	0.99	1.02	1.04	1.07	1.12	1.17	1.18	1.21	1.24	1.29	1.34	1.4	1.43	1.44	1.45	1.46	1.47	1.48	1.52	1.54	1.59	1.62	1.64	1.63	1.62	1.6	1.59
174	0.78	0.74	0.71	0.68	0.67	0.68	0.69	0.72	0.77	0.81	0.84	0.87	0.92	0.95	0.98	1.01	1.05	1.08	1.15	1.19	1.22	1.24	1.24	1.24	1.26	1.3	1.34	1.39	1.43	1.48	1.54	1.57	1.6	1.63	1.65	1.65	1.66	1.66	1.65	1.65	1.66	1.67	1.7	1.71	1.73	1.73	1.73	1.73	1.75
175	0.78	0.74	0.71	0.68	0.67	0.68	0.69	0.72	0.77	0.81	0.84	0.87	0.92	0.95	0.98	1.01	1.05	1.08	1.15	1.19	1.22	1.24	1.24	1.24	1.26	1.3	1.34	1.39	1.43	1.48	1.54	1.57	1.6	1.63	1.65	1.65	1.66	1.66	1.65	1.65	1.66	1.67	1.7	1.71	1.73	1.73	1.73	1.73	1.75
176	1.8	1.8	1.8	1.67	1.45	NaN	1.23	1.03	0.79	0.78	0.8	0.76	0.72	0.7	0.71	0.72	0.75	0.79	0.84	0.87	0.92	0.95	0.98	1.01	1.04	1.08	1.13	1.16	1.21	1.24	1.27	1.29	1.34	1.36	1.37	1.37	1.4	1.41	1.44	1.49	1.54	1.55	1.56	1.56	1.53	1.52	1.53	1.52	1.52
177	1.8	1.8	1.8	1.67	1.45	NaN	1.23	1.03	0.79	0.78	0.8	0.76	0.72	0.7	0.71	0.72	0.75	0.79	0.84	0.87	0.92	0.95	0.98	1.01	1.04	1.08	1.13	1.16	1.21	1.24	1.27	1.29	1.34	1.36	1.37	1.37	1.4	1.41	1.44	1.49	1.54	1.55	1.56	1.56	1.53	1.52	1.53	1.52	1.52
178	0.6	0.6	0.65	0.7	0.76	0.82	0.85	0.88	0.89	0.92	0.94	0.97	1	1.05	1.1	1.16	1.23	1.29	1.35	1.41	1.45	1.48	1.54	1.57	1.58	1.6	1.6	1.59	1.58	1.59	1.6	1.59	1.58	1.59	1.63	1.63	1.67	1.73	1.76	1.74	1.76	1.78	1.79	1.79	1.8	1.8	1.8	1.8	1.8
179	0.6	0.6	0.65	0.7	0.76	0.82	0.85	0.88	0.89	0.92	0.94	0.97	1	1.05	1.1	1.16	1.23	1.29	1.35	1.41	1.45	1.48	1.54	1.57	1.58	1.6	1.6	1.59	1.58	1.59	1.6	1.59	1.58	1.59	1.63	1.63	1.67	1.73	1.76	1.74	1.76	1.78	1.79	1.79	1.8	1.8	1.8	1.8	1.8
180	0.87	0.88	0.85	0.82	0.77	0.75	0.73	0.74	0.77	0.81	0.84	0.88	0.91	0.95	0.99	1.03	1.08	1.14	1.2	1.29	1.35	1.37	1.42	1.45	1.46	1.51	1.56	1.53	1.49	1.45	1.39	1.38	1.41	1.45	1.46	1.51	1.54	1.57	1.6	1.65	1.62	1.66	1.66	1.6	1.6	1.66	1.68	1.72	1.8
181	0.87	0.88	0.85	0.82	0.77	0.75	0.73	0.74	0.77	0.81	0.84	0.88	0.91	0.95	0.99	1.03	1.08	1.14	1.2	1.29	1.35	1.37	1.42	1.45	1.46	1.51	1.56	1.53	1.49	1.45	1.39	1.38	1.41	1.45	1.46	1.51	1.54	1.57	1.6	1.65	1.62	1.66	1.66	1.6	1.6	1.66	1.68	1.72	1.8
182	0.75	0.8	0.84	0.87	0.89	0.93	0.97	1.03	1.11	1.2	1.29	1.36	1.4	1.42	1.42	1.4	1.39	1.36	1.33	1.31	1.34	1.36	1.38	1.45	1.53	1.55	1.56	1.61	1.61	1.61	1.63	1.66	1.67	1.68	1.67	1.64	1.62	1.58	1.55	1.55	1.55	1.54	1.54	1.54	1.55	1.55	1.57	1.61	1.66
183	0.6	0.6	0.65	0.7	0.76	0.82	0.85	0.88	0.89	0.92	0.94	0.97	1	1.05	1.1	1.16	1.23	1.29	1.35	1.41	1.45	1.48	1.54	1.57	1.58	1.6	1.6	1.59	1.58	1.59	1.6	1.59	1.58	1.59	1.63	1.63	1.67	1.73	1.76	1.74	1.76	1.78	1.79	1.79	1.8	1.8	1.8	1.8	1.8
184	0.6	0.6	0.65	0.7	0.76	0.82	0.85	0.88	0.89	0.92	0.94	0.97	1	1.05	1.1	1.16	1.23	1.29	1.35	1.41	1.45	1.48	1.54	1.57	1.58	1.6	1.6	1.59	1.58	1.59	1.6	1.59	1.58	1.59	1.63	1.63	1.67	1.73	1.76	1.74	1.76	1.78	1.79	1.79	1.8	1.8	1.8	1.8	1.8
185	0.86	0.87	0.88	0.92	0.94	0.96	0.97	1	1.02	1.05	1.07	1.1	1.11	1.13	1.13	1.15	1.18	1.21	1.21	1.25	1.28	1.3	1.32	1.36	1.38	1.38	1.39	1.38	1.37	1.38	1.42	1.45	1.47	1.5	1.53	1.53	1.53	1.54	1.53	1.53	1.54	1.58	1.63	1.72	1.77	1.8	1.66	1.44	1.22
186	0.86	0.87	0.88	0.92	0.94	0.96	0.97	1	1.02	1.05	1.07	1.1	1.11	1.13	1.13	1.15	1.18	1.21	1.21	1.25	1.28	1.3	1.32	1.36	1.38	1.38	1.39	1.38	1.37	1.38	1.42	1.45	1.47	1.5	1.53	1.53	1.53	1.54	1.53	1.53	1.54	1.58	1.63	1.72	1.77	1.8	1.66	1.44	1.22
187	1.2	1	0.76	0.79	0.8	0.82	0.81	0.79	0.76	0.72	0.71	0.7	0.72	0.75	0.79	0.82	0.86	0.89	0.92	0.96	1.01	1.05	1.1	1.15	1.19	1.23	1.27	1.3	1.32	1.33	1.36	1.36	1.35	1.35	1.37	1.33	1.32	1.33	1.34	1.35	1.35	1.35	1.34	1.34	1.33	1.35	1.38	1.44	1.51
188	1.2	1	0.76	0.79	0.8	0.82	0.81	0.79	0.76	0.72	0.71	0.7	0.72	0.75	0.79	0.82	0.86	0.89	0.92	0.96	1.01	1.05	1.1	1.15	1.19	1.23	1.27	1.3	1.32	1.33	1.36	1.36	1.35	1.35	1.37	1.33	1.32	1.33	1.34	1.35	1.35	1.35	1.34	1.34	1.33	1.35	1.38	1.44	1.51
189	0.92	0.75	0.72	0.7	0.65	0.61	0.6	0.6	0.6	0.6	0.6	0.6	0.6	0.6	0.63	0.67	0.72	0.77	0.8	0.83	0.87	0.9	0.94	0.98	1.03	1.08	1.12	1.15	1.19	1.22	1.24	1.28	1.31	1.31	1.3	1.3	1.31	1.33	1.36	1.4	1.42	1.41	1.37	1.36	1.31	1.3	1.3	1.32	1.33
190	0.92	0.75	0.72	0.7	0.65	0.61	0.6	0.6	0.6	0.6	0.6	0.6	0.6	0.6	0.63	0.67	0.72	0.77	0.8	0.83	0.87	0.9	0.94	0.98	1.03	1.08	1.12	1.15	1.19	1.22	1.24	1.28	1.31	1.31	1.3	1.3	1.31	1.33	1.36	1.4	1.42	1.41	1.37	1.36	1.31	1.3	1.3	1.32	1.33
191	1.54	1.62	1.5	1.34	1.21	1.07	0.9	0.9	0.86	0.81	0.74	0.7	0.66	0.67	0.7	0.73	0.75	0.78	0.83	0.86	0.91	0.95	0.97	0.95	0.97	0.97	1.01	1.07	1.15	1.19	1.21	1.21	1.19	1.2	1.19	1.25	1.31	1.39	1.43	1.49	1.46	1.38	1.32	1.3	1.28	1.32	1.41	1.44	1.46
192	1.54	1.62	1.5	1.34	1.21	1.07	0.9	0.9	0.86	0.81	0.74	0.7	0.66	0.67	0.7	0.73	0.75	0.78	0.83	0.86	0.91	0.95	0.97	0.95	0.97	0.97	1.01	1.07	1.15	1.19	1.21	1.21	1.19	1.2	1.19	1.25	1.31	1.39	1.43	1.49	1.46	1.38	1.32	1.3	1.28	1.32	1.41	1.44	1.46
193	1.37	1.35	1.31	1.32	1.29	1.33	1.38	1.43	1.44	1.49	1.5	1.49	1.46	1.42	1.39	1.36	1.35	1.35	1.35	1.33	1.3	1.27	1.26	1.27	1.28	1.32	1.34	1.38	1.42	1.41	1.4	1.24	1.08	0.9	0.79	0.67	0.7	0.66	0.63	0.6	0.6	0.6	0.6	0.6	0.6	0.6	0.63	0.67	0.69
194	1.37	1.35	1.31	1.32	1.29	1.33	1.38	1.43	1.44	1.49	1.5	1.49	1.46	1.42	1.39	1.36	1.35	1.35	1.35	1.33	1.3	1.27	1.26	1.27	1.28	1.32	1.34	1.38	1.42	1.41	1.4	1.24	1.08	0.9	0.79	0.67	0.7	0.66	0.63	0.6	0.6	0.6	0.6	0.6	0.6	0.6	0.63	0.67	0.69
195	1.22	1.01	0.9	0.76	0.78	0.78	0.8	0.73	0.66	0.62	0.6	0.6	0.6	0.61	0.65	0.7	0.75	0.8	0.86	0.92	0.98	1.02	1.07	1.12	1.17	1.2	1.24	1.28	1.3	1.3	1.32	1.33	1.33	1.33	1.36	1.41	1.44	1.47	1.5	1.52	1.52	1.55	1.59	1.62	1.64	1.63	1.63	1.62	1.68
196	1.22	1.01	0.9	0.76	0.78	0.78	0.8	0.73	0.66	0.62	0.6	0.6	0.6	0.61	0.65	0.7	0.75	0.8	0.86	0.92	0.98	1.02	1.07	1.12	1.17	1.2	1.24	1.28	1.3	1.3	1.32	1.33	1.33	1.33	1.36	1.41	1.44	1.47	1.5	1.52	1.52	1.55	1.59	1.62	1.64	1.63	1.63	1.62	1.68
197	0.97	0.98	1.01	1.05	1.1	1.15	1.2	1.21	1.21	1.2	1.19	1.2	1.2	1.22	1.26	1.31	1.34	1.38	1.4	1.42	1.42	1.44	1.48	1.5	1.51	1.52	1.56	1.55	1.53	1.52	1.53	1.52	1.52	1.54	1.57	1.57	1.55	1.54	1.56	1.55	1.57	1.61	1.65	1.65	1.66	1.64	1.62	1.59	1.58
198	1.28	1.27	1.28	1.25	1.23	1.19	1.16	1.13	1.13	1.15	1.21	1.24	1.26	1.27	1.3	1.31	1.33	1.35	1.37	1.36	1.37	1.37	1.42	1.46	1.51	1.54	1.57	1.61	1.65	1.69	1.72	1.75	1.71	1.67	1.65	1.63	1.64	1.7	1.73	1.76	1.8	1.64	1.47	1.3	1.15	0.96	0.93	0.86	0.78
199	1.1	1.16	1.21	1.24	1.25	1.23	1.21	1.18	1.17	1.15	1.14	1.16	1.17	1.22	1.29	1.35	1.37	1.45	1.48	1.5	1.55	1.62	1.65	1.7	1.75	1.78	1.74	1.68	1.63	1.54	1.46	1.43	1.44	1.42	1.42	1.47	1.55	1.6	1.63	1.7	1.72	1.68	1.43	1.23	0.97	0.77	0.6	0.62	0.63
200	0.67	0.71	0.72	0.71	0.7	0.71	0.69	0.69	0.76	0.79	0.82	0.88	0.98	1.02	1.1	1.15	1.17	1.15	1.14	1.13	1.15	1.18	1.24	1.25	1.28	1.33	1.38	1.39	1.4	1.38	1.35	1.33	1.35	1.37	1.43	1.47	1.5	1.53	1.56	1.57	1.58	1.61	1.62	1.62	1.62	1.63	1.65	1.63	1.62
201	0.67	0.71	0.72	0.71	0.7	0.71	0.69	0.69	0.76	0.79	0.82	0.88	0.98	1.02	1.1	1.15	1.17	1.15	1.14	1.13	1.15	1.18	1.24	1.25	1.28	1.33	1.38	1.39	1.4	1.38	1.35	1.33	1.35	1.37	1.43	1.47	1.5	1.53	1.56	1.57	1.58	1.61	1.62	1.62	1.62	1.63	1.65	1.63	1.62
202	1.69	1.72	1.76	1.57	1.38	1.14	0.91	0.71	0.72	0.72	0.76	0.73	0.7	0.69	0.7	0.73	0.75	0.77	0.8	0.82	0.86	0.92	0.98	1.03	1.07	1.1	1.13	1.16	1.19	1.23	1.26	1.3	1.35	1.41	1.47	1.54	1.58	1.63	1.67	1.71	1.77	1.8	1.8	1.8	1.8	1.8	1.8	1.8	1.8
203	1.69	1.72	1.76	1.57	1.38	1.14	0.91	0.71	0.72	0.72	0.76	0.73	0.7	0.69	0.7	0.73	0.75	0.77	0.8	0.82	0.86	0.92	0.98	1.03	1.07	1.1	1.13	1.16	1.19	1.23	1.26	1.3	1.35	1.41	1.47	1.54	1.58	1.63	1.67	1.71	1.77	1.8	1.8	1.8	1.8	1.8	1.8	1.8	1.8
204	0.63	0.71	0.77	0.8	0.8	0.82	0.85	0.85	0.89	0.94	0.99	1.04	1.11	1.2	1.3	1.38	1.41	1.41	1.4	1.39	1.43	1.52	1.62	1.69	1.72	1.72	1.71	1.69	1.65	1.64	1.63	1.63	1.66	1.69	1.7	1.74	1.76	1.77	1.79	1.8	1.8	1.79	1.78	1.8	1.8	1.8	1.8	1.8	1.8
205	0.94	0.8	0.64	0.66	0.7	0.71	0.69	0.65	0.64	0.65	0.67	0.69	0.71	0.74	0.75	0.78	0.84	0.9	0.96	1.03	1.1	1.14	1.18	1.22	1.24	1.28	1.33	1.38	1.44	1.51	1.54	1.56	1.59	1.63	1.65	1.68	1.71	1.71	1.7	1.7	1.71	1.71	1.72	1.74	1.73	1.74	1.75	1.73	1.72
206	0.94	0.8	0.64	0.66	0.7	0.71	0.69	0.65	0.64	0.65	0.67	0.69	0.71	0.74	0.75	0.78	0.84	0.9	0.96	1.03	1.1	1.14	1.18	1.22	1.24	1.28	1.33	1.38	1.44	1.51	1.54	1.56	1.59	1.63	1.65	1.68	1.71	1.71	1.7	1.7	1.71	1.71	1.72	1.74	1.73	1.74	1.75	1.73	1.72
207	0.62	0.63	0.65	0.68	0.7	0.74	0.77	0.8	0.83	0.87	0.89	0.91	0.94	0.96	1.01	1.06	1.13	1.19	1.26	1.3	1.34	1.38	1.42	1.45	1.49	1.52	1.54	1.58	1.64	1.68	1.76	1.8	1.8	1.8	1.8	1.8	1.8	1.8	1.8	1.8	1.8	1.8	1.8	1.8	1.8	1.8	1.8	1.8	1.8
208	0.62	0.63	0.65	0.68	0.7	0.74	0.77	0.8	0.83	0.87	0.89	0.91	0.94	0.96	1.01	1.06	1.13	1.19	1.26	1.3	1.34	1.38	1.42	1.45	1.49	1.52	1.54	1.58	1.64	1.68	1.76	1.8	1.8	1.8	1.8	1.8	1.8	1.8	1.8	1.8	1.8	1.8	1.8	1.8	1.8	1.8	1.8	1.8	1.8
209	0.62	0.62	0.64	0.68	0.7	0.72	0.77	0.83	0.88	0.92	0.98	1.01	1.03	1.05	1.07	1.09	1.13	1.18	1.2	1.24	1.28	1.3	1.3	1.31	1.32	1.35	1.36	1.41	1.45	1.47	1.48	1.45	1.44	1.44	1.46	1.47	1.52	1.54	1.54	1.5	1.44	1.42	1.35	1.32	1.32	1.37	1.4	1.45	1.48
210	0.62	0.62	0.64	0.68	0.7	0.72	0.77	0.83	0.88	0.92	0.98	1.01	1.03	1.05	1.07	1.09	1.13	1.18	1.2	1.24	1.28	1.3	1.3	1.31	1.32	1.35	1.36	1.41	1.45	1.47	1.48	1.45	1.44	1.44	1.46	1.47	1.52	1.54	1.54	1.5	1.44	1.42	1.35	1.32	1.32	1.37	1.4	1.45	1.48
211	1.32	1.33	1.32	1.3	1.28	1.28	1.27	1.13	1.04	0.89	0.77	0.62	NaN	NaN	0.62	0.6	0.6	0.6	0.62	0.68	0.74	0.79	0.82	0.85	0.86	0.89	0.94	1	1.04	1.08	1.11	1.12	1.14	1.18	1.23	1.26	1.28	1.27	1.27	1.24	1.25	1.27	1.3	1.31	1.36	1.37	1.33	1.28	1.28
212	1.32	1.33	1.32	1.3	1.28	1.28	1.27	1.13	1.04	0.89	0.77	0.62	NaN	NaN	0.62	0.6	0.6	0.6	0.62	0.68	0.74	0.79	0.82	0.85	0.86	0.89	0.94	1	1.04	1.08	1.11	1.12	1.14	1.18	1.23	1.26	1.28	1.27	1.27	1.24	1.25	1.27	1.3	1.31	1.36	1.37	1.33	1.28	1.28
213	0.64	0.67	0.71	0.77	0.73	0.69	0.66	0.64	0.63	0.64	0.65	0.69	0.72	0.74	0.77	0.8	0.81	0.85	0.88	0.91	0.95	0.97	0.98	1.01	1.03	1.04	1.05	1.06	1.08	1.1	1.13	1.16	1.21	1.21	1.22	1.25	1.26	1.27	1.31	1.34	1.35	1.38	1.4	1.44	1.44	1.44	1.43	1.44	1.44
214	0.66	0.67	0.61	0.6	0.6	0.6	0.61	0.66	0.71	0.78	0.86	0.94	1	1.06	1.08	1.11	1.12	1.14	1.16	1.19	1.23	1.25	1.28	1.29	1.33	1.32	1.35	1.41	1.47	1.5	1.57	1.61	1.59	1.54	1.53	1.46	1.44	1.44	1.47	1.48	1.54	1.58	1.64	1.69	1.73	1.76	1.79	1.8	1.8
215	0.79	0.85	0.89	0.95	1	1.02	1.05	1.08	1.12	1.18	1.21	1.24	1.27	1.26	1.25	1.27	1.3	1.31	1.36	1.41	1.45	1.5	1.55	1.56	1.53	1.49	1.44	1.39	1.35	1.33	1.35	1.37	1.4	1.45	1.51	1.53	1.55	1.59	1.63	1.64	1.65	1.66	1.64	1.6	1.62	1.63	1.67	1.75	1.8
216	0.86	0.87	0.91	0.95	1.02	1.1	1.17	1.25	1.33	1.4	1.45	1.49	1.52	1.52	1.49	1.45	1.43	1.4	1.42	1.45	1.46	1.47	1.49	1.49	1.49	1.53	1.53	1.53	1.54	1.56	1.54	1.56	1.52	1.5	1.45	1.43	1.4	1.4	1.39	1.4	1.41	1.42	1.44	1.46	1.48	1.43	1.31	1.16	1.05
217	0.61	0.6	0.6	0.6	0.6	0.6	0.6	0.6	0.6	0.61	0.64	0.67	0.71	0.76	0.8	0.84	0.9	0.94	0.97	1	1.02	1.03	1.04	1.07	1.1	1.11	1.12	1.16	1.19	1.22	1.23	1.25	1.25	1.24	1.23	1.26	1.3	1.34	1.38	1.49	1.56	1.57	1.59	1.6	1.54	1.48	1.48	1.48	1.47
218	0.61	0.6	0.6	0.6	0.6	0.6	0.6	0.6	0.6	0.61	0.64	0.67	0.71	0.76	0.8	0.84	0.9	0.94	0.97	1	1.02	1.03	1.04	1.07	1.1	1.11	1.12	1.16	1.19	1.22	1.23	1.25	1.25	1.24	1.23	1.26	1.3	1.34	1.38	1.49	1.56	1.57	1.59	1.6	1.54	1.48	1.48	1.48	1.47
219	0.6	0.64	0.67	0.71	0.73	0.77	0.81	0.84	0.87	0.91	0.94	0.95	0.98	0.99	1.01	1.03	1.06	1.08	1.11	1.14	1.17	1.21	1.26	1.27	1.27	1.3	1.27	1.25	1.25	1.27	1.25	1.27	1.3	1.33	1.37	1.43	1.46	1.51	1.54	1.55	1.53	1.57	1.58	1.59	1.63	1.69	1.71	1.69	1.68
220	0.71	0.77	0.75	0.72	0.68	0.64	0.63	0.63	0.65	0.67	0.7	0.73	0.76	0.78	0.82	0.86	0.9	0.94	0.98	1.02	1.05	1.08	1.1	1.13	1.15	1.17	1.19	1.21	1.22	1.25	1.27	1.29	1.32	1.37	1.42	1.46	1.51	1.52	1.51	1.5	1.51	1.53	1.56	1.59	1.62	1.64	1.65	1.66	1.66
221	0.71	0.77	0.75	0.72	0.68	0.64	0.63	0.63	0.65	0.67	0.7	0.73	0.76	0.78	0.82	0.86	0.9	0.94	0.98	1.02	1.05	1.08	1.1	1.13	1.15	1.17	1.19	1.21	1.22	1.25	1.27	1.29	1.32	1.37	1.42	1.46	1.51	1.52	1.51	1.5	1.51	1.53	1.56	1.59	1.62	1.64	1.65	1.66	1.66
222	1.27	1.25	1.23	1.19	1.17	1.17	1.17	1.18	1.21	1.23	1.26	1.25	1.22	1.17	1.13	1.09	1.08	1.1	1.11	1.13	1.14	1.15	1.18	1.21	1.2	1.19	1.18	1.19	1.2	1.25	1.15	1.07	0.92	0.77	0.62	0.65	0.65	0.66	0.66	0.62	0.6	0.6	0.6	0.6	0.6	0.6	0.6	0.6	0.6
223	1.27	1.25	1.23	1.19	1.17	1.17	1.17	1.18	1.21	1.23	1.26	1.25	1.22	1.17	1.13	1.09	1.08	1.1	1.11	1.13	1.14	1.15	1.18	1.21	1.2	1.19	1.18	1.19	1.2	1.25	1.15	1.07	0.92	0.77	0.62	0.65	0.65	0.66	0.66	0.62	0.6	0.6	0.6	0.6	0.6	0.6	0.6	0.6	0.6
224	0.72	0.75	0.79	0.84	0.88	0.92	0.96	0.97	0.98	0.99	1.01	1.02	1.04	1.06	1.09	1.09	1.08	1.08	1.05	1.04	1.04	1.06	1.09	1.14	1.17	1.19	1.21	1.21	1.24	1.26	1.3	1.32	1.39	1.41	1.46	1.5	1.54	1.55	1.55	1.54	1.52	1.51	1.52	1.55	1.57	1.61	1.67	1.74	1.77
225	1.11	1.17	1.23	1.3	1.35	1.38	1.42	1.47	1.48	1.5	1.5	1.51	1.49	1.53	1.58	1.58	1.6	1.61	1.56	1.51	1.5	1.47	1.43	1.45	1.45	1.5	1.51	1.52	1.51	1.56	1.55	1.54	1.57	1.6	1.6	1.62	1.67	1.69	1.69	1.69	1.67	1.64	1.65	1.67	1.71	1.56	1.4	1.22	1.04
226	1.11	1.17	1.23	1.3	1.35	1.38	1.42	1.47	1.48	1.5	1.5	1.51	1.49	1.53	1.58	1.58	1.6	1.61	1.56	1.51	1.5	1.47	1.43	1.45	1.45	1.5	1.51	1.52	1.51	1.56	1.55	1.54	1.57	1.6	1.6	1.62	1.67	1.69	1.69	1.69	1.67	1.64	1.65	1.67	1.71	1.56	1.4	1.22	1.04
227	0.95	0.8	0.63	0.66	0.7	0.7	0.7	0.7	0.68	0.68	0.7	0.7	0.69	0.7	0.76	0.8	0.83	0.86	0.9	0.92	0.98	1.04	1.14	1.24	1.32	1.37	1.42	1.45	1.48	1.52	1.55	1.57	1.56	1.49	1.43	1.38	1.32	1.29	1.33	1.34	1.34	1.4	1.45	1.46	1.46	1.5	1.52	1.52	1.54
228	0.95	0.8	0.63	0.66	0.7	0.7	0.7	0.7	0.68	0.68	0.7	0.7	0.69	0.7	0.76	0.8	0.83	0.86	0.9	0.92	0.98	1.04	1.14	1.24	1.32	1.37	1.42	1.45	1.48	1.52	1.55	1.57	1.56	1.49	1.43	1.38	1.32	1.29	1.33	1.34	1.34	1.4	1.45	1.46	1.46	1.5	1.52	1.52	1.54
229	0.73	0.77	0.81	0.84	0.9	0.96	1	1.03	1.04	1.06	1.08	1.11	1.15	1.19	1.2	1.22	1.24	1.27	1.29	1.34	1.34	1.38	1.42	1.44	1.47	1.52	1.54	1.56	1.57	1.58	1.58	1.57	1.6	1.59	1.59	1.57	1.58	1.56	1.63	1.69	1.73	1.72	1.7	1.68	1.65	1.66	1.68	1.71	1.75
230	0.73	0.77	0.81	0.84	0.9	0.96	1	1.03	1.04	1.06	1.08	1.11	1.15	1.19	1.2	1.22	1.24	1.27	1.29	1.34	1.34	1.38	1.42	1.44	1.47	1.52	1.54	1.56	1.57	1.58	1.58	1.57	1.6	1.59	1.59	1.57	1.58	1.56	1.63	1.69	1.73	1.72	1.7	1.68	1.65	1.66	1.68	1.71	1.75
231	0.7	0.7	0.71	0.72	0.75	0.81	0.85	0.9	0.93	0.94	0.96	0.99	1.02	1.03	1.07	1.11	1.12	1.14	1.2	1.24	1.25	1.31	1.37	1.4	1.43	1.46	1.5	1.55	1.57	1.59	1.59	1.58	1.55	1.54	1.55	1.59	1.63	1.67	1.7	1.7	1.62	1.52	1.44	1.39	1.32	1.31	1.36	1.37	1.38
232	0.65	0.6	0.6	0.6	0.6	0.6	0.6	0.6	0.6	0.63	0.65	0.69	0.72	0.73	0.77	0.81	0.84	0.89	0.96	1.01	1.06	1.12	1.18	1.23	1.28	1.35	1.42	1.45	1.47	1.46	1.43	1.4	1.42	1.45	1.5	1.51	1.54	1.52	1.5	1.52	1.6	1.69	1.77	1.8	1.8	1.8	1.8	1.8	1.8
233	0.65	0.6	0.6	0.6	0.6	0.6	0.6	0.6	0.6	0.63	0.65	0.69	0.72	0.73	0.77	0.81	0.84	0.89	0.96	1.01	1.06	1.12	1.18	1.23	1.28	1.35	1.42	1.45	1.47	1.46	1.43	1.4	1.42	1.45	1.5	1.51	1.54	1.52	1.5	1.52	1.6	1.69	1.77	1.8	1.8	1.8	1.8	1.8	1.8
234	0.65	0.66	0.67	0.69	0.73	0.74	0.75	0.77	0.79	0.79	0.81	0.85	0.88	0.9	0.93	0.96	1.01	1.08	1.16	1.24	1.3	1.33	1.34	1.34	1.34	1.35	1.36	1.38	1.38	1.39	1.37	1.38	1.38	1.38	1.38	1.4	1.41	1.39	1.41	1.43	1.48	1.53	1.58	1.62	1.65	1.67	1.69	1.71	1.73
235	0.64	0.6	0.6	0.6	0.6	0.6	0.6	0.6	0.65	0.68	0.72	0.75	0.79	0.81	0.82	0.85	0.88	0.89	0.94	1	1.05	1.08	1.1	1.08	1.05	1.03	1.01	1.02	1.03	1.05	1.06	1.07	1.1	1.14	1.19	1.24	1.26	1.28	1.29	1.3	1.34	1.39	1.42	1.47	1.52	1.55	1.6	1.66	1.65
236	0.64	0.6	0.6	0.6	0.6	0.6	0.6	0.6	0.65	0.68	0.72	0.75	0.79	0.81	0.82	0.85	0.88	0.89	0.94	1	1.05	1.08	1.1	1.08	1.05	1.03	1.01	1.02	1.03	1.05	1.06	1.07	1.1	1.14	1.19	1.24	1.26	1.28	1.29	1.3	1.34	1.39	1.42	1.47	1.52	1.55	1.6	1.66	1.65
237	0.61	0.6	0.6	0.6	0.6	0.6	0.6	0.6	0.6	0.61	0.64	0.67	0.71	0.76	0.8	0.84	0.9	0.94	0.97	1	1.02	1.03	1.04	1.07	1.1	1.11	1.12	1.16	1.19	1.22	1.23	1.25	1.25	1.24	1.23	1.26	1.3	1.34	1.38	1.49	1.56	1.57	1.59	1.6	1.54	1.48	1.48	1.48	1.47
238	0.61	0.6	0.6	0.6	0.6	0.6	0.6	0.6	0.6	0.61	0.64	0.67	0.71	0.76	0.8	0.84	0.9	0.94	0.97	1	1.02	1.03	1.04	1.07	1.1	1.11	1.12	1.16	1.19	1.22	1.23	1.25	1.25	1.24	1.23	1.26	1.3	1.34	1.38	1.49	1.56	1.57	1.59	1.6	1.54	1.48	1.48	1.48	1.47
239	0.69	0.72	0.75	0.76	0.79	0.81	0.85	0.9	0.95	0.98	1.01	1.03	1.03	1.04	1.06	1.07	1.1	1.14	1.17	1.21	1.26	1.31	1.36	1.4	1.42	1.43	1.42	1.39	1.39	1.4	1.4	1.42	1.44	1.48	1.5	1.54	1.57	1.61	1.64	1.67	1.67	1.67	1.66	1.65	1.64	1.66	1.67	1.68	1.67
240	0.69	0.7	0.75	0.79	0.85	0.93	1.05	1.14	1.22	1.3	1.36	1.37	1.39	1.38	1.37	1.36	1.37	1.37	1.37	1.36	1.33	1.3	1.32	1.35	1.4	1.46	1.5	1.49	1.46	1.43	1.4	1.38	1.41	1.43	1.43	1.43	1.44	1.42	1.44	1.48	1.48	1.46	1.45	1.43	1.4	1.37	1.39	1.39	1.41
241	0.66	0.68	0.72	0.77	0.84	0.88	0.94	0.98	1.02	1.03	1.05	1.07	1.09	1.1	1.13	1.16	1.18	1.23	1.28	1.3	1.32	1.37	1.38	1.41	1.48	1.5	1.52	1.57	1.62	1.61	1.6	1.6	1.59	1.57	1.6	1.62	1.62	1.6	1.58	1.56	1.59	1.63	1.67	1.67	1.65	1.6	1.6	1.62	1.45
242	0.74	0.77	0.73	0.69	0.66	0.64	0.65	0.65	0.68	0.72	0.76	0.79	0.83	0.86	0.9	0.94	0.97	1.01	1.04	1.06	1.1	1.13	1.18	1.22	1.25	1.27	1.27	1.23	1.2	1.18	1.17	1.18	1.23	1.3	1.38	1.49	1.58	1.65	1.69	1.71	1.68	1.64	1.61	1.58	1.54	1.51	1.49	1.48	1.48
243	0.74	0.77	0.73	0.69	0.66	0.64	0.65	0.65	0.68	0.72	0.76	0.79	0.83	0.86	0.9	0.94	0.97	1.01	1.04	1.06	1.1	1.13	1.18	1.22	1.25	1.27	1.27	1.23	1.2	1.18	1.17	1.18	1.23	1.3	1.38	1.49	1.58	1.65	1.69	1.71	1.68	1.64	1.61	1.58	1.54	1.51	1.49	1.48	1.48
244	1.09	NaN	NaN	0.9	0.81	0.77	0.73	0.73	0.74	0.76	0.83	0.89	0.96	1.02	1.07	1.07	1.07	1.07	1.07	1.11	1.13	1.19	1.22	1.25	1.25	1.25	1.23	1.2	1.19	1.16	1.17	1.17	1.17	1.16	1.15	1.16	1.19	1.24	1.32	1.39	1.42	1.42	1.42	1.4	1.43	1.46	1.48	1.45	1.44
245	1.09	NaN	NaN	0.9	0.81	0.77	0.73	0.73	0.74	0.76	0.83	0.89	0.96	1.02	1.07	1.07	1.07	1.07	1.07	1.11	1.13	1.19	1.22	1.25	1.25	1.25	1.23	1.2	1.19	1.16	1.17	1.17	1.17	1.16	1.15	1.16	1.19	1.24	1.32	1.39	1.42	1.42	1.42	1.4	1.43	1.46	1.48	1.45	1.44
246	0.64	0.67	0.71	0.77	0.73	0.69	0.66	0.64	0.63	0.64	0.65	0.69	0.72	0.74	0.77	0.8	0.81	0.85	0.88	0.91	0.95	0.97	0.98	1.01	1.03	1.04	1.05	1.06	1.08	1.1	1.13	1.16	1.21	1.21	1.22	1.25	1.26	1.27	1.31	1.34	1.35	1.38	1.4	1.44	1.44	1.44	1.43	1.44	1.44
247	0.64	0.67	0.71	0.77	0.73	0.69	0.66	0.64	0.63	0.64	0.65	0.69	0.72	0.74	0.77	0.8	0.81	0.85	0.88	0.91	0.95	0.97	0.98	1.01	1.03	1.04	1.05	1.06	1.08	1.1	1.13	1.16	1.21	1.21	1.22	1.25	1.26	1.27	1.31	1.34	1.35	1.38	1.4	1.44	1.44	1.44	1.43	1.44	1.44
248	0.6	0.64	0.69	0.76	0.72	0.69	0.66	0.65	0.64	0.64	0.66	0.7	0.72	0.75	0.77	0.79	0.81	0.85	0.88	0.91	0.94	0.97	0.97	0.99	1.01	1.02	1.03	1.05	1.07	1.1	1.13	1.16	1.19	1.2	1.2	1.22	1.23	1.24	1.26	1.3	1.3	1.32	1.33	1.36	1.37	1.37	1.37	1.38	1.39
249	0.6	0.64	0.69	0.76	0.72	0.69	0.66	0.65	0.64	0.64	0.66	0.7	0.72	0.75	0.77	0.79	0.81	0.85	0.88	0.91	0.94	0.97	0.97	0.99	1.01	1.02	1.03	1.05	1.07	1.1	1.13	1.16	1.19	1.2	1.2	1.22	1.23	1.24	1.26	1.3	1.3	1.32	1.33	1.36	1.37	1.37	1.37	1.38	1.39
250	1.11	1.17	1.22	1.27	1.3	1.31	1.3	1.28	1.27	1.25	1.26	1.31	1.33	1.36	1.39	1.38	1.37	1.38	1.41	1.45	1.49	1.55	1.6	1.6	1.55	1.48	1.4	1.33	1.28	1.33	1.37	1.38	1.39	1.41	1.39	1.39	1.44	1.45	1.46	1.47	1.47	1.48	1.49	1.51	1.46	1.41	1.24	1.04	0.83
251	1.11	1.17	1.22	1.27	1.3	1.31	1.3	1.28	1.27	1.25	1.26	1.31	1.33	1.36	1.39	1.38	1.37	1.38	1.41	1.45	1.49	1.55	1.6	1.6	1.55	1.48	1.4	1.33	1.28	1.33	1.37	1.38	1.39	1.41	1.39	1.39	1.44	1.45	1.46	1.47	1.47	1.48	1.49	1.51	1.46	1.41	1.24	1.04	0.83
252	0.95	0.72	0.67	0.64	0.6	0.6	0.6	0.6	0.6	0.6	0.6	0.6	0.6	0.6	0.62	0.65	0.69	0.73	0.77	0.79	0.8	0.81	0.83	0.85	0.86	0.87	0.89	0.89	0.92	0.97	1.01	1.06	1.11	1.16	1.19	1.2	1.18	1.19	1.17	1.17	1.2	1.24	1.26	1.28	1.3	1.3	1.33	1.38	1.42
253	0.95	0.72	0.67	0.64	0.6	0.6	0.6	0.6	0.6	0.6	0.6	0.6	0.6	0.6	0.62	0.65	0.69	0.73	0.77	0.79	0.8	0.81	0.83	0.85	0.86	0.87	0.89	0.89	0.92	0.97	1.01	1.06	1.11	1.16	1.19	1.2	1.18	1.19	1.17	1.17	1.2	1.24	1.26	1.28	1.3	1.3	1.33	1.38	1.42
254	0.66	0.68	0.7	0.73	0.77	0.8	0.88	0.95	0.98	1.04	1.09	1.09	1.1	1.12	1.12	1.14	1.16	1.2	1.22	1.23	1.26	1.3	1.34	1.38	1.39	1.39	1.43	1.45	1.46	1.45	1.44	1.42	1.37	1.37	1.44	1.5	1.55	1.6	1.67	1.69	1.68	1.58	1.55	1.46	1.36	1.38	1.46	1.55	1.66
255	0.95	0.95	0.97	0.97	1.01	1.02	1.07	1.12	1.16	1.16	1.17	1.16	1.15	1.14	1.16	1.19	1.25	1.27	1.32	1.34	1.38	1.39	1.4	1.42	1.43	1.4	1.4	1.44	1.45	1.48	1.53	1.53	1.57	1.57	1.57	1.58	1.61	1.6	1.63	1.69	1.69	1.68	1.68	1.57	1.38	1.22	1.06	0.92	0.86
256	1.1	1.16	1.21	1.24	1.25	1.23	1.21	1.18	1.17	1.15	1.14	1.16	1.17	1.22	1.29	1.35	1.37	1.45	1.48	1.5	1.55	1.62	1.65	1.7	1.75	1.78	1.74	1.68	1.63	1.54	1.46	1.43	1.44	1.42	1.42	1.47	1.55	1.6	1.63	1.7	1.72	1.68	1.43	1.23	0.96	0.75	0.6	0.6	0.6
257	1.1	1.16	1.21	1.24	1.25	1.23	1.21	1.18	1.17	1.15	1.14	1.16	1.17	1.22	1.29	1.35	1.37	1.45	1.48	1.5	1.55	1.62	1.65	1.7	1.75	1.78	1.74	1.68	1.63	1.54	1.46	1.43	1.44	1.42	1.42	1.47	1.55	1.6	1.63	1.7	1.72	1.68	1.43	1.23	0.96	0.75	0.6	0.6	0.6
258	0.69	0.72	0.73	0.74	0.76	0.78	0.81	0.83	0.85	0.86	0.85	0.88	0.92	0.98	1.06	1.16	1.21	1.24	1.23	1.22	1.23	1.27	1.3	1.36	1.39	1.43	1.45	1.44	1.41	1.38	1.33	1.32	1.36	1.42	1.5	1.56	1.6	1.62	1.62	1.59	1.58	1.56	1.52	1.53	1.49	1.57	1.55	1.6	1.63
259	0.69	0.72	0.73	0.74	0.76	0.78	0.81	0.83	0.85	0.86	0.85	0.88	0.92	0.98	1.06	1.16	1.21	1.24	1.23	1.22	1.23	1.27	1.3	1.36	1.39	1.43	1.45	1.44	1.41	1.38	1.33	1.32	1.36	1.42	1.5	1.56	1.6	1.62	1.62	1.59	1.58	1.56	1.52	1.53	1.49	1.57	1.55	1.6	1.63
260	0.88	0.92	0.96	1.01	1.06	1.11	1.17	1.23	1.28	1.34	1.38	1.39	1.4	1.4	1.42	1.45	1.49	1.53	1.57	1.62	1.65	1.7	1.72	1.75	1.76	1.78	1.79	1.8	1.8	1.8	1.8	1.8	1.8	1.8	1.8	1.8	1.8	1.8	1.8	1.8	1.8	1.8	1.8	1.8	1.8	1.8	1.8	1.8	1.78
261	0.86	0.87	0.87	0.88	0.88	0.88	0.9	0.93	0.97	1.01	1.06	1.11	1.13	1.17	1.22	1.27	1.29	1.33	1.3	1.26	1.23	1.24	1.25	1.29	1.31	1.33	1.33	1.34	1.36	1.37	1.36	1.4	1.42	1.45	1.49	1.49	1.5	1.54	1.54	1.55	1.59	1.62	1.6	1.59	1.57	1.52	1.37	1.2	1.03
262	0.86	0.87	0.87	0.88	0.88	0.88	0.9	0.93	0.97	1.01	1.06	1.11	1.13	1.17	1.22	1.27	1.29	1.33	1.3	1.26	1.23	1.24	1.25	1.29	1.31	1.33	1.33	1.34	1.36	1.37	1.36	1.4	1.42	1.45	1.49	1.49	1.5	1.54	1.54	1.55	1.59	1.62	1.6	1.59	1.57	1.52	1.37	1.2	1.03
263	0.6	0.6	0.6	0.6	0.6	0.65	0.71	0.78	0.86	0.94	1	1.06	1.11	1.16	1.22	1.27	1.29	1.29	1.27	1.24	1.21	1.21	1.23	1.25	1.27	1.3	1.33	1.36	1.39	1.41	1.43	1.44	1.45	1.45	1.45	1.47	1.47	1.51	1.55	1.59	1.61	1.63	1.62	1.59	1.56	1.58	1.58	1.6	1.63
264	0.6	0.6	0.6	0.6	0.6	0.65	0.71	0.78	0.86	0.94	1	1.06	1.11	1.16	1.22	1.27	1.29	1.29	1.27	1.24	1.21	1.21	1.23	1.25	1.27	1.3	1.33	1.36	1.39	1.41	1.43	1.44	1.45	1.45	1.45	1.47	1.47	1.51	1.55	1.59	1.61	1.63	1.62	1.59	1.56	1.58	1.58	1.6	1.63
265	0.6	0.6	0.6	0.6	0.6	0.6	0.62	0.66	0.68	0.7	0.71	0.75	0.79	0.82	0.86	0.88	0.9	0.92	0.95	0.98	1.02	1.03	1.07	1.1	1.13	1.17	1.23	1.27	1.3	1.32	1.34	1.36	1.4	1.46	1.52	1.56	1.59	1.6	1.6	1.62	1.61	1.59	1.58	1.56	1.55	1.59	1.62	1.63	1.63
266	0.6	0.6	0.6	0.6	0.6	0.6	0.62	0.66	0.68	0.7	0.71	0.75	0.79	0.82	0.86	0.88	0.9	0.92	0.95	0.98	1.02	1.03	1.07	1.1	1.13	1.17	1.23	1.27	1.3	1.32	1.34	1.36	1.4	1.46	1.52	1.56	1.59	1.6	1.6	1.62	1.61	1.59	1.58	1.56	1.55	1.59	1.62	1.63	1.63
267	1.3	1.28	1.27	1.29	1.35	1.4	1.45	1.47	1.47	1.46	1.43	1.38	1.37	1.36	1.33	1.34	1.37	1.39	1.42	1.43	1.46	1.5	1.55	1.58	1.64	1.61	1.55	1.5	1.47	1.42	1.39	1.4	1.42	1.45	1.53	1.55	1.45	1.31	1.17	1	0.92	0.93	0.92	0.87	0.81	0.72	0.63	0.6	0.6
268	1.3	1.28	1.27	1.29	1.35	1.4	1.45	1.47	1.47	1.46	1.43	1.38	1.37	1.36	1.33	1.34	1.37	1.39	1.42	1.43	1.46	1.5	1.55	1.58	1.64	1.61	1.55	1.5	1.47	1.42	1.39	1.4	1.42	1.45	1.53	1.55	1.45	1.31	1.17	1	0.92	0.93	0.92	0.87	0.81	0.72	0.63	0.6	0.6
269	0.66	0.63	0.62	0.6	0.6	0.6	0.6	0.6	0.61	0.64	0.68	0.73	0.78	0.82	0.86	0.89	0.92	0.95	1	1.06	1.1	1.14	1.18	1.23	1.3	1.37	1.42	1.45	1.46	1.45	1.42	1.4	1.37	1.33	1.31	1.33	1.34	1.37	1.39	1.39	1.37	1.36	1.34	1.34	1.35	1.38	1.4	1.43	1.46
270	0.61	0.6	0.61	0.62	0.64	0.67	0.72	0.75	0.78	0.83	0.86	0.89	0.91	0.94	0.97	0.99	1.04	1.09	1.13	1.17	1.21	1.24	1.27	1.33	1.37	1.41	1.46	1.49	1.51	1.54	1.57	1.6	1.64	1.7	1.71	1.75	1.77	1.78	1.76	1.78	1.76	1.73	1.73	1.75	1.76	1.8	1.8	1.8	1.77
271	0.6	0.6	0.6	0.6	0.6	0.6	0.6	0.61	0.64	0.67	0.7	0.72	0.75	0.77	0.8	0.84	0.88	0.91	0.96	1.01	1.03	1.05	1.1	1.11	1.11	1.14	1.16	1.18	1.21	1.24	1.25	1.28	1.29	1.32	1.34	1.38	1.39	1.42	1.43	1.46	1.45	1.48	1.51	1.54	1.52	1.55	1.57	1.59	1.62
272	0.83	0.82	0.81	0.78	0.73	0.67	0.65	0.64	0.65	0.68	0.72	0.75	0.8	0.84	0.88	0.93	0.98	1.02	1.07	1.12	1.15	1.18	1.18	1.2	1.21	1.25	1.29	1.36	1.4	1.42	1.43	1.42	1.42	1.45	1.48	1.48	1.48	1.45	1.38	1.32	1.29	1.29	1.34	1.42	1.5	1.56	1.61	1.62	1.6
273	0.82	0.77	0.75	0.74	0.74	0.78	0.84	0.9	0.95	1	1.04	1.07	1.09	1.12	1.14	1.15	1.18	1.19	1.21	1.27	1.35	1.4	1.49	1.55	1.57	1.55	1.54	1.5	1.47	1.47	1.48	1.47	1.47	1.5	1.53	1.54	1.57	1.59	1.59	1.61	1.64	1.69	1.74	1.76	1.77	1.78	1.77	1.77	1.79
274	0.73	0.75	0.76	0.78	0.84	0.89	0.95	1.01	1.08	1.15	1.22	1.26	1.3	1.28	1.26	1.2	1.22	1.22	1.23	1.25	1.31	1.32	1.33	1.37	1.38	1.37	1.36	1.34	1.3	1.27	1.32	1.38	1.47	1.58	1.69	1.69	1.68	1.67	1.62	1.6	1.62	1.61	1.58	1.58	1.56	1.54	1.54	1.55	1.58
275	0.73	0.75	0.76	0.78	0.84	0.89	0.95	1.01	1.08	1.15	1.22	1.26	1.3	1.28	1.26	1.2	1.22	1.22	1.23	1.25	1.31	1.32	1.33	1.37	1.38	1.37	1.36	1.34	1.3	1.27	1.32	1.38	1.47	1.58	1.69	1.69	1.68	1.67	1.62	1.6	1.62	1.61	1.58	1.58	1.56	1.54	1.54	1.55	1.58
276	1.15	1.16	1.17	1.19	1.21	1.28	1.34	1.38	1.41	1.46	1.46	1.48	1.48	1.52	1.53	1.52	1.54	1.55	1.52	1.5	1.51	1.49	1.5	1.52	1.56	1.58	1.61	1.63	1.64	1.64	1.63	1.61	1.57	1.52	1.5	1.51	1.49	1.52	1.55	1.6	1.65	1.71	1.73	1.76	1.72	1.49	1.31	1.05	0.88
277	1.15	1.16	1.17	1.19	1.21	1.28	1.34	1.38	1.41	1.46	1.46	1.48	1.48	1.52	1.53	1.52	1.54	1.55	1.52	1.5	1.51	1.49	1.5	1.52	1.56	1.58	1.61	1.63	1.64	1.64	1.63	1.61	1.57	1.52	1.5	1.51	1.49	1.52	1.55	1.6	1.65	1.71	1.73	1.76	1.72	1.49	1.31	1.05	0.88
278	0.62	0.61	0.65	0.69	0.72	0.7	0.68	0.66	0.66	0.67	0.71	0.76	0.8	0.84	0.87	0.92	0.96	1	1.05	1.11	1.16	1.19	1.21	1.26	1.28	1.29	1.31	1.33	1.34	1.37	1.41	1.46	1.5	1.52	1.52	1.5	1.51	1.5	1.47	1.48	1.51	1.52	1.55	1.6	1.62	1.62	1.61	1.59	1.58
279	0.77	0.82	0.88	0.93	0.98	1.02	1.07	1.1	1.14	1.19	1.22	1.21	1.24	1.27	1.28	1.3	1.34	1.35	1.36	1.4	1.44	1.48	1.51	1.56	1.59	1.61	1.64	1.68	1.7	1.73	1.78	1.79	1.78	1.77	1.77	1.77	1.79	1.8	1.8	1.8	1.8	1.8	1.8	1.59	1.36	1.12	0.91	0.9	0.9
280	0.6	0.6	0.6	0.6	0.6	0.6	0.6	0.6	0.6	0.6	0.6	0.6	0.6	0.6	0.6	0.6	0.6	0.6	0.6	0.6	0.6	0.6	0.6	0.6	0.6	0.6	0.6	0.6	0.6	0.6	0.6	0.6	0.6	0.6	0.6	0.6	0.6	0.6	0.6	0.6	0.6	0.6	0.6	0.6	0.6	0.6	0.6	0.6	0.6
281	0.7	0.73	0.78	0.83	0.88	0.93	0.97	1.01	1.03	1.04	1.05	1.07	1.09	1.12	1.15	1.2	1.23	1.24	1.24	1.26	1.25	1.25	1.28	1.29	1.28	1.29	1.3	1.29	1.3	1.32	1.33	1.35	1.39	1.43	1.5	1.55	1.59	1.58	1.57	1.52	1.5	1.49	1.53	1.57	1.64	1.68	1.7	1.77	1.8
282	0.7	0.73	0.78	0.83	0.88	0.93	0.97	1.01	1.03	1.04	1.05	1.07	1.09	1.12	1.15	1.2	1.23	1.24	1.24	1.26	1.25	1.25	1.28	1.29	1.28	1.29	1.3	1.29	1.3	1.32	1.33	1.35	1.39	1.43	1.5	1.55	1.59	1.58	1.57	1.52	1.5	1.49	1.53	1.57	1.64	1.68	1.7	1.77	1.8
283	0.72	0.75	0.79	0.84	0.88	0.92	0.96	0.97	0.98	0.99	1.01	1.02	1.04	1.06	1.09	1.09	1.08	1.08	1.05	1.04	1.04	1.06	1.09	1.14	1.17	1.19	1.21	1.21	1.24	1.26	1.3	1.32	1.39	1.41	1.46	1.5	1.54	1.55	1.55	1.54	1.52	1.51	1.52	1.55	1.57	1.61	1.67	1.74	1.77
284	0.72	0.75	0.79	0.84	0.88	0.92	0.96	0.97	0.98	0.99	1.01	1.02	1.04	1.06	1.09	1.09	1.08	1.08	1.05	1.04	1.04	1.06	1.09	1.14	1.17	1.19	1.21	1.21	1.24	1.26	1.3	1.32	1.39	1.41	1.46	1.5	1.54	1.55	1.55	1.54	1.52	1.51	1.52	1.55	1.57	1.61	1.67	1.74	1.77
285	0.66	0.68	0.7	0.73	0.77	0.8	0.88	0.95	0.98	1.04	1.09	1.09	1.1	1.12	1.12	1.14	1.16	1.2	1.22	1.23	1.26	1.3	1.34	1.38	1.39	1.39	1.43	1.45	1.46	1.45	1.44	1.42	1.37	1.37	1.44	1.5	1.55	1.6	1.67	1.69	1.68	1.58	1.55	1.46	1.36	1.38	1.46	1.55	1.66
286	0.74	0.76	0.76	0.78	0.8	0.8	0.78	0.82	0.84	0.82	0.82	0.85	0.89	0.92	0.96	1.02	1.03	1.03	1.04	1.06	1.07	1.11	1.11	1.11	1.13	1.14	1.14	1.14	1.17	1.15	1.11	1.1	1.13	1.13	1.2	1.28	1.35	1.35	1.36	1.35	1.32	1.28	1.25	1.2	1.11	1.14	1.15	1.16	1.24
287	0.72	0.65	0.6	0.6	0.6	0.6	0.6	0.6	0.61	0.65	0.69	0.73	0.77	0.79	0.81	0.83	0.85	0.86	0.87	0.89	0.92	0.95	0.99	1.06	1.09	1.11	1.14	1.19	1.24	1.3	1.36	1.4	1.43	1.43	1.46	1.51	1.55	1.55	1.57	1.58	1.54	1.54	1.56	1.57	1.56	1.58	1.59	1.58	1.57
288	0.72	0.65	0.6	0.6	0.6	0.6	0.6	0.6	0.61	0.65	0.69	0.73	0.77	0.79	0.81	0.83	0.85	0.86	0.87	0.89	0.92	0.95	0.99	1.06	1.09	1.11	1.14	1.19	1.24	1.3	1.36	1.4	1.43	1.43	1.46	1.51	1.55	1.55	1.57	1.58	1.54	1.54	1.56	1.57	1.56	1.58	1.59	1.58	1.57
289	1.06	1.08	1.07	1.08	1.09	1.1	1.1	1.15	1.21	1.26	1.32	1.39	1.42	1.45	1.46	1.47	1.46	1.45	1.44	1.47	1.48	1.49	1.52	1.56	1.56	1.59	1.61	1.63	1.64	1.68	1.71	1.75	1.79	1.8	1.8	1.8	1.8	1.8	1.8	1.8	1.8	1.8	1.8	1.8	1.8	1.8	1.8	1.8	1.8
290	1.06	1.08	1.07	1.08	1.09	1.1	1.1	1.15	1.21	1.26	1.32	1.39	1.42	1.45	1.46	1.47	1.46	1.45	1.44	1.47	1.48	1.49	1.52	1.56	1.56	1.59	1.61	1.63	1.64	1.68	1.71	1.75	1.79	1.8	1.8	1.8	1.8	1.8	1.8	1.8	1.8	1.8	1.8	1.8	1.8	1.8	1.8	1.8	1.8
291	0.6	0.62	0.67	0.72	0.78	0.82	0.86	0.9	0.94	0.98	1	1.06	1.08	1.11	1.17	1.25	1.31	1.38	1.42	1.43	1.45	1.45	1.47	1.5	1.52	1.57	1.6	1.59	1.59	1.58	1.53	1.5	1.49	1.5	1.51	1.54	1.58	1.63	1.64	1.66	1.66	1.65	1.62	1.6	1.58	1.57	1.58	1.61	1.61
292	0.6	0.6	0.6	0.6	0.63	0.66	0.7	0.73	0.74	0.75	0.77	0.81	0.84	0.89	0.93	0.97	1	1.04	1.07	1.1	1.1	1.1	1.1	1.11	1.1	1.13	1.16	1.2	1.23	1.3	1.33	1.36	1.39	1.44	1.46	1.48	1.47	1.49	1.48	1.48	1.5	1.53	1.53	1.54	1.47	1.39	1.33	1.28	1.26
293	0.6	0.6	0.6	0.6	0.63	0.66	0.7	0.73	0.74	0.75	0.77	0.81	0.84	0.89	0.93	0.97	1	1.04	1.07	1.1	1.1	1.1	1.1	1.11	1.1	1.13	1.16	1.2	1.23	1.3	1.33	1.36	1.39	1.44	1.46	1.48	1.47	1.49	1.48	1.48	1.5	1.53	1.53	1.54	1.47	1.39	1.33	1.28	1.26
294	1.08	1.12	1.13	1.12	1.14	1.14	1.13	1.15	1.21	1.26	1.3	1.34	1.39	1.4	1.41	1.42	1.46	1.48	1.52	1.58	1.62	1.63	1.63	1.61	1.59	1.63	1.46	1.3	1.14	0.98	0.82	0.85	0.86	0.87	0.87	0.8	0.74	0.68	0.63	0.6	0.6	0.6	0.6	0.6	0.6	0.6	0.6	0.61	0.64
295	1.08	1.12	1.13	1.12	1.14	1.14	1.13	1.15	1.21	1.26	1.3	1.34	1.39	1.4	1.41	1.42	1.46	1.48	1.52	1.58	1.62	1.63	1.63	1.61	1.59	1.63	1.46	1.3	1.14	0.98	0.82	0.85	0.86	0.87	0.87	0.8	0.74	0.68	0.63	0.6	0.6	0.6	0.6	0.6	0.6	0.6	0.6	0.61	0.64
296	0.6	0.62	0.64	0.67	0.68	0.69	0.71	0.76	0.84	0.93	1.01	1.09	1.16	1.21	1.27	1.31	1.37	1.39	1.4	1.42	1.45	1.47	1.5	1.52	1.5	1.46	1.39	1.33	1.29	1.25	1.27	1.31	1.33	1.34	1.34	1.34	1.31	1.31	1.35	1.39	1.38	1.44	1.5	1.5	1.52	1.6	1.65	1.71	1.76
297	0.6	0.62	0.64	0.67	0.68	0.69	0.71	0.76	0.84	0.93	1.01	1.09	1.16	1.21	1.27	1.31	1.37	1.39	1.4	1.42	1.45	1.47	1.5	1.52	1.5	1.46	1.39	1.33	1.29	1.25	1.27	1.31	1.33	1.34	1.34	1.34	1.31	1.31	1.35	1.39	1.38	1.44	1.5	1.5	1.52	1.6	1.65	1.71	1.76
298	1.3	1.32	1.31	1.28	1.24	1.21	1.21	1.25	1.28	1.32	1.35	1.38	1.39	1.45	1.51	1.54	1.55	1.58	1.63	1.63	1.63	1.61	1.57	1.52	1.53	1.53	1.58	1.61	1.62	1.6	1.61	1.61	1.64	1.65	1.66	1.65	1.66	1.6	1.54	1.51	1.44	1.25	1.11	0.93	0.75	0.63	0.63	0.63	0.66
299	1.3	1.32	1.31	1.28	1.24	1.21	1.21	1.25	1.28	1.32	1.35	1.38	1.39	1.45	1.51	1.54	1.55	1.58	1.63	1.63	1.63	1.61	1.57	1.52	1.53	1.53	1.58	1.61	1.62	1.6	1.61	1.61	1.64	1.65	1.66	1.65	1.66	1.6	1.54	1.51	1.44	1.25	1.11	0.93	0.75	0.63	0.63	0.63	0.66
300	0.91	0.96	0.99	1	1.01	1.01	1	1	1	1.02	1.05	1.06	1.08	1.1	1.12	1.14	1.17	1.22	1.27	1.33	1.38	1.45	1.48	1.53	1.54	1.54	1.54	1.53	1.52	1.51	1.52	1.54	1.57	1.58	1.59	1.61	1.61	1.65	1.69	1.77	1.8	1.8	1.8	1.8	1.8	1.66	1.45	1.25	1.05
301	0.91	0.96	0.99	1	1.01	1.01	1	1	1	1.02	1.05	1.06	1.08	1.1	1.12	1.14	1.17	1.22	1.27	1.33	1.38	1.45	1.48	1.53	1.54	1.54	1.54	1.53	1.52	1.51	1.52	1.54	1.57	1.58	1.59	1.61	1.61	1.65	1.69	1.77	1.8	1.8	1.8	1.8	1.8	1.66	1.45	1.25	1.05
302	1.07	1.1	1.12	1.15	1.18	1.23	1.24	1.26	1.27	1.25	1.22	1.21	1.21	1.19	1.22	1.26	1.29	1.29	1.36	1.38	1.43	1.48	1.57	1.59	1.59	1.57	1.6	1.62	1.62	1.65	1.63	1.59	1.56	1.54	1.51	1.54	1.53	1.34	1.19	1.03	0.88	0.77	0.79	0.78	0.77	0.71	0.66	0.64	0.63
303	1.54	1.33	1.1	0.89	0.66	0.65	0.64	0.65	0.6	0.6	0.6	0.6	0.6	0.61	0.66	0.71	0.75	0.79	0.82	0.84	0.85	0.87	0.88	0.89	0.92	0.97	1.02	1.06	1.1	1.14	1.16	1.18	1.2	1.21	1.23	1.25	1.26	1.28	1.29	1.3	1.32	1.33	1.35	1.38	1.41	1.45	1.48	1.55	1.58
304	1.03	1.07	1.12	1.14	1.18	1.21	1.23	1.23	1.25	1.24	1.22	1.21	1.22	1.23	1.25	1.26	1.27	1.26	1.26	1.28	1.26	1.26	1.25	1.27	1.26	1.27	1.27	1.29	1.28	1.26	1.23	1.25	1.27	1.29	1.34	1.38	1.39	1.24	1.07	0.91	0.76	0.6	0.6	0.6	0.6	0.6	0.6	NaN	0.6
305	1.03	1.07	1.12	1.14	1.18	1.21	1.23	1.23	1.25	1.24	1.22	1.21	1.22	1.23	1.25	1.26	1.27	1.26	1.26	1.28	1.26	1.26	1.25	1.27	1.26	1.27	1.27	1.29	1.28	1.26	1.23	1.25	1.27	1.29	1.34	1.38	1.39	1.24	1.07	0.91	0.76	0.6	0.6	0.6	0.6	0.6	0.6	NaN	0.6
306	1.07	1.1	1.12	1.15	1.18	1.23	1.24	1.26	1.27	1.25	1.22	1.21	1.21	1.19	1.22	1.26	1.29	1.29	1.36	1.38	1.43	1.48	1.57	1.59	1.59	1.57	1.6	1.62	1.62	1.65	1.63	1.59	1.56	1.54	1.51	1.54	1.53	1.34	1.19	1.04	0.86	0.72	0.71	0.67	0.64	0.61	0.6	0.6	0.64
307	1.09	1.1	1.13	1.14	1.13	1.12	1.12	1.11	1.11	1.12	1.1	1.06	1.02	0.99	0.99	1.06	1.12	1.15	1.2	1.23	1.22	1.26	1.34	1.41	1.46	1.5	1.52	1.5	1.39	1.25	1.15	1.04	0.95	1.03	1.2	1.31	1.31	1.24	1.07	0.86	0.71	0.68	0.71	0.74	0.84	0.87	0.81	0.75	0.81
308	1.09	1.1	1.13	1.14	1.13	1.12	1.12	1.11	1.11	1.12	1.1	1.06	1.02	0.99	0.99	1.06	1.12	1.15	1.2	1.23	1.22	1.26	1.34	1.41	1.46	1.5	1.52	1.5	1.39	1.25	1.15	1.04	0.95	1.03	1.2	1.31	1.31	1.24	1.07	0.86	0.71	0.68	0.71	0.74	0.84	0.87	0.81	0.75	0.81
309	1.08	1.1	1.12	1.13	1.09	1.09	1.08	1.07	1.09	1.11	1.09	1.05	1.01	0.97	0.97	1.02	1.07	1.1	1.16	1.2	1.2	1.24	1.3	1.36	1.4	1.44	1.45	1.42	1.31	1.18	1.08	0.98	0.91	0.99	1.16	1.27	1.28	1.21	1.04	0.83	0.68	0.66	0.71	0.74	0.87	0.93	0.86	0.8	0.86
310	1.08	1.1	1.12	1.13	1.09	1.09	1.08	1.07	1.09	1.11	1.09	1.05	1.01	0.97	0.97	1.02	1.07	1.1	1.16	1.2	1.2	1.24	1.3	1.36	1.4	1.44	1.45	1.42	1.31	1.18	1.08	0.98	0.91	0.99	1.16	1.27	1.28	1.21	1.04	0.83	0.68	0.66	0.71	0.74	0.87	0.93	0.86	0.8	0.86
311	0.88	0.9	0.92	0.93	1	1.06	1.11	1.15	1.17	1.17	1.2	1.21	1.27	1.27	1.28	1.29	1.31	1.29	1.31	1.33	1.34	1.39	1.45	1.48	1.52	1.53	1.51	1.48	1.48	1.47	1.47	1.5	1.52	1.55	1.57	1.63	1.66	1.67	1.69	1.72	1.72	1.64	1.65	1.47	1.3	1.1	0.96	0.8	0.82
312	0.88	0.9	0.92	0.93	1	1.06	1.11	1.15	1.17	1.17	1.2	1.21	1.27	1.27	1.28	1.29	1.31	1.29	1.31	1.33	1.34	1.39	1.45	1.48	1.52	1.53	1.51	1.48	1.48	1.47	1.47	1.5	1.52	1.55	1.57	1.63	1.66	1.67	1.69	1.72	1.72	1.64	1.65	1.47	1.3	1.1	0.96	0.8	0.82
313	0.87	0.89	0.9	0.91	0.98	1.03	1.07	1.11	1.12	1.12	1.16	1.16	1.2	1.22	1.21	1.2	1.22	1.21	1.22	1.24	1.25	1.29	1.32	1.32	1.36	1.37	1.35	1.36	1.38	1.37	1.39	1.44	1.44	1.46	1.5	1.53	1.56	1.56	1.57	1.59	1.59	1.5	1.51	1.35	1.17	1	0.88	0.74	0.76
314	0.87	0.89	0.9	0.91	0.98	1.03	1.07	1.11	1.12	1.12	1.16	1.16	1.2	1.22	1.21	1.2	1.22	1.21	1.22	1.24	1.25	1.29	1.32	1.32	1.36	1.37	1.35	1.36	1.38	1.37	1.39	1.44	1.44	1.46	1.5	1.53	1.56	1.56	1.57	1.59	1.59	1.5	1.51	1.35	1.17	1	0.88	0.74	0.76
315	0.96	0.98	0.99	0.99	1.01	1	1	0.99	1.02	1.03	1.09	1.15	1.21	1.26	1.29	1.3	1.32	1.33	1.37	1.39	1.44	1.47	1.51	1.53	1.57	1.55	1.55	1.56	1.57	1.57	1.61	1.64	1.64	1.64	1.63	1.55	1.37	1.21	1	0.86	0.76	0.73	0.66	0.65	0.6	0.6	0.6	0.6	0.6
316	0.96	0.98	0.99	0.99	1.01	1	1	0.99	1.02	1.03	1.09	1.15	1.21	1.26	1.29	1.3	1.32	1.33	1.37	1.39	1.44	1.47	1.51	1.53	1.57	1.55	1.55	1.56	1.57	1.57	1.61	1.64	1.64	1.64	1.63	1.55	1.37	1.21	1	0.86	0.76	0.73	0.66	0.65	0.6	0.6	0.6	0.6	0.6
317	0.83	0.85	0.87	0.89	0.93	0.97	0.98	0.99	1	1.01	1.01	1.04	1.06	1.08	1.1	1.1	1.07	1.05	1.05	1.05	1.05	1.09	1.12	1.12	1.14	1.16	1.17	1.19	1.22	1.24	1.27	1.28	1.27	1.26	1.24	1.25	1.28	1.27	1.3	1.39	1.43	1.32	1.2	1.05	0.8	0.63	0.62	0.61	0.6
318	0.83	0.85	0.87	0.89	0.93	0.97	0.98	0.99	1	1.01	1.01	1.04	1.06	1.08	1.1	1.1	1.07	1.05	1.05	1.05	1.05	1.09	1.12	1.12	1.14	1.16	1.17	1.19	1.22	1.24	1.27	1.28	1.27	1.26	1.24	1.25	1.28	1.27	1.3	1.39	1.43	1.32	1.2	1.05	0.8	0.63	0.62	0.61	0.6
319	0.75	0.79	0.84	0.87	0.89	0.91	0.93	0.94	0.94	0.96	0.99	1.02	1.07	1.1	1.11	1.12	1.14	1.12	1.15	1.2	1.27	1.32	1.38	1.42	1.45	1.4	1.4	1.41	1.39	1.34	1.3	1.32	1.33	1.34	1.42	1.47	1.45	1.45	1.49	1.48	1.49	1.49	1.43	1.42	1.44	1.51	1.54	1.59	1.62
320	1.06	1.14	1.21	1.22	1.23	1.23	1.21	1.19	1.19	1.21	1.25	1.33	1.4	1.48	1.55	1.6	1.61	1.6	1.62	1.61	1.6	1.61	1.65	1.67	1.73	1.79	1.8	1.8	1.8	1.8	1.8	1.8	1.8	1.8	1.8	1.78	1.79	1.8	1.68	1.51	1.31	1.11	0.91	0.88	0.87	0.86	0.83	0.79	0.75
321	0.6	0.61	0.68	0.74	0.82	0.87	0.91	0.93	0.96	0.95	0.96	0.96	0.97	0.97	0.98	1.04	1.11	1.19	1.28	1.37	1.43	1.49	1.52	1.54	1.58	1.62	1.63	1.64	1.66	1.66	1.68	1.67	1.67	1.7	1.7	1.7	1.74	1.78	1.79	1.8	1.8	1.8	1.78	1.74	1.73	1.71	1.73	1.75	1.75
322	0.95	0.98	1.01	1.03	1.05	1.07	1.1	1.15	1.21	1.27	1.34	1.39	1.43	1.46	1.49	1.5	1.53	1.53	1.51	1.49	1.46	1.44	1.44	1.47	1.51	1.54	1.56	1.56	1.56	1.57	1.58	1.58	1.6	1.6	1.62	1.63	1.65	1.66	1.68	1.68	1.7	1.71	1.7	1.69	1.69	1.7	1.69	1.75	1.75
323	0.95	0.98	1.01	1.03	1.05	1.07	1.1	1.15	1.21	1.27	1.34	1.39	1.43	1.46	1.49	1.5	1.53	1.53	1.51	1.49	1.46	1.44	1.44	1.47	1.51	1.54	1.56	1.56	1.56	1.57	1.58	1.58	1.6	1.6	1.62	1.63	1.65	1.66	1.68	1.68	1.7	1.71	1.7	1.69	1.69	1.7	1.69	1.75	1.75
324	0.97	0.99	1.01	1.03	1.05	1.07	1.1	1.15	1.22	1.29	1.35	1.4	1.44	1.47	1.49	1.51	1.54	1.54	1.52	1.5	1.47	1.45	1.45	1.47	1.51	1.53	1.54	1.55	1.57	1.58	1.6	1.61	1.62	1.61	1.63	1.63	1.65	1.64	1.66	1.65	1.66	1.67	1.68	1.66	1.67	1.69	1.67	1.71	1.72
325	0.97	0.99	1.01	1.03	1.05	1.07	1.1	1.15	1.22	1.29	1.35	1.4	1.44	1.47	1.49	1.51	1.54	1.54	1.52	1.5	1.47	1.45	1.45	1.47	1.51	1.53	1.54	1.55	1.57	1.58	1.6	1.61	1.62	1.61	1.63	1.63	1.65	1.64	1.66	1.65	1.66	1.67	1.68	1.66	1.67	1.69	1.67	1.71	1.72
326	0.6	0.6	0.6	0.6	0.6	0.61	0.65	0.7	0.76	0.8	0.85	0.87	0.87	0.88	0.84	0.78	0.77	0.78	0.82	0.93	1.07	1.18	1.28	1.3	1.3	1.25	1.22	1.17	1.16	1.16	1.21	1.23	1.28	1.31	1.33	1.3	1.31	1.26	1.25	1.25	1.26	1.25	1.26	1.25	1.23	1.21	1.21	1.25	1.28
327	0.6	0.6	0.6	0.6	0.6	0.61	0.65	0.7	0.76	0.8	0.85	0.87	0.87	0.88	0.84	0.78	0.77	0.78	0.82	0.93	1.07	1.18	1.28	1.3	1.3	1.25	1.22	1.17	1.16	1.16	1.21	1.23	1.28	1.31	1.33	1.3	1.31	1.26	1.25	1.25	1.26	1.25	1.26	1.25	1.23	1.21	1.21	1.25	1.28
328	1.06	1.09	1.11	1.13	1.15	1.18	1.2	1.22	1.22	1.22	1.22	1.22	1.25	1.33	1.39	1.45	1.51	1.55	1.57	1.59	1.59	1.59	1.6	1.6	1.63	1.67	1.7	1.71	1.73	1.71	1.7	1.67	1.65	1.64	1.61	1.6	1.58	1.59	1.62	1.69	1.73	1.78	1.8	1.73	1.5	1.27	1.11	0.89	0.8
329	1.06	1.09	1.11	1.13	1.15	1.18	1.2	1.22	1.22	1.22	1.22	1.22	1.25	1.33	1.39	1.45	1.51	1.55	1.57	1.59	1.59	1.59	1.6	1.6	1.63	1.67	1.7	1.71	1.73	1.71	1.7	1.67	1.65	1.64	1.61	1.6	1.58	1.59	1.62	1.69	1.73	1.78	1.8	1.73	1.5	1.27	1.11	0.89	0.8
330	0.76	0.81	0.87	0.94	1.02	1.08	1.12	1.17	1.18	1.17	1.18	1.18	1.12	1.14	1.17	1.22	1.28	1.39	1.48	1.54	1.54	1.55	1.49	1.4	1.37	1.39	1.42	1.5	1.59	1.65	1.69	1.72	1.71	1.67	1.65	1.58	1.52	1.49	1.5	1.5	1.5	1.52	1.53	1.54	1.53	1.58	1.38	1.2	1
331	0.76	0.81	0.87	0.94	1.02	1.08	1.12	1.17	1.18	1.17	1.18	1.18	1.12	1.14	1.17	1.22	1.28	1.39	1.48	1.54	1.54	1.55	1.49	1.4	1.37	1.39	1.42	1.5	1.59	1.65	1.69	1.72	1.71	1.67	1.65	1.58	1.52	1.49	1.5	1.5	1.5	1.52	1.53	1.54	1.53	1.58	1.38	1.2	1
332	0.91	0.95	0.98	0.99	1.02	1.06	1.11	1.18	1.25	1.3	1.3	1.32	1.33	1.32	1.32	1.32	1.33	1.36	1.42	1.47	1.52	1.52	1.52	1.49	1.46	1.46	1.47	1.46	1.47	1.47	1.48	1.49	1.52	1.53	1.56	1.56	1.53	1.53	1.55	1.57	1.55	1.53	1.33	1.12	0.87	0.77	0.68	0.69	0.69
333	0.83	0.85	0.87	0.89	0.93	0.97	0.98	0.99	1	1.01	1.01	1.04	1.06	1.08	1.1	1.1	1.07	1.05	1.05	1.05	1.05	1.09	1.12	1.12	1.14	1.16	1.17	1.19	1.22	1.24	1.27	1.28	1.27	1.26	1.24	1.25	1.28	1.27	1.3	1.39	1.43	1.32	1.2	1.05	0.78	0.6	0.6	0.6	0.6
334	0.83	0.85	0.87	0.89	0.93	0.97	0.98	0.99	1	1.01	1.01	1.04	1.06	1.08	1.1	1.1	1.07	1.05	1.05	1.05	1.05	1.09	1.12	1.12	1.14	1.16	1.17	1.19	1.22	1.24	1.27	1.28	1.27	1.26	1.24	1.25	1.28	1.27	1.3	1.39	1.43	1.32	1.2	1.05	0.78	0.6	0.6	0.6	0.6
335	1.08	1.15	1.21	1.25	1.29	1.32	1.33	1.35	1.38	1.41	1.42	1.44	1.45	1.47	1.49	1.52	1.57	1.59	1.61	1.59	1.56	1.52	1.49	1.47	1.49	1.52	1.57	1.63	1.66	1.69	1.71	1.71	1.73	1.72	1.7	1.51	1.33	1.14	1	0.85	0.88	0.87	0.86	0.84	0.8	0.78	0.76	0.75	0.75
336	1.08	1.15	1.21	1.25	1.29	1.32	1.33	1.35	1.38	1.41	1.42	1.44	1.45	1.47	1.49	1.52	1.57	1.59	1.61	1.59	1.56	1.52	1.49	1.47	1.49	1.52	1.57	1.63	1.66	1.69	1.71	1.71	1.73	1.72	1.7	1.51	1.33	1.14	1	0.85	0.88	0.87	0.86	0.84	0.8	0.78	0.76	0.75	0.75
337	0.65	0.6	0.6	0.6	0.6	0.6	0.6	0.6	0.62	0.65	0.68	0.72	0.77	0.81	0.85	0.89	0.91	0.93	0.97	1.03	1.06	1.1	1.13	1.14	1.14	1.18	1.22	1.27	1.32	1.36	1.41	1.42	1.45	1.47	1.49	1.49	1.5	1.49	1.48	1.49	1.5	1.56	1.59	1.64	1.65	1.63	1.56	1.53	1.5
338	0.65	0.6	0.6	0.6	0.6	0.6	0.6	0.61	0.63	0.66	0.69	0.72	0.76	0.8	0.83	0.87	0.89	0.92	0.97	1.02	1.05	1.09	1.12	1.14	1.13	1.17	1.2	1.24	1.28	1.32	1.35	1.35	1.38	1.4	1.41	1.41	1.42	1.41	1.39	1.41	1.44	1.49	1.52	1.57	1.59	1.57	1.5	1.47	1.43
339	0.6	0.62	0.64	0.67	0.7	0.73	0.77	0.82	0.85	0.89	0.93	0.96	1	1.04	1.06	1.1	1.11	1.12	1.17	1.22	1.25	1.29	1.32	1.32	1.32	1.32	1.32	1.32	1.31	1.3	1.27	1.28	1.3	1.33	1.37	1.4	1.41	1.42	1.42	1.41	1.43	1.44	1.47	1.52	1.59	1.64	1.68	1.72	1.77
340	0.6	0.6	0.6	0.64	0.68	0.71	0.75	0.77	0.8	0.83	0.87	0.89	0.91	0.94	0.97	0.98	1	1.02	1.04	1.04	1.05	1.07	1.1	1.13	1.15	1.18	1.21	1.21	1.22	1.24	1.25	1.25	1.3	1.33	1.35	1.37	1.41	1.43	1.42	1.42	1.45	1.46	1.45	1.5	1.57	1.56	1.58	1.61	1.67
341	0.6	0.6	0.6	0.64	0.68	0.71	0.75	0.77	0.8	0.83	0.87	0.89	0.91	0.94	0.97	0.98	1	1.02	1.04	1.04	1.05	1.07	1.1	1.13	1.15	1.18	1.21	1.21	1.22	1.24	1.25	1.25	1.3	1.33	1.35	1.37	1.41	1.43	1.42	1.42	1.45	1.46	1.45	1.5	1.57	1.56	1.58	1.61	1.67
342	1.44	1.43	1.44	1.45	1.47	1.49	1.48	1.44	1.41	1.35	1.33	1.31	1.31	1.32	1.38	1.43	1.49	1.52	1.55	1.56	1.58	1.58	1.58	1.59	1.62	1.66	1.7	1.52	1.35	1.15	0.94	0.75	0.76	0.74	0.7	0.67	0.66	0.68	0.73	0.79	0.82	0.81	0.78	0.75	0.71	0.7	0.71	0.75	0.8
343	1.26	1.29	1.28	1.26	1.24	1.23	1.21	1.19	1.2	1.24	1.28	1.33	1.39	1.42	1.43	1.44	1.45	1.46	1.5	1.54	1.6	1.65	1.71	1.73	1.7	1.69	1.65	1.62	1.62	1.67	1.68	1.72	1.77	1.8	1.8	1.8	1.8	1.8	1.8	1.78	1.73	1.7	1.72	1.56	1.37	1.2	1.03	0.81	0.79
344	1.26	1.29	1.28	1.26	1.24	1.23	1.21	1.19	1.2	1.24	1.28	1.33	1.39	1.42	1.43	1.44	1.45	1.46	1.5	1.54	1.6	1.65	1.71	1.73	1.7	1.69	1.65	1.62	1.62	1.67	1.68	1.72	1.77	1.8	1.8	1.8	1.8	1.8	1.8	1.78	1.73	1.7	1.72	1.56	1.37	1.2	1.03	0.81	0.79
345	1.36	1.36	1.35	1.32	1.3	1.31	1.33	1.33	1.36	1.37	1.4	1.43	1.49	1.53	1.6	1.62	1.64	1.43	1.22	0.97	0.74	0.6	0.6	0.6	0.6	0.6	0.6	0.6	0.61	0.63	0.65	0.67	0.71	0.74	0.77	0.8	0.82	0.85	0.86	0.89	0.9	0.92	0.94	0.95	0.96	0.96	0.98	1	1.02
346	1.36	1.36	1.35	1.32	1.3	1.31	1.33	1.33	1.36	1.37	1.4	1.43	1.49	1.53	1.6	1.62	1.64	1.43	1.22	0.97	0.74	0.6	0.6	0.6	0.6	0.6	0.6	0.6	0.61	0.63	0.65	0.67	0.71	0.74	0.77	0.8	0.82	0.85	0.86	0.89	0.9	0.92	0.94	0.95	0.96	0.96	0.98	1	1.02
347	0.6	0.6	0.6	0.6	0.63	0.66	0.7	0.73	0.74	0.75	0.77	0.81	0.84	0.89	0.93	0.97	1	1.04	1.07	1.1	1.1	1.1	1.1	1.11	1.1	1.13	1.16	1.2	1.23	1.3	1.33	1.36	1.39	1.44	1.46	1.48	1.47	1.49	1.48	1.48	1.5	1.53	1.53	1.54	1.47	1.39	1.33	1.28	1.26
348	0.6	0.6	0.6	0.6	0.63	0.66	0.7	0.73	0.74	0.75	0.77	0.81	0.84	0.89	0.93	0.97	1	1.04	1.07	1.1	1.1	1.1	1.1	1.11	1.1	1.13	1.16	1.2	1.23	1.3	1.33	1.36	1.39	1.44	1.46	1.48	1.47	1.49	1.48	1.48	1.5	1.53	1.53	1.54	1.47	1.39	1.33	1.28	1.26
349	0.6	0.62	0.65	0.68	0.72	0.75	0.77	0.8	0.82	0.85	0.87	0.91	0.94	1	1.04	1.09	1.14	1.17	1.2	1.24	1.27	1.31	1.38	1.45	1.5	1.54	1.55	1.55	1.59	1.61	1.65	1.68	1.7	1.71	1.73	1.74	1.75	1.72	1.68	1.66	1.61	1.58	1.6	1.61	1.6	1.65	1.72	1.72	1.73
350	1.22	1.25	1.28	1.32	1.33	1.31	1.31	1.34	1.35	1.37	1.41	1.44	1.42	1.43	1.43	1.43	1.45	1.46	1.49	1.51	1.51	1.5	1.52	1.51	1.52	1.55	1.62	1.63	1.69	1.6	1.43	1.25	1.1	0.91	0.83	0.82	0.8	0.77	0.75	0.74	0.73	0.73	0.74	0.75	0.78	0.82	0.87	0.94	0.99
351	1.22	1.25	1.28	1.32	1.33	1.31	1.31	1.34	1.35	1.37	1.41	1.44	1.42	1.43	1.43	1.43	1.45	1.46	1.49	1.51	1.51	1.5	1.52	1.51	1.52	1.55	1.62	1.63	1.69	1.6	1.43	1.25	1.1	0.91	0.83	0.82	0.8	0.77	0.75	0.74	0.73	0.73	0.74	0.75	0.78	0.82	0.87	0.94	0.99
352	1.17	1.23	1.27	1.29	1.32	1.35	1.39	1.42	1.44	1.46	1.47	1.46	1.46	1.45	1.43	1.42	1.43	1.44	1.46	1.5	1.52	1.53	1.54	1.55	1.57	1.58	1.6	1.63	1.64	1.64	1.65	1.63	1.62	1.63	1.65	1.66	1.68	1.7	1.73	1.53	1.36	1.19	1.04	0.86	0.88	0.88	0.85	0.78	0.73
353	1.29	1.33	1.36	1.38	1.39	1.38	1.34	1.32	1.3	1.29	1.32	1.34	1.35	1.4	1.46	1.45	1.48	1.48	1.47	1.5	1.58	1.62	1.68	1.7	1.66	1.61	1.56	1.49	1.46	1.43	1.41	1.27	1.14	0.97	0.79	0.6	0.6	0.6	0.6	0.6	0.62	0.67	0.62	0.6	0.6	0.6	0.6	0.6	0.6
354	1.29	1.33	1.36	1.38	1.39	1.38	1.34	1.32	1.3	1.29	1.32	1.34	1.35	1.4	1.46	1.45	1.48	1.48	1.47	1.5	1.58	1.62	1.68	1.7	1.66	1.61	1.56	1.49	1.46	1.43	1.41	1.27	1.14	0.97	0.79	0.6	0.6	0.6	0.6	0.6	0.62	0.67	0.62	0.6	0.6	0.6	0.6	0.6	0.6
355	0.73	0.75	0.76	0.78	0.84	0.89	0.95	1.01	1.08	1.15	1.22	1.26	1.3	1.28	1.26	1.2	1.22	1.22	1.23	1.25	1.31	1.32	1.33	1.37	1.38	1.37	1.36	1.34	1.3	1.27	1.32	1.38	1.47	1.58	1.69	1.69	1.68	1.67	1.62	1.6	1.62	1.61	1.58	1.58	1.56	1.54	1.54	1.55	1.58
356	0.73	0.75	0.76	0.78	0.84	0.89	0.95	1.01	1.08	1.15	1.22	1.26	1.3	1.28	1.26	1.2	1.22	1.22	1.23	1.25	1.31	1.32	1.33	1.37	1.38	1.37	1.36	1.34	1.3	1.27	1.32	1.38	1.47	1.58	1.69	1.69	1.68	1.67	1.62	1.6	1.62	1.61	1.58	1.58	1.56	1.54	1.54	1.55	1.58
357	1	1.03	1.06	1.11	1.16	1.2	1.2	1.21	1.22	1.22	1.28	1.36	1.41	1.44	1.47	1.46	1.44	1.47	1.51	1.51	1.53	1.53	1.48	1.43	1.39	1.38	1.36	1.39	1.35	1.3	1.23	1.23	1.25	1.32	1.47	1.61	1.47	1.29	1.11	0.84	0.63	0.67	0.7	0.71	0.76	0.74	0.73	0.75	0.76
358	1.21	1.23	1.24	1.26	1.26	1.28	1.29	1.31	1.3	1.3	1.29	1.3	1.33	1.35	1.37	1.39	1.42	1.42	1.43	1.45	1.47	1.46	1.47	1.46	1.45	1.44	1.43	1.43	1.43	1.44	1.44	1.47	1.47	1.5	1.52	1.53	1.52	1.56	1.37	1.15	0.98	0.78	0.6	0.6	0.6	0.6	0.6	0.6	0.6
359	1.21	1.23	1.24	1.26	1.26	1.28	1.29	1.31	1.3	1.3	1.29	1.3	1.33	1.35	1.37	1.39	1.42	1.42	1.43	1.45	1.47	1.46	1.47	1.46	1.45	1.44	1.43	1.43	1.43	1.44	1.44	1.47	1.47	1.5	1.52	1.53	1.52	1.56	1.37	1.15	0.98	0.78	0.6	0.6	0.6	0.6	0.6	0.6	0.6
360	1.28	1.32	1.32	1.29	1.3	1.27	1.25	1.25	1.29	1.3	1.32	1.36	1.4	1.42	1.43	1.43	1.4	1.37	1.35	1.32	1.32	1.38	1.45	1.49	1.55	1.57	1.53	1.46	1.4	1.34	1.34	1.35	1.38	1.44	1.5	1.54	1.57	1.59	1.59	1.6	1.59	1.41	1.22	0.97	0.78	0.6	0.6	0.6	0.63
361	0.89	0.91	0.94	0.95	0.98	1.03	1.08	1.15	1.22	1.28	1.33	1.38	1.43	1.46	1.49	1.52	1.53	1.55	1.56	1.56	1.56	1.55	1.51	1.52	1.55	1.59	1.65	1.71	1.73	1.75	1.73	1.66	1.61	1.56	1.52	1.53	1.56	1.61	1.66	1.7	1.72	1.74	1.75	1.75	1.77	1.8	1.77	1.58	1.39
362	0.89	0.91	0.94	0.95	0.98	1.03	1.08	1.15	1.22	1.28	1.33	1.38	1.43	1.46	1.49	1.52	1.53	1.55	1.56	1.56	1.56	1.55	1.51	1.52	1.55	1.59	1.65	1.71	1.73	1.75	1.73	1.66	1.61	1.56	1.52	1.53	1.56	1.61	1.66	1.7	1.72	1.74	1.75	1.75	1.77	1.8	1.77	1.58	1.39
363	0.84	0.87	0.91	0.95	0.98	1.01	1.03	1.05	1.06	1.05	1.09	1.12	1.13	1.14	1.21	1.24	1.3	1.34	1.36	1.37	1.39	1.38	1.38	1.38	1.37	1.33	1.3	1.31	1.34	1.36	1.4	1.43	1.44	1.43	1.45	1.46	1.49	1.53	1.54	1.55	1.54	1.58	1.42	1.27	1.13	0.97	0.76	0.74	0.72
364	1.07	1.08	1.08	1.09	1.11	1.12	1.17	1.18	1.2	1.2	1.2	1.2	1.22	1.21	1.19	1.19	1.18	1.16	1.2	1.23	1.25	1.3	1.32	1.27	1.28	1.31	1.31	1.35	1.42	1.41	1.37	1.38	1.37	1.34	1.33	1.35	1.34	1.37	1.46	1.34	1.18	1.01	0.84	0.68	0.67	0.67	0.67	0.63	0.6
365	1.07	1.08	1.08	1.09	1.11	1.12	1.17	1.18	1.2	1.2	1.2	1.2	1.22	1.21	1.19	1.19	1.18	1.16	1.2	1.23	1.25	1.3	1.32	1.27	1.28	1.31	1.31	1.35	1.42	1.41	1.37	1.38	1.37	1.34	1.33	1.35	1.34	1.37	1.46	1.34	1.18	1.01	0.84	0.68	0.67	0.67	0.67	0.63	0.6
366	0.78	0.78	0.78	0.75	0.74	0.74	0.73	0.74	0.75	0.78	0.8	0.83	0.84	0.87	0.91	0.96	1.01	1.06	1.12	1.16	1.2	1.24	1.26	1.27	1.29	1.32	1.34	1.36	1.39	1.44	1.46	1.49	1.54	1.6	1.65	1.69	1.75	1.79	1.8	1.8	1.8	1.8	1.8	1.8	1.8	1.8	1.8	1.8	1.8
367	1.2	1.25	1.26	1.27	1.33	1.37	1.38	1.44	1.43	1.39	1.36	1.34	1.33	1.37	1.41	1.41	1.43	1.44	1.46	1.46	1.51	1.52	1.52	1.5	1.5	1.49	1.49	1.51	1.53	1.53	1.53	1.56	1.58	1.66	1.73	1.57	1.39	1.11	0.92	0.71	0.71	0.69	0.74	0.67	0.6	0.6	0.6	0.6	0.6
368	1.05	1.08	1.1	1.1	1.12	1.16	1.22	1.28	1.35	1.4	1.43	1.44	1.44	1.47	1.51	1.54	1.52	1.54	1.56	1.53	1.49	1.51	1.47	1.45	1.45	1.45	1.45	1.48	1.53	1.57	1.6	1.6	1.64	1.62	1.6	1.61	1.61	1.65	1.63	1.62	1.43	1.29	1.03	0.87	0.73	0.73	0.69	0.66	0.6
369	1.05	1.08	1.1	1.1	1.12	1.16	1.22	1.28	1.35	1.4	1.43	1.44	1.44	1.47	1.51	1.54	1.52	1.54	1.56	1.53	1.49	1.51	1.47	1.45	1.45	1.45	1.45	1.48	1.53	1.57	1.6	1.6	1.64	1.62	1.6	1.61	1.61	1.65	1.63	1.62	1.43	1.29	1.03	0.87	0.73	0.73	0.69	0.66	0.6
370	1.44	1.48	1.54	1.6	1.63	1.62	1.6	1.57	1.55	1.55	1.56	1.57	1.56	1.53	1.5	1.47	1.43	1.41	1.4	1.4	1.4	1.42	1.3	1.14	0.95	0.76	0.61	0.6	0.6	0.63	0.63	0.6	0.6	0.6	0.6	0.6	0.6	0.6	0.6	0.6	0.6	0.6	0.61	0.64	0.67	0.7	0.72	0.76	0.8
371	0.75	0.81	0.87	0.92	0.97	1.01	1.07	1.12	1.18	1.23	1.28	1.32	1.36	1.4	1.42	1.45	1.49	1.52	1.55	1.59	1.63	1.64	1.64	1.66	1.68	1.7	1.73	1.76	1.8	1.8	1.8	1.8	1.8	1.8	1.8	1.8	1.8	1.8	1.79	1.8	1.8	1.8	1.8	1.8	1.8	1.8	1.8	1.8	1.8
372	0.75	0.81	0.87	0.92	0.97	1.01	1.07	1.12	1.18	1.23	1.28	1.32	1.36	1.4	1.42	1.45	1.49	1.52	1.55	1.59	1.63	1.64	1.64	1.66	1.68	1.7	1.73	1.76	1.8	1.8	1.8	1.8	1.8	1.8	1.8	1.8	1.8	1.8	1.79	1.8	1.8	1.8	1.8	1.8	1.8	1.8	1.8	1.8	1.8
373	0.6	0.62	0.65	0.68	0.72	0.75	0.77	0.8	0.82	0.85	0.87	0.91	0.94	1	1.04	1.09	1.14	1.17	1.2	1.24	1.27	1.31	1.38	1.45	1.5	1.54	1.55	1.55	1.59	1.61	1.65	1.68	1.7	1.71	1.73	1.74	1.75	1.72	1.68	1.66	1.61	1.58	1.6	1.61	1.6	1.65	1.72	1.72	1.73
374	0.6	0.62	0.65	0.68	0.72	0.75	0.77	0.8	0.82	0.85	0.87	0.91	0.94	1	1.04	1.09	1.14	1.17	1.2	1.24	1.27	1.31	1.38	1.45	1.5	1.54	1.55	1.55	1.59	1.61	1.65	1.68	1.7	1.71	1.73	1.74	1.75	1.72	1.68	1.66	1.61	1.58	1.6	1.61	1.6	1.65	1.72	1.72	1.73
375	1.14	1.15	1.18	1.2	1.21	1.24	1.26	1.29	1.33	1.36	1.39	1.42	1.44	1.45	1.45	1.46	1.48	1.46	1.43	1.43	1.46	1.45	1.45	1.43	1.39	1.34	1.34	1.36	1.39	1.45	1.47	1.49	1.48	1.48	1.45	1.46	1.42	1.49	1.52	1.4	1.27	1.09	0.91	0.75	0.74	0.71	0.71	0.64	0.6
376	1.14	1.15	1.18	1.2	1.21	1.24	1.26	1.29	1.33	1.36	1.39	1.42	1.44	1.45	1.45	1.46	1.48	1.46	1.43	1.43	1.46	1.45	1.45	1.43	1.39	1.34	1.34	1.36	1.39	1.45	1.47	1.49	1.48	1.48	1.45	1.46	1.42	1.49	1.52	1.4	1.27	1.09	0.91	0.75	0.74	0.71	0.71	0.64	0.6
377	0.89	0.93	0.97	1	1.02	1.05	1.08	1.12	1.17	1.25	1.31	1.38	1.43	1.46	1.48	1.49	1.47	1.47	1.49	1.49	1.51	1.55	1.57	1.57	1.56	1.53	1.51	1.51	1.5	1.5	1.52	1.53	1.58	1.63	1.66	1.7	1.72	1.72	1.73	1.75	1.76	1.76	1.78	1.52	1.29	1.07	0.81	0.6	0.65
378	1.07	1.08	1.08	1.09	1.11	1.12	1.17	1.18	1.2	1.2	1.2	1.2	1.22	1.21	1.19	1.19	1.18	1.16	1.2	1.23	1.25	1.3	1.32	1.27	1.28	1.31	1.31	1.35	1.42	1.41	1.37	1.38	1.37	1.34	1.33	1.35	1.34	1.37	1.46	1.34	1.18	1.01	0.82	0.67	0.67	0.66	0.66	0.63	0.6
379	0.85	0.9	0.94	0.98	1.01	1.06	1.13	1.2	1.28	1.38	1.43	1.46	1.5	1.51	1.52	1.53	1.58	1.61	1.62	1.64	1.64	1.59	1.57	1.58	1.65	1.72	1.78	1.8	1.8	1.8	1.8	1.8	1.8	1.8	1.75	1.72	1.71	1.71	1.7	1.71	1.75	1.78	1.75	1.71	1.68	1.67	1.46	1.28	1.08
380	0.85	0.9	0.94	0.98	1.01	1.06	1.13	1.2	1.28	1.38	1.43	1.46	1.5	1.51	1.52	1.53	1.58	1.61	1.62	1.64	1.64	1.59	1.57	1.58	1.65	1.72	1.78	1.8	1.8	1.8	1.8	1.8	1.8	1.8	1.75	1.72	1.71	1.71	1.7	1.71	1.75	1.78	1.75	1.71	1.68	1.67	1.46	1.28	1.08
381	0.74	0.8	0.84	0.91	0.97	1.05	1.12	1.21	1.29	1.36	1.4	1.44	1.47	1.5	1.54	1.58	1.57	1.57	1.55	1.55	1.57	1.59	1.58	1.61	1.63	1.61	1.6	1.62	1.61	1.58	1.57	1.59	1.59	1.58	1.61	1.62	1.62	1.65	1.76	1.57	1.4	1.23	1.05	0.78	0.75	0.72	0.66	0.62	0.6
382	0.74	0.8	0.84	0.91	0.97	1.05	1.12	1.21	1.29	1.36	1.4	1.44	1.47	1.5	1.54	1.58	1.57	1.57	1.55	1.55	1.57	1.59	1.58	1.61	1.63	1.61	1.6	1.62	1.61	1.58	1.57	1.59	1.59	1.58	1.61	1.62	1.62	1.65	1.76	1.57	1.4	1.23	1.05	0.78	0.75	0.72	0.66	0.62	0.6
383	0.93	0.93	0.95	0.96	0.96	0.99	1.02	1.05	1.06	1.1	1.12	1.14	1.15	1.18	1.21	1.23	1.27	1.31	1.36	1.4	1.45	1.46	1.46	1.44	1.42	1.38	1.36	1.37	1.41	1.46	1.53	1.61	1.63	1.63	1.65	1.64	1.65	1.69	1.74	1.75	1.56	1.37	1.17	0.96	0.8	0.8	0.79	0.77	0.74
384	0.93	0.93	0.95	0.96	0.96	0.99	1.02	1.05	1.06	1.1	1.12	1.14	1.15	1.18	1.21	1.23	1.27	1.31	1.36	1.4	1.45	1.46	1.46	1.44	1.42	1.38	1.36	1.37	1.41	1.46	1.53	1.61	1.63	1.63	1.65	1.64	1.65	1.69	1.74	1.75	1.56	1.37	1.17	0.96	0.8	0.8	0.79	0.77	0.74
385	1.31	1.36	1.41	1.4	1.41	1.43	1.45	1.49	1.54	1.59	1.63	1.7	1.73	1.73	1.73	1.73	1.72	1.71	1.7	1.69	1.67	1.63	1.63	1.66	1.7	1.73	1.73	1.74	1.76	1.73	1.73	1.74	1.73	1.7	1.69	1.68	1.69	1.7	1.73	1.71	1.68	1.64	1.61	1.4	1.23	1.07	0.94	0.8	0.82
386	1.31	1.36	1.41	1.4	1.41	1.43	1.45	1.49	1.54	1.59	1.63	1.7	1.73	1.73	1.73	1.73	1.72	1.71	1.7	1.69	1.67	1.63	1.63	1.66	1.7	1.73	1.73	1.74	1.76	1.73	1.73	1.74	1.73	1.7	1.69	1.68	1.69	1.7	1.73	1.71	1.68	1.64	1.61	1.4	1.23	1.07	0.94	0.8	0.82
387	0.85	0.85	0.84	0.84	0.85	0.87	0.93	0.97	1.04	1.11	1.17	1.22	1.27	1.31	1.35	1.4	1.41	1.42	1.44	1.42	1.42	1.43	1.45	1.45	1.45	1.45	1.44	1.44	1.44	1.49	1.54	1.56	1.58	1.62	1.69	1.69	1.75	1.8	1.8	1.8	1.8	1.8	1.8	1.76	1.7	1.65	1.65	1.64	1.47
388	0.85	0.85	0.84	0.84	0.85	0.87	0.93	0.97	1.04	1.11	1.17	1.22	1.27	1.31	1.35	1.4	1.41	1.42	1.44	1.42	1.42	1.43	1.45	1.45	1.45	1.45	1.44	1.44	1.44	1.49	1.54	1.56	1.58	1.62	1.69	1.69	1.75	1.8	1.8	1.8	1.8	1.8	1.8	1.76	1.7	1.65	1.65	1.64	1.47
389	0.81	0.84	0.87	0.91	0.95	0.99	1.01	1.06	1.09	1.13	1.16	1.19	1.19	1.21	1.2	1.2	1.18	1.21	1.24	1.3	1.37	1.42	1.44	1.47	1.47	1.47	1.5	1.56	1.6	1.65	1.67	1.72	1.74	1.74	1.72	1.75	1.75	1.75	1.76	1.78	1.8	1.8	1.8	1.6	1.42	1.2	0.94	0.73	0.75
390	0.81	0.84	0.87	0.91	0.95	0.99	1.01	1.06	1.09	1.13	1.16	1.19	1.19	1.21	1.2	1.2	1.18	1.21	1.24	1.3	1.37	1.42	1.44	1.47	1.47	1.47	1.5	1.56	1.6	1.65	1.67	1.72	1.74	1.74	1.72	1.75	1.75	1.75	1.76	1.78	1.8	1.8	1.8	1.6	1.42	1.2	0.94	0.73	0.75
391	0.92	0.95	0.99	1	1.05	1.1	1.17	1.21	1.26	1.27	1.27	1.27	1.29	1.36	1.42	1.47	1.52	1.58	1.61	1.63	1.67	1.7	1.67	1.56	1.55	1.51	1.47	1.46	1.54	1.53	1.56	1.61	1.63	1.63	1.62	1.56	1.5	1.49	1.44	1.44	1.49	1.35	1.16	1.02	0.89	0.7	0.68	0.66	0.65
392	0.6	0.6	0.6	0.6	0.6	0.6	0.6	0.6	0.6	0.6	0.6	0.6	0.6	0.61	0.63	0.65	0.67	0.67	0.66	0.66	0.66	0.66	0.66	0.69	0.72	0.74	0.75	0.76	0.75	0.73	0.72	0.71	0.71	0.71	0.71	0.72	0.73	0.76	0.8	0.85	0.9	0.94	0.97	0.99	1.01	1.02	1.03	1.05	1.06
393	0.6	0.6	0.6	0.6	0.6	0.6	0.6	0.6	0.6	0.6	0.6	0.6	0.6	0.61	0.63	0.65	0.67	0.67	0.66	0.66	0.66	0.66	0.66	0.69	0.72	0.74	0.75	0.76	0.75	0.73	0.72	0.71	0.71	0.71	0.71	0.72	0.73	0.76	0.8	0.85	0.9	0.94	0.97	0.99	1.01	1.02	1.03	1.05	1.06
394	0.84	0.87	0.9	0.92	0.92	0.93	0.94	0.95	0.96	0.97	0.99	1.02	1.05	1.07	1.07	1.06	1.06	1.07	1.12	1.2	1.27	1.31	1.33	1.32	1.29	1.28	1.31	1.36	1.42	1.46	1.53	1.56	1.59	1.58	1.61	1.59	1.52	1.48	1.45	1.41	1.42	1.46	1.5	1.55	1.61	1.7	1.53	1.39	1.2
395	0.84	0.87	0.9	0.92	0.92	0.93	0.94	0.95	0.96	0.97	0.99	1.02	1.05	1.07	1.07	1.06	1.06	1.07	1.12	1.2	1.27	1.31	1.33	1.32	1.29	1.28	1.31	1.36	1.42	1.46	1.53	1.56	1.59	1.58	1.61	1.59	1.52	1.48	1.45	1.41	1.42	1.46	1.5	1.55	1.61	1.7	1.53	1.39	1.2
396	0.89	0.89	0.92	0.92	0.95	0.98	1.01	1.02	1.02	1.04	1.07	1.1	1.15	1.21	1.24	1.27	1.27	1.28	1.3	1.31	1.31	1.34	1.35	1.33	1.34	1.36	1.34	1.37	1.4	1.42	1.44	1.46	1.47	1.49	1.51	1.49	1.48	1.47	1.46	1.5	1.52	1.55	1.59	1.6	1.58	1.63	1.67	1.68	1.69
397	1.32	1.34	1.36	1.33	1.31	1.34	1.38	1.43	1.52	1.57	1.53	1.52	1.53	1.53	1.57	1.61	1.63	1.59	1.59	1.63	1.59	1.56	1.56	1.58	1.56	1.58	1.63	1.67	1.68	1.69	1.75	1.76	1.77	1.77	1.58	1.36	1.14	0.94	0.75	0.76	0.76	0.78	0.76	0.72	0.71	0.7	0.71	0.71	0.73
398	1.17	1.23	1.27	1.29	1.32	1.35	1.39	1.42	1.44	1.46	1.47	1.46	1.46	1.45	1.43	1.42	1.43	1.44	1.46	1.5	1.52	1.53	1.54	1.55	1.57	1.58	1.6	1.63	1.64	1.64	1.65	1.63	1.62	1.63	1.65	1.66	1.68	1.7	1.73	1.53	1.36	1.2	1.04	0.86	0.88	0.88	0.86	0.81	0.76
399	1.29	1.33	1.36	1.38	1.39	1.38	1.34	1.32	1.3	1.29	1.32	1.34	1.35	1.4	1.46	1.45	1.48	1.48	1.47	1.5	1.58	1.62	1.68	1.7	1.66	1.61	1.56	1.49	1.46	1.43	1.41	1.27	1.14	0.97	0.79	0.6	0.6	0.6	0.6	0.61	0.63	0.66	0.61	0.6	0.6	0.6	0.6	0.6	0.6
400	1.29	1.33	1.36	1.38	1.39	1.38	1.34	1.32	1.3	1.29	1.32	1.34	1.35	1.4	1.46	1.45	1.48	1.48	1.47	1.5	1.58	1.62	1.68	1.7	1.66	1.61	1.56	1.49	1.46	1.43	1.41	1.27	1.14	0.97	0.79	0.6	0.6	0.6	0.6	0.61	0.63	0.66	0.61	0.6	0.6	0.6	0.6	0.6	0.6
401	1.4	1.45	1.49	1.5	1.47	1.45	1.45	1.47	1.52	1.58	1.67	1.7	1.67	1.64	1.61	1.56	1.55	1.56	1.57	1.55	1.54	1.55	1.55	1.51	1.51	1.49	1.46	1.43	1.45	1.44	1.48	1.53	1.38	1.22	1.1	0.94	0.73	0.72	0.69	0.63	0.6	0.6	0.6	0.61	0.64	0.65	0.69	0.72	0.75
402	1.1	1.13	1.15	1.19	1.25	1.3	1.36	1.4	1.43	1.47	1.49	1.5	1.54	1.56	1.57	1.57	1.58	1.55	1.56	1.57	1.58	1.59	1.63	1.64	1.65	1.66	1.68	1.67	1.66	1.66	1.64	1.65	1.67	1.7	1.72	1.74	1.75	1.77	1.8	1.8	1.8	1.8	1.8	1.8	1.57	1.37	1.12	0.95	0.75
403	1.1	1.13	1.15	1.19	1.25	1.3	1.36	1.4	1.43	1.47	1.49	1.5	1.54	1.56	1.57	1.57	1.58	1.55	1.56	1.57	1.58	1.59	1.63	1.64	1.65	1.66	1.68	1.67	1.66	1.66	1.64	1.65	1.67	1.7	1.72	1.74	1.75	1.77	1.8	1.8	1.8	1.8	1.8	1.8	1.57	1.37	1.12	0.95	0.75
404	1.11	1.16	1.2	1.24	1.29	1.35	1.37	1.41	1.45	1.47	1.49	1.51	1.54	1.56	1.59	1.63	1.67	1.67	1.68	1.69	1.71	1.75	1.8	1.8	1.8	1.8	1.8	1.8	1.8	1.8	1.8	1.8	1.8	1.8	1.77	1.49	1.25	1.04	0.82	0.85	0.85	0.82	0.75	0.68	0.64	0.62	0.61	0.62	0.64
405	1.02	1.05	1.09	1.12	1.12	1.15	1.16	1.17	1.18	1.22	1.26	1.3	1.36	1.4	1.42	1.43	1.42	1.39	1.36	1.33	1.32	1.32	1.34	1.39	1.45	1.49	1.55	1.61	1.63	1.63	1.58	1.53	1.48	1.44	1.43	1.46	1.47	1.49	1.52	1.54	1.58	1.61	1.61	1.62	1.65	1.65	1.67	1.68	1.72
406	1.35	1.36	1.39	1.41	1.44	1.52	1.52	1.51	1.51	1.51	1.46	1.49	1.51	1.54	1.56	1.61	1.54	1.33	1.11	0.97	0.8	0.67	0.66	0.64	0.6	0.6	0.6	0.6	0.6	0.6	0.6	0.6	0.6	0.6	0.6	0.6	0.6	0.6	0.6	0.6	0.6	0.62	0.65	0.68	0.7	0.72	0.74	0.77	0.8
407	1.27	1.29	1.31	1.33	1.36	1.44	1.46	1.44	1.42	1.41	1.36	1.38	1.41	1.45	1.47	1.52	1.46	1.24	1.01	0.89	0.73	0.61	0.63	0.63	0.6	0.6	0.6	0.6	0.6	0.6	0.6	0.6	0.6	0.6	0.6	0.6	0.6	0.6	0.6	0.6	0.61	0.64	0.66	0.69	0.7	0.72	0.74	0.77	0.8
408	0.93	1	1.05	1.08	1.11	1.14	1.16	1.19	1.22	1.25	1.28	1.34	1.38	1.43	1.46	1.48	1.46	1.43	1.42	1.43	1.46	1.48	1.51	1.54	1.56	1.57	1.59	1.61	1.63	1.65	1.66	1.66	1.68	1.7	1.71	1.75	1.77	1.79	1.8	1.8	1.8	1.8	1.8	1.8	1.8	1.8	1.8	1.8	1.8
409	0.93	1	1.05	1.08	1.11	1.14	1.16	1.19	1.22	1.25	1.28	1.34	1.38	1.43	1.46	1.48	1.46	1.43	1.42	1.43	1.46	1.48	1.51	1.54	1.56	1.57	1.59	1.61	1.63	1.65	1.66	1.66	1.68	1.7	1.71	1.75	1.77	1.79	1.8	1.8	1.8	1.8	1.8	1.8	1.8	1.8	1.8	1.8	1.8
410	0.81	0.82	0.85	0.91	0.96	1.04	1.1	1.11	1.11	1.1	1.1	1.1	1.12	1.12	1.15	1.17	1.18	1.2	1.27	1.3	1.33	1.38	1.41	1.4	1.4	1.39	1.41	1.43	1.46	1.49	1.53	1.51	1.48	1.48	1.47	1.49	1.55	1.59	1.58	1.57	1.52	1.49	1.33	1.2	1.02	0.91	0.78	0.78	0.75
411	0.81	0.82	0.85	0.91	0.96	1.04	1.1	1.11	1.11	1.1	1.1	1.1	1.12	1.12	1.15	1.17	1.18	1.2	1.27	1.3	1.33	1.38	1.41	1.4	1.4	1.39	1.41	1.43	1.46	1.49	1.53	1.51	1.48	1.48	1.47	1.49	1.55	1.59	1.58	1.57	1.52	1.49	1.33	1.2	1.02	0.91	0.78	0.78	0.75
412	1.12	1.15	1.15	1.17	1.17	1.17	1.2	1.22	1.25	1.26	1.29	1.29	1.31	1.32	1.36	1.38	1.44	1.5	1.53	1.52	1.52	1.5	1.48	1.5	1.53	1.54	1.56	1.61	1.61	1.6	1.62	1.61	1.58	1.56	1.56	1.5	1.31	1.08	0.87	0.71	0.6	0.6	0.64	0.67	0.63	0.6	0.6	0.6	0.6
413	1.12	1.15	1.15	1.17	1.17	1.17	1.2	1.22	1.25	1.26	1.29	1.29	1.31	1.32	1.36	1.38	1.44	1.5	1.53	1.52	1.52	1.5	1.48	1.5	1.53	1.54	1.56	1.61	1.61	1.6	1.62	1.61	1.58	1.56	1.56	1.5	1.31	1.08	0.87	0.71	0.6	0.6	0.64	0.67	0.63	0.6	0.6	0.6	0.6
414	1.38	1.38	1.41	1.44	1.47	1.47	1.49	1.5	1.53	1.55	1.57	1.62	1.66	1.69	1.7	1.67	1.63	1.58	1.52	1.49	1.5	1.54	1.54	1.58	1.58	1.6	1.61	1.48	1.33	1.19	1.03	0.85	0.83	0.79	0.77	0.73	0.69	0.67	0.68	0.69	0.73	0.77	0.82	0.87	0.91	0.93	0.97	1.02	1.04
415	0.76	0.81	0.85	0.89	0.92	0.97	1.03	1.07	1.13	1.19	1.2	1.24	1.29	1.32	1.35	1.4	1.42	1.43	1.46	1.47	1.49	1.52	1.56	1.58	1.63	1.69	1.73	1.76	1.8	1.8	1.8	1.8	1.8	1.8	1.8	1.8	1.8	1.8	1.8	1.8	1.8	1.8	1.8	1.8	1.64	1.39	1.18	0.95	0.78
416	0.76	0.81	0.85	0.89	0.92	0.97	1.03	1.07	1.13	1.19	1.2	1.24	1.29	1.32	1.35	1.4	1.42	1.43	1.46	1.47	1.49	1.52	1.56	1.58	1.63	1.69	1.73	1.76	1.8	1.8	1.8	1.8	1.8	1.8	1.8	1.8	1.8	1.8	1.8	1.8	1.8	1.8	1.8	1.8	1.64	1.39	1.18	0.95	0.78
417	1.32	1.4	1.41	1.4	1.39	1.39	1.37	1.37	1.42	1.42	1.38	1.26	1.16	1.08	1.06	1.06	1.12	1.18	1.21	1.24	1.25	1.25	1.27	1.27	1.3	1.35	1.4	1.39	1.4	1.34	1.32	1.29	1.23	1.1	1.02	0.87	0.7	0.62	0.6	0.6	0.6	0.6	0.6	0.6	0.6	0.6	0.6	0.6	0.6
418	0.81	0.84	0.87	0.91	0.95	0.99	1.01	1.06	1.09	1.13	1.16	1.19	1.19	1.21	1.2	1.2	1.18	1.21	1.24	1.3	1.37	1.42	1.44	1.47	1.47	1.47	1.5	1.56	1.6	1.65	1.67	1.72	1.74	1.74	1.72	1.75	1.75	1.75	1.76	1.78	1.8	1.8	1.8	1.6	1.42	1.2	1.02	0.82	0.82
419	1.02	1.03	1.04	1.08	1.13	1.18	1.21	1.25	1.28	1.31	1.31	1.33	1.35	1.4	1.47	1.53	1.58	1.6	1.59	1.57	1.54	1.54	1.51	1.51	1.5	1.51	1.51	1.56	1.59	1.63	1.68	1.71	1.69	1.67	1.66	1.7	1.52	1.33	1.16	0.97	0.74	0.74	0.73	0.7	0.67	0.61	0.6	0.6	0.6
420	1.02	1.03	1.04	1.08	1.13	1.18	1.21	1.25	1.28	1.31	1.31	1.33	1.35	1.4	1.47	1.53	1.58	1.6	1.59	1.57	1.54	1.54	1.51	1.51	1.5	1.51	1.51	1.56	1.59	1.63	1.68	1.71	1.69	1.67	1.66	1.7	1.52	1.33	1.16	0.97	0.74	0.74	0.73	0.7	0.67	0.61	0.6	0.6	0.6
421	1.04	1.11	1.14	1.14	1.13	1.11	1.11	1.13	1.17	1.21	1.24	1.28	1.32	1.37	1.43	1.5	1.57	1.61	1.63	1.64	1.65	1.65	1.65	1.58	1.47	1.37	1.28	1.23	1.25	1.32	1.37	1.42	1.45	1.44	1.45	1.47	1.49	1.52	1.55	1.56	1.6	1.43	1.25	1.08	0.93	0.76	0.77	0.78	0.77
422	0.96	1	1.06	1.1	1.14	1.16	1.21	1.25	1.29	1.33	1.37	1.4	1.42	1.46	1.49	1.53	1.56	1.59	1.61	1.63	1.62	1.62	1.61	1.59	1.6	1.6	1.61	1.62	1.61	1.6	1.62	1.66	1.7	1.73	1.78	1.8	1.8	1.78	1.78	1.75	1.74	1.74	1.53	1.33	1.15	NaN	0.94	0.73	0.72
423	0.96	1	1.06	1.1	1.14	1.16	1.21	1.25	1.29	1.33	1.37	1.4	1.42	1.46	1.49	1.53	1.56	1.59	1.61	1.63	1.62	1.62	1.61	1.59	1.6	1.6	1.61	1.62	1.61	1.6	1.62	1.66	1.7	1.73	1.78	1.8	1.8	1.78	1.78	1.75	1.74	1.74	1.53	1.33	1.15	NaN	0.94	0.73	0.72
424	1.18	1.21	1.23	1.27	1.29	1.32	1.35	1.37	1.38	1.38	1.39	1.39	1.42	1.44	1.43	1.41	1.42	1.41	1.43	1.48	1.52	1.55	1.58	1.59	1.62	1.64	1.64	1.64	1.66	1.67	1.67	1.69	1.69	1.69	1.68	1.7	1.68	1.71	1.72	1.73	1.72	1.73	1.75	1.8	1.8	1.8	1.67	1.46	1.24
425	1	1.01	1.03	1.05	1.11	1.21	1.36	1.44	1.5	1.5	1.47	1.41	1.42	1.43	1.43	1.43	1.42	1.4	1.4	1.43	1.45	1.46	1.46	1.47	1.48	1.5	1.52	1.56	1.62	1.65	1.67	1.71	1.74	1.75	1.79	1.8	1.8	1.8	1.8	1.8	1.8	1.8	1.8	1.8	1.8	1.8	1.8	1.79	1.59
426	1	1.01	1.03	1.05	1.11	1.21	1.36	1.44	1.5	1.5	1.47	1.41	1.42	1.43	1.43	1.43	1.42	1.4	1.4	1.43	1.45	1.46	1.46	1.47	1.48	1.5	1.52	1.56	1.62	1.65	1.67	1.71	1.74	1.75	1.79	1.8	1.8	1.8	1.8	1.8	1.8	1.8	1.8	1.8	1.8	1.8	1.8	1.79	1.59
427	1.23	1.22	1.22	1.24	1.26	1.3	1.35	1.39	1.42	1.46	1.46	1.48	1.51	1.55	1.59	1.64	1.69	1.72	1.74	1.76	1.74	1.72	1.7	1.67	1.65	1.65	1.65	1.46	1.31	1.13	0.96	0.81	0.82	0.82	0.82	0.82	0.8	0.8	0.81	0.83	0.86	0.89	0.93	0.98	1.02	1.06	1.09	1.11	1.14
428	1.23	1.22	1.22	1.24	1.26	1.3	1.35	1.39	1.42	1.46	1.46	1.48	1.51	1.55	1.59	1.64	1.69	1.72	1.74	1.76	1.74	1.72	1.7	1.67	1.65	1.65	1.65	1.46	1.31	1.13	0.96	0.81	0.82	0.82	0.82	0.82	0.8	0.8	0.81	0.83	0.86	0.89	0.93	0.98	1.02	1.06	1.09	1.11	1.14
429	1.28	1.32	1.32	1.29	1.3	1.27	1.25	1.25	1.29	1.3	1.32	1.36	1.4	1.42	1.43	1.43	1.4	1.37	1.35	1.32	1.32	1.38	1.45	1.49	1.55	1.57	1.53	1.46	1.4	1.34	1.34	1.35	1.38	1.44	1.5	1.54	1.57	1.59	1.59	1.6	1.59	1.41	1.22	0.98	0.82	0.68	0.69	0.7	0.74
430	1.21	1.2	1.18	1.21	1.22	1.21	1.2	1.21	1.25	1.26	1.26	1.3	1.36	1.41	1.38	1.36	1.24	1.1	0.95	0.97	0.99	1.09	1.16	1.23	1.27	1.28	1.26	1.21	1.14	1.07	1.06	1.14	1.17	1.16	1.09	0.93	0.74	0.67	0.63	0.64	0.66	0.62	0.6	0.6	0.6	0.6	0.6	0.6	0.6
431	1.21	1.2	1.18	1.21	1.22	1.21	1.2	1.21	1.25	1.26	1.26	1.3	1.36	1.41	1.38	1.36	1.24	1.1	0.95	0.97	0.99	1.09	1.16	1.23	1.27	1.28	1.26	1.21	1.14	1.07	1.06	1.14	1.17	1.16	1.09	0.93	0.74	0.67	0.63	0.64	0.66	0.62	0.6	0.6	0.6	0.6	0.6	0.6	0.6
432	0.8	0.78	0.8	0.8	0.79	0.77	0.8	0.82	0.85	0.89	0.93	0.97	0.99	1	1.04	1.08	1.13	1.19	1.28	1.32	1.31	1.32	1.38	1.4	1.45	1.51	1.51	1.47	1.44	1.37	1.31	1.32	1.32	1.31	1.34	1.4	1.43	1.45	1.43	1.43	1.47	1.49	1.39	1.28	1.13	0.95	0.76	0.72	0.7
433	1.41	1.43	1.45	1.48	1.49	1.49	1.5	1.53	1.54	1.56	1.58	1.58	1.57	1.55	1.54	1.53	1.54	1.57	1.61	1.65	1.69	1.71	1.69	1.66	1.62	1.62	1.61	1.63	1.67	1.69	1.75	1.8	1.78	1.58	1.4	1.16	0.96	0.82	0.81	0.78	0.72	0.64	0.6	0.6	0.6	0.6	0.6	0.6	0.64
434	1.41	1.43	1.45	1.48	1.49	1.49	1.5	1.53	1.54	1.56	1.58	1.58	1.57	1.55	1.54	1.53	1.54	1.57	1.61	1.65	1.69	1.71	1.69	1.66	1.62	1.62	1.61	1.63	1.67	1.69	1.75	1.8	1.78	1.58	1.4	1.16	0.96	0.82	0.81	0.78	0.72	0.64	0.6	0.6	0.6	0.6	0.6	0.6	0.64
435	1.2	1.26	1.29	1.31	1.31	1.31	1.32	1.36	1.26	1.25	1.25	1.2	1.18	1.32	1.38	1.44	1.55	1.59	1.65	1.68	1.69	1.67	1.69	1.69	1.72	1.72	1.74	1.73	1.71	1.68	1.68	1.65	1.6	1.56	1.55	1.53	1.54	1.38	1.21	1.02	0.85	0.66	0.68	0.7	0.71	0.71	0.7	0.66	0.64
436	1.12	1.18	1.23	1.29	1.33	1.33	1.33	1.36	1.38	1.39	1.42	1.42	1.4	1.39	1.38	1.39	1.41	1.4	1.38	1.36	1.35	1.34	1.35	1.37	1.39	1.38	1.39	1.39	1.38	1.39	1.41	1.44	1.48	1.52	1.53	1.51	1.51	1.52	1.52	1.39	1.24	1.09	0.92	0.78	0.79	0.83	0.84	0.83	0.79
437	1.12	1.18	1.23	1.29	1.33	1.33	1.33	1.36	1.38	1.39	1.42	1.42	1.4	1.39	1.38	1.39	1.41	1.4	1.38	1.36	1.35	1.34	1.35	1.37	1.39	1.38	1.39	1.39	1.38	1.39	1.41	1.44	1.48	1.52	1.53	1.51	1.51	1.52	1.52	1.39	1.24	1.09	0.92	0.78	0.79	0.83	0.84	0.83	0.79
438	1.38	1.39	1.41	1.43	1.39	1.39	1.41	1.42	1.41	1.41	1.42	1.43	1.42	1.4	1.4	1.42	1.41	1.39	1.39	1.39	1.35	1.38	1.39	1.38	1.35	1.32	1.27	1.23	1.24	1.27	1.3	1.17	1.03	0.87	0.71	0.6	0.6	0.61	0.65	0.66	0.66	0.62	0.6	0.6	0.6	0.6	0.6	0.6	0.6
439	0.86	0.87	0.91	0.95	1.02	1.1	1.17	1.25	1.33	1.4	1.45	1.49	1.52	1.52	1.49	1.45	1.43	1.4	1.42	1.45	1.46	1.47	1.49	1.49	1.49	1.53	1.53	1.53	1.54	1.56	1.54	1.56	1.52	1.5	1.45	1.43	1.4	1.4	1.39	1.4	1.41	1.42	1.44	1.46	1.48	1.43	1.31	1.16	1.04
440	1.08	1.12	1.13	1.12	1.14	1.14	1.13	1.15	1.21	1.26	1.3	1.34	1.39	1.4	1.41	1.42	1.46	1.48	1.52	1.58	1.62	1.63	1.63	1.61	1.59	1.63	1.46	1.3	1.14	0.98	0.8	0.82	0.81	0.81	0.79	0.74	0.68	0.63	0.6	0.6	0.6	0.6	0.61	0.63	0.66	0.69	0.72	0.75	0.78
441	1.08	1.12	1.13	1.12	1.14	1.14	1.13	1.15	1.21	1.26	1.3	1.34	1.39	1.4	1.41	1.42	1.46	1.48	1.52	1.58	1.62	1.63	1.63	1.61	1.59	1.63	1.46	1.3	1.14	0.98	0.8	0.82	0.81	0.81	0.79	0.74	0.68	0.63	0.6	0.6	0.6	0.6	0.61	0.63	0.66	0.69	0.72	0.75	0.78
442	1.1	1.13	1.15	1.19	1.25	1.3	1.36	1.4	1.43	1.47	1.49	1.5	1.54	1.56	1.57	1.57	1.58	1.55	1.56	1.57	1.58	1.59	1.63	1.64	1.65	1.66	1.68	1.67	1.66	1.66	1.64	1.65	1.67	1.7	1.72	1.74	1.75	1.77	1.8	1.8	1.8	1.8	1.8	1.8	1.57	1.37	1.09	0.93	0.73
443	1.1	1.13	1.15	1.19	1.25	1.3	1.36	1.4	1.43	1.47	1.49	1.5	1.54	1.56	1.57	1.57	1.58	1.55	1.56	1.57	1.58	1.59	1.63	1.64	1.65	1.66	1.68	1.67	1.66	1.66	1.64	1.65	1.67	1.7	1.72	1.74	1.75	1.77	1.8	1.8	1.8	1.8	1.8	1.8	1.57	1.37	1.09	0.93	0.73
444	1.26	1.27	1.29	1.33	1.37	1.41	1.48	1.54	1.59	1.63	1.64	1.64	1.65	1.62	1.63	1.65	1.65	1.65	1.65	1.64	1.62	1.58	1.51	1.51	1.52	1.5	1.51	1.52	1.51	1.55	1.64	1.74	1.8	1.8	1.8	1.8	1.8	1.8	1.8	1.61	1.37	1.21	0.98	0.8	0.82	0.86	0.85	0.88	0.88
445	1.65	1.59	1.57	1.54	1.54	1.52	1.53	1.49	1.49	1.53	1.57	1.65	1.72	1.7	1.63	1.56	1.41	1.3	1.28	1.26	1.24	1.23	1.23	1.21	1.09	0.97	0.8	0.68	0.6	0.6	0.6	0.63	0.6	0.6	0.6	0.6	0.6	0.6	0.6	0.6	0.6	0.6	0.6	0.6	0.6	0.6	0.62	0.64	0.66
446	1.65	1.59	1.57	1.54	1.54	1.52	1.53	1.49	1.49	1.53	1.57	1.65	1.72	1.7	1.63	1.56	1.41	1.3	1.28	1.26	1.24	1.23	1.23	1.21	1.09	0.97	0.8	0.68	0.6	0.6	0.6	0.63	0.6	0.6	0.6	0.6	0.6	0.6	0.6	0.6	0.6	0.6	0.6	0.6	0.6	0.6	0.62	0.64	0.66
447	0.66	0.71	0.75	0.79	0.79	0.8	0.82	0.84	0.87	0.93	1.01	1.07	1.13	1.21	1.28	1.32	1.35	1.37	1.36	1.34	1.33	1.32	1.35	1.37	1.4	1.44	1.48	1.5	1.53	1.51	1.47	1.43	1.4	1.34	1.34	1.35	1.37	1.36	1.4	1.41	1.43	1.43	1.43	1.43	1.46	1.5	1.38	1.27	1.13
448	0.66	0.71	0.75	0.79	0.79	0.8	0.82	0.84	0.87	0.93	1.01	1.07	1.13	1.21	1.28	1.32	1.35	1.37	1.36	1.34	1.33	1.32	1.35	1.37	1.4	1.44	1.48	1.5	1.53	1.51	1.47	1.43	1.4	1.34	1.34	1.35	1.37	1.36	1.4	1.41	1.43	1.43	1.43	1.43	1.46	1.5	1.38	1.27	1.13
449	1.21	1.27	1.31	1.32	1.33	1.35	1.37	1.4	1.43	1.44	1.46	1.45	1.42	1.4	1.34	1.31	1.33	1.36	1.43	1.49	1.54	1.55	1.54	1.54	1.56	1.39	1.23	1.09	0.95	0.8	0.81	0.79	0.77	0.69	0.62	0.6	0.6	0.6	0.6	0.6	0.6	0.6	0.6	0.6	0.6	0.6	0.6	0.6	0.62
450	1.21	1.27	1.31	1.32	1.33	1.35	1.37	1.4	1.43	1.44	1.46	1.45	1.42	1.4	1.34	1.31	1.33	1.36	1.43	1.49	1.54	1.55	1.54	1.54	1.56	1.39	1.23	1.09	0.95	0.8	0.81	0.79	0.77	0.69	0.62	0.6	0.6	0.6	0.6	0.6	0.6	0.6	0.6	0.6	0.6	0.6	0.6	0.6	0.62
451	0.6	0.61	0.68	0.74	0.82	0.87	0.91	0.93	0.96	0.95	0.96	0.96	0.97	0.97	0.98	1.04	1.11	1.19	1.28	1.37	1.43	1.49	1.52	1.54	1.58	1.62	1.63	1.64	1.66	1.66	1.68	1.67	1.67	1.7	1.7	1.7	1.74	1.78	1.79	1.8	1.8	1.8	1.78	1.74	1.73	1.71	1.73	1.75	1.75
452	0.6	0.61	0.68	0.74	0.82	0.87	0.91	0.93	0.96	0.95	0.96	0.96	0.97	0.97	0.98	1.04	1.11	1.19	1.28	1.37	1.43	1.49	1.52	1.54	1.58	1.62	1.63	1.64	1.66	1.66	1.68	1.67	1.67	1.7	1.7	1.7	1.74	1.78	1.79	1.8	1.8	1.8	1.78	1.74	1.73	1.71	1.73	1.75	1.75
453	1.03	1.04	1.05	1.07	1.07	1.11	1.18	1.27	1.33	1.41	1.5	1.55	1.57	1.6	1.61	1.63	1.65	1.64	1.66	1.68	1.71	1.75	1.78	1.77	1.77	1.74	1.72	1.75	1.8	1.8	1.8	1.8	1.8	1.8	1.8	1.8	1.8	1.8	1.8	1.8	1.8	1.8	1.8	1.66	1.42	1.17	0.9	0.91	0.9
454	1.02	1.02	0.99	1.01	1.05	1.12	1.2	1.28	1.33	1.37	1.33	1.3	1.24	1.19	1.19	1.21	1.24	1.29	1.36	1.39	1.42	1.47	1.5	1.52	1.56	1.57	1.56	1.56	1.57	1.51	1.46	1.43	1.38	1.35	1.38	1.23	1.03	0.85	0.72	0.6	0.6	0.63	0.68	0.64	0.63	0.61	0.6	0.61	0.64
455	1.02	1.02	0.99	1.01	1.05	1.12	1.2	1.28	1.33	1.37	1.33	1.3	1.24	1.19	1.19	1.21	1.24	1.29	1.36	1.39	1.42	1.47	1.5	1.52	1.56	1.57	1.56	1.56	1.57	1.51	1.46	1.43	1.38	1.35	1.38	1.23	1.03	0.85	0.72	0.6	0.6	0.63	0.68	0.64	0.63	0.61	0.6	0.61	0.64
456	1.22	1.19	1.18	1.26	1.31	1.37	1.4	1.41	1.43	1.46	1.48	1.51	1.57	1.61	1.6	1.61	1.61	1.57	1.52	1.53	1.58	1.61	1.65	1.69	1.7	1.74	1.77	1.79	1.8	1.8	1.73	1.53	1.32	1.13	0.89	0.77	0.73	0.7	0.64	0.6	0.6	0.6	0.6	0.6	0.6	0.6	0.6	0.6	0.6
457	1.22	1.19	1.18	1.26	1.31	1.37	1.4	1.41	1.43	1.46	1.48	1.51	1.57	1.61	1.6	1.61	1.61	1.57	1.52	1.53	1.58	1.61	1.65	1.69	1.7	1.74	1.77	1.79	1.8	1.8	1.73	1.53	1.32	1.13	0.89	0.77	0.73	0.7	0.64	0.6	0.6	0.6	0.6	0.6	0.6	0.6	0.6	0.6	0.6
458	1.08	1.14	1.2	1.23	1.29	1.34	1.36	1.38	1.44	1.47	1.52	1.58	1.62	1.62	1.6	1.57	1.54	1.53	1.53	1.59	1.62	1.65	1.66	1.71	1.73	1.76	1.79	1.8	1.76	1.73	1.7	1.7	1.71	1.78	1.8	1.8	1.8	1.75	1.52	1.32	1.12	0.92	0.79	0.79	0.77	0.75	0.7	0.62	0.6
459	1.08	1.14	1.2	1.23	1.29	1.34	1.36	1.38	1.44	1.47	1.52	1.58	1.62	1.62	1.6	1.57	1.54	1.53	1.53	1.59	1.62	1.65	1.66	1.71	1.73	1.76	1.79	1.8	1.76	1.73	1.7	1.7	1.71	1.78	1.8	1.8	1.8	1.75	1.52	1.32	1.12	0.92	0.79	0.79	0.77	0.75	0.7	0.62	0.6
460	0.78	0.82	0.86	0.91	0.95	0.99	1.04	1.08	1.12	1.15	1.17	1.19	1.21	1.27	1.27	1.28	1.3	1.31	1.29	1.31	1.33	1.34	1.32	1.33	1.33	1.33	1.33	1.34	1.33	1.33	1.33	1.34	1.35	1.36	1.36	1.38	1.39	1.41	1.41	1.41	1.42	1.41	1.4	1.42	1.49	1.54	1.37	1.24	1.02
461	0.78	0.82	0.86	0.91	0.95	0.99	1.04	1.08	1.12	1.15	1.17	1.19	1.21	1.27	1.27	1.28	1.3	1.31	1.29	1.31	1.33	1.34	1.32	1.33	1.33	1.33	1.33	1.34	1.33	1.33	1.33	1.34	1.35	1.36	1.36	1.38	1.39	1.41	1.41	1.41	1.42	1.41	1.4	1.42	1.49	1.54	1.37	1.24	1.02
462	1.22	1.22	1.27	1.27	1.3	1.31	1.33	1.33	1.35	1.38	1.41	1.42	1.44	1.43	1.41	1.38	1.42	1.45	1.51	1.55	1.62	1.65	1.67	1.68	1.71	1.7	1.68	1.64	1.62	1.62	1.6	1.41	1.24	1.01	0.78	0.6	0.6	0.6	0.6	0.6	0.6	0.61	0.6	0.62	0.64	0.65	0.67	0.7	0.71
463	1.22	1.22	1.27	1.27	1.3	1.31	1.33	1.33	1.35	1.38	1.41	1.42	1.44	1.43	1.41	1.38	1.42	1.45	1.51	1.55	1.62	1.65	1.67	1.68	1.71	1.7	1.68	1.64	1.62	1.62	1.6	1.41	1.24	1.01	0.78	0.6	0.6	0.6	0.6	0.6	0.6	0.61	0.6	0.62	0.64	0.65	0.67	0.7	0.71
464	1.2	1.19	1.22	1.22	1.24	1.26	1.28	1.29	1.31	1.34	1.37	1.37	1.39	1.38	1.36	1.34	1.37	1.4	1.44	1.46	1.53	1.56	1.57	1.58	1.6	1.57	1.54	1.49	1.47	1.47	1.47	1.31	1.15	0.94	0.74	0.6	0.6	0.6	0.6	0.6	0.61	0.62	0.62	0.63	0.65	0.67	0.68	0.71	0.72
465	1.2	1.19	1.22	1.22	1.24	1.26	1.28	1.29	1.31	1.34	1.37	1.37	1.39	1.38	1.36	1.34	1.37	1.4	1.44	1.46	1.53	1.56	1.57	1.58	1.6	1.57	1.54	1.49	1.47	1.47	1.47	1.31	1.15	0.94	0.74	0.6	0.6	0.6	0.6	0.6	0.61	0.62	0.62	0.63	0.65	0.67	0.68	0.71	0.72
466	0.97	1.02	1.04	1.07	1.09	1.13	1.13	1.16	1.18	1.2	1.19	1.2	1.21	1.22	1.23	1.26	1.26	1.27	1.28	1.29	1.29	1.3	1.33	1.37	1.38	1.39	1.43	1.46	1.44	1.46	1.48	1.48	1.46	1.47	1.49	1.49	1.5	1.39	1.25	1.08	0.88	0.7	0.65	0.61	0.6	0.6	0.6	0.6	0.6
467	0.97	1.02	1.04	1.07	1.09	1.13	1.13	1.16	1.18	1.2	1.19	1.2	1.21	1.22	1.23	1.26	1.26	1.27	1.28	1.29	1.29	1.3	1.33	1.37	1.38	1.39	1.43	1.46	1.44	1.46	1.48	1.48	1.46	1.47	1.49	1.49	1.5	1.39	1.25	1.08	0.88	0.7	0.65	0.61	0.6	0.6	0.6	0.6	0.6
468	0.83	0.86	0.9	0.94	0.97	0.99	1.01	1.02	1.02	1.06	1.1	1.1	1.12	1.13	1.11	1.07	1.1	1.13	1.18	1.26	1.33	1.32	1.3	1.3	1.25	1.27	1.32	1.37	1.42	1.48	1.51	1.53	1.55	1.57	1.6	1.61	1.63	1.63	1.63	1.65	1.68	1.7	1.52	1.36	1.18	1	0.85	0.86	0.83
469	0.83	0.86	0.9	0.94	0.97	0.99	1.01	1.02	1.02	1.06	1.1	1.1	1.12	1.13	1.11	1.07	1.1	1.13	1.18	1.26	1.33	1.32	1.3	1.3	1.25	1.27	1.32	1.37	1.42	1.48	1.51	1.53	1.55	1.57	1.6	1.61	1.63	1.63	1.63	1.65	1.68	1.7	1.52	1.36	1.18	1	0.85	0.86	0.83
470	1.02	1.07	1.11	1.14	1.18	1.21	1.23	1.25	1.28	1.3	1.31	1.31	1.31	1.33	1.34	1.33	1.35	1.34	1.32	1.36	1.42	1.46	1.51	1.57	1.6	1.63	1.69	1.76	1.8	1.8	1.8	1.8	1.8	1.8	1.8	1.8	1.8	1.8	1.8	1.8	1.8	1.6	1.37	1.15	0.9	0.92	0.93	0.93	0.9
471	1.02	1.07	1.11	1.14	1.18	1.21	1.23	1.25	1.28	1.3	1.31	1.31	1.31	1.33	1.34	1.33	1.35	1.34	1.32	1.36	1.42	1.46	1.51	1.57	1.6	1.63	1.69	1.76	1.8	1.8	1.8	1.8	1.8	1.8	1.8	1.8	1.8	1.8	1.8	1.8	1.8	1.6	1.37	1.15	0.9	0.92	0.93	0.93	0.9
472	0.76	0.79	0.81	0.84	0.83	0.8	0.76	0.76	0.73	0.71	0.77	0.87	0.93	1.03	1.12	1.17	1.11	1.07	1	0.94	1	1.12	1.23	1.34	1.43	1.41	1.35	1.3	1.25	1.2	1.15	1.15	1.14	1.13	1.09	1.06	1.02	1.02	1.01	1.04	1.1	1.16	1.21	1.14	1.06	0.91	0.83	0.73	0.75
473	0.76	0.79	0.81	0.84	0.83	0.8	0.76	0.76	0.73	0.71	0.77	0.87	0.93	1.03	1.12	1.17	1.11	1.07	1	0.94	1	1.12	1.23	1.34	1.43	1.41	1.35	1.3	1.25	1.2	1.15	1.15	1.14	1.13	1.09	1.06	1.02	1.02	1.01	1.04	1.1	1.16	1.21	1.14	1.06	0.91	0.83	0.73	0.75
474	1.34	1.36	1.38	1.4	1.43	1.42	1.41	1.43	1.36	1.33	1.31	1.3	1.25	1.33	1.41	1.49	1.53	1.56	1.58	1.52	1.5	1.48	1.5	1.48	1.49	1.47	1.47	1.45	1.49	1.53	1.6	1.66	1.51	1.35	1.13	0.9	0.69	0.68	0.64	0.61	0.6	0.6	0.6	0.6	0.6	0.6	0.6	0.6	0.67
475	1.34	1.36	1.38	1.4	1.43	1.42	1.41	1.43	1.36	1.33	1.31	1.3	1.25	1.33	1.41	1.49	1.53	1.56	1.58	1.52	1.5	1.48	1.5	1.48	1.49	1.47	1.47	1.45	1.49	1.53	1.6	1.66	1.51	1.35	1.13	0.9	0.69	0.68	0.64	0.61	0.6	0.6	0.6	0.6	0.6	0.6	0.6	0.6	0.67
476	0.97	1.03	1.05	1.07	1.13	1.17	1.23	1.31	1.39	1.44	1.5	1.53	1.54	1.55	1.56	1.57	1.59	1.64	1.68	1.74	1.78	1.8	1.8	1.8	1.8	1.8	1.8	1.8	1.8	1.8	1.8	1.8	1.8	1.8	1.8	1.8	1.8	1.8	1.8	1.8	1.8	1.8	1.54	1.25	0.99	0.83	0.82	0.8	0.79
477	0.97	1.03	1.05	1.07	1.13	1.17	1.23	1.31	1.39	1.44	1.5	1.53	1.54	1.55	1.56	1.57	1.59	1.64	1.68	1.74	1.78	1.8	1.8	1.8	1.8	1.8	1.8	1.8	1.8	1.8	1.8	1.8	1.8	1.8	1.8	1.8	1.8	1.8	1.8	1.8	1.8	1.8	1.54	1.25	0.99	0.83	0.82	0.8	0.79
478	1.26	1.31	1.35	1.33	1.3	1.29	1.27	1.28	1.3	1.33	1.34	1.36	1.34	1.32	1.31	1.26	1.24	1.22	1.2	1.18	1.17	1.15	1.16	1.19	1.2	1.23	1.24	1.24	1.19	1.05	0.89	0.75	0.69	0.62	0.64	0.64	0.63	0.6	0.6	0.6	0.6	0.6	0.6	0.6	0.6	0.6	0.6	0.61	0.64
479	1.26	1.31	1.35	1.33	1.3	1.29	1.27	1.28	1.3	1.33	1.34	1.36	1.34	1.32	1.31	1.26	1.24	1.22	1.2	1.18	1.17	1.15	1.16	1.19	1.2	1.23	1.24	1.24	1.19	1.05	0.89	0.75	0.69	0.62	0.64	0.64	0.63	0.6	0.6	0.6	0.6	0.6	0.6	0.6	0.6	0.6	0.6	0.61	0.64
480	0.77	0.82	0.88	0.93	0.98	1.02	1.07	1.1	1.14	1.19	1.22	1.21	1.24	1.27	1.28	1.3	1.34	1.35	1.36	1.4	1.44	1.48	1.51	1.56	1.59	1.61	1.64	1.68	1.7	1.73	1.78	1.79	1.78	1.77	1.77	1.77	1.79	1.8	1.8	1.8	1.8	1.8	1.8	1.59	1.36	1.13	0.91	0.92	0.92
481	0.77	0.82	0.88	0.93	0.98	1.02	1.07	1.1	1.14	1.19	1.22	1.21	1.24	1.27	1.28	1.3	1.34	1.35	1.36	1.4	1.44	1.48	1.51	1.56	1.59	1.61	1.64	1.68	1.7	1.73	1.78	1.79	1.78	1.77	1.77	1.77	1.79	1.8	1.8	1.8	1.8	1.8	1.8	1.59	1.36	1.13	0.91	0.92	0.92
482	0.93	0.98	1.04	1.09	1.15	1.19	1.22	1.24	1.27	1.28	1.28	1.3	1.33	1.35	1.38	1.42	1.44	1.45	1.46	1.46	1.45	1.43	1.41	1.4	1.39	1.39	1.43	1.48	1.5	1.51	1.51	1.52	1.49	1.5	1.49	1.47	1.44	1.42	1.38	1.4	1.46	1.42	1.32	1.22	1.09	0.92	0.81	0.75	0.69
483	0.93	0.98	1.04	1.09	1.15	1.19	1.22	1.24	1.27	1.28	1.28	1.3	1.33	1.35	1.38	1.42	1.44	1.45	1.46	1.46	1.45	1.43	1.41	1.4	1.39	1.39	1.43	1.48	1.5	1.51	1.51	1.52	1.49	1.5	1.49	1.47	1.44	1.42	1.38	1.4	1.46	1.42	1.32	1.22	1.09	0.92	0.81	0.75	0.69
484	0.66	0.68	0.71	0.75	0.79	0.83	0.88	0.92	0.96	0.98	1.02	1.06	1.12	1.18	1.25	1.33	1.39	1.44	1.49	1.5	1.48	1.5	1.49	1.47	1.51	1.54	1.52	1.54	1.58	1.58	1.57	1.61	1.62	1.66	1.69	1.76	1.76	1.77	1.74	1.77	1.79	1.8	1.8	1.67	1.46	1.23	0.97	0.78	0.8
485	0.66	0.68	0.71	0.75	0.79	0.83	0.88	0.92	0.96	0.98	1.02	1.06	1.12	1.18	1.25	1.33	1.39	1.44	1.49	1.5	1.48	1.5	1.49	1.47	1.51	1.54	1.52	1.54	1.58	1.58	1.57	1.61	1.62	1.66	1.69	1.76	1.76	1.77	1.74	1.77	1.79	1.8	1.8	1.67	1.46	1.23	0.97	0.78	0.8
486	1	1.04	1.1	1.15	1.2	1.24	1.28	1.31	1.33	1.37	1.41	1.45	1.45	1.45	1.43	1.38	1.35	1.37	1.4	1.4	1.4	1.39	1.38	1.38	1.45	1.53	1.6	1.65	1.67	1.67	1.65	1.66	1.64	1.62	1.59	1.4	1.18	0.99	0.85	0.67	0.66	0.66	0.65	0.6	0.6	0.6	0.6	0.6	0.6
487	1	1.04	1.1	1.15	1.2	1.24	1.28	1.31	1.33	1.37	1.41	1.45	1.45	1.45	1.43	1.38	1.35	1.37	1.4	1.4	1.4	1.39	1.38	1.38	1.45	1.53	1.6	1.65	1.67	1.67	1.65	1.66	1.64	1.62	1.59	1.4	1.18	1.02	0.88	0.73	0.73	0.75	0.73	0.68	0.63	0.6	0.6	0.6	0.6
488	1	1.04	1.1	1.15	1.2	1.24	1.28	1.31	1.33	1.37	1.41	1.45	1.45	1.45	1.43	1.38	1.35	1.37	1.4	1.4	1.4	1.39	1.38	1.38	1.45	1.53	1.6	1.65	1.67	1.67	1.65	1.66	1.64	1.62	1.59	1.4	1.18	1.02	0.88	0.73	0.73	0.75	0.73	0.68	0.63	0.6	0.6	0.6	0.6
489	1	1.04	1.1	1.15	1.2	1.24	1.28	1.31	1.33	1.37	1.41	1.45	1.45	1.45	1.43	1.38	1.35	1.37	1.4	1.4	1.4	1.39	1.38	1.38	1.45	1.53	1.6	1.65	1.67	1.67	1.65	1.66	1.64	1.62	1.59	1.4	1.18	0.99	0.85	0.67	0.66	0.66	0.65	0.6	0.6	0.6	0.6	0.6	0.6
490	1.2	1.26	1.29	1.31	1.31	1.31	1.32	1.36	1.26	1.25	1.25	1.2	1.18	1.32	1.38	1.44	1.55	1.59	1.65	1.68	1.69	1.67	1.69	1.69	1.72	1.72	1.74	1.73	1.71	1.68	1.68	1.65	1.6	1.56	1.55	1.53	1.54	1.38	1.21	1.02	0.85	0.68	0.71	0.7	0.69	0.66	0.63	0.6	0.61
491	1.2	1.26	1.29	1.31	1.31	1.31	1.32	1.36	1.26	1.25	1.25	1.2	1.18	1.32	1.38	1.44	1.55	1.59	1.65	1.68	1.69	1.67	1.69	1.69	1.72	1.72	1.74	1.73	1.71	1.68	1.68	1.65	1.6	1.56	1.55	1.53	1.54	1.38	1.21	1.02	0.85	0.68	0.71	0.7	0.69	0.66	0.63	0.6	0.61
492	1.05	1.1	1.14	1.18	1.2	1.2	1.2	1.19	1.18	1.2	1.23	1.25	1.29	1.31	1.31	1.33	1.33	1.32	1.32	1.35	1.36	1.4	1.47	1.51	1.53	1.54	1.56	1.54	1.52	1.49	1.48	1.44	1.45	1.52	1.62	1.58	1.45	1.27	1.06	0.81	0.69	0.65	0.64	0.6	0.6	0.6	0.6	0.6	0.6
493	1.05	1.1	1.14	1.18	1.2	1.2	1.2	1.19	1.18	1.2	1.23	1.25	1.29	1.31	1.31	1.33	1.33	1.32	1.32	1.35	1.36	1.4	1.47	1.51	1.53	1.54	1.56	1.54	1.52	1.49	1.48	1.44	1.45	1.52	1.62	1.58	1.45	1.27	1.06	0.84	0.75	0.74	0.75	0.7	0.65	0.61	0.6	0.6	0.6
494	1.8	1.8	1.8	1.8	1.78	1.73	1.68	1.62	1.59	1.61	1.64	1.62	1.63	1.63	1.62	1.6	1.64	1.7	1.78	1.8	1.8	1.8	1.8	1.6	1.4	1.14	0.89	0.91	0.88	0.82	0.76	0.71	0.65	0.63	0.64	0.66	0.69	0.72	0.74	0.77	0.79	0.81	0.83	0.87	0.92	0.95	0.97	1	1.02
495	1.8	1.8	1.8	1.8	1.78	1.73	1.68	1.62	1.59	1.61	1.64	1.62	1.63	1.63	1.62	1.6	1.64	1.7	1.78	1.8	1.8	1.8	1.8	1.6	1.4	1.14	0.89	0.91	0.88	0.82	0.76	0.71	0.65	0.63	0.64	0.66	0.69	0.72	0.74	0.77	0.79	0.81	0.83	0.87	0.92	0.95	0.97	1	1.02
496	1.27	1.22	1.22	1.26	1.31	1.33	1.33	1.33	1.32	1.29	1.27	1.27	1.28	1.27	1.26	1.27	1.31	1.3	1.32	1.34	1.37	1.35	1.36	1.34	1.34	1.31	1.29	1.27	1.27	1.26	1.27	1.25	1.25	1.1	0.94	0.76	0.68	0.6	0.6	0.6	0.62	0.6	0.6	0.6	0.6	0.6	0.6	0.6	0.6
497	1.27	1.22	1.22	1.26	1.31	1.33	1.33	1.33	1.32	1.29	1.27	1.27	1.28	1.27	1.26	1.27	1.31	1.3	1.32	1.34	1.37	1.35	1.36	1.34	1.34	1.31	1.29	1.27	1.27	1.26	1.27	1.25	1.25	1.1	0.94	0.76	0.68	0.6	0.6	0.6	0.62	0.6	0.6	0.6	0.6	0.6	0.6	0.6	0.6
498	0.97	0.99	1.01	1.02	1.04	1.05	1.07	1.1	1.12	1.13	1.16	1.18	1.21	1.26	1.3	1.32	1.34	1.34	1.34	1.35	1.38	1.44	1.51	1.58	1.63	1.65	1.66	1.65	1.63	1.6	1.59	1.62	1.63	1.68	1.73	1.79	1.8	1.8	1.8	1.8	1.69	1.45	1.23	1.04	0.88	0.81	0.82	0.8	0.79
499	1.3	1.32	1.34	1.37	1.39	1.4	1.41	1.45	1.49	1.54	1.64	1.68	1.73	1.73	1.73	1.7	1.73	1.72	1.77	1.8	1.8	1.8	1.8	1.8	1.8	1.8	1.8	1.8	1.8	1.8	1.8	1.8	1.8	1.8	1.8	1.78	1.76	1.77	1.8	1.8	1.8	1.8	1.8	1.8	1.8	1.55	1.3	1.06	0.9
500	1.51	1.54	1.53	1.56	1.57	1.6	1.64	1.71	1.73	1.7	1.66	1.64	1.64	1.66	1.73	1.79	1.8	1.8	1.8	1.8	1.8	1.8	1.8	1.8	1.8	1.7	1.62	1.51	1.45	1.46	1.47	1.5	1.53	1.6	1.62	1.48	1.34	1.18	1.01	0.85	0.86	0.85	0.86	0.82	0.8	0.79	0.79	0.79	0.82
501	1.23	1.29	1.34	1.39	1.41	1.38	1.36	1.39	1.39	1.38	1.41	1.41	1.4	1.38	1.43	1.52	1.61	1.67	1.78	1.77	1.74	1.77	1.79	1.79	1.8	1.8	1.8	1.8	1.8	1.79	1.75	1.73	1.76	1.79	1.8	1.8	1.6	1.38	1.17	0.98	0.82	0.83	0.83	0.81	0.76	0.72	0.7	0.71	0.73
502	1.23	1.29	1.34	1.39	1.41	1.38	1.36	1.39	1.39	1.38	1.41	1.41	1.4	1.38	1.43	1.52	1.61	1.67	1.78	1.77	1.74	1.77	1.79	1.79	1.8	1.8	1.8	1.8	1.8	1.79	1.75	1.73	1.76	1.79	1.8	1.8	1.6	1.38	1.17	0.98	0.82	0.83	0.83	0.81	0.76	0.72	0.7	0.71	0.73
503	1.22	1.22	1.27	1.27	1.3	1.31	1.33	1.33	1.35	1.38	1.41	1.42	1.44	1.43	1.41	1.38	1.42	1.45	1.51	1.55	1.62	1.65	1.67	1.68	1.71	1.7	1.68	1.64	1.62	1.62	1.6	1.41	1.24	1.01	0.8	0.64	0.65	0.65	0.68	0.64	0.61	0.6	0.6	0.6	0.61	0.65	0.69	0.73	0.77
504	1.2	1.19	1.22	1.22	1.24	1.26	1.28	1.29	1.31	1.34	1.37	1.37	1.39	1.38	1.36	1.34	1.37	1.4	1.44	1.46	1.53	1.56	1.57	1.58	1.6	1.57	1.54	1.49	1.47	1.47	1.47	1.31	1.15	0.94	0.76	0.6	0.62	0.63	0.67	0.64	0.62	0.6	0.6	0.6	0.62	0.66	0.7	0.74	0.78
505	1.69	1.73	1.78	1.78	1.79	1.78	1.77	1.76	1.78	1.75	1.68	1.6	1.54	1.48	1.42	1.47	1.57	1.68	1.74	1.8	1.8	1.8	1.8	1.79	1.59	1.35	1.09	0.8	0.82	0.81	0.82	0.79	0.76	0.74	0.73	0.71	0.71	0.74	0.76	0.78	0.8	0.83	0.85	0.87	0.91	0.97	1.02	1.09	1.15
506	1.31	1.3	1.31	1.34	1.36	1.41	1.46	1.49	1.47	1.46	1.42	1.38	1.38	1.42	1.49	1.57	1.61	1.64	1.65	1.63	1.64	1.66	1.64	1.63	1.63	1.59	1.56	1.58	1.59	1.6	1.61	1.61	1.66	1.47	1.3	1.14	1.01	0.83	0.89	0.89	0.88	0.84	0.8	0.76	0.73	0.72	0.72	0.72	0.72
507	1.31	1.3	1.31	1.34	1.36	1.41	1.46	1.49	1.47	1.46	1.42	1.38	1.38	1.42	1.49	1.57	1.61	1.64	1.65	1.63	1.64	1.66	1.64	1.63	1.63	1.59	1.56	1.58	1.59	1.6	1.61	1.61	1.66	1.47	1.3	1.14	1.01	0.83	0.89	0.89	0.88	0.84	0.8	0.76	0.73	0.72	0.72	0.72	0.72
508	0.96	1.01	1.06	1.11	1.14	1.17	1.16	1.17	1.21	1.23	1.24	1.29	1.3	1.3	1.31	1.34	1.37	1.41	1.44	1.47	1.49	1.48	1.47	1.47	1.46	1.47	1.47	1.49	1.5	1.54	1.55	1.57	1.58	1.57	1.57	1.56	1.56	1.57	1.59	1.58	1.61	1.65	1.66	1.66	1.67	1.73	1.76	1.69	1.51
509	0.96	1.01	1.06	1.11	1.14	1.17	1.16	1.17	1.21	1.23	1.24	1.29	1.3	1.3	1.31	1.34	1.37	1.41	1.44	1.47	1.49	1.48	1.47	1.47	1.46	1.47	1.47	1.49	1.5	1.54	1.55	1.57	1.58	1.57	1.57	1.56	1.56	1.57	1.59	1.58	1.61	1.65	1.66	1.66	1.67	1.73	1.76	1.69	1.51
510	0.83	0.86	0.9	0.94	0.97	0.99	1.01	1.02	1.02	1.06	1.1	1.1	1.12	1.13	1.11	1.07	1.1	1.13	1.18	1.26	1.33	1.32	1.3	1.3	1.25	1.27	1.32	1.37	1.42	1.48	1.51	1.53	1.55	1.57	1.6	1.61	1.63	1.63	1.63	1.65	1.68	1.7	1.52	1.36	1.18	1	0.84	0.87	0.86
511	0.83	0.86	0.9	0.94	0.97	0.99	1.01	1.02	1.02	1.06	1.1	1.1	1.12	1.13	1.11	1.07	1.1	1.13	1.18	1.26	1.33	1.32	1.3	1.3	1.25	1.27	1.32	1.37	1.42	1.48	1.51	1.53	1.55	1.57	1.6	1.61	1.63	1.63	1.63	1.65	1.68	1.7	1.52	1.36	1.18	1	0.84	0.87	0.86
512	1.59	1.59	1.56	1.53	1.52	1.52	1.54	1.56	1.56	1.53	1.52	1.52	1.52	1.56	1.59	1.61	1.62	1.66	1.66	1.66	1.68	1.45	1.26	1.06	0.9	0.71	0.75	0.74	0.74	0.7	0.66	0.61	0.6	0.6	0.6	0.6	0.6	0.6	0.6	0.6	0.61	0.62	0.63	0.64	0.65	0.65	0.65	0.66	0.68
513	1.19	1.19	1.2	1.2	1.23	1.27	1.3	1.33	1.34	1.33	1.34	1.32	1.27	1.24	1.21	1.18	1.19	1.22	1.28	1.32	1.37	1.42	1.48	1.52	1.6	1.63	1.64	1.67	1.64	1.58	1.56	1.58	1.6	1.66	1.68	1.52	1.32	1.03	0.83	0.67	0.63	0.6	0.62	0.6	0.6	0.6	0.6	0.6	0.6
514	1.19	1.19	1.2	1.2	1.23	1.27	1.3	1.33	1.34	1.33	1.34	1.32	1.27	1.24	1.21	1.18	1.19	1.22	1.28	1.32	1.37	1.42	1.48	1.52	1.6	1.63	1.64	1.67	1.64	1.58	1.56	1.58	1.6	1.66	1.68	1.52	1.32	1.03	0.83	0.67	0.63	0.6	0.62	0.6	0.6	0.6	0.6	0.6	0.6
515	0.92	0.94	0.96	0.99	1.04	1.1	1.14	1.18	1.19	1.2	1.21	1.23	1.28	1.33	1.38	1.41	1.43	1.4	1.41	1.42	1.42	1.43	1.46	1.47	1.48	1.5	1.47	1.47	1.47	1.51	1.55	1.62	1.67	1.67	1.66	1.61	1.6	1.58	1.57	1.61	1.65	1.47	1.3	1.07	0.85	0.66	0.64	0.61	0.63
516	0.92	0.94	0.96	0.99	1.04	1.1	1.14	1.18	1.19	1.2	1.21	1.23	1.28	1.33	1.38	1.41	1.43	1.4	1.41	1.42	1.42	1.43	1.46	1.47	1.48	1.5	1.47	1.47	1.47	1.51	1.55	1.62	1.67	1.67	1.66	1.61	1.6	1.58	1.57	1.61	1.65	1.47	1.3	1.07	0.85	0.66	0.64	0.61	0.63
517	1.06	1.14	1.21	1.22	1.23	1.23	1.21	1.19	1.19	1.21	1.25	1.33	1.4	1.48	1.55	1.6	1.61	1.6	1.62	1.61	1.6	1.61	1.65	1.67	1.73	1.79	1.8	1.8	1.8	1.8	1.8	1.8	1.8	1.8	1.8	1.78	1.79	1.8	1.68	1.51	1.31	1.13	0.95	0.94	0.95	0.95	0.92	0.88	0.83
518	1.06	1.14	1.21	1.22	1.23	1.23	1.21	1.19	1.19	1.21	1.25	1.33	1.4	1.48	1.55	1.6	1.61	1.6	1.62	1.61	1.6	1.61	1.65	1.67	1.73	1.79	1.8	1.8	1.8	1.8	1.8	1.8	1.8	1.8	1.8	1.78	1.79	1.8	1.68	1.51	1.31	1.13	0.95	0.94	0.95	0.95	0.92	0.88	0.83
519	1.38	1.42	1.42	1.45	1.47	1.47	1.5	1.57	1.6	1.62	1.66	1.71	1.7	1.68	1.67	1.66	1.63	1.66	1.7	1.72	1.72	1.75	1.74	1.77	1.65	1.47	1.26	1.07	0.89	0.87	0.88	0.86	0.84	0.78	0.72	0.68	0.66	0.64	0.65	0.66	0.7	0.75	0.79	0.83	0.86	0.91	0.94	1	1.05
520	1.38	1.42	1.42	1.45	1.47	1.47	1.5	1.57	1.6	1.62	1.66	1.71	1.7	1.68	1.67	1.66	1.63	1.66	1.7	1.72	1.72	1.75	1.74	1.77	1.65	1.47	1.26	1.07	0.89	0.87	0.88	0.86	0.84	0.78	0.72	0.68	0.66	0.64	0.65	0.66	0.7	0.75	0.79	0.83	0.86	0.91	0.94	1	1.05
521	0.89	0.91	0.93	0.95	1	1.06	1.12	1.15	1.18	1.17	1.15	1.17	1.23	1.28	1.35	1.41	1.43	1.44	1.45	1.48	1.49	1.52	1.54	1.58	1.61	1.65	1.68	1.67	1.68	1.66	1.64	1.65	1.67	1.68	1.74	1.79	1.8	1.65	1.47	1.25	1.03	0.82	0.84	0.85	0.84	0.84	0.8	0.75	0.72
522	0.89	0.91	0.93	0.95	1	1.06	1.12	1.15	1.18	1.17	1.15	1.17	1.23	1.28	1.35	1.41	1.43	1.44	1.45	1.48	1.49	1.52	1.54	1.58	1.61	1.65	1.68	1.67	1.68	1.66	1.64	1.65	1.67	1.68	1.74	1.79	1.8	1.65	1.47	1.25	1.03	0.82	0.84	0.85	0.84	0.84	0.8	0.75	0.72
523	0.93	0.93	0.95	0.96	0.96	0.99	1.02	1.05	1.06	1.1	1.12	1.14	1.15	1.18	1.21	1.23	1.27	1.31	1.36	1.4	1.45	1.46	1.46	1.44	1.42	1.38	1.36	1.37	1.41	1.46	1.53	1.61	1.63	1.63	1.65	1.64	1.65	1.69	1.74	1.75	1.56	1.37	1.17	0.97	0.79	0.78	0.77	0.74	0.69
524	0.93	0.93	0.95	0.96	0.96	0.99	1.02	1.05	1.06	1.1	1.12	1.14	1.15	1.18	1.21	1.23	1.27	1.31	1.36	1.4	1.45	1.46	1.46	1.44	1.42	1.38	1.36	1.37	1.41	1.46	1.53	1.61	1.63	1.63	1.65	1.64	1.65	1.69	1.74	1.75	1.56	1.37	1.17	0.97	0.79	0.78	0.77	0.74	0.69
525	1.2	1.21	1.27	1.27	1.28	1.27	1.27	1.26	1.29	1.28	1.26	1.25	1.21	1.18	1.19	1.22	1.22	1.22	1.2	1.18	1.19	1.19	1.17	1.2	1.25	1.18	1.04	0.96	0.85	0.62	0.6	0.6	0.6	0.6	0.65	0.87	0.94	0.95	1.01	1.02	NaN	NaN	NaN	0.98	1	1.04	1.05	1.09	1.11
526	1.48	1.5	1.53	1.56	1.62	1.64	1.69	1.71	1.72	1.73	1.75	1.76	1.79	1.8	1.8	1.8	1.8	1.8	1.8	1.8	1.8	1.74	1.64	1.53	1.48	1.5	1.56	1.62	1.69	1.77	1.59	1.41	1.19	1.01	0.82	0.85	0.85	0.86	0.86	0.82	0.79	0.76	0.74	0.72	0.7	0.68	0.67	0.67	0.68
527	1.48	1.5	1.53	1.56	1.62	1.64	1.69	1.71	1.72	1.73	1.75	1.76	1.79	1.8	1.8	1.8	1.8	1.8	1.8	1.8	1.8	1.74	1.64	1.53	1.48	1.5	1.56	1.62	1.69	1.77	1.59	1.41	1.19	1.01	0.82	0.85	0.85	0.86	0.86	0.82	0.79	0.76	0.74	0.72	0.7	0.68	0.67	0.67	0.68
528	1.57	1.54	1.53	1.5	1.47	1.42	1.37	1.32	1.29	1.28	1.25	1.26	1.25	1.23	1.1	1.02	0.91	0.82	0.74	0.76	0.75	0.76	0.76	0.76	0.77	0.78	0.78	0.79	0.8	0.82	0.85	0.89	0.93	0.97	1	1.04	1.07	1.12	1.15	1.18	1.2	1.21	1.21	1.22	1.24	1.24	1.21	1.19	1.17
529	1.51	1.54	1.53	1.56	1.57	1.6	1.64	1.71	1.73	1.7	1.66	1.64	1.64	1.66	1.73	1.79	1.8	1.8	1.8	1.8	1.8	1.8	1.8	1.8	1.8	1.7	1.62	1.51	1.45	1.46	1.47	1.5	1.53	1.6	1.62	1.48	1.34	1.2	1.02	0.82	0.79	0.77	0.73	0.69	0.69	0.7	0.71	0.71	0.72
530	1.51	1.54	1.53	1.56	1.57	1.6	1.64	1.71	1.73	1.7	1.66	1.64	1.64	1.66	1.73	1.79	1.8	1.8	1.8	1.8	1.8	1.8	1.8	1.8	1.8	1.7	1.62	1.51	1.45	1.46	1.47	1.5	1.53	1.6	1.62	1.48	1.34	1.2	1.02	0.82	0.79	0.77	0.73	0.69	0.69	0.7	0.71	0.71	0.72
531	1.53	1.53	1.49	1.44	1.42	1.37	1.37	1.3	1.3	1.35	1.41	1.39	1.47	1.48	1.46	1.42	1.26	1.08	0.84	0.7	0.6	0.6	0.6	0.65	0.61	0.6	0.6	0.6	0.6	0.6	0.6	0.6	0.6	0.6	0.6	0.6	0.6	0.6	0.6	0.6	0.61	0.63	0.67	0.71	0.75	0.78	0.8	0.81	0.81
532	1.53	1.53	1.49	1.44	1.42	1.37	1.37	1.3	1.3	1.35	1.41	1.39	1.47	1.48	1.46	1.42	1.26	1.08	0.84	0.7	0.6	0.6	0.6	0.65	0.61	0.6	0.6	0.6	0.6	0.6	0.6	0.6	0.6	0.6	0.6	0.6	0.6	0.6	0.6	0.6	0.61	0.63	0.67	0.71	0.75	0.78	0.8	0.81	0.81
533	1.27	1.33	1.36	1.35	1.32	1.32	1.3	1.31	1.33	1.38	1.38	1.4	1.38	1.37	1.35	1.31	1.28	1.28	1.26	1.24	1.24	1.22	1.22	1.26	1.29	1.32	1.35	1.36	1.31	1.14	0.98	0.82	0.7	0.61	0.61	0.6	0.6	0.6	0.6	0.6	0.6	0.6	0.6	0.6	0.6	0.6	0.6	0.6	0.6
534	1.27	1.33	1.36	1.35	1.32	1.32	1.3	1.31	1.33	1.38	1.38	1.4	1.38	1.37	1.35	1.31	1.28	1.28	1.26	1.24	1.24	1.22	1.22	1.26	1.29	1.32	1.35	1.36	1.31	1.14	0.98	0.82	0.7	0.61	0.61	0.6	0.6	0.6	0.6	0.6	0.6	0.6	0.6	0.6	0.6	0.6	0.6	0.6	0.6
535	1.26	1.31	1.35	1.33	1.3	1.29	1.27	1.28	1.3	1.33	1.34	1.36	1.34	1.32	1.31	1.26	1.24	1.22	1.2	1.18	1.17	1.15	1.16	1.19	1.2	1.23	1.24	1.24	1.19	1.05	0.89	0.75	0.65	0.6	0.6	0.6	0.6	0.6	0.6	0.6	0.6	0.6	0.6	0.6	0.6	0.6	0.6	0.6	0.6
536	1.26	1.31	1.35	1.33	1.3	1.29	1.27	1.28	1.3	1.33	1.34	1.36	1.34	1.32	1.31	1.26	1.24	1.22	1.2	1.18	1.17	1.15	1.16	1.19	1.2	1.23	1.24	1.24	1.19	1.05	0.89	0.75	0.65	0.6	0.6	0.6	0.6	0.6	0.6	0.6	0.6	0.6	0.6	0.6	0.6	0.6	0.6	0.6	0.6
537	0.96	0.96	0.98	1.04	1.07	1.13	1.18	1.19	1.22	1.24	1.23	1.21	1.22	1.22	1.23	1.24	1.27	1.28	1.29	1.31	1.35	1.36	1.39	1.4	1.39	1.37	1.34	1.31	1.28	1.3	1.31	1.34	1.37	1.42	1.45	1.5	1.53	1.54	1.55	1.58	1.37	1.16	0.98	0.85	0.67	0.72	0.76	0.77	0.7
538	0.96	0.96	0.98	1.04	1.07	1.13	1.18	1.19	1.22	1.24	1.23	1.21	1.22	1.22	1.23	1.24	1.27	1.28	1.29	1.31	1.35	1.36	1.39	1.4	1.39	1.37	1.34	1.31	1.28	1.3	1.31	1.34	1.37	1.42	1.45	1.5	1.53	1.54	1.55	1.58	1.37	1.16	0.98	0.85	0.67	0.72	0.76	0.77	0.7
539	1.41	1.39	1.41	1.41	1.44	1.49	1.52	1.53	1.56	1.61	1.65	1.7	1.75	1.77	1.77	1.76	1.76	1.78	1.8	1.8	1.8	1.8	1.67	1.44	1.25	1.08	0.86	0.79	0.78	0.76	0.73	0.7	0.66	0.63	0.61	0.61	0.61	0.62	0.63	0.66	0.69	0.72	0.78	0.86	0.92	0.97	1.01	1.04	1.03
540	1.25	1.3	1.34	1.34	1.34	1.34	1.33	1.34	1.35	1.36	1.38	1.39	1.4	1.38	1.39	1.41	1.45	1.47	1.52	1.53	1.51	1.51	1.53	1.54	1.59	1.6	1.59	1.64	1.66	1.65	1.67	1.65	1.62	1.42	1.19	0.95	0.71	0.6	0.6	0.6	0.66	0.72	0.67	0.65	0.64	0.64	0.65	0.67	0.69
541	1.43	1.43	1.43	1.45	1.48	1.51	1.55	1.57	1.57	1.57	1.58	1.6	1.64	1.7	1.76	1.8	1.8	1.8	1.8	1.8	1.8	1.8	1.75	1.68	1.62	1.6	1.59	1.6	1.58	1.41	1.24	1.07	0.91	0.76	0.77	0.75	0.74	0.75	0.73	0.74	0.76	0.76	0.75	0.8	0.82	0.82	0.84	0.87	0.9
542	1.36	1.38	1.41	1.42	1.45	1.47	1.48	1.48	1.5	1.48	1.48	1.5	1.54	1.57	1.59	1.63	1.64	1.64	1.64	1.66	1.66	1.67	1.66	1.67	1.65	1.64	1.62	1.64	1.65	1.7	1.77	1.61	1.42	1.16	0.94	0.69	0.65	0.6	0.6	0.6	0.6	0.6	0.6	0.6	0.6	0.6	0.6	0.61	0.63
543	0.81	0.84	0.9	0.98	1.07	1.13	1.19	1.24	1.26	1.29	1.33	1.35	1.37	1.4	1.42	1.42	1.4	1.38	1.34	1.32	1.34	1.36	1.42	1.46	1.47	1.47	1.49	1.5	1.55	1.61	1.64	1.64	1.63	1.62	1.62	1.62	1.63	1.66	1.66	1.45	1.24	1.03	0.82	0.63	0.66	0.66	0.67	0.65	0.63
544	0.81	0.84	0.9	0.98	1.07	1.13	1.19	1.24	1.26	1.29	1.33	1.35	1.37	1.4	1.42	1.42	1.4	1.38	1.34	1.32	1.34	1.36	1.42	1.46	1.47	1.47	1.49	1.5	1.55	1.61	1.64	1.64	1.63	1.62	1.62	1.62	1.63	1.66	1.66	1.45	1.24	1.03	0.82	0.63	0.66	0.66	0.67	0.65	0.63
545	0.98	1.02	1.06	1.1	1.15	1.22	1.26	1.3	1.36	1.41	1.44	1.47	1.5	1.52	1.54	1.57	1.59	1.6	1.59	1.62	1.58	1.56	1.53	1.55	1.5	1.52	1.58	1.67	1.72	1.76	1.8	1.8	1.8	1.8	1.8	1.8	1.8	1.8	1.7	1.47	1.18	0.94	0.73	0.75	0.75	0.79	0.77	0.72	0.7
546	1.01	1.01	1.02	1.04	1.06	1.1	1.12	1.14	1.17	1.2	1.23	1.28	1.33	1.36	1.39	1.43	1.44	1.44	1.43	1.4	1.36	1.32	1.31	1.32	1.35	1.37	1.4	1.41	1.43	1.42	1.46	1.52	1.6	1.67	1.77	1.8	1.8	1.8	1.8	1.78	1.78	1.59	1.41	1.21	1.06	0.85	0.86	0.85	0.84
547	1.01	1.01	1.02	1.04	1.06	1.1	1.12	1.14	1.17	1.2	1.23	1.28	1.33	1.36	1.39	1.43	1.44	1.44	1.43	1.4	1.36	1.32	1.31	1.32	1.35	1.37	1.4	1.41	1.43	1.42	1.46	1.52	1.6	1.67	1.77	1.8	1.8	1.8	1.8	1.78	1.78	1.59	1.41	1.21	1.06	0.85	0.86	0.85	0.84
548	1.08	1.14	1.2	1.23	1.29	1.34	1.36	1.38	1.44	1.47	1.52	1.58	1.62	1.62	1.6	1.57	1.54	1.53	1.53	1.59	1.62	1.65	1.66	1.71	1.73	1.76	1.79	1.8	1.76	1.73	1.7	1.7	1.71	1.78	1.8	1.8	1.8	1.75	1.52	1.32	1.11	0.92	0.78	0.78	0.75	0.75	0.71	0.66	0.67
549	1.08	1.14	1.2	1.23	1.29	1.34	1.36	1.38	1.44	1.47	1.52	1.58	1.62	1.62	1.6	1.57	1.54	1.53	1.53	1.59	1.62	1.65	1.66	1.71	1.73	1.76	1.79	1.8	1.76	1.73	1.7	1.7	1.71	1.78	1.8	1.8	1.8	1.75	1.52	1.32	1.11	0.92	0.78	0.78	0.75	0.75	0.71	0.66	0.67
550	0.84	0.85	0.88	0.92	0.97	1.01	1.05	1.07	1.07	1.07	1.09	1.11	1.17	1.22	1.27	1.32	1.36	1.37	1.38	1.38	1.37	1.36	1.35	1.36	1.4	1.45	1.5	1.54	1.55	1.55	1.54	1.52	1.56	1.61	1.63	1.65	1.65	1.63	1.6	1.59	1.59	1.64	1.68	1.72	1.69	1.5	1.28	1.08	0.89
551	0.84	0.85	0.88	0.92	0.97	1.01	1.05	1.07	1.07	1.07	1.09	1.11	1.17	1.22	1.27	1.32	1.36	1.37	1.38	1.38	1.37	1.36	1.35	1.36	1.4	1.45	1.5	1.54	1.55	1.55	1.54	1.52	1.56	1.61	1.63	1.65	1.65	1.63	1.6	1.59	1.59	1.64	1.68	1.72	1.69	1.5	1.28	1.08	0.89
552	1.02	1.03	1.05	1.08	1.13	1.17	1.2	1.23	1.27	1.3	1.32	1.35	1.36	1.41	1.47	1.53	1.58	1.6	1.6	1.59	1.56	1.56	1.54	1.54	1.52	1.53	1.52	1.57	1.6	1.65	1.69	1.72	1.7	1.69	1.68	1.72	1.54	1.36	1.19	1	0.78	0.77	0.76	0.73	0.68	0.62	0.6	0.6	0.6
553	1.02	1.03	1.05	1.08	1.13	1.17	1.2	1.23	1.27	1.3	1.32	1.35	1.36	1.41	1.47	1.53	1.58	1.6	1.6	1.59	1.56	1.56	1.54	1.54	1.52	1.53	1.52	1.57	1.6	1.65	1.69	1.72	1.7	1.69	1.68	1.72	1.54	1.36	1.19	1	0.78	0.77	0.76	0.73	0.68	0.62	0.6	0.6	0.6
554	1.03	1.04	1.05	1.08	1.1	1.11	1.11	1.11	1.11	1.13	1.14	1.16	1.18	1.2	1.23	1.27	1.32	1.36	1.39	1.39	1.38	1.36	1.33	1.32	1.3	1.29	1.28	1.29	1.29	1.31	1.33	1.36	1.41	1.45	1.44	1.45	1.48	1.49	1.52	1.58	1.61	1.63	1.65	1.66	1.67	1.5	1.32	1.14	0.93
555	0.98	1.01	1.05	1.07	1.09	1.12	1.16	1.18	1.23	1.26	1.28	1.3	1.35	1.37	1.41	1.45	1.47	1.46	1.44	1.44	1.43	1.45	1.5	1.55	1.61	1.68	1.69	1.72	1.64	1.46	1.34	1.33	1.35	1.46	1.66	1.8	1.67	1.46	1.27	1.06	0.78	0.81	0.8	0.78	0.75	0.73	0.68	0.66	0.65
556	0.89	0.91	0.93	0.95	1	1.06	1.12	1.15	1.18	1.17	1.15	1.17	1.23	1.28	1.35	1.41	1.43	1.44	1.45	1.48	1.49	1.52	1.54	1.58	1.61	1.65	1.68	1.67	1.68	1.66	1.64	1.65	1.67	1.68	1.74	1.79	1.8	1.65	1.47	1.25	1.04	0.81	0.84	0.84	0.83	0.82	0.79	0.75	0.72
557	0.89	0.91	0.93	0.95	1	1.06	1.12	1.15	1.18	1.17	1.15	1.17	1.23	1.28	1.35	1.41	1.43	1.44	1.45	1.48	1.49	1.52	1.54	1.58	1.61	1.65	1.68	1.67	1.68	1.66	1.64	1.65	1.67	1.68	1.74	1.79	1.8	1.65	1.47	1.25	1.04	0.81	0.84	0.84	0.83	0.82	0.79	0.75	0.72
558	1.02	1.03	1.04	1.08	1.13	1.18	1.21	1.25	1.28	1.31	1.31	1.33	1.35	1.4	1.47	1.53	1.58	1.6	1.59	1.57	1.54	1.54	1.51	1.51	1.5	1.51	1.51	1.56	1.59	1.63	1.68	1.71	1.69	1.67	1.66	1.7	1.52	1.33	1.16	0.98	0.76	0.76	0.75	0.73	0.68	0.62	0.6	0.6	0.6
559	1.02	1.03	1.04	1.08	1.13	1.18	1.21	1.25	1.28	1.31	1.31	1.33	1.35	1.4	1.47	1.53	1.58	1.6	1.59	1.57	1.54	1.54	1.51	1.51	1.5	1.51	1.51	1.56	1.59	1.63	1.68	1.71	1.69	1.67	1.66	1.7	1.52	1.33	1.16	0.98	0.76	0.76	0.75	0.73	0.68	0.62	0.6	0.6	0.6
560	1.59	1.61	1.62	1.63	1.65	1.63	1.61	1.61	1.59	1.57	1.56	1.57	1.56	1.56	1.55	1.56	1.56	1.57	1.57	1.6	1.6	1.61	1.6	1.6	1.6	1.61	1.69	1.71	1.78	1.69	1.51	1.21	0.98	0.72	0.6	0.6	0.6	0.6	0.6	0.6	0.6	0.6	0.6	0.61	0.63	0.66	0.7	0.75	0.79
561	1.35	1.36	1.37	1.39	1.42	1.46	1.47	1.47	1.48	1.48	1.47	1.5	1.52	1.56	1.57	1.58	1.58	1.6	1.58	1.56	1.56	1.54	1.54	1.56	1.63	1.46	1.32	1.13	0.97	0.77	0.8	0.78	0.81	0.78	0.76	0.73	0.72	0.72	0.73	0.77	0.82	0.88	0.95	1	1.03	1.06	1.08	1.07	1.05
562	1.36	1.36	1.4	1.44	1.46	1.49	1.51	1.52	1.53	1.53	1.54	1.55	1.56	1.53	1.54	1.53	1.51	1.52	1.53	1.56	1.6	1.44	1.25	1.06	0.9	0.72	0.74	0.73	0.71	0.65	0.6	0.6	0.6	0.6	0.6	0.6	0.6	0.62	0.66	0.69	0.72	0.77	0.81	0.86	0.91	0.96	0.97	0.99	1.01
563	1.35	1.36	1.37	1.39	1.42	1.46	1.47	1.47	1.48	1.48	1.47	1.5	1.52	1.56	1.57	1.58	1.58	1.6	1.58	1.56	1.56	1.54	1.54	1.56	1.63	1.46	1.32	1.13	0.97	0.77	0.8	0.78	0.81	0.78	0.76	0.73	0.72	0.72	0.73	0.77	0.82	0.88	0.95	1	1.03	1.06	1.08	1.07	1.05
564	1.74	1.72	1.77	1.8	1.8	1.8	1.8	1.8	1.8	1.8	1.72	1.65	1.63	1.62	1.66	1.53	1.37	1.17	0.99	0.79	0.78	0.76	0.74	0.71	0.71	0.69	0.7	0.72	0.74	0.76	0.79	0.81	0.85	0.89	0.92	0.94	0.99	1.05	1.1	1.15	1.2	1.22	1.23	1.25	1.27	1.3	1.33	1.35	1.38
565	1.74	1.72	1.77	1.8	1.8	1.8	1.8	1.8	1.8	1.8	1.72	1.65	1.63	1.62	1.66	1.53	1.37	1.17	0.99	0.79	0.78	0.76	0.74	0.71	0.71	0.69	0.7	0.72	0.74	0.76	0.79	0.81	0.85	0.89	0.92	0.94	0.99	1.05	1.1	1.15	1.2	1.22	1.23	1.25	1.27	1.3	1.33	1.35	1.38
566	1.53	1.52	1.52	1.5	1.45	1.43	1.41	1.39	1.4	1.32	1.17	1.01	0.83	0.71	0.68	0.69	0.7	0.74	0.71	0.68	0.67	0.7	0.71	0.73	0.74	0.76	0.77	0.79	0.82	0.85	0.88	0.91	0.94	0.96	0.98	1.01	1.05	1.07	1.09	1.1	1.11	1.14	1.18	1.24	1.29	1.33	1.37	1.39	1.39
567	1.53	1.52	1.52	1.5	1.45	1.43	1.41	1.39	1.4	1.32	1.17	1.01	0.83	0.71	0.68	0.69	0.7	0.74	0.71	0.68	0.67	0.7	0.71	0.73	0.74	0.76	0.77	0.79	0.82	0.85	0.88	0.91	0.94	0.96	0.98	1.01	1.05	1.07	1.09	1.1	1.11	1.14	1.18	1.24	1.29	1.33	1.37	1.39	1.39
568	0.77	0.77	0.78	0.81	0.87	0.91	0.95	0.99	0.99	1.02	1.06	1.07	1.08	1.11	1.11	1.14	1.14	1.15	1.14	1.11	1.05	1.05	1.09	1.14	1.21	1.27	1.29	1.26	1.24	1.21	1.19	1.22	1.26	1.16	1.03	0.89	0.74	0.6	0.61	0.62	0.63	0.62	0.61	0.6	0.6	0.6	0.6	0.6	0.6
569	0.77	0.77	0.78	0.81	0.87	0.91	0.95	0.99	0.99	1.02	1.06	1.07	1.08	1.11	1.11	1.14	1.14	1.15	1.14	1.11	1.05	1.05	1.09	1.14	1.21	1.27	1.29	1.26	1.24	1.21	1.19	1.22	1.26	1.16	1.03	0.89	0.74	0.6	0.61	0.62	0.63	0.62	0.61	0.6	0.6	0.6	0.6	0.6	0.6
570	1.47	1.46	1.46	1.41	1.42	1.48	1.52	1.54	1.6	1.61	1.6	1.59	1.59	1.56	1.53	1.48	1.45	1.44	1.3	1.15	1	0.88	0.73	0.71	0.69	0.68	0.63	0.6	0.6	0.6	0.6	0.63	0.67	0.7	0.71	0.72	0.73	0.74	0.78	0.82	0.87	0.91	0.95	0.98	1	1.01	1	0.98	0.97
571	1.47	1.46	1.46	1.41	1.42	1.48	1.52	1.54	1.6	1.61	1.6	1.59	1.59	1.56	1.53	1.48	1.45	1.44	1.3	1.15	1	0.88	0.73	0.71	0.69	0.68	0.63	0.6	0.6	0.6	0.6	0.63	0.67	0.7	0.71	0.72	0.73	0.74	0.78	0.82	0.87	0.91	0.95	0.98	1	1.01	1	0.98	0.97
572	1.11	1.15	1.2	1.25	1.3	1.36	1.43	1.48	1.5	1.53	1.53	1.5	1.48	1.49	1.51	1.56	1.61	1.67	1.7	1.72	1.73	1.71	1.7	1.69	1.68	1.66	1.68	1.71	1.74	1.71	1.7	1.65	1.63	1.59	1.62	1.68	1.76	1.78	1.72	1.55	1.33	1.11	0.96	0.87	0.87	0.87	0.85	0.8	0.77
573	1.11	1.15	1.2	1.25	1.3	1.36	1.43	1.48	1.5	1.53	1.53	1.5	1.48	1.49	1.51	1.56	1.61	1.67	1.7	1.72	1.73	1.71	1.7	1.69	1.68	1.66	1.68	1.71	1.74	1.71	1.7	1.65	1.63	1.59	1.62	1.68	1.76	1.78	1.72	1.55	1.33	1.11	0.96	0.87	0.87	0.87	0.85	0.8	0.77
574	1.35	1.36	1.41	1.43	1.44	1.45	1.49	1.53	1.56	1.56	1.57	1.58	1.58	1.58	1.61	1.62	1.6	1.58	1.54	1.5	1.48	1.49	1.29	1.16	0.99	0.85	0.69	0.73	0.69	0.68	0.6	0.6	0.6	0.6	0.6	0.6	0.6	0.6	0.64	0.68	0.72	0.76	0.79	0.83	0.87	0.91	0.93	0.95	0.97
575	1.35	1.36	1.41	1.43	1.44	1.45	1.49	1.53	1.56	1.56	1.57	1.58	1.58	1.58	1.61	1.62	1.6	1.58	1.54	1.5	1.48	1.49	1.29	1.16	0.99	0.85	0.69	0.73	0.69	0.68	0.6	0.6	0.6	0.6	0.6	0.6	0.6	0.6	0.64	0.68	0.72	0.76	0.79	0.83	0.87	0.91	0.93	0.95	0.97
576	1.08	1.08	1.1	1.13	1.16	1.18	1.21	1.21	1.22	1.24	1.27	1.31	1.37	1.4	1.45	1.45	1.46	1.48	1.5	1.53	1.59	1.6	1.6	1.58	1.54	1.5	1.51	1.52	1.58	1.63	1.67	1.68	1.71	1.65	1.46	1.24	1.01	0.81	0.68	0.65	0.65	0.68	0.64	0.6	0.6	0.6	0.6	0.61	0.64
577	1.08	1.08	1.1	1.13	1.16	1.18	1.21	1.21	1.22	1.24	1.27	1.31	1.37	1.4	1.45	1.45	1.46	1.48	1.5	1.53	1.59	1.6	1.6	1.58	1.54	1.5	1.51	1.52	1.58	1.63	1.67	1.68	1.71	1.65	1.46	1.24	1.01	0.81	0.68	0.65	0.65	0.68	0.64	0.6	0.6	0.6	0.6	0.61	0.64
578	1.08	1.08	1.1	1.13	1.16	1.18	1.21	1.21	1.22	1.24	1.27	1.31	1.37	1.4	1.45	1.45	1.46	1.48	1.5	1.53	1.59	1.6	1.6	1.58	1.54	1.5	1.51	1.52	1.58	1.63	1.67	1.68	1.71	1.65	1.46	1.24	1.06	0.87	0.74	0.72	0.72	0.7	0.63	0.6	0.6	0.6	0.6	0.6	0.6
579	1.23	1.29	1.34	1.39	1.41	1.38	1.36	1.39	1.39	1.38	1.41	1.41	1.4	1.38	1.43	1.52	1.61	1.67	1.78	1.77	1.74	1.77	1.79	1.79	1.8	1.8	1.8	1.8	1.8	1.79	1.75	1.73	1.76	1.79	1.8	1.8	1.6	1.38	1.17	1	0.85	0.87	0.88	0.86	0.8	0.76	0.72	0.7	0.7
580	1.45	1.44	1.43	1.43	1.44	1.46	1.46	1.46	1.49	1.49	1.5	1.54	1.56	1.6	1.66	1.7	1.72	1.74	1.71	1.67	1.65	1.63	1.62	1.61	1.59	1.56	1.54	1.53	1.36	1.2	1.02	0.83	0.7	0.72	0.71	0.7	0.7	0.64	0.6	0.6	0.6	0.6	0.6	0.62	0.65	0.67	0.69	0.71	0.74
581	1.36	1.37	1.4	1.41	1.5	1.58	1.73	1.8	1.8	1.8	1.8	1.74	1.63	1.58	1.4	1.25	1.15	1.01	0.86	0.85	0.82	0.76	0.73	0.7	0.69	0.7	0.73	0.76	0.79	0.82	0.84	0.86	0.89	0.91	0.94	0.97	0.99	1	0.99	0.98	0.97	0.97	0.98	0.99	1.03	1.03	1.05	1.05	1.08
582	1.36	1.37	1.4	1.41	1.5	1.58	1.73	1.8	1.8	1.8	1.8	1.74	1.63	1.58	1.4	1.25	1.15	1.01	0.86	0.85	0.82	0.76	0.73	0.7	0.69	0.7	0.73	0.76	0.79	0.82	0.84	0.86	0.89	0.91	0.94	0.97	0.99	1	0.99	0.98	0.97	0.97	0.98	0.99	1.03	1.03	1.05	1.05	1.08
583	1.29	1.33	1.43	1.51	1.54	1.58	1.6	1.62	1.63	1.62	1.62	1.59	1.57	1.58	1.6	1.64	1.68	1.71	1.74	1.79	1.8	1.8	1.8	1.8	1.8	1.8	1.8	1.8	1.8	1.8	1.8	1.8	1.8	1.8	1.8	1.8	1.65	1.46	1.26	1.08	0.9	0.92	0.92	0.92	0.88	0.83	0.81	0.8	0.81
584	1.8	1.8	1.8	1.77	1.74	1.76	1.77	1.78	1.79	1.8	1.8	1.78	1.77	1.75	1.75	1.75	1.72	1.68	1.71	1.7	1.47	1.31	1.16	0.98	0.81	0.86	0.87	0.87	0.85	0.82	0.8	0.78	0.77	0.75	0.74	0.74	0.74	0.75	0.78	0.81	0.84	0.88	0.9	0.92	0.95	0.98	1.01	1.05	1.08
585	1.8	1.8	1.8	1.77	1.74	1.76	1.77	1.78	1.79	1.8	1.8	1.78	1.77	1.75	1.75	1.75	1.72	1.68	1.71	1.7	1.47	1.31	1.16	0.98	0.81	0.86	0.87	0.87	0.85	0.82	0.8	0.78	0.77	0.75	0.74	0.74	0.74	0.75	0.78	0.81	0.84	0.88	0.9	0.92	0.95	0.98	1.01	1.05	1.08
586	1.44	1.45	1.42	1.41	1.44	1.46	1.48	1.45	1.44	1.41	1.43	1.42	1.51	1.58	1.64	1.63	1.65	1.63	1.59	1.55	1.6	1.4	1.25	1.12	0.96	0.77	0.78	0.75	0.71	0.68	0.64	0.61	0.6	0.61	0.64	0.67	0.72	0.78	0.84	0.88	0.92	0.95	0.97	1	1.05	1.11	1.15	1.2	1.25
587	1.43	1.44	1.44	1.45	1.45	1.46	1.49	1.52	1.54	1.58	1.63	1.66	1.71	1.76	1.79	1.78	1.77	1.74	1.71	1.68	1.63	1.61	1.6	1.59	1.58	1.61	1.65	1.67	1.72	1.78	1.8	1.8	1.63	1.44	1.23	1.07	0.87	0.88	0.86	0.85	0.81	0.78	0.74	0.71	0.7	0.69	0.69	0.7	0.73
588	1.36	1.37	1.39	1.4	1.39	1.39	1.4	1.38	1.35	1.37	1.35	1.32	1.32	1.32	1.27	1.3	1.16	1	0.85	0.73	0.6	0.6	0.6	0.6	0.6	0.6	0.6	0.6	0.6	0.6	0.6	0.6	0.6	0.6	0.6	0.6	0.6	0.6	0.63	0.65	0.65	0.64	0.63	0.63	0.65	0.68	0.72	0.75	0.79
589	1.35	1.36	1.38	1.4	1.44	1.47	1.45	1.38	1.35	1.34	1.34	1.37	1.41	1.43	1.43	1.46	1.51	1.52	1.52	1.5	1.45	1.41	1.4	1.43	1.49	1.55	1.4	1.27	1.12	0.92	0.75	0.74	0.7	0.63	0.61	0.6	0.6	0.6	0.6	0.6	0.6	0.6	0.6	0.6	0.6	0.62	0.66	0.69	0.71
590	1.35	1.36	1.38	1.4	1.44	1.47	1.45	1.38	1.35	1.34	1.34	1.37	1.41	1.43	1.43	1.46	1.51	1.52	1.52	1.5	1.45	1.41	1.4	1.43	1.49	1.55	1.4	1.27	1.12	0.92	0.75	0.74	0.7	0.63	0.61	0.6	0.6	0.6	0.6	0.6	0.6	0.6	0.6	0.6	0.6	0.62	0.66	0.69	0.71
591	1.32	1.33	1.34	1.34	1.34	1.35	1.36	1.4	1.4	1.42	1.42	1.45	1.47	1.51	1.54	1.54	1.53	1.55	1.61	1.65	1.67	1.71	1.72	1.69	1.68	1.7	1.71	1.71	1.73	1.74	1.74	1.74	1.54	1.35	1.17	0.98	0.82	0.84	0.84	0.82	0.81	0.77	0.73	0.72	0.75	0.8	0.85	0.9	0.95
592	1.13	1.11	1.15	1.17	1.24	1.28	1.33	1.32	1.31	1.29	1.26	1.22	1.23	1.24	1.22	1.24	1.28	1.28	1.27	1.16	1.03	0.9	0.8	0.67	0.67	0.65	0.62	0.6	0.6	0.6	0.6	0.6	0.6	0.6	0.6	0.6	0.6	0.6	0.63	0.65	0.67	0.7	0.73	0.75	0.79	0.81	0.82	0.83	0.85
593	1.13	1.11	1.15	1.17	1.24	1.28	1.33	1.32	1.31	1.29	1.26	1.22	1.23	1.24	1.22	1.24	1.28	1.28	1.27	1.16	1.03	0.9	0.8	0.67	0.67	0.65	0.62	0.6	0.6	0.6	0.6	0.6	0.6	0.6	0.6	0.6	0.6	0.6	0.63	0.65	0.67	0.7	0.73	0.75	0.79	0.81	0.82	0.83	0.85
594	1.21	1.27	1.28	1.32	1.29	1.29	1.26	1.24	1.21	1.21	1.19	1.18	1.17	1.15	1.15	1.14	1.14	1.16	1.16	1.2	1.23	1.25	1.25	1.31	1.33	1.33	1.3	1.28	1.1	0.91	0.73	0.6	0.6	0.6	0.6	0.6	0.6	0.6	0.61	0.63	0.63	0.6	0.6	0.6	0.6	0.6	0.6	0.6	0.6
595	1.61	1.59	1.55	1.5	1.53	1.52	1.48	1.49	1.54	1.47	1.43	1.43	1.38	1.35	1.38	1.45	1.32	1.2	1.01	0.86	0.68	0.7	0.68	0.71	0.67	0.65	0.63	0.64	0.66	0.69	0.72	0.75	0.78	0.81	0.84	0.88	0.9	0.92	0.93	0.95	0.98	1.01	1.03	1.06	1.1	1.13	1.15	1.2	1.21
596	1.06	1.14	1.22	1.28	1.32	1.34	1.35	1.35	1.35	1.38	1.41	1.44	1.45	1.49	1.52	1.55	1.57	1.6	1.59	1.57	1.56	1.54	1.51	1.51	1.51	1.5	1.5	1.52	1.52	1.51	1.52	1.58	1.61	1.68	1.75	1.8	1.64	1.45	1.22	1.01	0.78	0.78	0.78	0.76	0.7	0.67	0.64	0.63	0.66
597	1.06	1.14	1.22	1.28	1.32	1.34	1.35	1.35	1.35	1.38	1.41	1.44	1.45	1.49	1.52	1.55	1.57	1.6	1.59	1.57	1.56	1.54	1.51	1.51	1.51	1.5	1.5	1.52	1.52	1.51	1.52	1.58	1.61	1.68	1.75	1.8	1.64	1.45	1.22	1.01	0.78	0.78	0.78	0.76	0.7	0.67	0.64	0.63	0.66
598	1.49	1.52	1.53	1.58	1.61	1.61	1.6	1.6	1.58	1.56	1.55	1.52	1.5	1.47	1.42	1.37	1.38	1.37	1.35	1.36	1.4	1.43	1.45	1.49	1.53	1.56	1.59	1.62	1.57	1.41	1.26	1.09	0.92	0.83	0.82	0.78	0.73	0.67	0.61	0.6	0.6	0.6	0.6	0.6	0.6	0.6	0.64	0.68	0.72
599	0.98	1.02	1.06	1.1	1.15	1.22	1.26	1.3	1.36	1.41	1.44	1.47	1.5	1.52	1.54	1.57	1.59	1.6	1.59	1.62	1.58	1.56	1.53	1.55	1.5	1.52	1.58	1.67	1.72	1.76	1.8	1.8	1.8	1.8	1.8	1.8	1.8	1.8	1.7	1.47	1.17	0.94	0.74	0.74	0.73	0.76	0.71	0.63	0.61
600	0.98	1.02	1.06	1.1	1.15	1.22	1.26	1.3	1.36	1.41	1.44	1.47	1.5	1.52	1.54	1.57	1.59	1.6	1.59	1.62	1.58	1.56	1.53	1.55	1.5	1.52	1.58	1.67	1.72	1.76	1.8	1.8	1.8	1.8	1.8	1.8	1.8	1.8	1.7	1.47	1.17	0.94	0.74	0.74	0.73	0.76	0.71	0.63	0.61
601	1.73	1.58	1.42	1.24	1.01	0.8	0.82	0.81	0.8	0.78	0.76	0.72	0.68	0.64	0.6	0.6	0.6	0.64	0.69	0.73	0.78	0.83	0.89	0.96	1.04	1.08	1.09	1.1	1.09	1.08	1.1	1.11	1.13	1.17	1.21	1.26	1.34	1.41	1.44	1.48	1.5	1.5	1.51	1.54	1.55	1.56	1.57	1.57	1.58
602	1.73	1.58	1.42	1.24	1.01	0.8	0.82	0.81	0.8	0.78	0.76	0.72	0.68	0.64	0.6	0.6	0.6	0.64	0.69	0.73	0.78	0.83	0.89	0.96	1.04	1.08	1.09	1.1	1.09	1.08	1.1	1.11	1.13	1.17	1.21	1.26	1.34	1.41	1.44	1.48	1.5	1.5	1.51	1.54	1.55	1.56	1.57	1.57	1.58
603	1.29	1.34	1.37	1.39	1.41	1.41	1.42	1.46	1.5	1.56	1.64	1.69	1.73	1.77	1.73	1.68	1.63	1.59	1.55	1.53	1.5	1.46	1.45	1.42	1.42	1.45	1.49	1.5	1.55	1.62	1.45	1.29	1.08	0.9	0.74	0.78	0.78	0.8	0.77	0.68	0.62	0.6	0.61	0.65	0.72	0.76	0.79	0.8	0.83
604	1.29	1.34	1.37	1.39	1.41	1.41	1.42	1.46	1.5	1.56	1.64	1.69	1.73	1.77	1.73	1.68	1.63	1.59	1.55	1.53	1.5	1.46	1.45	1.42	1.42	1.45	1.49	1.5	1.55	1.62	1.45	1.29	1.08	0.9	0.74	0.78	0.78	0.8	0.77	0.68	0.62	0.6	0.61	0.65	0.72	0.76	0.79	0.8	0.83
605	1.49	1.47	1.47	1.44	1.42	1.42	1.45	1.43	1.38	1.36	1.33	1.28	1.25	1.26	1.27	1.28	1.34	1.4	1.49	1.58	1.62	1.49	1.34	1.11	0.89	0.71	0.67	0.62	0.6	0.6	0.6	0.6	0.6	0.6	0.62	0.65	0.7	0.73	0.77	0.81	0.85	0.89	1	1.07	1.08	1.05	0.99	0.94	0.9
606	1.2	1.19	1.19	1.21	1.22	1.24	1.27	1.29	1.3	1.33	1.35	1.37	1.36	1.34	1.32	1.29	1.3	1.33	1.38	1.41	1.44	1.47	1.47	1.45	1.48	1.47	1.47	1.48	1.51	1.54	1.58	1.62	1.69	1.74	1.75	1.8	1.65	1.46	1.27	1.1	0.91	0.91	0.9	0.87	0.83	0.78	0.76	0.76	0.77
607	1.02	1.06	1.08	1.1	1.11	1.14	1.17	1.22	1.26	1.29	1.29	1.3	1.3	1.3	1.3	1.33	1.34	1.39	1.41	1.44	1.45	1.45	1.42	1.4	1.37	1.38	1.39	1.41	1.43	1.47	1.51	1.53	1.55	1.59	1.58	1.41	1.24	1.08	0.9	0.77	0.76	0.74	0.73	0.7	0.67	0.63	0.63	0.63	0.65
608	1.02	1.06	1.08	1.1	1.11	1.14	1.17	1.22	1.26	1.29	1.29	1.3	1.3	1.3	1.3	1.33	1.34	1.39	1.41	1.44	1.45	1.45	1.42	1.4	1.37	1.38	1.39	1.41	1.43	1.47	1.51	1.53	1.55	1.59	1.58	1.41	1.24	1.08	0.9	0.77	0.76	0.74	0.73	0.7	0.67	0.63	0.63	0.63	0.65
609	1.52	1.59	1.65	1.66	1.64	1.63	1.6	1.58	1.56	1.56	1.54	1.5	1.47	1.47	1.48	1.48	1.53	1.54	1.37	1.21	1.05	0.88	0.74	0.75	0.72	0.71	0.64	0.6	0.6	0.6	0.6	0.6	0.6	0.6	0.61	0.64	0.7	0.76	0.8	0.82	0.82	0.81	0.81	0.84	0.88	0.92	0.95	0.98	0.99
610	1.52	1.59	1.65	1.66	1.64	1.63	1.6	1.58	1.56	1.56	1.54	1.5	1.47	1.47	1.48	1.48	1.53	1.54	1.37	1.21	1.05	0.88	0.74	0.75	0.72	0.71	0.64	0.6	0.6	0.6	0.6	0.6	0.6	0.6	0.61	0.64	0.7	0.76	0.8	0.82	0.82	0.81	0.81	0.84	0.88	0.92	0.95	0.98	0.99
611	1.48	1.46	1.44	1.42	1.37	1.33	1.3	1.26	1.24	1.28	1.35	1.41	1.48	1.5	1.49	1.46	1.43	1.42	1.43	1.4	1.39	1.39	1.39	1.44	1.42	1.4	1.39	1.36	1.3	1.33	1.34	1.27	1.1	0.91	0.79	0.68	0.6	0.64	0.68	0.66	0.63	0.62	0.63	0.62	0.62	0.63	0.65	0.66	0.7
612	1.48	1.46	1.44	1.42	1.37	1.33	1.3	1.26	1.24	1.28	1.35	1.41	1.48	1.5	1.49	1.46	1.43	1.42	1.43	1.4	1.39	1.39	1.39	1.44	1.42	1.4	1.39	1.36	1.3	1.33	1.34	1.27	1.1	0.91	0.79	0.68	0.6	0.64	0.68	0.66	0.63	0.62	0.63	0.62	0.62	0.63	0.65	0.66	0.7
613	1.26	1.28	1.31	1.36	1.4	1.42	1.4	1.4	1.39	1.41	1.42	1.45	1.47	1.47	1.49	1.51	1.51	1.49	1.47	1.44	1.4	1.41	1.42	1.41	1.26	1.15	0.98	0.8	0.68	0.69	0.68	0.69	0.71	0.69	0.68	0.66	0.65	0.64	0.66	0.67	0.7	0.72	0.74	0.74	0.74	0.74	0.74	0.76	0.81
614	1.26	1.28	1.31	1.36	1.4	1.42	1.4	1.4	1.39	1.41	1.42	1.45	1.47	1.47	1.49	1.51	1.51	1.49	1.47	1.44	1.4	1.41	1.42	1.41	1.26	1.15	0.98	0.8	0.68	0.69	0.68	0.69	0.71	0.69	0.68	0.66	0.65	0.64	0.66	0.67	0.7	0.72	0.74	0.74	0.74	0.74	0.74	0.76	0.81
615	1.3	1.31	1.31	1.3	1.29	1.27	1.24	1.24	1.27	1.29	1.32	1.37	1.39	1.41	1.42	1.44	1.43	1.42	1.43	1.44	1.45	1.49	1.53	1.39	1.26	1.07	0.9	0.76	0.76	0.73	0.75	0.72	0.67	0.65	0.63	0.63	0.65	0.68	0.71	0.75	0.79	0.81	0.84	0.85	0.87	0.89	0.93	0.99	1.05
616	1.3	1.31	1.31	1.3	1.29	1.27	1.24	1.24	1.27	1.29	1.32	1.37	1.39	1.41	1.42	1.44	1.43	1.42	1.43	1.44	1.45	1.49	1.53	1.39	1.26	1.07	0.9	0.76	0.76	0.73	0.75	0.72	0.67	0.65	0.63	0.63	0.65	0.68	0.71	0.75	0.79	0.81	0.84	0.85	0.87	0.89	0.93	0.99	1.05
617	1.69	1.65	1.62	1.62	1.63	1.64	1.65	1.66	1.65	1.62	1.58	1.56	1.53	1.52	1.34	1.19	1.06	0.91	0.77	0.79	0.79	0.76	0.74	0.72	0.71	0.72	0.74	0.78	0.83	0.89	0.94	0.99	1.03	1.06	1.07	1.09	1.1	1.11	1.13	1.14	1.16	1.21	1.24	1.28	1.32	1.37	1.4	1.42	1.43
618	1.69	1.65	1.62	1.62	1.63	1.64	1.65	1.66	1.65	1.62	1.58	1.56	1.53	1.52	1.34	1.19	1.06	0.91	0.77	0.79	0.79	0.76	0.74	0.72	0.71	0.72	0.74	0.78	0.83	0.89	0.94	0.99	1.03	1.06	1.07	1.09	1.1	1.11	1.13	1.14	1.16	1.21	1.24	1.28	1.32	1.37	1.4	1.42	1.43
619	1.26	1.32	1.38	1.41	1.43	1.43	1.44	1.46	1.52	1.58	1.65	1.69	1.71	1.71	1.7	1.67	1.67	1.68	1.69	1.69	1.71	1.75	1.77	1.76	1.73	1.75	1.75	1.53	1.36	1.22	1.04	0.84	0.85	0.84	0.8	0.76	0.73	0.72	0.75	0.78	0.83	0.88	0.92	0.94	0.97	0.99	1.02	1.04	1.07
620	1.65	1.67	1.67	1.68	1.68	1.67	1.68	1.72	1.75	1.79	1.8	1.8	1.8	1.8	1.77	1.73	1.68	1.63	1.58	1.57	1.55	1.54	1.55	1.55	1.55	1.58	1.6	1.63	1.65	1.63	1.45	1.3	1.12	0.98	0.86	0.89	0.88	0.86	0.83	0.8	0.78	0.76	0.75	0.76	0.78	0.82	0.87	0.91	0.97
621	1.36	1.35	1.29	1.19	1.1	1.06	1.1	1.15	1.17	1.21	1.28	1.3	1.26	1.29	1.3	1.25	1.22	1.26	1.28	1.32	1.27	1.17	1.01	0.81	0.66	0.6	0.6	0.6	0.64	0.62	0.61	0.61	0.61	0.62	0.63	0.65	0.67	0.69	0.73	0.76	0.8	0.83	0.86	0.86	0.89	0.92	0.96	0.99	1.02
622	1.36	1.35	1.29	1.19	1.1	1.06	1.1	1.15	1.17	1.21	1.28	1.3	1.26	1.29	1.3	1.25	1.22	1.26	1.28	1.32	1.27	1.17	1.01	0.81	0.66	0.6	0.6	0.6	0.64	0.62	0.61	0.61	0.61	0.62	0.63	0.65	0.67	0.69	0.73	0.76	0.8	0.83	0.86	0.86	0.89	0.92	0.96	0.99	1.02
623	1.23	1.25	1.25	1.25	1.25	1.26	1.28	1.31	1.35	1.38	1.41	1.45	1.47	1.47	1.5	1.5	1.52	1.51	1.52	1.55	1.57	1.56	1.61	1.65	1.67	1.7	1.74	1.74	1.77	1.8	1.8	1.65	1.45	1.22	0.93	0.68	0.7	0.71	0.7	0.72	0.68	0.62	0.6	0.6	0.6	0.6	0.6	0.6	0.61
624	1.23	1.25	1.25	1.25	1.25	1.26	1.28	1.31	1.35	1.38	1.41	1.45	1.47	1.47	1.5	1.5	1.52	1.51	1.52	1.55	1.57	1.56	1.61	1.65	1.67	1.7	1.74	1.74	1.77	1.8	1.8	1.65	1.45	1.22	0.93	0.68	0.7	0.71	0.7	0.72	0.68	0.62	0.6	0.6	0.6	0.6	0.6	0.6	0.61
625	1.28	1.29	1.31	1.34	1.36	1.39	1.42	1.45	1.46	1.47	1.5	1.5	1.49	1.49	1.47	1.43	1.42	1.43	1.44	1.46	1.48	1.48	1.45	1.4	1.36	1.33	1.32	1.35	1.41	1.49	1.57	1.68	1.73	1.78	1.58	1.4	1.17	1	0.81	0.84	0.82	0.83	0.78	0.74	0.71	0.7	0.71	0.74	0.75
626	1.23	1.28	1.33	1.33	1.32	1.35	1.38	1.4	1.45	1.46	1.43	1.39	1.35	1.34	1.38	1.43	1.45	1.5	1.5	1.5	1.5	1.5	1.48	1.5	1.52	1.5	1.53	1.53	1.51	1.51	1.53	1.52	1.48	1.45	1.29	1.11	0.99	0.89	0.75	0.71	0.68	0.62	0.6	0.6	0.6	0.6	0.6	0.6	0.6
627	1.71	1.72	1.71	1.69	1.68	1.68	1.66	1.65	1.67	1.66	1.66	1.62	1.6	1.59	1.4	1.24	1.1	0.9	0.75	0.8	0.79	0.8	0.81	0.77	0.7	0.66	0.63	0.62	0.63	0.65	0.68	0.72	0.78	0.82	0.89	0.92	0.95	1	1.03	1.07	1.12	1.16	1.17	1.17	1.13	1.09	1.07	1.07	1.06
628	1.71	1.72	1.71	1.69	1.68	1.68	1.66	1.65	1.67	1.66	1.66	1.62	1.6	1.59	1.4	1.24	1.1	0.9	0.75	0.8	0.79	0.8	0.81	0.77	0.7	0.66	0.63	0.62	0.63	0.65	0.68	0.72	0.78	0.82	0.89	0.92	0.95	1	1.03	1.07	1.12	1.16	1.17	1.17	1.13	1.09	1.07	1.07	1.06
629	1.69	1.7	1.72	1.74	1.76	1.8	1.8	1.8	1.8	1.8	1.8	1.8	1.8	1.8	1.8	1.8	1.8	1.8	1.8	1.8	1.8	1.8	1.8	1.8	1.79	1.55	1.27	1.01	0.75	0.74	0.73	0.71	0.66	0.62	0.6	0.6	0.6	0.6	0.62	0.64	0.68	0.73	0.78	0.82	0.89	0.96	1.02	1.09	1.16
630	1.69	1.7	1.72	1.74	1.76	1.8	1.8	1.8	1.8	1.8	1.8	1.8	1.8	1.8	1.8	1.8	1.8	1.8	1.8	1.8	1.8	1.8	1.8	1.8	1.79	1.55	1.27	1.01	0.75	0.74	0.73	0.71	0.66	0.62	0.6	0.6	0.6	0.6	0.62	0.64	0.68	0.73	0.78	0.82	0.89	0.96	1.02	1.09	1.16
631	0.82	0.86	0.93	0.99	1	1.08	1.11	1.11	1.17	1.2	1.21	1.28	1.22	1.19	1.21	1.22	1.16	1.17	1	0.82	0.65	0.6	0.6	0.6	0.61	0.65	0.61	0.6	0.6	0.6	0.6	0.6	0.6	0.61	0.63	0.65	0.7	0.74	0.78	0.82	0.86	0.87	0.89	0.91	0.93	0.95	0.98	1.02	1.06
632	0.82	0.86	0.93	0.99	1	1.08	1.11	1.11	1.17	1.2	1.21	1.28	1.22	1.19	1.21	1.22	1.16	1.17	1	0.82	0.65	0.6	0.6	0.6	0.61	0.65	0.61	0.6	0.6	0.6	0.6	0.6	0.6	0.61	0.63	0.65	0.7	0.74	0.78	0.82	0.86	0.87	0.89	0.91	0.93	0.95	0.98	1.02	1.06
633	0.73	0.77	0.82	0.86	0.86	0.95	0.97	0.97	1.02	1.04	1.03	1.09	1.03	1.01	1.04	1.05	1.02	1.07	0.93	0.78	0.63	0.6	0.6	0.6	0.61	0.65	0.61	0.6	0.6	0.6	0.6	0.6	0.6	0.61	0.62	0.64	0.68	0.72	0.77	0.81	0.85	0.87	0.88	0.89	0.91	0.91	0.93	0.95	0.99
634	0.73	0.77	0.82	0.86	0.86	0.95	0.97	0.97	1.02	1.04	1.03	1.09	1.03	1.01	1.04	1.05	1.02	1.07	0.93	0.78	0.63	0.6	0.6	0.6	0.61	0.65	0.61	0.6	0.6	0.6	0.6	0.6	0.6	0.61	0.62	0.64	0.68	0.72	0.77	0.81	0.85	0.87	0.88	0.89	0.91	0.91	0.93	0.95	0.99
635	1.58	1.59	1.59	1.56	1.53	1.51	1.47	1.47	1.5	1.52	1.5	1.52	1.55	1.57	1.61	1.67	1.71	1.74	1.73	1.53	1.31	1.12	0.91	0.73	0.7	0.7	0.66	0.62	0.6	0.6	0.6	0.6	0.6	0.6	0.6	0.63	0.67	0.71	0.75	0.8	0.84	0.88	0.93	0.99	1.05	1.1	1.16	1.18	1.19
636	1.23	1.24	1.27	1.31	1.33	1.34	1.38	1.38	1.37	1.41	1.46	1.49	1.53	1.57	1.57	1.57	1.58	1.58	1.59	1.6	1.61	1.42	1.24	1.03	0.8	0.65	0.65	0.65	0.65	0.66	0.61	0.6	0.6	0.6	0.6	0.6	0.63	0.66	0.69	0.7	0.71	0.74	0.78	0.84	0.9	0.96	1.01	1.04	1.07
637	1.23	1.24	1.27	1.31	1.33	1.34	1.38	1.38	1.37	1.41	1.46	1.49	1.53	1.57	1.57	1.57	1.58	1.58	1.59	1.6	1.61	1.42	1.24	1.03	0.8	0.65	0.65	0.65	0.65	0.66	0.61	0.6	0.6	0.6	0.6	0.6	0.63	0.66	0.69	0.7	0.71	0.74	0.78	0.84	0.9	0.96	1.01	1.04	1.07
638	1.49	1.49	1.49	1.52	1.53	1.56	1.6	1.59	1.61	1.64	1.63	1.63	1.66	1.65	1.63	1.6	1.58	1.39	1.23	1.07	0.93	0.81	0.8	0.77	0.72	0.68	0.64	0.62	0.62	0.62	0.61	0.61	0.61	0.62	0.64	0.67	0.7	0.74	0.77	0.81	0.84	0.85	0.89	0.91	0.95	0.97	1.01	1.04	1.06
639	1.49	1.49	1.49	1.52	1.53	1.56	1.6	1.59	1.61	1.64	1.63	1.63	1.66	1.65	1.63	1.6	1.58	1.39	1.23	1.07	0.93	0.81	0.8	0.77	0.72	0.68	0.64	0.62	0.62	0.62	0.61	0.61	0.61	0.62	0.64	0.67	0.7	0.74	0.77	0.81	0.84	0.85	0.89	0.91	0.95	0.97	1.01	1.04	1.06
640	1.63	1.71	1.76	1.77	1.74	1.7	1.69	1.66	1.68	1.8	1.8	1.8	1.8	1.8	1.8	1.8	1.54	1.31	1.06	0.88	0.74	0.79	0.78	0.83	0.81	0.79	0.78	0.79	0.78	0.77	0.77	0.79	0.82	0.85	0.89	0.92	0.96	0.98	1	1.03	1.05	1.08	1.12	1.2	1.24	1.3	1.31	1.31	1.27
641	1.63	1.71	1.76	1.77	1.74	1.7	1.69	1.66	1.68	1.8	1.8	1.8	1.8	1.8	1.8	1.8	1.54	1.31	1.06	0.88	0.74	0.79	0.78	0.83	0.81	0.79	0.78	0.79	0.78	0.77	0.77	0.79	0.82	0.85	0.89	0.92	0.96	0.98	1	1.03	1.05	1.08	1.12	1.2	1.24	1.3	1.31	1.31	1.27
642	1.21	1.14	1.15	1.21	1.31	1.49	1.61	1.63	1.61	1.57	1.55	1.57	1.61	1.64	1.63	1.61	1.55	1.52	1.5	1.52	1.57	1.47	1.34	1.16	0.99	0.81	0.79	0.77	0.78	0.75	0.68	0.62	0.6	0.6	0.6	0.6	0.63	0.65	0.68	0.73	0.77	0.8	0.85	0.88	0.89	0.91	0.92	0.95	0.97
643	1.26	1.28	1.31	1.36	1.4	1.42	1.4	1.4	1.39	1.41	1.42	1.45	1.47	1.47	1.49	1.51	1.51	1.49	1.47	1.44	1.4	1.41	1.42	1.41	1.26	1.15	0.98	0.77	0.66	0.67	0.65	0.63	0.68	0.63	0.6	0.6	0.6	0.6	0.6	0.62	0.66	0.71	0.75	0.78	0.79	0.81	0.83	0.9	0.96
644	1.26	1.28	1.31	1.36	1.4	1.42	1.4	1.4	1.39	1.41	1.42	1.45	1.47	1.47	1.49	1.51	1.51	1.49	1.47	1.44	1.4	1.41	1.42	1.41	1.26	1.15	0.98	0.77	0.66	0.67	0.65	0.63	0.68	0.63	0.6	0.6	0.6	0.6	0.6	0.62	0.66	0.71	0.75	0.78	0.79	0.81	0.83	0.9	0.96
645	1.29	1.28	1.23	1.18	1.13	1.07	1.07	1.12	1.15	1.2	1.26	1.25	1.28	1.27	1.25	1.09	0.97	0.77	0.66	0.6	0.6	0.6	0.61	0.6	0.6	0.6	0.6	0.6	0.6	0.6	0.6	0.6	0.6	0.6	0.6	0.62	0.65	0.67	0.67	0.67	0.66	0.66	0.65	0.67	0.7	0.75	0.76	0.78	0.81
646	1.29	1.28	1.23	1.18	1.13	1.07	1.07	1.12	1.15	1.2	1.26	1.25	1.28	1.27	1.25	1.09	0.97	0.77	0.66	0.6	0.6	0.6	0.61	0.6	0.6	0.6	0.6	0.6	0.6	0.6	0.6	0.6	0.6	0.6	0.6	0.62	0.65	0.67	0.67	0.67	0.66	0.66	0.65	0.67	0.7	0.75	0.76	0.78	0.81
647	1.51	1.48	1.46	1.44	1.41	1.43	1.46	1.46	1.49	1.53	1.56	1.59	1.61	1.61	1.61	1.59	1.6	1.62	1.6	1.59	1.62	1.61	1.66	1.57	1.43	1.24	1.07	0.84	0.78	0.77	0.76	0.74	0.7	0.66	0.62	0.62	0.6	0.63	0.68	0.69	0.66	0.65	0.6	0.6	0.6	0.6	0.6	0.6	0.6
648	1.51	1.48	1.46	1.44	1.41	1.43	1.46	1.46	1.49	1.53	1.56	1.59	1.61	1.61	1.61	1.59	1.6	1.62	1.6	1.59	1.62	1.61	1.66	1.57	1.43	1.24	1.07	0.84	0.78	0.77	0.76	0.74	0.7	0.66	0.62	0.62	0.6	0.63	0.68	0.69	0.66	0.65	0.6	0.6	0.6	0.6	0.6	0.6	0.6
649	1.75	1.8	1.8	1.77	1.76	1.7	1.65	1.62	1.63	1.6	1.57	1.51	1.48	1.45	1.46	1.5	1.54	1.57	1.62	1.68	1.71	1.73	1.73	1.54	1.32	1.15	0.99	0.82	0.81	0.8	0.74	0.68	0.63	0.61	0.61	0.62	0.64	0.65	0.68	0.7	0.73	0.78	0.83	0.88	0.95	1.01	1.07	1.12	1.17
650	0.64	0.62	0.6	0.6	0.6	0.6	0.6	0.6	0.6	0.6	0.6	0.6	0.6	0.6	0.6	0.6	0.6	0.6	0.6	0.6	0.62	0.65	0.68	0.72	0.75	0.78	0.8	0.81	0.81	0.81	0.83	0.85	0.86	0.89	0.91	0.9	0.9	0.91	0.9	0.92	0.94	0.95	0.96	0.99	1	1.02	1.03	1.04	1.05
651	0.64	0.62	0.6	0.6	0.6	0.6	0.6	0.6	0.6	0.6	0.6	0.6	0.6	0.6	0.6	0.6	0.6	0.6	0.6	0.6	0.62	0.65	0.68	0.72	0.75	0.78	0.8	0.81	0.81	0.81	0.83	0.85	0.86	0.89	0.91	0.9	0.9	0.91	0.9	0.92	0.94	0.95	0.96	0.99	1	1.02	1.03	1.04	1.05
652	1.29	1.31	1.33	1.35	1.37	1.4	1.45	1.49	1.52	1.52	1.51	1.5	1.5	1.52	1.54	1.55	1.54	1.51	1.49	1.47	1.49	1.51	1.56	1.6	1.64	1.66	1.68	1.68	1.7	1.5	1.33	1.16	1.01	0.84	0.85	0.84	0.82	0.76	0.71	0.69	0.68	0.69	0.7	0.72	0.75	0.78	0.8	0.85	0.9
653	1.52	1.53	1.53	1.56	1.57	1.57	1.58	1.61	1.63	1.69	1.74	1.76	1.74	1.72	1.69	1.67	1.68	1.73	1.8	1.61	1.42	1.22	0.99	0.78	0.81	0.81	0.78	0.76	0.69	0.64	0.61	0.6	0.6	0.6	0.6	0.6	0.62	0.7	0.78	0.85	0.9	0.93	0.94	0.95	1.02	1.09	1.17	1.24	1.3
654	1.52	1.53	1.53	1.56	1.57	1.57	1.58	1.61	1.63	1.69	1.74	1.76	1.74	1.72	1.69	1.67	1.68	1.73	1.8	1.61	1.42	1.22	0.99	0.78	0.81	0.81	0.78	0.76	0.69	0.64	0.61	0.6	0.6	0.6	0.6	0.6	0.62	0.7	0.78	0.85	0.9	0.93	0.94	0.95	1.02	1.09	1.17	1.24	1.3
655	1.1	1.13	1.15	1.17	1.21	1.25	1.28	1.32	1.34	1.31	1.3	1.31	1.29	1.3	1.35	1.35	1.37	1.37	1.35	1.36	1.4	1.43	1.46	1.49	1.51	1.54	1.57	1.65	1.71	1.75	1.78	1.76	1.72	1.69	1.66	1.51	1.34	1.14	0.95	0.8	0.77	0.76	0.75	0.73	0.66	0.61	0.6	0.6	0.6
656	1.1	1.13	1.15	1.17	1.21	1.25	1.28	1.32	1.34	1.31	1.3	1.31	1.29	1.3	1.35	1.35	1.37	1.37	1.35	1.36	1.4	1.43	1.46	1.49	1.51	1.54	1.57	1.65	1.71	1.75	1.78	1.76	1.72	1.69	1.66	1.51	1.34	1.14	0.95	0.8	0.77	0.76	0.75	0.73	0.66	0.61	0.6	0.6	0.6
657	1.25	1.29	1.33	1.35	1.38	1.43	1.46	1.51	1.54	1.52	1.52	1.53	1.49	1.47	1.46	1.44	1.43	1.46	1.45	1.47	1.49	1.49	1.51	1.51	1.34	1.14	0.98	0.83	0.73	0.75	0.76	0.74	0.7	0.67	0.66	0.66	0.67	0.67	0.68	0.72	0.76	0.8	0.86	0.91	0.93	0.96	1	1.05	1.07
658	1.18	1.05	0.92	0.79	0.81	0.77	0.75	0.71	0.65	0.62	0.61	0.61	0.62	0.62	0.63	0.65	0.68	0.72	0.78	0.85	0.9	0.98	1.02	1.06	1.08	1.11	1.12	1.15	1.17	1.2	1.21	1.22	1.23	1.25	1.26	1.29	1.35	1.39	1.42	1.44	1.44	1.43	1.42	1.41	1.42	1.43	1.46	1.49	1.5
659	1.18	1.05	0.92	0.79	0.81	0.77	0.75	0.71	0.65	0.62	0.61	0.61	0.62	0.62	0.63	0.65	0.68	0.72	0.78	0.85	0.9	0.98	1.02	1.06	1.08	1.11	1.12	1.15	1.17	1.2	1.21	1.22	1.23	1.25	1.26	1.29	1.35	1.39	1.42	1.44	1.44	1.43	1.42	1.41	1.42	1.43	1.46	1.49	1.5
660	1.54	1.58	1.6	1.58	1.56	1.56	1.56	1.54	1.55	1.58	1.59	1.62	1.64	1.65	1.64	1.66	1.65	1.64	1.63	1.59	1.56	1.58	1.42	1.27	1.13	0.93	0.75	0.77	0.76	0.75	0.76	0.72	0.68	0.64	0.62	0.62	0.64	0.66	0.7	0.73	0.76	0.78	0.8	0.81	0.83	0.86	0.91	0.94	0.98
661	1.25	1.25	1.25	1.26	1.25	1.27	1.28	1.31	1.36	1.4	1.44	1.48	1.47	1.46	1.47	1.47	1.49	1.52	1.54	1.56	1.59	1.61	1.62	1.64	1.66	1.67	1.67	1.68	1.69	1.69	1.48	1.28	1.09	0.91	0.73	0.77	0.77	0.75	0.71	0.67	0.65	0.65	0.66	0.69	0.71	0.72	0.75	0.78	0.79
662	1.25	1.25	1.25	1.26	1.25	1.27	1.28	1.31	1.36	1.4	1.44	1.48	1.47	1.46	1.47	1.47	1.49	1.52	1.54	1.56	1.59	1.61	1.62	1.64	1.66	1.67	1.67	1.68	1.69	1.69	1.48	1.28	1.09	0.91	0.73	0.77	0.77	0.75	0.71	0.67	0.65	0.65	0.66	0.69	0.71	0.72	0.75	0.78	0.79
663	1.36	1.41	1.42	1.39	1.37	1.36	1.31	1.33	1.34	1.35	1.41	1.42	1.43	1.43	1.44	1.39	1.35	1.15	0.98	0.82	0.66	0.6	0.6	0.6	0.6	0.6	0.6	0.6	0.6	0.6	0.6	0.6	0.6	0.6	0.6	0.6	0.63	0.69	0.74	0.8	0.83	0.86	0.88	0.89	0.89	0.9	0.9	0.89	0.85
664	1.33	1.34	1.39	1.41	1.43	1.43	1.3	1.15	0.98	0.87	0.74	0.7	0.66	0.64	0.6	0.6	0.6	0.6	0.6	0.6	0.6	0.6	0.6	0.6	0.6	0.6	0.6	0.61	0.62	0.64	0.66	0.68	0.7	0.72	0.75	0.77	0.8	0.81	0.83	0.85	0.86	0.87	0.88	0.89	0.9	0.92	0.95	0.97	1.01
665	1.33	1.34	1.39	1.41	1.43	1.43	1.3	1.15	0.98	0.87	0.74	0.7	0.66	0.64	0.6	0.6	0.6	0.6	0.6	0.6	0.6	0.6	0.6	0.6	0.6	0.6	0.6	0.61	0.62	0.64	0.66	0.68	0.7	0.72	0.75	0.77	0.8	0.81	0.83	0.85	0.86	0.87	0.88	0.89	0.9	0.92	0.95	0.97	1.01
666	1.5	1.45	1.43	1.39	1.37	1.37	1.48	1.56	1.46	1.35	1.23	1.01	0.8	0.79	0.75	0.71	0.68	0.64	0.62	0.61	0.61	0.63	0.66	0.69	0.71	0.73	0.73	0.72	0.71	0.72	0.69	0.7	0.74	0.77	0.79	0.86	0.91	0.91	0.92	0.95	0.95	0.95	0.97	0.98	0.98	1.02	1.05	1.08	1.12
667	1.38	1.4	1.42	1.44	1.48	1.48	1.45	1.41	1.37	1.34	1.34	1.36	1.36	1.37	1.38	1.25	1.11	0.95	0.8	0.67	0.66	0.68	0.71	0.7	0.67	0.64	0.62	0.6	0.6	0.6	0.6	0.6	0.6	0.61	0.63	0.63	0.65	0.7	0.72	0.75	0.82	0.85	0.88	0.91	0.94	0.95	0.98	0.99	0.98
668	1.38	1.4	1.42	1.44	1.48	1.48	1.45	1.41	1.37	1.34	1.34	1.36	1.36	1.37	1.38	1.25	1.11	0.95	0.8	0.67	0.66	0.68	0.71	0.7	0.67	0.64	0.62	0.6	0.6	0.6	0.6	0.6	0.6	0.61	0.63	0.63	0.65	0.7	0.72	0.75	0.82	0.85	0.88	0.91	0.94	0.95	0.98	0.99	0.98
669	1.38	1.37	1.38	1.43	1.48	1.52	1.54	1.59	1.61	1.63	1.7	1.78	1.78	1.79	1.8	1.74	1.72	1.72	1.72	1.69	1.64	1.6	1.54	1.35	1.18	0.97	0.82	0.7	0.71	0.71	0.74	0.69	0.64	0.61	0.62	0.66	0.73	0.8	0.87	0.92	0.94	0.95	0.96	0.98	1.02	1.06	1.12	1.14	1.16
670	1.38	1.37	1.38	1.43	1.48	1.52	1.54	1.59	1.61	1.63	1.7	1.78	1.78	1.79	1.8	1.74	1.72	1.72	1.72	1.69	1.64	1.6	1.54	1.35	1.18	0.97	0.82	0.7	0.71	0.71	0.74	0.69	0.64	0.61	0.62	0.66	0.73	0.8	0.87	0.92	0.94	0.95	0.96	0.98	1.02	1.06	1.12	1.14	1.16
671	1.34	1.37	1.38	1.38	1.42	1.45	1.46	1.52	1.55	1.54	1.55	1.54	1.54	1.55	1.52	1.5	1.51	1.52	1.54	1.64	1.72	1.76	1.79	1.77	1.73	1.68	1.68	1.65	1.45	1.28	1.12	0.92	0.74	0.75	0.71	0.67	0.63	0.6	0.6	0.6	0.6	0.6	0.6	0.61	0.65	0.68	0.71	0.74	0.77
672	1.63	1.63	1.62	1.63	1.65	1.64	1.64	1.6	1.56	1.5	1.48	1.48	1.47	1.41	1.41	1.42	1.44	1.46	1.51	1.54	1.49	1.47	1.46	1.46	1.45	1.34	1.2	1.07	0.96	0.82	0.78	0.73	0.67	0.6	0.6	0.6	0.6	0.6	0.6	0.6	0.6	0.6	0.6	0.6	0.6	0.6	0.6	0.61	0.62
673	1.6	1.6	1.59	1.58	1.6	1.59	1.58	1.56	1.52	1.45	1.44	1.44	1.42	1.36	1.36	1.37	1.38	1.41	1.48	1.51	1.46	1.44	1.43	1.44	1.44	1.34	1.21	1.07	0.96	0.82	0.78	0.72	0.67	0.6	0.6	0.6	0.6	0.6	0.6	0.6	0.6	0.6	0.6	0.6	0.6	0.6	0.6	0.62	0.63
674	1.6	1.6	1.59	1.58	1.6	1.59	1.58	1.56	1.52	1.45	1.44	1.44	1.42	1.36	1.36	1.37	1.38	1.41	1.48	1.51	1.46	1.44	1.43	1.44	1.44	1.34	1.21	1.07	0.96	0.82	0.78	0.72	0.67	0.6	0.6	0.6	0.6	0.6	0.6	0.6	0.6	0.6	0.6	0.6	0.6	0.6	0.6	0.62	0.63
675	1.49	1.53	1.57	1.61	1.67	1.72	1.72	1.67	1.61	1.59	1.53	1.53	1.59	1.64	1.66	1.74	1.79	1.8	1.8	1.8	1.6	1.38	1.17	0.94	0.71	0.7	0.61	0.6	0.6	0.6	0.6	0.6	0.6	0.6	0.6	0.6	0.6	0.6	0.6	0.61	0.68	0.74	0.79	0.81	0.83	0.86	0.9	0.93	0.96
676	1.49	1.53	1.57	1.61	1.67	1.72	1.72	1.67	1.61	1.59	1.53	1.53	1.59	1.64	1.66	1.74	1.79	1.8	1.8	1.8	1.6	1.38	1.17	0.94	0.71	0.7	0.61	0.6	0.6	0.6	0.6	0.6	0.6	0.6	0.6	0.6	0.6	0.6	0.6	0.61	0.68	0.74	0.79	0.81	0.83	0.86	0.9	0.93	0.96
677	1.69	1.72	1.71	1.64	1.6	1.6	1.62	1.65	1.69	1.71	1.76	1.76	1.77	1.79	1.79	1.73	1.72	1.73	1.75	1.76	1.75	1.55	1.34	1.11	0.88	0.66	0.63	0.61	0.64	0.68	0.72	0.74	0.74	0.71	0.68	0.68	0.68	0.72	0.76	0.8	0.84	0.88	0.92	0.96	1	1.05	1.12	1.16	1.19
678	1.69	1.72	1.71	1.64	1.6	1.6	1.62	1.65	1.69	1.71	1.76	1.76	1.77	1.79	1.79	1.73	1.72	1.73	1.75	1.76	1.75	1.55	1.34	1.11	0.88	0.66	0.63	0.61	0.64	0.68	0.72	0.74	0.74	0.71	0.68	0.68	0.68	0.72	0.76	0.8	0.84	0.88	0.92	0.96	1	1.05	1.12	1.16	1.19
679	1.46	1.48	1.48	1.49	1.51	1.53	1.53	1.55	1.58	1.59	1.61	1.63	1.62	1.6	1.57	1.55	1.51	1.5	1.5	1.51	1.52	1.55	1.58	1.61	1.69	1.74	1.55	1.37	1.15	0.93	0.75	0.78	0.78	0.81	0.79	0.76	0.75	0.77	0.81	0.84	0.87	0.91	0.94	0.98	1.02	1.06	1.1	1.13	1.15
680	1.46	1.48	1.48	1.49	1.51	1.53	1.53	1.55	1.58	1.59	1.61	1.63	1.62	1.6	1.57	1.55	1.51	1.5	1.5	1.51	1.52	1.55	1.58	1.61	1.69	1.74	1.55	1.37	1.15	0.93	0.75	0.78	0.78	0.81	0.79	0.76	0.75	0.77	0.81	0.84	0.87	0.91	0.94	0.98	1.02	1.06	1.1	1.13	1.15
681	1.34	1.36	1.34	1.33	1.36	1.35	1.34	1.38	1.43	1.45	1.46	1.51	1.53	1.48	1.46	1.51	1.52	1.49	1.5	1.48	1.44	1.4	1.39	1.38	1.36	1.39	1.19	1.04	0.9	0.78	0.61	0.63	0.62	0.61	0.6	0.6	0.6	0.6	0.6	0.6	0.61	0.63	0.65	0.67	0.69	0.69	0.7	0.72	0.74
682	1.34	1.36	1.34	1.33	1.36	1.35	1.34	1.38	1.43	1.45	1.46	1.51	1.53	1.48	1.46	1.51	1.52	1.49	1.5	1.48	1.44	1.4	1.39	1.38	1.36	1.39	1.19	1.04	0.9	0.78	0.61	0.63	0.62	0.61	0.6	0.6	0.6	0.6	0.6	0.6	0.61	0.63	0.65	0.67	0.69	0.69	0.7	0.72	0.74
683	1.09	1.1	1.12	1.16	1.18	1.22	1.25	1.26	1.29	1.33	1.35	1.31	1.31	1.3	1.28	1.26	1.22	1.13	1.06	0.98	0.94	1.01	1.14	1.22	1.3	1.35	1.21	1.03	0.85	0.71	0.62	0.6	0.61	0.61	0.6	0.6	0.6	0.6	0.6	0.6	0.6	0.6	0.6	0.6	0.6	0.64	0.71	0.77	0.85
684	1.09	1.1	1.12	1.16	1.18	1.22	1.25	1.26	1.29	1.33	1.35	1.31	1.31	1.3	1.28	1.26	1.22	1.13	1.06	0.98	0.94	1.01	1.14	1.22	1.3	1.35	1.21	1.03	0.85	0.71	0.62	0.6	0.61	0.61	0.6	0.6	0.6	0.6	0.6	0.6	0.6	0.6	0.6	0.6	0.6	0.64	0.71	0.77	0.85
685	0.6	0.6	0.6	0.6	0.6	0.6	0.6	0.6	0.6	0.6	0.6	0.6	0.6	0.6	0.6	0.6	0.6	0.6	0.62	0.65	0.68	0.71	0.74	0.76	0.78	0.8	0.82	0.83	0.83	0.85	0.87	0.89	0.91	0.95	0.98	1	1.02	1.04	1.07	1.09	1.11	1.12	1.13	1.13	1.12	1.11	1.12	1.13	1.15
686	1.8	1.8	1.8	1.8	1.8	1.79	1.73	1.67	1.62	1.53	1.46	1.42	1.45	1.46	1.5	1.57	1.62	1.68	1.77	1.8	1.78	1.6	1.38	1.11	0.91	0.77	0.75	0.71	0.7	0.64	0.6	0.6	0.6	0.61	0.66	0.71	0.77	0.82	0.88	0.92	0.97	1.02	1.06	1.09	1.12	1.14	1.16	1.19	1.21
687	1.38	1.37	1.37	1.35	1.32	1.32	1.34	1.39	1.46	1.51	1.61	1.68	1.7	1.73	1.76	1.75	1.71	1.7	1.68	1.66	1.64	1.65	1.66	1.64	1.66	1.67	1.7	1.72	1.75	1.54	1.37	1.17	0.98	0.8	0.83	0.83	0.83	0.81	0.77	0.74	0.72	0.7	0.71	0.74	0.77	0.81	0.85	0.87	0.9
688	1.38	1.37	1.37	1.35	1.32	1.32	1.34	1.39	1.46	1.51	1.61	1.68	1.7	1.73	1.76	1.75	1.71	1.7	1.68	1.66	1.64	1.65	1.66	1.64	1.66	1.67	1.7	1.72	1.75	1.54	1.37	1.17	0.98	0.8	0.83	0.83	0.83	0.81	0.77	0.74	0.72	0.7	0.71	0.74	0.77	0.81	0.85	0.87	0.9
689	1.35	1.38	1.4	1.43	1.44	1.45	1.46	1.45	1.43	1.42	1.42	1.41	1.46	1.5	1.54	1.61	1.64	1.65	1.65	1.61	1.55	1.5	1.44	1.42	1.27	1.14	1.02	0.93	0.83	0.88	0.88	0.86	0.81	0.75	0.7	0.67	0.68	0.71	0.74	0.78	0.82	0.85	0.87	0.89	0.91	0.93	0.94	0.95	0.97
690	1.02	1.06	1.08	1.1	1.11	1.14	1.17	1.22	1.26	1.29	1.29	1.3	1.3	1.3	1.3	1.33	1.34	1.39	1.41	1.44	1.45	1.45	1.42	1.4	1.37	1.38	1.39	1.41	1.43	1.47	1.51	1.53	1.55	1.59	1.58	1.41	1.24	1.02	0.87	0.75	0.74	0.73	0.79	0.75	0.73	0.73	0.75	0.77	0.78
691	1.02	1.06	1.08	1.1	1.11	1.14	1.17	1.22	1.26	1.29	1.29	1.3	1.3	1.3	1.3	1.33	1.34	1.39	1.41	1.44	1.45	1.45	1.42	1.4	1.37	1.38	1.39	1.41	1.43	1.47	1.51	1.53	1.55	1.59	1.58	1.41	1.24	1.02	0.87	0.75	0.74	0.73	0.79	0.75	0.73	0.73	0.75	0.77	0.78
692	1.38	1.39	1.34	1.32	1.31	1.3	1.31	1.36	1.4	1.44	1.49	1.54	1.57	1.62	1.63	1.65	1.65	1.67	1.67	1.69	1.68	1.66	1.65	1.64	1.65	1.7	1.74	1.77	1.79	1.76	1.71	1.7	1.7	1.69	1.72	1.57	1.41	1.23	1.07	0.87	0.87	0.85	0.82	0.78	0.73	0.67	0.63	0.63	0.64
693	1.56	1.57	1.57	1.58	1.58	1.55	1.52	1.52	1.54	1.59	1.67	1.7	1.66	1.64	1.61	1.55	1.56	1.59	1.64	1.47	1.32	1.14	0.99	0.81	0.82	0.78	0.74	0.67	0.61	0.6	0.6	0.6	0.6	0.6	0.6	0.6	0.6	0.62	0.67	0.73	0.8	0.86	0.93	0.99	1.04	1.08	1.1	1.1	1.12
694	1.56	1.57	1.57	1.58	1.58	1.55	1.52	1.52	1.54	1.59	1.67	1.7	1.66	1.64	1.61	1.55	1.56	1.59	1.64	1.47	1.32	1.1	0.93	0.73	0.73	0.7	0.71	0.66	0.6	0.6	0.6	0.6	0.6	0.6	0.6	0.6	0.61	0.62	0.65	0.68	0.71	0.75	0.79	0.82	0.84	0.86	0.86	0.86	0.87
695	1.39	1.41	1.43	1.45	1.47	1.49	1.52	1.55	1.59	1.61	1.63	1.63	1.63	1.61	1.58	1.54	1.54	1.52	1.52	1.52	1.54	1.54	1.57	1.63	1.71	1.8	1.8	1.8	1.63	1.41	1.14	0.89	0.78	0.77	0.73	0.69	0.63	0.6	0.6	0.6	0.6	0.6	0.6	0.61	0.67	0.73	0.77	0.8	0.82
696	1.39	1.41	1.43	1.45	1.47	1.49	1.52	1.55	1.59	1.61	1.63	1.63	1.63	1.61	1.58	1.54	1.54	1.52	1.52	1.52	1.54	1.54	1.57	1.63	1.71	1.8	1.8	1.8	1.63	1.41	1.14	0.89	0.78	0.77	0.73	0.69	0.63	0.6	0.6	0.6	0.6	0.6	0.6	0.61	0.67	0.73	0.77	0.8	0.82
697	1.4	1.43	1.46	1.46	1.49	1.51	1.53	1.56	1.6	1.62	1.65	1.65	1.65	1.63	1.61	1.57	1.57	1.56	1.55	1.55	1.56	1.55	1.57	1.64	1.74	1.8	1.8	1.8	1.69	1.44	1.18	0.93	0.8	0.78	0.74	0.69	0.64	0.6	0.6	0.6	0.6	0.6	0.6	0.61	0.67	0.73	0.77	0.8	0.83
698	1.4	1.43	1.46	1.46	1.49	1.51	1.53	1.56	1.6	1.62	1.65	1.65	1.65	1.63	1.61	1.57	1.57	1.56	1.55	1.55	1.56	1.55	1.57	1.64	1.74	1.8	1.8	1.8	1.69	1.44	1.18	0.93	0.8	0.78	0.74	0.69	0.64	0.6	0.6	0.6	0.6	0.6	0.6	0.61	0.67	0.73	0.77	0.8	0.83
699	1.37	1.38	1.37	1.37	1.35	1.33	1.37	1.39	1.42	1.44	1.52	1.58	1.66	1.72	1.77	1.57	1.36	1.11	0.82	0.63	0.62	0.6	0.61	0.64	0.6	0.6	0.6	0.6	0.6	0.6	0.61	0.67	0.74	0.82	0.88	0.93	0.96	1	1.04	1.07	1.09	1.11	1.14	1.14	1.19	1.23	1.25	1.27	1.33
700	1.37	1.38	1.37	1.37	1.35	1.33	1.37	1.39	1.42	1.44	1.52	1.58	1.66	1.72	1.77	1.57	1.36	1.11	0.82	0.63	0.62	0.6	0.61	0.64	0.6	0.6	0.6	0.6	0.6	0.6	0.61	0.67	0.74	0.82	0.88	0.93	0.96	1	1.04	1.07	1.09	1.11	1.14	1.14	1.19	1.23	1.25	1.27	1.33
701	1.23	1.25	1.24	1.24	1.25	1.26	1.31	1.33	1.35	1.37	1.39	1.41	1.42	1.44	1.46	1.46	1.42	1.42	1.46	1.49	1.49	1.54	1.57	1.55	1.54	1.55	1.55	1.58	1.62	1.44	1.29	1.14	0.97	0.8	0.82	0.85	0.87	0.85	0.83	0.83	0.81	0.81	0.84	0.86	0.93	1	1.07	1.13	1.2
702	1.58	1.56	1.57	1.57	1.56	1.56	1.61	1.64	1.65	1.69	1.7	1.71	1.72	1.75	1.74	1.76	1.8	1.8	1.8	1.8	1.79	1.55	1.32	1.11	0.92	0.89	0.89	0.88	0.84	0.79	0.78	0.79	0.81	0.84	0.87	0.91	0.97	1.02	1.07	1.11	1.14	1.16	1.15	1.15	1.15	1.16	1.16	1.15	1.14
703	1.58	1.56	1.57	1.57	1.56	1.56	1.61	1.64	1.65	1.69	1.7	1.71	1.72	1.75	1.74	1.76	1.8	1.8	1.8	1.8	1.79	1.55	1.32	1.11	0.92	0.89	0.89	0.88	0.84	0.79	0.78	0.79	0.81	0.84	0.87	0.91	0.97	1.02	1.07	1.11	1.14	1.16	1.15	1.15	1.15	1.16	1.16	1.15	1.14
704	1.44	1.45	1.46	1.48	1.48	1.48	1.46	1.45	1.49	1.53	1.57	1.62	1.69	1.72	1.74	1.74	1.75	1.75	1.75	1.75	1.77	1.77	1.77	1.77	1.74	1.72	1.7	1.69	1.64	1.65	1.47	1.3	1.1	0.93	0.76	0.74	0.7	0.67	0.62	0.6	0.6	0.6	0.6	0.6	0.63	0.68	0.74	0.79	0.84
705	1.44	1.45	1.46	1.48	1.48	1.48	1.46	1.45	1.49	1.53	1.57	1.62	1.69	1.72	1.74	1.74	1.75	1.75	1.75	1.75	1.77	1.77	1.77	1.77	1.74	1.72	1.7	1.69	1.64	1.65	1.47	1.3	1.1	0.93	0.76	0.74	0.7	0.67	0.62	0.6	0.6	0.6	0.6	0.6	0.63	0.68	0.74	0.79	0.84
706	1.59	1.56	1.53	1.5	1.49	1.47	1.45	1.46	1.42	1.37	1.35	1.35	1.4	1.47	1.52	1.55	1.39	1.2	1.04	0.92	0.78	0.8	0.79	0.77	0.71	0.66	0.63	0.63	0.64	0.65	0.68	0.7	0.72	0.74	0.76	0.79	0.82	0.85	0.88	0.92	0.93	0.95	0.97	0.98	1	1.03	1.04	1.03	1.02
707	1.59	1.56	1.53	1.5	1.49	1.47	1.45	1.46	1.42	1.37	1.35	1.35	1.4	1.47	1.52	1.55	1.39	1.2	1.04	0.92	0.78	0.8	0.79	0.77	0.71	0.66	0.63	0.63	0.64	0.65	0.68	0.7	0.72	0.74	0.76	0.79	0.82	0.85	0.88	0.92	0.93	0.95	0.97	0.98	1	1.03	1.04	1.03	1.02
708	1.22	1.22	1.24	1.28	1.29	1.31	1.31	1.32	1.32	1.36	1.41	1.45	1.5	1.51	1.52	1.53	1.48	1.47	1.54	1.53	1.52	1.65	1.49	1.23	1	0.85	0.61	0.6	0.61	0.66	0.62	0.6	0.6	0.6	0.6	0.6	0.64	0.69	0.74	0.79	0.82	0.85	0.87	0.88	0.88	0.89	0.89	0.91	0.93
709	1.22	1.22	1.24	1.28	1.29	1.31	1.31	1.32	1.32	1.36	1.41	1.45	1.5	1.51	1.52	1.53	1.48	1.47	1.54	1.53	1.52	1.65	1.49	1.23	1	0.85	0.61	0.6	0.61	0.66	0.62	0.6	0.6	0.6	0.6	0.6	0.64	0.69	0.74	0.79	0.82	0.85	0.87	0.88	0.88	0.89	0.89	0.91	0.93
710	1.42	1.49	1.48	1.49	1.5	1.43	1.38	1.39	1.41	1.45	1.54	1.64	1.71	1.71	1.73	1.74	1.73	1.68	1.68	1.61	1.53	1.49	1.5	1.55	1.38	1.21	1	0.83	0.64	0.67	0.69	0.7	0.64	0.6	0.6	0.6	0.6	0.6	0.6	0.6	0.63	0.65	0.68	0.73	0.78	0.81	0.88	0.91	0.95
711	1.42	1.49	1.48	1.49	1.5	1.43	1.38	1.39	1.41	1.45	1.54	1.64	1.71	1.71	1.73	1.74	1.73	1.68	1.68	1.61	1.53	1.49	1.5	1.55	1.38	1.21	1	0.83	0.64	0.67	0.69	0.7	0.64	0.6	0.6	0.6	0.6	0.6	0.6	0.6	0.63	0.65	0.68	0.73	0.78	0.81	0.88	0.91	0.95
712	1.62	1.68	1.72	1.75	1.8	1.8	1.8	1.78	1.73	1.67	1.64	1.59	1.6	1.59	1.62	1.66	1.72	1.72	1.77	1.79	1.8	1.8	1.72	1.52	1.31	1.1	0.85	0.78	0.76	0.73	0.68	0.65	0.65	0.65	0.68	0.72	0.77	0.82	0.87	0.92	0.95	0.99	1.02	1.04	1.06	1.08	1.1	1.12	1.14
713	1.43	1.47	1.43	1.44	1.43	1.5	1.53	1.59	1.58	1.55	1.56	1.59	1.61	1.63	1.66	1.62	1.59	1.62	1.67	1.71	1.73	1.78	1.57	1.37	1.18	0.96	0.76	0.75	0.72	0.68	0.69	0.62	0.6	0.6	0.6	0.6	0.6	0.6	0.64	0.7	0.76	0.81	0.84	0.87	0.89	0.94	0.98	1.01	1.06
714	1.8	1.8	1.8	1.78	1.74	1.72	1.7	1.69	1.69	1.69	1.65	1.65	1.64	1.63	1.69	1.77	1.8	1.8	1.8	1.8	1.79	1.8	1.8	1.63	1.43	1.24	1.02	0.79	0.81	0.82	0.81	0.79	0.76	0.74	0.73	0.73	0.74	0.76	0.78	0.8	0.83	0.84	0.87	0.9	0.93	0.97	1.02	1.06	1.1
715	1.34	1.33	1.37	1.42	1.47	1.56	1.63	1.65	1.7	1.75	1.76	1.77	1.8	1.77	1.71	1.79	1.8	1.64	1.46	1.3	1.07	0.82	0.85	0.84	0.83	0.79	0.76	0.75	0.75	0.76	0.78	0.8	0.84	0.87	0.91	0.94	0.99	1.03	1.06	1.08	1.12	1.14	1.15	1.16	1.17	1.19	1.2	1.22	1.25
716	1.34	1.33	1.37	1.42	1.47	1.56	1.63	1.65	1.7	1.75	1.76	1.77	1.8	1.77	1.71	1.79	1.8	1.64	1.46	1.3	1.07	0.82	0.85	0.84	0.83	0.79	0.76	0.75	0.75	0.76	0.78	0.8	0.84	0.87	0.91	0.94	0.99	1.03	1.06	1.08	1.12	1.14	1.15	1.16	1.17	1.19	1.2	1.22	1.25
717	1.45	1.48	1.48	1.48	1.49	1.5	1.49	1.49	1.51	1.51	1.53	1.56	1.55	1.54	1.55	1.58	1.6	1.65	1.64	1.64	1.62	1.59	1.56	1.56	1.56	1.57	1.41	1.28	1.15	1.01	0.84	0.85	0.83	0.8	0.75	0.7	0.67	0.64	0.65	0.66	0.69	0.72	0.75	0.78	0.82	0.85	0.89	0.92	0.93
718	1.45	1.48	1.48	1.48	1.49	1.5	1.49	1.49	1.51	1.51	1.53	1.56	1.55	1.54	1.55	1.58	1.6	1.65	1.64	1.64	1.62	1.59	1.56	1.56	1.56	1.57	1.41	1.28	1.15	1.01	0.84	0.85	0.83	0.8	0.75	0.7	0.67	0.64	0.65	0.66	0.69	0.72	0.75	0.78	0.82	0.85	0.89	0.92	0.93
719	1.71	1.71	1.74	1.79	1.8	1.8	1.76	1.72	1.69	1.71	1.75	1.79	1.8	1.8	1.8	1.8	1.79	1.56	1.32	1.06	0.81	0.82	0.83	0.84	0.82	0.8	0.76	0.72	0.69	0.68	0.68	0.71	0.76	0.81	0.86	0.9	0.95	1	1.05	1.1	1.15	1.17	1.16	1.17	1.17	1.17	1.19	1.21	1.22
720	1.71	1.71	1.74	1.79	1.8	1.8	1.76	1.72	1.69	1.71	1.75	1.79	1.8	1.8	1.8	1.8	1.79	1.56	1.32	1.06	0.81	0.82	0.83	0.84	0.82	0.8	0.76	0.72	0.69	0.68	0.68	0.71	0.76	0.81	0.86	0.9	0.95	1	1.05	1.1	1.15	1.17	1.16	1.17	1.17	1.17	1.19	1.21	1.22
721	1.33	1.32	1.36	1.41	1.46	1.54	1.61	1.64	1.69	1.75	1.76	1.77	1.79	1.76	1.71	1.8	1.8	1.66	1.49	1.34	1.08	0.83	0.86	0.84	0.83	0.78	0.76	0.74	0.75	0.76	0.78	0.81	0.84	0.87	0.91	0.95	0.98	1.02	1.05	1.08	1.11	1.13	1.15	1.16	1.17	1.18	1.19	1.21	1.25
722	1.33	1.32	1.36	1.41	1.46	1.54	1.61	1.64	1.69	1.75	1.76	1.77	1.79	1.76	1.71	1.8	1.8	1.66	1.49	1.34	1.08	0.83	0.86	0.84	0.83	0.78	0.76	0.74	0.75	0.76	0.78	0.81	0.84	0.87	0.91	0.95	0.98	1.02	1.05	1.08	1.11	1.13	1.15	1.16	1.17	1.18	1.19	1.21	1.25
723	1.38	1.4	1.42	1.44	1.48	1.48	1.45	1.41	1.37	1.34	1.34	1.36	1.36	1.37	1.38	1.25	1.11	0.95	0.83	0.73	0.75	0.77	0.79	0.74	0.68	0.61	0.6	0.6	0.6	0.6	0.61	0.64	0.68	0.73	0.73	0.72	0.73	0.74	0.72	0.73	0.77	0.79	0.83	0.87	0.91	0.97	1.02	1.04	1.05
724	1.38	1.4	1.42	1.44	1.48	1.48	1.45	1.41	1.37	1.34	1.34	1.36	1.36	1.37	1.38	1.25	1.11	0.95	0.83	0.73	0.75	0.77	0.79	0.74	0.68	0.61	0.6	0.6	0.6	0.6	0.61	0.64	0.68	0.73	0.73	0.72	0.73	0.74	0.72	0.73	0.77	0.79	0.83	0.87	0.91	0.97	1.02	1.04	1.05
725	1.54	1.51	1.5	1.49	1.5	1.51	1.58	1.61	1.65	1.68	1.7	1.68	1.68	1.66	1.66	1.68	1.71	1.73	1.77	1.78	1.79	1.78	1.76	1.75	1.51	1.31	1.11	0.94	0.74	0.77	0.75	0.73	0.68	0.64	0.61	0.6	0.6	0.6	0.6	0.6	0.62	0.66	0.69	0.71	0.72	0.75	0.77	0.8	0.85
726	1.54	1.51	1.5	1.49	1.5	1.51	1.58	1.61	1.65	1.68	1.7	1.68	1.68	1.66	1.66	1.68	1.71	1.73	1.77	1.78	1.79	1.78	1.76	1.75	1.51	1.31	1.11	0.94	0.74	0.77	0.75	0.73	0.68	0.64	0.61	0.6	0.6	0.6	0.6	0.6	0.62	0.66	0.69	0.71	0.72	0.75	0.77	0.8	0.85
727	1.59	1.7	1.78	1.79	1.79	1.76	1.68	1.62	1.63	1.63	1.69	1.76	1.8	1.8	1.8	1.8	1.8	1.8	1.8	1.74	1.52	1.32	NaN	1.09	0.87	0.85	0.82	0.77	0.72	0.68	0.65	0.63	NaN	0.62	0.63	0.63	0.65	0.67	0.71	0.74	0.77	0.79	0.84	0.87	0.9	0.95	1.01	1.06	1.09
728	1.59	1.7	1.78	1.79	1.79	1.76	1.68	1.62	1.63	1.63	1.69	1.76	1.8	1.8	1.8	1.8	1.8	1.8	1.8	1.74	1.52	1.32	NaN	1.09	0.87	0.85	0.82	0.77	0.72	0.68	0.65	0.63	NaN	0.62	0.63	0.63	0.65	0.67	0.71	0.74	0.77	0.79	0.84	0.87	0.9	0.95	1.01	1.06	1.09
729	1.5	1.5	1.49	1.44	1.42	1.42	1.43	1.44	1.47	1.51	1.52	1.54	1.57	1.61	1.63	1.64	1.67	1.66	1.63	1.58	1.52	1.46	1.47	1.48	1.53	1.57	1.42	1.28	1.11	0.96	0.85	0.88	0.87	0.87	0.84	0.81	0.81	0.83	0.85	0.88	0.91	0.92	0.95	0.97	0.99	1	1.03	1.05	1.09
730	1.5	1.5	1.49	1.44	1.42	1.42	1.43	1.44	1.47	1.51	1.52	1.54	1.57	1.61	1.63	1.64	1.67	1.66	1.63	1.58	1.52	1.46	1.47	1.48	1.53	1.57	1.42	1.28	1.11	0.96	0.85	0.88	0.87	0.87	0.84	0.81	0.81	0.83	0.85	0.88	0.91	0.92	0.95	0.97	0.99	1	1.03	1.05	1.09
731	1.8	1.8	1.8	1.8	1.8	1.8	1.8	1.8	1.8	1.8	1.8	1.8	1.8	1.8	1.8	1.8	1.8	1.8	1.8	1.8	1.8	1.75	1.53	1.25	0.96	0.9	0.87	0.85	0.82	0.79	0.76	0.74	0.72	0.71	0.72	0.74	0.78	0.83	0.88	0.94	0.99	1.03	1.07	1.12	1.15	1.18	1.22	1.25	1.28
732	1.48	1.46	1.5	1.51	1.55	1.58	1.55	1.49	1.48	1.45	1.45	1.31	1.16	1	0.79	0.6	0.6	0.6	0.6	0.6	0.62	0.62	0.6	0.6	0.6	0.6	0.6	0.6	0.6	0.63	0.64	0.66	0.68	0.69	0.7	0.73	0.79	0.86	0.93	1	1.02	1.02	1	1	0.98	1.01	1.02	1.05	1.08
733	1.48	1.46	1.5	1.51	1.55	1.58	1.55	1.49	1.48	1.45	1.45	1.31	1.16	1	0.79	0.6	0.6	0.6	0.6	0.6	0.62	0.62	0.6	0.6	0.6	0.6	0.6	0.6	0.6	0.63	0.64	0.66	0.68	0.69	0.7	0.73	0.79	0.86	0.93	1	1.02	1.02	1	1	0.98	1.01	1.02	1.05	1.08
734	1.28	1.33	1.36	1.35	1.39	1.42	1.42	1.42	1.45	1.43	1.44	1.45	1.47	1.47	1.47	1.47	1.47	1.47	1.52	1.55	1.56	1.56	1.58	1.37	1.21	1.07	0.94	0.8	0.85	0.84	0.82	0.8	0.78	0.76	0.78	0.82	0.86	0.89	0.94	0.99	1.03	1.06	1.1	1.13	1.17	1.19	1.24	1.27	1.29
735	1.23	1.29	1.31	1.32	1.36	1.4	1.39	1.38	1.41	1.38	1.36	1.39	1.41	1.42	1.42	1.42	1.42	1.43	1.48	1.52	1.53	1.53	1.53	1.35	1.2	1.05	0.94	0.82	0.85	0.84	0.84	0.81	0.79	0.78	0.8	0.84	0.9	0.93	0.98	1.04	1.07	1.09	1.13	1.15	1.18	1.21	1.25	1.27	1.29
736	1.62	1.67	1.7	1.75	1.74	1.76	1.71	1.72	1.72	1.75	1.71	1.69	1.67	1.65	1.64	1.65	1.65	1.66	1.75	1.66	1.49	1.33	1.1	0.83	0.73	0.72	0.69	0.71	0.67	0.65	0.67	0.69	0.72	0.75	0.77	0.79	0.8	0.82	0.84	0.87	0.92	0.95	0.97	1	1.02	1.05	1.08	1.12	1.15
737	1.13	1.21	1.28	1.37	1.39	1.48	1.56	1.63	1.65	1.72	1.66	1.61	1.59	1.56	1.42	1.31	1.21	1.07	NaN	0.91	0.87	0.81	0.76	0.72	0.7	0.7	0.7	0.72	0.74	0.77	0.82	0.87	0.92	0.98	1.04	1.08	1.14	1.16	1.15	1.17	1.17	1.16	1.17	1.17	1.15	1.14	1.11	1.11	1.16
738	1.13	1.21	1.28	1.37	1.39	1.48	1.56	1.63	1.65	1.72	1.66	1.61	1.59	1.56	1.42	1.31	1.21	1.07	NaN	0.91	0.87	0.81	0.76	0.72	0.7	0.7	0.7	0.72	0.74	0.77	0.82	0.87	0.92	0.98	1.04	1.08	1.14	1.16	1.15	1.17	1.17	1.16	1.17	1.17	1.15	1.14	1.11	1.11	1.16
739	1.47	1.46	1.46	1.41	1.42	1.48	1.52	1.54	1.6	1.61	1.6	1.59	1.59	1.56	1.53	1.48	1.45	1.44	1.3	1.15	1.04	0.92	0.79	0.79	0.8	0.77	0.73	0.67	0.62	0.6	0.6	0.6	0.6	0.61	0.64	0.67	0.7	0.73	0.74	0.76	0.78	0.81	0.84	0.87	0.91	0.96	1	1.04	1.09
740	1.47	1.46	1.46	1.41	1.42	1.48	1.52	1.54	1.6	1.61	1.6	1.59	1.59	1.56	1.53	1.48	1.45	1.44	1.3	1.15	1.04	0.92	0.79	0.79	0.8	0.77	0.73	0.67	0.62	0.6	0.6	0.6	0.6	0.61	0.64	0.67	0.7	0.73	0.74	0.76	0.78	0.81	0.84	0.87	0.91	0.96	1	1.04	1.09
741	1.35	1.36	1.41	1.43	1.44	1.45	1.49	1.53	1.56	1.56	1.57	1.58	1.58	1.58	1.61	1.62	1.6	1.58	1.54	1.5	1.48	1.49	1.29	1.16	0.97	0.84	0.68	0.71	0.69	0.7	0.66	0.61	0.6	0.6	0.61	0.63	0.66	0.7	0.75	0.82	0.88	0.94	0.97	0.99	1	1.02	1.04	1.05	1.07
742	1.35	1.37	1.38	1.34	1.31	1.29	1.29	1.28	1.3	1.32	1.34	1.33	1.34	1.34	1.35	1.39	1.42	1.45	1.48	1.51	1.52	1.54	1.55	1.56	1.6	1.67	1.77	1.62	1.44	1.18	0.96	0.72	0.71	0.72	0.74	0.68	0.61	0.6	0.6	0.6	0.6	0.61	0.64	0.67	0.69	0.71	0.74	0.78	0.83
743	1.35	1.37	1.38	1.34	1.31	1.29	1.29	1.28	1.3	1.32	1.34	1.33	1.34	1.34	1.35	1.39	1.42	1.45	1.48	1.51	1.52	1.54	1.55	1.56	1.6	1.67	1.77	1.62	1.44	1.18	0.96	0.72	0.71	0.72	0.74	0.68	0.61	0.6	0.6	0.6	0.6	0.61	0.64	0.67	0.69	0.71	0.74	0.78	0.83
744	1.42	1.41	1.39	1.41	1.45	1.48	1.56	1.58	1.62	1.64	1.64	1.61	1.66	1.7	1.72	1.73	1.77	1.75	1.68	1.62	1.44	1.24	1.07	0.92	0.76	0.74	0.72	0.68	0.62	0.6	0.6	0.6	0.6	0.6	0.61	0.65	0.71	0.76	0.79	0.82	0.84	0.86	0.88	0.9	0.92	0.95	0.97	0.98	1
745	1.42	1.41	1.39	1.41	1.45	1.48	1.56	1.58	1.62	1.64	1.64	1.61	1.66	1.7	1.72	1.73	1.77	1.75	1.68	1.62	1.44	1.24	1.07	0.92	0.76	0.74	0.72	0.68	0.62	0.6	0.6	0.6	0.6	0.6	0.61	0.65	0.71	0.76	0.79	0.82	0.84	0.86	0.88	0.9	0.92	0.95	0.97	0.98	1
746	1.64	1.58	1.57	1.59	1.64	1.65	1.66	1.65	1.6	1.55	1.54	1.55	1.55	1.61	1.64	1.68	1.7	1.7	1.64	1.61	1.55	1.5	1.48	1.5	1.35	1.23	1.09	0.95	0.81	0.82	0.82	0.81	0.77	0.72	0.68	0.64	0.64	0.65	0.66	0.68	0.71	0.75	0.81	0.89	0.94	0.98	1.02	1.05	1.07
747	1.64	1.58	1.57	1.59	1.64	1.65	1.66	1.65	1.6	1.55	1.54	1.55	1.55	1.61	1.64	1.68	1.7	1.7	1.64	1.61	1.55	1.5	1.48	1.5	1.35	1.23	1.09	0.95	0.81	0.82	0.82	0.81	0.77	0.72	0.68	0.64	0.64	0.65	0.66	0.68	0.71	0.75	0.81	0.89	0.94	0.98	1.02	1.05	1.07
748	0.97	0.95	0.93	0.93	0.96	1.06	1.17	1.34	1.43	1.48	1.5	1.52	1.55	1.5	1.41	1.4	1.32	1.08	0.93	0.81	0.68	0.6	0.61	0.63	0.65	0.6	0.6	0.6	0.6	0.6	0.6	0.64	0.69	0.73	0.77	0.81	0.83	0.85	0.88	0.9	0.92	0.95	0.98	1.01	1.06	1.11	1.13	1.13	1.16
749	0.97	0.95	0.93	0.93	0.96	1.06	1.17	1.34	1.43	1.48	1.5	1.52	1.55	1.5	1.41	1.4	1.32	1.08	0.93	0.81	0.68	0.6	0.61	0.63	0.65	0.6	0.6	0.6	0.6	0.6	0.6	0.64	0.69	0.73	0.77	0.81	0.83	0.85	0.88	0.9	0.92	0.95	0.98	1.01	1.06	1.11	1.13	1.13	1.16
750	1.61	1.56	1.57	1.61	1.66	1.67	1.67	1.65	1.6	1.56	1.55	1.55	1.56	1.62	1.64	1.67	1.69	1.69	1.63	1.6	1.57	1.53	1.5	1.52	1.38	1.25	1.09	0.96	0.81	0.82	0.82	0.82	0.77	0.72	0.69	0.65	0.65	0.66	0.68	0.7	0.74	0.77	0.82	0.89	0.94	0.97	1.02	1.04	1.07
751	1.61	1.56	1.57	1.61	1.66	1.67	1.67	1.65	1.6	1.56	1.55	1.55	1.56	1.62	1.64	1.67	1.69	1.69	1.63	1.6	1.57	1.53	1.5	1.52	1.38	1.25	1.09	0.96	0.81	0.82	0.82	0.82	0.77	0.72	0.69	0.65	0.65	0.66	0.68	0.7	0.74	0.77	0.82	0.89	0.94	0.97	1.02	1.04	1.07
752	1.33	1.34	1.39	1.41	1.43	1.43	1.3	1.15	0.98	0.85	0.73	0.71	0.68	0.68	0.62	0.6	0.6	0.6	0.6	0.6	0.6	0.6	0.6	0.6	0.6	0.63	0.65	0.67	0.7	0.73	0.74	0.76	0.79	0.81	0.82	0.84	0.84	0.87	0.89	0.9	0.93	0.96	0.93	0.96	1	1.03	1.05	1.11	1.11
753	1.33	1.34	1.39	1.41	1.43	1.43	1.3	1.15	0.98	0.85	0.73	0.71	0.68	0.68	0.62	0.6	0.6	0.6	0.6	0.6	0.6	0.6	0.6	0.6	0.6	0.63	0.65	0.67	0.7	0.73	0.74	0.76	0.79	0.81	0.82	0.84	0.84	0.87	0.89	0.9	0.93	0.96	0.93	0.96	1	1.03	1.05	1.11	1.11
754	1.8	1.8	1.8	1.77	1.74	1.76	1.77	1.78	1.79	1.8	1.8	1.78	1.77	1.75	1.75	1.75	1.72	1.68	1.71	1.7	1.47	1.32	1.16	0.97	0.79	0.82	0.83	0.83	0.79	0.78	0.76	0.76	0.75	0.76	0.78	0.8	0.83	0.87	0.91	0.95	0.99	1.02	1.04	1.05	1.06	1.07	1.07	1.07	1.07
755	1.8	1.8	1.8	1.77	1.74	1.76	1.77	1.78	1.79	1.8	1.8	1.78	1.77	1.75	1.75	1.75	1.72	1.68	1.71	1.7	1.47	1.32	1.16	0.97	0.79	0.82	0.83	0.83	0.79	0.78	0.76	0.76	0.75	0.76	0.78	0.8	0.83	0.87	0.91	0.95	0.99	1.02	1.04	1.05	1.06	1.07	1.07	1.07	1.07
756	1.69	1.7	1.72	1.74	1.76	1.8	1.8	1.8	1.8	1.8	1.8	1.8	1.8	1.8	1.8	1.8	1.8	1.8	1.8	1.8	1.8	1.8	1.8	1.8	1.79	1.55	1.32	1.09	0.86	0.9	0.92	0.89	0.84	0.79	0.75	0.74	0.75	0.76	0.79	0.83	0.88	0.92	0.97	1.04	1.08	1.13	1.18	1.24	1.31
757	1.69	1.7	1.72	1.74	1.76	1.8	1.8	1.8	1.8	1.8	1.8	1.8	1.8	1.8	1.8	1.8	1.8	1.8	1.8	1.8	1.8	1.8	1.8	1.8	1.79	1.55	1.32	1.09	0.86	0.9	0.92	0.89	0.84	0.79	0.75	0.74	0.75	0.76	0.79	0.83	0.88	0.92	0.97	1.04	1.08	1.13	1.18	1.24	1.31
758	1.65	1.68	1.69	1.72	1.72	1.72	1.71	1.71	1.68	1.66	1.62	1.6	1.56	1.55	1.58	1.6	1.59	1.6	1.63	1.66	1.7	1.8	1.69	1.52	1.31	1.1	0.86	0.84	0.83	0.82	0.82	0.8	0.79	0.79	0.81	0.83	0.86	0.88	0.91	0.94	0.97	0.98	1	1.01	1.01	1.03	1.07	1.13	1.17
759	1.65	1.68	1.69	1.72	1.72	1.72	1.71	1.71	1.68	1.66	1.62	1.6	1.56	1.55	1.58	1.6	1.59	1.6	1.63	1.66	1.7	1.8	1.69	1.52	1.31	1.1	0.86	0.84	0.83	0.82	0.82	0.8	0.79	0.79	0.81	0.83	0.86	0.88	0.91	0.94	0.97	0.98	1	1.01	1.01	1.03	1.07	1.13	1.17
760	1.35	1.36	1.39	1.41	1.44	1.52	1.52	1.51	1.51	1.51	1.46	1.49	1.51	1.54	1.56	1.61	1.54	1.33	1.11	0.97	0.79	0.7	0.73	0.76	0.71	0.67	0.61	0.6	0.6	0.6	0.6	0.6	0.6	0.62	0.67	0.72	0.75	0.77	0.79	0.83	0.86	0.9	0.94	0.97	0.98	0.98	0.96	0.96	0.98
761	1.35	1.36	1.39	1.41	1.44	1.52	1.52	1.51	1.51	1.51	1.46	1.49	1.51	1.54	1.56	1.61	1.54	1.33	1.11	0.97	0.79	0.7	0.73	0.76	0.71	0.67	0.61	0.6	0.6	0.6	0.6	0.6	0.6	0.62	0.67	0.72	0.75	0.77	0.79	0.83	0.86	0.9	0.94	0.97	0.98	0.98	0.96	0.96	0.98
762	1.27	1.29	1.31	1.33	1.36	1.44	1.46	1.44	1.42	1.41	1.36	1.38	1.41	1.45	1.47	1.52	1.46	1.24	1.01	0.89	0.72	0.66	0.72	0.76	0.71	0.68	0.62	0.6	0.6	0.6	0.6	0.6	0.6	0.63	0.69	0.74	0.77	0.79	0.81	0.84	0.86	0.91	0.94	0.97	0.98	0.98	0.96	0.95	0.97
763	1.27	1.29	1.31	1.33	1.36	1.44	1.46	1.44	1.42	1.41	1.36	1.38	1.41	1.45	1.47	1.52	1.46	1.24	1.01	0.89	0.72	0.66	0.72	0.76	0.71	0.68	0.62	0.6	0.6	0.6	0.6	0.6	0.6	0.63	0.69	0.74	0.77	0.79	0.81	0.84	0.86	0.91	0.94	0.97	0.98	0.98	0.96	0.95	0.97
764	1.26	1.27	1.28	1.32	1.34	1.36	1.41	1.43	1.42	1.44	1.44	1.43	1.45	1.49	1.52	1.57	1.6	1.59	1.6	1.61	1.57	1.55	1.55	1.53	1.52	1.53	1.53	1.54	1.61	1.61	1.43	1.3	1.1	0.9	0.74	0.76	0.73	0.73	0.69	0.64	0.62	0.63	0.65	0.67	0.7	0.73	0.75	0.77	0.8
765	1.26	1.27	1.28	1.32	1.34	1.36	1.41	1.43	1.42	1.44	1.44	1.43	1.45	1.49	1.52	1.57	1.6	1.59	1.6	1.61	1.57	1.55	1.55	1.53	1.52	1.53	1.53	1.54	1.61	1.61	1.43	1.3	1.1	0.9	0.74	0.76	0.73	0.73	0.69	0.64	0.62	0.63	0.65	0.67	0.7	0.73	0.75	0.77	0.8
766	1.42	1.43	1.42	1.39	1.42	1.46	1.47	1.52	1.54	1.57	1.59	1.63	1.69	1.68	1.61	1.59	1.56	1.51	1.53	1.38	1.19	0.97	0.84	0.67	0.67	0.65	0.67	0.6	0.6	0.6	0.6	0.6	0.6	0.64	0.67	0.68	0.7	0.73	0.77	0.82	0.88	0.9	0.91	0.89	0.89	0.88	0.9	0.92	0.96
767	1.42	1.43	1.42	1.39	1.42	1.46	1.47	1.52	1.54	1.57	1.59	1.63	1.69	1.68	1.61	1.59	1.56	1.51	1.53	1.38	1.19	0.97	0.84	0.67	0.67	0.65	0.67	0.6	0.6	0.6	0.6	0.6	0.6	0.64	0.67	0.68	0.7	0.73	0.77	0.82	0.88	0.9	0.91	0.89	0.89	0.88	0.9	0.92	0.96
768	1.18	1.22	1.26	1.31	1.33	1.36	1.37	1.36	1.36	1.37	1.41	1.43	1.48	1.53	1.58	1.62	1.61	1.6	1.58	1.6	1.59	1.44	1.28	1.06	0.86	0.71	0.72	0.72	0.73	0.69	0.64	0.61	0.6	0.61	0.62	0.64	0.65	0.69	0.74	0.8	0.84	0.89	0.94	0.97	1.02	1.05	1.07	1.08	1.1
769	1.18	1.22	1.26	1.31	1.33	1.36	1.37	1.36	1.36	1.37	1.41	1.43	1.48	1.53	1.58	1.62	1.61	1.6	1.58	1.6	1.59	1.44	1.28	1.06	0.86	0.71	0.72	0.72	0.73	0.69	0.64	0.61	0.6	0.61	0.62	0.64	0.65	0.69	0.74	0.8	0.84	0.89	0.94	0.97	1.02	1.05	1.07	1.08	1.1
770	1.18	1.22	1.26	1.31	1.33	1.36	1.37	1.36	1.36	1.37	1.41	1.43	1.48	1.53	1.58	1.62	1.61	1.6	1.58	1.6	1.59	1.44	1.28	1.04	0.83	0.67	0.68	0.67	0.69	0.65	0.6	0.6	0.6	0.6	0.6	0.61	0.63	0.66	0.69	0.73	0.76	0.81	0.85	0.88	0.93	0.97	1.01	1.04	1.08
771	1.18	1.22	1.26	1.31	1.33	1.36	1.37	1.36	1.36	1.37	1.41	1.43	1.48	1.53	1.58	1.62	1.61	1.6	1.58	1.6	1.59	1.44	1.28	1.04	0.83	0.67	0.68	0.67	0.69	0.65	0.6	0.6	0.6	0.6	0.6	0.61	0.63	0.66	0.69	0.73	0.76	0.81	0.85	0.88	0.93	0.97	1.01	1.04	1.08
772	1.41	1.39	1.38	1.42	1.38	1.39	1.4	1.39	1.36	1.41	1.3	1.14	0.98	0.79	0.66	0.66	0.65	0.64	0.63	0.6	0.6	0.6	0.6	0.6	0.6	0.6	0.6	0.6	0.6	0.6	0.6	0.6	0.63	0.66	0.69	0.72	0.74	0.76	0.79	0.81	0.82	0.84	0.86	0.87	0.88	0.92	0.94	0.96	0.99
773	1.38	1.33	1.32	1.36	1.4	1.45	1.49	1.57	1.63	1.69	1.76	1.8	1.8	1.79	1.74	1.71	1.7	1.72	1.53	1.38	1.21	1.02	0.83	0.87	0.86	0.83	0.81	0.76	0.72	0.71	0.72	0.72	0.74	0.74	0.75	0.76	0.79	0.82	0.86	0.88	0.89	0.91	0.91	0.93	0.97	1.02	1.06	1.12	1.17
774	1.41	1.39	1.38	1.42	1.38	1.39	1.4	1.39	1.36	1.41	1.3	1.14	0.98	0.79	0.66	0.66	0.65	0.64	0.63	0.6	0.6	0.6	0.6	0.6	0.6	0.6	0.6	0.6	0.6	0.6	0.6	0.6	0.63	0.66	0.69	0.72	0.74	0.76	0.79	0.81	0.82	0.84	0.86	0.87	0.88	0.92	0.94	0.96	0.99
775	1.38	1.33	1.32	1.36	1.4	1.45	1.49	1.57	1.63	1.69	1.76	1.8	1.8	1.79	1.74	1.71	1.7	1.72	1.53	1.38	1.21	1.02	0.83	0.87	0.86	0.83	0.81	0.76	0.72	0.71	0.72	0.72	0.74	0.74	0.75	0.76	0.79	0.82	0.86	0.88	0.89	0.91	0.91	0.93	0.97	1.02	1.06	1.12	1.17
776	1.23	1.29	1.31	1.32	1.36	1.4	1.39	1.38	1.41	1.38	1.36	1.39	1.41	1.42	1.42	1.42	1.42	1.43	1.48	1.52	1.53	1.53	1.53	1.31	1.16	1.04	0.92	0.79	0.84	0.83	0.78	0.74	0.7	0.67	0.65	0.64	0.64	0.65	0.66	0.69	0.73	0.78	0.83	0.89	0.94	0.98	1.01	1.04	1.05
777	1.74	1.72	1.77	1.8	1.8	1.8	1.8	1.8	1.8	1.8	1.72	1.65	1.63	1.62	1.66	1.53	1.37	1.17	0.98	0.77	0.75	0.72	0.7	0.67	0.65	0.64	0.63	0.64	0.66	0.69	0.72	0.76	0.81	0.85	0.89	0.92	0.95	0.97	0.99	0.99	1	1.01	1.05	1.07	1.12	1.18	1.23	1.26	1.3
778	1.74	1.72	1.77	1.8	1.8	1.8	1.8	1.8	1.8	1.8	1.72	1.65	1.63	1.62	1.66	1.53	1.37	1.17	0.98	0.77	0.75	0.72	0.7	0.67	0.65	0.64	0.63	0.64	0.66	0.69	0.72	0.76	0.81	0.85	0.89	0.92	0.95	0.97	0.99	0.99	1	1.01	1.05	1.07	1.12	1.18	1.23	1.26	1.3
779	1.22	1.25	1.26	1.28	1.31	1.33	1.39	1.44	1.49	1.54	1.58	1.61	1.63	1.65	1.67	1.68	1.69	1.65	1.64	1.62	1.63	1.66	1.72	1.75	1.78	1.76	1.73	1.7	1.69	1.67	1.7	1.71	1.74	1.74	1.56	1.35	1.11	0.9	0.72	0.74	0.75	0.78	0.77	0.74	0.73	0.75	0.79	0.83	0.86
780	1.22	1.25	1.26	1.28	1.31	1.33	1.39	1.44	1.49	1.54	1.58	1.61	1.63	1.65	1.67	1.68	1.69	1.65	1.64	1.62	1.63	1.66	1.72	1.75	1.78	1.76	1.73	1.7	1.69	1.67	1.7	1.71	1.74	1.74	1.56	1.35	1.11	0.9	0.72	0.74	0.75	0.78	0.77	0.74	0.73	0.75	0.79	0.83	0.86
781	1.23	1.24	1.27	1.31	1.33	1.34	1.38	1.38	1.37	1.41	1.46	1.49	1.53	1.57	1.57	1.57	1.58	1.58	1.59	1.6	1.61	1.42	1.24	1.03	0.85	0.7	0.72	0.73	0.74	0.7	0.65	0.61	0.6	0.6	0.61	0.64	0.66	0.67	0.69	0.73	0.76	0.79	0.81	0.82	0.83	0.84	0.87	0.91	0.96
782	1.23	1.24	1.27	1.31	1.33	1.34	1.38	1.38	1.37	1.41	1.46	1.49	1.53	1.57	1.57	1.57	1.58	1.58	1.59	1.6	1.61	1.42	1.24	1.03	0.85	0.7	0.72	0.73	0.74	0.7	0.65	0.61	0.6	0.6	0.61	0.64	0.66	0.67	0.69	0.73	0.76	0.79	0.81	0.82	0.83	0.84	0.87	0.91	0.96
783	1.54	1.58	1.6	1.58	1.56	1.56	1.56	1.54	1.55	1.58	1.59	1.62	1.64	1.65	1.64	1.66	1.65	1.64	1.63	1.59	1.56	1.58	1.42	1.27	1.13	0.94	0.76	0.78	0.78	0.75	0.74	0.69	0.63	0.6	0.6	0.6	0.6	0.6	0.6	0.6	0.62	0.65	0.67	0.7	0.73	0.76	0.79	0.82	0.86
784	1.54	1.58	1.6	1.58	1.56	1.56	1.56	1.54	1.55	1.58	1.59	1.62	1.64	1.65	1.64	1.66	1.65	1.64	1.63	1.59	1.56	1.58	1.42	1.27	1.13	0.94	0.76	0.78	0.78	0.75	0.74	0.69	0.63	0.6	0.6	0.6	0.6	0.6	0.6	0.6	0.62	0.65	0.67	0.7	0.73	0.76	0.79	0.82	0.86
785	1.41	1.44	1.5	1.53	1.52	1.49	1.48	1.46	1.41	1.4	1.43	1.43	1.44	1.44	1.42	1.4	1.37	1.4	1.42	1.43	1.45	1.46	1.5	1.35	1.16	0.99	0.83	0.65	0.67	0.71	0.72	0.72	0.66	0.61	0.6	0.6	0.6	0.6	0.6	0.63	0.66	0.7	0.72	0.75	0.78	0.81	0.84	0.88	0.92
786	1.41	1.44	1.5	1.53	1.52	1.49	1.48	1.46	1.41	1.4	1.43	1.43	1.44	1.44	1.42	1.4	1.37	1.4	1.42	1.43	1.45	1.46	1.5	1.35	1.16	0.99	0.83	0.65	0.67	0.71	0.72	0.72	0.66	0.61	0.6	0.6	0.6	0.6	0.6	0.63	0.66	0.7	0.72	0.75	0.78	0.81	0.84	0.88	0.92
787	1.41	1.44	1.5	1.53	1.52	1.49	1.48	1.46	1.41	1.4	1.43	1.43	1.44	1.44	1.42	1.4	1.37	1.4	1.42	1.43	1.45	1.46	1.5	1.35	1.16	0.99	0.87	0.69	0.71	0.75	0.77	0.73	0.69	0.64	0.63	0.63	0.66	0.68	0.7	0.74	0.77	0.79	0.81	0.84	0.85	0.86	0.88	0.89	0.91
788	1.38	1.38	1.39	1.43	1.39	1.38	1.37	1.34	1.3	1.33	1.35	1.38	1.43	1.44	1.42	1.42	1.25	1.06	0.87	0.75	0.6	0.6	0.61	0.63	0.6	0.6	0.6	0.6	0.6	0.6	0.6	0.62	0.64	0.65	0.66	0.66	0.67	0.71	0.78	0.85	0.93	1.01	1.07	1.09	1.11	1.11	1.1	1.08	1.07
789	1.54	1.54	1.57	1.57	1.56	1.51	1.54	1.52	1.57	1.6	1.62	1.65	1.69	1.71	1.53	1.38	1.16	0.99	0.81	0.8	0.78	0.79	0.77	0.76	0.79	0.82	0.86	0.91	0.94	0.98	1.01	1.03	1.05	1.07	1.11	1.14	1.18	1.21	1.25	1.29	1.35	1.38	1.39	1.41	1.41	1.37	1.38	1.41	1.43
790	1.57	1.6	1.6	1.59	1.6	1.59	1.57	1.57	1.53	1.52	1.56	1.57	1.56	1.41	1.21	0.99	0.83	0.68	0.67	0.69	0.67	0.61	0.6	0.6	0.6	0.6	0.6	0.6	0.6	0.6	0.6	0.64	0.69	0.73	0.78	0.8	0.82	0.84	0.87	0.87	0.88	0.91	0.91	0.94	0.97	1.01	1.02	1.05	1.04
791	1.57	1.6	1.6	1.59	1.6	1.59	1.57	1.57	1.53	1.52	1.56	1.57	1.56	1.41	1.21	0.99	0.83	0.68	0.67	0.69	0.67	0.61	0.6	0.6	0.6	0.6	0.6	0.6	0.6	0.6	0.6	0.64	0.69	0.73	0.78	0.8	0.82	0.84	0.87	0.87	0.88	0.91	0.91	0.94	0.97	1.01	1.02	1.05	1.04
792	1.23	1.24	1.27	1.27	1.3	1.31	1.32	1.31	1.31	1.29	1.27	1.26	1.26	1.25	1.25	1.14	1	0.86	0.76	0.69	0.7	0.71	0.69	0.65	0.6	0.6	0.6	0.6	0.62	0.64	0.65	0.66	0.68	0.71	0.75	0.79	0.83	0.85	0.88	0.9	0.92	0.93	0.96	0.96	0.97	0.96	0.97	0.98	0.99
793	1.39	1.37	1.38	1.37	1.35	1.37	1.38	1.38	1.43	1.45	1.52	1.4	1.25	1	0.88	0.63	0.6	0.6	0.62	0.6	0.6	0.6	0.6	0.6	0.6	0.6	0.6	0.6	0.6	0.6	0.6	0.62	0.65	0.68	0.72	0.75	0.78	0.8	0.81	0.81	0.79	0.78	0.78	0.79	0.8	0.82	0.86	0.9	0.95
794	0.6	0.6	0.6	0.6	0.6	0.6	0.6	0.6	0.6	0.6	0.6	0.6	0.6	0.6	0.6	0.6	0.6	0.6	0.6	0.6	0.6	0.6	0.6	0.62	0.66	0.69	0.74	0.77	0.79	0.81	0.83	0.84	0.85	0.88	0.9	0.93	0.97	1	1	1.01	0.99	0.95	0.93	0.92	0.9	0.92	0.94	0.96	0.97
795	0.6	0.6	0.6	0.6	0.6	0.6	0.6	0.6	0.6	0.6	0.6	0.6	0.6	0.6	0.6	0.6	0.6	0.6	0.6	0.6	0.6	0.6	0.6	0.62	0.66	0.69	0.74	0.77	0.79	0.81	0.83	0.84	0.85	0.88	0.9	0.93	0.97	1	1	1.01	0.99	0.95	0.93	0.92	0.9	0.92	0.94	0.96	0.97
796	1.58	1.58	1.56	1.6	1.61	1.6	1.57	1.59	1.62	1.58	1.45	1.3	1.14	0.96	0.86	0.83	0.81	0.77	0.71	0.67	0.64	0.63	0.62	0.63	0.66	0.7	0.75	0.81	0.86	0.9	0.92	0.93	0.94	0.95	0.96	0.98	1	1.01	1.03	1.04	1.07	1.1	1.13	1.17	1.2	1.22	1.23	1.24	1.22
797	1.01	1.06	1.09	1.1	1.11	1.11	1.11	1.13	1.17	1.21	1.24	1.29	1.31	1.34	1.36	1.39	1.4	1.45	1.46	1.47	1.51	1.52	1.54	1.59	1.61	1.63	1.64	1.65	1.64	1.66	1.66	1.65	1.66	1.68	1.69	1.7	1.74	1.75	1.75	1.76	1.75	1.75	1.79	1.8	1.8	1.8	1.8	1.8	1.8
798	1.36	1.33	1.3	1.29	1.3	1.32	1.34	1.35	1.36	1.38	1.41	1.45	1.5	1.52	1.55	1.55	1.56	1.59	1.62	1.65	1.63	1.47	1.28	1.11	0.95	0.85	0.86	0.88	0.87	0.85	0.82	0.81	0.81	0.83	0.87	0.91	0.95	1	1.04	1.08	1.11	1.14	1.17	1.19	1.21	1.23	1.25	1.27	1.3
799	1.01	1.06	1.09	1.1	1.11	1.11	1.11	1.13	1.17	1.21	1.24	1.29	1.31	1.34	1.36	1.39	1.4	1.45	1.46	1.47	1.51	1.52	1.54	1.59	1.61	1.63	1.64	1.65	1.64	1.66	1.66	1.65	1.66	1.68	1.69	1.7	1.74	1.75	1.75	1.76	1.75	1.75	1.79	1.8	1.8	1.8	1.8	1.8	1.8
800	1.23	1.22	1.22	1.24	1.26	1.3	1.35	1.39	1.42	1.46	1.46	1.48	1.51	1.55	1.59	1.64	1.69	1.72	1.74	1.76	1.74	1.72	1.7	1.67	1.65	1.65	1.65	1.46	1.31	1.13	0.98	0.81	0.8	0.77	0.76	0.72	0.7	0.7	0.72	0.74	0.77	0.82	0.86	0.91	0.95	1	1.04	1.07	1.1
801	1.23	1.22	1.22	1.24	1.26	1.3	1.35	1.39	1.42	1.46	1.46	1.48	1.51	1.55	1.59	1.64	1.69	1.72	1.74	1.76	1.74	1.72	1.7	1.67	1.65	1.65	1.65	1.46	1.31	1.13	0.98	0.81	0.8	0.77	0.76	0.72	0.7	0.7	0.72	0.74	0.77	0.82	0.86	0.91	0.95	1	1.04	1.07	1.1
802	1.42	1.43	1.42	1.39	1.42	1.46	1.47	1.52	1.54	1.57	1.59	1.63	1.69	1.68	1.61	1.59	1.56	1.51	1.53	1.38	1.19	0.98	0.83	0.65	0.67	0.67	0.73	0.69	0.66	0.65	0.65	0.63	0.67	0.7	0.75	0.8	0.84	0.88	0.91	0.93	0.95	0.97	0.97	0.99	1.02	1.03	1.05	1.09	1.11
803	1.28	1.33	1.4	1.45	1.48	1.5	1.48	1.5	1.35	1.17	0.98	0.86	0.7	0.72	0.74	0.74	0.68	0.62	0.6	0.6	0.6	0.6	0.6	0.6	0.6	0.6	0.62	0.65	0.68	0.71	0.72	0.73	0.73	0.73	0.75	0.77	0.81	0.85	0.9	0.93	0.96	0.97	0.98	1.01	1.05	1.07	1.12	1.18	1.21
804	1.34	1.36	1.34	1.33	1.36	1.35	1.34	1.38	1.43	1.45	1.46	1.51	1.53	1.48	1.46	1.51	1.52	1.49	1.5	1.48	1.44	1.4	1.39	1.38	1.36	1.39	1.19	1.04	0.94	0.84	0.7	0.75	0.75	0.7	0.66	0.6	0.6	0.6	0.6	0.63	0.69	0.74	0.78	0.83	0.86	0.88	0.89	0.9	0.9
805	1.36	1.35	1.29	1.19	1.1	1.06	1.1	1.15	1.17	1.21	1.28	1.3	1.26	1.29	1.3	1.25	1.22	1.26	1.28	1.32	1.27	1.17	1.01	0.83	0.69	0.63	0.62	0.63	0.65	0.63	0.61	0.61	0.61	0.62	0.64	0.66	0.69	0.72	0.75	0.78	0.81	0.83	0.84	0.86	0.87	0.9	0.91	0.92	0.94
806	1.36	1.35	1.29	1.19	1.1	1.06	1.1	1.15	1.17	1.21	1.28	1.3	1.26	1.29	1.3	1.25	1.22	1.26	1.28	1.32	1.27	1.17	1.01	0.83	0.69	0.63	0.62	0.63	0.65	0.63	0.61	0.61	0.61	0.62	0.64	0.66	0.69	0.72	0.75	0.78	0.81	0.83	0.84	0.86	0.87	0.9	0.91	0.92	0.94
807	1.2	1.2	1.21	1.21	1.2	1.06	0.92	0.77	0.7	0.6	0.6	0.61	0.61	0.6	0.6	0.6	0.6	0.6	0.6	0.6	0.6	0.6	0.6	0.6	0.6	0.6	0.6	0.6	0.6	0.6	0.6	0.6	0.6	0.61	0.64	0.7	0.76	0.83	0.9	0.94	0.97	0.98	0.93	0.89	0.87	0.86	0.85	0.89	0.94
808	1.7	1.71	1.71	1.7	1.66	1.6	1.54	1.48	1.46	1.48	1.51	1.51	1.55	1.57	1.56	1.56	1.55	1.37	1.17	0.97	0.83	0.71	0.7	0.69	0.68	0.63	0.6	0.6	0.6	0.6	0.6	0.6	0.6	0.62	0.66	0.7	0.75	0.79	0.82	0.83	0.84	0.84	0.84	0.85	0.88	0.9	0.91	0.9	0.91
809	1.7	1.71	1.71	1.7	1.66	1.6	1.54	1.48	1.46	1.48	1.51	1.51	1.55	1.57	1.56	1.56	1.55	1.37	1.17	0.97	0.83	0.71	0.7	0.69	0.68	0.63	0.6	0.6	0.6	0.6	0.6	0.6	0.6	0.62	0.66	0.7	0.75	0.79	0.82	0.83	0.84	0.84	0.84	0.85	0.88	0.9	0.91	0.9	0.91
810	1.66	1.67	1.67	1.67	1.62	1.57	1.5	1.43	1.4	1.41	1.42	1.43	1.47	1.49	1.5	1.5	1.48	1.31	1.1	0.89	0.77	0.66	0.66	0.67	0.69	0.65	0.61	0.6	0.6	0.6	0.6	0.6	0.6	0.63	0.67	0.71	0.76	0.8	0.82	0.83	0.85	0.85	0.85	0.86	0.89	0.91	0.92	0.91	0.91
811	1.66	1.67	1.67	1.67	1.62	1.57	1.5	1.43	1.4	1.41	1.42	1.43	1.47	1.49	1.5	1.5	1.48	1.31	1.1	0.89	0.77	0.66	0.66	0.67	0.69	0.65	0.61	0.6	0.6	0.6	0.6	0.6	0.6	0.63	0.67	0.71	0.76	0.8	0.82	0.83	0.85	0.85	0.85	0.86	0.89	0.91	0.92	0.91	0.91
812	1.64	1.66	1.65	1.66	1.68	1.66	1.65	1.66	1.64	1.64	1.63	1.65	1.69	1.69	1.65	1.62	1.57	1.62	1.44	1.3	1.16	1.02	0.78	0.81	0.82	0.83	0.79	0.76	0.71	0.68	0.66	0.68	0.72	0.77	0.82	0.86	0.9	0.93	0.95	0.95	0.97	0.98	1.01	1.03	1.06	1.08	1.1	1.11	1.11
813	1.64	1.66	1.65	1.66	1.68	1.66	1.65	1.66	1.64	1.64	1.63	1.65	1.69	1.69	1.65	1.62	1.57	1.62	1.44	1.3	1.16	1.02	0.78	0.81	0.82	0.83	0.79	0.76	0.71	0.68	0.66	0.68	0.72	0.77	0.82	0.86	0.9	0.93	0.95	0.95	0.97	0.98	1.01	1.03	1.06	1.08	1.1	1.11	1.11
814	1.74	1.74	1.76	1.8	1.8	1.8	1.8	1.8	1.8	1.8	1.76	1.68	1.49	1.31	1.14	0.98	0.82	0.82	0.82	0.83	0.81	0.79	0.76	0.74	0.73	0.74	0.76	0.79	0.82	0.86	0.9	0.94	0.98	1.01	1.03	1.08	1.1	1.12	1.15	1.2	1.22	1.25	1.27	1.27	1.25	1.22	1.22	1.22	1.23
815	1.23	1.24	1.27	1.27	1.3	1.31	1.32	1.31	1.31	1.29	1.27	1.26	1.26	1.25	1.25	1.14	1	0.84	0.73	0.63	0.63	0.63	0.64	0.6	0.6	0.6	0.6	0.6	0.6	0.61	0.66	0.7	0.73	0.77	0.81	0.85	0.87	0.91	0.93	0.95	0.95	0.99	1.02	1.04	1.06	1.07	1.11	1.15	1.17
816	1.75	1.75	1.78	1.8	1.8	1.79	1.8	1.79	1.57	1.37	1.2	1.03	0.86	0.88	0.86	0.81	0.76	0.7	0.68	0.7	0.75	0.81	0.86	0.9	0.92	0.93	0.95	0.97	0.98	0.99	1.01	1.03	1.06	1.11	1.16	1.21	1.24	1.25	1.25	1.25	1.26	1.28	1.31	1.35	1.39	1.45	1.5	1.55	1.58
817	1.22	1.22	1.24	1.28	1.29	1.31	1.31	1.32	1.32	1.36	1.41	1.45	1.5	1.51	1.52	1.53	1.48	1.47	1.54	1.53	1.52	1.65	1.49	1.23	0.99	0.84	0.61	0.6	0.62	0.67	0.62	0.6	0.6	0.6	0.6	0.65	0.68	0.73	0.79	0.82	0.85	0.89	0.91	0.9	0.93	0.94	0.97	1	1.06
818	1.42	1.46	1.46	1.47	1.49	1.46	1.42	1.4	1.35	1.3	1.27	1.24	1.29	1.37	1.44	1.34	1.26	1.07	0.9	0.75	0.75	0.71	0.73	0.7	0.65	0.62	0.61	0.62	0.64	0.67	0.71	0.74	0.78	0.81	0.83	0.86	0.89	0.91	0.95	0.97	0.94	0.93	0.93	0.96	0.99	1.09	1.16	1.18	1.18
819	1.42	1.46	1.46	1.47	1.49	1.46	1.42	1.4	1.35	1.3	1.27	1.24	1.29	1.37	1.44	1.34	1.26	1.07	0.9	0.75	0.75	0.71	0.73	0.7	0.65	0.62	0.61	0.62	0.64	0.67	0.71	0.74	0.78	0.81	0.83	0.86	0.89	0.91	0.95	0.97	0.94	0.93	0.93	0.96	0.99	1.09	1.16	1.18	1.18
820	1.41	1.43	1.47	1.51	1.56	1.55	1.58	1.62	1.64	1.61	1.64	1.65	1.65	1.64	1.65	1.64	1.63	1.6	1.62	1.67	1.49	1.34	1.14	0.96	0.76	0.77	0.74	0.76	0.71	0.66	0.64	0.64	0.64	0.67	0.71	0.74	0.75	0.77	0.8	0.83	0.87	0.92	0.97	1	1.01	1.01	1.05	1.07	1.1
821	1.32	1.29	1.29	1.29	1.32	1.34	1.38	1.38	1.39	1.38	1.38	1.42	1.42	1.45	1.44	1.42	1.39	1.39	1.42	1.47	1.51	1.54	1.6	1.6	1.62	1.63	1.65	1.66	1.66	1.54	1.38	1.17	0.91	0.73	0.64	0.6	0.6	0.6	0.6	0.6	0.6	0.6	0.6	0.61	0.67	0.74	0.81	0.88	0.96
822	1.64	1.58	1.57	1.59	1.64	1.65	1.66	1.65	1.6	1.55	1.54	1.55	1.55	1.61	1.64	1.68	1.7	1.7	1.64	1.61	1.55	1.5	1.48	1.5	1.35	1.23	1.09	0.92	0.77	0.78	0.75	0.74	0.72	0.69	0.65	0.64	0.63	0.65	0.66	0.69	0.72	0.74	0.75	0.79	0.82	0.88	0.96	1.07	1.17
823	1.63	1.71	1.76	1.77	1.74	1.7	1.69	1.66	1.68	1.8	1.8	1.8	1.8	1.8	1.8	1.8	1.54	1.31	1.05	0.85	0.71	0.73	0.71	0.73	0.7	0.65	0.63	0.63	0.64	0.66	0.67	0.69	0.72	0.76	0.79	0.83	0.87	0.9	0.92	0.96	1	1.04	1.06	1.09	1.09	1.1	1.09	1.09	1.1
824	1.63	1.71	1.76	1.77	1.74	1.7	1.69	1.66	1.68	1.8	1.8	1.8	1.8	1.8	1.8	1.8	1.54	1.31	1.05	0.85	0.71	0.73	0.71	0.73	0.7	0.65	0.63	0.63	0.64	0.66	0.67	0.69	0.72	0.76	0.79	0.83	0.87	0.9	0.92	0.96	1	1.04	1.06	1.09	1.09	1.1	1.09	1.09	1.1
825	1.61	1.56	1.57	1.61	1.66	1.67	1.67	1.65	1.6	1.56	1.55	1.55	1.56	1.62	1.64	1.67	1.69	1.69	1.63	1.6	1.57	1.53	1.5	1.52	1.38	1.25	1.09	0.92	0.76	0.77	0.74	0.73	0.72	0.69	0.66	0.65	0.65	0.66	0.67	0.7	0.73	0.75	0.76	0.8	0.83	0.88	0.95	1.05	1.15
826	1.51	1.48	1.48	1.49	1.53	1.58	1.64	1.71	1.79	1.8	1.8	1.8	1.8	1.8	1.8	1.76	1.53	1.28	1.09	0.8	0.76	0.74	0.71	0.65	0.6	0.6	0.6	0.6	0.6	0.64	0.69	0.74	0.79	0.84	0.88	0.91	0.94	0.96	1	1.02	1.07	1.11	1.14	1.15	1.17	1.17	1.16	1.18	1.21
827	1.51	1.48	1.48	1.49	1.53	1.58	1.64	1.71	1.79	1.8	1.8	1.8	1.8	1.8	1.8	1.76	1.53	1.28	1.09	0.8	0.76	0.74	0.71	0.65	0.6	0.6	0.6	0.6	0.6	0.64	0.69	0.74	0.79	0.84	0.88	0.91	0.94	0.96	1	1.02	1.07	1.11	1.14	1.15	1.17	1.17	1.16	1.18	1.21
828	1.43	1.38	1.4	1.41	1.36	1.41	1.46	1.49	1.52	1.55	1.53	1.49	1.44	1.37	1.34	1.37	1.42	1.45	1.52	1.57	1.61	1.63	1.66	1.68	1.67	1.64	1.44	1.25	1.04	0.86	0.69	0.66	0.65	0.66	0.64	0.62	0.6	0.6	0.6	0.6	0.6	0.63	0.69	0.73	0.79	0.85	0.94	1.03	1.12
829	1.43	1.38	1.4	1.41	1.36	1.41	1.46	1.49	1.52	1.55	1.53	1.49	1.44	1.37	1.34	1.37	1.42	1.45	1.52	1.57	1.61	1.63	1.66	1.68	1.67	1.64	1.44	1.25	1.04	0.86	0.69	0.66	0.65	0.66	0.64	0.62	0.6	0.6	0.6	0.6	0.6	0.63	0.69	0.73	0.79	0.85	0.94	1.03	1.12
830	1.36	1.36	1.33	1.29	1.26	1.25	1.24	1.25	1.26	1.25	1.25	1.3	1.3	1.35	1.37	1.4	1.38	1.39	1.4	1.41	1.41	1.42	1.5	1.31	1.2	1.06	0.9	0.7	0.72	0.7	0.67	0.65	0.6	0.6	0.6	0.6	0.6	0.6	0.6	0.63	0.69	0.76	0.81	0.86	0.91	0.94	0.98	1.04	1.07
831	1.36	1.36	1.33	1.29	1.26	1.25	1.24	1.25	1.26	1.25	1.25	1.3	1.3	1.35	1.37	1.4	1.38	1.39	1.4	1.41	1.41	1.42	1.5	1.31	1.2	1.06	0.9	0.7	0.72	0.7	0.67	0.65	0.6	0.6	0.6	0.6	0.6	0.6	0.6	0.63	0.69	0.76	0.81	0.86	0.91	0.94	0.98	1.04	1.07
832	1.65	1.68	1.69	1.72	1.72	1.72	1.71	1.71	1.68	1.66	1.62	1.6	1.56	1.55	1.58	1.6	1.59	1.6	1.63	1.66	1.7	1.8	1.69	1.52	1.31	1.1	0.86	0.84	0.84	0.81	0.79	0.76	0.73	0.72	0.73	0.76	0.78	0.79	0.81	0.84	0.87	0.9	0.92	0.95	0.96	0.98	1.01	1.04	1.06
833	1.65	1.68	1.69	1.72	1.72	1.72	1.71	1.71	1.68	1.66	1.62	1.6	1.56	1.55	1.58	1.6	1.59	1.6	1.63	1.66	1.7	1.8	1.69	1.52	1.31	1.1	0.86	0.84	0.84	0.81	0.79	0.76	0.73	0.72	0.73	0.76	0.78	0.79	0.81	0.84	0.87	0.9	0.92	0.95	0.96	0.98	1.01	1.04	1.06
834	1.27	1.29	1.31	1.33	1.35	1.32	1.32	1.29	1.25	1.27	1.31	1.3	1.3	1.32	1.33	1.3	1.3	1.33	1.36	1.37	1.4	1.43	1.44	1.47	1.54	1.52	1.37	1.2	1.04	0.84	0.72	0.71	0.71	0.67	0.62	0.6	0.6	0.64	0.68	0.72	0.77	0.82	0.85	0.88	0.91	0.93	0.96	1.01	1.05
835	1.47	1.49	1.55	1.6	1.67	1.74	1.76	1.75	1.73	1.69	1.65	1.63	1.64	1.69	1.75	1.8	1.8	1.8	1.74	1.53	1.31	1.11	0.9	0.84	0.83	0.82	0.8	0.79	0.8	0.82	0.82	0.83	0.84	0.86	0.89	0.94	0.99	1.01	1.05	1.08	1.1	1.12	1.15	1.17	1.2	1.25	1.31	1.38	1.46
836	1.53	1.53	1.52	1.49	1.48	1.47	1.52	1.6	1.71	1.8	1.8	1.8	1.8	1.8	1.73	1.67	1.63	1.6	1.61	1.6	1.63	1.67	1.74	1.78	1.62	1.43	1.22	1	0.82	0.82	0.81	0.79	0.75	0.71	0.71	0.74	0.77	0.81	0.86	0.9	0.93	0.98	1.02	1.06	1.1	1.13	1.18	1.22	1.26
837	1.58	1.57	1.57	1.55	1.55	1.55	1.58	1.6	1.6	1.57	1.52	1.49	1.46	1.44	1.43	1.45	1.43	1.42	1.43	1.41	1.4	1.38	1.34	1.29	1.31	1.34	1.37	1.44	1.53	1.59	1.41	1.25	1.06	0.88	0.73	0.8	0.83	0.87	0.87	0.84	0.83	0.84	0.86	0.9	0.95	1.01	1.07	1.15	1.22
838	1.53	1.53	1.52	1.49	1.48	1.47	1.52	1.6	1.71	1.8	1.8	1.8	1.8	1.8	1.73	1.67	1.63	1.6	1.61	1.6	1.63	1.67	1.74	1.78	1.62	1.43	1.22	1	0.82	0.82	0.81	0.79	0.75	0.71	0.71	0.74	0.77	0.81	0.86	0.9	0.93	0.98	1.02	1.06	1.1	1.13	1.18	1.22	1.26
839	1.58	1.57	1.57	1.55	1.55	1.55	1.58	1.6	1.6	1.57	1.52	1.49	1.46	1.44	1.43	1.45	1.43	1.42	1.43	1.41	1.4	1.38	1.34	1.29	1.31	1.34	1.37	1.44	1.53	1.59	1.41	1.25	1.06	0.88	0.73	0.8	0.83	0.87	0.87	0.84	0.83	0.84	0.86	0.9	0.95	1.01	1.07	1.15	1.22
840	1.6	1.61	1.61	1.61	1.59	1.61	1.62	1.6	1.55	1.53	1.47	1.45	1.47	1.52	1.52	1.56	1.59	1.59	1.65	1.51	1.34	1.14	0.97	0.78	0.8	0.8	0.8	0.77	0.73	0.71	0.7	0.7	0.72	0.76	0.8	0.85	0.9	0.93	0.96	0.98	1	1.02	1.04	1.07	1.1	1.13	1.16	1.18	1.19
841	1.6	1.61	1.61	1.61	1.59	1.61	1.62	1.6	1.55	1.53	1.47	1.45	1.47	1.52	1.52	1.56	1.59	1.59	1.65	1.51	1.34	1.14	0.97	0.78	0.8	0.8	0.8	0.77	0.73	0.71	0.7	0.7	0.72	0.76	0.8	0.85	0.9	0.93	0.96	0.98	1	1.02	1.04	1.07	1.1	1.13	1.16	1.18	1.19
842	1.49	1.47	1.45	1.38	1.35	1.32	1.35	1.38	1.4	1.4	1.28	1.11	0.89	0.76	0.65	0.62	0.61	0.66	0.61	0.6	0.6	0.6	0.6	0.6	0.6	0.6	0.6	0.6	0.63	0.67	0.71	0.74	0.78	0.81	0.85	0.88	0.92	0.96	1	1.03	1.09	1.12	1.16	1.21	1.29	1.31	1.36	1.41	1.44
843	1.49	1.47	1.45	1.38	1.35	1.32	1.35	1.38	1.4	1.4	1.28	1.11	0.89	0.76	0.65	0.62	0.61	0.66	0.61	0.6	0.6	0.6	0.6	0.6	0.6	0.6	0.6	0.6	0.63	0.67	0.71	0.74	0.78	0.81	0.85	0.88	0.92	0.96	1	1.03	1.09	1.12	1.16	1.21	1.29	1.31	1.36	1.41	1.44
844	1.45	1.43	1.43	1.37	1.31	1.28	1.31	1.33	1.35	1.34	1.21	1.05	0.85	0.74	0.65	0.62	0.62	0.67	0.61	0.6	0.6	0.6	0.6	0.6	0.6	0.6	0.6	0.6	0.64	0.67	0.71	0.74	0.77	0.8	0.84	0.88	0.92	0.95	0.99	1.03	1.07	1.1	1.14	1.19	1.26	1.3	1.36	1.41	1.43
845	1.45	1.43	1.43	1.37	1.31	1.28	1.31	1.33	1.35	1.34	1.21	1.05	0.85	0.74	0.65	0.62	0.62	0.67	0.61	0.6	0.6	0.6	0.6	0.6	0.6	0.6	0.6	0.6	0.64	0.67	0.71	0.74	0.77	0.8	0.84	0.88	0.92	0.95	0.99	1.03	1.07	1.1	1.14	1.19	1.26	1.3	1.36	1.41	1.43
846	1.47	1.46	1.45	1.46	1.33	1.22	1.1	0.98	0.81	0.81	0.77	0.72	0.68	0.63	0.6	0.6	0.6	0.6	0.6	0.61	0.64	0.68	0.71	0.74	0.77	0.79	0.8	0.82	0.84	0.84	0.85	0.86	0.86	0.86	0.87	0.91	0.95	0.98	1.02	1.06	1.07	1.07	1.07	1.09	1.11	1.12	1.15	1.16	1.15
847	1.47	1.46	1.45	1.46	1.33	1.22	1.1	0.98	0.81	0.81	0.77	0.72	0.68	0.63	0.6	0.6	0.6	0.6	0.6	0.61	0.64	0.68	0.71	0.74	0.77	0.79	0.8	0.82	0.84	0.84	0.85	0.86	0.86	0.86	0.87	0.91	0.95	0.98	1.02	1.06	1.07	1.07	1.07	1.09	1.11	1.12	1.15	1.16	1.15
848	1.6	1.65	1.67	1.72	1.73	1.76	1.73	1.73	1.72	1.51	1.33	1.17	0.97	0.79	0.8	0.76	0.7	0.66	0.6	0.6	0.6	0.6	0.6	0.6	0.6	0.63	0.68	0.72	0.76	0.8	0.81	0.83	0.87	0.9	0.92	0.96	0.99	1.02	1.05	1.09	1.12	1.16	1.17	1.17	1.15	1.14	1.13	1.14	1.16
849	1.15	1.06	0.92	0.74	0.76	0.75	0.71	0.69	0.61	0.6	0.6	0.6	0.6	0.6	0.6	0.6	0.6	0.6	0.6	0.6	0.6	0.6	0.62	0.64	0.66	0.69	0.72	0.76	0.79	0.82	0.85	0.87	0.9	0.91	0.93	0.97	1.01	1.05	1.09	1.11	1.13	1.13	1.14	1.15	1.15	1.15	1.15	1.17	1.18
850	1.15	1.06	0.92	0.74	0.76	0.75	0.71	0.69	0.61	0.6	0.6	0.6	0.6	0.6	0.6	0.6	0.6	0.6	0.6	0.6	0.6	0.6	0.62	0.64	0.66	0.69	0.72	0.76	0.79	0.82	0.85	0.87	0.9	0.91	0.93	0.97	1.01	1.05	1.09	1.11	1.13	1.13	1.14	1.15	1.15	1.15	1.15	1.17	1.18
851	1.31	1.3	1.31	1.34	1.36	1.41	1.46	1.49	1.47	1.46	1.42	1.38	1.38	1.42	1.49	1.57	1.61	1.64	1.65	1.63	1.64	1.66	1.64	1.63	1.63	1.59	1.56	1.58	1.59	1.6	1.61	1.61	1.66	1.47	1.3	1.14	1.01	0.82	0.85	0.83	0.81	0.76	0.71	0.69	0.68	0.7	0.72	0.76	0.8
852	1.31	1.3	1.31	1.34	1.36	1.41	1.46	1.49	1.47	1.46	1.42	1.38	1.38	1.42	1.49	1.57	1.61	1.64	1.65	1.63	1.64	1.66	1.64	1.63	1.63	1.59	1.56	1.58	1.59	1.6	1.61	1.61	1.66	1.47	1.3	1.14	1.01	0.82	0.85	0.83	0.81	0.76	0.71	0.69	0.68	0.7	0.72	0.76	0.8
853	1.24	1.32	1.34	1.32	1.4	1.4	1.34	1.4	1.45	1.31	1.18	1.03	0.88	0.72	0.67	0.66	0.66	0.62	0.6	0.6	0.6	0.6	0.6	0.6	0.63	0.65	0.69	0.71	0.73	0.72	0.72	0.71	0.71	0.7	0.73	0.77	0.78	0.78	0.84	0.89	0.9	0.98	1.01	1.05	1.06	1.1	1.14	1.18	1.21
854	1.24	1.32	1.34	1.32	1.4	1.4	1.34	1.4	1.45	1.31	1.18	1.03	0.88	0.72	0.67	0.66	0.66	0.62	0.6	0.6	0.6	0.6	0.6	0.6	0.63	0.65	0.69	0.71	0.73	0.72	0.72	0.71	0.71	0.7	0.73	0.77	0.78	0.78	0.84	0.89	0.9	0.98	1.01	1.05	1.06	1.1	1.14	1.18	1.21
855	1.53	1.58	1.63	1.66	1.68	1.68	1.69	1.7	1.72	1.73	1.74	1.75	1.75	1.75	1.74	1.71	1.68	1.66	1.62	1.62	1.48	1.32	1.15	1.01	0.85	0.86	0.86	0.85	0.82	0.76	0.72	0.69	0.67	0.66	0.66	0.67	0.68	0.7	0.73	0.77	0.81	0.85	0.86	0.87	0.87	0.87	0.88	0.89	0.92
856	1.8	1.8	1.8	1.8	1.8	1.8	1.8	1.8	1.8	1.8	1.8	1.8	1.79	1.75	1.72	1.72	1.75	1.77	1.78	1.8	1.8	1.8	1.63	1.45	1.28	1.13	0.97	0.97	0.97	0.93	0.88	0.84	0.81	0.81	0.83	0.86	0.89	0.93	0.97	1.01	1.05	1.09	1.14	1.18	1.21	1.23	1.25	1.26	1.28
857	1.55	1.54	1.52	1.51	1.51	1.51	1.52	1.53	1.53	1.52	1.52	1.53	1.55	1.58	1.59	1.58	1.58	1.58	1.58	1.62	1.68	1.53	1.36	1.19	1.03	0.87	0.93	0.96	0.98	0.96	0.93	0.89	0.85	0.84	0.84	0.85	0.87	0.9	0.93	0.95	0.98	1	1.02	1.04	1.06	1.07	1.08	1.09	1.1
858	1.25	1.27	1.32	1.33	1.33	1.32	1.32	1.32	1.35	1.37	1.4	1.43	1.43	1.45	1.49	1.5	1.49	1.48	1.45	1.42	1.43	1.45	1.46	1.32	1.16	0.96	0.82	0.68	0.68	0.66	0.67	0.62	0.6	0.6	0.6	0.6	0.6	0.6	0.6	0.63	0.66	0.69	0.72	0.74	0.76	0.79	0.81	0.82	0.84
859	1.25	1.27	1.32	1.33	1.33	1.32	1.32	1.32	1.35	1.37	1.4	1.43	1.43	1.45	1.49	1.5	1.49	1.48	1.45	1.42	1.43	1.45	1.46	1.32	1.16	0.96	0.82	0.68	0.68	0.66	0.67	0.62	0.6	0.6	0.6	0.6	0.6	0.6	0.6	0.63	0.66	0.69	0.72	0.74	0.76	0.79	0.81	0.82	0.84
860	1.22	1.25	1.26	1.27	1.29	1.28	1.29	1.31	1.33	1.36	1.44	1.42	1.42	1.43	1.47	1.45	1.48	1.5	1.5	1.46	1.44	1.45	1.43	1.42	1.38	1.34	1.32	1.19	1.05	0.92	0.84	0.73	0.71	0.7	0.68	0.64	0.61	0.61	0.63	0.65	0.67	0.7	0.73	0.76	0.8	0.83	0.87	0.93	0.98
861	1.57	1.6	1.6	1.59	1.6	1.59	1.57	1.57	1.53	1.52	1.56	1.57	1.56	1.41	1.21	0.99	0.82	0.67	0.67	0.67	0.66	0.61	0.6	0.6	0.6	0.6	0.6	0.61	0.66	0.7	0.74	0.75	0.76	0.77	0.78	0.82	0.86	0.89	0.92	0.96	1.01	1.05	1.07	1.08	1.04	0.98	0.95	0.94	0.97
862	0.6	0.6	0.6	0.6	0.6	0.6	0.6	0.6	0.6	0.6	0.6	0.6	0.6	0.6	0.6	0.6	0.6	0.6	0.6	0.6	0.6	0.6	0.6	0.63	0.64	0.71	0.81	0.86	0.88	0.96	0.97	0.96	1.03	1.09	1.12	1.17	1.23	1.26	1.28	1.3	1.3	1.29	1.3	1.32	1.31	1.24	1.22	1.21	1.17
863	1.74	1.76	1.75	1.75	1.74	1.69	1.64	1.6	1.55	1.53	1.55	1.39	1.23	1	0.83	0.67	0.67	0.65	0.71	0.68	0.63	0.6	0.6	0.6	0.6	0.6	0.6	0.64	0.68	0.71	0.76	0.8	0.82	0.84	0.87	0.89	0.92	0.97	1.02	1.07	1.11	1.13	1.13	1.11	1.07	1.04	1.03	1.04	1.06
864	1.74	1.76	1.75	1.75	1.74	1.69	1.64	1.6	1.55	1.53	1.55	1.39	1.23	1	0.83	0.67	0.67	0.65	0.71	0.68	0.63	0.6	0.6	0.6	0.6	0.6	0.6	0.64	0.68	0.71	0.76	0.8	0.82	0.84	0.87	0.89	0.92	0.97	1.02	1.07	1.11	1.13	1.13	1.11	1.07	1.04	1.03	1.04	1.06
865	1.77	1.73	1.72	1.71	1.71	1.72	1.76	1.58	1.43	1.24	1.06	0.86	0.87	0.84	0.86	0.88	0.87	0.87	0.88	0.89	0.93	1	1.08	1.15	1.17	1.19	1.2	1.22	1.25	1.32	1.35	1.37	1.39	1.4	1.41	1.45	1.5	1.54	1.56	1.56	1.53	1.49	1.46	1.46	1.46	1.48	1.48	1.49	1.5
866	1.5	1.5	1.49	1.44	1.42	1.42	1.43	1.44	1.47	1.51	1.52	1.54	1.57	1.61	1.63	1.64	1.67	1.66	1.63	1.58	1.52	1.46	1.47	1.48	1.53	1.57	1.43	1.28	1.12	0.95	0.81	0.8	0.78	0.76	0.74	0.72	0.71	0.73	0.75	0.78	0.82	0.86	0.89	0.93	0.97	1.02	1.05	1.08	1.11
867	1.2	1.2	1.21	1.21	1.2	1.06	0.92	0.74	0.65	0.6	0.6	0.6	0.6	0.6	0.6	0.6	0.6	0.6	0.6	0.6	0.6	0.6	0.6	0.6	0.6	0.6	0.6	0.6	0.6	0.61	0.63	0.64	0.66	0.68	0.69	0.73	0.79	0.83	0.84	0.85	0.85	0.87	0.89	0.87	0.89	0.92	0.9	0.88	0.95
868	1.2	1.2	1.21	1.21	1.2	1.06	0.92	0.74	0.65	0.6	0.6	0.6	0.6	0.6	0.6	0.6	0.6	0.6	0.6	0.6	0.6	0.6	0.6	0.6	0.6	0.6	0.6	0.6	0.6	0.61	0.63	0.64	0.66	0.68	0.69	0.73	0.79	0.83	0.84	0.85	0.85	0.87	0.89	0.87	0.89	0.92	0.9	0.88	0.95
869	1.63	1.67	1.7	1.72	1.72	1.72	1.69	1.69	1.67	1.7	1.7	1.71	1.51	1.34	1.06	0.89	0.72	0.75	0.75	0.83	0.8	0.75	0.72	0.7	0.69	0.71	0.75	0.79	0.84	0.89	0.95	0.99	1.05	1.09	1.13	1.16	1.19	1.21	1.2	1.21	1.2	1.22	1.23	1.25	1.26	1.3	1.3	1.3	1.36
870	1.63	1.67	1.7	1.72	1.72	1.72	1.69	1.69	1.67	1.7	1.7	1.71	1.51	1.34	1.06	0.89	0.72	0.75	0.75	0.83	0.8	0.75	0.72	0.7	0.69	0.71	0.75	0.79	0.84	0.89	0.95	0.99	1.05	1.09	1.13	1.16	1.19	1.21	1.2	1.21	1.2	1.22	1.23	1.25	1.26	1.3	1.3	1.3	1.36
871	1.64	1.7	1.8	1.8	1.8	1.8	1.8	1.8	1.74	1.67	1.64	1.6	1.58	1.56	1.57	1.56	1.39	1.22	1.03	0.9	0.77	0.79	0.81	0.84	0.81	0.79	0.78	0.81	0.84	0.87	0.9	0.93	0.95	0.97	0.99	1.03	1.08	1.14	1.21	1.29	1.34	1.37	1.38	1.38	1.37	1.36	1.38	1.39	1.4
872	1.64	1.7	1.8	1.8	1.8	1.8	1.8	1.8	1.74	1.67	1.64	1.6	1.58	1.56	1.57	1.56	1.39	1.22	1.03	0.9	0.77	0.79	0.81	0.84	0.81	0.79	0.78	0.81	0.84	0.87	0.9	0.93	0.95	0.97	0.99	1.03	1.08	1.14	1.21	1.29	1.34	1.37	1.38	1.38	1.37	1.36	1.38	1.39	1.4
873	1.72	1.7	1.69	1.69	1.72	1.71	1.67	1.65	1.61	1.4	1.23	1.07	0.9	0.74	0.73	0.72	0.7	0.67	0.65	0.64	0.64	0.64	0.65	0.67	0.69	0.72	0.75	0.79	0.82	0.86	0.9	0.95	1.01	1.04	1.07	1.09	1.1	1.12	1.16	1.2	1.23	1.26	1.28	1.3	1.32	1.34	1.38	1.41	1.43
874	1.72	1.7	1.69	1.69	1.72	1.71	1.67	1.65	1.61	1.4	1.23	1.07	0.9	0.74	0.73	0.72	0.7	0.67	0.65	0.64	0.64	0.64	0.65	0.67	0.69	0.72	0.75	0.79	0.82	0.86	0.9	0.95	1.01	1.04	1.07	1.09	1.1	1.12	1.16	1.2	1.23	1.26	1.28	1.3	1.32	1.34	1.38	1.41	1.43
875	1.36	1.37	1.4	1.41	1.5	1.58	1.73	1.8	1.8	1.8	1.8	1.74	1.63	1.58	1.4	1.25	1.07	0.92	0.76	0.76	0.74	0.76	0.74	0.71	0.68	0.66	0.66	0.66	0.67	0.7	0.73	0.76	0.8	0.84	0.87	0.9	0.93	0.97	1.02	1.08	1.11	1.15	1.16	1.17	1.15	1.16	1.16	1.17	1.19
876	1.34	1.33	1.37	1.42	1.47	1.56	1.63	1.65	1.7	1.75	1.76	1.77	1.8	1.77	1.71	1.79	1.8	1.64	1.46	1.3	1.05	0.79	0.8	0.79	0.76	0.71	0.68	0.66	0.66	0.67	0.69	0.71	0.73	0.75	0.77	0.81	0.84	0.89	0.93	0.99	1.06	1.13	1.17	1.23	1.28	1.32	1.36	1.42	1.45
877	1.34	1.33	1.37	1.42	1.47	1.56	1.63	1.65	1.7	1.75	1.76	1.77	1.8	1.77	1.71	1.79	1.8	1.64	1.46	1.3	1.05	0.79	0.8	0.79	0.76	0.71	0.68	0.66	0.66	0.67	0.69	0.71	0.73	0.75	0.77	0.81	0.84	0.89	0.93	0.99	1.06	1.13	1.17	1.23	1.28	1.32	1.36	1.42	1.45
878	1.15	0.96	0.72	0.75	0.75	0.82	0.79	0.74	0.69	0.66	0.65	0.66	0.68	0.71	0.73	0.75	0.76	0.78	0.81	0.85	0.88	0.92	0.94	0.96	0.99	1	1.02	1.02	1.04	1.04	1.04	1.05	1.08	1.07	1.08	1.09	1.1	1.1	1.13	1.15	1.16	1.17	1.18	1.17	1.18	1.18	1.17	1.18	1.19
879	1.15	0.96	0.72	0.75	0.75	0.82	0.79	0.74	0.69	0.66	0.65	0.66	0.68	0.71	0.73	0.75	0.76	0.78	0.81	0.85	0.88	0.92	0.94	0.96	0.99	1	1.02	1.02	1.04	1.04	1.04	1.05	1.08	1.07	1.08	1.09	1.1	1.1	1.13	1.15	1.16	1.17	1.18	1.17	1.18	1.18	1.17	1.18	1.19
880	1.49	1.51	1.47	1.49	1.47	1.49	1.48	1.48	1.45	1.44	1.38	1.34	1.33	1.34	1.35	1.39	1.45	1.49	1.34	1.2	1.05	0.9	0.76	0.77	0.74	0.69	0.63	0.6	0.6	0.6	0.6	0.6	0.6	0.6	0.62	0.65	0.68	0.69	0.7	0.71	0.74	0.77	0.8	0.84	0.86	0.87	0.87	0.86	0.9
881	1.45	1.48	1.48	1.48	1.49	1.5	1.49	1.49	1.51	1.51	1.53	1.56	1.55	1.54	1.55	1.58	1.6	1.65	1.64	1.64	1.62	1.59	1.56	1.56	1.56	1.57	1.41	1.28	1.15	1	0.83	0.84	0.82	0.79	0.75	0.73	0.7	0.68	0.7	0.73	0.77	0.82	0.87	0.91	0.94	0.98	1.01	1.04	1.06
882	1.49	1.51	1.47	1.49	1.47	1.49	1.48	1.48	1.45	1.44	1.38	1.34	1.33	1.34	1.35	1.39	1.45	1.49	1.34	1.2	1.05	0.9	0.76	0.77	0.74	0.69	0.63	0.6	0.6	0.6	0.6	0.6	0.6	0.6	0.62	0.65	0.68	0.69	0.7	0.71	0.74	0.77	0.8	0.84	0.86	0.87	0.87	0.86	0.9
883	1.7	1.66	1.62	1.62	1.62	1.65	1.69	1.69	1.69	1.52	1.35	1.15	1	0.83	0.82	0.81	0.81	0.77	0.74	0.7	0.68	0.67	0.66	0.66	0.66	0.68	0.7	0.74	0.79	0.84	0.86	0.88	0.91	0.93	0.97	1.01	1.05	1.08	1.1	1.1	1.13	1.15	1.17	1.2	1.23	1.26	1.28	1.32	1.35
884	1.45	1.48	1.48	1.48	1.49	1.5	1.49	1.49	1.51	1.51	1.53	1.56	1.55	1.54	1.55	1.58	1.6	1.65	1.64	1.64	1.62	1.59	1.56	1.56	1.56	1.57	1.41	1.28	1.15	1	0.83	0.84	0.82	0.79	0.75	0.73	0.7	0.68	0.7	0.73	0.77	0.82	0.87	0.91	0.94	0.98	1.01	1.04	1.06
885	1.7	1.66	1.62	1.62	1.62	1.65	1.69	1.69	1.69	1.52	1.35	1.15	1	0.83	0.82	0.81	0.81	0.77	0.74	0.7	0.68	0.67	0.66	0.66	0.66	0.68	0.7	0.74	0.79	0.84	0.86	0.88	0.91	0.93	0.97	1.01	1.05	1.08	1.1	1.1	1.13	1.15	1.17	1.2	1.23	1.26	1.28	1.32	1.35
886	1.33	1.32	1.36	1.41	1.46	1.54	1.61	1.64	1.69	1.75	1.76	1.77	1.79	1.76	1.71	1.8	1.8	1.66	1.49	1.34	1.06	0.8	0.82	0.8	0.77	0.72	0.68	0.66	0.66	0.67	0.7	0.71	0.73	0.76	0.78	0.82	0.86	0.9	0.95	1	1.07	1.14	1.18	1.23	1.28	1.31	1.34	1.41	1.44
887	1.33	1.32	1.36	1.41	1.46	1.54	1.61	1.64	1.69	1.75	1.76	1.77	1.79	1.76	1.71	1.8	1.8	1.66	1.49	1.34	1.06	0.8	0.82	0.8	0.77	0.72	0.68	0.66	0.66	0.67	0.7	0.71	0.73	0.76	0.78	0.82	0.86	0.9	0.95	1	1.07	1.14	1.18	1.23	1.28	1.31	1.34	1.41	1.44
888	1.52	1.54	1.58	1.63	1.67	1.68	1.71	1.72	1.72	1.71	1.71	1.69	1.7	1.7	1.71	1.71	1.7	1.69	1.67	1.65	1.64	1.67	1.66	1.46	1.28	1.11	0.93	0.78	0.82	0.83	0.81	0.78	0.74	0.72	0.73	0.77	0.83	0.88	0.94	0.97	1	1.03	1.05	1.07	1.09	1.11	1.12	1.14	1.19
889	1.22	1.25	1.32	1.32	1.31	1.27	1.25	1.21	1.24	1.27	1.34	1.36	1.37	1.41	1.37	1.24	1.11	0.94	0.79	0.69	0.65	0.63	0.63	0.6	0.6	0.6	0.6	0.6	0.6	0.6	0.6	0.6	0.63	0.67	0.71	0.74	0.77	0.79	0.82	0.84	0.86	0.88	0.9	0.91	0.92	0.93	0.93	0.94	0.98
890	1.22	1.25	1.32	1.32	1.31	1.27	1.25	1.21	1.24	1.27	1.34	1.36	1.37	1.41	1.37	1.24	1.11	0.94	0.79	0.69	0.65	0.63	0.63	0.6	0.6	0.6	0.6	0.6	0.6	0.6	0.6	0.6	0.63	0.67	0.71	0.74	0.77	0.79	0.82	0.84	0.86	0.88	0.9	0.91	0.92	0.93	0.93	0.94	0.98
891	1.26	1.25	1.25	1.3	1.35	1.36	1.37	1.38	1.36	1.32	1.31	1.27	1.35	1.36	1.4	1.48	1.55	1.45	1.33	1.18	0.92	0.78	0.69	0.66	0.63	0.67	0.6	0.6	0.6	0.6	0.6	0.63	0.68	0.72	0.76	0.78	0.81	0.84	0.86	0.9	0.94	0.96	0.99	1.02	1.03	1.01	1.03	1.03	1.03
892	1.6	1.6	1.61	1.62	1.61	1.62	1.61	1.58	1.53	1.56	1.55	1.54	1.54	1.52	1.52	1.33	1.17	0.97	0.87	0.73	0.8	0.83	0.91	0.89	0.85	0.82	0.81	0.81	0.8	0.81	0.81	0.8	0.8	0.82	0.83	0.85	0.89	0.94	0.99	1.03	1.07	1.09	1.12	1.14	1.18	1.2	1.22	1.21	1.22
893	1.6	1.6	1.61	1.62	1.61	1.62	1.61	1.58	1.53	1.56	1.55	1.54	1.54	1.52	1.52	1.33	1.17	0.97	0.87	0.73	0.8	0.83	0.91	0.89	0.85	0.82	0.81	0.81	0.8	0.81	0.81	0.8	0.8	0.82	0.83	0.85	0.89	0.94	0.99	1.03	1.07	1.09	1.12	1.14	1.18	1.2	1.22	1.21	1.22
894	1.64	1.64	1.64	1.63	1.61	1.6	1.61	1.62	1.63	1.66	1.69	1.68	1.67	1.69	1.68	1.65	1.71	1.54	1.33	1.14	0.98	0.75	0.73	0.71	0.66	0.6	0.6	0.6	0.6	0.6	0.6	0.6	0.6	0.6	0.6	0.63	0.67	0.69	0.72	0.76	0.79	0.81	0.83	0.86	0.89	0.93	0.97	1.02	1.07
895	1.64	1.64	1.64	1.63	1.61	1.6	1.61	1.62	1.63	1.66	1.69	1.68	1.67	1.69	1.68	1.65	1.71	1.54	1.33	1.14	0.98	0.75	0.73	0.71	0.66	0.6	0.6	0.6	0.6	0.6	0.6	0.6	0.6	0.6	0.6	0.63	0.67	0.69	0.72	0.76	0.79	0.81	0.83	0.86	0.89	0.93	0.97	1.02	1.07
896	1.51	1.51	1.49	1.37	1.22	1.03	0.86	0.72	0.71	0.68	0.68	0.62	0.6	0.6	0.6	0.6	0.6	0.6	0.6	0.6	0.6	0.63	0.67	0.72	0.75	0.79	0.82	0.85	0.87	0.92	0.95	1	1.07	1.11	1.12	1.14	1.16	1.17	1.2	1.26	1.31	1.38	1.42	1.41	1.41	1.4	1.39	1.45	1.48
897	1.51	1.51	1.49	1.37	1.22	1.03	0.86	0.72	0.71	0.68	0.68	0.62	0.6	0.6	0.6	0.6	0.6	0.6	0.6	0.6	0.6	0.63	0.67	0.72	0.75	0.79	0.82	0.85	0.87	0.92	0.95	1	1.07	1.11	1.12	1.14	1.16	1.17	1.2	1.26	1.31	1.38	1.42	1.41	1.41	1.4	1.39	1.45	1.48
898	1.43	1.41	1.38	1.28	1.12	0.93	0.8	0.68	0.67	0.68	0.7	0.64	0.6	0.6	0.6	0.6	0.6	0.6	0.6	0.6	0.62	0.66	0.69	0.74	0.76	0.8	0.82	0.85	0.87	0.91	0.94	0.99	1.06	1.09	1.1	1.1	1.1	1.11	1.14	1.21	1.27	1.35	1.39	1.39	1.4	1.39	1.37	1.41	1.42
899	1.43	1.41	1.38	1.28	1.12	0.93	0.8	0.68	0.67	0.68	0.7	0.64	0.6	0.6	0.6	0.6	0.6	0.6	0.6	0.6	0.62	0.66	0.69	0.74	0.76	0.8	0.82	0.85	0.87	0.91	0.94	0.99	1.06	1.09	1.1	1.1	1.1	1.11	1.14	1.21	1.27	1.35	1.39	1.39	1.4	1.39	1.37	1.41	1.42
900	1.39	1.37	1.38	1.37	1.35	1.37	1.38	1.38	1.43	1.45	1.52	1.4	1.25	1	0.89	0.63	0.61	0.6	0.6	0.6	0.6	0.6	0.6	0.6	0.6	0.6	0.6	0.6	0.6	0.61	0.63	0.67	0.7	0.73	0.78	0.83	0.88	0.93	0.96	0.97	0.98	0.99	1	1.02	1.05	1.11	1.15	1.19	1.23
901	1.39	1.37	1.38	1.37	1.35	1.37	1.38	1.38	1.43	1.45	1.52	1.4	1.25	1	0.89	0.63	0.61	0.6	0.6	0.6	0.6	0.6	0.6	0.6	0.6	0.6	0.6	0.6	0.6	0.61	0.63	0.67	0.7	0.73	0.78	0.83	0.88	0.93	0.96	0.97	0.98	0.99	1	1.02	1.05	1.11	1.15	1.19	1.23
902	1.14	0.94	0.72	0.75	0.75	0.82	0.8	0.75	0.7	0.66	0.65	0.66	0.68	0.7	0.73	0.75	0.76	0.79	0.81	0.85	0.88	0.92	0.94	0.96	0.98	1.01	1.02	1.02	1.04	1.04	1.04	1.05	1.07	1.06	1.07	1.08	1.09	1.1	1.13	1.15	1.16	1.17	1.17	1.17	1.18	1.17	1.17	1.17	1.18
903	1.14	0.94	0.72	0.75	0.75	0.82	0.8	0.75	0.7	0.66	0.65	0.66	0.68	0.7	0.73	0.75	0.76	0.79	0.81	0.85	0.88	0.92	0.94	0.96	0.98	1.01	1.02	1.02	1.04	1.04	1.04	1.05	1.07	1.06	1.07	1.08	1.09	1.1	1.13	1.15	1.16	1.17	1.17	1.17	1.18	1.17	1.17	1.17	1.18
904	1.54	1.54	1.53	1.51	1.46	1.44	1.43	1.44	1.42	1.42	1.46	1.48	1.48	1.48	1.51	1.51	1.48	1.48	1.48	1.49	1.47	1.52	1.58	1.59	1.43	1.3	1.14	0.92	0.77	0.79	0.75	0.7	0.7	0.66	0.63	0.62	0.65	0.67	0.68	0.7	0.72	0.73	0.74	0.76	0.77	0.78	0.79	0.81	0.83
905	1.8	1.8	1.8	1.8	1.8	1.8	1.8	1.8	1.8	1.8	1.8	1.8	1.8	1.8	1.8	1.8	1.79	1.8	1.8	1.8	1.8	1.8	1.8	1.8	1.8	1.8	1.77	1.57	1.34	1.14	0.96	0.94	0.92	0.92	0.89	0.87	0.85	0.84	0.85	0.87	0.9	0.93	0.98	1.04	1.1	1.17	1.26	1.32	1.35
906	1.46	1.48	1.48	1.49	1.51	1.53	1.53	1.55	1.58	1.59	1.61	1.63	1.62	1.6	1.57	1.55	1.51	1.5	1.5	1.51	1.52	1.55	1.58	1.61	1.69	1.74	1.55	1.37	1.19	0.98	0.8	0.85	0.87	0.88	0.87	0.86	0.85	0.85	0.88	0.91	0.95	0.99	1.02	1.05	1.08	1.1	1.12	1.14	1.18
907	1.46	1.48	1.48	1.49	1.51	1.53	1.53	1.55	1.58	1.59	1.61	1.63	1.62	1.6	1.57	1.55	1.51	1.5	1.5	1.51	1.52	1.55	1.58	1.61	1.69	1.74	1.55	1.37	1.19	0.98	0.8	0.85	0.87	0.88	0.87	0.86	0.85	0.85	0.88	0.91	0.95	0.99	1.02	1.05	1.08	1.1	1.12	1.14	1.18
908	1.65	1.58	1.56	1.52	1.51	1.49	1.49	1.48	1.5	1.51	1.49	1.5	1.51	1.48	1.44	1.44	1.44	1.47	1.38	1.26	1.16	1.02	0.85	0.8	0.77	0.72	0.67	0.62	0.6	0.6	0.61	0.65	0.69	0.76	0.83	0.89	0.94	0.99	1.02	1.04	1.07	1.11	1.15	1.17	1.18	1.17	1.17	1.15	1.16
909	1.65	1.58	1.56	1.52	1.51	1.49	1.49	1.48	1.5	1.51	1.49	1.5	1.51	1.48	1.44	1.44	1.44	1.47	1.38	1.26	1.16	1.02	0.85	0.8	0.77	0.72	0.67	0.62	0.6	0.6	0.61	0.65	0.69	0.76	0.83	0.89	0.94	0.99	1.02	1.04	1.07	1.11	1.15	1.17	1.18	1.17	1.17	1.15	1.16
910	1.42	1.42	1.43	1.43	1.45	1.49	1.51	1.56	1.57	1.59	1.56	1.57	1.58	1.6	1.59	1.63	1.64	1.66	1.71	1.51	1.3	1.11	0.88	0.66	0.69	0.68	0.68	0.66	0.62	0.6	0.6	0.6	0.61	0.64	0.69	0.75	0.8	0.85	0.9	0.93	0.94	0.94	0.95	0.95	0.97	0.98	1.03	1.04	1.08
911	1.27	1.28	1.28	1.3	1.33	1.38	1.41	1.45	1.49	1.5	1.51	1.51	1.51	1.48	1.47	1.43	1.41	1.38	1.38	1.41	1.47	1.49	1.54	1.57	1.57	1.62	1.41	1.25	1.08	0.93	0.7	0.74	0.71	0.69	0.66	0.66	0.66	0.68	0.7	0.73	0.75	0.77	0.8	0.83	0.85	0.88	0.92	0.96	0.99
912	1.27	1.28	1.28	1.3	1.33	1.38	1.41	1.45	1.49	1.5	1.51	1.51	1.51	1.48	1.47	1.43	1.41	1.38	1.38	1.41	1.47	1.49	1.54	1.57	1.57	1.62	1.42	1.26	1.11	0.99	0.77	0.81	0.79	0.75	0.69	0.65	0.64	0.62	0.63	0.64	0.66	0.7	0.74	0.79	0.84	0.9	0.94	0.98	1.02
913	1.27	1.28	1.28	1.3	1.33	1.38	1.41	1.45	1.49	1.5	1.51	1.51	1.51	1.48	1.47	1.43	1.41	1.38	1.38	1.41	1.47	1.49	1.54	1.57	1.57	1.62	1.41	1.25	1.08	0.93	0.7	0.74	0.71	0.69	0.66	0.66	0.66	0.68	0.7	0.73	0.75	0.77	0.8	0.83	0.85	0.88	0.92	0.96	0.99
914	1.27	1.28	1.28	1.3	1.33	1.38	1.41	1.45	1.49	1.5	1.51	1.51	1.51	1.48	1.47	1.43	1.41	1.38	1.38	1.41	1.47	1.49	1.54	1.57	1.57	1.62	1.42	1.26	1.11	0.99	0.77	0.81	0.79	0.75	0.69	0.65	0.64	0.62	0.63	0.64	0.66	0.7	0.74	0.79	0.84	0.9	0.94	0.98	1.02
915	1.57	1.6	1.61	1.63	1.62	1.61	1.61	1.62	1.61	1.6	1.6	1.41	1.24	1.12	0.98	0.81	0.83	0.81	0.75	0.71	0.68	0.66	0.66	0.67	0.69	0.73	0.76	0.79	0.82	0.85	0.87	0.9	0.95	0.99	1.03	1.05	1.05	1.05	1.05	1.05	1.06	1.06	1.08	1.07	1.08	1.11	1.15	1.19	1.23
916	1.57	1.6	1.61	1.63	1.62	1.61	1.61	1.62	1.61	1.6	1.6	1.41	1.24	1.12	0.98	0.81	0.83	0.81	0.75	0.71	0.68	0.66	0.66	0.67	0.69	0.73	0.76	0.79	0.82	0.85	0.87	0.9	0.95	0.99	1.03	1.05	1.05	1.05	1.05	1.05	1.06	1.06	1.08	1.07	1.08	1.11	1.15	1.19	1.23
917	1.67	1.71	1.73	1.74	1.7	1.68	1.65	1.62	1.6	1.58	1.58	1.59	1.6	1.61	1.63	1.64	1.68	1.73	1.67	1.52	1.36	1.17	0.98	0.88	0.89	0.86	0.82	0.77	0.73	0.7	0.69	0.69	0.71	0.74	0.78	0.83	0.88	0.94	0.99	1.05	1.09	1.12	1.14	1.16	1.2	1.25	1.29	1.32	1.37
918	1.8	1.8	1.8	1.8	1.71	1.69	1.66	1.59	1.6	1.64	1.6	1.41	1.24	1.1	0.97	0.82	0.83	0.86	0.85	0.81	0.77	0.74	0.72	0.71	0.73	0.75	0.78	0.82	0.86	0.89	0.94	0.98	1.01	1.03	1.05	1.06	1.09	1.11	1.15	1.21	1.26	1.3	1.35	1.4	1.45	1.5	1.54	1.59	1.62
919	1.8	1.8	1.8	1.8	1.71	1.69	1.66	1.59	1.6	1.64	1.6	1.41	1.24	1.1	0.97	0.82	0.83	0.86	0.85	0.81	0.77	0.74	0.72	0.71	0.73	0.75	0.78	0.82	0.86	0.89	0.94	0.98	1.01	1.03	1.05	1.06	1.09	1.11	1.15	1.21	1.26	1.3	1.35	1.4	1.45	1.5	1.54	1.59	1.62
920	1.52	1.51	1.5	1.53	1.57	1.6	1.63	1.63	1.6	1.57	1.56	1.54	1.55	1.59	1.65	1.47	1.32	1.12	0.94	0.75	0.76	0.75	0.78	0.75	0.72	0.7	0.68	0.69	0.72	0.76	0.79	0.84	0.87	0.9	0.93	0.96	0.99	1.02	1.07	1.11	1.16	1.2	1.24	1.26	1.3	1.33	1.35	1.36	1.36
921	1.53	1.53	1.57	1.66	1.68	1.61	1.56	1.45	1.26	1.07	0.91	0.74	0.65	0.66	0.63	0.6	0.63	0.61	0.6	0.61	0.67	0.71	0.76	0.81	0.85	0.88	0.91	0.93	0.96	0.96	0.92	0.87	0.84	0.84	0.9	0.99	1.11	1.22	1.26	1.27	1.3	1.32	1.32	1.35	1.36	1.35	1.32	1.32	1.33
922	1.53	1.53	1.57	1.66	1.68	1.61	1.56	1.45	1.26	1.07	0.91	0.74	0.65	0.66	0.63	0.6	0.63	0.61	0.6	0.61	0.67	0.71	0.76	0.81	0.85	0.88	0.91	0.93	0.96	0.96	0.92	0.87	0.84	0.84	0.9	0.99	1.11	1.22	1.26	1.27	1.3	1.32	1.32	1.35	1.36	1.35	1.32	1.32	1.33
923	1.38	1.38	1.39	1.43	1.39	1.38	1.37	1.34	1.3	1.33	1.35	1.38	1.43	1.44	1.42	1.42	1.25	1.06	0.86	0.72	0.6	0.6	0.6	0.61	0.6	0.6	0.6	0.6	0.6	0.6	0.6	0.6	0.6	0.6	0.6	0.63	0.67	0.72	0.78	0.84	0.9	0.91	0.92	0.94	0.95	0.98	1.04	1.05	1.05
924	1.43	1.47	1.5	1.51	1.53	1.46	1.42	1.39	1.37	1.36	1.35	1.35	1.42	1.48	1.53	1.56	1.58	1.35	1.18	1.03	0.91	0.77	0.83	0.78	0.72	0.65	0.6	0.6	0.6	0.6	0.64	0.68	0.72	0.74	0.76	0.79	0.83	0.87	0.92	0.97	1.01	1.04	1.06	1.08	1.11	1.14	1.17	1.22	1.28
925	1.43	1.47	1.5	1.51	1.53	1.46	1.42	1.39	1.37	1.36	1.35	1.35	1.42	1.48	1.53	1.56	1.58	1.35	1.18	1.03	0.91	0.77	0.83	0.78	0.72	0.65	0.6	0.6	0.6	0.6	0.64	0.68	0.72	0.74	0.76	0.79	0.83	0.87	0.92	0.97	1.01	1.04	1.06	1.08	1.11	1.14	1.17	1.22	1.28
926	1.25	1.27	1.29	1.3	1.32	1.36	1.35	1.37	1.23	1.1	0.89	0.77	0.63	0.63	0.6	0.63	0.6	0.6	0.6	0.6	0.6	0.6	0.61	0.67	0.74	0.8	0.85	0.88	0.9	0.89	0.88	0.9	0.93	0.98	1.03	1.12	1.16	1.19	1.22	1.23	1.19	1.2	1.22	1.21	1.21	1.27	1.28	1.35	1.44
927	1.42	1.42	1.47	1.54	1.55	1.53	1.55	1.51	1.49	1.5	1.51	1.5	1.53	1.52	1.54	1.55	1.59	1.67	1.7	1.5	1.33	1.14	0.93	0.78	0.82	0.81	0.81	0.77	0.72	0.71	0.7	0.72	0.75	0.79	0.84	0.89	0.91	0.93	0.96	0.99	1	1.01	1.04	1.04	1.04	1.06	1.11	1.16	1.21
928	1.42	1.42	1.47	1.54	1.55	1.53	1.55	1.51	1.49	1.5	1.51	1.5	1.53	1.52	1.54	1.55	1.59	1.67	1.7	1.5	1.33	1.14	0.93	0.78	0.82	0.81	0.81	0.77	0.72	0.71	0.7	0.72	0.75	0.79	0.84	0.89	0.91	0.93	0.96	0.99	1	1.01	1.04	1.04	1.04	1.06	1.11	1.16	1.21
929	1.37	1.38	1.37	1.37	1.35	1.33	1.37	1.39	1.42	1.44	1.52	1.58	1.66	1.72	1.77	1.57	1.36	1.11	0.84	0.62	0.61	0.6	0.6	0.61	0.6	0.6	0.6	0.6	0.6	0.6	0.65	0.71	0.77	0.83	0.88	0.92	0.93	0.93	0.93	0.94	0.95	1.01	1.07	1.14	1.18	1.21	1.21	1.21	1.22
930	1.37	1.38	1.37	1.37	1.35	1.33	1.37	1.39	1.42	1.44	1.52	1.58	1.66	1.72	1.77	1.57	1.36	1.11	0.84	0.62	0.61	0.6	0.6	0.61	0.6	0.6	0.6	0.6	0.6	0.6	0.65	0.71	0.77	0.83	0.88	0.92	0.93	0.93	0.93	0.94	0.95	1.01	1.07	1.14	1.18	1.21	1.21	1.21	1.22
931	1.43	1.48	1.52	1.53	1.51	1.49	1.45	1.41	1.4	1.43	1.43	1.45	1.48	1.48	1.47	1.52	1.56	1.59	1.62	1.63	1.57	1.55	1.35	1.19	1.02	0.92	0.75	0.77	0.73	0.73	0.71	0.69	0.69	0.7	0.74	0.77	0.8	0.83	0.87	0.9	0.93	0.99	1.04	1.08	1.11	1.13	1.15	1.18	1.21
932	1.28	1.3	1.32	1.33	1.35	1.38	1.42	1.49	1.53	1.57	1.59	1.62	1.62	1.65	1.68	1.69	1.69	1.69	1.66	1.66	1.66	1.65	1.63	1.66	1.46	1.24	1.05	0.9	0.71	0.74	0.77	0.81	0.78	0.78	0.78	0.78	0.78	0.77	0.77	0.77	0.79	0.83	0.89	0.94	0.98	1.02	1.05	1.09	1.14
933	1.42	1.42	1.43	1.43	1.45	1.49	1.51	1.56	1.57	1.59	1.56	1.57	1.58	1.6	1.59	1.63	1.64	1.66	1.71	1.51	1.3	1.11	0.94	0.73	0.76	0.77	0.76	0.69	0.63	0.6	0.6	0.6	0.63	0.66	0.69	0.73	0.78	0.85	0.91	0.96	1.01	1.03	1.06	1.1	1.14	1.16	1.19	1.21	1.22
934	1.42	1.42	1.43	1.43	1.45	1.49	1.51	1.56	1.57	1.59	1.56	1.57	1.58	1.6	1.59	1.63	1.64	1.66	1.71	1.51	1.3	1.11	0.94	0.73	0.76	0.77	0.76	0.69	0.63	0.6	0.6	0.6	0.63	0.66	0.69	0.73	0.78	0.85	0.91	0.96	1.01	1.03	1.06	1.1	1.14	1.16	1.19	1.21	1.22
935	1.48	1.46	1.5	1.51	1.55	1.58	1.55	1.49	1.48	1.45	1.45	1.31	1.16	1	0.79	0.6	0.6	0.6	0.6	0.63	0.66	0.64	0.61	0.6	0.6	0.6	0.6	0.62	0.63	0.66	0.69	0.72	0.75	0.78	0.79	0.81	0.84	0.87	0.89	0.94	0.98	1.01	1.04	1.07	1.11	1.17	1.23	1.28	1.34
936	1.48	1.46	1.5	1.51	1.55	1.58	1.55	1.49	1.48	1.45	1.45	1.31	1.16	1	0.79	0.6	0.6	0.6	0.6	0.63	0.66	0.64	0.61	0.6	0.6	0.6	0.6	0.62	0.63	0.66	0.69	0.72	0.75	0.78	0.79	0.81	0.84	0.87	0.89	0.94	0.98	1.01	1.04	1.07	1.11	1.17	1.23	1.28	1.34
937	1.35	1.33	1.37	1.36	1.4	1.42	1.37	1.29	1.27	1.23	1.2	1.09	0.97	0.83	0.66	0.6	0.6	0.6	0.6	0.61	0.66	0.66	0.64	0.62	0.61	0.61	0.61	0.62	0.64	0.66	0.69	0.72	0.74	0.77	0.77	0.79	0.82	0.84	0.86	0.9	0.93	0.95	0.98	1	1.04	1.09	1.13	1.19	1.25
938	1.36	1.36	1.4	1.44	1.46	1.49	1.51	1.52	1.53	1.53	1.54	1.55	1.56	1.53	1.54	1.53	1.51	1.52	1.53	1.56	1.6	1.44	1.25	1.1	0.94	0.78	0.8	0.81	0.77	0.71	0.65	0.6	0.6	0.6	0.6	0.6	0.61	0.64	0.67	0.7	0.75	0.81	0.85	0.89	0.94	1	1.03	1.07	1.11
939	1.15	1.17	1.17	1.24	1.16	1.01	0.84	0.7	0.6	0.6	0.6	0.6	0.6	0.6	0.6	0.6	0.6	0.6	0.6	0.6	0.63	0.67	0.72	0.74	0.76	0.79	0.83	0.87	0.91	0.95	0.98	0.99	1	1.01	1.03	1.05	1.06	1.08	1.1	1.13	1.16	1.2	1.22	1.25	1.24	1.25	1.26	1.27	1.28
940	1.15	1.17	1.17	1.24	1.16	1.01	0.84	0.7	0.6	0.6	0.6	0.6	0.6	0.6	0.6	0.6	0.6	0.6	0.6	0.6	0.63	0.67	0.72	0.74	0.76	0.79	0.83	0.87	0.91	0.95	0.98	0.99	1	1.01	1.03	1.05	1.06	1.08	1.1	1.13	1.16	1.2	1.22	1.25	1.24	1.25	1.26	1.27	1.28
941	1.61	1.61	1.62	1.63	1.64	1.64	1.65	1.65	1.65	1.66	1.66	1.66	1.69	1.71	1.74	1.75	1.8	1.8	1.65	1.43	1.22	0.97	0.75	0.73	0.71	0.68	0.63	0.6	0.6	0.6	0.6	0.6	0.62	0.69	0.76	0.86	0.96	1.04	1.09	1.15	1.18	1.21	1.24	1.28	1.3	1.31	1.33	1.35	1.35
942	1.49	1.47	1.47	1.44	1.42	1.42	1.45	1.43	1.38	1.36	1.33	1.28	1.25	1.26	1.27	1.28	1.34	1.4	1.49	1.58	1.62	1.49	1.34	1.16	0.95	0.75	0.71	0.65	0.6	0.6	0.6	0.6	0.6	0.6	0.62	0.65	0.68	0.73	0.77	0.81	0.87	0.96	1.04	1.09	1.14	1.17	1.19	1.19	1.2
943	1.49	1.47	1.47	1.44	1.42	1.42	1.45	1.43	1.38	1.36	1.33	1.28	1.25	1.26	1.27	1.28	1.34	1.4	1.49	1.58	1.62	1.49	1.34	1.16	0.95	0.75	0.71	0.65	0.6	0.6	0.6	0.6	0.6	0.6	0.62	0.65	0.68	0.73	0.77	0.81	0.87	0.96	1.04	1.09	1.14	1.17	1.19	1.19	1.2
944	1.69	1.7	1.69	1.69	1.72	1.75	1.76	1.73	1.75	1.76	1.75	1.75	1.8	1.8	1.8	1.8	1.71	1.47	1.24	1.02	0.81	0.83	0.83	0.8	0.76	0.7	0.66	0.65	0.67	0.68	0.71	0.76	0.81	0.85	0.91	0.96	1.02	1.06	1.08	1.11	1.13	1.14	1.14	1.17	1.2	1.27	1.31	1.36	1.42
945	1.45	1.5	1.5	1.57	1.65	1.72	1.73	1.79	1.8	1.8	1.8	1.8	1.8	1.8	1.8	1.8	1.8	1.8	1.8	1.56	1.33	1.1	NaN	0.85	0.84	0.81	0.77	0.73	0.7	0.69	0.7	0.72	0.74	0.78	0.81	0.85	0.89	0.93	0.98	1.03	1.07	1.11	1.18	1.24	1.31	1.39	1.46	1.47	1.49
946	1.75	1.78	1.8	1.8	1.8	1.8	1.8	1.8	1.8	1.79	1.72	1.66	1.66	1.74	1.8	1.8	1.8	1.71	1.48	1.24	1.01	0.82	0.83	0.82	0.8	0.79	0.76	0.73	0.74	NaN	NaN	NaN	0.82	0.91	NaN	NaN	NaN	NaN	NaN	NaN	NaN	NaN	NaN	1.01	1.1	1.17	1.2	1.23	1.26
947	1.75	1.78	1.8	1.8	1.8	1.8	1.8	1.8	1.8	1.79	1.72	1.66	1.66	1.74	1.8	1.8	1.8	1.71	1.48	1.24	1.01	0.82	0.83	0.82	0.8	0.79	0.76	0.73	0.74	NaN	NaN	NaN	0.82	0.91	NaN	NaN	NaN	NaN	NaN	NaN	NaN	NaN	NaN	1.01	1.1	1.17	1.2	1.23	1.26
948	1.59	1.57	1.57	1.56	1.55	1.59	1.65	1.66	1.67	1.67	1.6	1.52	1.48	1.46	1.46	1.48	1.51	1.53	1.36	1.15	0.97	0.82	0.7	0.71	0.73	0.74	0.7	0.66	0.64	0.64	0.65	0.67	0.7	0.72	0.74	0.75	0.77	0.79	0.82	0.84	0.87	0.9	0.94	0.98	1.02	1.07	1.11	1.14	1.2
949	1.59	1.57	1.57	1.56	1.55	1.59	1.65	1.66	1.67	1.67	1.6	1.52	1.48	1.46	1.46	1.48	1.51	1.53	1.36	1.15	0.97	0.82	0.7	0.71	0.73	0.74	0.7	0.66	0.64	0.64	0.65	0.67	0.7	0.72	0.74	0.75	0.77	0.79	0.82	0.84	0.87	0.9	0.94	0.98	1.02	1.07	1.11	1.14	1.2
950	0.97	0.95	0.93	0.93	0.96	1.06	1.17	1.34	1.43	1.48	1.5	1.52	1.55	1.5	1.41	1.4	1.32	1.08	0.93	0.81	0.66	0.6	0.61	0.6	0.61	0.6	0.6	0.6	0.6	0.6	0.6	0.6	0.65	0.69	0.72	0.76	0.8	0.84	0.86	0.91	0.95	0.99	1.01	1.04	1.06	1.07	1.08	1.08	1.1
951	0.97	0.95	0.93	0.93	0.96	1.06	1.17	1.34	1.43	1.48	1.5	1.52	1.55	1.5	1.41	1.4	1.32	1.08	0.93	0.81	0.66	0.6	0.61	0.6	0.61	0.6	0.6	0.6	0.6	0.6	0.6	0.6	0.65	0.69	0.72	0.76	0.8	0.84	0.86	0.91	0.95	0.99	1.01	1.04	1.06	1.07	1.08	1.08	1.1
952	1.39	1.39	1.38	1.36	1.31	1.34	1.36	1.41	1.46	1.54	1.58	1.63	1.67	1.68	1.67	1.67	1.66	1.62	1.62	1.62	1.65	1.49	1.33	1.17	1.03	0.84	0.85	0.85	0.84	0.79	0.75	0.71	0.7	0.69	0.7	0.74	0.79	0.84	0.91	0.97	1.01	1.05	1.08	1.09	1.1	1.12	1.14	1.15	1.17
953	1.39	1.39	1.38	1.36	1.31	1.34	1.36	1.41	1.46	1.54	1.58	1.63	1.67	1.68	1.67	1.67	1.66	1.62	1.62	1.62	1.65	1.49	1.33	1.17	1.03	0.84	0.85	0.85	0.84	0.79	0.75	0.71	0.7	0.69	0.7	0.74	0.79	0.84	0.91	0.97	1.01	1.05	1.08	1.09	1.1	1.12	1.14	1.15	1.17
954	1.53	1.58	1.63	1.66	1.68	1.68	1.69	1.7	1.72	1.73	1.74	1.75	1.75	1.75	1.74	1.71	1.68	1.66	1.62	1.62	1.48	1.32	1.15	1.01	0.87	0.87	0.88	0.87	0.84	0.78	0.73	0.7	0.69	0.69	0.7	0.73	0.76	0.79	0.82	0.85	0.87	0.91	0.97	1.02	1.06	1.11	1.15	1.18	1.21
955	1.53	1.58	1.63	1.66	1.68	1.68	1.69	1.7	1.72	1.73	1.74	1.75	1.75	1.75	1.74	1.71	1.68	1.66	1.62	1.62	1.48	1.32	1.15	1.01	0.87	0.87	0.88	0.87	0.84	0.78	0.73	0.7	0.69	0.69	0.7	0.73	0.76	0.79	0.82	0.85	0.87	0.91	0.97	1.02	1.06	1.11	1.15	1.18	1.21
956	1.4	1.42	1.46	1.5	1.53	1.49	1.44	1.38	1.31	1.29	1.29	1.33	1.35	1.4	1.45	1.5	1.53	1.54	1.52	1.48	1.3	1.16	1.02	0.88	0.76	0.77	0.74	0.73	0.73	0.7	0.68	0.68	0.69	0.71	0.74	0.78	0.82	0.85	0.89	0.93	0.97	1.01	1.05	1.08	1.12	1.15	1.18	1.2	1.21
957	1.4	1.42	1.46	1.5	1.53	1.49	1.44	1.38	1.31	1.29	1.29	1.33	1.35	1.4	1.45	1.5	1.53	1.54	1.52	1.48	1.3	1.16	1.02	0.88	0.76	0.77	0.74	0.73	0.73	0.7	0.68	0.68	0.69	0.71	0.74	0.78	0.82	0.85	0.89	0.93	0.97	1.01	1.05	1.08	1.12	1.15	1.18	1.2	1.21
958	1.34	1.34	1.32	1.37	1.36	1.36	1.37	1.38	1.32	1.33	1.37	1.37	1.38	1.39	1.3	1.15	0.96	0.86	0.75	0.69	0.69	0.72	0.68	0.64	0.63	0.6	0.6	0.62	0.65	0.66	0.68	0.7	0.67	0.69	0.76	0.84	0.9	1	1.09	1.1	1.1	1.11	1.1	1.08	1.11	1.13	1.16	1.18	1.2
959	1.53	1.47	1.41	1.39	1.41	1.49	1.54	1.59	1.6	1.58	1.62	1.49	1.36	1.2	1.05	0.83	0.8	0.76	0.74	0.7	0.66	0.64	0.64	0.65	0.66	0.68	0.71	0.75	0.8	0.85	0.91	0.96	1	1.04	1.08	1.11	1.13	1.14	1.15	1.17	1.21	1.24	1.29	1.33	1.36	1.37	1.37	1.38	1.37
960	1.53	1.47	1.41	1.39	1.41	1.49	1.54	1.59	1.6	1.58	1.62	1.49	1.36	1.2	1.05	0.83	0.8	0.76	0.74	0.7	0.66	0.64	0.64	0.65	0.66	0.68	0.71	0.75	0.8	0.85	0.91	0.96	1	1.04	1.08	1.11	1.13	1.14	1.15	1.17	1.21	1.24	1.29	1.33	1.36	1.37	1.37	1.38	1.37
961	1.26	1.25	1.25	1.3	1.35	1.36	1.37	1.38	1.36	1.32	1.31	1.27	1.35	1.36	1.4	1.48	1.55	1.45	1.33	1.18	1.02	0.86	NaN	0.77	0.74	0.7	0.65	0.62	0.6	0.6	0.6	0.6	0.62	0.64	0.66	0.7	0.74	0.79	0.86	0.92	0.96	1	1.02	1.03	1.04	1.06	1.09	1.14	1.19
962	1.26	1.25	1.25	1.3	1.35	1.36	1.37	1.38	1.36	1.32	1.31	1.27	1.35	1.36	1.4	1.48	1.55	1.45	1.33	1.18	1.02	0.86	NaN	0.77	0.74	0.7	0.65	0.62	0.6	0.6	0.6	0.6	0.62	0.64	0.66	0.7	0.74	0.79	0.86	0.92	0.96	1	1.02	1.03	1.04	1.06	1.09	1.14	1.19
963	1.55	1.55	1.57	1.59	1.63	1.68	1.72	1.74	1.75	1.75	1.75	1.73	1.74	1.77	1.78	1.8	1.8	1.8	1.65	1.45	1.21	1.02	0.82	0.82	0.8	0.76	0.72	0.67	0.65	0.65	0.66	0.69	0.71	0.73	0.75	0.77	0.78	0.78	0.79	0.82	0.85	0.89	0.94	0.97	0.99	1	1.02	1.03	1.04
964	1.55	1.55	1.57	1.59	1.63	1.68	1.72	1.74	1.75	1.75	1.75	1.73	1.74	1.77	1.78	1.8	1.8	1.8	1.65	1.45	1.21	1.02	0.82	0.82	0.8	0.76	0.72	0.67	0.65	0.65	0.66	0.69	0.71	0.73	0.75	0.77	0.78	0.78	0.79	0.82	0.85	0.89	0.94	0.97	0.99	1	1.02	1.03	1.04
965	0.66	0.64	0.6	0.6	0.6	0.6	0.6	0.6	0.6	0.6	0.6	0.6	0.6	0.6	0.6	0.6	0.6	0.6	0.6	0.6	0.6	0.6	0.61	0.64	0.68	0.71	0.75	0.78	0.8	0.81	0.83	0.84	0.85	0.86	0.87	0.89	0.9	0.95	1	1.03	1.07	1.09	1.12	1.12	1.14	1.14	1.14	1.11	1.07
966	0.66	0.64	0.6	0.6	0.6	0.6	0.6	0.6	0.6	0.6	0.6	0.6	0.6	0.6	0.6	0.6	0.6	0.6	0.6	0.6	0.6	0.6	0.61	0.64	0.68	0.71	0.75	0.78	0.8	0.81	0.83	0.84	0.85	0.86	0.87	0.89	0.9	0.95	1	1.03	1.07	1.09	1.12	1.12	1.14	1.14	1.14	1.11	1.07
967	0.6	0.6	0.6	0.6	0.6	0.6	0.6	0.6	0.6	0.6	0.6	0.6	0.6	0.6	0.6	0.6	0.6	0.6	0.6	0.6	0.61	0.63	0.65	0.67	0.73	0.77	0.84	0.89	0.93	0.92	0.94	0.95	0.97	0.97	1.01	1.03	1.05	1.06	1.1	1.11	1.1	1.09	1.09	1.08	1.06	1.07	1.06	1.03	1.02
968	0.6	0.6	0.6	0.6	0.6	0.6	0.6	0.6	0.6	0.6	0.6	0.6	0.6	0.6	0.6	0.6	0.6	0.6	0.6	0.6	0.61	0.63	0.65	0.67	0.73	0.77	0.84	0.89	0.93	0.92	0.94	0.95	0.97	0.97	1.01	1.03	1.05	1.06	1.1	1.11	1.1	1.09	1.09	1.08	1.06	1.07	1.06	1.03	1.02
969	1.8	1.8	1.61	1.38	1.14	0.93	0.81	0.76	0.7	0.61	0.6	0.6	0.6	0.6	0.6	0.6	0.66	0.73	0.79	0.84	0.88	0.92	0.96	0.99	1.03	1.08	1.13	1.16	1.2	1.23	1.24	1.29	1.31	1.29	1.27	1.26	1.21	1.19	1.17	1.15	1.16	1.16	1.17	1.18	1.19	1.16	1.19	1.2	1.26
970	1.56	1.55	1.54	1.53	1.53	1.51	1.48	1.47	1.49	1.35	1.23	1.13	1	0.85	0.85	0.83	0.8	0.75	0.7	0.67	0.65	0.65	0.68	0.7	0.73	0.75	0.79	0.83	0.88	0.91	0.95	0.96	0.96	0.97	1	1.02	1.06	1.09	1.12	1.14	1.18	1.22	1.25	1.29	1.32	1.35	1.37	1.39	1.41
971	1.56	1.55	1.54	1.53	1.53	1.51	1.48	1.47	1.49	1.35	1.23	1.13	1	0.85	0.85	0.83	0.8	0.75	0.7	0.67	0.65	0.65	0.68	0.7	0.73	0.75	0.79	0.83	0.88	0.91	0.95	0.96	0.96	0.97	1	1.02	1.06	1.09	1.12	1.14	1.18	1.22	1.25	1.29	1.32	1.35	1.37	1.39	1.41
972	1.61	1.67	1.71	1.75	1.63	1.44	1.23	1.07	0.9	0.84	0.81	0.77	0.69	0.62	0.6	0.6	0.6	0.6	0.62	0.67	0.72	0.79	0.84	0.9	0.96	1.01	1.04	1.06	1.07	1.05	1.07	1.1	1.14	1.2	1.25	1.31	1.39	1.46	1.49	1.51	1.52	1.49	1.5	1.52	1.53	1.51	1.46	1.41	1.38
973	1.61	1.67	1.71	1.75	1.63	1.44	1.23	1.07	0.9	0.84	0.81	0.77	0.69	0.62	0.6	0.6	0.6	0.6	0.62	0.67	0.72	0.79	0.84	0.9	0.96	1.01	1.04	1.06	1.07	1.05	1.07	1.1	1.14	1.2	1.25	1.31	1.39	1.46	1.49	1.51	1.52	1.49	1.5	1.52	1.53	1.51	1.46	1.41	1.38
974	1.38	1.33	1.3	1.31	1.37	1.46	1.57	1.65	1.68	1.64	1.61	1.58	1.61	1.63	1.74	1.69	1.53	1.34	1.16	0.93	0.83	0.81	0.76	0.69	0.61	0.6	0.6	0.6	0.6	0.6	0.6	0.6	0.6	0.66	0.72	0.81	0.88	0.95	1.01	1.07	1.11	1.13	1.16	1.18	1.19	1.22	1.29	1.36	1.45
975	1.38	1.33	1.3	1.31	1.37	1.46	1.57	1.65	1.68	1.64	1.61	1.58	1.61	1.63	1.74	1.69	1.53	1.34	1.16	0.93	0.83	0.81	0.76	0.69	0.61	0.6	0.6	0.6	0.6	0.6	0.6	0.6	0.6	0.66	0.72	0.81	0.88	0.95	1.01	1.07	1.11	1.13	1.16	1.18	1.19	1.22	1.29	1.36	1.45
976	0.6	0.6	0.6	0.6	0.6	0.6	0.6	0.6	0.6	0.6	0.6	0.6	0.6	0.6	0.6	0.6	0.6	0.6	0.6	0.6	0.6	0.6	0.64	0.66	0.69	0.68	0.67	0.69	0.73	0.77	0.85	0.91	0.92	0.92	0.94	0.92	0.88	0.88	0.88	0.88	0.92	0.98	1.02	1.03	1.05	1.06	1.02	0.99	1.03
977	0.6	0.6	0.6	0.6	0.6	0.6	0.6	0.6	0.6	0.6	0.6	0.6	0.6	0.6	0.6	0.6	0.6	0.6	0.6	0.6	0.6	0.6	0.64	0.66	0.69	0.68	0.67	0.69	0.73	0.77	0.85	0.91	0.92	0.92	0.94	0.92	0.88	0.88	0.88	0.88	0.92	0.98	1.02	1.03	1.05	1.06	1.02	0.99	1.03
978	1.41	1.4	1.37	1.35	1.36	1.36	1.39	1.39	1.46	1.46	1.43	1.26	1.1	0.89	0.69	0.6	0.6	0.6	0.6	0.6	0.6	0.6	0.6	0.6	0.6	0.6	0.6	0.6	0.65	0.68	0.74	0.76	0.79	0.8	0.83	0.86	0.88	0.92	0.97	0.99	1.03	1.08	1.09	1.09	1.12	1.12	1.11	1.15	1.19
979	1.41	1.4	1.37	1.35	1.36	1.36	1.39	1.39	1.46	1.46	1.43	1.26	1.1	0.89	0.69	0.6	0.6	0.6	0.6	0.6	0.6	0.6	0.6	0.6	0.6	0.6	0.6	0.6	0.65	0.68	0.74	0.76	0.79	0.8	0.83	0.86	0.88	0.92	0.97	0.99	1.03	1.08	1.09	1.09	1.12	1.12	1.11	1.15	1.19
980	1.59	1.57	1.57	1.56	1.55	1.59	1.65	1.66	1.67	1.67	1.6	1.52	1.48	1.46	1.46	1.48	1.51	1.53	1.36	1.15	0.97	0.83	0.69	0.7	0.71	0.7	0.65	0.6	0.6	0.6	0.61	0.65	0.69	0.74	0.77	0.8	0.84	0.87	0.89	0.89	0.9	0.94	0.96	1.01	1.07	1.13	1.16	1.22	1.26
981	1.59	1.57	1.57	1.56	1.55	1.59	1.65	1.66	1.67	1.67	1.6	1.52	1.48	1.46	1.46	1.48	1.51	1.53	1.36	1.15	0.97	0.83	0.69	0.7	0.71	0.7	0.65	0.6	0.6	0.6	0.61	0.65	0.69	0.74	0.77	0.8	0.84	0.87	0.89	0.89	0.9	0.94	0.96	1.01	1.07	1.13	1.16	1.22	1.26
982	1.64	1.61	1.53	1.48	1.45	1.45	1.48	1.5	1.36	1.18	1	0.82	0.67	0.65	0.64	0.64	0.62	0.61	0.61	0.6	0.6	0.6	0.6	0.6	0.62	0.67	0.74	0.81	0.88	0.95	1	1.04	1.08	1.09	1.1	1.1	1.11	1.1	1.13	1.17	1.23	1.25	1.3	1.33	1.36	1.33	1.34	1.32	1.29
983	1.64	1.61	1.53	1.48	1.45	1.45	1.48	1.5	1.36	1.18	1	0.82	0.67	0.65	0.64	0.64	0.62	0.61	0.61	0.6	0.6	0.6	0.6	0.6	0.62	0.67	0.74	0.81	0.88	0.95	1	1.04	1.08	1.09	1.1	1.1	1.11	1.1	1.13	1.17	1.23	1.25	1.3	1.33	1.36	1.33	1.34	1.32	1.29
984	1.37	1.35	1.38	1.42	1.45	1.47	1.5	1.51	1.52	1.51	1.51	1.57	1.41	1.27	1.12	0.93	0.73	0.72	0.66	0.61	0.6	0.6	0.6	0.6	0.6	0.6	0.6	0.6	0.62	0.63	0.67	0.7	0.73	0.76	0.8	0.81	0.85	0.89	0.95	1	1.07	1.12	1.16	1.18	1.2	1.23	1.24	1.26	1.3
985	1.37	1.35	1.38	1.42	1.45	1.47	1.5	1.51	1.52	1.51	1.51	1.57	1.41	1.27	1.12	0.93	0.73	0.72	0.66	0.61	0.6	0.6	0.6	0.6	0.6	0.6	0.6	0.6	0.62	0.63	0.67	0.7	0.73	0.76	0.8	0.81	0.85	0.89	0.95	1	1.07	1.12	1.16	1.18	1.2	1.23	1.24	1.26	1.3
986	1.69	1.71	1.72	1.71	1.71	1.71	1.54	1.35	1.14	0.95	0.76	NaN	0.72	0.68	0.69	0.65	0.63	0.63	0.65	0.69	0.73	0.78	0.84	0.91	0.95	1.01	1.06	1.11	1.14	1.19	1.22	1.23	1.24	1.25	1.25	1.25	1.28	1.32	1.37	1.42	1.48	1.54	1.59	1.61	1.61	1.62	1.62	1.62	1.63
987	1.69	1.71	1.72	1.71	1.71	1.71	1.54	1.35	1.14	0.95	0.76	NaN	0.72	0.68	0.69	0.65	0.63	0.63	0.65	0.69	0.73	0.78	0.84	0.91	0.95	1.01	1.06	1.11	1.14	1.19	1.22	1.23	1.24	1.25	1.25	1.25	1.28	1.32	1.37	1.42	1.48	1.54	1.59	1.61	1.61	1.62	1.62	1.62	1.63
988	1.74	1.76	1.75	1.75	1.74	1.69	1.64	1.6	1.55	1.53	1.55	1.39	1.23	1.06	0.91	0.75	0.75	0.75	0.75	0.72	0.66	0.62	0.6	0.6	0.6	0.61	0.65	0.7	0.73	0.77	0.8	0.82	0.84	0.87	0.89	0.91	0.94	0.95	0.97	0.99	1.05	1.1	1.17	1.25	1.3	1.33	1.36	1.36	1.38
989	1.74	1.76	1.75	1.75	1.74	1.69	1.64	1.6	1.55	1.53	1.55	1.39	1.23	1.06	0.91	0.75	0.75	0.75	0.75	0.72	0.66	0.62	0.6	0.6	0.6	0.61	0.65	0.7	0.73	0.77	0.8	0.82	0.84	0.87	0.89	0.91	0.94	0.95	0.97	0.99	1.05	1.1	1.17	1.25	1.3	1.33	1.36	1.36	1.38
990	0.66	0.62	0.6	0.6	0.6	0.6	0.6	0.6	0.6	0.6	0.6	0.6	0.6	0.6	0.6	0.6	0.6	0.6	0.64	0.68	0.72	0.75	0.76	0.77	0.78	0.78	0.8	0.82	0.84	0.88	0.93	0.94	0.96	0.95	0.93	0.94	0.99	1.03	1.12	1.14	1.15	1.15	1.14	1.14	1.16	1.16	1.16	1.16	1.15
991	0.66	0.62	0.6	0.6	0.6	0.6	0.6	0.6	0.6	0.6	0.6	0.6	0.6	0.6	0.6	0.6	0.6	0.6	0.64	0.68	0.72	0.75	0.76	0.77	0.78	0.78	0.8	0.82	0.84	0.88	0.93	0.94	0.96	0.95	0.93	0.94	0.99	1.03	1.12	1.14	1.15	1.15	1.14	1.14	1.16	1.16	1.16	1.16	1.15
992	1.42	1.42	1.39	1.39	1.39	1.35	1.31	1.32	1.3	1.29	1.31	1.3	1.28	1.3	1.29	1.18	1.02	0.84	0.63	0.6	0.6	0.6	0.66	0.74	0.74	0.73	0.72	0.72	0.69	0.64	0.63	0.63	0.62	0.64	0.66	0.68	0.7	0.71	0.73	0.76	0.78	0.79	0.79	0.79	0.79	0.78	0.78	0.81	0.83
993	1.36	1.33	1.3	1.29	1.3	1.32	1.34	1.35	1.36	1.38	1.41	1.45	1.5	1.52	1.55	1.55	1.56	1.59	1.62	1.65	1.63	1.47	1.28	1.11	0.93	0.81	0.8	0.8	0.78	0.76	0.75	0.75	0.77	0.79	0.82	0.85	0.87	0.89	0.92	0.94	0.97	1.02	1.05	1.11	1.15	1.2	1.24	1.28	1.31
994	1.36	1.33	1.3	1.29	1.3	1.32	1.34	1.35	1.36	1.38	1.41	1.45	1.5	1.52	1.55	1.55	1.56	1.59	1.62	1.65	1.63	1.47	1.28	1.11	0.93	0.81	0.8	0.8	0.78	0.76	0.75	0.75	0.77	0.79	0.82	0.85	0.87	0.89	0.92	0.94	0.97	1.02	1.05	1.11	1.15	1.2	1.24	1.28	1.31
995	1.35	1.37	1.39	1.41	1.45	1.48	1.49	1.46	1.48	1.47	1.31	1.17	1.04	0.87	0.73	0.68	0.64	0.6	0.6	0.6	0.6	0.6	0.6	0.6	0.6	0.6	0.6	0.6	0.65	0.69	0.71	0.73	0.75	0.77	0.8	0.82	0.85	0.87	0.9	0.92	0.97	1.01	1.04	1.07	1.08	1.09	1.12	1.17	1.22
996	1.35	1.37	1.39	1.41	1.45	1.48	1.49	1.46	1.48	1.47	1.31	1.17	1.04	0.87	0.73	0.68	0.64	0.6	0.6	0.6	0.6	0.6	0.6	0.6	0.6	0.6	0.6	0.6	0.65	0.69	0.71	0.73	0.75	0.77	0.8	0.82	0.85	0.87	0.9	0.92	0.97	1.01	1.04	1.07	1.08	1.09	1.12	1.17	1.22
997	1.38	1.33	1.3	1.31	1.37	1.46	1.57	1.65	1.68	1.64	1.61	1.58	1.61	1.63	1.74	1.69	1.53	1.34	1.16	0.92	0.82	0.79	0.75	0.7	0.65	0.6	0.6	0.6	0.6	0.6	0.62	0.68	0.75	0.81	0.87	0.93	1.02	1.09	1.17	1.25	1.3	1.34	1.36	1.33	1.31	1.29	1.28	1.3	1.34
998	1.38	1.33	1.3	1.31	1.37	1.46	1.57	1.65	1.68	1.64	1.61	1.58	1.61	1.63	1.74	1.69	1.53	1.34	1.16	0.92	0.82	0.79	0.75	0.7	0.65	0.6	0.6	0.6	0.6	0.6	0.62	0.68	0.75	0.81	0.87	0.93	1.02	1.09	1.17	1.25	1.3	1.34	1.36	1.33	1.31	1.29	1.28	1.3	1.34
999	1.61	1.61	1.62	1.63	1.64	1.64	1.65	1.65	1.65	1.66	1.66	1.66	1.69	1.71	1.74	1.75	1.8	1.8	1.65	1.43	1.24	0.99	0.77	0.75	0.75	0.73	0.71	0.68	0.66	0.65	0.66	0.68	0.71	0.78	0.85	0.92	0.98	1.05	1.1	1.14	1.17	1.19	1.21	1.23	1.27	1.32	1.35	1.36	1.37
1000	1.68	1.71	1.78	1.8	1.8	1.61	1.41	1.17	0.95	0.74	0.76	0.73	0.69	0.63	0.6	0.6	0.6	0.6	0.6	0.6	0.6	0.6	0.6	0.62	0.69	0.74	0.78	0.84	0.87	0.9	0.91	0.93	0.93	0.95	0.99	1.07	1.14	1.21	1.29	1.35	1.37	1.43	1.48	1.56	1.6	1.65	1.68	1.68	1.65
1001	1.68	1.71	1.78	1.8	1.8	1.61	1.41	1.17	0.95	0.74	0.76	0.73	0.69	0.63	0.6	0.6	0.6	0.6	0.6	0.6	0.6	0.6	0.6	0.62	0.69	0.74	0.78	0.84	0.87	0.9	0.91	0.93	0.93	0.95	0.99	1.07	1.14	1.21	1.29	1.35	1.37	1.43	1.48	1.56	1.6	1.65	1.68	1.68	1.65
1002	1.47	1.49	1.52	1.55	1.58	1.58	1.57	1.54	1.34	1.16	0.96	0.82	0.7	0.74	0.79	0.85	0.82	0.75	0.71	0.66	0.64	0.66	0.7	0.73	0.76	0.82	0.88	0.94	1	1.06	1.1	1.14	1.17	1.21	1.27	1.34	1.4	1.48	1.54	1.58	1.62	1.62	1.62	1.6	1.6	1.55	1.56	1.58	1.6
1003	1.42	1.41	1.38	1.32	1.26	1.25	1.26	1.33	1.38	1.41	1.38	1.36	1.33	1.36	1.41	1.48	1.53	1.54	1.49	1.43	1.38	1.34	1.35	1.41	1.24	1.14	1	0.83	0.67	0.71	0.68	0.66	0.64	0.6	0.6	0.6	0.6	0.6	0.6	0.6	0.61	0.66	0.7	0.76	0.81	0.85	0.88	0.91	0.92
1004	1.42	1.46	1.48	1.47	1.41	1.39	1.34	1.4	1.27	1.19	1.07	0.97	0.79	0.78	0.74	0.7	0.65	0.6	0.6	0.6	0.6	0.6	0.6	0.6	0.64	0.66	0.68	0.71	0.76	0.81	0.85	0.91	0.94	0.94	0.94	0.93	0.91	0.92	0.95	0.98	1.02	1.05	1.08	1.1	1.12	1.13	1.17	1.19	1.2
1005	0.81	0.81	0.77	0.71	0.66	0.6	0.6	0.6	0.6	0.6	0.6	0.6	0.64	0.68	0.71	0.72	0.78	0.83	0.89	0.95	1	1.03	1.04	1.05	1.06	1.1	1.14	1.2	1.27	1.3	1.3	1.29	1.28	1.25	1.27	1.29	1.28	1.3	1.29	1.27	1.27	1.27	1.26	1.27	1.28	1.3	1.27	1.25	1.26
1006	1.73	1.74	1.78	1.8	1.8	1.8	1.8	1.8	1.79	1.74	1.75	1.53	1.31	1.04	0.88	0.67	0.69	0.73	0.79	0.74	0.69	0.63	0.6	0.6	0.61	0.65	0.7	0.74	0.76	0.79	0.79	0.79	0.79	0.8	0.79	0.8	0.82	0.86	0.9	0.95	0.98	1.02	1.04	1.04	1.08	1.11	1.13	1.16	1.2
1007	1.73	1.74	1.78	1.8	1.8	1.8	1.8	1.8	1.79	1.74	1.75	1.53	1.31	1.04	0.88	0.67	0.69	0.73	0.79	0.74	0.69	0.63	0.6	0.6	0.61	0.65	0.7	0.74	0.76	0.79	0.79	0.79	0.79	0.8	0.79	0.8	0.82	0.86	0.9	0.95	0.98	1.02	1.04	1.04	1.08	1.11	1.13	1.16	1.2
1008	1.48	1.48	1.47	1.45	1.44	1.44	1.44	1.45	1.44	1.45	1.45	1.46	1.46	1.47	1.45	1.45	1.41	1.26	1.1	0.94	0.81	0.71	0.71	0.72	0.72	0.66	0.6	0.6	0.6	0.6	0.61	0.65	0.69	0.72	0.75	0.77	0.8	0.82	0.84	0.86	0.9	0.93	0.96	1.01	1.05	1.09	1.11	1.15	1.18
1009	1.48	1.48	1.47	1.45	1.44	1.44	1.44	1.45	1.44	1.45	1.45	1.46	1.46	1.47	1.45	1.45	1.41	1.26	1.1	0.94	0.81	0.71	0.71	0.72	0.72	0.66	0.6	0.6	0.6	0.6	0.61	0.65	0.69	0.72	0.75	0.77	0.8	0.82	0.84	0.86	0.9	0.93	0.96	1.01	1.05	1.09	1.11	1.15	1.18
1010	1.7	1.66	1.62	1.62	1.62	1.65	1.69	1.69	1.69	1.52	1.35	1.15	1	0.82	0.8	0.79	0.77	0.73	0.69	0.66	0.65	0.66	0.69	0.75	0.81	0.86	0.92	0.95	0.93	0.91	0.93	0.95	0.98	1.05	1.12	1.15	1.17	1.17	1.19	1.21	1.24	1.28	1.31	1.32	1.3	1.29	1.3	1.33	1.35
1011	1.7	1.66	1.62	1.62	1.62	1.65	1.69	1.69	1.69	1.52	1.35	1.15	1	0.82	0.8	0.79	0.77	0.73	0.69	0.66	0.65	0.66	0.69	0.75	0.81	0.86	0.92	0.95	0.93	0.91	0.93	0.95	0.98	1.05	1.12	1.15	1.17	1.17	1.19	1.21	1.24	1.28	1.31	1.32	1.3	1.29	1.3	1.33	1.35
1012	1.45	1.48	1.5	1.49	1.48	1.52	1.54	1.57	1.6	1.6	1.6	1.59	1.58	1.59	1.63	1.66	1.67	1.69	1.7	1.72	1.74	1.56	1.4	1.2	1.01	0.84	0.86	0.86	0.88	0.88	0.85	0.83	0.83	0.84	0.86	0.89	0.94	0.98	1.03	1.07	1.11	1.19	1.24	1.29	1.37	1.43	1.45	1.48	1.51
1013	1.45	1.48	1.5	1.49	1.48	1.52	1.54	1.57	1.6	1.6	1.6	1.59	1.58	1.59	1.63	1.66	1.67	1.69	1.7	1.72	1.74	1.56	1.4	1.2	1.01	0.84	0.86	0.86	0.88	0.88	0.85	0.83	0.83	0.84	0.86	0.89	0.94	0.98	1.03	1.07	1.11	1.19	1.24	1.29	1.37	1.43	1.45	1.48	1.51
1014	1.45	1.48	1.53	1.62	1.68	1.78	1.8	1.8	1.8	1.8	1.8	1.8	1.79	1.77	1.8	1.8	1.77	1.59	1.42	1.22	1.04	0.92	0.89	0.86	0.83	0.8	0.77	0.73	0.72	0.7	0.66	0.7	0.76	0.8	0.76	0.87	0.91	0.94	1.01	1.18	1.21	1.23	1.25	1.28	1.29	1.33	1.41	1.41	1.36
1015	1.45	1.48	1.53	1.62	1.68	1.78	1.8	1.8	1.8	1.8	1.8	1.8	1.79	1.77	1.8	1.8	1.77	1.59	1.42	1.22	1.04	0.92	0.89	0.86	0.83	0.8	0.77	0.73	0.72	0.7	0.66	0.7	0.76	0.8	0.76	0.87	0.91	0.94	1.01	1.18	1.21	1.23	1.25	1.28	1.29	1.33	1.41	1.41	1.36
1016	1.64	1.61	1.53	1.48	1.45	1.45	1.48	1.5	1.36	1.18	0.99	0.82	0.67	0.64	0.63	0.64	0.6	0.6	0.6	0.6	0.61	0.64	0.68	0.72	0.77	0.82	0.86	0.93	1.02	1.06	1.1	1.14	1.15	1.14	1.14	1.15	1.18	1.23	1.23	1.22	1.24	1.2	1.14	1.14	1.16	1.15	1.19	1.23	1.25
1017	1.64	1.61	1.53	1.48	1.45	1.45	1.48	1.5	1.36	1.18	0.99	0.82	0.67	0.64	0.63	0.64	0.6	0.6	0.6	0.6	0.61	0.64	0.68	0.72	0.77	0.82	0.86	0.93	1.02	1.06	1.1	1.14	1.15	1.14	1.14	1.15	1.18	1.23	1.23	1.22	1.24	1.2	1.14	1.14	1.16	1.15	1.19	1.23	1.25
1018	0.86	0.89	0.91	NaN	NaN	0.95	0.99	1.01	1.02	1.03	1.03	1.04	1.06	1.06	1.06	1.07	1.04	1.03	1.03	1.04	1.06	1.12	1.15	1.18	1.19	1.17	1.11	1.06	1.06	1.07	1.1	1.15	1.18	1.18	1.19	1.21	1.22	1.25	1.3	1.32	1.34	1.35	1.36	1.32	1.28	1.22	1.17	1.15	1.15
1019	0.86	0.89	0.91	NaN	NaN	0.95	0.99	1.01	1.02	1.03	1.03	1.04	1.06	1.06	1.06	1.07	1.04	1.03	1.03	1.04	1.06	1.12	1.15	1.18	1.19	1.17	1.11	1.06	1.06	1.07	1.1	1.15	1.18	1.18	1.19	1.21	1.22	1.25	1.3	1.32	1.34	1.35	1.36	1.32	1.28	1.22	1.17	1.15	1.15
1020	1.43	1.47	1.47	1.46	1.4	1.38	1.33	1.41	1.28	1.2	1.08	0.97	0.79	0.78	0.75	0.71	0.66	0.6	0.6	0.6	0.6	0.6	0.6	0.6	0.63	0.66	0.67	0.71	0.75	0.81	0.86	0.91	0.94	0.94	0.93	0.92	0.9	0.91	0.94	0.98	1.03	1.04	1.06	1.08	1.09	1.11	1.15	1.19	1.2
1021	1.44	1.46	1.45	1.44	1.4	1.37	1.36	1.38	1.43	1.46	1.51	1.55	1.57	1.56	1.54	1.39	1.21	1.01	0.85	0.74	0.75	0.75	0.74	0.69	0.62	0.6	0.6	0.6	0.6	0.6	0.6	0.6	0.6	0.6	0.61	0.64	0.68	0.72	0.74	0.75	0.75	0.77	0.77	0.8	0.86	0.95	1.03	1.1	1.16
1022	1.44	1.46	1.45	1.44	1.4	1.37	1.36	1.38	1.43	1.46	1.51	1.55	1.57	1.56	1.54	1.39	1.21	1.01	0.85	0.74	0.75	0.75	0.74	0.69	0.62	0.6	0.6	0.6	0.6	0.6	0.6	0.6	0.6	0.6	0.61	0.64	0.68	0.72	0.74	0.75	0.75	0.77	0.77	0.8	0.86	0.95	1.03	1.1	1.16
1023	1.69	1.69	1.67	1.64	1.61	1.6	1.58	1.57	1.58	1.54	1.51	1.52	1.59	1.64	1.52	1.4	1.23	1.04	0.85	0.83	0.81	0.8	0.79	0.8	NaN	0.83	0.85	0.87	0.88	0.86	0.88	0.89	0.94	0.98	1.05	1.08	1.11	1.12	1.13	1.12	1.13	1.16	1.18	1.21	1.26	1.31	1.35	1.38	1.42
1024	1.69	1.78	1.8	1.77	1.57	1.35	1.14	0.91	0.83	0.79	0.76	0.74	0.71	0.68	0.68	0.68	0.67	0.67	0.69	0.72	0.75	0.79	0.84	0.88	0.92	0.95	0.99	1.01	1.03	1.05	1.07	1.1	1.15	1.19	1.25	1.31	1.36	1.38	1.4	1.41	1.42	1.42	1.44	1.47	1.51	1.53	1.56	1.61	1.67
1025	1.68	1.64	1.61	1.58	1.52	1.52	1.47	1.31	1.13	0.97	0.82	0.73	0.73	0.73	0.73	0.69	0.62	0.6	0.6	0.6	0.6	0.6	0.64	0.68	0.71	0.75	0.78	0.81	0.85	0.89	0.92	0.95	0.99	1.03	1.09	1.12	1.17	1.21	1.21	1.22	1.22	1.21	1.19	1.17	1.14	1.16	1.18	1.21	1.22
1026	1.68	1.64	1.61	1.58	1.52	1.52	1.47	1.31	1.13	0.97	0.82	0.73	0.73	0.73	0.73	0.69	0.62	0.6	0.6	0.6	0.6	0.6	0.64	0.68	0.71	0.75	0.78	0.81	0.85	0.89	0.92	0.95	0.99	1.03	1.09	1.12	1.17	1.21	1.21	1.22	1.22	1.21	1.19	1.17	1.14	1.16	1.18	1.21	1.22
1027	1.53	1.57	1.59	1.65	1.64	1.49	1.29	1.14	0.94	0.77	0.74	0.7	0.6	0.6	0.6	0.6	0.6	0.6	0.6	0.6	0.6	0.62	0.63	0.62	0.64	0.66	0.69	0.71	0.74	0.76	0.77	0.76	0.75	0.75	0.76	0.81	0.86	0.91	0.95	0.98	1	1.02	1.07	1.11	1.13	1.16	1.18	1.16	1.18
1028	1.47	1.46	1.44	1.47	1.52	1.57	1.61	1.65	1.67	1.69	1.5	1.29	1.05	0.87	0.67	0.69	0.69	0.74	0.71	0.67	0.64	0.64	0.67	0.7	0.74	0.78	0.81	0.83	0.86	0.89	0.93	0.97	1.01	1.05	1.08	1.12	1.16	1.21	1.24	1.3	1.32	1.35	1.39	1.45	1.51	1.55	1.58	1.6	1.62
1029	1.47	1.46	1.44	1.47	1.52	1.57	1.61	1.65	1.67	1.69	1.5	1.29	1.05	0.87	0.67	0.69	0.69	0.74	0.71	0.67	0.64	0.64	0.67	0.7	0.74	0.78	0.81	0.83	0.86	0.89	0.93	0.97	1.01	1.05	1.08	1.12	1.16	1.21	1.24	1.3	1.32	1.35	1.39	1.45	1.51	1.55	1.58	1.6	1.62
1030	1.48	1.52	1.55	1.59	1.6	1.61	1.62	1.62	1.6	1.63	1.65	1.67	1.64	1.62	1.62	1.67	1.67	1.73	1.8	1.8	1.79	1.79	1.8	1.61	1.4	1.21	1.02	0.79	0.77	0.74	0.68	0.63	0.6	0.6	0.6	0.6	0.61	0.62	0.64	0.65	0.67	0.71	0.74	0.78	0.82	0.89	0.94	1.01	1.07
1031	1.48	1.52	1.55	1.59	1.6	1.61	1.62	1.62	1.6	1.63	1.65	1.67	1.64	1.62	1.62	1.67	1.67	1.73	1.8	1.8	1.79	1.79	1.8	1.61	1.4	1.21	1.02	0.79	0.77	0.74	0.68	0.63	0.6	0.6	0.6	0.6	0.61	0.62	0.64	0.65	0.67	0.71	0.74	0.78	0.82	0.89	0.94	1.01	1.07
1032	1.65	1.69	1.74	1.77	1.78	1.78	1.8	1.62	1.45	1.19	1.02	0.75	0.73	0.66	0.66	0.6	0.6	0.6	0.6	0.6	0.6	0.6	0.6	0.63	0.66	0.69	0.7	0.73	0.75	0.78	0.81	0.85	0.88	0.91	0.96	1.02	1.06	1.09	1.12	1.14	1.14	1.17	1.19	1.24	1.26	1.29	1.29	1.33	1.34
1033	1.65	1.69	1.74	1.77	1.78	1.78	1.8	1.62	1.45	1.19	1.02	0.75	0.73	0.66	0.66	0.6	0.6	0.6	0.6	0.6	0.6	0.6	0.6	0.63	0.66	0.69	0.7	0.73	0.75	0.78	0.81	0.85	0.88	0.91	0.96	1.02	1.06	1.09	1.12	1.14	1.14	1.17	1.19	1.24	1.26	1.29	1.29	1.33	1.34
1034	1.58	1.63	1.64	1.6	1.57	1.51	1.4	1.33	1.33	1.38	1.37	1.35	1.31	1.23	1.13	1.13	1.12	1.1	0.99	0.85	0.68	0.6	0.6	0.6	0.6	0.63	0.64	0.6	0.6	0.6	0.6	0.6	0.62	0.65	0.69	0.7	0.73	0.75	0.76	0.77	0.82	0.86	0.89	0.94	1.02	1.06	1.1	1.12	1.15
1035	1.64	1.65	1.53	1.34	1.14	0.96	0.82	0.77	0.76	0.73	0.69	0.63	0.6	0.6	0.6	0.6	0.6	0.6	0.6	0.65	0.7	0.73	0.76	0.79	0.81	0.83	0.86	0.9	0.94	0.97	1.01	1.04	1.07	1.08	1.1	1.12	1.12	1.14	1.18	1.22	1.25	1.28	1.28	1.28	1.28	1.29	1.3	1.31	1.33
1036	1.8	1.8	1.8	1.8	1.71	1.69	1.66	1.59	1.6	1.64	1.6	1.41	1.24	1.11	0.97	0.83	0.8	0.79	0.74	0.69	0.64	0.64	0.64	0.62	0.63	0.64	0.66	0.69	0.75	0.82	0.89	0.94	1.01	1.05	1.11	1.14	1.17	1.19	1.21	1.23	1.26	1.3	1.34	1.38	1.43	1.46	1.49	1.52	1.55
1037	1.42	1.42	1.46	1.51	1.54	1.59	1.63	1.61	1.59	1.61	1.62	1.65	1.5	1.34	1.15	0.98	0.8	0.82	0.82	0.82	0.78	0.73	0.69	0.66	0.65	0.66	0.67	0.68	0.69	0.72	0.73	0.76	0.79	0.84	0.86	0.92	0.94	0.97	1	1.05	1.08	1.11	1.13	1.15	1.17	1.19	1.22	1.26	1.3
1038	1.42	1.42	1.46	1.51	1.54	1.59	1.63	1.61	1.59	1.61	1.62	1.65	1.5	1.34	1.15	0.98	0.8	0.82	0.82	0.82	0.78	0.73	0.69	0.66	0.65	0.66	0.67	0.68	0.69	0.72	0.73	0.76	0.79	0.84	0.86	0.92	0.94	0.97	1	1.05	1.08	1.11	1.13	1.15	1.17	1.19	1.22	1.26	1.3
1039	1.38	1.42	1.43	1.44	1.47	1.52	1.51	1.53	1.6	1.59	1.39	1.25	1.09	0.91	0.79	0.81	0.78	0.74	0.68	0.64	0.6	0.6	0.6	0.6	0.6	0.62	0.66	0.71	0.76	0.8	0.84	0.87	0.91	0.92	0.96	0.98	1	1.01	1.03	1.04	1.05	1.07	1.09	1.11	1.15	1.17	1.17	1.17	1.21
1040	1.53	1.54	1.54	1.57	1.6	1.6	1.61	1.63	1.64	1.44	1.3	1.14	0.97	0.79	0.8	0.76	0.73	0.7	0.67	0.66	0.67	0.69	0.73	0.77	0.8	0.82	0.84	0.85	0.89	0.95	1.04	1.12	1.18	1.21	1.19	1.17	1.13	1.11	1.13	1.16	1.16	1.16	1.18	1.2	1.21	1.21	1.22	1.23	1.21
1041	1.53	1.54	1.54	1.57	1.6	1.6	1.61	1.63	1.64	1.44	1.3	1.14	0.97	0.79	0.8	0.76	0.73	0.7	0.67	0.66	0.67	0.69	0.73	0.77	0.8	0.82	0.84	0.85	0.89	0.95	1.04	1.12	1.18	1.21	1.19	1.17	1.13	1.11	1.13	1.16	1.16	1.16	1.18	1.2	1.21	1.21	1.22	1.23	1.21
1042	1.69	1.75	1.8	1.8	1.8	1.8	1.8	1.8	1.8	1.79	1.78	1.8	1.8	1.8	1.71	1.51	1.28	1.06	0.91	NaN	0.9	0.86	0.83	NaN	NaN	NaN	0.8	0.79	0.8	0.82	0.86	0.91	0.96	1.01	1.06	1.09	1.1	1.11	1.12	1.13	1.15	1.17	1.2	1.22	1.23	1.25	1.27	1.3	1.33
1043	1.54	1.56	1.56	1.57	1.6	1.64	1.66	1.66	1.67	1.59	1.4	1.23	1.08	0.92	0.82	0.8	0.77	0.71	0.64	0.6	0.6	0.6	0.6	0.6	0.6	0.6	0.61	0.67	0.72	0.77	0.8	0.85	0.89	0.93	0.99	1.09	1.17	1.24	1.29	1.3	1.3	1.28	1.29	1.31	1.35	1.39	1.43	1.45	1.48
1044	1.75	1.72	1.7	1.68	1.66	1.63	1.63	1.64	1.64	1.69	1.74	1.55	1.37	1.17	0.97	0.78	0.78	0.73	0.72	0.66	0.6	0.6	0.6	0.6	0.6	0.61	0.65	0.69	0.72	0.75	0.78	0.81	0.85	0.91	0.97	1.06	1.12	1.17	1.19	1.21	1.2	1.2	1.21	1.23	1.27	1.31	1.33	1.33	1.35
1045	1.67	1.7	1.74	1.77	1.77	1.77	1.75	1.71	1.66	1.61	1.58	1.56	1.58	1.56	1.57	1.56	1.37	1.19	1.05	0.89	0.77	0.83	0.84	0.84	0.85	0.83	0.79	0.78	0.78	0.8	0.81	0.85	0.88	0.91	0.93	0.95	0.96	0.96	0.97	1	1.04	1.09	1.15	1.2	1.23	1.27	1.28	1.32	1.35
1046	1.67	1.7	1.74	1.77	1.77	1.77	1.75	1.71	1.66	1.61	1.58	1.56	1.58	1.56	1.57	1.56	1.37	1.19	1.05	0.89	0.77	0.83	0.84	0.84	0.85	0.83	0.79	0.78	0.78	0.8	0.81	0.85	0.88	0.91	0.93	0.95	0.96	0.96	0.97	1	1.04	1.09	1.15	1.2	1.23	1.27	1.28	1.32	1.35
1047	1.58	1.56	1.55	1.56	1.58	1.59	1.58	1.57	1.58	1.56	1.6	1.68	1.62	1.44	1.31	1.06	0.86	0.78	0.77	0.75	0.77	0.75	0.71	0.71	0.72	0.72	0.74	0.78	0.8	0.83	0.86	0.89	0.9	0.91	0.93	0.96	1	1.05	1.09	1.14	1.17	1.2	1.23	1.27	1.3	1.31	1.33	1.34	1.36
1048	1.58	1.56	1.55	1.56	1.58	1.59	1.58	1.57	1.58	1.56	1.6	1.68	1.62	1.44	1.31	1.06	0.86	0.78	0.77	0.75	0.77	0.75	0.71	0.71	0.72	0.72	0.74	0.78	0.8	0.83	0.86	0.89	0.9	0.91	0.93	0.96	1	1.05	1.09	1.14	1.17	1.2	1.23	1.27	1.3	1.31	1.33	1.34	1.36
1049	1.8	1.8	1.78	1.66	1.65	1.65	1.66	1.67	1.67	1.67	1.67	1.67	1.65	1.76	1.6	1.45	1.3	1.13	0.88	0.87	0.82	0.75	0.71	0.66	0.68	0.73	0.79	0.84	0.9	0.93	0.94	0.96	0.98	0.99	1.03	1.07	1.11	1.14	1.16	1.16	1.18	1.2	1.21	1.2	1.17	1.15	1.12	1.12	1.15
1050	1.8	1.8	1.78	1.66	1.65	1.65	1.66	1.67	1.67	1.67	1.67	1.67	1.65	1.76	1.6	1.45	1.3	1.13	0.88	0.87	0.82	0.75	0.71	0.66	0.68	0.73	0.79	0.84	0.9	0.93	0.94	0.96	0.98	0.99	1.03	1.07	1.11	1.14	1.16	1.16	1.18	1.2	1.21	1.2	1.17	1.15	1.12	1.12	1.15
1051	1.67	1.59	1.42	1.2	1.04	0.86	0.78	0.76	0.81	0.79	0.73	0.69	0.66	0.64	0.63	0.65	0.68	0.73	0.78	0.84	0.9	0.95	1	1.05	1.09	1.11	NaN	1.12	1.13	1.12	1.13	1.17	1.21	1.26	1.32	1.37	1.41	1.44	1.46	1.47	1.47	1.47	1.46	1.46	1.48	1.51	1.51	1.5	1.51
1052	1.67	1.59	1.42	1.2	1.04	0.86	0.78	0.76	0.81	0.79	0.73	0.69	0.66	0.64	0.63	0.65	0.68	0.73	0.78	0.84	0.9	0.95	1	1.05	1.09	1.11	NaN	1.12	1.13	1.12	1.13	1.17	1.21	1.26	1.32	1.37	1.41	1.44	1.46	1.47	1.47	1.47	1.46	1.46	1.48	1.51	1.51	1.5	1.51
1053	1.62	1.55	1.39	1.19	1.04	0.87	0.79	0.77	0.82	0.8	0.74	0.7	0.67	0.66	0.65	0.66	0.69	0.74	0.79	0.84	0.9	0.95	1	1.05	1.1	1.12	1.14	NaN	1.14	1.13	1.14	1.17	1.21	1.26	1.32	1.36	1.41	1.44	1.46	1.47	1.47	1.46	1.45	1.45	1.48	1.52	1.52	1.51	1.52
1054	1.3	1.33	1.35	1.36	1.38	1.43	1.43	1.43	1.5	1.5	1.3	1.16	1.01	0.86	0.75	0.78	0.76	0.74	0.69	0.64	0.61	0.6	0.6	0.6	0.6	0.63	0.67	0.71	0.76	0.8	0.83	0.86	0.9	0.92	0.95	0.97	0.99	1	1.01	1.02	1.04	1.06	1.09	1.12	1.14	1.14	1.15	1.15	1.17
1055	1.53	1.62	1.63	1.71	1.78	1.8	1.62	1.47	1.24	1.02	0.8	0.81	0.76	0.7	0.62	0.6	0.6	0.6	0.6	0.6	0.66	0.71	0.76	0.78	0.81	0.82	0.84	0.85	0.84	0.83	0.83	0.86	0.89	0.92	0.95	0.98	1.01	1.07	1.16	1.24	1.33	1.4	1.43	1.42	1.42	1.44	1.42	1.39	1.39
1056	1.53	1.62	1.63	1.71	1.78	1.8	1.62	1.47	1.24	1.02	0.8	0.81	0.76	0.7	0.62	0.6	0.6	0.6	0.6	0.6	0.66	0.71	0.76	0.78	0.81	0.82	0.84	0.85	0.84	0.83	0.83	0.86	0.89	0.92	0.95	0.98	1.01	1.07	1.16	1.24	1.33	1.4	1.43	1.42	1.42	1.44	1.42	1.39	1.39
1057	1.58	1.58	1.56	1.6	1.61	1.6	1.57	1.59	1.62	1.58	1.45	1.31	1.16	0.99	0.89	0.87	0.86	0.81	0.76	0.71	0.66	0.62	0.6	0.62	0.65	0.7	0.76	0.8	0.84	0.87	0.89	0.9	0.91	0.93	0.94	0.97	1	1.03	1.05	1.08	1.11	1.15	1.19	1.22	1.25	1.27	1.29	1.32	1.34
1058	1.34	1.34	1.36	1.34	1.34	1.36	1.4	1.39	1.41	1.42	1.41	1.44	1.4	1.28	1.16	1.05	0.87	0.79	0.76	0.73	0.67	0.63	0.6	0.6	0.6	0.6	0.6	0.6	0.65	0.7	0.76	0.82	0.86	0.91	0.96	1.03	1.1	1.18	1.25	1.31	1.35	1.39	1.44	1.46	1.48	1.49	1.44	1.35	1.32
1059	1.34	1.34	1.36	1.34	1.34	1.36	1.4	1.39	1.41	1.42	1.41	1.44	1.4	1.28	1.16	1.05	0.87	0.79	0.76	0.73	0.67	0.63	0.6	0.6	0.6	0.6	0.6	0.6	0.65	0.7	0.76	0.82	0.86	0.91	0.96	1.03	1.1	1.18	1.25	1.31	1.35	1.39	1.44	1.46	1.48	1.49	1.44	1.35	1.32
1060	1.49	1.55	1.61	1.67	1.67	1.63	1.54	1.3	1.09	0.95	0.83	0.76	0.8	0.83	0.79	0.76	0.71	0.67	0.63	0.63	0.64	0.67	0.7	0.75	0.79	0.82	0.86	0.92	0.96	1	1.02	1.03	1.03	1.03	1.02	1.01	1.03	1.04	1.04	1.05	1.07	1.07	1.08	1.11	1.13	1.16	1.19	1.2	1.23
1061	1.49	1.55	1.61	1.67	1.67	1.63	1.54	1.3	1.09	0.95	0.83	0.76	0.8	0.83	0.79	0.76	0.71	0.67	0.63	0.63	0.64	0.67	0.7	0.75	0.79	0.82	0.86	0.92	0.96	1	1.02	1.03	1.03	1.03	1.02	1.01	1.03	1.04	1.04	1.05	1.07	1.07	1.08	1.11	1.13	1.16	1.19	1.2	1.23
1062	1.53	1.52	1.52	1.5	1.45	1.43	1.41	1.39	1.4	1.32	1.17	1.01	0.83	0.68	0.64	0.65	0.65	0.67	0.65	0.6	0.6	0.6	0.6	0.6	0.6	0.6	0.6	0.6	0.65	0.71	0.77	0.82	0.86	0.9	0.92	0.94	0.97	0.98	0.99	1.01	1.03	1.06	1.1	1.14	1.17	1.21	1.24	1.27	1.32
1063	1.53	1.52	1.52	1.5	1.45	1.43	1.41	1.39	1.4	1.32	1.17	1.01	0.83	0.68	0.64	0.65	0.65	0.67	0.65	0.6	0.6	0.6	0.6	0.6	0.6	0.6	0.6	0.6	0.65	0.71	0.77	0.82	0.86	0.9	0.92	0.94	0.97	0.98	0.99	1.01	1.03	1.06	1.1	1.14	1.17	1.21	1.24	1.27	1.32
1064	1.42	1.46	1.46	1.47	1.49	1.46	1.42	1.4	1.35	1.3	1.27	1.24	1.29	1.37	1.44	1.34	1.26	1.07	0.9	0.76	0.76	0.74	0.76	0.73	0.68	0.64	0.61	0.6	0.6	0.6	0.6	0.61	0.65	0.67	0.69	0.71	0.73	0.75	0.78	0.82	0.86	0.9	0.94	0.97	1	1.02	1.04	1.07	1.11
1065	1.42	1.46	1.46	1.47	1.49	1.46	1.42	1.4	1.35	1.3	1.27	1.24	1.29	1.37	1.44	1.34	1.26	1.07	0.9	0.76	0.76	0.74	0.76	0.73	0.68	0.64	0.61	0.6	0.6	0.6	0.6	0.61	0.65	0.67	0.69	0.71	0.73	0.75	0.78	0.82	0.86	0.9	0.94	0.97	1	1.02	1.04	1.07	1.11
1066	1.28	1.28	1.27	1.32	1.37	1.43	1.47	1.54	1.56	1.55	1.53	1.53	1.52	1.51	1.53	1.55	1.53	1.53	1.57	1.48	1.33	1.19	1.06	0.87	0.76	0.72	0.67	0.62	0.6	0.6	0.6	0.6	0.6	0.61	0.64	0.68	0.72	0.75	0.79	0.82	0.85	0.89	0.91	0.94	0.98	1.03	1.08	1.14	1.14
1067	1.28	1.28	1.27	1.32	1.37	1.43	1.47	1.54	1.56	1.55	1.53	1.53	1.52	1.51	1.53	1.55	1.53	1.53	1.57	1.48	1.33	1.19	1.06	0.87	0.76	0.72	0.67	0.62	0.6	0.6	0.6	0.6	0.6	0.61	0.64	0.68	0.72	0.75	0.79	0.82	0.85	0.89	0.91	0.94	0.98	1.03	1.08	1.14	1.14
1068	1.59	1.58	1.57	1.57	1.52	1.49	1.51	1.49	1.57	1.4	1.23	1.02	0.82	0.6	0.64	0.65	0.66	0.68	0.63	0.6	0.6	0.6	0.6	0.6	0.6	0.6	0.6	0.6	0.61	0.63	0.66	0.69	0.72	0.73	0.77	0.8	0.84	0.88	0.94	0.99	1.02	1.04	1.05	1.04	1.03	1.03	1.05	1.07	1.12
1069	1.45	1.53	1.61	1.69	1.72	1.74	1.74	1.76	1.78	1.8	1.67	1.48	1.28	1.05	0.85	0.85	0.84	0.82	0.78	0.71	0.67	0.65	0.64	0.65	0.67	0.7	0.73	0.77	0.8	0.83	0.86	0.9	0.92	0.96	0.98	1	1.01	1.04	1.05	1.06	1.07	1.09	1.1	1.13	1.16	1.2	1.24	1.26	1.29
1070	1.45	1.53	1.61	1.69	1.72	1.74	1.74	1.76	1.78	1.8	1.67	1.48	1.28	1.05	0.85	0.85	0.84	0.82	0.78	0.71	0.67	0.65	0.64	0.65	0.67	0.7	0.73	0.77	0.8	0.83	0.86	0.9	0.92	0.96	0.98	1	1.01	1.04	1.05	1.06	1.07	1.09	1.1	1.13	1.16	1.2	1.24	1.26	1.29
1071	1.8	1.8	1.8	1.8	1.8	1.8	1.8	1.8	1.8	1.77	1.77	1.57	1.39	1.22	1.04	0.81	0.83	0.82	0.78	0.74	0.7	0.68	0.68	0.69	0.71	0.74	0.78	0.82	0.86	0.88	0.91	0.94	0.97	1.01	1.07	1.11	1.17	1.23	1.27	1.31	1.33	1.35	1.39	1.4	1.44	1.46	1.47	1.45	1.47
1072	1.8	1.8	1.8	1.8	1.8	1.8	1.8	1.8	1.8	1.77	1.77	1.57	1.39	1.22	1.04	0.81	0.83	0.82	0.78	0.74	0.7	0.68	0.68	0.69	0.71	0.74	0.78	0.82	0.86	0.88	0.91	0.94	0.97	1.01	1.07	1.11	1.17	1.23	1.27	1.31	1.33	1.35	1.39	1.4	1.44	1.46	1.47	1.45	1.47
1073	1.48	1.46	1.43	1.46	1.46	1.47	1.49	1.49	1.44	1.46	1.46	1.45	1.49	1.54	1.55	1.57	1.61	1.49	1.33	1.17	0.96	0.8	0.75	0.74	0.73	0.75	0.71	0.67	0.66	0.66	0.68	0.71	0.76	0.8	0.84	0.87	0.89	0.92	0.93	0.95	0.97	0.99	1.02	1.05	1.1	1.15	1.19	1.23	1.27
1074	1.37	1.35	1.38	1.42	1.45	1.47	1.5	1.51	1.52	1.51	1.51	1.57	1.41	1.27	1.12	0.95	0.74	0.75	0.71	0.67	0.61	0.6	0.6	0.6	0.6	0.6	0.6	0.6	0.6	0.62	0.65	0.67	0.7	0.73	0.76	0.8	0.86	0.9	0.94	0.99	1.02	1.04	1.05	1.05	1.06	1.09	1.13	1.15	1.18
1075	1.37	1.35	1.38	1.42	1.45	1.47	1.5	1.51	1.52	1.51	1.51	1.57	1.41	1.27	1.12	0.95	0.74	0.75	0.71	0.67	0.61	0.6	0.6	0.6	0.6	0.6	0.6	0.6	0.6	0.62	0.65	0.67	0.7	0.73	0.76	0.8	0.86	0.9	0.94	0.99	1.02	1.04	1.05	1.05	1.06	1.09	1.13	1.15	1.18
1076	1.32	1.33	1.34	1.34	1.39	1.43	1.46	1.49	1.51	1.33	1.13	0.96	0.82	0.68	0.7	0.71	0.72	0.71	0.68	0.65	0.64	0.64	0.64	0.66	0.69	0.72	0.75	0.78	0.79	0.79	0.8	0.8	0.81	0.83	0.85	0.88	0.92	0.94	0.95	0.99	1	1.02	1.07	1.11	1.17	1.2	1.21	1.21	1.21
1077	1.32	1.33	1.34	1.34	1.39	1.43	1.46	1.49	1.51	1.33	1.13	0.96	0.82	0.68	0.7	0.71	0.72	0.71	0.68	0.65	0.64	0.64	0.64	0.66	0.69	0.72	0.75	0.78	0.79	0.79	0.8	0.8	0.81	0.83	0.85	0.88	0.92	0.94	0.95	0.99	1	1.02	1.07	1.11	1.17	1.2	1.21	1.21	1.21
1078	1.67	1.7	1.74	1.77	1.77	1.77	1.75	1.71	1.66	1.61	1.58	1.56	1.58	1.56	1.57	1.56	1.37	1.19	1.05	0.9	0.77	0.82	0.82	0.8	0.8	0.76	0.73	0.71	0.71	0.72	0.75	0.81	0.86	0.92	0.98	1.03	1.05	1.07	1.07	1.09	1.11	1.15	1.21	1.28	1.34	1.39	1.44	1.49	1.52
1079	1.67	1.7	1.74	1.77	1.77	1.77	1.75	1.71	1.66	1.61	1.58	1.56	1.58	1.56	1.57	1.56	1.37	1.19	1.05	0.9	0.77	0.82	0.82	0.8	0.8	0.76	0.73	0.71	0.71	0.72	0.75	0.81	0.86	0.92	0.98	1.03	1.05	1.07	1.07	1.09	1.11	1.15	1.21	1.28	1.34	1.39	1.44	1.49	1.52
1080	1.53	1.58	1.42	1.24	1.07	0.9	0.68	0.62	0.6	0.6	0.6	0.6	0.6	0.6	0.63	0.66	0.66	0.69	0.72	0.77	0.83	0.89	0.95	1.01	1.07	1.13	1.21	1.25	1.26	1.23	1.2	1.22	1.27	1.27	1.25	1.21	1.11	1	0.96	0.96	1	1.05	1.12	1.14	1.16	1.18	1.21	1.19	1.18
1081	0.7	0.73	0.77	0.8	0.83	0.85	0.86	0.86	0.88	0.88	0.88	0.87	0.89	0.9	0.92	0.93	0.95	0.98	0.99	0.99	1.02	1.05	1.08	1.11	1.14	1.16	1.16	1.15	1.16	1.17	1.18	1.2	1.21	1.2	1.2	1.19	1.17	1.17	1.18	1.19	1.21	1.23	1.25	1.28	1.29	1.31	1.32	1.32	1.32
1082	0.7	0.73	0.77	0.8	0.83	0.85	0.86	0.86	0.88	0.88	0.88	0.87	0.89	0.9	0.92	0.93	0.95	0.98	0.99	0.99	1.02	1.05	1.08	1.11	1.14	1.16	1.16	1.15	1.16	1.17	1.18	1.2	1.21	1.2	1.2	1.19	1.17	1.17	1.18	1.19	1.21	1.23	1.25	1.28	1.29	1.31	1.32	1.32	1.32
1083	1.4	1.41	1.41	1.46	1.47	1.49	1.49	1.48	1.47	1.5	1.53	1.59	1.61	1.63	1.68	1.72	1.76	1.8	1.8	1.8	1.8	1.8	1.65	1.5	1.3	1.08	0.85	0.86	0.81	0.77	0.74	0.72	0.71	0.73	0.76	0.79	0.82	0.85	0.89	0.92	0.95	1	1.04	1.07	1.09	1.1	1.09	1.14	1.15
1084	1.36	1.36	1.36	1.37	1.41	1.44	1.49	1.51	1.52	1.52	1.51	1.49	1.5	1.5	1.48	1.48	1.46	1.46	1.32	1.16	0.99	0.85	0.68	0.66	0.65	0.63	0.6	0.6	0.6	0.6	0.6	0.6	0.6	0.61	0.66	0.69	0.72	0.72	0.74	0.76	0.77	0.78	0.8	0.84	0.86	0.92	0.92	0.91	0.89
1085	1.36	1.36	1.36	1.37	1.41	1.44	1.49	1.51	1.52	1.52	1.51	1.49	1.5	1.5	1.48	1.48	1.46	1.46	1.32	1.16	0.99	0.85	0.68	0.66	0.65	0.63	0.6	0.6	0.6	0.6	0.6	0.6	0.6	0.61	0.66	0.69	0.72	0.72	0.74	0.76	0.77	0.78	0.8	0.84	0.86	0.92	0.92	0.91	0.89
1086	0.74	0.71	0.69	0.69	0.69	0.7	0.72	0.74	0.75	0.78	0.81	0.84	0.87	0.9	0.91	0.9	0.91	0.94	0.96	0.97	0.96	0.96	0.94	0.93	0.96	1.01	1.06	NaN	NaN	NaN	1.1	1.13	1.14	1.17	1.2	1.23	1.26	1.29	1.29	1.32	1.35	1.36	1.38	1.38	1.36	1.38	1.42	1.45	1.49
1087	0.74	0.71	0.69	0.69	0.69	0.7	0.72	0.74	0.75	0.78	0.81	0.84	0.87	0.9	0.91	0.9	0.91	0.94	0.96	0.97	0.96	0.96	0.94	0.93	0.96	1.01	1.06	NaN	NaN	NaN	1.1	1.13	1.14	1.17	1.2	1.23	1.26	1.29	1.29	1.32	1.35	1.36	1.38	1.38	1.36	1.38	1.42	1.45	1.49
1088	1.55	1.57	1.6	1.62	1.65	1.68	1.65	1.59	1.51	1.42	1.33	1.24	1.23	1.29	1.27	1.3	1.35	1.31	1.13	0.98	0.81	0.72	0.64	0.64	0.65	0.64	0.6	0.6	0.6	0.6	0.6	0.6	0.61	0.64	0.67	0.71	0.76	0.81	0.85	0.9	0.93	0.96	0.99	1.06	1.13	1.17	1.21	1.27	1.31
1089	1.69	1.65	1.62	1.62	1.63	1.64	1.65	1.66	1.65	1.62	1.58	1.56	1.53	1.52	1.34	1.19	1.06	0.95	0.83	0.86	0.86	0.83	0.78	0.75	0.74	0.73	0.75	0.77	0.8	0.84	0.89	0.93	0.97	1.03	1.09	1.12	1.15	1.18	1.17	1.15	1.14	1.15	1.19	1.23	1.3	1.38	1.45	1.49	1.54
1090	1.6	1.61	1.61	1.61	1.59	1.61	1.62	1.6	1.55	1.53	1.47	1.45	1.47	1.52	1.52	1.56	1.59	1.59	1.65	1.51	1.34	1.17	1	0.79	0.81	0.8	0.76	0.72	0.69	0.66	0.65	0.66	0.68	0.72	0.77	0.82	0.87	0.9	0.92	0.94	0.96	1	1.06	1.11	1.16	1.22	1.26	1.3	1.33
1091	1.53	1.56	1.54	1.55	1.52	1.5	1.49	1.48	1.45	1.41	1.36	1.33	1.34	1.4	1.46	1.53	1.41	1.28	1.13	0.99	0.83	0.83	0.82	0.79	0.75	0.71	0.7	0.7	0.7	0.72	0.74	0.78	0.82	0.87	0.93	1.01	1.08	1.13	1.16	1.18	1.2	1.23	1.26	1.3	1.33	1.35	1.33	1.3	1.28
1092	1.35	1.37	1.36	1.35	1.37	1.38	1.38	1.38	1.41	1.44	1.44	1.32	1.18	0.96	0.79	0.68	0.64	0.6	0.62	0.6	0.6	0.6	0.6	0.65	0.69	0.73	0.77	0.81	0.85	0.88	0.9	0.93	0.95	0.96	0.98	1.03	1.09	1.14	1.18	1.21	1.22	1.2	1.17	1.14	1.12	1.11	1.14	1.2	1.24
1093	1.35	1.37	1.36	1.35	1.37	1.38	1.38	1.38	1.41	1.44	1.44	1.32	1.18	0.96	0.79	0.68	0.64	0.6	0.62	0.6	0.6	0.6	0.6	0.65	0.69	0.73	0.77	0.81	0.85	0.88	0.9	0.93	0.95	0.96	0.98	1.03	1.09	1.14	1.18	1.21	1.22	1.2	1.17	1.14	1.12	1.11	1.14	1.2	1.24
1094	1.5	1.47	1.44	1.43	1.44	1.43	1.46	1.46	1.48	1.43	1.26	1.11	0.93	0.8	0.71	0.72	0.69	0.67	0.62	0.6	0.6	0.6	0.6	0.6	0.61	0.65	0.71	0.78	0.84	0.91	0.99	1.05	1.12	1.18	1.23	1.26	1.29	1.3	1.31	1.33	1.34	1.35	1.35	1.35	1.35	1.35	1.35	1.38	1.4
1095	1.5	1.47	1.44	1.43	1.44	1.43	1.46	1.46	1.48	1.43	1.26	1.11	0.93	0.8	0.71	0.72	0.69	0.67	0.62	0.6	0.6	0.6	0.6	0.6	0.61	0.65	0.71	0.78	0.84	0.91	0.99	1.05	1.12	1.18	1.23	1.26	1.29	1.3	1.31	1.33	1.34	1.35	1.35	1.35	1.35	1.35	1.35	1.38	1.4
1096	1.61	1.66	1.68	1.75	1.78	1.6	1.39	1.22	1.04	0.83	0.82	0.78	0.73	0.67	0.64	0.64	0.67	0.7	0.73	0.77	0.8	0.84	0.88	0.92	0.95	0.99	1.03	1.07	1.1	1.13	1.14	1.13	1.12	1.11	1.11	1.11	1.13	1.17	1.2	1.23	1.25	1.27	1.28	1.31	1.33	1.35	1.38	1.41	1.42
1097	1.45	1.43	1.43	1.37	1.31	1.28	1.31	1.33	1.35	1.34	1.21	1.05	0.87	0.77	0.66	0.64	0.63	0.67	0.62	0.6	0.6	0.6	0.6	0.6	0.6	0.6	0.6	0.62	0.68	0.75	0.83	0.9	0.92	0.9	0.89	0.89	0.91	0.95	0.99	1.03	1.04	1.01	0.97	0.94	0.92	0.92	0.96	1.06	1.18
1098	1.45	1.43	1.43	1.37	1.31	1.28	1.31	1.33	1.35	1.34	1.21	1.05	0.87	0.77	0.66	0.64	0.63	0.67	0.62	0.6	0.6	0.6	0.6	0.6	0.6	0.6	0.6	0.62	0.68	0.75	0.83	0.9	0.92	0.9	0.89	0.89	0.91	0.95	0.99	1.03	1.04	1.01	0.97	0.94	0.92	0.92	0.96	1.06	1.18
1099	0.74	0.71	0.68	0.62	0.6	0.6	0.6	0.6	0.6	0.6	0.6	0.61	0.65	0.68	0.73	0.72	0.73	0.72	0.73	0.7	0.71	0.71	0.71	0.71	0.72	0.73	0.72	0.73	0.72	0.73	0.72	0.75	0.78	0.84	0.88	0.94	0.97	0.99	0.99	1.02	1.03	1.07	1.09	1.09	1.06	1.03	1.01	1.02	1.08
1100	1.64	1.7	1.8	1.8	1.8	1.8	1.8	1.8	1.74	1.67	1.64	1.6	1.58	1.56	1.57	1.56	1.39	1.22	1.07	0.94	NaN	0.82	0.84	0.87	0.87	0.85	0.85	0.86	0.89	0.91	0.94	0.97	0.99	1.02	1.05	1.07	1.09	1.11	1.12	1.14	1.16	1.19	1.24	1.29	1.34	1.39	1.45	1.5	1.55
1101	1.64	1.7	1.8	1.8	1.8	1.8	1.8	1.8	1.74	1.67	1.64	1.6	1.58	1.56	1.57	1.56	1.39	1.22	1.07	0.94	NaN	0.82	0.84	0.87	0.87	0.85	0.85	0.86	0.89	0.91	0.94	0.97	0.99	1.02	1.05	1.07	1.09	1.11	1.12	1.14	1.16	1.19	1.24	1.29	1.34	1.39	1.45	1.5	1.55
1102	1.18	1.25	1.32	1.34	1.32	1.27	1.22	1.23	1.22	1.24	1.29	1.35	1.34	1.37	1.35	1.22	1.08	0.97	0.86	0.78	0.76	0.73	0.68	0.64	0.6	0.6	0.61	0.64	0.68	0.74	0.78	0.81	0.83	0.84	0.84	0.84	0.87	0.91	0.96	1.02	1.08	1.1	1.11	1.11	1.1	1.1	1.12	1.15	1.19
1103	0.69	0.72	0.69	0.63	0.64	0.6	0.6	0.6	0.6	0.6	0.6	0.6	0.6	0.61	0.65	0.71	0.77	0.81	0.86	0.89	0.92	0.93	0.97	1.01	1.06	1.1	1.13	1.15	1.16	1.16	1.14	1.17	1.19	1.16	1.13	1.12	1.08	1.01	1.02	1.06	1.1	1.15	1.23	1.28	1.3	1.33	1.35	1.38	1.37
1104	0.69	0.72	0.69	0.63	0.64	0.6	0.6	0.6	0.6	0.6	0.6	0.6	0.6	0.61	0.65	0.71	0.77	0.81	0.86	0.89	0.92	0.93	0.97	1.01	1.06	1.1	1.13	1.15	1.16	1.16	1.14	1.17	1.19	1.16	1.13	1.12	1.08	1.01	1.02	1.06	1.1	1.15	1.23	1.28	1.3	1.33	1.35	1.38	1.37
1105	1.64	1.61	1.57	1.61	1.43	1.26	1.08	0.93	0.72	0.75	0.77	0.81	0.81	0.79	0.77	0.75	0.71	0.71	0.73	0.73	0.74	0.77	0.78	0.78	0.81	0.86	0.93	0.97	1.02	1.05	1.05	1.07	1.09	1.1	1.11	1.11	1.11	1.12	1.13	1.13	1.16	1.18	1.16	1.16	1.15	1.14	1.14	1.18	1.22
1106	1.64	1.61	1.57	1.61	1.43	1.26	1.08	0.93	0.72	0.75	0.77	0.81	0.81	0.79	0.77	0.75	0.71	0.71	0.73	0.73	0.74	0.77	0.78	0.78	0.81	0.86	0.93	0.97	1.02	1.05	1.05	1.07	1.09	1.1	1.11	1.11	1.11	1.12	1.13	1.13	1.16	1.18	1.16	1.16	1.15	1.14	1.14	1.18	1.22
1107	0.87	0.69	0.65	0.63	0.61	0.6	0.6	0.6	0.6	0.6	0.6	0.6	0.6	0.6	0.6	0.6	0.6	0.6	0.62	0.66	0.71	0.74	0.76	0.79	0.83	0.86	0.9	0.94	0.96	1	1.01	1.02	1.03	1.05	1.04	1.06	1.05	1.03	1.05	1.08	1.11	1.15	1.21	1.24	1.26	1.29	1.33	1.33	1.34
1108	1.4	1.47	1.36	1.25	1.13	1.01	0.83	0.81	0.79	0.74	0.7	0.67	0.68	0.7	0.74	0.79	0.84	0.89	0.94	0.98	1.03	1.06	1.09	1.09	1.09	1.07	1.07	1.06	1.09	1.13	1.2	1.24	1.27	1.3	1.32	1.34	1.35	1.37	1.38	1.39	1.38	1.39	1.43	1.48	1.49	1.51	1.53	1.55	1.56
1109	1.38	1.39	1.37	1.41	1.47	1.53	1.54	1.43	1.29	1.05	0.88	0.75	0.73	0.68	0.69	0.63	0.6	0.6	0.6	0.6	0.6	0.62	0.63	0.66	0.66	0.68	0.7	0.73	0.76	0.8	0.85	0.88	0.9	0.9	0.91	0.91	0.94	0.96	0.99	1.02	1.07	1.1	1.14	1.17	1.21	1.24	1.28	1.31	1.31
1110	1.23	1.32	1.46	1.55	1.63	1.64	1.63	1.62	1.63	1.64	1.47	1.3	1.09	0.9	0.72	0.75	0.74	0.73	0.7	0.65	0.61	0.6	0.61	0.62	0.64	0.66	0.68	0.7	0.72	0.74	0.81	0.88	0.92	0.96	1	1	1	1.03	1.06	1.1	1.14	1.18	1.21	1.24	1.26	1.3	1.34	1.33	1.33
1111	1.23	1.32	1.46	1.55	1.63	1.64	1.63	1.62	1.63	1.64	1.47	1.3	1.09	0.9	0.72	0.75	0.74	0.73	0.7	0.65	0.61	0.6	0.61	0.62	0.64	0.66	0.68	0.7	0.72	0.74	0.81	0.88	0.92	0.96	1	1	1	1.03	1.06	1.1	1.14	1.18	1.21	1.24	1.26	1.3	1.34	1.33	1.33
1112	1.69	1.64	1.61	1.6	1.57	1.58	1.58	1.6	1.6	1.61	1.63	1.69	1.52	1.38	1.22	1.04	0.84	0.84	0.83	0.8	0.77	0.72	0.69	0.68	0.7	0.73	0.76	0.8	0.83	0.85	0.88	0.9	0.94	0.96	0.98	1	1.03	1.05	1.09	1.13	1.15	1.19	1.22	1.25	1.3	1.33	1.34	1.37	1.36
1113	1.51	1.5	1.46	1.42	1.37	1.33	1.35	1.39	1.39	1.44	1.43	1.41	1.38	1.38	1.38	1.41	1.43	1.42	1.26	1.09	0.88	0.75	0.64	0.67	0.69	0.75	0.7	0.68	0.65	0.65	0.66	0.68	0.7	0.73	0.75	0.78	0.82	0.87	0.91	0.97	1.03	1.09	1.13	1.13	1.15	1.15	1.15	1.19	1.26
1114	1.69	1.72	1.71	1.64	1.6	1.6	1.62	1.65	1.69	1.71	1.76	1.76	1.77	1.79	1.79	1.73	1.72	1.73	1.75	1.76	1.75	1.55	1.34	1.11	0.88	0.66	0.63	0.61	0.64	0.69	0.75	0.82	0.92	0.98	1.03	1.09	1.12	1.12	1.15	1.2	1.26	1.3	1.35	1.36	1.37	1.38	1.43	1.46	1.46
1115	1.69	1.72	1.71	1.64	1.6	1.6	1.62	1.65	1.69	1.71	1.76	1.76	1.77	1.79	1.79	1.73	1.72	1.73	1.75	1.76	1.75	1.55	1.34	1.11	0.88	0.66	0.63	0.61	0.64	0.69	0.75	0.82	0.92	0.98	1.03	1.09	1.12	1.12	1.15	1.2	1.26	1.3	1.35	1.36	1.37	1.38	1.43	1.46	1.46
1116	1.61	1.66	1.68	1.75	1.78	1.6	1.39	1.21	1.01	0.81	0.81	0.77	0.73	0.7	0.69	0.7	0.72	0.75	0.77	0.79	0.82	0.85	0.88	0.92	0.94	0.96	0.99	1.01	1.02	1.05	1.07	1.08	1.09	1.12	1.14	1.15	1.17	1.21	1.24	1.27	1.31	1.33	1.34	1.35	1.35	1.35	1.35	1.34	1.34
1117	1.61	1.66	1.68	1.75	1.78	1.6	1.39	1.21	1.01	0.81	0.81	0.77	0.73	0.7	0.69	0.7	0.72	0.75	0.77	0.79	0.82	0.85	0.88	0.92	0.94	0.96	0.99	1.01	1.02	1.05	1.07	1.08	1.09	1.12	1.14	1.15	1.17	1.21	1.24	1.27	1.31	1.33	1.34	1.35	1.35	1.35	1.35	1.34	1.34
1118	1.34	1.34	1.36	1.34	1.34	1.36	1.4	1.39	1.41	1.42	1.41	1.44	1.4	1.28	1.16	1.02	0.85	0.76	0.72	0.69	0.66	0.6	0.6	0.6	0.6	0.6	0.6	0.65	0.7	0.75	0.77	0.78	0.79	0.82	0.87	0.9	0.95	1.01	1.03	1.06	1.12	1.15	1.18	1.22	1.24	1.23	1.26	1.26	1.27
1119	1.34	1.34	1.36	1.34	1.34	1.36	1.4	1.39	1.41	1.42	1.41	1.44	1.4	1.28	1.16	1.02	0.85	0.76	0.72	0.69	0.66	0.6	0.6	0.6	0.6	0.6	0.6	0.65	0.7	0.75	0.77	0.78	0.79	0.82	0.87	0.9	0.95	1.01	1.03	1.06	1.12	1.15	1.18	1.22	1.24	1.23	1.26	1.26	1.27
1120	1.06	0.89	0.72	0.69	0.64	0.63	0.6	0.6	0.6	0.6	0.6	0.6	0.6	0.6	0.6	0.6	0.6	0.6	0.6	0.6	0.6	0.63	0.68	0.71	0.75	0.79	0.8	0.82	0.83	0.83	0.84	0.87	0.88	0.91	0.94	0.98	1.03	1.09	1.12	1.15	1.18	1.19	1.2	1.2	1.19	1.18	1.16	1.16	1.17
1121	1.06	0.89	0.72	0.69	0.64	0.63	0.6	0.6	0.6	0.6	0.6	0.6	0.6	0.6	0.6	0.6	0.6	0.6	0.6	0.6	0.6	0.63	0.68	0.71	0.75	0.79	0.8	0.82	0.83	0.83	0.84	0.87	0.88	0.91	0.94	0.98	1.03	1.09	1.12	1.15	1.18	1.19	1.2	1.2	1.19	1.18	1.16	1.16	1.17
1122	1.53	1.53	1.57	1.62	1.45	1.24	1.02	0.82	0.6	0.6	0.6	0.62	0.6	0.6	0.6	0.6	0.6	0.6	0.63	0.7	0.75	0.78	0.83	0.87	0.91	0.96	1.01	1.05	1.08	1.09	1.1	1.12	1.13	1.14	1.15	1.15	1.16	1.18	1.18	1.18	1.2	1.2	1.18	1.17	1.14	1.13	1.11	1.12	1.14
1123	1.51	1.49	1.5	1.49	1.46	1.44	1.43	1.44	1.43	1.41	1.37	1.35	1.26	1.14	1.03	0.93	0.84	0.81	0.8	0.78	0.74	0.69	0.65	0.64	0.67	0.71	0.78	0.86	0.92	0.97	1	1.02	1.05	1.12	1.2	1.27	1.33	1.36	1.37	1.38	1.39	1.4	1.41	1.42	1.43	1.44	1.44	1.45	1.45
1124	0.78	0.79	0.81	0.83	0.85	0.88	0.93	0.96	1	1.02	1.02	1.01	0.99	0.98	0.97	0.96	0.96	0.98	0.98	0.99	1.01	1.04	1.08	1.15	1.23	1.33	1.43	1.49	1.52	1.55	1.55	1.51	1.48	1.48	1.5	1.53	1.56	1.6	1.59	1.6	1.56	1.53	1.55	1.6	1.59	1.63	1.69	1.7	1.67
1125	1.58	1.6	1.58	1.43	1.27	1.1	0.93	0.77	0.74	0.72	0.68	0.63	0.6	0.6	0.6	0.6	0.62	0.66	0.71	0.76	0.81	0.84	0.89	0.92	0.96	1.01	1.05	1.1	1.14	1.16	1.16	1.18	1.21	1.26	1.3	1.36	1.41	1.47	1.51	1.55	1.56	1.54	1.47	1.42	1.38	1.37	1.4	1.44	1.46
1126	0.78	0.79	0.81	0.83	0.85	0.88	0.93	0.96	1	1.02	1.02	1.01	0.99	0.98	0.97	0.96	0.96	0.98	0.98	0.99	1.01	1.04	1.08	1.15	1.23	1.33	1.43	1.49	1.52	1.55	1.55	1.51	1.48	1.48	1.5	1.53	1.56	1.6	1.59	1.6	1.56	1.53	1.55	1.6	1.59	1.63	1.69	1.7	1.67
1127	1.58	1.6	1.58	1.43	1.27	1.1	0.93	0.77	0.74	0.72	0.68	0.63	0.6	0.6	0.6	0.6	0.62	0.66	0.71	0.76	0.81	0.84	0.89	0.92	0.96	1.01	1.05	1.1	1.14	1.16	1.16	1.18	1.21	1.26	1.3	1.36	1.41	1.47	1.51	1.55	1.56	1.54	1.47	1.42	1.38	1.37	1.4	1.44	1.46
1128	1.6	1.56	1.56	1.55	1.57	1.57	1.55	1.6	1.62	1.66	1.73	1.59	1.41	1.24	1.07	0.9	0.93	0.92	0.91	0.87	0.81	0.75	0.73	0.73	0.74	0.76	0.81	0.88	0.94	1.01	1.07	1.14	1.19	1.22	1.26	1.27	NaN	1.27	1.28	1.32	1.33	1.39	1.43	1.44	1.41	1.37	1.32	1.3	1.3
1129	1.6	1.56	1.56	1.55	1.57	1.57	1.55	1.6	1.62	1.66	1.73	1.59	1.41	1.24	1.07	0.9	0.93	0.92	0.91	0.87	0.81	0.75	0.73	0.73	0.74	0.76	0.81	0.88	0.94	1.01	1.07	1.14	1.19	1.22	1.26	1.27	NaN	1.27	1.28	1.32	1.33	1.39	1.43	1.44	1.41	1.37	1.32	1.3	1.3
1130	1.45	1.5	1.5	1.57	1.65	1.72	1.73	1.79	1.8	1.8	1.8	1.8	1.8	1.8	1.8	1.8	1.8	1.8	1.8	1.56	1.31	1.06	0.82	0.81	0.78	0.75	0.71	0.68	0.66	0.68	0.72	0.77	0.82	0.87	0.92	0.97	1.03	1.07	1.1	1.13	1.15	1.17	1.19	1.19	1.2	1.23	1.24	1.24	1.28
1131	1.45	1.5	1.5	1.57	1.65	1.72	1.73	1.79	1.8	1.8	1.8	1.8	1.8	1.8	1.8	1.8	1.8	1.8	1.8	1.56	1.31	1.06	0.82	0.81	0.78	0.75	0.71	0.68	0.66	0.68	0.72	0.77	0.82	0.87	0.92	0.97	1.03	1.07	1.1	1.13	1.15	1.17	1.19	1.19	1.2	1.23	1.24	1.24	1.28
1132	1.58	1.56	1.55	1.56	1.52	1.51	1.55	1.54	1.64	1.47	1.32	1.12	0.93	0.69	0.72	0.71	0.69	0.7	0.64	0.6	0.6	0.6	0.6	0.6	0.6	0.6	0.61	0.65	0.69	0.73	0.78	0.82	0.88	0.92	0.95	0.98	0.98	0.98	0.97	0.97	0.99	1.01	1.03	1.06	1.09	1.11	1.15	1.19	1.24
1133	1.68	1.69	1.68	1.67	1.65	1.64	1.63	1.63	1.65	1.68	1.7	1.72	1.75	1.57	1.39	1.21	1.04	0.85	0.87	0.86	0.84	0.81	0.77	0.73	0.71	0.73	0.74	0.76	0.78	0.8	0.83	0.87	0.91	0.95	1	1.03	1.06	1.11	1.16	1.21	1.25	1.31	1.36	1.41	1.46	1.52	1.56	1.61	1.67
1134	0.66	0.67	0.66	0.62	0.6	0.6	0.6	0.6	0.6	0.6	0.6	0.6	0.6	0.6	0.61	0.64	0.68	0.71	0.75	0.8	0.84	0.86	0.9	0.91	0.93	0.94	0.93	0.93	0.93	0.93	0.96	1	1.02	1.04	1.08	1.09	1.11	1.17	1.2	1.2	1.22	1.22	1.22	1.25	1.28	1.3	1.33	1.34	1.35
1135	0.66	0.67	0.66	0.62	0.6	0.6	0.6	0.6	0.6	0.6	0.6	0.6	0.6	0.6	0.61	0.64	0.68	0.71	0.75	0.8	0.84	0.86	0.9	0.91	0.93	0.94	0.93	0.93	0.93	0.93	0.96	1	1.02	1.04	1.08	1.09	1.11	1.17	1.2	1.2	1.22	1.22	1.22	1.25	1.28	1.3	1.33	1.34	1.35
1136	1.53	1.6	1.62	1.59	1.54	1.53	1.5	1.47	1.53	1.57	1.58	1.61	1.59	1.32	1.09	0.87	0.69	0.6	0.62	0.65	0.67	0.65	0.62	0.61	0.6	0.62	0.64	0.67	0.71	0.74	0.77	0.81	0.86	0.9	0.94	0.98	1.03	1.06	1.09	1.13	1.16	1.2	1.25	1.29	1.33	1.36	1.38	1.39	1.39
1137	1.53	1.6	1.62	1.59	1.54	1.53	1.5	1.47	1.53	1.57	1.58	1.61	1.59	1.32	1.09	0.87	0.69	0.6	0.62	0.65	0.67	0.65	0.62	0.61	0.6	0.62	0.64	0.67	0.71	0.74	0.77	0.81	0.86	0.9	0.94	0.98	1.03	1.06	1.09	1.13	1.16	1.2	1.25	1.29	1.33	1.36	1.38	1.39	1.39
1138	1.76	1.74	1.72	1.73	1.72	1.74	1.79	1.61	1.42	1.28	1.09	0.87	0.87	0.84	0.81	0.78	0.76	0.75	0.76	0.78	0.81	0.85	0.9	0.94	0.98	1.03	1.07	1.12	1.15	1.18	1.21	1.22	1.25	1.28	1.3	1.33	1.37	1.41	1.42	1.45	1.49	1.51	1.51	1.54	1.57	1.58	1.59	1.61	1.62
1139	1.76	1.74	1.72	1.73	1.72	1.74	1.79	1.61	1.42	1.28	1.09	0.87	0.87	0.84	0.81	0.78	0.76	0.75	0.76	0.78	0.81	0.85	0.9	0.94	0.98	1.03	1.07	1.12	1.15	1.18	1.21	1.22	1.25	1.28	1.3	1.33	1.37	1.41	1.42	1.45	1.49	1.51	1.51	1.54	1.57	1.58	1.59	1.61	1.62
1140	1.47	1.57	1.64	1.68	1.69	1.7	1.71	1.7	1.66	1.66	1.64	1.63	1.66	1.72	1.77	1.8	1.64	1.41	1.21	1.01	0.82	0.84	0.84	0.8	0.77	0.75	0.73	0.74	0.76	0.79	0.82	0.85	0.87	0.89	0.91	0.94	0.95	0.98	1.01	1.04	1.06	1.09	1.13	1.17	1.21	1.26	1.31	1.36	1.42
1141	1.38	1.4	1.41	1.45	1.47	1.44	1.43	1.45	1.39	1.35	1.34	1.33	1.29	1.29	1.27	1.25	1.14	1.01	0.85	0.76	0.69	0.7	0.71	0.73	0.68	0.62	0.6	0.6	0.6	0.6	0.6	0.62	0.66	0.7	0.74	0.78	0.85	0.91	0.96	1.02	1.06	1.06	1.06	1.05	1.05	1.05	1.06	1.08	1.09
1142	1.38	1.4	1.41	1.45	1.47	1.44	1.43	1.45	1.39	1.35	1.34	1.33	1.29	1.29	1.27	1.25	1.14	1.01	0.85	0.76	0.69	0.7	0.71	0.73	0.68	0.62	0.6	0.6	0.6	0.6	0.6	0.62	0.66	0.7	0.74	0.78	0.85	0.91	0.96	1.02	1.06	1.06	1.06	1.05	1.05	1.05	1.06	1.08	1.09
1143	1.47	1.57	1.64	1.68	1.69	1.7	1.71	1.7	1.66	1.66	1.64	1.63	1.66	1.72	1.77	1.8	1.64	1.41	1.21	1.01	0.82	0.84	0.84	0.8	0.77	0.75	0.73	0.74	0.76	0.79	0.82	0.85	0.87	0.89	0.91	0.94	0.95	0.98	1.01	1.04	1.06	1.09	1.13	1.17	1.21	1.26	1.31	1.36	1.42
1144	1.68	1.64	1.61	1.58	1.52	1.52	1.47	1.31	1.13	0.97	0.77	0.67	0.67	0.66	0.66	0.66	0.6	0.6	0.6	0.6	0.6	0.6	0.61	0.66	0.7	0.74	0.77	0.78	0.78	0.78	0.79	0.79	0.83	0.87	0.91	0.94	0.96	0.98	1	1.01	1.02	1.06	1.08	1.09	1.1	1.13	1.14	1.14	1.17
1145	1.68	1.64	1.61	1.58	1.52	1.52	1.47	1.31	1.13	0.97	0.77	0.67	0.67	0.66	0.66	0.66	0.6	0.6	0.6	0.6	0.6	0.6	0.61	0.66	0.7	0.74	0.77	0.78	0.78	0.78	0.79	0.79	0.83	0.87	0.91	0.94	0.96	0.98	1	1.01	1.02	1.06	1.08	1.09	1.1	1.13	1.14	1.14	1.17
1146	1.53	1.6	1.66	1.7	1.74	1.75	1.75	1.73	1.7	1.68	1.66	1.66	1.71	1.52	1.35	1.11	0.96	0.78	0.85	0.87	0.97	0.97	0.96	0.94	0.93	0.91	0.91	0.92	0.95	0.98	0.97	1	1.02	1.06	1.13	1.24	1.32	1.39	1.48	1.52	1.55	1.57	1.58	1.58	1.59	1.62	1.64	1.63	1.6
1147	1.53	1.6	1.66	1.7	1.74	1.75	1.75	1.73	1.7	1.68	1.66	1.66	1.71	1.52	1.35	1.17	1	0.79	0.83	0.83	0.84	0.81	0.78	0.75	0.75	0.76	0.8	0.85	0.91	0.98	1.03	1.07	1.1	1.14	1.15	1.21	1.28	1.33	1.39	1.42	1.44	1.47	1.51	1.54	1.59	1.61	1.61	1.62	1.61
1148	1.53	1.6	1.66	1.7	1.74	1.75	1.75	1.73	1.7	1.68	1.66	1.66	1.71	1.52	1.35	1.17	1	0.79	0.83	0.83	0.84	0.81	0.78	0.75	0.75	0.76	0.8	0.85	0.91	0.98	1.03	1.07	1.1	1.14	1.15	1.21	1.28	1.33	1.39	1.42	1.44	1.47	1.51	1.54	1.59	1.61	1.61	1.62	1.61
1149	1.75	1.8	1.8	1.8	1.8	1.8	1.8	1.61	1.32	1.08	0.9	0.71	0.69	0.69	0.67	0.61	0.6	0.6	0.6	0.6	0.6	0.6	0.62	0.66	0.68	0.71	0.72	0.75	0.78	0.82	0.87	0.93	0.97	1.02	1.07	1.13	1.18	1.22	1.25	1.24	1.24	1.21	1.21	1.2	1.23	1.22	1.25	1.26	1.25
1150	1.75	1.8	1.8	1.8	1.8	1.8	1.8	1.61	1.32	1.08	0.9	0.71	0.69	0.69	0.67	0.61	0.6	0.6	0.6	0.6	0.6	0.6	0.62	0.66	0.68	0.71	0.72	0.75	0.78	0.82	0.87	0.93	0.97	1.02	1.07	1.13	1.18	1.22	1.25	1.24	1.24	1.21	1.21	1.2	1.23	1.22	1.25	1.26	1.25
1151	1.77	1.74	1.71	1.7	1.65	1.63	1.63	1.62	1.43	1.27	1.1	0.95	0.83	0.85	0.83	0.82	0.78	0.76	NaN	NaN	0.78	0.8	0.82	0.84	0.87	0.89	0.92	0.96	0.98	1	1.02	1.04	1.06	1.11	1.17	1.21	1.25	1.28	1.3	1.31	1.31	1.29	1.28	1.3	1.32	1.32	1.34	1.35	1.35
1152	0.87	0.75	0.72	0.68	0.62	0.63	0.6	0.6	0.6	0.6	0.6	0.6	0.61	0.64	0.67	0.71	0.76	0.79	0.84	0.87	0.91	0.92	0.96	0.98	1.03	1.05	1.07	1.09	1.11	1.12	1.12	1.15	1.16	1.17	1.19	1.22	1.24	1.28	1.32	1.33	1.33	1.36	1.37	1.37	1.41	1.45	1.44	1.45	1.42
1153	0.87	0.75	0.72	0.68	0.62	0.63	0.6	0.6	0.6	0.6	0.6	0.6	0.61	0.64	0.67	0.71	0.76	0.79	0.84	0.87	0.91	0.92	0.96	0.98	1.03	1.05	1.07	1.09	1.11	1.12	1.12	1.15	1.16	1.17	1.19	1.22	1.24	1.28	1.32	1.33	1.33	1.36	1.37	1.37	1.41	1.45	1.44	1.45	1.42
1154	1.17	1.18	1.03	0.9	0.75	0.66	0.6	0.61	0.63	0.65	0.61	0.6	0.6	0.6	0.6	0.6	0.6	0.6	0.61	0.65	0.7	0.74	0.77	0.8	0.82	0.85	0.88	0.93	0.97	1.01	1.04	1.06	1.07	1.07	1.07	1.09	1.12	1.14	1.17	1.18	1.2	1.17	1.17	1.19	1.22	1.24	1.32	1.37	1.43
1155	1.17	1.18	1.03	0.9	0.75	0.66	0.6	0.61	0.63	0.65	0.61	0.6	0.6	0.6	0.6	0.6	0.6	0.6	0.61	0.65	0.7	0.74	0.77	0.8	0.82	0.85	0.88	0.93	0.97	1.01	1.04	1.06	1.07	1.07	1.07	1.09	1.12	1.14	1.17	1.18	1.2	1.17	1.17	1.19	1.22	1.24	1.32	1.37	1.43
1156	1.44	1.4	1.38	1.38	1.37	1.37	1.38	1.36	1.39	1.42	1.29	1.16	1.02	0.86	0.69	0.69	0.67	0.65	0.6	0.6	0.6	0.6	0.6	0.6	0.61	0.65	0.7	0.75	0.78	0.84	0.87	0.9	0.94	0.99	1.04	1.1	1.16	1.17	1.18	1.19	1.19	1.19	1.26	1.3	1.36	1.45	1.55	1.6	1.64
1157	1.44	1.4	1.38	1.38	1.37	1.37	1.38	1.36	1.39	1.42	1.29	1.16	1.02	0.86	0.69	0.69	0.67	0.65	0.6	0.6	0.6	0.6	0.6	0.6	0.61	0.65	0.7	0.75	0.78	0.84	0.87	0.9	0.94	0.99	1.04	1.1	1.16	1.17	1.18	1.19	1.19	1.19	1.26	1.3	1.36	1.45	1.55	1.6	1.64
1158	1.54	1.54	1.58	1.44	1.28	1.11	0.93	0.75	0.73	0.71	0.69	0.65	0.6	0.6	0.6	0.6	0.6	0.6	0.6	0.6	0.63	0.67	0.71	0.74	0.78	0.81	0.83	0.84	0.86	0.86	0.88	0.91	0.94	0.96	0.98	1	1.01	1.01	1	0.98	0.95	0.96	0.99	1.03	1.07	1.12	1.15	1.18	1.2
1159	1.54	1.54	1.58	1.44	1.28	1.11	0.93	0.75	0.73	0.71	0.69	0.65	0.6	0.6	0.6	0.6	0.6	0.6	0.6	0.6	0.63	0.67	0.71	0.74	0.78	0.81	0.83	0.84	0.86	0.86	0.88	0.91	0.94	0.96	0.98	1	1.01	1.01	1	0.98	0.95	0.96	0.99	1.03	1.07	1.12	1.15	1.18	1.2
1160	1.77	1.75	1.71	1.71	1.69	1.49	1.26	1.07	0.88	0.71	0.7	0.69	0.68	0.6	0.6	0.6	0.6	0.6	0.6	0.6	0.61	0.64	0.68	0.7	0.72	0.72	0.74	0.74	0.76	0.77	0.79	0.82	0.86	0.89	0.92	0.95	0.98	1	1.06	1.1	1.16	1.17	1.22	1.22	1.24	1.21	1.26	1.3	1.35
1161	1.77	1.75	1.71	1.71	1.69	1.49	1.26	1.07	0.88	0.71	0.7	0.69	0.68	0.6	0.6	0.6	0.6	0.6	0.6	0.6	0.61	0.64	0.68	0.7	0.72	0.72	0.74	0.74	0.76	0.77	0.79	0.82	0.86	0.89	0.92	0.95	0.98	1	1.06	1.1	1.16	1.17	1.22	1.22	1.24	1.21	1.26	1.3	1.35
1162	1.67	1.67	1.64	1.63	1.59	1.4	1.17	0.96	0.8	0.67	0.67	0.69	0.69	0.63	0.6	0.6	0.6	0.6	0.6	0.6	0.61	0.64	0.67	0.69	0.71	0.72	0.74	0.74	0.75	0.76	0.79	0.82	0.85	0.88	0.91	0.94	0.97	0.99	1.03	1.06	1.12	1.13	1.17	1.19	1.19	1.16	1.2	1.23	1.28
1163	1.67	1.67	1.64	1.63	1.59	1.4	1.17	0.96	0.8	0.67	0.67	0.69	0.69	0.63	0.6	0.6	0.6	0.6	0.6	0.6	0.61	0.64	0.67	0.69	0.71	0.72	0.74	0.74	0.75	0.76	0.79	0.82	0.85	0.88	0.91	0.94	0.97	0.99	1.03	1.06	1.12	1.13	1.17	1.19	1.19	1.16	1.2	1.23	1.28
1164	1.58	1.64	1.66	1.71	1.71	1.73	1.69	1.68	1.65	1.45	1.25	1.07	0.91	0.75	0.76	0.74	0.71	0.64	0.6	0.6	0.6	0.6	0.6	0.6	0.6	0.6	0.6	0.6	0.63	0.66	0.69	0.72	0.75	0.77	0.79	0.82	0.84	0.87	0.91	0.93	0.95	1	1.03	1.04	1.07	1.13	1.16	1.19	1.23
1165	1.58	1.64	1.66	1.71	1.71	1.73	1.69	1.68	1.65	1.45	1.25	1.07	0.91	0.75	0.76	0.74	0.71	0.64	0.6	0.6	0.6	0.6	0.6	0.6	0.6	0.6	0.6	0.6	0.63	0.66	0.69	0.72	0.75	0.77	0.79	0.82	0.84	0.87	0.91	0.93	0.95	1	1.03	1.04	1.07	1.13	1.16	1.19	1.23
1166	1.53	1.53	1.57	1.62	1.45	1.24	1.02	0.82	0.62	0.65	0.68	0.75	0.73	0.68	0.63	0.61	0.6	0.61	0.64	0.67	0.71	0.75	0.8	0.83	0.88	0.92	0.94	0.97	1.01	1.03	1.06	1.09	1.11	1.14	1.17	1.19	1.22	1.25	1.25	1.26	1.26	1.26	1.23	1.2	1.17	1.15	1.12	1.13	1.14
1167	1.53	1.53	1.57	1.62	1.45	1.24	1.02	0.82	0.62	0.65	0.68	0.75	0.73	0.68	0.63	0.61	0.6	0.61	0.64	0.67	0.71	0.75	0.8	0.83	0.88	0.92	0.94	0.97	1.01	1.03	1.06	1.09	1.11	1.14	1.17	1.19	1.22	1.25	1.25	1.26	1.26	1.26	1.23	1.2	1.17	1.15	1.12	1.13	1.14
1168	1.8	1.79	1.8	1.8	1.8	1.8	1.8	1.78	1.72	1.66	1.62	1.62	1.62	1.6	1.46	1.29	1.08	0.9	0.78	0.76	0.77	NaN	NaN	NaN	0.83	0.86	0.88	0.92	0.97	1.01	1.07	1.11	1.15	1.17	1.2	1.21	1.23	1.26	1.3	1.34	1.38	1.42	1.45	1.5	1.56	1.64	1.71	1.76	1.76
1169	1.8	1.79	1.8	1.8	1.8	1.8	1.8	1.78	1.72	1.66	1.62	1.62	1.62	1.6	1.46	1.29	1.08	0.9	0.78	0.76	0.77	NaN	NaN	NaN	0.83	0.86	0.88	0.92	0.97	1.01	1.07	1.11	1.15	1.17	1.2	1.21	1.23	1.26	1.3	1.34	1.38	1.42	1.45	1.5	1.56	1.64	1.71	1.76	1.76
1170	1.71	1.53	1.38	1.24	1.1	0.92	0.93	0.91	0.86	0.8	0.73	0.69	0.67	0.66	0.67	0.7	NaN	NaN	0.73	0.76	NaN	0.81	0.84	0.85	0.88	0.91	0.94	0.97	1	1.03	1.06	1.09	1.14	1.18	1.22	1.26	1.3	1.32	1.34	1.37	1.39	1.41	1.43	1.45	1.47	1.5	1.53	1.51	1.51
1171	1.71	1.53	1.38	1.24	1.1	0.92	0.93	0.91	0.86	0.8	0.73	0.69	0.67	0.66	0.67	0.7	NaN	NaN	0.73	0.76	NaN	0.81	0.84	0.85	0.88	0.91	0.94	0.97	1	1.03	1.06	1.09	1.14	1.18	1.22	1.26	1.3	1.32	1.34	1.37	1.39	1.41	1.43	1.45	1.47	1.5	1.53	1.51	1.51
1172	1.28	1.29	1.33	1.38	1.28	1.15	1.03	0.85	0.71	0.74	0.73	0.72	0.77	0.72	0.68	0.65	0.64	0.63	0.63	0.66	0.69	0.72	0.76	0.8	0.83	0.84	0.86	0.88	0.89	0.9	0.93	0.95	0.96	0.98	1	1.03	1.06	1.07	1.09	1.14	1.18	1.21	1.24	1.25	1.24	1.21	1.2	1.2	1.2
1173	1.28	1.29	1.33	1.38	1.28	1.15	1.03	0.85	0.71	0.74	0.73	0.72	0.77	0.72	0.68	0.65	0.64	0.63	0.63	0.66	0.69	0.72	0.76	0.8	0.83	0.84	0.86	0.88	0.89	0.9	0.93	0.95	0.96	0.98	1	1.03	1.06	1.07	1.09	1.14	1.18	1.21	1.24	1.25	1.24	1.21	1.2	1.2	1.2
1174	0.6	0.6	0.6	0.6	0.6	0.6	0.6	0.6	0.6	0.6	0.6	0.6	0.6	0.6	0.61	0.64	0.67	0.71	0.76	0.8	0.83	0.85	0.86	0.87	0.86	0.84	0.83	0.82	0.81	0.84	0.86	0.89	0.94	0.95	0.97	0.98	0.99	1	1.03	1.08	1.14	1.19	1.24	1.3	1.3	1.29	1.27	1.24	1.2
1175	0.6	0.6	0.6	0.6	0.6	0.6	0.6	0.6	0.6	0.6	0.6	0.6	0.6	0.6	0.61	0.64	0.67	0.71	0.76	0.8	0.83	0.85	0.86	0.87	0.86	0.84	0.83	0.82	0.81	0.84	0.86	0.89	0.94	0.95	0.97	0.98	0.99	1	1.03	1.08	1.14	1.19	1.24	1.3	1.3	1.29	1.27	1.24	1.2
1176	1.45	1.48	1.5	1.49	1.48	1.52	1.54	1.57	1.6	1.6	1.6	1.59	1.58	1.59	1.63	1.66	1.67	1.69	1.7	1.72	1.74	1.56	1.4	1.2	1	0.81	0.83	0.82	0.83	0.82	0.79	0.78	0.78	0.79	0.79	0.81	0.82	0.84	0.87	0.9	0.92	0.94	0.99	1.04	1.07	1.12	1.14	1.14	1.14
1177	1.45	1.48	1.5	1.49	1.48	1.52	1.54	1.57	1.6	1.6	1.6	1.59	1.58	1.59	1.63	1.66	1.67	1.69	1.7	1.72	1.74	1.56	1.4	1.2	1	0.81	0.83	0.82	0.83	0.82	0.79	0.78	0.78	0.79	0.79	0.81	0.82	0.84	0.87	0.9	0.92	0.94	0.99	1.04	1.07	1.12	1.14	1.14	1.14
1178	1.23	1.32	1.46	1.55	1.63	1.64	1.63	1.62	1.63	1.64	1.47	1.3	1.09	0.87	0.67	0.67	0.66	0.65	0.65	0.62	0.6	0.6	0.6	0.6	0.6	0.61	0.65	0.69	0.74	0.77	0.81	0.84	0.87	0.89	0.9	0.92	0.94	0.95	0.98	1	1.04	1.07	1.12	1.15	1.2	1.22	1.24	1.24	1.25
1179	1.58	1.58	1.6	1.43	1.28	1.11	0.96	0.81	0.83	0.8	0.76	0.71	0.68	0.67	0.69	0.72	0.78	0.82	0.86	0.9	0.94	0.96	0.96	0.97	0.97	0.99	1.01	1.04	1.06	1.1	1.12	1.16	1.19	1.21	1.24	1.24	1.24	1.23	1.24	1.23	1.23	1.22	1.25	1.27	1.29	1.3	1.34	1.35	1.38
1180	1.58	1.58	1.6	1.43	1.28	1.11	0.96	0.81	0.83	0.8	0.76	0.71	0.68	0.67	0.69	0.72	0.78	0.82	0.86	0.9	0.94	0.96	0.96	0.97	0.97	0.99	1.01	1.04	1.06	1.1	1.12	1.16	1.19	1.21	1.24	1.24	1.24	1.23	1.24	1.23	1.23	1.22	1.25	1.27	1.29	1.3	1.34	1.35	1.38
1181	1.59	1.61	1.57	1.51	1.51	1.51	1.54	1.56	1.61	1.67	1.71	1.68	1.65	1.49	1.31	1.08	0.91	0.8	0.76	0.73	0.74	0.73	0.69	0.68	0.68	0.69	0.72	0.75	0.79	0.84	0.89	0.93	0.96	1	1.03	1.06	1.1	1.13	1.16	1.17	1.2	1.25	1.3	1.36	1.41	1.44	1.43	1.43	1.42
1182	1.59	1.61	1.57	1.51	1.51	1.51	1.54	1.56	1.61	1.67	1.71	1.68	1.65	1.49	1.31	1.12	1	0.89	0.87	0.84	0.82	0.76	0.73	0.72	0.72	0.75	0.77	0.8	0.83	0.86	0.88	0.91	0.93	0.96	0.98	1	1.03	1.06	1.08	1.1	1.13	1.21	1.28	1.32	1.36	1.39	1.33	1.3	1.3
1183	1.59	1.61	1.57	1.51	1.51	1.51	1.54	1.56	1.61	1.67	1.71	1.68	1.65	1.49	1.31	1.12	1	0.89	0.87	0.84	0.82	0.76	0.73	0.72	0.72	0.75	0.77	0.8	0.83	0.86	0.88	0.91	0.93	0.96	0.98	1	1.03	1.06	1.08	1.1	1.13	1.21	1.28	1.32	1.36	1.39	1.33	1.3	1.3
1184	0.6	0.6	0.6	0.6	0.6	0.61	0.65	0.69	0.72	0.77	0.82	0.86	0.89	0.93	0.93	0.96	0.98	1.01	1.05	1.08	1.08	1.07	1.05	1.02	1.02	1.02	1.04	1.04	1.06	1.07	1.08	1.1	1.14	1.15	1.17	1.17	1.15	1.12	1.12	1.11	1.12	1.17	1.22	1.25	1.28	1.28	1.27	1.24	1.24
1185	1.51	1.51	1.49	1.37	1.22	1.03	0.86	0.72	0.7	0.67	0.67	0.61	0.6	0.6	0.6	0.6	0.6	0.6	0.6	0.6	0.6	0.6	0.64	0.67	0.71	0.76	0.8	0.83	0.86	0.88	0.9	0.92	0.94	0.96	0.98	1.01	1.02	1.05	1.09	1.11	1.11	1.13	1.12	1.12	1.14	1.17	1.2	1.23	1.27
1186	1.43	1.41	1.38	1.28	1.12	0.93	0.79	0.68	0.65	0.65	0.67	0.62	0.6	0.6	0.6	0.6	0.6	0.6	0.6	0.6	0.6	0.62	0.66	0.69	0.72	0.77	0.81	0.83	0.86	0.88	0.9	0.91	0.93	0.95	0.97	1.01	1.03	1.05	1.08	1.09	1.1	1.1	1.09	1.09	1.11	1.13	1.16	1.19	1.23
1187	0.6	0.6	0.6	0.6	0.6	0.6	0.6	0.6	0.6	0.6	0.6	0.6	0.6	0.6	0.6	0.63	0.66	0.71	0.75	0.79	0.83	0.85	0.86	0.87	0.86	0.84	0.84	0.83	0.83	0.85	0.87	0.9	0.94	0.96	0.97	0.98	0.99	1	1.03	1.07	1.14	1.19	1.24	1.29	1.29	1.27	1.26	1.23	1.19
1188	0.6	0.6	0.6	0.6	0.6	0.6	0.6	0.6	0.6	0.6	0.6	0.6	0.6	0.6	0.6	0.63	0.66	0.71	0.75	0.79	0.83	0.85	0.86	0.87	0.86	0.84	0.84	0.83	0.83	0.85	0.87	0.9	0.94	0.96	0.97	0.98	0.99	1	1.03	1.07	1.14	1.19	1.24	1.29	1.29	1.27	1.26	1.23	1.19
1189	1.62	1.66	1.65	1.59	1.53	1.49	1.48	1.48	1.52	1.39	1.22	1.03	0.86	0.68	0.69	0.66	0.65	0.61	0.6	0.6	0.6	0.6	0.6	0.6	0.6	0.67	0.74	0.79	0.84	0.85	0.86	0.87	0.9	0.93	0.95	0.97	1.02	1.04	1.05	1.08	1.12	1.13	1.14	1.17	1.19	1.17	1.2	1.22	1.19
1190	1.62	1.66	1.65	1.59	1.53	1.49	1.48	1.48	1.52	1.39	1.22	1.03	0.86	0.68	0.69	0.66	0.65	0.61	0.6	0.6	0.6	0.6	0.6	0.6	0.6	0.67	0.74	0.79	0.84	0.85	0.86	0.87	0.9	0.93	0.95	0.97	1.02	1.04	1.05	1.08	1.12	1.13	1.14	1.17	1.19	1.17	1.2	1.22	1.19
1191	1.8	1.8	1.8	1.8	1.8	1.8	1.8	1.77	1.76	1.79	1.8	1.63	1.43	1.24	1.03	0.86	0.84	0.84	0.8	0.75	0.69	0.68	0.67	0.69	0.72	0.76	0.81	0.85	0.9	0.95	0.98	1	1.02	1.06	1.09	1.12	1.15	1.17	1.19	1.2	1.22	1.26	1.29	1.33	1.39	1.43	1.47	1.51	1.56
1192	1.29	1.1	0.89	0.85	0.82	0.79	0.76	0.71	0.67	0.64	0.64	0.66	0.72	0.81	0.91	0.99	1.05	1.07	1.08	1.07	1.07	1.07	1.07	1.07	1.1	1.13	1.14	1.18	1.2	1.21	1.21	1.25	1.27	1.31	1.35	1.4	1.44	1.47	1.51	1.55	1.59	1.6	1.6	1.61	1.61	1.61	1.61	1.63	1.63
1193	1.29	1.1	0.89	0.85	0.82	0.79	0.76	0.71	0.67	0.64	0.64	0.66	0.72	0.81	0.91	0.99	1.05	1.07	1.08	1.07	1.07	1.07	1.07	1.07	1.1	1.13	1.14	1.18	1.2	1.21	1.21	1.25	1.27	1.31	1.35	1.4	1.44	1.47	1.51	1.55	1.59	1.6	1.6	1.61	1.61	1.61	1.61	1.63	1.63
1194	1.41	1.42	1.44	1.47	1.52	1.53	1.58	1.63	1.49	1.31	NaN	1.17	0.99	0.79	0.74	0.73	0.71	0.69	0.7	0.75	0.8	0.83	0.86	0.88	0.92	0.98	1.05	1.12	1.2	1.24	1.27	1.3	1.32	1.34	1.37	1.38	1.39	1.42	1.44	1.42	1.4	1.37	1.29	1.24	1.18	1.15	1.13	1.15	1.16
1195	1.41	1.42	1.44	1.47	1.52	1.53	1.58	1.63	1.49	1.31	NaN	1.17	0.99	0.79	0.74	0.73	0.71	0.69	0.7	0.75	0.8	0.83	0.86	0.88	0.92	0.98	1.05	1.12	1.2	1.24	1.27	1.3	1.32	1.34	1.37	1.38	1.39	1.42	1.44	1.42	1.4	1.37	1.29	1.24	1.18	1.15	1.13	1.15	1.16
1196	1.8	1.8	1.79	1.76	1.75	1.74	1.75	1.75	1.8	1.8	1.8	1.8	1.8	1.65	1.38	1.1	0.83	0.84	0.82	0.81	0.77	0.73	0.72	0.72	0.75	0.8	0.86	0.92	0.98	1.03	1.06	1.08	1.11	1.12	1.15	1.18	1.23	1.28	1.32	1.36	1.41	1.42	1.46	1.5	1.53	1.55	1.59	1.6	1.62
1197	1.32	1.15	0.98	0.81	0.6	0.63	0.66	0.68	0.69	0.71	0.64	0.6	0.6	0.6	0.6	0.6	0.6	0.62	0.65	0.67	0.68	0.68	0.69	0.7	0.73	0.76	0.79	0.84	0.88	0.92	0.96	0.99	1.02	1.04	1.06	1.08	1.1	1.13	1.16	1.18	1.21	1.25	1.27	1.3	1.31	1.34	1.36	1.4	1.4
1198	1.46	1.48	1.46	1.46	1.49	1.51	1.48	1.34	1.17	0.95	0.77	0.64	0.63	0.62	0.62	0.6	0.6	0.6	0.6	0.6	0.6	0.61	0.64	0.67	0.7	0.74	0.77	0.79	0.81	0.81	0.81	0.81	0.85	0.92	0.99	1.06	1.11	1.14	1.14	1.17	1.2	1.24	1.28	1.32	1.34	1.36	1.39	1.42	1.44
1199	1.46	1.48	1.46	1.46	1.49	1.51	1.48	1.34	1.17	0.95	0.77	0.64	0.63	0.62	0.62	0.6	0.6	0.6	0.6	0.6	0.6	0.61	0.64	0.67	0.7	0.74	0.77	0.79	0.81	0.81	0.81	0.81	0.85	0.92	0.99	1.06	1.11	1.14	1.14	1.17	1.2	1.24	1.28	1.32	1.34	1.36	1.39	1.42	1.44
1200	1.6	1.65	1.69	1.75	1.8	1.8	1.73	1.52	1.23	0.97	0.72	0.74	0.72	0.77	0.74	0.69	0.65	0.65	0.66	0.69	0.75	0.79	0.82	0.86	0.9	0.91	0.91	0.91	0.9	0.88	0.87	0.89	0.92	0.92	0.95	0.96	1	0.99	1.03	1.05	1.08	1.09	1.16	1.23	1.26	1.3	1.32	1.3	1.29
1201	1.6	1.65	1.69	1.75	1.8	1.8	1.73	1.52	1.23	0.97	0.72	0.74	0.72	0.77	0.74	0.69	0.65	0.65	0.66	0.69	0.75	0.79	0.82	0.86	0.9	0.91	0.91	0.91	0.9	0.88	0.87	0.89	0.92	0.92	0.95	0.96	1	0.99	1.03	1.05	1.08	1.09	1.16	1.23	1.26	1.3	1.32	1.3	1.29
1202	1.8	1.8	1.65	1.46	1.24	1.03	0.8	0.77	0.75	0.75	0.71	0.68	0.68	0.69	0.7	0.72	0.76	0.79	0.83	0.88	0.91	0.95	0.99	1.02	1.05	1.09	1.13	1.15	1.18	1.19	1.21	1.23	1.26	1.31	1.37	1.41	1.41	1.4	1.38	1.35	1.33	1.32	1.34	1.35	1.35	1.32	1.3	1.29	1.3
1203	1.8	1.8	1.8	1.8	1.8	1.8	1.8	1.8	1.8	1.8	1.8	1.8	1.74	1.51	1.28	0.99	0.73	0.7	0.71	0.69	0.71	0.71	0.72	0.73	0.75	0.78	0.84	0.89	0.95	1	1.06	1.09	1.12	1.15	1.18	1.21	1.25	1.27	1.3	1.32	1.33	1.34	1.36	1.38	1.4	1.42	1.45	1.48	1.5
1204	1.38	1.24	1.09	0.92	0.74	0.78	0.79	0.76	0.76	0.73	0.68	0.63	0.61	0.6	0.6	0.6	0.6	0.6	0.6	0.62	0.67	0.74	0.83	0.92	0.99	1.04	1.09	1.14	1.2	1.25	1.28	1.31	1.32	1.33	1.34	1.38	1.4	1.43	1.46	1.48	1.48	1.52	1.57	1.62	1.68	1.73	1.77	1.79	1.8
1205	1.68	1.69	1.68	1.67	1.65	1.64	1.63	1.63	1.65	1.68	1.7	1.72	1.75	1.57	1.39	1.21	1.04	0.85	0.86	0.86	0.85	0.82	0.79	0.76	0.76	0.79	0.83	0.88	0.94	0.98	1.05	1.09	1.14	1.19	1.24	1.27	1.33	1.36	1.4	1.44	1.46	1.48	1.52	1.54	1.56	1.59	1.62	1.64	1.65
1206	1.54	1.54	1.36	1.2	1.07	0.95	0.81	0.83	0.79	0.76	0.7	0.63	0.6	0.6	0.6	0.6	0.61	0.63	0.65	0.69	0.73	0.77	0.82	0.86	0.89	0.9	0.91	0.93	0.95	0.98	1.01	1.05	1.1	1.14	1.17	1.23	1.27	1.28	1.28	1.29	1.27	1.28	1.28	1.31	1.33	1.35	1.34	1.34	1.3
1207	0.63	0.62	0.62	0.63	0.64	0.65	0.67	0.71	0.73	0.75	0.75	0.76	0.76	0.79	0.84	0.91	0.97	1.02	1.06	1.08	1.09	1.1	1.11	1.11	1.11	1.12	1.11	1.11	1.1	1.1	1.12	1.16	1.23	1.3	1.37	1.42	1.44	1.43	1.45	1.46	1.46	1.49	1.56	1.57	1.62	1.65	1.66	1.64	1.64
1208	0.63	0.62	0.62	0.63	0.64	0.65	0.67	0.71	0.73	0.75	0.75	0.76	0.76	0.79	0.84	0.91	0.97	1.02	1.06	1.08	1.09	1.1	1.11	1.11	1.11	1.12	1.11	1.11	1.1	1.1	1.12	1.16	1.23	1.3	1.37	1.42	1.44	1.43	1.45	1.46	1.46	1.49	1.56	1.57	1.62	1.65	1.66	1.64	1.64
1209	1.53	1.47	1.43	1.26	1.14	1.02	0.9	0.77	0.74	0.7	0.65	0.6	0.6	0.6	0.6	0.6	0.63	0.68	0.74	0.8	0.86	0.92	0.95	0.91	0.9	0.9	0.92	0.95	1.08	1.16	1.2	1.23	1.25	1.22	1.19	1.19	1.18	1.18	1.21	1.37	1.42	1.46	1.53	1.57	1.49	1.48	1.49	1.45	1.48
1210	1.53	1.47	1.43	1.26	1.14	1.02	0.9	0.77	0.74	0.7	0.65	0.6	0.6	0.6	0.6	0.6	0.63	0.68	0.74	0.8	0.86	0.92	0.95	0.91	0.9	0.9	0.92	0.95	1.08	1.16	1.2	1.23	1.25	1.22	1.19	1.19	1.18	1.18	1.21	1.37	1.42	1.46	1.53	1.57	1.49	1.48	1.49	1.45	1.48
1211	1.49	1.53	1.58	1.66	1.69	1.74	1.76	1.74	1.75	1.54	1.35	1.09	0.95	0.76	0.75	0.71	0.73	0.67	0.61	0.6	0.6	0.6	0.62	0.65	0.69	0.73	0.76	0.8	0.84	0.87	0.89	0.92	0.95	0.99	1.03	1.09	1.14	1.16	1.19	1.2	1.2	1.21	1.24	1.27	1.31	1.37	1.42	1.46	1.51
1212	1.57	1.58	1.64	1.45	1.26	1	0.84	0.6	0.6	0.6	0.63	0.6	0.6	0.6	0.6	0.6	0.6	0.6	0.6	0.63	0.64	0.63	0.62	0.62	0.64	0.66	0.69	0.73	0.76	0.77	0.79	0.81	0.83	0.86	0.89	0.9	0.92	0.94	0.97	0.99	1.03	1.06	1.07	1.07	1.08	1.06	1.05	1.07	1.08
1213	0.68	0.68	0.61	0.6	0.6	0.6	0.62	0.64	0.64	0.64	0.65	0.66	0.7	0.74	0.78	0.8	0.83	0.85	0.88	0.92	0.97	1	1.02	1.05	1.08	1.1	1.15	1.2	1.22	1.25	1.29	1.31	1.33	1.37	1.38	1.39	1.43	1.47	1.49	1.53	1.53	1.55	1.51	1.51	1.53	1.59	1.54	1.57	1.59
1214	0.68	0.68	0.61	0.6	0.6	0.6	0.62	0.64	0.64	0.64	0.65	0.66	0.7	0.74	0.78	0.8	0.83	0.85	0.88	0.92	0.97	1	1.02	1.05	1.08	1.1	1.15	1.2	1.22	1.25	1.29	1.31	1.33	1.37	1.38	1.39	1.43	1.47	1.49	1.53	1.53	1.55	1.51	1.51	1.53	1.59	1.54	1.57	1.59
1215	1.45	1.44	1.46	1.49	1.47	1.45	1.4	1.41	1.39	1.43	1.46	1.57	1.62	1.5	1.34	1.16	0.87	0.7	0.71	0.73	0.74	0.79	0.76	0.73	0.71	0.72	0.76	0.82	0.88	0.95	1.01	1.06	1.11	1.16	1.19	1.21	1.24	1.25	1.26	1.28	1.3	1.33	1.34	1.35	1.35	1.37	1.4	1.44	1.46
1216	1.45	1.44	1.46	1.49	1.47	1.45	1.4	1.41	1.39	1.43	1.46	1.57	1.62	1.5	1.34	1.16	0.87	0.7	0.71	0.73	0.74	0.79	0.76	0.73	0.71	0.72	0.76	0.82	0.88	0.95	1.01	1.06	1.11	1.16	1.19	1.21	1.24	1.25	1.26	1.28	1.3	1.33	1.34	1.35	1.35	1.37	1.4	1.44	1.46
1217	1.5	1.47	1.49	1.5	1.53	1.57	1.6	1.62	1.45	1.28	1.11	0.96	0.82	0.81	0.79	0.73	0.65	0.6	0.6	0.6	0.6	0.6	0.6	0.6	0.63	0.7	0.76	0.83	0.86	0.87	0.9	0.92	0.95	0.98	1.02	1.04	1.08	1.1	1.14	1.17	1.2	1.23	1.26	1.29	1.3	1.31	1.31	1.31	1.29
1218	1.5	1.47	1.49	1.5	1.53	1.57	1.6	1.62	1.45	1.28	1.11	0.96	0.82	0.81	0.79	0.73	0.65	0.6	0.6	0.6	0.6	0.6	0.6	0.6	0.63	0.7	0.76	0.83	0.86	0.87	0.9	0.92	0.95	0.98	1.02	1.04	1.08	1.1	1.14	1.17	1.2	1.23	1.26	1.29	1.3	1.31	1.31	1.31	1.29
1219	1.36	1.35	1.36	1.4	1.24	1.11	1	0.88	0.72	0.7	0.68	0.63	0.6	0.6	0.6	0.6	0.6	0.63	0.69	0.74	0.79	0.83	0.88	0.93	1	1.08	1.18	1.28	1.33	1.35	1.36	1.36	1.35	1.38	1.41	1.43	1.45	1.45	1.45	1.43	1.39	1.36	1.31	1.27	1.26	1.25	1.28	1.34	1.38
1220	1.36	1.35	1.36	1.4	1.24	1.11	1	0.88	0.72	0.7	0.68	0.63	0.6	0.6	0.6	0.6	0.6	0.63	0.69	0.74	0.79	0.83	0.88	0.93	1	1.08	1.18	1.28	1.33	1.35	1.36	1.36	1.35	1.38	1.41	1.43	1.45	1.45	1.45	1.43	1.39	1.36	1.31	1.27	1.26	1.25	1.28	1.34	1.38
1221	1.64	1.73	1.56	1.38	1.2	0.94	0.7	0.71	0.7	0.7	0.76	0.73	0.71	0.71	0.71	0.72	0.76	0.79	0.82	0.87	0.92	0.95	0.99	1	1.01	1.03	1.05	1.07	1.11	1.15	1.19	1.23	1.25	1.24	1.24	1.24	1.22	1.23	1.27	1.29	1.31	1.33	1.34	1.32	1.31	1.29	1.31	1.35	1.4
1222	1.64	1.73	1.56	1.38	1.2	0.94	0.7	0.71	0.7	0.7	0.76	0.73	0.71	0.71	0.71	0.72	0.76	0.79	0.82	0.87	0.92	0.95	0.99	1	1.01	1.03	1.05	1.07	1.11	1.15	1.19	1.23	1.25	1.24	1.24	1.24	1.22	1.23	1.27	1.29	1.31	1.33	1.34	1.32	1.31	1.29	1.31	1.35	1.4
1223	1.7	1.53	1.32	1.08	0.88	0.66	0.67	0.67	0.68	0.63	0.6	0.6	0.6	0.6	0.6	0.6	0.6	0.6	0.6	0.6	0.6	0.6	0.62	0.65	0.69	0.73	0.77	0.81	0.87	0.95	1.02	1.07	1.14	1.18	1.21	1.23	1.27	1.24	1.23	1.2	1.2	1.19	1.22	1.27	1.28	1.27	1.3	1.33	1.3
1224	1.73	1.74	1.78	1.8	1.8	1.8	1.8	1.8	1.79	1.74	1.75	1.53	1.31	1.13	0.96	0.77	0.8	0.85	0.87	0.86	0.83	0.8	0.78	0.76	0.76	0.76	0.79	0.81	0.83	0.85	0.87	0.89	0.92	0.95	1	1.04	1.07	1.1	1.14	1.16	1.21	1.26	1.32	1.36	1.41	1.45	1.49	1.49	1.53
1225	1.73	1.74	1.78	1.8	1.8	1.8	1.8	1.8	1.79	1.74	1.75	1.53	1.31	1.13	0.96	0.77	0.8	0.85	0.87	0.86	0.83	0.8	0.78	0.76	0.76	0.76	0.79	0.81	0.83	0.85	0.87	0.89	0.92	0.95	1	1.04	1.07	1.1	1.14	1.16	1.21	1.26	1.32	1.36	1.41	1.45	1.49	1.49	1.53
1226	1.33	1.38	1.41	1.44	1.45	1.44	1.4	1.37	1.36	1.37	1.39	1.25	1.13	0.97	0.8	0.64	0.64	0.61	0.6	0.6	0.6	0.6	0.6	0.6	0.6	0.6	0.6	0.61	0.68	0.76	0.85	0.91	0.96	1.01	1.04	1.04	1.05	1.04	1.05	1.06	1.1	1.16	1.21	1.23	1.28	1.3	1.32	1.36	1.39
1227	1.33	1.38	1.41	1.44	1.45	1.44	1.4	1.37	1.36	1.37	1.39	1.25	1.13	0.97	0.8	0.64	0.64	0.61	0.6	0.6	0.6	0.6	0.6	0.6	0.6	0.6	0.6	0.61	0.68	0.76	0.85	0.91	0.96	1.01	1.04	1.04	1.05	1.04	1.05	1.06	1.1	1.16	1.21	1.23	1.28	1.3	1.32	1.36	1.39
1228	1.56	1.38	1.18	0.99	0.83	0.8	0.77	0.71	0.64	0.6	0.6	0.6	0.6	0.6	0.6	0.63	0.69	0.75	0.8	0.86	0.9	0.93	0.96	0.99	1.02	1.05	1.08	1.09	1.11	1.11	1.1	1.11	1.13	1.15	1.2	1.24	1.27	1.3	1.31	1.31	1.29	1.27	1.27	1.29	1.3	1.35	1.39	1.44	1.47
1229	1.56	1.61	1.66	1.71	1.75	1.75	1.74	1.75	1.69	1.65	1.6	1.59	1.6	1.63	1.47	1.35	1.2	1.02	0.84	0.83	0.8	0.77	0.73	0.73	0.73	0.75	0.78	0.82	0.86	0.91	0.95	0.98	1.01	1.02	1.03	1.06	1.08	1.09	1.11	1.13	1.16	1.18	1.21	1.26	1.31	1.35	1.4	1.44	1.47
1230	1.56	1.61	1.66	1.71	1.75	1.75	1.74	1.75	1.69	1.65	1.6	1.59	1.6	1.63	1.47	1.35	1.2	1.02	0.84	0.83	0.8	0.77	0.73	0.73	0.73	0.75	0.78	0.82	0.86	0.91	0.95	0.98	1.01	1.02	1.03	1.06	1.08	1.09	1.11	1.13	1.16	1.18	1.21	1.26	1.31	1.35	1.4	1.44	1.47
1231	1.67	1.72	1.72	1.7	1.68	1.67	1.65	1.64	1.64	1.66	1.66	1.67	1.73	1.55	1.38	1.21	1.05	0.85	0.88	0.87	0.84	0.8	0.77	0.75	0.74	0.75	0.78	0.8	0.83	0.86	0.9	0.94	0.97	1.02	1.05	1.09	1.11	1.16	1.18	1.21	1.23	1.27	1.28	1.29	1.32	1.35	1.36	1.39	1.4
1232	1.67	1.72	1.72	1.7	1.68	1.67	1.65	1.64	1.64	1.66	1.66	1.67	1.73	1.55	1.38	1.21	1.05	0.85	0.88	0.87	0.84	0.8	0.77	0.75	0.74	0.75	0.78	0.8	0.83	0.86	0.9	0.94	0.97	1.02	1.05	1.09	1.11	1.16	1.18	1.21	1.23	1.27	1.28	1.29	1.32	1.35	1.36	1.39	1.4
1233	0.6	0.63	0.6	0.6	0.6	0.6	0.6	0.6	0.6	0.6	0.6	0.6	0.6	0.6	0.6	0.6	0.62	0.63	0.66	0.69	0.72	0.74	0.76	0.77	0.8	0.84	0.88	0.91	0.93	0.91	0.9	0.94	0.99	1.04	1.1	1.14	1.13	1.12	1.1	1.12	1.16	1.21	1.22	1.28	1.33	1.34	1.31	1.32	1.31
1234	1.6	1.6	1.61	1.62	1.61	1.62	1.61	1.58	1.53	1.56	1.55	1.54	1.54	1.52	1.52	1.33	1.17	1	0.88	0.71	0.75	0.75	0.77	0.73	0.71	0.7	0.7	0.7	0.71	0.73	0.74	0.74	0.75	0.76	0.79	0.81	0.85	0.9	0.96	1.01	1.06	1.11	1.12	1.11	1.09	1.09	1.1	1.14	1.17
1235	1.6	1.6	1.61	1.62	1.61	1.62	1.61	1.58	1.53	1.56	1.55	1.54	1.54	1.52	1.52	1.33	1.17	1	0.88	0.71	0.75	0.75	0.77	0.73	0.71	0.7	0.7	0.7	0.71	0.73	0.74	0.74	0.75	0.76	0.79	0.81	0.85	0.9	0.96	1.01	1.06	1.11	1.12	1.11	1.09	1.09	1.1	1.14	1.17
1236	1.5	1.5	1.46	1.38	1.34	1.37	1.4	1.45	1.5	1.53	1.53	1.56	1.45	1.32	1.16	1.01	0.84	0.79	0.76	0.72	0.65	0.6	0.6	0.6	0.6	0.6	0.6	0.65	0.68	0.73	0.75	0.77	0.8	0.83	0.85	0.9	0.97	1.01	1.07	1.11	1.16	1.19	1.22	1.25	1.29	1.3	1.33	1.36	1.41
1237	1.5	1.5	1.46	1.38	1.34	1.37	1.4	1.45	1.5	1.53	1.53	1.56	1.45	1.32	1.16	1.01	0.84	0.79	0.76	0.72	0.65	0.6	0.6	0.6	0.6	0.6	0.6	0.65	0.68	0.73	0.75	0.77	0.8	0.83	0.85	0.9	0.97	1.01	1.07	1.11	1.16	1.19	1.22	1.25	1.29	1.3	1.33	1.36	1.41
1238	1.51	1.49	1.5	1.49	1.55	1.42	1.3	1.15	0.97	0.81	0.82	0.8	0.78	0.8	0.77	0.78	0.78	0.79	0.81	0.82	0.82	0.83	0.83	0.85	0.86	0.86	0.87	0.89	0.9	0.93	0.96	1.01	1.07	1.08	1.11	1.16	1.2	1.24	1.35	1.42	1.43	1.4	1.36	1.28	1.22	1.21	1.23	1.24	1.26
1239	1.51	1.49	1.5	1.49	1.55	1.42	1.3	1.15	0.97	0.81	0.82	0.8	0.78	0.8	0.77	0.78	0.78	0.79	0.81	0.82	0.82	0.83	0.83	0.85	0.86	0.86	0.87	0.89	0.9	0.93	0.96	1.01	1.07	1.08	1.11	1.16	1.2	1.24	1.35	1.42	1.43	1.4	1.36	1.28	1.22	1.21	1.23	1.24	1.26
1240	1.7	1.66	1.64	1.64	1.61	1.56	1.53	1.5	1.46	1.45	1.46	1.3	1.15	1	0.86	0.72	0.75	0.76	0.76	0.76	0.76	0.79	0.82	0.85	0.88	0.9	0.9	0.92	0.94	0.96	1.01	1.05	1.07	1.1	1.13	1.15	1.18	1.24	1.28	1.32	1.37	1.41	1.43	1.48	1.54	1.59	1.63	1.69	1.72
1241	1.8	1.8	1.61	1.39	1.18	0.98	0.9	0.9	0.87	0.83	0.77	0.73	0.71	0.72	0.74	0.78	0.81	0.84	0.87	0.9	0.93	0.95	0.97	1	1.02	1.03	1.05	1.06	1.06	1.07	1.09	1.11	1.13	1.17	1.22	1.26	1.32	1.36	1.37	1.39	1.4	1.4	1.43	1.48	1.51	1.57	1.61	1.65	1.69
1242	1.6	1.61	1.61	1.61	1.64	1.73	1.54	1.36	1.21	1.04	0.82	0.8	0.75	0.68	0.62	0.6	0.6	0.6	0.6	0.65	0.71	0.78	0.85	0.9	0.95	1	1.04	1.07	1.06	1.04	1.03	1.01	1.02	1.06	1.11	1.15	1.2	1.23	1.28	1.31	1.33	1.34	1.36	1.37	1.35	1.31	1.28	1.24	1.24
1243	1.03	0.87	0.8	0.82	0.82	0.8	0.78	0.72	0.67	0.63	0.6	0.6	0.6	0.6	0.62	0.66	0.71	0.77	0.83	0.88	0.92	0.94	0.96	0.97	1	1.04	1.09	1.14	1.2	1.23	1.27	1.29	1.3	1.3	1.31	1.32	1.33	1.36	1.37	1.36	1.37	1.37	1.39	1.42	1.49	1.52	1.58	1.59	1.6
1244	1.03	0.87	0.8	0.82	0.82	0.8	0.78	0.72	0.67	0.63	0.6	0.6	0.6	0.6	0.62	0.66	0.71	0.77	0.83	0.88	0.92	0.94	0.96	0.97	1	1.04	1.09	1.14	1.2	1.23	1.27	1.29	1.3	1.3	1.31	1.32	1.33	1.36	1.37	1.36	1.37	1.37	1.39	1.42	1.49	1.52	1.58	1.59	1.6
1245	1.69	1.69	1.72	1.74	1.74	1.73	1.72	1.7	1.66	1.67	1.68	1.7	1.73	1.8	1.8	1.68	1.51	1.31	1.11	0.91	0.87	0.82	0.78	0.73	0.69	0.67	0.69	0.72	0.76	0.81	0.85	0.89	0.93	0.96	0.99	1.02	1.05	1.04	1.05	1.06	1.06	1.08	1.14	1.21	1.29	1.33	1.4	1.44	1.48
1246	1.69	1.69	1.72	1.74	1.74	1.73	1.72	1.7	1.66	1.67	1.68	1.7	1.73	1.8	1.8	1.68	1.51	1.31	1.11	0.91	0.87	0.82	0.78	0.73	0.69	0.67	0.69	0.72	0.76	0.81	0.85	0.89	0.93	0.96	0.99	1.02	1.05	1.04	1.05	1.06	1.06	1.08	1.14	1.21	1.29	1.33	1.4	1.44	1.48
1247	1.63	1.64	1.64	1.62	1.61	1.55	1.55	1.5	1.34	1.19	1.03	0.85	0.72	0.73	0.7	0.73	0.7	0.68	0.67	0.68	0.71	0.74	0.78	0.82	0.87	0.92	0.96	1	1.03	1.07	1.1	1.14	1.16	1.19	1.22	1.24	1.25	1.27	1.29	1.31	1.33	1.36	1.38	1.4	1.4	1.42	1.47	1.51	1.53
1248	1.63	1.64	1.64	1.62	1.61	1.55	1.55	1.5	1.34	1.19	1.03	0.85	0.72	0.73	0.7	0.73	0.7	0.68	0.67	0.68	0.71	0.74	0.78	0.82	0.87	0.92	0.96	1	1.03	1.07	1.1	1.14	1.16	1.19	1.22	1.24	1.25	1.27	1.29	1.31	1.33	1.36	1.38	1.4	1.4	1.42	1.47	1.51	1.53
1249	1.73	1.74	1.73	1.71	1.67	1.67	1.62	1.62	1.65	1.67	1.68	1.67	1.49	1.26	0.97	0.73	0.6	0.6	0.6	0.66	0.66	0.62	0.6	0.6	0.6	0.6	0.61	0.64	0.68	0.73	0.78	0.83	0.88	0.91	0.93	0.96	0.98	0.99	1.01	1.04	1.08	1.11	1.15	1.18	1.21	1.25	1.28	1.29	1.31
1250	1.73	1.74	1.73	1.71	1.67	1.67	1.62	1.62	1.65	1.67	1.68	1.67	1.49	1.26	0.97	0.73	0.6	0.6	0.6	0.66	0.66	0.62	0.6	0.6	0.6	0.6	0.61	0.64	0.68	0.73	0.78	0.83	0.88	0.91	0.93	0.96	0.98	0.99	1.01	1.04	1.08	1.11	1.15	1.18	1.21	1.25	1.28	1.29	1.31
1251	1.65	1.64	1.66	1.66	1.71	1.71	1.69	1.65	1.62	1.54	1.5	1.45	1.45	1.42	1.28	1.13	0.99	0.84	0.7	0.69	0.68	0.67	0.64	0.62	0.61	0.61	0.63	0.67	0.72	0.76	0.8	0.85	0.87	0.88	0.9	0.92	0.94	0.97	1.01	1.04	1.06	1.07	1.11	1.14	1.16	1.18	1.19	1.2	1.21
1252	1.65	1.64	1.66	1.66	1.71	1.71	1.69	1.65	1.62	1.54	1.5	1.45	1.45	1.42	1.28	1.13	0.99	0.84	0.7	0.69	0.68	0.67	0.64	0.62	0.61	0.61	0.63	0.67	0.72	0.76	0.8	0.85	0.87	0.88	0.9	0.92	0.94	0.97	1.01	1.04	1.06	1.07	1.11	1.14	1.16	1.18	1.19	1.2	1.21
1253	1.36	1.35	1.36	1.4	1.24	1.11	1.01	0.89	0.76	0.78	0.8	0.76	0.72	0.68	0.66	0.66	0.68	0.7	0.72	0.73	0.75	0.78	0.8	0.83	0.85	0.88	0.92	0.97	1.01	1.06	1.12	1.16	1.18	1.21	1.24	1.26	1.25	1.27	1.3	1.3	1.29	1.35	1.38	1.4	1.44	1.52	1.55	1.61	1.64
1254	1.36	1.35	1.36	1.4	1.24	1.11	1.01	0.89	0.76	0.78	0.8	0.76	0.72	0.68	0.66	0.66	0.68	0.7	0.72	0.73	0.75	0.78	0.8	0.83	0.85	0.88	0.92	0.97	1.01	1.06	1.12	1.16	1.18	1.21	1.24	1.26	1.25	1.27	1.3	1.3	1.29	1.35	1.38	1.4	1.44	1.52	1.55	1.61	1.64
1255	1.56	1.56	1.6	1.68	1.52	1.39	1.2	1.03	0.79	0.81	0.8	0.79	0.75	0.71	0.67	0.64	0.64	0.67	0.7	0.74	0.79	0.84	0.87	0.9	0.91	0.92	0.94	0.96	0.97	0.96	0.95	0.95	0.93	0.94	0.97	1.01	1.04	1.07	1.1	1.13	1.16	1.2	1.23	1.27	1.3	1.34	1.36	1.4	1.45
1256	1.38	1.39	1.37	1.41	1.47	1.53	1.54	1.43	1.29	1.03	0.86	0.73	0.7	0.65	0.68	0.62	0.6	0.6	0.6	0.6	0.62	0.65	0.67	0.7	0.72	0.75	0.77	0.81	0.82	0.85	0.86	0.89	0.91	0.96	0.97	0.99	1.01	1.03	1.03	1.05	1.09	1.12	1.16	1.2	1.24	1.27	1.3	1.33	1.37
1257	1.38	1.39	1.37	1.41	1.47	1.53	1.54	1.43	1.29	1.03	0.86	0.73	0.7	0.65	0.68	0.62	0.6	0.6	0.6	0.6	0.62	0.65	0.67	0.7	0.72	0.75	0.77	0.81	0.82	0.85	0.86	0.89	0.91	0.96	0.97	0.99	1.01	1.03	1.03	1.05	1.09	1.12	1.16	1.2	1.24	1.27	1.3	1.33	1.37
1258	1.69	1.75	1.8	1.8	1.8	1.8	1.8	1.8	1.8	1.79	1.78	1.8	1.8	1.8	1.71	1.51	1.28	1.06	0.91	0.91	0.88	0.86	0.82	0.8	0.77	0.75	0.75	0.76	0.77	0.81	0.85	0.89	0.93	0.97	1	1.05	1.07	1.08	1.1	1.1	1.11	1.13	1.16	1.18	1.19	1.2	1.22	1.23	1.23
1259	1.59	1.63	1.64	1.69	1.75	1.8	1.64	1.46	1.25	1.05	0.85	0.85	0.83	0.81	0.77	0.74	0.74	0.74	0.73	0.69	0.66	0.65	0.65	0.68	0.72	0.77	0.82	0.85	0.87	0.92	0.97	1.02	1.09	1.16	1.18	1.18	1.17	1.15	1.14	1.16	1.21	1.27	1.35	1.43	1.51	1.59	1.65	1.67	1.7
1260	1.25	1.04	0.87	0.71	0.71	0.68	0.7	0.67	0.64	0.65	0.67	0.7	0.72	0.74	0.77	0.79	0.81	0.84	0.88	0.91	0.95	0.98	1	1.03	1.05	1.08	1.1	1.12	1.14	1.18	1.2	1.24	1.28	1.32	1.36	1.4	1.44	1.47	1.5	1.51	1.52	1.53	1.53	1.54	1.55	1.56	1.57	1.59	1.62
1261	1.25	1.04	0.87	0.71	0.71	0.68	0.7	0.67	0.64	0.65	0.67	0.7	0.72	0.74	0.77	0.79	0.81	0.84	0.88	0.91	0.95	0.98	1	1.03	1.05	1.08	1.1	1.12	1.14	1.18	1.2	1.24	1.28	1.32	1.36	1.4	1.44	1.47	1.5	1.51	1.52	1.53	1.53	1.54	1.55	1.56	1.57	1.59	1.62
1262	1.56	1.38	1.17	0.97	0.8	0.78	0.74	0.7	0.65	0.6	0.6	0.6	0.6	0.6	0.64	0.71	0.79	0.85	0.9	0.95	0.98	1	1.03	1.07	1.12	1.15	1.16	1.19	1.22	1.22	1.25	1.31	1.36	1.42	1.46	1.5	1.52	1.55	1.56	1.61	1.63	1.69	1.68	1.67	1.64	1.59	1.51	1.47	1.44
1263	1.56	1.38	1.17	0.97	0.8	0.78	0.74	0.7	0.65	0.6	0.6	0.6	0.6	0.6	0.64	0.71	0.79	0.85	0.9	0.95	0.98	1	1.03	1.07	1.12	1.15	1.16	1.19	1.22	1.22	1.25	1.31	1.36	1.42	1.46	1.5	1.52	1.55	1.56	1.61	1.63	1.69	1.68	1.67	1.64	1.59	1.51	1.47	1.44
1264	1.8	1.8	1.8	1.8	1.8	1.8	1.8	1.8	1.8	1.67	1.49	1.28	1.09	0.85	0.84	0.81	0.8	0.76	0.73	0.73	0.74	0.76	0.78	0.82	0.85	0.87	0.89	0.9	0.9	0.91	0.92	0.94	0.97	1	1.03	1.06	1.09	1.11	1.14	1.16	1.2	1.24	1.29	1.32	1.35	1.39	1.39	1.39	1.42
1265	1.8	1.8	1.8	1.8	1.8	1.8	1.8	1.8	1.8	1.67	1.49	1.28	1.09	0.85	0.84	0.81	0.8	0.76	0.73	0.73	0.74	0.76	0.78	0.82	0.85	0.87	0.89	0.9	0.9	0.91	0.92	0.94	0.97	1	1.03	1.06	1.09	1.11	1.14	1.16	1.2	1.24	1.29	1.32	1.35	1.39	1.39	1.39	1.42
1266	1.76	1.77	1.78	1.8	1.8	1.8	1.8	1.77	1.54	1.26	1.04	0.82	0.83	0.83	0.85	0.82	0.78	0.75	0.74	0.74	0.74	0.75	0.77	0.8	0.84	0.9	0.95	0.99	1.03	1.07	1.1	1.14	1.17	1.21	1.24	1.26	1.29	1.33	1.39	1.44	1.49	1.55	1.58	1.6	1.65	1.67	1.69	1.7	1.71
1267	1.76	1.77	1.78	1.8	1.8	1.8	1.8	1.77	1.54	1.26	1.04	0.82	0.83	0.83	0.85	0.82	0.78	0.75	0.74	0.74	0.74	0.75	0.77	0.8	0.84	0.9	0.95	0.99	1.03	1.07	1.1	1.14	1.17	1.21	1.24	1.26	1.29	1.33	1.39	1.44	1.49	1.55	1.58	1.6	1.65	1.67	1.69	1.7	1.71
1268	1.77	1.74	1.71	1.7	1.65	1.63	1.63	1.62	1.43	1.27	1.07	0.92	0.79	0.81	0.77	0.76	0.7	0.64	0.62	0.62	0.65	0.69	0.73	0.77	0.8	0.83	0.85	0.87	0.91	0.94	0.98	1.01	1.03	1.03	1	0.98	0.98	0.97	0.98	1.04	1.1	1.16	1.21	1.26	1.31	1.33	1.35	1.38	1.43
1269	1.77	1.74	1.71	1.7	1.65	1.63	1.63	1.62	1.43	1.27	1.07	0.92	0.79	0.81	0.77	0.76	0.7	0.64	0.62	0.62	0.65	0.69	0.73	0.77	0.8	0.83	0.85	0.87	0.91	0.94	0.98	1.01	1.03	1.03	1	0.98	0.98	0.97	0.98	1.04	1.1	1.16	1.21	1.26	1.31	1.33	1.35	1.38	1.43
1270	1.28	1.31	1.34	1.21	1.13	1	0.84	0.68	0.68	0.64	0.64	0.62	0.6	0.6	0.6	0.6	0.6	0.62	0.67	0.72	0.76	0.8	0.83	0.86	0.89	0.92	0.92	0.95	0.97	1	1.04	1.11	1.17	1.23	1.27	1.31	1.39	1.48	NaN	1.54	1.6	1.66	1.65	1.62	1.61	1.57	1.55	1.56	1.6
1271	1.46	1.45	1.44	1.49	1.37	1.24	1.1	0.98	0.79	0.78	0.75	0.69	0.63	0.6	0.6	0.6	0.6	0.64	0.68	0.71	0.74	0.77	0.8	0.83	0.86	0.88	0.92	0.94	0.98	1.04	1.09	1.16	1.24	1.32	1.37	1.42	1.46	1.48	1.51	1.52	1.56	1.58	1.61	1.63	1.66	1.65	1.66	1.64	1.64
1272	1.79	1.8	1.57	1.37	1.2	1.01	0.82	0.85	0.82	0.75	0.68	0.63	0.6	0.6	0.6	0.62	0.64	0.65	0.67	0.69	0.72	0.76	0.81	0.86	0.91	0.94	0.96	0.99	1.01	1.03	1.04	1.05	1.05	1.06	1.07	1.09	1.11	1.13	1.15	1.19	1.2	1.21	1.22	1.24	1.24	1.26	1.31	1.33	1.34
1273	1.79	1.8	1.57	1.37	1.2	1.01	0.82	0.85	0.82	0.75	0.68	0.63	0.6	0.6	0.6	0.62	0.64	0.65	0.67	0.69	0.72	0.76	0.81	0.86	0.91	0.94	0.96	0.99	1.01	1.03	1.04	1.05	1.05	1.06	1.07	1.09	1.11	1.13	1.15	1.19	1.2	1.21	1.22	1.24	1.24	1.26	1.31	1.33	1.34
1274	1.46	1.45	1.44	1.49	1.37	1.24	1.1	0.98	0.79	0.78	0.75	0.69	0.63	0.6	0.6	0.6	0.6	0.64	0.68	0.71	0.74	0.77	0.8	0.83	0.86	0.88	0.92	0.94	0.98	1.04	1.09	1.16	1.24	1.32	1.37	1.42	1.46	1.48	1.51	1.52	1.56	1.58	1.61	1.63	1.66	1.65	1.66	1.64	1.64
1275	1.48	1.5	1.52	1.51	1.51	1.51	1.53	1.55	1.54	1.53	1.5	1.48	1.43	1.29	1.12	1.13	0.98	0.86	0.87	0.89	0.71	0.67	0.62	0.6	0.6	0.6	0.6	0.6	0.63	0.67	0.71	0.74	0.77	0.8	0.84	0.89	0.94	0.97	1	1.03	1.07	1.09	1.13	1.18	1.19	1.16	1.17	1.19	1.19
1276	1.53	1.5	1.52	1.6	1.64	1.48	1.36	1.21	0.99	0.79	0.78	0.71	0.64	0.6	0.6	0.6	0.6	0.61	0.64	0.68	0.74	0.79	0.86	0.91	0.95	0.99	1	1.02	1.04	1.06	1.08	1.11	1.13	1.16	1.19	1.23	1.26	1.29	1.31	1.33	1.36	1.39	1.41	1.43	1.45	1.46	1.46	1.47	1.45
1277	0.87	0.84	0.78	0.75	0.72	0.71	0.72	0.75	0.78	0.82	0.87	0.92	0.97	1.02	1.06	1.1	1.13	1.14	1.13	1.1	1.1	1.1	1.16	1.24	1.34	1.39	1.41	1.41	1.4	1.4	1.41	1.45	1.5	1.54	1.58	1.6	1.6	1.62	1.66	1.7	1.75	1.77	1.69	1.57	1.5	1.48	1.48	1.53	1.6
1278	0.87	0.84	0.78	0.75	0.72	0.71	0.72	0.75	0.78	0.82	0.87	0.92	0.97	1.02	1.06	1.1	1.13	1.14	1.13	1.1	1.1	1.1	1.16	1.24	1.34	1.39	1.41	1.41	1.4	1.4	1.41	1.45	1.5	1.54	1.58	1.6	1.6	1.62	1.66	1.7	1.75	1.77	1.69	1.57	1.5	1.48	1.48	1.53	1.6
1279	1.49	1.51	1.47	1.49	1.47	1.49	1.48	1.48	1.45	1.44	1.38	1.34	1.33	1.34	1.35	1.39	1.45	1.49	1.34	1.2	1.05	0.9	0.77	0.79	0.77	0.74	0.68	0.64	0.62	0.64	0.67	0.72	0.76	0.8	0.83	0.86	0.88	0.9	0.93	0.96	1.01	1.06	1.11	1.14	1.17	1.19	1.2	1.21	1.23
1280	1.49	1.51	1.47	1.49	1.47	1.49	1.48	1.48	1.45	1.44	1.38	1.34	1.33	1.34	1.35	1.39	1.45	1.49	1.34	1.2	1.05	0.9	0.77	0.79	0.77	0.74	0.68	0.64	0.62	0.64	0.67	0.72	0.76	0.8	0.83	0.86	0.88	0.9	0.93	0.96	1.01	1.06	1.11	1.14	1.17	1.19	1.2	1.21	1.23
1281	1.7	1.7	1.69	1.66	1.6	1.6	1.59	1.65	1.73	1.6	1.45	1.3	1.11	0.93	0.92	0.9	0.84	0.77	0.72	0.7	0.7	0.72	0.76	0.82	0.87	0.91	0.96	0.98	1	1.03	1.07	1.1	1.15	1.17	1.21	1.24	1.25	1.24	1.26	1.26	1.28	1.37	1.44	1.45	1.48	1.49	1.44	1.47	1.53
1282	1.7	1.7	1.69	1.66	1.6	1.6	1.59	1.65	1.73	1.6	1.45	1.3	1.11	0.93	0.92	0.9	0.84	0.77	0.72	0.7	0.7	0.72	0.76	0.82	0.87	0.91	0.96	0.98	1	1.03	1.07	1.1	1.15	1.17	1.21	1.24	1.25	1.24	1.26	1.26	1.28	1.37	1.44	1.45	1.48	1.49	1.44	1.47	1.53
1283	1.57	1.52	1.48	1.49	1.31	1.15	1.02	0.9	0.75	0.76	0.74	0.71	0.66	0.62	0.61	0.62	0.66	0.7	0.75	0.79	0.84	0.87	0.9	0.93	0.94	0.95	0.98	1	1.03	1.06	1.09	1.12	1.16	1.19	1.24	1.26	1.25	1.24	1.22	1.21	1.21	1.22	1.28	1.3	1.32	1.32	1.34	1.31	1.31
1284	1.57	1.52	1.48	1.49	1.31	1.15	1.02	0.9	0.75	0.76	0.74	0.71	0.66	0.62	0.61	0.62	0.66	0.7	0.75	0.79	0.84	0.87	0.9	0.93	0.94	0.95	0.98	1	1.03	1.06	1.09	1.12	1.16	1.19	1.24	1.26	1.25	1.24	1.22	1.21	1.21	1.22	1.28	1.3	1.32	1.32	1.34	1.31	1.31
1285	1.6	1.58	1.58	1.67	1.5	1.35	1.18	1.04	0.81	0.8	0.76	0.75	0.71	0.68	0.68	0.71	0.73	0.76	0.78	0.79	0.82	0.84	0.85	0.88	0.91	0.94	0.96	1	1.05	1.1	1.15	1.21	1.28	1.34	1.38	1.41	1.45	1.46	1.48	1.53	1.56	1.57	1.58	1.57	1.56	1.59	1.61	1.65	1.69
1286	1.6	1.58	1.58	1.67	1.5	1.35	1.18	1.04	0.81	0.8	0.76	0.75	0.71	0.68	0.68	0.71	0.73	0.76	0.78	0.79	0.82	0.84	0.85	0.88	0.91	0.94	0.96	1	1.05	1.1	1.15	1.21	1.28	1.34	1.38	1.41	1.45	1.46	1.48	1.53	1.56	1.57	1.58	1.57	1.56	1.59	1.61	1.65	1.69
1287	1.53	1.47	1.41	1.39	1.41	1.49	1.54	1.59	1.6	1.58	1.62	1.49	1.36	1.2	1.06	0.84	0.8	0.76	0.72	0.66	0.6	0.6	0.6	0.6	0.6	0.61	0.65	0.7	0.76	0.82	0.88	0.94	0.98	1	1	1.02	1.04	1.07	1.12	1.18	1.25	1.3	1.34	1.4	1.46	1.51	1.58	1.64	1.69
1288	1.53	1.47	1.41	1.39	1.41	1.49	1.54	1.59	1.6	1.58	1.62	1.49	1.36	1.2	1.06	0.84	0.8	0.76	0.72	0.66	0.6	0.6	0.6	0.6	0.6	0.61	0.65	0.7	0.76	0.82	0.88	0.94	0.98	1	1	1.02	1.04	1.07	1.12	1.18	1.25	1.3	1.34	1.4	1.46	1.51	1.58	1.64	1.69
1289	1.35	1.19	0.99	NaN	NaN	NaN	0.77	0.72	0.67	0.66	0.67	0.68	0.71	0.72	0.73	0.75	0.78	0.82	0.88	0.94	0.97	0.99	1	1	0.99	1.02	1.04	1.06	1.07	1.09	1.11	1.15	1.17	1.2	1.24	NaN	NaN	NaN	NaN	1.28	1.31	1.36	1.38	1.41	1.41	1.44	1.47	1.49	1.51
1290	1.35	1.19	0.99	NaN	NaN	NaN	0.77	0.72	0.67	0.66	0.67	0.68	0.71	0.72	0.73	0.75	0.78	0.82	0.88	0.94	0.97	0.99	1	1	0.99	1.02	1.04	1.06	1.07	1.09	1.11	1.15	1.17	1.2	1.24	NaN	NaN	NaN	NaN	1.28	1.31	1.36	1.38	1.41	1.41	1.44	1.47	1.49	1.51
1291	1.77	1.73	1.72	1.71	1.71	1.72	1.76	1.58	1.43	1.26	1.07	0.86	0.86	0.83	0.8	0.78	0.78	0.8	0.82	0.84	0.87	0.9	0.93	0.99	1.05	1.11	1.16	1.21	1.23	1.25	1.26	1.27	1.28	1.31	1.37	1.42	1.48	1.5	1.52	1.52	1.54	1.53	1.56	1.58	1.6	1.63	1.67	1.7	1.73
1292	1.77	1.73	1.72	1.71	1.71	1.72	1.76	1.58	1.43	1.26	1.07	0.86	0.86	0.83	0.8	0.78	0.78	0.8	0.82	0.84	0.87	0.9	0.93	0.99	1.05	1.11	1.16	1.21	1.23	1.25	1.26	1.27	1.28	1.31	1.37	1.42	1.48	1.5	1.52	1.52	1.54	1.53	1.56	1.58	1.6	1.63	1.67	1.7	1.73
1293	0.65	0.6	0.6	0.6	0.6	0.6	0.6	0.6	0.6	0.6	0.6	0.6	0.6	0.6	0.6	0.6	0.6	0.6	0.6	0.6	0.6	0.62	0.63	0.64	0.65	0.66	0.68	0.72	0.77	0.81	0.85	0.89	0.91	0.92	0.94	0.97	0.99	1	1.03	1.05	1.06	1.07	1.09	1.12	1.14	1.19	1.21	1.22	1.23
1294	0.6	0.6	0.6	0.6	0.6	0.6	0.6	0.6	0.6	0.6	0.62	0.66	0.68	0.69	0.71	0.75	0.76	0.78	0.81	0.85	0.87	0.91	0.95	0.96	0.94	0.95	0.95	0.91	0.91	0.91	0.91	0.91	0.97	1	1.07	1.11	1.1	1.13	1.18	1.18	1.14	1.2	1.22	1.25	1.31	1.39	1.42	1.42	1.39
1295	0.6	0.6	0.6	0.6	0.6	0.6	0.6	0.6	0.6	0.6	0.62	0.66	0.68	0.69	0.71	0.75	0.76	0.78	0.81	0.85	0.87	0.91	0.95	0.96	0.94	0.95	0.95	0.91	0.91	0.91	0.91	0.91	0.97	1	1.07	1.11	1.1	1.13	1.18	1.18	1.14	1.2	1.22	1.25	1.31	1.39	1.42	1.42	1.39
1296	1.77	1.75	1.71	1.71	1.69	1.49	1.26	1.12	0.94	0.77	0.75	0.75	0.69	0.62	0.6	0.6	0.6	0.6	0.6	0.6	0.6	0.63	0.66	0.7	0.74	0.78	0.81	0.85	0.91	0.98	1.06	1.14	1.2	1.26	1.29	1.3	1.32	1.34	1.35	1.39	1.41	1.43	1.46	1.47	1.48	1.5	1.53	1.55	1.57
1297	1.67	1.67	1.64	1.63	1.59	1.4	1.17	1.01	0.85	0.71	0.71	0.73	0.7	0.64	0.6	0.6	0.6	0.6	0.6	0.6	0.6	0.64	0.67	0.71	0.75	0.79	0.81	0.85	0.91	0.97	1.04	1.1	1.16	1.21	1.24	1.25	1.26	1.27	1.28	1.31	1.34	1.36	1.39	1.4	1.42	1.43	1.45	1.46	1.47
1298	1.67	1.67	1.64	1.63	1.59	1.4	1.17	1.01	0.85	0.71	0.71	0.73	0.7	0.64	0.6	0.6	0.6	0.6	0.6	0.6	0.6	0.64	0.67	0.71	0.75	0.79	0.81	0.85	0.91	0.97	1.04	1.1	1.16	1.21	1.24	1.25	1.26	1.27	1.28	1.31	1.34	1.36	1.39	1.4	1.42	1.43	1.45	1.46	1.47
1299	1.72	1.7	1.69	1.69	1.72	1.71	1.67	1.65	1.61	1.4	1.23	1.08	0.92	0.79	0.79	0.78	0.75	0.71	0.65	0.62	0.61	0.6	0.61	0.63	0.66	0.69	0.74	0.78	0.82	0.86	0.9	0.93	0.97	1	1.04	1.08	1.14	1.2	1.24	1.29	1.33	1.35	1.39	1.43	1.46	1.49	1.48	1.48	1.48
1300	1.72	1.7	1.69	1.69	1.72	1.71	1.67	1.65	1.61	1.4	1.23	1.08	0.92	0.79	0.79	0.78	0.75	0.71	0.65	0.62	0.61	0.6	0.61	0.63	0.66	0.69	0.74	0.78	0.82	0.86	0.9	0.93	0.97	1	1.04	1.08	1.14	1.2	1.24	1.29	1.33	1.35	1.39	1.43	1.46	1.49	1.48	1.48	1.48
1301	1.59	1.61	1.65	1.72	1.58	1.38	1.19	1.02	0.87	0.86	0.81	0.76	0.69	0.64	0.6	0.6	0.62	0.66	0.73	0.8	0.88	0.94	0.99	1.02	1.06	1.09	1.11	1.14	1.16	1.21	1.25	1.28	1.29	1.32	1.33	1.35	1.38	1.39	1.37	1.41	1.43	1.49	1.56	1.64	1.66	1.69	1.7	1.71	1.75
1302	1.57	1.62	1.69	1.69	1.63	1.43	1.25	1.05	0.85	0.75	0.78	0.74	0.71	0.65	0.61	0.6	0.6	0.6	0.6	0.61	0.64	0.66	0.68	0.72	0.77	0.8	0.83	0.85	0.87	0.87	0.88	0.9	0.92	0.93	0.95	0.97	0.98	1.01	1.03	1.05	1.06	1.09	1.1	1.11	1.12	1.14	1.16	1.18	1.18
1303	1.57	1.62	1.69	1.69	1.63	1.43	1.25	1.05	0.85	0.75	0.78	0.74	0.71	0.65	0.61	0.6	0.6	0.6	0.6	0.61	0.64	0.66	0.68	0.72	0.77	0.8	0.83	0.85	0.87	0.87	0.88	0.9	0.92	0.93	0.95	0.97	0.98	1.01	1.03	1.05	1.06	1.09	1.1	1.11	1.12	1.14	1.16	1.18	1.18
1304	1.6	1.57	1.56	1.37	1.23	1.07	0.93	0.73	0.74	0.7	0.67	0.62	0.6	0.6	0.6	0.6	0.6	0.6	0.6	0.6	0.61	0.64	0.67	0.72	0.74	0.76	0.79	0.81	0.81	0.84	0.86	0.88	0.91	0.95	0.97	1.02	1.07	1.13	1.18	1.27	1.34	1.41	1.45	1.48	1.43	1.39	1.32	1.32	1.32
1305	1.6	1.57	1.56	1.37	1.23	1.07	0.93	0.73	0.74	0.7	0.67	0.62	0.6	0.6	0.6	0.6	0.6	0.6	0.6	0.6	0.61	0.64	0.67	0.72	0.74	0.76	0.79	0.81	0.81	0.84	0.86	0.88	0.91	0.95	0.97	1.02	1.07	1.13	1.18	1.27	1.34	1.41	1.45	1.48	1.43	1.39	1.32	1.32	1.32
1306	1.75	1.8	1.8	1.78	1.55	1.34	1.03	0.84	0.68	0.69	0.68	0.74	0.73	0.71	0.71	0.75	0.79	0.85	0.89	0.95	0.99	1.03	1.08	1.13	1.17	1.2	1.22	1.22	1.25	1.29	1.31	1.33	1.36	1.36	1.35	1.34	1.35	1.35	1.36	1.39	1.49	1.54	1.59	1.64	1.65	1.59	1.56	1.51	1.43
1307	0.66	0.67	0.67	0.69	0.7	0.72	0.72	0.71	0.7	0.69	0.68	0.67	0.67	0.67	0.67	0.69	0.71	0.74	0.78	0.82	0.86	0.89	0.91	0.93	0.96	0.99	1.01	1.04	1.05	1.06	1.08	1.1	1.12	1.16	1.18	1.18	1.2	1.23	1.25	1.25	1.26	1.28	1.28	1.29	1.32	1.36	1.4	1.43	1.46
1308	0.66	0.67	0.67	0.69	0.7	0.72	0.72	0.71	0.7	0.69	0.68	0.67	0.67	0.67	0.67	0.69	0.71	0.74	0.78	0.82	0.86	0.89	0.91	0.93	0.96	0.99	1.01	1.04	1.05	1.06	1.08	1.1	1.12	1.16	1.18	1.18	1.2	1.23	1.25	1.25	1.26	1.28	1.28	1.29	1.32	1.36	1.4	1.43	1.46
1309	0.6	0.6	0.6	0.6	0.6	0.6	0.6	0.6	0.6	0.6	0.6	0.62	0.64	0.66	0.68	0.7	0.74	0.78	0.82	0.85	0.86	0.89	0.94	0.97	1	1.03	1.04	1.05	1.07	1.11	1.17	1.23	1.26	1.27	1.26	1.23	1.23	1.22	1.23	1.26	1.26	1.25	1.27	1.29	1.3	1.3	1.3	1.31	1.32
1310	1.69	1.64	1.61	1.6	1.57	1.58	1.58	1.6	1.6	1.61	1.63	1.69	1.52	1.38	1.16	1	0.8	0.8	0.77	0.81	0.78	0.75	0.72	0.71	0.7	0.7	0.71	0.74	0.76	0.78	0.8	0.83	0.86	0.88	0.9	0.91	0.92	0.92	0.96	1	1.04	1.08	1.15	1.22	1.3	1.36	1.43	1.44	1.42
1311	1.8	1.8	1.8	1.8	1.67	1.43	1.18	0.95	0.88	0.88	0.89	0.88	0.86	0.87	0.9	0.93	0.95	0.98	0.99	1	1	1.02	1.05	1.07	1.1	1.14	1.15	1.15	1.16	1.15	1.15	1.17	1.2	1.24	1.27	1.31	1.33	1.37	1.41	1.47	1.53	1.59	1.64	1.7	1.72	1.75	1.78	1.8	1.79
1312	1.74	1.73	1.72	1.72	1.54	1.36	1.2	1.04	0.87	0.89	0.89	0.88	0.85	0.8	0.77	0.76	0.76	0.79	0.83	0.88	0.93	0.99	1.04	1.08	1.11	1.14	1.17	1.2	1.23	1.26	1.3	1.33	1.37	1.41	1.46	1.51	1.55	1.59	1.63	1.66	1.68	1.67	1.66	1.66	1.67	1.66	1.68	1.68	1.67
1313	1.8	1.8	1.8	1.8	1.67	1.43	1.18	0.95	0.88	0.88	0.89	0.88	0.86	0.87	0.9	0.93	0.95	0.98	0.99	1	1	1.02	1.05	1.07	1.1	1.14	1.15	1.15	1.16	1.15	1.15	1.17	1.2	1.24	1.27	1.31	1.33	1.37	1.41	1.47	1.53	1.59	1.64	1.7	1.72	1.75	1.78	1.8	1.79
1314	1.53	1.53	1.51	1.49	1.51	1.54	1.56	1.58	1.58	1.55	1.41	1.22	1.09	0.96	0.82	0.8	0.78	0.72	0.68	0.64	0.63	0.62	0.63	0.64	0.66	0.69	0.73	0.78	0.82	0.86	0.9	0.93	0.97	0.99	1.02	1.05	1.08	1.1	1.13	1.17	1.21	1.25	1.28	1.31	1.34	1.38	1.43	1.45	1.47
1315	1.27	1.27	1.35	1.38	1.38	1.39	1.33	1.4	1.23	1.1	0.94	0.85	0.69	0.7	0.72	0.73	0.68	0.63	0.62	0.63	0.63	0.65	0.67	0.7	0.7	0.74	0.75	0.78	0.81	0.85	0.9	0.98	1.03	1.07	1.09	1.13	1.15	1.19	1.24	1.27	1.29	1.31	1.35	1.41	1.5	1.57	1.6	1.64	1.63
1316	1.27	1.27	1.35	1.38	1.38	1.39	1.33	1.4	1.23	1.1	0.94	0.85	0.69	0.7	0.72	0.73	0.68	0.63	0.62	0.63	0.63	0.65	0.67	0.7	0.7	0.74	0.75	0.78	0.81	0.85	0.9	0.98	1.03	1.07	1.09	1.13	1.15	1.19	1.24	1.27	1.29	1.31	1.35	1.41	1.5	1.57	1.6	1.64	1.63
1317	1.73	1.74	1.73	1.71	1.67	1.67	1.62	1.62	1.65	1.67	1.68	1.67	1.49	1.26	1	0.81	0.69	0.68	0.68	0.7	0.66	0.61	0.6	0.6	0.6	0.6	0.61	0.64	0.68	0.72	0.75	0.79	0.82	0.86	0.89	0.92	0.95	0.98	1	1.03	1.07	1.11	1.16	1.2	1.23	1.23	1.25	1.26	1.28
1318	1.73	1.74	1.73	1.71	1.67	1.67	1.62	1.62	1.65	1.67	1.68	1.67	1.49	1.26	1	0.81	0.69	0.68	0.68	0.7	0.66	0.61	0.6	0.6	0.6	0.6	0.61	0.64	0.68	0.72	0.75	0.79	0.82	0.86	0.89	0.92	0.95	0.98	1	1.03	1.07	1.11	1.16	1.2	1.23	1.23	1.25	1.26	1.28
1319	1.45	1.48	1.52	1.53	1.54	1.53	1.53	1.51	1.48	1.47	1.48	1.47	1.47	1.5	1.48	1.31	1.1	0.94	0.82	0.72	0.75	0.79	0.77	0.7	0.65	0.65	0.68	0.73	0.78	0.82	0.82	0.84	0.87	0.9	0.94	0.98	0.99	1	1.01	1.02	1.04	1.08	1.11	1.15	1.2	1.25	1.28	1.32	1.35
1320	1.57	1.62	1.69	1.69	1.63	1.43	1.25	0.99	0.8	0.7	0.71	0.64	0.65	0.6	0.6	0.6	0.6	0.6	0.6	0.6	0.6	0.63	0.65	0.69	0.72	0.76	0.81	0.85	0.87	0.89	0.88	0.87	0.87	0.89	0.95	1.04	1.12	1.2	1.25	1.27	1.29	1.28	1.26	1.23	1.19	1.2	1.25	1.3	1.36
1321	1.57	1.62	1.69	1.69	1.63	1.43	1.25	0.99	0.8	0.7	0.71	0.64	0.65	0.6	0.6	0.6	0.6	0.6	0.6	0.6	0.6	0.63	0.65	0.69	0.72	0.76	0.81	0.85	0.87	0.89	0.88	0.87	0.87	0.89	0.95	1.04	1.12	1.2	1.25	1.27	1.29	1.28	1.26	1.23	1.19	1.2	1.25	1.3	1.36
1322	1.46	NaN	1.26	1.07	0.86	0.82	0.78	0.73	0.67	0.65	0.64	0.63	0.63	0.66	0.71	0.74	0.76	0.79	0.78	0.77	0.78	0.81	0.83	0.88	0.91	0.96	1	1.05	1.09	1.13	1.16	1.19	1.2	1.22	1.25	1.26	1.27	1.28	1.27	1.29	1.33	1.38	1.43	1.49	1.51	1.52	1.53	1.55	1.58
1323	1.52	1.58	1.66	1.52	1.38	1.14	0.94	0.74	0.75	0.75	0.8	0.8	0.77	0.76	0.78	0.8	0.83	0.87	0.9	0.93	0.95	0.96	0.97	0.97	0.96	0.96	0.99	1.02	1.08	1.16	1.25	1.32	1.4	1.43	1.46	1.48	1.49	1.51	1.53	1.55	1.55	1.56	1.56	1.58	1.55	1.56	1.55	1.55	1.54
1324	1.52	1.58	1.66	1.52	1.38	1.14	0.94	0.74	0.75	0.75	0.8	0.8	0.77	0.76	0.78	0.8	0.83	0.87	0.9	0.93	0.95	0.96	0.97	0.97	0.96	0.96	0.99	1.02	1.08	1.16	1.25	1.32	1.4	1.43	1.46	1.48	1.49	1.51	1.53	1.55	1.55	1.56	1.56	1.58	1.55	1.56	1.55	1.55	1.54
1325	1.56	1.54	1.55	1.58	1.63	1.62	1.65	1.67	1.66	1.66	1.68	1.69	1.72	1.5	1.31	1.05	0.86	0.67	0.69	0.68	0.73	0.69	0.67	0.67	0.69	0.74	0.79	0.85	0.91	0.96	1	1.04	1.08	1.11	1.15	1.2	1.23	1.26	1.29	1.31	1.32	1.34	1.36	1.39	1.42	1.45	1.49	1.53	1.58
1326	1.52	1.52	1.58	1.64	1.71	1.75	1.58	1.36	1.16	0.97	0.75	0.73	0.69	0.64	0.6	0.6	0.6	0.6	0.63	0.67	0.69	0.72	0.75	0.77	0.81	0.85	0.92	0.97	1.02	1.03	1.05	1.06	1.08	1.08	1.11	1.11	1.13	1.15	1.18	1.2	1.25	1.25	1.27	1.3	1.31	1.33	1.36	1.37	1.38
1327	1.52	1.52	1.58	1.64	1.71	1.75	1.58	1.36	1.16	0.97	0.75	0.73	0.69	0.64	0.6	0.6	0.6	0.6	0.63	0.67	0.69	0.72	0.75	0.77	0.81	0.85	0.92	0.97	1.02	1.03	1.05	1.06	1.08	1.08	1.11	1.11	1.13	1.15	1.18	1.2	1.25	1.25	1.27	1.3	1.31	1.33	1.36	1.37	1.38
1328	1.56	1.54	1.55	1.58	1.63	1.62	1.65	1.67	1.66	1.66	1.68	1.69	1.72	1.5	1.31	1.05	0.86	0.67	0.69	0.68	0.73	0.69	0.67	0.67	0.69	0.74	0.79	0.85	0.91	0.96	1	1.04	1.08	1.11	1.15	1.2	1.23	1.26	1.29	1.31	1.32	1.34	1.36	1.39	1.42	1.45	1.49	1.53	1.58
1329	1.55	1.57	1.59	1.63	1.66	1.7	1.71	1.7	1.67	1.69	1.7	1.73	1.76	1.8	1.65	1.46	1.24	1.05	0.83	0.82	0.8	0.78	0.73	0.69	0.69	0.68	0.68	0.7	0.71	0.72	0.75	0.79	0.84	0.88	0.94	1	1.07	1.15	1.22	1.28	1.34	1.38	1.4	1.43	1.46	1.48	1.5	1.52	1.54
1330	1.03	1.08	1.12	1.13	1.2	1.22	1.22	1.25	1.3	1.33	1.36	1.36	1.34	1.34	1.38	1.38	1.41	1.41	1.36	1.3	1.26	1.28	1.33	1.38	1.43	1.52	1.54	1.59	1.66	1.72	1.75	1.79	1.8	1.8	1.8	1.8	1.8	1.8	1.8	1.8	1.8	1.8	1.8	1.8	1.8	1.8	1.8	1.8	1.75
1331	1.03	1.08	1.12	1.13	1.2	1.22	1.22	1.25	1.3	1.33	1.36	1.36	1.34	1.34	1.38	1.38	1.41	1.41	1.36	1.3	1.26	1.28	1.33	1.38	1.43	1.52	1.54	1.59	1.66	1.72	1.75	1.79	1.8	1.8	1.8	1.8	1.8	1.8	1.8	1.8	1.8	1.8	1.8	1.8	1.8	1.8	1.8	1.8	1.75
1332	1.54	1.45	1.46	1.42	1.43	1.42	1.43	1.27	1.12	1	0.86	0.72	0.72	0.72	0.67	0.62	0.6	0.6	0.6	0.6	0.6	0.6	0.6	0.63	0.66	0.69	0.75	0.83	0.89	0.95	1.01	1.01	0.99	0.97	0.97	0.96	0.95	0.97	1	1.03	1.05	1.08	1.12	1.15	1.16	1.21	1.26	1.32	1.37
1333	0.83	0.79	0.74	0.68	0.65	0.65	0.67	0.69	0.73	0.76	0.78	0.81	0.85	0.88	0.9	0.92	0.91	0.89	0.89	0.9	0.93	0.97	1.02	1.06	1.09	1.12	1.16	1.18	1.21	1.24	1.28	1.32	1.38	1.41	1.42	1.43	1.43	1.43	1.44	1.47	1.47	1.47	1.47	1.47	1.5	1.52	1.55	1.59	1.61
1334	0.83	0.79	0.74	0.68	0.65	0.65	0.67	0.69	0.73	0.76	0.78	0.81	0.85	0.88	0.9	0.92	0.91	0.89	0.89	0.9	0.93	0.97	1.02	1.06	1.09	1.12	1.16	1.18	1.21	1.24	1.28	1.32	1.38	1.41	1.42	1.43	1.43	1.43	1.44	1.47	1.47	1.47	1.47	1.47	1.5	1.52	1.55	1.59	1.61
1335	1.73	1.65	1.43	1.23	1.08	0.92	0.83	0.83	0.8	0.72	0.66	0.63	0.62	0.64	0.66	0.68	0.71	0.74	0.77	0.81	0.88	0.94	1.01	1.08	1.13	1.14	1.14	1.14	1.13	1.12	1.15	1.19	1.26	1.35	1.42	1.49	1.54	1.57	1.59	1.61	1.64	1.66	1.68	1.7	1.72	1.74	1.69	1.64	1.58
1336	1.73	1.65	1.43	1.23	1.08	0.92	0.83	0.83	0.8	0.72	0.66	0.63	0.62	0.64	0.66	0.68	0.71	0.74	0.77	0.81	0.88	0.94	1.01	1.08	1.13	1.14	1.14	1.14	1.13	1.12	1.15	1.19	1.26	1.35	1.42	1.49	1.54	1.57	1.59	1.61	1.64	1.66	1.68	1.7	1.72	1.74	1.69	1.64	1.58
1337	1.8	1.8	1.76	1.56	1.35	1.14	0.95	0.88	0.88	0.89	0.87	0.81	0.77	0.75	0.73	0.73	0.76	0.79	0.83	0.89	0.94	0.98	1.01	1.02	1.04	1.06	1.09	1.11	1.15	1.17	1.22	1.27	1.34	1.4	1.47	1.54	1.6	1.66	1.71	1.76	1.75	1.76	1.76	1.75	1.76	1.8	1.8	1.8	1.8
1338	1.8	1.8	1.76	1.56	1.35	1.14	0.95	0.88	0.88	0.89	0.87	0.81	0.77	0.75	0.73	0.73	0.76	0.79	0.83	0.89	0.94	0.98	1.01	1.02	1.04	1.06	1.09	1.11	1.15	1.17	1.22	1.27	1.34	1.4	1.47	1.54	1.6	1.66	1.71	1.76	1.75	1.76	1.76	1.75	1.76	1.8	1.8	1.8	1.8
1339	1.35	1.38	1.44	1.5	1.56	1.62	1.68	1.69	1.72	1.73	1.72	1.72	1.73	1.54	1.39	1.25	1.08	0.9	0.91	0.87	0.83	0.79	0.77	0.75	0.74	0.75	0.77	0.8	0.82	0.85	0.87	0.88	0.9	0.93	0.98	1.04	1.12	1.18	1.23	1.29	1.34	1.36	1.4	1.41	1.41	1.4	1.4	1.4	1.4
1340	1.35	1.38	1.44	1.5	1.56	1.62	1.68	1.69	1.72	1.73	1.72	1.72	1.73	1.54	1.39	1.25	1.08	0.9	0.91	0.87	0.83	0.79	0.77	0.75	0.74	0.75	0.77	0.8	0.82	0.85	0.87	0.88	0.9	0.93	0.98	1.04	1.12	1.18	1.23	1.29	1.34	1.36	1.4	1.41	1.41	1.4	1.4	1.4	1.4
1341	1.49	1.53	1.58	1.66	1.69	1.74	1.76	1.74	1.75	1.54	1.35	1.1	0.93	0.73	0.73	0.7	0.72	0.69	0.66	0.63	0.62	0.63	0.65	0.69	0.73	0.78	0.83	0.89	0.94	0.99	1.03	1.06	1.1	1.12	1.15	1.2	1.28	1.37	1.46	1.53	1.58	1.6	1.6	1.61	1.62	1.62	1.61	1.6	1.59
1342	1.49	1.53	1.58	1.66	1.69	1.74	1.76	1.74	1.75	1.54	1.35	1.1	0.93	0.73	0.73	0.7	0.72	0.69	0.66	0.63	0.62	0.63	0.65	0.69	0.73	0.78	0.83	0.89	0.94	0.99	1.03	1.06	1.1	1.12	1.15	1.2	1.28	1.37	1.46	1.53	1.58	1.6	1.6	1.61	1.62	1.62	1.61	1.6	1.59
1343	0.6	0.6	0.6	0.6	0.6	0.6	0.64	0.68	0.71	0.73	0.76	0.78	0.8	0.81	0.85	0.87	0.91	0.96	1.01	1.06	1.13	1.18	1.2	1.22	1.21	1.19	1.16	1.13	1.12	1.11	1.1	1.09	1.09	1.09	1.11	1.14	1.16	1.19	1.21	1.22	1.23	1.23	1.25	1.27	1.28	1.3	1.32	1.31	1.31
1344	0.6	0.6	0.6	0.6	0.6	0.6	0.64	0.68	0.71	0.73	0.76	0.78	0.8	0.81	0.85	0.87	0.91	0.96	1.01	1.06	1.13	1.18	1.2	1.22	1.21	1.19	1.16	1.13	1.12	1.11	1.1	1.09	1.09	1.09	1.11	1.14	1.16	1.19	1.21	1.22	1.23	1.23	1.25	1.27	1.28	1.3	1.32	1.31	1.31
1345	1.59	1.61	1.62	1.63	1.62	1.6	1.55	1.4	1.25	1.1	0.93	0.79	0.78	0.73	0.67	0.63	0.6	0.6	0.6	0.6	0.6	0.6	0.62	0.64	0.67	0.7	0.74	0.78	0.82	0.86	0.92	0.97	1.01	1.05	1.1	1.16	1.21	1.26	1.3	1.35	1.41	1.45	1.49	1.53	1.52	1.5	1.5	1.51	1.5
1346	1.6	1.6	1.58	1.6	1.59	1.59	1.57	1.59	1.4	1.27	1.12	1.01	0.84	0.86	0.83	0.78	0.7	0.66	0.62	0.61	0.64	0.68	0.74	0.78	0.82	0.88	0.93	0.98	1.04	1.11	1.14	1.18	1.22	1.24	1.24	1.24	1.24	1.23	1.24	1.28	1.31	1.39	1.47	1.54	1.62	1.69	1.72	1.73	1.73
1347	1.6	1.6	1.58	1.6	1.59	1.59	1.57	1.59	1.4	1.27	1.12	1.01	0.84	0.86	0.83	0.78	0.7	0.66	0.62	0.61	0.64	0.68	0.74	0.78	0.82	0.88	0.93	0.98	1.04	1.11	1.14	1.18	1.22	1.24	1.24	1.24	1.24	1.23	1.24	1.28	1.31	1.39	1.47	1.54	1.62	1.69	1.72	1.73	1.73
1348	1.61	1.6	1.58	1.58	1.6	1.61	1.64	1.65	1.64	1.6	1.6	1.63	1.67	1.69	1.72	1.71	1.53	1.32	1.13	0.97	0.78	0.77	0.77	0.76	0.71	0.67	0.64	0.63	0.65	0.68	0.72	0.75	0.79	0.84	0.88	0.94	1.01	1.09	1.14	1.22	1.29	1.31	1.33	1.35	1.35	1.36	1.41	1.44	1.45
1349	1.53	1.5	1.52	1.6	1.64	1.47	1.35	1.19	0.95	0.73	0.73	0.68	0.63	0.61	0.61	0.61	0.65	0.69	0.74	0.77	0.81	0.84	0.88	0.9	0.93	0.95	0.97	0.99	1.04	1.09	1.13	1.17	1.22	1.23	1.23	1.26	1.28	1.3	1.35	1.4	1.42	1.44	1.44	1.45	1.45	1.46	1.47	1.47	1.47
1350	1.53	1.5	1.52	1.6	1.64	1.47	1.35	1.19	0.95	0.73	0.73	0.68	0.63	0.61	0.61	0.61	0.65	0.69	0.74	0.77	0.81	0.84	0.88	0.9	0.93	0.95	0.97	0.99	1.04	1.09	1.13	1.17	1.22	1.23	1.23	1.26	1.28	1.3	1.35	1.4	1.42	1.44	1.44	1.45	1.45	1.46	1.47	1.47	1.47
1351	1.73	1.72	1.7	1.65	1.66	1.68	1.68	1.66	1.68	1.45	1.21	0.93	0.81	0.64	0.64	0.66	0.72	0.66	0.62	0.62	0.62	0.63	0.64	0.64	0.66	0.67	0.66	0.7	0.79	0.87	0.96	1.09	1.19	1.25	1.3	1.33	1.32	1.32	1.32	1.32	1.32	1.32	1.29	1.26	1.25	1.27	1.29	1.33	1.37
1352	1.45	1.48	1.52	1.53	1.54	1.53	1.53	1.51	1.48	1.47	1.48	1.47	1.47	1.5	1.48	1.31	1.1	0.94	0.79	0.68	0.66	0.66	0.64	0.6	0.6	0.6	0.62	0.64	0.67	0.7	0.74	0.78	0.81	0.84	0.88	0.91	0.93	0.96	0.99	1.02	1.06	1.11	1.16	1.19	1.24	1.25	1.26	1.25	1.23
1353	0.77	0.77	0.75	0.73	0.7	0.65	0.63	0.64	0.67	0.69	0.72	0.73	0.73	0.73	0.73	0.74	0.75	0.77	0.79	0.82	0.85	0.89	0.92	0.96	0.99	1.01	1.03	1.05	1.06	1.06	1.07	1.07	1.11	1.16	1.24	1.32	1.4	1.44	1.48	1.48	1.48	1.48	1.49	1.49	1.51	1.51	1.54	1.55	1.58
1354	0.77	0.77	0.75	0.73	0.7	0.65	0.63	0.64	0.67	0.69	0.72	0.73	0.73	0.73	0.73	0.74	0.75	0.77	0.79	0.82	0.85	0.89	0.92	0.96	0.99	1.01	1.03	1.05	1.06	1.06	1.07	1.07	1.11	1.16	1.24	1.32	1.4	1.44	1.48	1.48	1.48	1.48	1.49	1.49	1.51	1.51	1.54	1.55	1.58
1355	1.55	1.57	1.59	1.63	1.66	1.7	1.71	1.7	1.67	1.69	1.7	1.73	1.76	1.8	1.65	1.46	1.24	1.05	0.84	0.83	0.81	0.78	0.73	0.67	0.66	0.67	0.69	0.71	0.74	0.75	0.77	0.8	0.83	0.88	0.94	1	1.05	1.1	1.16	1.21	1.25	1.31	1.36	1.38	1.42	1.45	1.49	1.5	1.53
1356	0.93	0.75	0.78	0.78	0.77	0.74	0.69	0.65	0.63	0.64	0.65	0.67	0.71	0.76	0.82	0.89	0.96	1.03	1.07	1.12	1.14	1.18	1.22	1.26	1.3	1.35	1.4	1.44	1.45	1.51	1.54	1.57	1.63	1.65	1.66	1.66	1.69	1.71	1.76	1.8	1.8	1.8	1.8	1.78	1.73	1.68	1.65	1.64	1.67
1357	1.8	1.8	1.8	1.8	1.8	1.8	1.8	1.8	1.8	1.67	1.49	1.28	1.08	0.82	0.79	0.73	0.71	0.66	0.65	0.64	0.65	0.64	0.65	0.66	0.67	0.69	0.72	0.74	0.75	0.78	0.8	0.84	0.88	0.92	0.96	1	1	0.99	0.99	1.01	1.04	1.08	1.16	1.22	1.25	1.31	1.35	1.34	1.34
1358	1.8	1.8	1.8	1.8	1.8	1.8	1.8	1.8	1.8	1.67	1.49	1.28	1.08	0.82	0.79	0.73	0.71	0.66	0.65	0.64	0.65	0.64	0.65	0.66	0.67	0.69	0.72	0.74	0.75	0.78	0.8	0.84	0.88	0.92	0.96	1	1	0.99	0.99	1.01	1.04	1.08	1.16	1.22	1.25	1.31	1.35	1.34	1.34
1359	1.5	1.29	1.06	0.88	0.66	0.68	0.67	0.66	0.63	0.6	0.6	0.6	0.6	0.6	0.6	0.6	0.64	0.68	0.74	0.79	0.84	0.87	0.89	0.9	0.91	0.93	0.93	0.94	0.95	0.95	0.96	0.97	1	1.03	1.08	1.15	1.24	1.31	1.38	1.41	1.42	1.41	1.38	1.37	1.4	1.42	1.43	1.48	1.5
1360	1.62	1.42	1.25	1.09	0.91	0.71	0.72	0.69	0.66	0.65	0.62	0.6	0.6	0.6	0.62	0.65	0.69	0.73	0.75	0.77	0.8	0.82	0.85	0.88	0.91	0.93	0.95	0.97	0.98	1.01	1.1	1.19	1.28	1.38	1.47	1.52	1.55	1.58	1.59	1.56	1.55	1.54	1.52	1.51	1.55	1.58	1.57	1.57	1.59
1361	1.59	1.56	1.61	1.43	1.28	1.1	0.94	0.74	0.76	0.74	0.73	0.69	0.64	0.6	0.6	0.6	0.6	0.6	0.6	0.6	0.63	0.67	0.72	0.75	0.8	0.84	0.88	0.93	1	1.07	1.15	1.25	1.35	1.41	1.45	1.49	1.5	1.51	1.54	1.59	1.59	1.58	1.56	1.55	1.56	1.61	1.69	1.75	1.79
1362	1.59	1.56	1.61	1.43	1.28	1.1	0.94	0.74	0.76	0.74	0.73	0.69	0.64	0.6	0.6	0.6	0.6	0.6	0.6	0.6	0.63	0.67	0.72	0.75	0.8	0.84	0.88	0.93	1	1.07	1.15	1.25	1.35	1.41	1.45	1.49	1.5	1.51	1.54	1.59	1.59	1.58	1.56	1.55	1.56	1.61	1.69	1.75	1.79
1363	1.59	1.58	1.62	1.42	1.27	1.08	0.92	0.73	0.76	0.74	0.73	0.69	0.63	0.6	0.6	0.6	0.6	0.6	0.6	0.6	0.63	0.66	0.71	0.74	0.78	0.83	0.88	0.92	0.99	1.07	1.16	1.26	1.37	1.44	1.47	1.51	1.52	1.54	1.56	1.6	1.6	1.58	1.56	1.55	1.56	1.61	1.7	1.76	1.79
1364	0.9	0.89	0.87	0.84	0.79	0.73	0.7	0.69	0.68	0.68	0.69	0.7	0.71	0.72	0.74	0.75	0.78	0.82	0.86	0.91	0.96	1	1.04	1.08	1.1	1.12	1.14	1.17	1.2	1.25	1.28	1.32	1.34	1.38	1.38	1.41	1.44	1.45	1.45	1.46	1.49	1.51	1.55	1.61	1.67	1.69	1.71	1.73	1.7
1365	0.9	0.89	0.87	0.84	0.79	0.73	0.7	0.69	0.68	0.68	0.69	0.7	0.71	0.72	0.74	0.75	0.78	0.82	0.86	0.91	0.96	1	1.04	1.08	1.1	1.12	1.14	1.17	1.2	1.25	1.28	1.32	1.34	1.38	1.38	1.41	1.44	1.45	1.45	1.46	1.49	1.51	1.55	1.61	1.67	1.69	1.71	1.73	1.7
1366	0.74	0.75	0.75	0.74	0.73	0.71	0.71	0.7	0.71	0.71	0.7	0.69	0.69	0.69	0.69	0.69	0.7	0.72	0.75	0.78	0.83	0.88	0.93	0.98	1.01	1.04	1.05	1.05	1.04	1.02	1	0.99	0.98	0.98	1	1.03	1.08	1.12	1.17	1.23	1.29	1.35	1.38	1.41	1.45	1.47	1.47	1.5	1.53
1367	0.74	0.75	0.75	0.74	0.73	0.71	0.71	0.7	0.71	0.71	0.7	0.69	0.69	0.69	0.69	0.69	0.7	0.72	0.75	0.78	0.83	0.88	0.93	0.98	1.01	1.04	1.05	1.05	1.04	1.02	1	0.99	0.98	0.98	1	1.03	1.08	1.12	1.17	1.23	1.29	1.35	1.38	1.41	1.45	1.47	1.47	1.5	1.53
1368	1.73	1.53	1.34	1.16	0.98	0.82	0.76	0.71	0.65	0.6	0.6	0.6	0.6	0.6	0.61	0.65	0.7	0.78	0.85	0.89	0.92	0.94	0.95	0.96	0.96	1	1.01	1.06	1.12	1.19	1.25	1.32	1.36	1.38	1.39	1.41	1.41	1.4	1.41	1.41	1.42	1.44	1.48	1.5	1.56	1.58	1.58	1.6	1.61
1369	1.73	1.53	1.34	1.16	0.98	0.82	0.76	0.71	0.65	0.6	0.6	0.6	0.6	0.6	0.61	0.65	0.7	0.78	0.85	0.89	0.92	0.94	0.95	0.96	0.96	1	1.01	1.06	1.12	1.19	1.25	1.32	1.36	1.38	1.39	1.41	1.41	1.4	1.41	1.41	1.42	1.44	1.48	1.5	1.56	1.58	1.58	1.6	1.61
1370	1.69	1.73	1.79	1.69	1.48	1.28	1.11	0.89	0.8	0.8	0.78	0.72	0.66	0.64	0.63	0.66	0.67	0.71	0.72	0.72	0.72	0.73	0.75	0.78	0.83	0.87	0.91	0.95	1.01	1.05	1.11	1.16	1.23	1.3	1.33	1.38	1.42	1.42	1.42	1.49	1.47	1.42	1.39	1.33	1.24	1.21	1.22	1.24	1.27
1371	1.69	1.73	1.79	1.69	1.48	1.28	1.11	0.89	0.8	0.8	0.78	0.72	0.66	0.64	0.63	0.66	0.67	0.71	0.72	0.72	0.72	0.73	0.75	0.78	0.83	0.87	0.91	0.95	1.01	1.05	1.11	1.16	1.23	1.3	1.33	1.38	1.42	1.42	1.42	1.49	1.47	1.42	1.39	1.33	1.24	1.21	1.22	1.24	1.27
1372	1.71	1.53	1.38	1.24	1.09	0.88	0.89	0.86	0.82	0.77	0.72	0.67	0.64	0.62	0.61	0.62	0.63	0.65	0.68	0.72	0.75	0.77	0.79	0.8	0.8	0.8	0.83	0.85	0.88	0.92	0.96	0.98	1.02	1.04	1.07	1.11	1.16	1.21	1.26	1.29	1.31	1.31	1.31	1.32	1.34	1.37	1.4	1.41	1.44
1373	1.51	1.54	1.56	1.57	1.59	1.56	1.55	1.53	1.52	1.53	1.57	1.67	1.53	1.39	1.23	1.08	0.87	0.89	0.87	0.86	0.82	0.79	0.78	0.78	0.81	0.84	0.87	0.9	0.93	0.96	0.99	1.01	1.03	1.05	1.07	1.1	1.15	1.19	1.23	1.26	1.28	1.29	1.31	1.34	1.36	1.4	1.42	1.43	1.45
1374	1.12	1.18	1.34	1.52	1.72	1.63	1.52	NaN	1.33	1.11	0.83	0.81	0.8	0.77	0.74	0.73	0.72	0.71	0.71	0.71	0.72	0.75	0.78	0.82	0.87	0.92	0.94	0.96	0.97	0.97	0.97	1	1.05	1.09	1.15	1.17	1.18	1.18	1.17	1.16	1.16	1.15	1.17	1.18	1.19	1.19	1.22	1.23	1.24
1375	1.12	1.18	1.34	1.52	1.72	1.63	1.52	NaN	1.33	1.11	0.83	0.81	0.8	0.77	0.74	0.73	0.72	0.71	0.71	0.71	0.72	0.75	0.78	0.82	0.87	0.92	0.94	0.96	0.97	0.97	0.97	1	1.05	1.09	1.15	1.17	1.18	1.18	1.17	1.16	1.16	1.15	1.17	1.18	1.19	1.19	1.22	1.23	1.24
1376	0.99	0.79	0.82	0.82	0.83	0.79	0.76	0.74	0.72	0.71	0.71	0.71	0.72	0.75	0.78	0.84	0.87	0.89	0.92	0.94	0.94	0.97	1.01	1.05	1.1	1.14	1.19	1.22	1.27	1.31	1.35	1.37	1.37	1.34	1.32	1.28	1.25	1.27	1.29	1.32	1.36	1.4	1.43	1.44	1.46	1.48	1.48	1.47	1.47
1377	1.64	1.67	1.6	1.54	1.49	1.48	1.49	1.55	1.52	1.37	1.2	1.01	0.84	0.73	0.7	0.66	0.62	0.6	0.6	0.6	0.6	0.6	0.6	0.65	0.7	0.76	0.82	0.88	0.92	0.95	0.96	0.99	0.99	0.99	1	1.01	1	1.02	1.07	1.12	1.16	1.22	1.27	1.29	1.3	1.34	1.38	1.39	1.39
1378	1	0.83	0.61	0.6	0.6	0.6	0.6	0.6	0.6	0.6	0.61	0.64	0.67	0.72	0.76	0.79	0.82	0.85	0.9	0.96	1.01	1.03	1.07	1.07	1.08	1.09	1.13	1.16	1.19	1.2	1.23	1.24	1.26	1.29	1.33	1.33	1.33	1.34	1.35	1.33	1.34	1.35	1.34	1.34	1.35	1.36	1.38	1.43	1.45
1379	1	0.83	0.61	0.6	0.6	0.6	0.6	0.6	0.6	0.6	0.61	0.64	0.67	0.72	0.76	0.79	0.82	0.85	0.9	0.96	1.01	1.03	1.07	1.07	1.08	1.09	1.13	1.16	1.19	1.2	1.23	1.24	1.26	1.29	1.33	1.33	1.33	1.34	1.35	1.33	1.34	1.35	1.34	1.34	1.35	1.36	1.38	1.43	1.45
1380	0.86	0.82	0.84	0.84	0.83	0.79	0.76	0.73	0.71	0.68	0.66	0.65	0.66	0.68	0.72	0.75	0.78	0.81	0.84	0.86	0.89	0.92	0.92	0.92	0.93	0.92	0.91	0.96	1.04	1.12	1.21	1.29	1.34	1.33	1.3	1.28	1.25	1.21	1.21	1.23	1.23	1.27	1.29	1.33	1.39	1.47	1.5	1.59	1.64
1381	0.86	0.82	0.84	0.84	0.83	0.79	0.76	0.73	0.71	0.68	0.66	0.65	0.66	0.68	0.72	0.75	0.78	0.81	0.84	0.86	0.89	0.92	0.92	0.92	0.93	0.92	0.91	0.96	1.04	1.12	1.21	1.29	1.34	1.33	1.3	1.28	1.25	1.21	1.21	1.23	1.23	1.27	1.29	1.33	1.39	1.47	1.5	1.59	1.64
1382	1.03	1.07	1.09	1.13	1.17	1.19	1.23	1.27	1.27	1.25	1.23	1.21	1.2	1.23	1.26	1.3	1.35	1.39	1.39	1.39	1.4	1.39	1.37	1.37	1.39	1.4	1.41	1.42	1.45	1.42	1.42	1.45	1.49	1.5	1.55	1.56	1.53	1.51	1.51	1.51	1.51	1.51	1.52	1.54	1.57	1.58	1.63	1.61	1.57
1383	1.33	1.38	1.41	1.44	1.45	1.44	1.4	1.37	1.36	1.37	1.39	1.25	1.13	0.97	0.82	0.67	0.68	0.64	0.61	0.6	0.6	0.6	0.6	0.6	0.6	0.6	0.63	0.69	0.76	0.82	0.86	0.9	0.96	1.01	1.06	1.12	1.18	1.23	1.27	1.32	1.38	1.42	1.44	1.47	1.5	1.5	1.5	1.5	1.51
1384	1.33	1.38	1.41	1.44	1.45	1.44	1.4	1.37	1.36	1.37	1.39	1.25	1.13	0.97	0.82	0.67	0.68	0.64	0.61	0.6	0.6	0.6	0.6	0.6	0.6	0.6	0.63	0.69	0.76	0.82	0.86	0.9	0.96	1.01	1.06	1.12	1.18	1.23	1.27	1.32	1.38	1.42	1.44	1.47	1.5	1.5	1.5	1.5	1.51
1385	1.53	1.34	1.12	0.92	0.77	0.78	0.78	0.79	0.76	0.69	0.64	0.61	0.61	0.62	0.64	0.68	0.72	0.76	0.8	0.84	0.88	0.91	0.95	0.99	1.04	1.08	1.15	1.2	1.24	1.27	1.29	1.3	1.3	1.32	1.35	1.37	1.41	1.43	1.45	1.48	1.51	1.52	1.54	1.54	1.5	1.5	1.54	1.58	1.65
1386	1.04	0.89	0.86	0.8	0.74	0.67	0.63	0.6	0.6	0.6	0.65	0.71	0.78	0.85	0.93	0.99	1.04	1.09	1.14	1.17	1.19	1.23	1.3	1.4	1.47	1.53	1.56	1.54	1.51	1.5	1.5	1.51	1.52	1.52	1.53	1.53	1.54	1.57	1.6	1.62	1.64	1.66	1.67	1.69	1.71	1.71	1.72	1.72	1.71
1387	1.79	1.8	1.8	1.8	1.8	1.8	1.8	1.8	1.77	1.57	1.33	1.09	0.83	0.84	0.83	0.83	0.79	0.74	0.72	0.7	0.71	0.73	0.76	0.79	0.87	0.93	1	1.08	1.15	1.19	1.22	1.24	1.28	1.35	1.36	1.39	1.44	1.43	1.45	1.54	1.6	1.64	1.72	1.74	1.73	1.75	1.77	1.8	1.8
1388	1.79	1.8	1.8	1.8	1.8	1.8	1.8	1.8	1.77	1.57	1.33	1.09	0.83	0.84	0.83	0.83	0.79	0.74	0.72	0.7	0.71	0.73	0.76	0.79	0.87	0.93	1	1.08	1.15	1.19	1.22	1.24	1.28	1.35	1.36	1.39	1.44	1.43	1.45	1.54	1.6	1.64	1.72	1.74	1.73	1.75	1.77	1.8	1.8
1389	1.51	1.54	1.58	1.61	1.67	1.72	1.75	1.77	1.77	1.77	1.77	1.79	1.8	1.62	1.43	1.22	1.01	0.78	0.8	0.78	0.73	0.69	0.66	0.65	0.66	0.71	0.77	0.84	0.92	0.99	1.05	1.09	1.13	1.18	1.23	1.26	1.3	1.32	1.34	1.36	1.37	1.39	1.4	1.42	1.45	1.5	1.55	1.61	1.66
1390	1.51	1.54	1.58	1.61	1.67	1.72	1.75	1.77	1.77	1.77	1.77	1.79	1.8	1.62	1.43	1.22	1.01	0.78	0.8	0.78	0.73	0.69	0.66	0.65	0.66	0.71	0.77	0.84	0.92	0.99	1.05	1.09	1.13	1.18	1.23	1.26	1.3	1.32	1.34	1.36	1.37	1.39	1.4	1.42	1.45	1.5	1.55	1.61	1.66
1391	1.73	1.65	1.43	1.23	1.07	0.9	0.8	0.79	0.74	0.67	0.6	0.6	0.6	0.6	0.6	0.6	0.62	0.65	0.67	0.7	0.73	0.76	0.79	0.83	0.86	0.89	0.92	0.96	0.98	1.01	1.04	1.05	1.05	1.05	1.05	1.06	1.1	1.15	1.19	1.25	1.3	1.34	1.36	1.4	1.43	1.47	1.5	1.54	1.57
1392	1.73	1.65	1.43	1.23	1.07	0.9	0.8	0.79	0.74	0.67	0.6	0.6	0.6	0.6	0.6	0.6	0.62	0.65	0.67	0.7	0.73	0.76	0.79	0.83	0.86	0.89	0.92	0.96	0.98	1.01	1.04	1.05	1.05	1.05	1.05	1.06	1.1	1.15	1.19	1.25	1.3	1.34	1.36	1.4	1.43	1.47	1.5	1.54	1.57
1393	0.7	0.74	0.78	0.82	0.88	0.94	0.99	1.04	1.07	1.08	1.11	1.14	1.18	1.22	1.25	1.27	1.29	1.29	1.31	1.3	1.29	1.29	1.26	1.22	1.19	1.15	1.12	1.13	1.15	1.17	1.21	1.25	1.3	1.34	1.39	1.45	1.49	1.53	1.57	1.59	1.61	1.63	1.56	1.53	1.51	1.49	1.52	1.56	1.57
1394	0.7	0.74	0.78	0.82	0.88	0.94	0.99	1.04	1.07	1.08	1.11	1.14	1.18	1.22	1.25	1.27	1.29	1.29	1.31	1.3	1.29	1.29	1.26	1.22	1.19	1.15	1.12	1.13	1.15	1.17	1.21	1.25	1.3	1.34	1.39	1.45	1.49	1.53	1.57	1.59	1.61	1.63	1.56	1.53	1.51	1.49	1.52	1.56	1.57
1395	1.49	1.33	1.18	1.03	0.77	0.74	0.65	0.6	0.6	0.6	0.6	0.6	0.6	0.6	0.6	0.61	0.62	0.65	0.69	0.72	0.76	0.79	0.8	0.82	0.86	0.9	0.94	0.99	1.03	1.06	1.09	1.12	1.15	1.19	1.21	1.23	1.22	1.23	1.21	1.23	1.26	1.3	1.33	1.37	1.38	1.41	1.43	1.43	1.46
1396	0.83	0.78	0.77	0.76	0.73	0.68	0.64	0.63	0.63	0.63	0.64	0.65	0.66	0.7	0.74	0.78	0.82	0.86	0.88	0.89	0.88	0.87	0.86	0.86	0.87	0.89	0.92	0.96	1	1.07	1.12	1.19	1.24	1.29	1.32	1.37	1.41	1.43	1.45	1.45	1.42	1.39	1.37	1.33	1.33	1.35	1.38	1.45	1.52
1397	1.16	1.01	0.83	0.86	0.86	0.83	0.78	0.73	0.7	0.69	0.7	0.72	0.74	0.78	0.82	0.85	0.88	0.91	0.93	0.96	1	1.06	1.1	1.15	1.18	1.22	1.26	1.3	1.36	1.43	1.49	1.52	1.55	1.56	1.56	1.56	1.59	1.6	1.63	1.64	1.65	1.66	1.68	1.69	1.72	1.73	1.75	1.75	1.75
1398	1.5	1.47	1.49	1.5	1.53	1.57	1.6	1.62	1.45	1.28	1.1	0.93	0.78	0.76	0.73	0.66	0.6	0.6	0.6	0.6	0.6	0.61	0.69	0.76	0.83	0.88	0.92	0.95	0.98	1	1.04	1.08	1.12	1.16	1.21	1.25	1.28	1.3	1.33	1.36	1.39	1.43	1.44	1.45	1.44	1.46	1.48	1.53	1.58
1399	1.5	1.47	1.49	1.5	1.53	1.57	1.6	1.62	1.45	1.28	1.1	0.93	0.78	0.76	0.73	0.66	0.6	0.6	0.6	0.6	0.6	0.61	0.69	0.76	0.83	0.88	0.92	0.95	0.98	1	1.04	1.08	1.12	1.16	1.21	1.25	1.28	1.3	1.33	1.36	1.39	1.43	1.44	1.45	1.44	1.46	1.48	1.53	1.58
1400	1.73	1.72	1.7	1.65	1.66	1.68	1.68	1.66	1.68	1.45	1.21	0.96	0.83	0.66	0.67	0.67	0.69	0.65	0.62	0.63	0.66	0.71	0.76	0.79	0.83	0.87	0.89	0.91	0.94	0.96	1	1.06	1.16	1.25	1.32	1.39	1.41	1.36	1.34	1.31	1.26	1.23	1.24	1.25	1.27	1.28	1.3	1.32	1.36
1401	1.47	1.3	1.14	1.02	0.86	0.76	0.77	0.76	0.72	0.69	0.67	0.66	0.68	0.7	0.73	0.75	0.78	0.8	0.83	0.87	0.91	0.94	0.96	0.99	1.01	1.05	1.08	1.11	1.16	1.19	1.19	1.22	1.23	1.25	1.27	1.32	1.34	1.33	1.32	1.31	1.3	1.3	1.32	1.34	1.37	1.39	1.39	1.41	1.44
1402	1.47	1.3	1.14	1.02	0.86	0.76	0.77	0.76	0.72	0.69	0.67	0.66	0.68	0.7	0.73	0.75	0.78	0.8	0.83	0.87	0.91	0.94	0.96	0.99	1.01	1.05	1.08	1.11	1.16	1.19	1.19	1.22	1.23	1.25	1.27	1.32	1.34	1.33	1.32	1.31	1.3	1.3	1.32	1.34	1.37	1.39	1.39	1.41	1.44
1403	1.43	1.27	1.11	0.95	0.76	0.75	0.72	0.66	0.6	0.6	0.6	0.6	0.6	0.6	0.6	0.6	0.6	0.6	0.66	0.72	0.79	0.85	0.91	0.95	0.99	1.01	1.02	1.01	0.99	0.97	0.98	0.99	1.03	1.05	1.07	1.11	1.14	1.19	1.26	1.33	1.38	1.44	1.47	1.49	1.48	1.48	1.46	1.45	1.45
1404	1.43	1.27	1.11	0.95	0.76	0.75	0.72	0.66	0.6	0.6	0.6	0.6	0.6	0.6	0.6	0.6	0.6	0.6	0.66	0.72	0.79	0.85	0.91	0.95	0.99	1.01	1.02	1.01	0.99	0.97	0.98	0.99	1.03	1.05	1.07	1.11	1.14	1.19	1.26	1.33	1.38	1.44	1.47	1.49	1.48	1.48	1.46	1.45	1.45
1405	1.08	0.92	0.97	0.99	1	0.98	0.94	0.9	0.87	0.85	0.84	0.85	0.86	0.89	0.93	0.98	1.01	1.04	1.06	1.07	1.08	1.09	1.1	1.1	1.11	1.14	1.17	1.2	1.23	1.26	1.27	1.28	1.31	1.34	1.36	1.39	1.44	1.46	1.49	1.52	1.55	1.56	1.59	1.59	1.6	1.61	1.63	1.65	1.69
1406	0.72	0.66	0.61	0.6	0.6	0.6	0.6	0.6	0.6	0.6	0.61	0.67	0.74	0.8	0.86	0.9	0.92	0.94	0.95	0.96	0.98	0.99	1.02	1.06	1.1	1.15	1.2	1.24	1.27	1.29	1.3	1.33	1.36	1.41	1.48	1.53	1.58	1.63	1.66	1.69	1.71	1.74	1.73	1.76	1.76	1.77	1.78	1.8	1.8
1407	0.72	0.66	0.61	0.6	0.6	0.6	0.6	0.6	0.6	0.6	0.61	0.67	0.74	0.8	0.86	0.9	0.92	0.94	0.95	0.96	0.98	0.99	1.02	1.06	1.1	1.15	1.2	1.24	1.27	1.29	1.3	1.33	1.36	1.41	1.48	1.53	1.58	1.63	1.66	1.69	1.71	1.74	1.73	1.76	1.76	1.77	1.78	1.8	1.8
1408	0.78	0.79	0.79	0.79	0.75	0.7	0.67	0.66	0.68	0.7	0.73	0.78	0.83	0.87	0.9	0.94	0.97	1	1.05	1.1	1.14	1.18	1.22	1.25	1.28	1.32	1.36	1.39	1.41	1.43	1.42	1.43	1.44	1.43	1.46	1.49	1.53	1.58	1.64	1.69	1.75	1.77	1.78	1.79	1.8	1.8	1.8	1.8	1.8
1409	0.78	0.79	0.79	0.79	0.75	0.7	0.67	0.66	0.68	0.7	0.73	0.78	0.83	0.87	0.9	0.94	0.97	1	1.05	1.1	1.14	1.18	1.22	1.25	1.28	1.32	1.36	1.39	1.41	1.43	1.42	1.43	1.44	1.43	1.46	1.49	1.53	1.58	1.64	1.69	1.75	1.77	1.78	1.79	1.8	1.8	1.8	1.8	1.8
1410	0.78	0.79	0.79	0.8	0.76	0.71	0.69	0.68	0.7	0.71	0.75	0.79	0.83	0.87	0.9	0.93	0.96	1	1.05	1.11	1.15	1.2	1.25	1.27	1.29	1.32	1.36	1.39	1.41	1.43	1.44	1.44	1.45	1.45	1.48	1.51	1.55	1.61	1.67	1.71	1.76	1.77	1.77	1.79	1.8	1.8	1.8	1.8	1.8
1411	0.78	0.79	0.79	0.8	0.76	0.71	0.69	0.68	0.7	0.71	0.75	0.79	0.83	0.87	0.9	0.93	0.96	1	1.05	1.11	1.15	1.2	1.25	1.27	1.29	1.32	1.36	1.39	1.41	1.43	1.44	1.44	1.45	1.45	1.48	1.51	1.55	1.61	1.67	1.71	1.76	1.77	1.77	1.79	1.8	1.8	1.8	1.8	1.8
1412	1.41	1.42	1.44	1.47	1.52	1.53	1.58	1.63	1.44	1.28	1.16	0.98	0.81	0.85	0.82	0.79	0.78	0.78	0.79	0.83	0.86	0.89	0.92	0.98	1.02	1.08	1.14	1.16	1.15	1.18	1.22	1.25	1.33	1.42	1.5	1.55	1.59	1.61	1.61	1.59	1.55	1.53	1.5	1.48	1.49	1.49	1.48	1.48	1.48
1413	1.22	1.29	1.34	1.37	1.38	1.39	1.37	1.35	1.34	1.31	1.28	1.31	1.32	1.38	1.43	1.49	1.5	1.53	1.53	1.56	1.6	1.65	1.7	1.75	1.77	1.8	1.8	1.77	1.74	1.68	1.65	1.62	1.61	1.58	1.59	1.57	1.55	1.54	1.53	1.51	1.51	1.5	1.5	1.51	1.53	1.53	1.52	1.5	1.47
1414	1.23	1.09	0.8	0.79	0.75	0.71	0.64	0.6	0.6	0.6	0.6	0.6	0.61	0.65	0.68	0.72	0.75	0.77	0.81	0.85	0.89	0.93	0.98	1.03	1.08	1.11	1.17	1.21	1.24	1.28	1.33	1.36	1.4	1.41	1.43	1.46	1.46	1.46	1.48	1.5	1.51	1.55	1.58	1.59	1.6	1.63	1.67	1.72	1.76
1415	1.8	1.8	1.65	1.46	1.24	1.01	0.79	0.79	0.77	0.75	0.73	0.68	0.65	0.66	0.69	0.72	0.75	0.78	0.82	0.86	0.9	0.92	0.96	0.99	1.01	1.05	1.1	1.13	1.17	1.19	1.21	1.24	1.26	1.27	1.27	1.25	1.2	1.15	1.11	1.09	1.08	1.08	1.08	1.09	1.12	1.18	1.23	1.26	1.31
1416	1.8	1.8	1.65	1.46	1.24	1.01	0.79	0.79	0.77	0.75	0.73	0.68	0.65	0.66	0.69	0.72	0.75	0.78	0.82	0.86	0.9	0.92	0.96	0.99	1.01	1.05	1.1	1.13	1.17	1.19	1.21	1.24	1.26	1.27	1.27	1.25	1.2	1.15	1.11	1.09	1.08	1.08	1.08	1.09	1.12	1.18	1.23	1.26	1.31
1417	0.66	0.64	0.68	0.69	0.69	0.67	0.66	0.62	0.61	0.6	0.6	0.61	0.66	0.72	0.79	0.87	0.95	1	1.01	1.01	1.03	1.05	1.08	1.13	1.19	1.23	1.26	1.29	1.32	1.33	1.37	1.41	1.46	1.49	1.52	1.55	1.6	1.64	1.66	1.69	1.69	1.67	1.66	1.67	1.66	1.64	1.65	1.64	1.64
1418	1.58	1.63	1.67	1.69	1.71	1.69	1.5	1.33	1.14	0.94	0.78	0.77	0.73	0.7	0.64	0.6	0.6	0.6	0.6	0.6	0.6	0.6	0.6	0.64	0.68	0.73	0.77	0.79	0.8	0.82	0.85	0.91	0.97	1.02	1.09	1.15	1.18	1.21	1.26	1.31	1.35	1.38	1.39	1.43	1.42	1.4	1.41	1.46	1.47
1419	1.58	1.63	1.67	1.69	1.71	1.69	1.5	1.33	1.14	0.94	0.78	0.77	0.73	0.7	0.64	0.6	0.6	0.6	0.6	0.6	0.6	0.6	0.6	0.64	0.68	0.73	0.77	0.79	0.8	0.82	0.85	0.91	0.97	1.02	1.09	1.15	1.18	1.21	1.26	1.31	1.35	1.38	1.39	1.43	1.42	1.4	1.41	1.46	1.47
1420	0.93	0.8	0.67	0.64	0.63	0.66	0.62	0.6	0.6	0.6	0.6	0.6	0.62	0.65	0.68	0.7	0.71	0.73	0.74	0.76	0.78	0.81	0.84	0.86	0.89	0.93	0.97	1	1.02	1.03	1.05	1.08	1.11	1.16	1.17	1.2	1.22	1.24	1.28	1.32	1.35	1.36	1.34	1.31	1.33	1.34	1.36	1.4	1.43
1421	0.93	0.8	0.67	0.64	0.63	0.66	0.62	0.6	0.6	0.6	0.6	0.6	0.62	0.65	0.68	0.7	0.71	0.73	0.74	0.76	0.78	0.81	0.84	0.86	0.89	0.93	0.97	1	1.02	1.03	1.05	1.08	1.11	1.16	1.17	1.2	1.22	1.24	1.28	1.32	1.35	1.36	1.34	1.31	1.33	1.34	1.36	1.4	1.43
1422	1.66	1.69	1.68	1.69	1.46	1.31	1.17	1	0.8	0.83	0.83	0.79	0.74	0.7	0.68	0.69	0.71	0.74	0.77	0.82	0.84	0.89	0.94	1.02	1.06	1.11	1.14	1.16	1.19	1.24	1.29	1.32	1.37	1.37	1.36	1.36	1.37	1.36	1.37	1.39	1.4	1.4	1.41	1.41	1.41	1.42	1.42	1.43	1.45
1423	1.8	1.8	1.8	1.8	1.8	1.8	1.8	1.8	1.54	1.33	1.1	0.87	0.86	0.85	0.81	0.78	0.77	0.79	0.83	0.89	0.95	1.02	1.1	NaN	1.17	1.22	1.25	1.24	1.22	1.21	1.22	1.24	1.29	1.33	1.4	1.44	1.49	1.55	1.61	1.66	1.71	1.75	1.74	1.73	1.73	1.71	1.72	1.77	1.77
1424	1.8	1.8	1.8	1.8	1.8	1.8	1.8	1.8	1.54	1.33	1.1	0.87	0.86	0.85	0.81	0.78	0.77	0.79	0.83	0.89	0.95	1.02	1.1	NaN	1.17	1.22	1.25	1.24	1.22	1.21	1.22	1.24	1.29	1.33	1.4	1.44	1.49	1.55	1.61	1.66	1.71	1.75	1.74	1.73	1.73	1.71	1.72	1.77	1.77
1425	1.62	1.55	1.39	1.23	1.1	0.9	0.8	0.77	0.75	0.7	0.68	0.66	0.66	0.68	0.71	0.73	0.75	0.78	0.79	0.81	0.84	0.87	0.91	0.96	1.01	1.04	1.07	1.11	1.13	1.14	1.19	1.24	1.29	1.35	1.41	1.45	1.48	1.5	1.49	1.5	1.51	1.52	1.54	1.57	1.59	1.61	1.64	1.69	1.71
1426	1.62	1.55	1.39	1.23	1.1	0.9	0.8	0.77	0.75	0.7	0.68	0.66	0.66	0.68	0.71	0.73	0.75	0.78	0.79	0.81	0.84	0.87	0.91	0.96	1.01	1.04	1.07	1.11	1.13	1.14	1.19	1.24	1.29	1.35	1.41	1.45	1.48	1.5	1.49	1.5	1.51	1.52	1.54	1.57	1.59	1.61	1.64	1.69	1.71
1427	0.71	0.7	0.62	0.6	0.6	0.6	0.6	0.6	0.6	0.6	0.6	0.62	0.65	0.69	0.73	0.76	0.8	0.84	0.87	0.9	0.92	0.94	0.96	1.01	1.07	1.14	1.19	1.25	1.28	1.32	1.32	1.34	1.33	1.34	1.32	1.33	1.36	1.41	1.43	1.46	1.47	1.46	1.43	1.43	1.42	1.39	1.36	1.38	1.41
1428	1.53	1.31	1.12	0.91	0.72	0.7	0.68	0.62	0.6	0.6	0.6	0.6	0.6	0.6	0.6	0.66	0.73	0.8	0.88	0.94	0.97	1	1.03	1.05	1.08	1.12	1.15	1.15	1.15	1.15	1.15	1.16	1.17	1.2	1.22	1.24	1.24	1.28	1.32	1.35	1.36	1.38	1.36	1.34	1.31	1.29	1.25	1.22	1.19
1429	1.53	1.31	1.12	0.91	0.72	0.7	0.68	0.62	0.6	0.6	0.6	0.6	0.6	0.6	0.6	0.66	0.73	0.8	0.88	0.94	0.97	1	1.03	1.05	1.08	1.12	1.15	1.15	1.15	1.15	1.15	1.16	1.17	1.2	1.22	1.24	1.24	1.28	1.32	1.35	1.36	1.38	1.36	1.34	1.31	1.29	1.25	1.22	1.19
1430	1.53	1.53	1.51	1.49	1.51	1.54	1.56	1.58	1.58	1.55	1.41	1.22	1.09	0.94	0.79	0.76	0.73	0.68	0.63	0.61	0.6	0.6	0.61	0.63	0.66	0.7	0.74	0.8	0.85	0.9	0.94	0.97	0.98	0.99	1.01	1.04	1.07	1.12	1.16	1.2	1.25	1.3	1.35	1.42	1.46	1.49	1.48	1.45	1.42
1431	1.47	1.49	1.52	1.55	1.58	1.58	1.57	1.54	1.34	1.16	0.96	0.83	0.71	0.75	0.79	0.83	0.79	0.76	0.73	0.7	0.69	0.68	0.69	0.71	0.75	0.82	0.9	0.96	1.05	1.14	1.21	1.29	1.36	1.4	1.42	1.42	1.36	1.35	1.34	1.32	1.34	1.41	1.43	1.46	1.49	1.51	1.55	1.55	1.53
1432	1.47	1.49	1.52	1.55	1.58	1.58	1.57	1.54	1.34	1.16	0.96	0.83	0.71	0.75	0.79	0.83	0.79	0.76	0.73	0.7	0.69	0.68	0.69	0.71	0.75	0.82	0.9	0.96	1.05	1.14	1.21	1.29	1.36	1.4	1.42	1.42	1.36	1.35	1.34	1.32	1.34	1.41	1.43	1.46	1.49	1.51	1.55	1.55	1.53
1433	1.53	1.52	1.52	1.55	1.38	1.23	1.09	0.95	0.8	0.83	0.84	0.84	0.82	0.79	0.77	0.76	0.78	0.81	0.83	0.83	0.85	0.84	0.84	0.85	0.89	0.93	0.97	1.01	1.04	1.07	1.09	1.14	1.19	1.24	1.3	1.33	1.31	1.27	1.27	1.28	1.31	1.33	1.37	1.37	1.41	1.4	1.45	1.47	1.5
1434	1.76	1.74	1.72	1.73	1.72	1.74	1.79	1.61	1.42	1.26	1.09	0.89	0.88	0.83	0.79	0.72	0.68	0.67	0.68	0.73	0.82	0.88	0.93	1	1.06	1.08	1.12	1.15	1.18	1.2	1.24	1.29	1.37	1.43	1.48	1.5	1.5	1.48	1.48	1.52	1.57	1.62	1.66	1.71	1.72	1.73	1.72	1.74	1.71
1435	1.76	1.74	1.72	1.73	1.72	1.74	1.79	1.61	1.42	1.26	1.09	0.89	0.88	0.83	0.79	0.72	0.68	0.67	0.68	0.73	0.82	0.88	0.93	1	1.06	1.08	1.12	1.15	1.18	1.2	1.24	1.29	1.37	1.43	1.48	1.5	1.5	1.48	1.48	1.52	1.57	1.62	1.66	1.71	1.72	1.73	1.72	1.74	1.71
1436	1.35	1.35	1.37	1.44	1.38	1.21	1.03	0.83	0.61	0.6	0.6	0.6	0.64	0.61	0.6	0.6	0.6	0.6	0.61	0.63	0.67	0.68	0.7	0.72	0.76	0.79	0.82	0.84	0.88	0.89	0.9	0.93	0.96	0.99	1.06	1.13	1.17	1.19	1.21	1.19	1.2	1.22	1.25	1.27	1.27	1.22	1.2	1.23	1.25
1437	0.6	0.6	0.6	0.6	0.6	0.6	0.6	0.6	0.6	0.66	0.71	0.76	0.8	0.83	0.86	0.88	0.9	0.93	0.95	0.98	1	1.01	1.02	1.04	1.07	1.11	1.16	1.22	1.27	1.32	1.37	1.42	1.44	1.45	1.46	1.46	1.47	1.5	1.51	1.53	1.55	1.54	1.56	1.6	1.58	1.57	1.58	1.57	1.54
1438	0.6	0.6	0.6	0.6	0.6	0.6	0.6	0.6	0.6	0.66	0.71	0.76	0.8	0.83	0.86	0.88	0.9	0.93	0.95	0.98	1	1.01	1.02	1.04	1.07	1.11	1.16	1.22	1.27	1.32	1.37	1.42	1.44	1.45	1.46	1.46	1.47	1.5	1.51	1.53	1.55	1.54	1.56	1.6	1.58	1.57	1.58	1.57	1.54
1439	1.8	1.8	1.8	1.8	1.8	1.8	1.8	1.8	1.54	1.33	1.1	0.87	0.86	0.84	0.8	0.76	0.75	0.77	0.81	0.87	0.93	0.99	1.05	1.08	1.12	1.16	1.19	1.21	1.23	1.25	1.27	1.28	1.3	1.33	1.36	1.39	1.43	1.47	1.49	1.53	1.56	1.58	1.61	1.66	1.7	1.76	1.8	1.8	1.8
1440	1.09	0.93	0.75	0.75	0.72	0.69	0.65	0.6	0.6	0.6	0.6	0.6	0.6	0.6	0.63	0.66	0.7	0.74	0.78	0.82	0.86	0.91	0.95	0.97	1	1.02	1.02	1.03	1.05	1.06	1.08	1.09	1.11	1.12	1.14	1.19	1.25	1.3	1.37	1.41	1.45	1.45	1.46	1.46	1.47	1.49	1.53	1.52	1.5
1441	1.09	0.93	0.75	0.75	0.72	0.69	0.65	0.6	0.6	0.6	0.6	0.6	0.6	0.6	0.63	0.66	0.7	0.74	0.78	0.82	0.86	0.91	0.95	0.97	1	1.02	1.02	1.03	1.05	1.06	1.08	1.09	1.11	1.12	1.14	1.19	1.25	1.3	1.37	1.41	1.45	1.45	1.46	1.46	1.47	1.49	1.53	1.52	1.5
1442	1.06	0.89	0.72	0.72	0.7	0.68	0.65	0.6	0.6	0.6	0.6	0.6	0.6	0.6	0.63	0.67	0.71	0.75	0.78	0.82	0.87	0.91	0.94	0.97	0.99	1.01	1.01	1.02	1.03	1.05	1.06	1.08	1.09	1.11	1.13	1.19	1.23	1.29	1.34	1.38	1.4	1.41	1.42	1.42	1.43	1.45	1.49	1.49	1.47
1443	1.06	0.89	0.72	0.72	0.7	0.68	0.65	0.6	0.6	0.6	0.6	0.6	0.6	0.6	0.63	0.67	0.71	0.75	0.78	0.82	0.87	0.91	0.94	0.97	0.99	1.01	1.01	1.02	1.03	1.05	1.06	1.08	1.09	1.11	1.13	1.19	1.23	1.29	1.34	1.38	1.4	1.41	1.42	1.42	1.43	1.45	1.49	1.49	1.47
1444	1.31	1.36	1.36	1.36	1.33	1.34	1.31	1.37	1.26	1.18	1.03	0.9	0.72	0.71	0.67	0.66	0.63	0.6	0.6	0.62	0.64	0.67	0.7	0.73	0.76	0.76	0.76	0.77	0.83	0.89	1	1.12	1.24	1.3	1.36	1.4	1.41	1.42	1.44	1.47	1.49	1.52	1.55	1.56	1.58	1.63	1.68	1.73	1.77
1445	1.31	1.36	1.36	1.36	1.33	1.34	1.31	1.37	1.26	1.18	1.03	0.9	0.72	0.71	0.67	0.66	0.63	0.6	0.6	0.62	0.64	0.67	0.7	0.73	0.76	0.76	0.76	0.77	0.83	0.89	1	1.12	1.24	1.3	1.36	1.4	1.41	1.42	1.44	1.47	1.49	1.52	1.55	1.56	1.58	1.63	1.68	1.73	1.77
1446	0.6	0.6	0.6	0.6	0.6	0.6	0.6	0.6	0.6	0.6	0.6	0.6	0.6	0.62	0.67	0.73	0.76	0.8	0.83	0.87	0.9	0.94	0.97	1	1.01	1	0.99	0.96	0.95	0.94	0.93	0.93	0.95	0.96	0.98	1	1.04	1.06	1.09	1.11	1.15	1.18	1.2	1.23	1.25	1.3	1.33	1.37	1.39
1447	1.52	1.51	1.47	1.44	1.44	1.44	1.46	1.49	1.45	1.21	1.03	0.82	0.67	0.6	0.6	0.6	0.6	0.6	0.6	0.6	0.6	0.6	0.6	0.63	0.68	0.72	0.74	0.78	0.8	0.82	0.84	0.87	0.89	0.91	0.92	0.95	0.96	0.99	0.99	1	1.02	1.03	1.02	1.04	1.07	1.09	1.1	1.11	1.14
1448	1.52	1.51	1.47	1.44	1.44	1.44	1.46	1.49	1.45	1.21	1.03	0.82	0.67	0.6	0.6	0.6	0.6	0.6	0.6	0.6	0.6	0.6	0.6	0.63	0.68	0.72	0.74	0.78	0.8	0.82	0.84	0.87	0.89	0.91	0.92	0.95	0.96	0.99	0.99	1	1.02	1.03	1.02	1.04	1.07	1.09	1.1	1.11	1.14
1449	0.6	0.6	0.6	0.6	0.6	0.6	0.6	0.6	0.6	0.6	0.6	0.6	0.6	0.6	0.62	0.69	0.69	0.68	0.67	0.71	0.71	0.77	0.81	0.85	0.83	0.86	0.86	0.86	0.87	0.92	0.94	0.97	1	0.99	0.98	0.99	1.01	1.04	1.09	1.13	1.16	1.17	1.13	1.14	1.14	1.11	1.1	1.14	1.15
1450	1.46	1.45	1.44	1.49	1.37	1.24	1.05	0.92	0.73	0.7	0.67	0.65	0.6	0.6	0.6	0.6	0.61	0.65	0.71	0.76	0.81	0.84	0.87	0.9	0.92	0.94	0.97	1.02	1.05	1.09	1.17	1.23	1.29	1.34	1.4	1.41	1.41	1.41	1.42	1.43	1.45	1.48	1.5	1.52	1.55	1.6	1.62	1.65	1.68
1451	0.6	0.6	0.6	0.6	0.6	0.6	0.6	0.6	0.6	0.6	0.62	0.65	0.68	0.7	0.74	0.79	0.84	0.88	0.92	0.94	0.94	0.91	0.9	0.89	0.9	0.93	0.95	0.96	0.98	1	1.02	1.07	1.14	1.2	1.22	1.24	1.25	1.26	1.28	1.33	1.38	1.43	1.49	1.51	1.51	1.53	1.56	1.54	1.56
1452	1.57	1.38	1.2	1.07	0.93	0.8	0.8	0.83	0.85	0.85	0.86	0.85	0.84	0.86	0.87	0.87	0.88	0.92	0.92	0.95	1.03	1.1	1.13	1.19	1.24	1.25	1.27	1.32	1.36	1.4	1.44	1.47	1.51	1.53	1.53	1.52	1.48	1.42	1.38	1.35	1.35	1.39	1.43	1.45	1.47	1.5	1.51	1.52	1.56
1453	1.57	1.38	1.2	1.07	0.93	0.8	0.8	0.83	0.85	0.85	0.86	0.85	0.84	0.86	0.87	0.87	0.88	0.92	0.92	0.95	1.03	1.1	1.13	1.19	1.24	1.25	1.27	1.32	1.36	1.4	1.44	1.47	1.51	1.53	1.53	1.52	1.48	1.42	1.38	1.35	1.35	1.39	1.43	1.45	1.47	1.5	1.51	1.52	1.56
1454	1.49	1.58	1.42	1.25	1.14	0.98	0.75	0.77	0.77	0.73	0.67	0.61	0.6	0.6	0.6	0.6	0.6	0.6	0.6	0.6	0.64	0.69	0.75	0.82	0.89	0.95	1.03	1.1	1.11	1.1	1.1	1.09	1.08	1.11	1.14	1.16	1.18	1.21	1.22	1.25	1.28	1.31	1.34	1.38	1.42	1.44	1.47	1.48	1.49
1455	0.76	0.74	0.7	0.65	0.62	0.6	0.6	0.6	0.6	0.62	0.64	0.67	0.7	0.73	0.78	0.83	0.89	0.93	0.99	1.03	1.06	1.09	1.12	1.12	1.14	1.17	1.17	1.16	1.16	1.16	1.15	1.19	1.24	1.29	1.36	1.44	1.51	1.59	1.62	1.64	1.62	1.57	1.51	1.5	1.49	1.5	1.54	1.58	1.63
1456	1.44	1.49	1.57	1.62	1.67	1.71	1.61	1.44	1.25	1.07	0.9	0.86	0.84	0.82	0.79	0.73	0.67	0.64	0.63	0.63	0.66	0.71	0.77	0.83	0.88	0.91	0.94	0.96	0.98	1.02	1.06	1.1	1.16	1.22	1.27	1.31	1.34	1.37	1.39	1.4	1.42	1.43	1.45	1.47	1.49	1.51	1.53	1.54	1.58
1457	1.58	1.6	1.58	1.43	1.27	1.1	0.94	0.81	0.79	0.77	0.75	0.7	0.64	0.61	0.61	0.63	0.65	0.67	0.68	0.71	0.73	0.76	0.8	0.86	0.93	1.01	1.1	1.19	1.29	1.38	1.44	1.47	1.5	1.49	1.46	1.42	1.39	1.35	1.31	1.29	1.27	1.25	1.24	1.23	1.21	1.22	1.25	1.29	1.34
1458	1.58	1.6	1.58	1.43	1.27	1.1	0.94	0.81	0.79	0.77	0.75	0.7	0.64	0.61	0.61	0.63	0.65	0.67	0.68	0.71	0.73	0.76	0.8	0.86	0.93	1.01	1.1	1.19	1.29	1.38	1.44	1.47	1.5	1.49	1.46	1.42	1.39	1.35	1.31	1.29	1.27	1.25	1.24	1.23	1.21	1.22	1.25	1.29	1.34
1459	0.79	0.78	0.76	0.74	0.68	0.64	0.63	0.64	0.68	0.71	0.76	0.79	0.82	0.84	0.86	0.88	0.92	0.97	1.01	1.06	1.13	1.19	1.21	1.25	1.27	1.26	1.25	1.24	1.23	1.22	1.2	1.19	1.2	1.23	1.27	1.36	1.42	1.47	1.49	1.5	1.47	1.47	1.46	1.48	1.51	1.55	1.57	1.61	1.63
1460	1.39	1.22	1.01	0.78	0.79	0.76	0.71	0.68	0.62	0.6	0.6	0.6	0.6	0.61	0.63	0.67	0.71	0.76	0.82	0.86	0.89	0.93	0.95	0.97	0.99	1.02	1.05	1.1	1.16	1.22	1.27	1.3	1.34	1.34	1.33	1.34	1.34	1.32	1.31	1.31	1.31	1.32	1.32	1.34	1.38	1.4	1.43	1.45	1.47
1461	0.72	0.68	0.62	0.6	0.6	0.6	0.6	0.6	0.6	0.6	0.63	0.68	0.72	0.77	0.82	0.88	0.92	0.96	1	1.02	1.06	1.1	1.12	1.14	1.18	1.21	1.24	1.28	1.3	1.33	1.32	1.3	1.28	1.29	1.29	1.32	1.35	1.37	1.36	1.33	1.3	1.28	1.29	1.3	1.33	1.37	1.41	1.42	1.43
1462	1.8	1.8	1.8	1.8	1.8	1.8	1.8	1.8	1.8	1.71	1.49	1.3	1.08	0.85	0.88	0.88	0.84	0.79	0.72	0.67	0.64	0.63	0.64	0.66	0.68	0.71	0.75	0.78	0.81	0.85	0.9	0.96	1.01	1.07	1.12	1.16	1.19	1.24	1.29	1.32	1.33	1.38	1.4	1.4	1.44	1.47	1.48	1.5	1.53
1463	0.64	0.6	0.6	0.6	0.6	0.6	0.6	0.6	0.63	0.66	0.69	0.72	0.75	0.78	0.81	0.86	0.88	0.91	0.95	1	1.05	1.1	1.14	1.16	1.18	1.18	1.16	1.16	1.17	1.17	1.19	1.22	1.28	1.32	1.36	1.39	1.42	1.44	1.49	1.53	1.57	1.59	1.55	1.55	1.53	1.49	1.48	1.54	1.56
1464	1.51	1.37	1.26	1.14	1.02	0.86	0.89	0.88	0.85	0.84	0.84	0.88	0.92	0.96	1.01	1.04	1.05	1.07	1.09	1.12	1.15	1.17	1.19	1.22	1.26	1.3	1.34	1.37	1.41	1.45	1.48	1.51	1.56	1.59	1.6	1.6	1.64	1.63	1.63	1.63	1.63	1.61	1.62	1.64	1.65	1.66	1.67	1.69	1.68
1465	1.8	1.8	1.8	1.8	1.8	1.8	1.7	1.49	1.26	1.07	0.84	0.84	0.81	0.79	0.75	0.7	0.66	0.66	0.66	0.68	0.7	0.74	0.78	0.82	0.86	0.9	0.93	0.96	1	1.03	1.05	1.07	1.09	1.12	1.15	1.2	1.25	1.31	1.37	1.41	1.44	1.47	1.48	1.48	1.5	1.53	1.52	1.53	1.54
1466	0.96	0.8	0.71	0.68	0.64	0.6	0.6	0.6	0.6	0.6	0.6	0.6	0.65	0.71	0.77	0.82	0.88	0.93	0.99	1.04	1.1	1.14	1.17	1.18	1.2	1.21	1.22	1.24	1.26	1.27	1.29	1.31	1.34	1.35	1.38	1.41	1.43	1.46	1.49	1.51	1.54	1.56	1.56	1.57	1.59	1.6	1.6	1.63	1.64
1467	0.83	0.84	0.81	0.76	0.72	0.69	0.68	0.7	0.72	0.74	0.76	0.78	0.82	0.86	0.89	0.94	0.97	1	1.02	1.05	1.08	1.12	1.14	1.18	1.22	1.24	1.27	1.32	1.36	1.4	1.44	1.47	1.47	1.46	1.45	1.43	1.43	1.44	1.48	1.53	1.6	1.66	1.71	1.76	1.8	1.8	1.8	1.8	1.8
1468	1.56	1.61	1.65	1.66	1.49	1.31	1.14	0.98	0.79	0.77	0.75	0.72	0.68	0.65	0.64	0.64	0.64	0.65	0.68	0.7	0.71	0.73	0.75	0.78	0.81	0.84	0.9	0.96	1.01	1.07	1.15	1.21	1.28	1.34	1.39	1.44	1.47	1.47	1.49	1.49	1.48	1.51	1.5	1.52	1.56	1.59	1.57	1.6	1.6
1469	0.6	0.62	0.65	0.69	0.74	0.78	0.82	0.85	0.88	0.92	0.95	0.99	1.03	1.07	1.1	1.13	1.15	1.16	1.18	1.19	1.22	1.24	1.27	1.3	1.3	1.31	1.3	1.31	1.32	1.33	1.34	1.37	1.38	1.4	1.43	1.46	1.49	1.5	1.53	1.54	1.55	1.55	1.58	1.6	1.63	1.66	1.69	1.69	1.68
1470	0.6	0.62	0.65	0.69	0.74	0.78	0.82	0.85	0.88	0.92	0.95	0.99	1.03	1.07	1.1	1.13	1.15	1.16	1.18	1.19	1.22	1.24	1.27	1.3	1.3	1.31	1.3	1.31	1.32	1.33	1.34	1.37	1.38	1.4	1.43	1.46	1.49	1.5	1.53	1.54	1.55	1.55	1.58	1.6	1.63	1.66	1.69	1.69	1.68
1471	0.86	0.84	0.82	0.79	0.8	0.81	0.85	0.9	0.95	0.99	1.03	1.07	1.09	1.11	1.14	1.16	1.2	1.23	1.25	1.26	1.27	1.27	1.26	1.28	1.32	1.35	1.39	1.44	1.46	1.47	1.45	1.42	1.39	1.37	1.34	1.34	1.31	1.28	1.26	1.24	1.22	1.22	1.24	1.25	1.27	1.29	1.31	1.32	1.32
1472	1.6	1.65	1.48	1.34	1.13	0.94	0.72	0.71	0.68	0.69	0.64	0.6	0.6	0.6	0.6	0.6	0.62	0.65	0.67	0.68	0.71	0.74	0.77	0.79	0.81	0.84	0.85	0.87	0.9	0.93	0.96	1.02	1.07	1.09	1.1	1.09	1.06	1.05	1.08	1.13	1.17	1.23	1.28	1.31	1.34	1.35	1.36	1.37	1.38
1473	1.44	1.5	1.36	1.22	1.04	0.87	0.67	0.66	0.66	0.68	0.65	0.62	0.6	0.6	0.6	0.62	0.64	0.66	0.68	0.69	0.71	0.74	0.77	0.79	0.82	0.84	0.84	0.85	0.88	0.9	0.94	0.99	1.04	1.06	1.07	1.05	1.02	1	1.03	1.06	1.11	1.15	1.19	1.21	1.22	1.23	1.24	1.26	1.28
1474	0.6	0.6	0.6	0.6	0.6	0.6	0.6	0.6	0.6	0.6	0.63	0.67	0.71	0.74	0.78	0.8	0.84	0.86	0.88	0.9	0.92	0.93	0.93	0.94	0.94	0.96	1	1.04	1.1	1.16	1.22	1.25	1.29	1.3	1.31	1.3	1.3	1.3	1.3	1.32	1.36	1.37	1.4	1.44	1.47	1.48	1.47	1.47	1.43
1475	0.6	0.6	0.6	0.6	0.6	0.6	0.6	0.6	0.6	0.6	0.63	0.67	0.71	0.74	0.78	0.8	0.84	0.86	0.88	0.9	0.92	0.93	0.93	0.94	0.94	0.96	1	1.04	1.1	1.16	1.22	1.25	1.29	1.3	1.31	1.3	1.3	1.3	1.3	1.32	1.36	1.37	1.4	1.44	1.47	1.48	1.47	1.47	1.43
1476	0.6	0.6	0.6	0.6	0.6	0.62	0.63	0.65	0.66	0.67	0.69	0.72	0.74	0.78	0.82	0.88	0.9	0.93	0.97	0.99	1	1.04	1.07	1.09	1.13	1.19	1.21	1.23	1.25	1.24	1.23	1.24	1.23	1.24	1.26	1.26	1.25	1.26	1.26	1.26	1.26	1.29	1.31	1.35	1.44	1.49	1.5	1.53	1.55
1477	1.78	1.76	1.75	1.52	1.32	1.06	0.9	0.68	0.66	0.61	0.64	0.6	0.6	0.6	0.6	0.62	0.67	0.71	0.74	0.77	0.8	0.82	0.84	0.9	0.96	1.02	1.07	1.12	1.14	1.15	1.17	1.21	1.24	1.28	1.31	1.32	1.32	1.32	1.31	1.31	1.31	1.31	1.33	1.35	1.37	1.39	1.41	1.4	1.37
1478	1.78	1.76	1.75	1.52	1.32	1.06	0.9	0.68	0.66	0.61	0.64	0.6	0.6	0.6	0.6	0.62	0.67	0.71	0.74	0.77	0.8	0.82	0.84	0.9	0.96	1.02	1.07	1.12	1.14	1.15	1.17	1.21	1.24	1.28	1.31	1.32	1.32	1.32	1.31	1.31	1.31	1.31	1.33	1.35	1.37	1.39	1.41	1.4	1.37
1479	0.88	0.92	0.97	1.01	1.04	1.04	1.03	1.02	0.99	0.96	0.99	1.03	1.08	1.14	1.22	1.29	1.32	1.35	1.38	1.39	1.4	1.43	1.48	1.51	1.54	1.58	1.62	1.64	1.68	1.71	1.74	1.76	1.76	1.76	1.76	1.76	1.77	1.8	1.8	1.8	1.8	1.8	1.8	1.8	1.8	1.8	1.79	1.77	1.78
1480	1.58	1.65	1.5	1.32	1.09	0.87	0.69	0.7	0.71	0.75	0.75	0.71	0.68	0.68	0.7	0.72	0.75	0.77	0.8	0.83	0.86	0.9	0.94	0.98	1.02	1.06	1.08	1.12	1.16	1.19	1.24	1.29	1.34	1.38	1.43	1.45	1.48	1.49	1.49	1.49	1.51	1.54	1.56	1.59	1.61	1.63	1.64	1.66	1.69
1481	1.58	1.65	1.5	1.32	1.09	0.87	0.69	0.7	0.71	0.75	0.75	0.71	0.68	0.68	0.7	0.72	0.75	0.77	0.8	0.83	0.86	0.9	0.94	0.98	1.02	1.06	1.08	1.12	1.16	1.19	1.24	1.29	1.34	1.38	1.43	1.45	1.48	1.49	1.49	1.49	1.51	1.54	1.56	1.59	1.61	1.63	1.64	1.66	1.69
1482	0.77	0.78	0.77	0.76	0.71	0.65	0.6	0.6	0.6	0.62	0.66	0.72	0.78	0.85	0.9	0.95	0.98	0.98	1	1.03	1.06	1.1	1.15	1.18	1.2	1.21	1.22	1.23	1.25	1.26	1.28	1.3	1.32	1.36	1.42	1.45	1.46	1.46	1.45	1.43	1.42	1.46	1.49	1.52	1.55	1.59	1.6	1.63	1.69
1483	0.77	0.78	0.77	0.76	0.71	0.65	0.6	0.6	0.6	0.62	0.66	0.72	0.78	0.85	0.9	0.95	0.98	0.98	1	1.03	1.06	1.1	1.15	1.18	1.2	1.21	1.22	1.23	1.25	1.26	1.28	1.3	1.32	1.36	1.42	1.45	1.46	1.46	1.45	1.43	1.42	1.46	1.49	1.52	1.55	1.59	1.6	1.63	1.69
1484	0.79	0.71	0.67	0.64	0.6	0.6	0.6	0.6	0.6	0.6	0.6	0.6	0.6	0.6	0.63	0.66	0.7	0.76	0.81	0.84	0.88	0.91	0.96	0.98	0.99	0.99	1	1.04	1.06	1.11	1.17	1.25	1.31	1.38	1.4	1.39	1.33	1.28	1.25	1.26	1.27	1.28	1.27	1.27	1.27	1.25	1.23	1.24	1.24
1485	0.63	0.71	0.77	0.8	0.8	0.82	0.85	0.85	0.89	0.94	0.99	1.04	1.11	1.2	1.3	1.38	1.41	1.41	1.4	1.39	1.43	1.52	1.62	1.69	1.72	1.72	1.71	1.69	1.65	1.64	1.63	1.63	1.66	1.69	1.7	1.74	1.76	1.77	1.79	1.8	1.8	1.79	1.78	1.8	1.8	1.8	1.8	1.8	1.8
1486	0.74	0.77	0.8	0.82	0.84	0.87	0.88	0.9	0.93	0.95	0.99	1.03	1.06	1.1	1.15	1.2	1.24	1.27	1.28	1.29	1.3	1.3	1.31	1.34	1.37	1.39	1.41	1.44	1.46	1.48	1.52	1.55	1.57	1.57	1.56	1.55	1.51	1.49	1.47	1.45	1.45	1.45	1.48	1.5	1.52	1.53	1.56	1.57	1.6
1487	0.74	0.77	0.8	0.82	0.84	0.87	0.88	0.9	0.93	0.95	0.99	1.03	1.06	1.1	1.15	1.2	1.24	1.27	1.28	1.29	1.3	1.3	1.31	1.34	1.37	1.39	1.41	1.44	1.46	1.48	1.52	1.55	1.57	1.57	1.56	1.55	1.51	1.49	1.47	1.45	1.45	1.45	1.48	1.5	1.52	1.53	1.56	1.57	1.6
1488	1.68	1.47	1.23	0.95	0.77	0.64	0.67	0.7	0.75	0.72	0.7	0.69	0.7	0.72	0.75	0.79	0.83	0.87	0.91	0.96	1	1.05	1.09	1.13	1.18	1.22	1.26	1.31	1.36	1.4	1.45	1.48	1.5	1.51	1.52	1.54	1.53	1.57	1.59	1.62	1.63	1.65	1.61	1.6	1.58	1.58	1.6	1.64	1.66
1489	1.3	1.12	0.93	0.77	0.79	0.8	0.77	0.73	0.68	0.63	0.6	0.6	0.6	0.61	0.63	0.65	0.68	0.68	0.71	0.72	0.74	0.76	0.8	0.83	0.88	0.94	1	1.06	1.11	1.15	1.18	1.21	1.24	1.27	1.29	1.3	1.3	1.27	1.27	1.26	1.29	1.35	1.43	1.51	1.57	1.63	1.68	1.71	1.74
1490	1.68	1.47	1.23	0.95	0.77	0.64	0.67	0.7	0.75	0.72	0.7	0.69	0.7	0.72	0.75	0.79	0.83	0.87	0.91	0.96	1	1.05	1.09	1.13	1.18	1.22	1.26	1.31	1.36	1.4	1.45	1.48	1.5	1.51	1.52	1.54	1.53	1.57	1.59	1.62	1.63	1.65	1.61	1.6	1.58	1.58	1.6	1.64	1.66
1491	1.3	1.12	0.93	0.77	0.79	0.8	0.77	0.73	0.68	0.63	0.6	0.6	0.6	0.61	0.63	0.65	0.68	0.68	0.71	0.72	0.74	0.76	0.8	0.83	0.88	0.94	1	1.06	1.11	1.15	1.18	1.21	1.24	1.27	1.29	1.3	1.3	1.27	1.27	1.26	1.29	1.35	1.43	1.51	1.57	1.63	1.68	1.71	1.74
1492	1.8	1.8	1.76	1.56	1.35	1.13	0.93	0.84	0.83	0.82	0.8	0.74	0.7	0.68	0.68	0.7	0.73	0.78	0.83	0.88	0.94	0.97	1.02	1.06	1.1	1.13	1.17	1.2	1.21	1.24	1.25	1.28	1.32	1.39	1.44	1.48	1.53	1.57	1.59	1.6	1.61	1.6	1.57	1.53	1.48	1.44	1.46	1.49	1.51
1493	1.56	1.61	1.65	1.66	1.49	1.31	1.09	0.93	0.73	0.71	0.68	0.68	0.64	0.61	0.61	0.62	0.64	0.66	0.69	0.73	0.76	0.79	0.83	0.87	0.9	0.94	0.98	1.03	1.06	1.1	1.16	1.26	1.35	1.43	1.5	1.54	1.53	1.53	1.58	1.65	1.72	1.8	1.8	1.8	1.8	1.8	1.8	1.8	1.8
1494	1.3	1.16	1.04	0.83	0.84	0.81	0.78	0.73	0.68	0.65	0.63	0.64	0.66	0.69	0.74	0.8	0.84	0.89	0.93	0.96	0.99	1.02	1.05	1.07	1.11	1.15	1.18	1.23	1.28	1.31	1.34	1.39	1.41	1.42	1.43	1.45	1.48	1.51	1.53	1.55	1.59	1.61	1.64	1.68	1.73	1.76	1.79	1.8	1.8
1495	1.3	1.16	1.04	0.83	0.84	0.81	0.78	0.73	0.68	0.65	0.63	0.64	0.66	0.69	0.74	0.8	0.84	0.89	0.93	0.96	0.99	1.02	1.05	1.07	1.11	1.15	1.18	1.23	1.28	1.31	1.34	1.39	1.41	1.42	1.43	1.45	1.48	1.51	1.53	1.55	1.59	1.61	1.64	1.68	1.73	1.76	1.79	1.8	1.8
1496	0.72	0.74	0.76	0.78	0.8	0.82	0.86	0.9	0.94	1	1.06	1.09	1.11	1.12	1.14	1.13	1.15	1.16	1.16	1.15	1.14	1.13	1.13	1.12	1.12	1.12	1.11	1.11	1.14	1.16	1.19	1.23	1.27	1.31	1.37	1.44	1.48	1.53	1.54	1.55	1.54	1.55	1.53	1.53	1.54	1.55	1.56	1.57	1.54
1497	0.99	0.84	0.73	0.75	0.72	0.72	0.66	0.61	0.6	0.6	0.6	0.6	0.6	0.64	0.7	0.76	0.82	0.88	0.94	0.97	1	1.02	1.04	1.06	1.11	1.15	1.2	1.23	1.24	1.25	1.26	1.26	1.27	1.28	1.32	1.34	1.37	1.39	1.42	1.43	1.45	1.47	1.52	1.57	1.6	1.64	1.65	1.65	1.64
1498	0.68	0.68	0.68	0.68	0.69	0.69	0.68	0.69	0.7	0.71	0.72	0.73	0.72	0.71	0.71	0.72	0.75	0.79	0.82	0.87	0.93	0.99	1.04	1.09	1.11	1.12	1.12	1.12	1.14	1.15	1.16	1.18	1.2	1.21	1.24	1.28	1.32	1.36	1.4	1.42	1.45	1.46	1.48	1.49	1.51	1.5	1.52	1.53	1.58
1499	0.68	0.68	0.68	0.68	0.69	0.69	0.68	0.69	0.7	0.71	0.72	0.73	0.72	0.71	0.71	0.72	0.75	0.79	0.82	0.87	0.93	0.99	1.04	1.09	1.11	1.12	1.12	1.12	1.14	1.15	1.16	1.18	1.2	1.21	1.24	1.28	1.32	1.36	1.4	1.42	1.45	1.46	1.48	1.49	1.51	1.5	1.52	1.53	1.58
1500	1.8	1.57	1.35	1.09	0.85	0.85	0.84	0.8	0.76	0.7	0.65	0.62	0.6	0.6	0.61	0.64	0.68	0.72	0.76	0.82	0.86	0.89	0.93	0.97	0.99	1.02	1.07	1.11	1.15	1.19	1.22	1.21	1.21	1.22	1.2	1.2	1.22	1.28	1.32	1.38	1.43	1.5	1.52	1.55	1.56	1.6	1.61	1.62	1.62
1501	1.37	1.41	1.47	1.51	1.55	1.56	1.58	1.61	1.67	1.5	1.37	1.23	1.07	0.88	0.91	0.89	0.86	0.82	0.79	0.77	0.78	0.79	0.8	0.84	0.88	0.94	1	1.04	1.07	1.09	1.09	1.1	1.14	1.18	1.21	1.25	1.32	1.36	1.42	1.47	1.52	1.53	1.56	1.57	1.59	1.6	1.61	1.59	1.59
1502	1.56	1.56	1.6	1.68	1.52	1.39	1.17	0.99	0.75	0.76	0.74	0.77	0.73	0.69	0.66	0.65	0.7	0.74	0.8	0.85	0.89	0.91	0.92	0.93	0.96	1.01	1.04	1.06	1.08	1.09	1.09	1.09	1.1	1.11	1.12	1.13	1.16	1.18	1.2	1.22	1.27	1.28	1.31	1.32	1.34	1.32	1.34	1.34	1.37
1503	1.56	1.56	1.6	1.68	1.52	1.39	1.17	0.99	0.75	0.76	0.74	0.77	0.73	0.69	0.66	0.65	0.7	0.74	0.8	0.85	0.89	0.91	0.92	0.93	0.96	1.01	1.04	1.06	1.08	1.09	1.09	1.09	1.1	1.11	1.12	1.13	1.16	1.18	1.2	1.22	1.27	1.28	1.31	1.32	1.34	1.32	1.34	1.34	1.37
1504	0.75	0.73	0.71	0.67	0.62	0.6	0.6	0.61	0.63	0.65	0.67	0.69	0.69	0.7	0.72	0.75	0.78	0.81	0.86	0.9	0.92	0.94	0.97	0.98	1.01	1.03	1.06	1.08	1.09	1.1	1.11	1.12	1.14	1.17	1.2	1.22	1.25	1.27	1.29	1.31	1.33	1.35	1.37	1.4	1.43	1.45	1.48	1.5	1.51
1505	1.47	1.3	1.14	1.02	0.86	0.76	0.78	0.78	0.73	0.7	0.67	0.64	0.64	0.65	0.67	0.7	0.73	0.76	0.78	0.81	0.84	0.87	0.9	0.94	0.96	0.98	1	1	1.01	1.03	1.03	1.05	1.07	1.09	1.11	1.13	1.16	1.16	1.16	1.17	1.17	1.17	1.19	1.2	1.21	1.23	1.23	1.24	1.23
1506	1.47	1.3	1.14	1.02	0.86	0.76	0.78	0.78	0.73	0.7	0.67	0.64	0.64	0.65	0.67	0.7	0.73	0.76	0.78	0.81	0.84	0.87	0.9	0.94	0.96	0.98	1	1	1.01	1.03	1.03	1.05	1.07	1.09	1.11	1.13	1.16	1.16	1.16	1.17	1.17	1.17	1.19	1.2	1.21	1.23	1.23	1.24	1.23
1507	0.81	0.93	0.98	1.05	1.11	1.15	1.19	1.22	1.24	1.26	1.27	1.31	1.37	1.41	1.42	1.43	1.39	1.39	1.4	1.4	1.38	1.42	1.32	1.27	1.26	1.3	1.32	1.4	1.47	1.51	1.5	1.48	1.48	1.44	1.38	1.37	1.35	1.34	1.34	1.41	1.45	1.49	1.54	1.59	1.57	1.55	1.54	1.53	1.52
1508	1.49	1.59	1.45	1.3	1.14	0.96	0.76	0.74	0.71	0.66	0.6	0.6	0.6	0.6	0.6	0.6	0.6	0.64	0.67	0.69	0.72	0.75	0.78	0.83	0.89	0.98	1.08	1.17	1.24	1.31	1.34	1.34	1.36	1.39	1.43	1.45	1.5	1.47	1.42	1.35	1.29	1.24	1.25	1.27	1.28	1.28	1.31	1.33	1.37
1509	1.49	1.59	1.45	1.3	1.14	0.96	0.76	0.74	0.71	0.66	0.6	0.6	0.6	0.6	0.6	0.6	0.6	0.64	0.67	0.69	0.72	0.75	0.78	0.83	0.89	0.98	1.08	1.17	1.24	1.31	1.34	1.34	1.36	1.39	1.43	1.45	1.5	1.47	1.42	1.35	1.29	1.24	1.25	1.27	1.28	1.28	1.31	1.33	1.37
1510	0.85	0.89	0.89	0.87	0.83	0.8	0.77	0.78	0.8	0.84	0.88	0.91	0.92	0.93	0.93	0.92	0.93	0.93	0.94	0.95	0.95	0.95	0.95	0.95	0.94	0.93	0.93	0.95	1	1.08	1.15	1.2	1.25	1.27	1.25	1.26	1.27	1.29	1.29	1.31	1.34	1.37	1.39	1.43	1.46	1.48	1.49	1.49	1.45
1511	0.85	0.89	0.89	0.87	0.83	0.8	0.77	0.78	0.8	0.84	0.88	0.91	0.92	0.93	0.93	0.92	0.93	0.93	0.94	0.95	0.95	0.95	0.95	0.95	0.94	0.93	0.93	0.95	1	1.08	1.15	1.2	1.25	1.27	1.25	1.26	1.27	1.29	1.29	1.31	1.34	1.37	1.39	1.43	1.46	1.48	1.49	1.49	1.45
1512	0.74	0.76	0.78	0.81	0.83	0.86	0.89	0.89	0.9	0.91	0.93	0.97	1.03	1.11	1.18	1.23	1.25	1.28	1.29	1.32	1.35	1.4	1.43	1.45	1.46	1.47	1.48	1.48	1.49	1.5	1.51	1.51	1.52	1.54	1.55	1.56	1.59	1.62	1.65	1.73	1.8	1.8	1.8	1.8	1.8	1.8	1.8	1.8	1.8
1513	0.74	0.76	0.78	0.81	0.83	0.86	0.89	0.89	0.9	0.91	0.93	0.97	1.03	1.11	1.18	1.23	1.25	1.28	1.29	1.32	1.35	1.4	1.43	1.45	1.46	1.47	1.48	1.48	1.49	1.5	1.51	1.51	1.52	1.54	1.55	1.56	1.59	1.62	1.65	1.73	1.8	1.8	1.8	1.8	1.8	1.8	1.8	1.8	1.8
1514	1.62	1.61	1.61	1.63	1.45	1.31	1.18	1.05	0.88	0.89	0.87	0.83	0.79	0.76	0.76	0.79	0.82	0.86	0.91	0.95	0.99	1.03	1.09	1.13	1.15	1.19	1.24	1.27	1.32	1.37	1.42	1.45	1.49	1.51	1.55	1.56	1.59	1.59	1.59	1.63	1.64	1.65	1.68	1.73	1.75	1.77	1.8	1.8	1.8
1515	1.62	1.61	1.61	1.63	1.45	1.31	1.18	1.05	0.88	0.89	0.87	0.83	0.79	0.76	0.76	0.79	0.82	0.86	0.91	0.95	0.99	1.03	1.09	1.13	1.15	1.19	1.24	1.27	1.32	1.37	1.42	1.45	1.49	1.51	1.55	1.56	1.59	1.59	1.59	1.63	1.64	1.65	1.68	1.73	1.75	1.77	1.8	1.8	1.8
1516	0.84	0.83	0.81	0.77	0.71	0.65	0.61	0.6	0.6	0.6	0.6	0.65	0.72	0.81	0.91	1	1.09	1.15	1.22	1.26	1.29	1.32	1.37	1.4	1.44	1.48	1.52	1.55	1.57	1.59	1.61	1.61	1.61	1.61	1.61	1.61	1.64	1.66	1.69	1.71	1.75	1.77	1.8	1.8	1.8	1.8	1.8	1.8	1.8
1517	0.84	0.83	0.81	0.77	0.71	0.65	0.61	0.6	0.6	0.6	0.6	0.65	0.72	0.81	0.91	1	1.09	1.15	1.22	1.26	1.29	1.32	1.37	1.4	1.44	1.48	1.52	1.55	1.57	1.59	1.61	1.61	1.61	1.61	1.61	1.61	1.64	1.66	1.69	1.71	1.75	1.77	1.8	1.8	1.8	1.8	1.8	1.8	1.8
1518	1.5	1.29	1.06	0.88	0.66	0.68	0.67	0.66	0.63	0.6	0.6	0.6	0.6	0.6	0.6	0.6	0.64	0.68	0.74	0.79	0.84	0.87	0.89	0.9	0.91	0.93	0.93	0.94	0.95	0.95	0.96	0.97	1	1.03	1.08	1.15	1.24	1.31	1.38	1.41	1.42	1.41	1.38	1.37	1.4	1.42	1.43	1.48	1.5
1519	0.69	0.67	0.66	0.63	0.6	0.6	0.6	0.6	0.6	0.6	0.6	0.63	0.68	0.72	0.73	0.76	0.77	0.79	0.82	0.85	0.86	0.86	0.88	0.91	0.96	1.02	1.08	1.13	1.17	1.2	1.23	1.26	1.28	1.29	1.28	1.29	1.29	1.32	1.37	1.44	1.49	1.53	1.55	1.55	1.56	1.55	1.57	1.6	1.64
1520	1.29	1.11	0.9	NaN	0.84	0.79	0.75	0.71	0.66	0.64	0.64	0.66	0.71	0.79	0.85	0.93	1.01	1.04	1.07	1.06	1.01	0.97	0.91	0.85	0.86	0.9	0.95	1.01	1.08	1.12	1.17	1.22	1.27	1.3	1.34	1.37	1.38	1.4	1.43	1.47	1.51	1.55	1.59	1.63	1.65	1.7	1.73	1.75	1.76
1521	1.8	1.8	1.61	1.39	1.18	0.99	0.91	0.9	0.88	0.84	0.78	0.74	0.72	0.71	0.71	0.74	0.78	0.82	0.86	0.89	0.91	0.92	0.94	0.95	0.97	0.99	1.01	1.04	1.09	1.14	1.21	1.25	1.28	1.28	1.27	1.27	1.28	1.32	1.36	1.39	1.43	1.47	1.47	1.49	1.53	1.58	1.61	1.67	1.68
1522	1.8	1.8	1.61	1.39	1.18	0.99	0.91	0.9	0.88	0.84	0.78	0.74	0.72	0.71	0.71	0.74	0.78	0.82	0.86	0.89	0.91	0.92	0.94	0.95	0.97	0.99	1.01	1.04	1.09	1.14	1.21	1.25	1.28	1.28	1.27	1.27	1.28	1.32	1.36	1.39	1.43	1.47	1.47	1.49	1.53	1.58	1.61	1.67	1.68
1523	1.01	0.82	0.74	0.73	0.69	0.64	0.61	0.6	0.6	0.6	0.6	0.6	0.6	0.62	0.64	0.65	0.69	0.72	0.75	0.78	0.81	0.81	0.82	0.84	0.85	0.88	0.93	0.96	0.99	1.03	1.06	1.09	1.13	1.17	1.21	1.24	1.29	1.32	1.37	1.4	1.44	1.49	1.54	1.55	1.57	1.6	1.59	1.58	1.59
1524	1.01	0.82	0.74	0.73	0.69	0.64	0.61	0.6	0.6	0.6	0.6	0.6	0.6	0.62	0.64	0.65	0.69	0.72	0.75	0.78	0.81	0.81	0.82	0.84	0.85	0.88	0.93	0.96	0.99	1.03	1.06	1.09	1.13	1.17	1.21	1.24	1.29	1.32	1.37	1.4	1.44	1.49	1.54	1.55	1.57	1.6	1.59	1.58	1.59
1525	1.23	1.11	0.83	0.83	0.8	0.76	0.69	0.63	0.6	0.6	0.6	0.61	0.66	0.7	0.76	0.81	0.85	0.89	0.9	0.92	0.95	1	1.08	1.18	1.3	1.4	1.52	1.6	1.64	1.65	1.67	1.64	1.59	1.56	1.57	1.59	1.61	1.67	1.74	1.76	1.7	1.61	1.57	1.53	1.5	1.54	1.6	1.63	1.66
1526	1.23	1.11	0.83	0.83	0.8	0.76	0.69	0.63	0.6	0.6	0.6	0.61	0.66	0.7	0.76	0.81	0.85	0.89	0.9	0.92	0.95	1	1.08	1.18	1.3	1.4	1.52	1.6	1.64	1.65	1.67	1.64	1.59	1.56	1.57	1.59	1.61	1.67	1.74	1.76	1.7	1.61	1.57	1.53	1.5	1.54	1.6	1.63	1.66
1527	1.58	1.63	1.67	1.69	1.71	1.69	1.5	1.33	1.15	0.95	0.79	0.79	0.76	0.72	0.68	0.63	0.6	0.6	0.6	0.63	0.67	0.7	0.72	0.77	0.81	0.84	0.89	0.93	0.95	0.98	1.03	1.06	1.11	1.16	1.2	1.26	1.32	1.38	1.45	1.49	1.52	1.55	1.57	1.58	1.62	1.67	1.7	1.73	1.77
1528	0.76	0.74	0.7	0.65	0.62	0.6	0.6	0.6	0.6	0.62	0.64	0.67	0.7	0.73	0.78	0.83	0.89	0.93	0.99	1.03	1.06	1.09	1.12	1.12	1.14	1.17	1.17	1.16	1.16	1.16	1.15	1.19	1.24	1.29	1.36	1.44	1.51	1.59	1.62	1.64	1.62	1.57	1.51	1.5	1.49	1.5	1.54	1.58	1.63
1529	0.71	0.74	0.77	0.71	0.67	0.64	0.63	0.63	0.65	0.66	0.67	0.68	0.7	0.73	0.78	0.84	0.89	0.95	1.01	1.05	1.11	1.18	1.25	1.32	1.38	1.41	1.42	1.41	1.4	1.39	1.37	1.38	1.39	1.4	1.42	1.43	1.45	1.47	1.49	1.52	1.57	1.6	1.64	1.67	1.71	1.72	1.76	1.79	1.79
1530	0.71	0.74	0.77	0.71	0.67	0.64	0.63	0.63	0.65	0.66	0.67	0.68	0.7	0.73	0.78	0.84	0.89	0.95	1.01	1.05	1.11	1.18	1.25	1.32	1.38	1.41	1.42	1.41	1.4	1.39	1.37	1.38	1.39	1.4	1.42	1.43	1.45	1.47	1.49	1.52	1.57	1.6	1.64	1.67	1.71	1.72	1.76	1.79	1.79
1531	0.78	0.8	0.82	0.85	0.88	0.91	0.93	0.96	1	1.02	1.03	1.01	0.97	0.93	0.91	0.93	0.98	1.04	1.11	1.15	1.2	1.25	1.31	1.37	1.45	1.52	1.56	1.57	1.6	1.59	1.59	1.61	1.61	1.61	1.6	1.58	1.54	1.54	1.51	1.54	1.59	1.63	1.66	1.68	1.65	1.64	1.62	1.62	1.64
1532	0.6	0.67	0.64	0.66	0.64	0.61	0.62	0.64	0.67	0.69	0.71	0.74	0.78	0.82	0.85	0.9	0.94	0.99	1.02	1.05	1.07	1.09	1.12	1.16	1.2	1.23	1.27	1.29	1.32	1.34	1.37	1.38	1.4	1.41	1.43	1.44	1.46	1.47	1.49	1.52	1.56	1.58	1.59	1.59	1.57	1.54	1.55	1.57	1.61
1533	0.6	0.67	0.64	0.66	0.64	0.61	0.62	0.64	0.67	0.69	0.71	0.74	0.78	0.82	0.85	0.9	0.94	0.99	1.02	1.05	1.07	1.09	1.12	1.16	1.2	1.23	1.27	1.29	1.32	1.34	1.37	1.38	1.4	1.41	1.43	1.44	1.46	1.47	1.49	1.52	1.56	1.58	1.59	1.59	1.57	1.54	1.55	1.57	1.61
1534	0.68	0.64	0.6	0.6	0.6	0.6	0.6	0.62	0.64	0.66	0.68	0.69	0.69	0.7	0.73	0.77	0.81	0.86	0.9	0.96	1.01	1.09	1.15	1.19	1.19	1.17	1.14	1.12	1.13	1.13	1.14	1.16	1.19	1.2	1.24	1.28	1.31	1.32	1.32	1.33	1.32	1.31	1.34	1.38	1.39	1.44	1.45	1.44	1.41
1535	0.68	0.64	0.6	0.6	0.6	0.6	0.6	0.62	0.64	0.66	0.68	0.69	0.69	0.7	0.73	0.77	0.81	0.86	0.9	0.96	1.01	1.09	1.15	1.19	1.19	1.17	1.14	1.12	1.13	1.13	1.14	1.16	1.19	1.2	1.24	1.28	1.31	1.32	1.32	1.33	1.32	1.31	1.34	1.38	1.39	1.44	1.45	1.44	1.41
1536	0.63	0.6	0.6	0.6	0.6	0.65	0.72	0.78	0.8	0.82	0.82	0.84	0.85	0.84	0.82	0.78	0.76	0.76	0.77	0.8	0.85	0.89	0.91	0.92	0.89	0.81	0.72	0.62	0.6	0.6	0.6	0.6	0.6	0.6	0.6	0.6	0.6	0.6	0.6	0.6	0.7	0.84	0.96	1.08	1.1	1.12	1.15	1.17	1.2
1537	0.83	0.82	0.81	0.78	0.73	0.67	0.65	0.64	0.65	0.68	0.72	0.75	0.8	0.84	0.88	0.93	0.98	1.02	1.07	1.12	1.15	1.18	1.18	1.2	1.21	1.25	1.29	1.36	1.4	1.42	1.43	1.42	1.42	1.45	1.48	1.48	1.48	1.45	1.38	1.32	1.29	1.29	1.34	1.42	1.5	1.56	1.61	1.62	1.6
1538	0.72	0.72	0.69	0.69	0.69	0.71	0.72	0.76	0.79	0.8	0.83	0.88	0.89	0.91	0.95	0.99	1.04	1.12	1.18	1.25	1.3	1.35	1.38	1.38	1.38	1.39	1.39	1.39	1.37	1.33	1.32	1.29	1.29	1.32	1.38	1.38	1.44	1.48	1.52	1.56	1.6	1.6	1.56	1.53	1.5	1.48	1.46	1.46	1.42
1539	0.72	0.72	0.69	0.69	0.69	0.71	0.72	0.76	0.79	0.8	0.83	0.88	0.89	0.91	0.95	0.99	1.04	1.12	1.18	1.25	1.3	1.35	1.38	1.38	1.38	1.39	1.39	1.39	1.37	1.33	1.32	1.29	1.29	1.32	1.38	1.38	1.44	1.48	1.52	1.56	1.6	1.6	1.56	1.53	1.5	1.48	1.46	1.46	1.42
1540	0.61	0.65	0.68	0.72	0.75	0.77	0.78	0.81	0.82	0.84	0.85	0.88	0.89	0.91	0.92	0.94	0.93	0.92	0.94	0.96	0.97	1.02	1.09	1.14	1.18	1.19	1.19	1.17	1.16	1.17	1.18	1.2	1.22	1.25	1.27	1.31	1.36	1.37	1.39	1.4	1.41	1.4	1.43	1.43	1.41	1.38	1.34	1.29	1.25
1541	0.85	0.83	0.82	0.77	0.71	0.7	0.72	0.75	0.79	0.84	0.85	0.88	0.89	0.91	0.93	0.98	1.04	1.1	1.16	1.19	1.22	1.25	1.26	1.29	1.32	1.36	1.39	1.42	1.44	1.47	1.49	1.49	1.5	1.51	1.51	1.51	1.54	1.57	1.58	1.61	1.64	1.67	1.68	1.69	1.7	1.7	1.69	1.67	1.65
1542	0.61	0.65	0.68	0.72	0.75	0.77	0.78	0.81	0.82	0.84	0.85	0.88	0.89	0.91	0.92	0.94	0.93	0.92	0.94	0.96	0.97	1.02	1.09	1.14	1.18	1.19	1.19	1.17	1.16	1.17	1.18	1.2	1.22	1.25	1.27	1.31	1.36	1.37	1.39	1.4	1.41	1.4	1.43	1.43	1.41	1.38	1.34	1.29	1.25
1543	0.85	0.83	0.82	0.77	0.71	0.7	0.72	0.75	0.79	0.84	0.85	0.88	0.89	0.91	0.93	0.98	1.04	1.1	1.16	1.19	1.22	1.25	1.26	1.29	1.32	1.36	1.39	1.42	1.44	1.47	1.49	1.49	1.5	1.51	1.51	1.51	1.54	1.57	1.58	1.61	1.64	1.67	1.68	1.69	1.7	1.7	1.69	1.67	1.65
1544	1.8	1.8	1.8	1.8	1.75	1.55	1.32	1.11	0.89	0.91	0.9	0.88	0.84	0.8	0.76	0.76	0.78	0.81	0.85	0.9	0.92	0.94	0.95	0.94	0.94	0.95	0.97	1	1.05	1.12	1.19	1.28	1.37	1.45	1.52	1.58	1.61	1.64	1.66	1.68	1.72	1.75	1.78	1.8	1.8	1.8	1.8	1.8	1.8
1545	1.8	1.8	1.8	1.8	1.75	1.55	1.32	1.11	0.89	0.91	0.9	0.88	0.84	0.8	0.76	0.76	0.78	0.81	0.85	0.9	0.92	0.94	0.95	0.94	0.94	0.95	0.97	1	1.05	1.12	1.19	1.28	1.37	1.45	1.52	1.58	1.61	1.64	1.66	1.68	1.72	1.75	1.78	1.8	1.8	1.8	1.8	1.8	1.8
1546	1.52	1.42	1.29	1.14	1.01	0.81	0.81	0.81	0.79	0.76	0.75	0.73	0.74	0.74	0.74	0.74	0.73	0.74	0.77	0.81	0.87	0.95	1.01	1.06	1.11	1.17	1.25	1.3	1.34	1.35	1.34	1.31	1.3	1.31	1.32	1.33	1.34	1.35	1.34	1.34	1.35	1.37	1.38	1.4	1.45	1.47	1.48	1.45	1.48
1547	1.8	1.8	1.8	1.8	1.8	1.8	1.69	1.49	1.26	1.06	0.83	0.8	0.77	NaN	NaN	NaN	0.76	0.73	0.71	0.75	0.8	0.84	0.86	0.88	0.89	0.9	0.91	0.92	0.94	0.96	1	1.06	1.11	1.17	1.24	1.28	1.31	1.34	1.37	1.38	1.41	1.45	1.49	1.53	1.58	1.6	1.59	1.58	1.56
1548	1.8	1.8	1.8	1.8	1.8	1.8	1.69	1.49	1.26	1.06	0.83	0.8	0.77	NaN	NaN	NaN	0.76	0.73	0.71	0.75	0.8	0.84	0.86	0.88	0.89	0.9	0.91	0.92	0.94	0.96	1	1.06	1.11	1.17	1.24	1.28	1.31	1.34	1.37	1.38	1.41	1.45	1.49	1.53	1.58	1.6	1.59	1.58	1.56
1549	1.8	1.8	1.8	1.8	1.8	1.58	1.35	1.1	0.91	0.77	0.75	0.72	0.7	0.68	0.67	0.67	0.68	0.7	0.72	0.74	0.74	0.75	0.75	0.74	0.77	0.83	0.88	0.96	1.04	1.1	1.17	1.26	1.33	1.42	1.48	1.53	1.53	1.54	1.53	1.52	1.47	1.44	1.43	1.43	1.44	1.48	1.54	1.57	1.58
1550	0.79	0.81	0.76	0.68	0.62	0.6	0.6	0.6	0.61	0.65	0.71	0.78	0.85	0.9	0.96	0.99	1.04	1.09	1.15	1.2	1.26	1.31	1.36	1.38	1.4	1.43	1.45	1.46	1.46	1.46	1.43	1.4	1.38	1.38	1.38	1.39	1.44	1.46	1.49	1.52	1.55	1.56	1.58	1.62	1.67	1.68	1.7	1.65	1.57
1551	0.79	0.81	0.76	0.68	0.62	0.6	0.6	0.6	0.61	0.65	0.71	0.78	0.85	0.9	0.96	0.99	1.04	1.09	1.15	1.2	1.26	1.31	1.36	1.38	1.4	1.43	1.45	1.46	1.46	1.46	1.43	1.4	1.38	1.38	1.38	1.39	1.44	1.46	1.49	1.52	1.55	1.56	1.58	1.62	1.67	1.68	1.7	1.65	1.57
1552	0.77	0.69	0.6	0.6	0.6	0.6	0.6	0.6	0.62	0.67	0.69	0.72	0.74	0.77	0.78	0.81	0.85	0.87	0.87	0.88	0.89	0.89	0.9	0.9	0.92	0.93	0.94	0.97	1.01	1.03	1.05	1.1	1.13	1.17	1.21	1.27	1.31	1.34	1.39	1.42	1.43	1.44	1.47	1.5	1.53	1.59	1.66	1.71	1.75
1553	0.85	0.71	0.7	0.68	0.7	0.66	0.61	0.6	0.6	0.62	0.63	0.65	0.68	0.71	0.74	0.75	0.77	0.79	0.82	0.85	0.88	0.91	0.92	0.93	0.94	0.98	1.01	1.06	1.1	1.1	1.08	1.06	1.04	1.04	1.09	1.11	1.16	1.19	1.23	1.24	1.27	1.27	1.32	1.31	1.32	1.34	1.41	1.41	1.43
1554	0.6	0.6	0.6	0.6	0.6	0.6	0.6	0.62	0.66	0.69	0.71	0.77	0.81	0.84	0.87	0.91	0.92	0.93	0.94	0.94	0.94	0.94	0.95	0.97	0.99	1.02	1.06	1.08	1.13	1.16	1.19	1.23	1.27	1.29	1.3	1.32	1.31	1.32	1.32	1.34	1.35	1.39	1.4	1.42	1.45	1.45	1.41	1.38	1.34
1555	0.6	0.6	0.6	0.6	0.6	0.6	0.6	0.62	0.66	0.69	0.71	0.77	0.81	0.84	0.87	0.91	0.92	0.93	0.94	0.94	0.94	0.94	0.95	0.97	0.99	1.02	1.06	1.08	1.13	1.16	1.19	1.23	1.27	1.29	1.3	1.32	1.31	1.32	1.32	1.34	1.35	1.39	1.4	1.42	1.45	1.45	1.41	1.38	1.34
1556	1.2	1	0.76	0.79	0.8	0.82	0.81	0.79	0.76	0.72	0.71	0.7	0.72	0.75	0.79	0.82	0.86	0.89	0.92	0.96	1.01	1.05	1.1	1.15	1.19	1.23	1.27	1.3	1.32	1.33	1.36	1.36	1.35	1.35	1.37	1.33	1.32	1.33	1.34	1.35	1.35	1.35	1.34	1.34	1.33	1.35	1.38	1.44	1.51
1557	1.2	1	0.76	0.79	0.8	0.82	0.81	0.79	0.76	0.72	0.71	0.7	0.72	0.75	0.79	0.82	0.86	0.89	0.92	0.96	1.01	1.05	1.1	1.15	1.19	1.23	1.27	1.3	1.32	1.33	1.36	1.36	1.35	1.35	1.37	1.33	1.32	1.33	1.34	1.35	1.35	1.35	1.34	1.34	1.33	1.35	1.38	1.44	1.51
1558	1.72	1.73	1.7	1.69	1.7	1.71	1.68	1.74	1.75	1.57	1.38	1.22	1.02	0.88	0.91	0.92	0.93	0.92	0.9	0.9	0.93	0.96	1.01	1.07	1.12	1.16	1.2	1.23	1.25	1.26	1.29	1.31	1.31	1.32	1.35	1.37	1.41	1.46	1.49	1.5	1.53	1.55	1.55	1.55	1.55	1.6	1.64	1.69	1.74
1559	0.98	0.83	0.75	0.74	0.7	0.64	0.6	0.6	0.6	0.6	0.6	0.6	0.6	0.63	0.69	0.75	0.82	0.89	0.97	1.01	1.04	1.07	1.1	1.14	1.19	1.24	1.28	1.3	1.32	1.32	1.34	1.36	1.4	1.44	1.49	1.53	1.57	1.61	1.66	1.7	1.73	1.75	1.76	1.72	1.66	1.62	1.57	1.53	1.51
1560	0.98	0.83	0.75	0.74	0.7	0.64	0.6	0.6	0.6	0.6	0.6	0.6	0.6	0.63	0.69	0.75	0.82	0.89	0.97	1.01	1.04	1.07	1.1	1.14	1.19	1.24	1.28	1.3	1.32	1.32	1.34	1.36	1.4	1.44	1.49	1.53	1.57	1.61	1.66	1.7	1.73	1.75	1.76	1.72	1.66	1.62	1.57	1.53	1.51
1561	0.6	0.6	0.6	0.6	0.6	0.61	0.64	0.69	0.72	0.76	0.81	0.86	0.9	0.95	1	1.04	1.06	1.09	1.09	1.11	1.14	1.15	1.17	1.21	1.23	1.25	1.3	1.33	1.37	1.43	1.46	1.5	1.54	1.57	1.59	1.63	1.63	1.67	1.69	1.71	1.73	1.75	1.71	1.68	1.63	1.56	1.52	1.5	1.48
1562	0.97	0.96	0.93	0.93	0.95	0.98	0.98	0.96	0.9	0.9	0.9	0.92	0.96	1	1.04	1.06	1.05	1.05	1.05	1.02	1.03	1.03	1.05	1.07	1.04	0.98	0.99	1.06	1.14	1.23	1.31	1.35	1.35	1.3	1.27	1.2	1.16	1.09	1.02	1.01	1.02	1.05	1.03	1.05	1.07	1.07	1.09	1.14	1.18
1563	0.97	0.96	0.93	0.93	0.95	0.98	0.98	0.96	0.9	0.9	0.9	0.92	0.96	1	1.04	1.06	1.05	1.05	1.05	1.02	1.03	1.03	1.05	1.07	1.04	0.98	0.99	1.06	1.14	1.23	1.31	1.35	1.35	1.3	1.27	1.2	1.16	1.09	1.02	1.01	1.02	1.05	1.03	1.05	1.07	1.07	1.09	1.14	1.18
1564	1.54	1.62	1.5	1.34	1.21	1.07	0.9	0.9	0.86	0.81	0.74	0.7	0.66	0.67	0.7	0.73	0.75	0.78	0.83	0.86	0.91	0.95	0.97	0.95	0.97	0.97	1.01	1.07	1.15	1.19	1.21	1.21	1.19	1.2	1.19	1.25	1.31	1.39	1.43	1.49	1.46	1.38	1.32	1.3	1.28	1.32	1.41	1.44	1.46
1565	0.86	0.82	0.8	0.77	0.75	0.76	0.81	0.86	0.91	0.97	1.01	1.04	1.08	1.12	1.18	1.22	1.27	1.31	1.34	1.35	1.35	1.35	1.34	1.32	1.31	1.31	1.34	1.37	1.42	1.46	1.48	1.46	1.45	1.41	1.38	1.36	1.37	1.4	1.46	1.52	1.58	1.58	1.59	1.58	1.58	1.57	1.62	1.64	1.66
1566	1.57	1.38	1.2	1.07	0.92	0.77	0.73	0.7	0.7	0.68	0.68	0.69	0.7	0.71	0.72	0.75	0.81	0.87	0.93	0.99	1.04	1.08	1.13	1.16	1.22	1.28	1.35	1.39	1.45	1.49	1.51	1.55	1.6	1.62	1.65	1.63	1.62	1.6	1.6	1.6	1.65	1.67	1.69	1.69	1.72	1.71	1.71	1.72	1.71
1567	1.57	1.38	1.2	1.07	0.92	0.77	0.73	0.7	0.7	0.68	0.68	0.69	0.7	0.71	0.72	0.75	0.81	0.87	0.93	0.99	1.04	1.08	1.13	1.16	1.22	1.28	1.35	1.39	1.45	1.49	1.51	1.55	1.6	1.62	1.65	1.63	1.62	1.6	1.6	1.6	1.65	1.67	1.69	1.69	1.72	1.71	1.71	1.72	1.71
1568	0.82	0.81	0.79	0.79	0.78	0.78	0.8	0.82	0.86	0.91	0.95	1	1.04	1.06	1.09	1.12	1.14	1.16	1.19	1.21	1.23	1.25	1.26	1.26	1.28	1.28	1.28	1.28	1.3	1.31	1.34	1.39	1.42	1.43	1.46	1.47	1.5	1.56	1.64	1.72	1.76	1.75	1.75	1.73	1.73	1.77	1.8	1.8	1.78
1569	0.72	0.68	0.63	0.6	0.6	0.6	0.6	0.6	0.6	0.6	0.6	0.6	0.63	0.67	0.71	0.75	0.79	0.84	0.89	0.94	0.98	1	0.99	1.02	1.04	1.07	1.12	1.17	1.18	1.21	1.24	1.29	1.34	1.4	1.43	1.44	1.45	1.46	1.47	1.48	1.52	1.54	1.59	1.62	1.64	1.63	1.62	1.6	1.59
1570	0.77	0.7	0.64	0.61	0.6	0.61	0.66	0.7	0.73	0.77	0.8	0.82	0.85	0.87	0.89	0.91	0.92	0.93	0.95	0.99	1.05	1.11	1.16	1.22	1.27	1.3	1.35	1.41	1.44	1.47	1.5	1.54	1.58	1.63	1.68	1.71	1.72	1.73	1.74	1.76	1.79	1.8	1.8	1.8	1.8	1.8	1.8	1.8	1.8
1571	NaN	0.91	0.94	0.93	0.9	0.87	0.87	0.87	0.89	0.93	0.96	0.99	1.03	1.07	1.12	1.18	1.24	1.29	1.35	1.38	1.42	1.46	1.5	1.54	1.6	1.63	1.64	1.65	1.66	1.66	1.65	1.65	1.63	1.61	1.59	1.58	1.61	1.66	1.71	1.76	1.79	1.79	1.79	1.76	1.71	1.71	1.72	1.72	1.77
1572	NaN	0.91	0.94	0.93	0.9	0.87	0.87	0.87	0.89	0.93	0.96	0.99	1.03	1.07	1.12	1.18	1.24	1.29	1.35	1.38	1.42	1.46	1.5	1.54	1.6	1.63	1.64	1.65	1.66	1.66	1.65	1.65	1.63	1.61	1.59	1.58	1.61	1.66	1.71	1.76	1.79	1.79	1.79	1.76	1.71	1.71	1.72	1.72	1.77
1573	0.83	0.7	0.71	0.66	0.61	0.6	0.6	0.6	0.6	0.6	0.6	0.6	0.65	0.72	0.79	0.83	0.86	0.88	0.91	0.92	0.95	0.98	1.02	1.06	1.1	1.15	1.19	1.21	1.24	1.24	1.23	1.21	1.23	1.22	1.24	1.26	1.29	1.31	1.33	1.37	1.39	1.41	1.45	1.49	1.5	1.54	1.58	1.6	1.63
1574	0.71	0.77	0.75	0.72	0.68	0.64	0.63	0.63	0.65	0.67	0.7	0.73	0.76	0.78	0.82	0.86	0.9	0.94	0.98	1.02	1.05	1.08	1.1	1.13	1.15	1.17	1.19	1.21	1.22	1.25	1.27	1.29	1.32	1.37	1.42	1.46	1.51	1.52	1.51	1.5	1.51	1.53	1.56	1.59	1.62	1.64	1.65	1.66	1.66
1575	0.76	0.73	0.73	0.7	0.67	0.64	0.63	0.62	0.63	0.64	0.66	0.69	0.71	0.73	0.76	0.77	0.79	0.83	0.86	0.89	0.95	0.99	1.05	1.14	1.21	1.28	1.36	1.38	1.37	1.36	1.35	1.32	1.31	1.3	1.29	1.31	1.32	1.33	1.34	1.36	1.37	1.38	1.37	1.37	1.35	1.36	1.42	1.49	1.55
1576	0.76	0.73	0.73	0.7	0.67	0.64	0.63	0.62	0.63	0.64	0.66	0.69	0.71	0.73	0.76	0.77	0.79	0.83	0.86	0.89	0.95	0.99	1.05	1.14	1.21	1.28	1.36	1.38	1.37	1.36	1.35	1.32	1.31	1.3	1.29	1.31	1.32	1.33	1.34	1.36	1.37	1.38	1.37	1.37	1.35	1.36	1.42	1.49	1.55
1577	0.61	0.66	0.6	0.6	0.6	0.6	0.6	0.6	0.62	0.67	0.73	0.76	0.8	0.86	0.9	0.94	0.98	1	1.03	1.06	1.09	1.13	1.19	1.25	1.3	1.33	1.33	1.36	1.34	1.31	1.36	1.39	1.38	1.39	1.42	1.39	1.36	1.35	1.34	1.32	1.36	1.41	1.43	1.47	1.48	1.45	1.44	1.45	1.44
1578	0.61	0.66	0.6	0.6	0.6	0.6	0.6	0.6	0.62	0.67	0.73	0.76	0.8	0.86	0.9	0.94	0.98	1	1.03	1.06	1.09	1.13	1.19	1.25	1.3	1.33	1.33	1.36	1.34	1.31	1.36	1.39	1.38	1.39	1.42	1.39	1.36	1.35	1.34	1.32	1.36	1.41	1.43	1.47	1.48	1.45	1.44	1.45	1.44
1579	1.4	1.47	1.36	1.25	1.13	1	0.83	0.81	0.79	0.76	0.74	0.7	0.69	0.7	0.73	0.75	0.77	0.81	0.85	0.88	0.92	0.96	1	1.04	1.08	1.14	1.19	1.22	1.27	1.33	1.35	1.37	1.4	1.41	1.4	1.44	1.47	1.5	1.54	1.57	1.56	1.58	1.57	1.5	1.46	1.44	1.42	1.44	1.51
1580	1.4	1.47	1.36	1.25	1.13	1	0.83	0.81	0.79	0.76	0.74	0.7	0.69	0.7	0.73	0.75	0.77	0.81	0.85	0.88	0.92	0.96	1	1.04	1.08	1.14	1.19	1.22	1.27	1.33	1.35	1.37	1.4	1.41	1.4	1.44	1.47	1.5	1.54	1.57	1.56	1.58	1.57	1.5	1.46	1.44	1.42	1.44	1.51
1581	1.64	1.73	1.56	1.38	1.2	0.94	0.7	0.7	0.68	0.65	0.69	0.64	0.6	0.6	0.6	0.6	0.6	0.63	0.65	0.69	0.73	0.76	0.8	0.84	0.88	0.95	1.01	1.07	1.13	1.18	1.21	1.24	1.27	1.31	1.34	1.38	1.39	1.42	1.43	1.43	1.45	1.43	1.44	1.46	1.48	1.49	1.59	1.63	1.68
1582	1.69	1.72	1.76	1.57	1.38	1.14	0.91	0.71	0.72	0.72	0.76	0.73	0.7	0.69	0.7	0.73	0.75	0.77	0.8	0.82	0.86	0.92	0.98	1.03	1.07	1.1	1.13	1.16	1.19	1.23	1.26	1.3	1.35	1.41	1.47	1.54	1.58	1.63	1.67	1.71	1.77	1.8	1.8	1.8	1.8	1.8	1.8	1.8	1.8
1583	1.1	0.98	0.81	0.85	0.84	0.82	0.77	0.72	0.69	0.67	0.67	0.71	0.76	0.81	0.86	0.89	0.9	0.92	0.95	0.98	1.02	1.04	1.07	1.11	1.15	1.17	1.17	1.21	1.19	1.17	1.12	1.1	1.08	1.16	1.23	1.37	1.54	1.61	1.63	1.65	1.63	1.59	1.59	1.57	1.56	1.55	1.54	1.53	1.5
1584	1.06	0.94	0.79	0.84	0.84	0.83	0.78	0.74	0.71	0.7	0.7	0.75	0.79	0.83	0.87	0.9	0.9	0.92	0.94	0.97	1	1.03	1.06	1.1	1.14	1.13	1.16	1.18	1.16	1.13	1.11	1.07	1.04	1.12	1.2	1.34	1.51	1.59	1.61	1.62	1.6	1.56	1.55	1.54	1.53	1.52	1.51	1.51	1.49
1585	1.5	1.29	1.04	0.89	0.67	0.7	0.7	0.72	0.66	0.62	0.6	0.6	0.6	0.61	0.65	0.69	0.74	0.78	0.82	0.84	0.87	0.88	0.89	0.9	0.91	0.92	0.96	1	1.05	1.1	1.13	1.17	1.2	1.23	1.24	1.27	1.27	1.27	1.26	1.26	1.3	1.31	1.31	1.35	1.39	1.4	1.41	1.47	1.48
1586	0.73	0.73	0.73	0.67	0.63	0.6	0.6	0.6	0.6	0.6	0.6	0.63	0.67	0.7	0.78	0.83	0.9	0.95	0.98	0.96	0.94	0.9	0.9	0.93	1.01	1.09	1.18	1.26	1.35	1.37	1.36	1.31	1.32	1.28	1.27	1.27	1.3	1.3	1.32	1.33	1.36	1.43	1.5	1.55	1.62	1.67	1.72	1.74	1.75
1587	0.73	0.73	0.73	0.67	0.63	0.6	0.6	0.6	0.6	0.6	0.6	0.63	0.67	0.7	0.78	0.83	0.9	0.95	0.98	0.96	0.94	0.9	0.9	0.93	1.01	1.09	1.18	1.26	1.35	1.37	1.36	1.31	1.32	1.28	1.27	1.27	1.3	1.3	1.32	1.33	1.36	1.43	1.5	1.55	1.62	1.67	1.72	1.74	1.75
1588	0.84	0.86	0.85	0.82	0.77	0.72	0.68	0.65	0.65	0.65	0.67	0.7	0.73	0.76	0.81	0.86	0.91	0.95	0.96	0.97	1	1.05	1.11	1.15	1.18	1.18	1.17	1.16	1.2	1.25	1.29	1.31	1.33	1.3	1.25	1.24	1.23	1.25	1.3	1.36	1.39	1.44	1.48	1.5	1.54	1.57	1.6	1.62	1.63
1589	0.84	0.86	0.85	0.82	0.77	0.72	0.68	0.65	0.65	0.65	0.67	0.7	0.73	0.76	0.81	0.86	0.91	0.95	0.96	0.97	1	1.05	1.11	1.15	1.18	1.18	1.17	1.16	1.2	1.25	1.29	1.31	1.33	1.3	1.25	1.24	1.23	1.25	1.3	1.36	1.39	1.44	1.48	1.5	1.54	1.57	1.6	1.62	1.63
1590	0.75	0.76	0.76	0.77	0.79	0.8	0.81	0.83	0.84	0.86	0.89	0.94	0.98	1.02	1.06	1.09	1.12	1.15	1.18	1.21	1.24	1.24	1.21	1.19	1.19	1.21	1.22	1.25	1.31	1.34	1.4	1.47	1.54	1.56	1.58	1.58	1.58	1.61	1.65	1.72	1.77	1.79	1.79	1.78	1.75	1.73	1.73	1.73	1.71
1591	0.95	0.72	0.67	0.64	0.6	0.6	0.6	0.6	0.6	0.6	0.6	0.6	0.6	0.6	0.62	0.65	0.69	0.73	0.77	0.79	0.8	0.81	0.83	0.85	0.86	0.87	0.89	0.89	0.92	0.97	1.01	1.06	1.11	1.16	1.19	1.2	1.18	1.19	1.17	1.17	1.2	1.24	1.26	1.28	1.3	1.3	1.33	1.38	1.42
1592	1.71	1.69	1.69	1.51	1.35	1.11	0.95	0.79	0.83	0.83	0.88	0.86	0.83	0.81	0.8	0.83	0.86	0.88	0.9	0.92	0.94	0.96	0.98	0.99	1	1.02	1.04	1.08	1.14	1.21	1.27	1.32	1.37	1.39	1.42	1.46	1.49	1.53	1.56	1.59	1.61	1.63	1.63	1.64	1.66	1.68	1.72	1.75	1.78
1593	1.71	1.69	1.69	1.51	1.35	1.11	0.95	0.79	0.83	0.83	0.88	0.86	0.83	0.81	0.8	0.83	0.86	0.88	0.9	0.92	0.94	0.96	0.98	0.99	1	1.02	1.04	1.08	1.14	1.21	1.27	1.32	1.37	1.39	1.42	1.46	1.49	1.53	1.56	1.59	1.61	1.63	1.63	1.64	1.66	1.68	1.72	1.75	1.78
1594	1.1	1.14	1.17	1.2	1.24	1.27	1.3	1.33	1.38	1.41	1.43	1.44	1.46	1.46	1.45	1.48	1.53	1.55	1.57	1.61	1.62	1.61	1.65	1.68	1.72	1.74	1.77	1.77	1.77	1.79	1.79	1.79	1.77	1.77	1.76	1.75	1.75	1.75	1.77	1.79	1.8	1.79	1.8	1.77	1.76	1.78	1.8	1.8	1.8
1595	0.72	0.68	0.67	0.63	0.6	0.6	0.6	0.6	0.6	0.6	0.63	0.68	0.7	0.72	0.75	0.76	0.78	0.81	0.85	0.89	0.93	0.99	1.03	1.08	1.12	1.14	1.15	1.16	1.15	1.17	1.18	1.19	1.21	1.23	1.23	1.26	1.31	1.35	1.38	1.38	1.33	1.29	1.25	1.21	1.24	1.3	1.37	1.45	1.52
1596	0.6	0.6	0.6	0.6	0.6	0.6	0.6	0.6	0.6	0.6	0.61	0.64	0.68	0.71	0.76	0.8	0.83	0.87	0.91	0.91	0.94	0.96	0.97	1.01	1.07	1.12	1.19	1.24	1.26	1.29	1.29	1.31	1.35	1.38	1.39	1.41	1.44	1.47	1.49	1.57	1.65	1.73	1.78	1.8	1.8	1.77	1.75	1.74	1.74
1597	0.64	0.69	0.74	0.76	0.79	0.81	0.85	0.88	0.93	0.96	1	1.02	1.04	1.05	1.07	1.09	1.14	1.2	1.25	1.29	1.33	1.34	1.3	1.27	1.25	1.23	1.24	1.27	1.29	1.33	1.35	1.36	1.38	1.42	1.43	1.45	1.46	1.47	1.49	1.51	1.55	1.56	1.58	1.58	1.57	1.58	1.6	1.63	1.67
1598	0.64	0.69	0.74	0.76	0.79	0.81	0.85	0.88	0.93	0.96	1	1.02	1.04	1.05	1.07	1.09	1.14	1.2	1.25	1.29	1.33	1.34	1.3	1.27	1.25	1.23	1.24	1.27	1.29	1.33	1.35	1.36	1.38	1.42	1.43	1.45	1.46	1.47	1.49	1.51	1.55	1.56	1.58	1.58	1.57	1.58	1.6	1.63	1.67
1599	0.6	0.6	0.6	0.6	0.6	0.6	0.63	0.65	0.66	0.66	0.67	0.69	0.73	0.77	0.81	0.85	0.88	0.9	0.93	0.98	1	1.04	1.08	1.11	1.15	1.18	1.19	1.21	1.22	1.21	1.22	1.23	1.25	1.27	1.29	1.31	1.3	1.33	1.37	1.41	1.47	1.54	1.56	1.57	1.58	1.56	1.55	1.57	1.56
1600	0.6	0.6	0.6	0.6	0.6	0.6	0.63	0.65	0.66	0.66	0.67	0.69	0.73	0.77	0.81	0.85	0.88	0.9	0.93	0.98	1	1.04	1.08	1.11	1.15	1.18	1.19	1.21	1.22	1.21	1.22	1.23	1.25	1.27	1.29	1.31	1.3	1.33	1.37	1.41	1.47	1.54	1.56	1.57	1.58	1.56	1.55	1.57	1.56
1601	1.8	1.8	1.8	1.67	1.42	NaN	1.22	1.02	0.81	0.82	0.89	0.87	0.85	0.84	0.83	0.85	0.87	0.9	0.93	0.96	0.99	1.02	1.07	1.12	1.16	1.19	1.23	1.25	1.24	1.23	1.21	1.18	1.16	1.16	1.18	1.21	1.24	1.26	1.29	1.32	1.35	1.4	1.46	1.5	1.54	1.57	1.59	1.59	1.59
1602	1.36	1.15	1	0.78	0.76	0.72	0.7	0.64	0.6	0.6	0.6	0.6	0.6	0.61	0.64	0.66	0.7	0.73	0.76	0.8	0.83	0.85	0.89	0.93	0.98	1.05	1.12	1.19	1.24	1.27	1.3	1.32	1.36	1.39	1.43	1.44	1.46	1.47	1.48	1.5	1.53	1.53	1.54	1.56	1.59	1.6	1.66	1.75	1.8
1603	1.67	1.47	1.29	1.13	0.93	0.72	0.82	0.87	0.87	0.91	0.91	0.84	0.81	0.82	0.85	0.85	0.85	0.89	0.9	0.95	0.99	1.04	1.06	1.09	1.1	1.14	1.17	1.21	1.27	1.33	1.38	1.41	1.42	1.43	1.44	1.44	1.45	1.44	1.45	1.42	1.42	1.42	1.46	1.48	1.49	1.47	1.46	1.44	1.43
1604	0.6	0.6	0.6	0.6	0.62	0.67	0.71	0.74	0.76	0.8	0.84	0.88	0.92	0.96	1.01	1.03	1.06	1.09	1.1	1.1	1.12	1.16	1.19	1.21	1.26	1.28	1.3	1.34	1.38	1.41	1.44	1.48	1.5	1.51	1.55	1.59	1.59	1.61	1.64	1.67	1.69	1.71	1.68	1.65	1.59	1.56	1.56	1.6	1.65
1605	1.67	1.47	1.29	1.13	0.93	0.72	0.82	0.87	0.87	0.91	0.91	0.84	0.81	0.82	0.85	0.85	0.85	0.89	0.9	0.95	0.99	1.04	1.06	1.09	1.1	1.14	1.17	1.21	1.27	1.33	1.38	1.41	1.42	1.43	1.44	1.44	1.45	1.44	1.45	1.42	1.42	1.42	1.46	1.48	1.49	1.47	1.46	1.44	1.43
1606	0.6	0.6	0.6	0.6	0.62	0.67	0.71	0.74	0.76	0.8	0.84	0.88	0.92	0.96	1.01	1.03	1.06	1.09	1.1	1.1	1.12	1.16	1.19	1.21	1.26	1.28	1.3	1.34	1.38	1.41	1.44	1.48	1.5	1.51	1.55	1.59	1.59	1.61	1.64	1.67	1.69	1.71	1.68	1.65	1.59	1.56	1.56	1.6	1.65
1607	0.6	0.6	0.6	0.6	0.6	0.6	0.66	0.74	0.82	0.87	0.9	0.91	0.91	0.91	0.93	0.96	0.98	0.99	1	1.01	1.02	1.04	1.06	1.09	1.12	1.16	1.21	1.24	1.24	1.25	1.26	1.25	1.25	1.27	1.28	1.31	1.33	1.37	1.4	1.44	1.46	1.49	1.51	1.54	1.56	1.59	1.61	1.62	1.6
1608	0.6	0.6	0.6	0.6	0.6	0.6	0.66	0.74	0.82	0.87	0.9	0.91	0.91	0.91	0.93	0.96	0.98	0.99	1	1.01	1.02	1.04	1.06	1.09	1.12	1.16	1.21	1.24	1.24	1.25	1.26	1.25	1.25	1.27	1.28	1.31	1.33	1.37	1.4	1.44	1.46	1.49	1.51	1.54	1.56	1.59	1.61	1.62	1.6
1609	0.7	0.68	0.62	0.6	0.6	0.6	0.6	0.6	0.66	0.71	0.77	0.81	0.84	0.85	0.85	0.87	0.92	0.96	1.02	1.08	1.13	1.18	1.21	1.27	1.33	1.37	1.4	1.43	1.45	1.45	1.45	1.44	1.46	1.47	1.52	1.56	1.59	1.63	1.64	1.66	1.68	1.68	1.66	1.66	1.63	1.61	1.59	1.6	1.58
1610	0.88	0.79	0.77	0.74	0.76	0.78	0.81	0.84	0.87	0.89	0.91	0.92	0.93	0.95	0.97	1.01	1.05	1.09	1.13	1.18	1.21	1.24	1.26	1.24	1.21	1.21	1.2	1.23	1.32	1.39	1.43	1.49	1.51	1.51	1.53	1.55	1.57	1.59	1.61	1.64	1.66	1.67	1.69	1.73	1.72	1.73	1.74	1.75	1.74
1611	0.83	0.67	0.69	0.64	0.63	0.62	0.65	0.63	0.62	0.6	0.6	0.6	0.6	0.6	0.63	0.66	0.71	0.76	0.81	0.85	0.88	0.89	0.89	0.89	0.89	0.92	0.96	1.02	1.09	1.14	1.19	1.24	1.25	1.23	1.21	1.22	1.2	1.21	1.26	1.3	1.3	1.33	1.33	1.28	1.25	1.25	1.27	1.32	1.41
1612	0.83	0.67	0.69	0.64	0.63	0.62	0.65	0.63	0.62	0.6	0.6	0.6	0.6	0.6	0.63	0.66	0.71	0.76	0.81	0.85	0.88	0.89	0.89	0.89	0.89	0.92	0.96	1.02	1.09	1.14	1.19	1.24	1.25	1.23	1.21	1.22	1.2	1.21	1.26	1.3	1.3	1.33	1.33	1.28	1.25	1.25	1.27	1.32	1.41
1613	0.8	0.76	0.74	0.67	0.6	0.6	0.6	0.6	0.6	0.6	0.6	0.62	0.67	0.73	0.77	0.79	0.84	0.88	0.95	1.02	1.09	1.16	1.22	1.27	1.31	1.34	1.36	1.37	1.36	1.34	1.31	1.3	1.31	1.36	1.4	1.45	1.46	1.47	1.45	1.46	1.45	1.48	1.5	1.53	1.54	1.57	1.57	1.57	1.55
1614	0.8	0.76	0.74	0.67	0.6	0.6	0.6	0.6	0.6	0.6	0.6	0.62	0.67	0.73	0.77	0.79	0.84	0.88	0.95	1.02	1.09	1.16	1.22	1.27	1.31	1.34	1.36	1.37	1.36	1.34	1.31	1.3	1.31	1.36	1.4	1.45	1.46	1.47	1.45	1.46	1.45	1.48	1.5	1.53	1.54	1.57	1.57	1.57	1.55
1615	0.96	1.01	1.06	1.11	1.14	1.17	1.16	1.17	1.21	1.23	1.24	1.29	1.3	1.3	1.31	1.34	1.37	1.41	1.44	1.47	1.49	1.48	1.47	1.47	1.46	1.47	1.47	1.49	1.5	1.54	1.55	1.57	1.58	1.57	1.57	1.56	1.56	1.57	1.59	1.58	1.61	1.65	1.66	1.66	1.67	1.73	1.76	1.69	1.51
1616	0.81	0.76	0.75	0.73	0.69	0.63	0.6	0.6	0.6	0.6	0.6	0.6	0.62	0.67	0.73	0.77	0.79	0.84	0.87	0.89	0.94	1	1.03	1.07	1.12	1.15	1.18	1.21	1.25	1.29	1.34	1.39	1.45	1.49	1.54	1.58	1.6	1.62	1.62	1.65	1.66	1.67	1.69	1.71	1.73	1.74	1.74	1.74	1.75
1617	0.81	0.76	0.75	0.73	0.69	0.63	0.6	0.6	0.6	0.6	0.6	0.6	0.62	0.67	0.73	0.77	0.79	0.84	0.87	0.89	0.94	1	1.03	1.07	1.12	1.15	1.18	1.21	1.25	1.29	1.34	1.39	1.45	1.49	1.54	1.58	1.6	1.62	1.62	1.65	1.66	1.67	1.69	1.71	1.73	1.74	1.74	1.74	1.75
1618	0.7	0.66	0.65	0.69	0.74	0.79	0.84	0.89	0.92	0.95	0.98	1	1.01	1.01	1.01	1.02	1.03	1.05	1.09	1.14	1.18	1.22	1.27	1.33	1.4	1.45	1.5	1.51	1.5	1.47	1.46	1.43	1.37	1.32	1.25	1.16	1.14	1.2	1.28	1.34	1.42	1.46	1.48	1.5	1.55	1.59	1.62	1.61	1.63
1619	0.7	0.66	0.65	0.69	0.74	0.79	0.84	0.89	0.92	0.95	0.98	1	1.01	1.01	1.01	1.02	1.03	1.05	1.09	1.14	1.18	1.22	1.27	1.33	1.4	1.45	1.5	1.51	1.5	1.47	1.46	1.43	1.37	1.32	1.25	1.16	1.14	1.2	1.28	1.34	1.42	1.46	1.48	1.5	1.55	1.59	1.62	1.61	1.63
1620	0.64	0.66	0.7	0.75	0.83	0.9	0.95	0.99	1.02	1.02	1.04	1.07	1.11	1.14	1.19	1.24	1.29	1.32	1.36	1.4	1.4	1.37	1.36	1.33	1.3	1.27	1.28	1.31	1.35	1.36	1.41	1.43	1.43	1.43	1.45	1.48	1.53	1.58	1.65	1.72	1.78	1.77	1.78	1.76	1.75	1.71	1.72	1.69	1.66
1621	0.64	0.66	0.7	0.75	0.83	0.9	0.95	0.99	1.02	1.02	1.04	1.07	1.11	1.14	1.19	1.24	1.29	1.32	1.36	1.4	1.4	1.37	1.36	1.33	1.3	1.27	1.28	1.31	1.35	1.36	1.41	1.43	1.43	1.43	1.45	1.48	1.53	1.58	1.65	1.72	1.78	1.77	1.78	1.76	1.75	1.71	1.72	1.69	1.66
1622	0.74	0.76	0.72	0.68	0.65	0.64	0.65	0.67	0.71	0.75	0.79	0.83	0.86	0.88	0.91	0.94	0.98	1.01	1.04	1.06	1.07	1.06	1.07	1.07	1.09	1.12	1.14	1.16	1.18	1.21	1.23	1.26	1.29	1.32	1.35	1.4	1.44	1.45	1.5	1.5	1.45	1.42	1.42	1.41	1.43	1.46	1.48	1.49	1.5
1623	0.74	0.76	0.72	0.68	0.65	0.64	0.65	0.67	0.71	0.75	0.79	0.83	0.86	0.88	0.91	0.94	0.98	1.01	1.04	1.06	1.07	1.06	1.07	1.07	1.09	1.12	1.14	1.16	1.18	1.21	1.23	1.26	1.29	1.32	1.35	1.4	1.44	1.45	1.5	1.5	1.45	1.42	1.42	1.41	1.43	1.46	1.48	1.49	1.5
1624	0.81	0.75	0.77	0.78	0.79	0.79	0.79	0.78	0.79	0.8	0.81	0.85	0.89	0.93	0.98	1.01	1.07	1.1	1.13	1.14	1.16	1.14	1.14	1.15	1.14	1.13	1.13	1.13	1.16	1.23	1.31	1.37	1.44	1.46	1.47	1.46	1.47	1.43	1.39	1.36	1.34	1.32	1.34	1.38	1.39	1.4	1.43	1.43	1.44
1625	0.81	0.75	0.77	0.78	0.79	0.79	0.79	0.78	0.79	0.8	0.81	0.85	0.89	0.93	0.98	1.01	1.07	1.1	1.13	1.14	1.16	1.14	1.14	1.15	1.14	1.13	1.13	1.13	1.16	1.23	1.31	1.37	1.44	1.46	1.47	1.46	1.47	1.43	1.39	1.36	1.34	1.32	1.34	1.38	1.39	1.4	1.43	1.43	1.44
1626	0.85	0.81	0.78	0.72	0.66	0.6	0.6	0.6	0.6	0.6	0.6	0.6	0.6	0.61	0.64	0.68	0.72	0.75	0.8	0.8	0.8	0.81	0.84	0.84	0.92	0.97	1.01	1.05	1.08	1.11	1.11	1.12	1.11	1.12	1.08	1.09	1.09	1.14	1.19	1.25	1.28	1.28	1.32	1.32	1.31	1.32	1.36	1.38	1.4
1627	0.85	0.81	0.78	0.72	0.66	0.6	0.6	0.6	0.6	0.6	0.6	0.6	0.6	0.61	0.64	0.68	0.72	0.75	0.8	0.8	0.8	0.81	0.84	0.84	0.92	0.97	1.01	1.05	1.08	1.11	1.11	1.12	1.11	1.12	1.08	1.09	1.09	1.14	1.19	1.25	1.28	1.28	1.32	1.32	1.31	1.32	1.36	1.38	1.4
1628	1.32	1.33	1.32	1.3	1.28	1.28	1.27	1.13	1.04	0.89	0.77	0.62	NaN	NaN	0.62	0.6	0.6	0.6	0.62	0.68	0.74	0.79	0.82	0.85	0.86	0.89	0.94	1	1.04	1.08	1.11	1.12	1.14	1.18	1.23	1.26	1.28	1.27	1.27	1.24	1.25	1.27	1.3	1.31	1.36	1.37	1.33	1.28	1.28
1629	1.32	1.33	1.32	1.3	1.28	1.28	1.27	1.13	1.04	0.89	0.77	0.62	NaN	NaN	0.62	0.6	0.6	0.6	0.62	0.68	0.74	0.79	0.82	0.85	0.86	0.89	0.94	1	1.04	1.08	1.11	1.12	1.14	1.18	1.23	1.26	1.28	1.27	1.27	1.24	1.25	1.27	1.3	1.31	1.36	1.37	1.33	1.28	1.28
1630	0.89	0.85	0.82	0.8	0.82	0.83	0.85	0.87	0.89	0.9	0.93	0.94	0.96	1	1.03	1.04	1.07	1.12	1.14	1.17	1.19	1.22	1.22	1.22	1.24	1.26	1.29	1.34	1.38	1.4	1.44	1.44	1.46	1.5	1.54	1.56	1.59	1.6	1.63	1.65	1.69	1.72	1.74	1.74	1.74	1.73	1.72	1.73	1.74
1631	0.89	0.85	0.82	0.8	0.82	0.83	0.85	0.87	0.89	0.9	0.93	0.94	0.96	1	1.03	1.04	1.07	1.12	1.14	1.17	1.19	1.22	1.22	1.22	1.24	1.26	1.29	1.34	1.38	1.4	1.44	1.44	1.46	1.5	1.54	1.56	1.59	1.6	1.63	1.65	1.69	1.72	1.74	1.74	1.74	1.73	1.72	1.73	1.74
1632	0.76	0.73	0.7	0.68	0.63	0.6	0.6	0.61	0.63	0.64	0.66	0.67	0.67	0.7	0.72	0.75	0.78	0.81	0.84	0.87	0.91	0.95	1	1.04	1.07	1.11	1.15	1.19	1.26	1.32	1.38	1.43	1.47	1.48	1.49	1.5	1.51	1.53	1.55	1.59	1.62	1.62	1.59	1.54	1.49	1.44	1.44	1.46	1.51
1633	0.61	0.62	0.63	0.65	0.65	0.67	0.7	0.71	0.73	0.75	0.77	0.79	0.83	0.87	0.93	0.98	1.01	1.03	1.05	1.06	1.08	1.09	1.1	1.12	1.1	1.09	1.1	1.12	1.12	1.15	1.19	1.22	1.23	1.27	1.3	1.3	1.32	1.36	1.36	1.35	1.36	1.38	1.39	1.43	1.47	1.53	1.54	1.54	1.49
1634	0.61	0.62	0.63	0.65	0.65	0.67	0.7	0.71	0.73	0.75	0.77	0.79	0.83	0.87	0.93	0.98	1.01	1.03	1.05	1.06	1.08	1.09	1.1	1.12	1.1	1.09	1.1	1.12	1.12	1.15	1.19	1.22	1.23	1.27	1.3	1.3	1.32	1.36	1.36	1.35	1.36	1.38	1.39	1.43	1.47	1.53	1.54	1.54	1.49
1635	0.77	0.8	0.85	0.89	0.92	0.96	1.01	1.02	1.04	1.05	1.08	1.12	1.18	1.23	1.29	1.31	1.31	1.34	1.34	1.34	1.36	1.37	1.37	1.38	1.38	1.39	1.41	1.41	1.4	1.42	1.44	1.46	1.5	1.54	1.57	1.62	1.66	1.7	1.74	1.77	1.74	1.7	1.66	1.61	1.53	1.47	1.45	1.45	1.5
1636	0.83	0.78	0.75	0.73	0.73	0.73	0.74	0.75	0.76	0.79	0.83	0.87	0.93	0.98	1.04	1.09	1.12	1.13	1.15	1.16	1.18	1.23	1.27	1.32	1.35	1.36	1.36	1.37	1.37	1.4	1.45	1.51	1.55	1.57	1.56	1.56	1.56	1.58	1.6	1.65	1.66	1.67	1.65	1.64	1.65	1.67	1.71	1.76	1.8
1637	0.83	0.78	0.75	0.73	0.73	0.73	0.74	0.75	0.76	0.79	0.83	0.87	0.93	0.98	1.04	1.09	1.12	1.13	1.15	1.16	1.18	1.23	1.27	1.32	1.35	1.36	1.36	1.37	1.37	1.4	1.45	1.51	1.55	1.57	1.56	1.56	1.56	1.58	1.6	1.65	1.66	1.67	1.65	1.64	1.65	1.67	1.71	1.76	1.8
1638	0.92	0.75	0.72	0.7	0.65	0.61	0.6	0.6	0.6	0.6	0.6	0.6	0.6	0.6	0.63	0.67	0.72	0.77	0.8	0.83	0.87	0.9	0.94	0.98	1.03	1.08	1.12	1.15	1.19	1.22	1.24	1.28	1.31	1.31	1.3	1.3	1.31	1.33	1.36	1.4	1.42	1.41	1.37	1.36	1.31	1.3	1.3	1.32	1.33
1639	1.8	1.64	1.46	1.28	1.09	0.89	0.88	0.84	0.8	0.75	0.73	0.72	NaN	0.73	0.76	0.81	0.86	0.91	0.96	1	1.05	1.09	1.11	1.13	1.15	1.15	1.16	1.19	1.24	1.27	1.29	1.32	1.34	1.34	1.32	1.31	1.3	1.29	1.3	1.33	1.33	1.36	1.4	1.43	1.47	1.53	1.58	1.63	1.69
1640	1.8	1.64	1.46	1.28	1.09	0.89	0.88	0.84	0.8	0.75	0.73	0.72	NaN	0.73	0.76	0.81	0.86	0.91	0.96	1	1.05	1.09	1.11	1.13	1.15	1.15	1.16	1.19	1.24	1.27	1.29	1.32	1.34	1.34	1.32	1.31	1.3	1.29	1.3	1.33	1.33	1.36	1.4	1.43	1.47	1.53	1.58	1.63	1.69
1641	0.83	0.8	0.75	0.69	0.62	0.6	0.6	0.6	0.6	0.62	0.68	0.74	0.8	0.85	0.92	0.96	0.98	0.97	0.96	0.94	0.91	0.91	0.93	0.96	0.99	1.05	1.11	1.14	1.2	1.24	1.26	1.26	1.27	1.28	1.32	1.37	1.41	1.45	1.46	1.46	1.45	1.45	1.46	1.44	1.42	1.43	1.42	1.41	1.44
1642	1.33	1.18	1	0.82	0.8	0.77	0.69	0.64	0.61	0.6	0.6	0.62	0.66	0.69	0.73	0.74	0.77	0.81	0.87	0.94	1.01	1.07	1.12	1.14	1.17	1.21	1.24	1.27	1.32	1.37	1.41	1.46	1.49	1.53	1.56	1.6	1.62	1.66	1.71	1.77	1.8	1.8	1.8	1.8	1.8	1.8	1.8	1.8	1.8
1643	0.82	0.84	0.87	0.89	0.93	0.96	0.99	1.02	1.06	1.09	1.11	1.13	1.15	1.16	1.16	1.16	1.19	1.24	1.28	1.32	1.36	1.36	1.35	1.35	1.39	1.4	1.42	1.44	1.47	1.46	1.45	1.48	1.51	1.52	1.54	1.56	1.56	1.57	1.58	1.6	1.6	1.61	1.62	1.6	1.58	1.58	1.56	1.54	1.53
1644	0.82	0.84	0.87	0.89	0.93	0.96	0.99	1.02	1.06	1.09	1.11	1.13	1.15	1.16	1.16	1.16	1.19	1.24	1.28	1.32	1.36	1.36	1.35	1.35	1.39	1.4	1.42	1.44	1.47	1.46	1.45	1.48	1.51	1.52	1.54	1.56	1.56	1.57	1.58	1.6	1.6	1.61	1.62	1.6	1.58	1.58	1.56	1.54	1.53
[truncated: 4,358 more rows]
[truncated: 158 more columns]

## Sheet: ED Fig. 2c (Meki)
Extended Data Fig. 2
[truncated: 6,005 more rows]
[truncated: 158 more columns]

[truncated: 2 more sheets: ED Fig. 2e, ED Fig. 2f]
