# Supplementary material for: Loss of CDK4/6 activity in S/G2 phase leads to cell cycle reversal
Source: Nature. 2023 Jul 5;619(7969):363–70. doi: 10.1038/s41586-023-06274-3 (PMC10338338; doi:10.1038/s41586-023-06274-3)
Supplement: Supplementary file 16 — Source Data Extended Data Fig. 3 [file 41586_2023_6274_MOESM16_ESM.xlsx]

## Sheet: ED Fig. 3a CDK2 (DMSO)
Extended Data Fig. 3
Panel a
DMSO	CDK2 activity
Time relative to treatment (hrs)	-12	-11.8	-11.6	-11.4	-11.2	-11	-10.8	-10.6	-10.4	-10.2	-10	-9.8	-9.6	-9.4	-9.2	-9	-8.8	-8.6	-8.4	-8.2	-8	-7.8	-7.6	-7.4	-7.2	-7	-6.8	-6.6	-6.4	-6.2	-6	-5.8	-5.6	-5.4	-5.2	-5	-4.8	-4.6	-4.4	-4.2	-4	-3.8	-3.6	-3.4	-3.2	-3	-2.8	-2.6	-2.4
1	1.09	1.14	1.17	1.18	1.24	1.31	1.34	1.34	1.38	1.4	1.4	1.44	1.49	1.5	1.52	1.57	1.61	1.67	1.73	1.78	1.81	1.83	1.84	1.89	1.94	1.99	2.04	2.09	2.1	2.1	2.11	2.08	2.08	2.07	2.07	2.05	2.02	2.01	1.79	1.51	1.25	1.05	0.8	0.77	0.78	0.78	0.75	0.73	0.7
2	0.96	0.99	0.98	1.01	1	1.03	1.03	1.05	1.02	1.01	0.98	0.98	0.97	0.99	1.02	1.07	1.14	1.2	1.25	1.3	1.33	1.34	1.4	1.45	1.48	1.51	1.5	1.51	1.52	1.55	1.56	1.61	1.62	1.61	1.61	1.62	1.64	1.67	1.72	1.7	1.52	1.3	1.05	0.82	0.67	0.7	0.71	0.73	0.72
3	1.25	1.27	1.3	1.34	1.36	1.38	1.41	1.42	1.44	1.47	1.5	1.54	1.58	1.63	1.67	1.71	1.74	1.77	1.79	1.8	1.8	1.8	1.78	1.74	1.67	1.6	1.55	1.5	1.49	1.52	1.54	1.55	1.6	1.59	1.61	1.66	1.71	1.59	1.43	1.26	1.01	0.8	0.74	0.75	0.75	0.78	0.77	0.76	0.74
4	0.87	0.89	0.91	0.93	0.96	1	1.05	1.09	1.13	1.16	1.2	1.23	1.26	1.28	1.32	1.33	1.35	1.38	1.42	1.41	1.44	1.45	1.44	1.42	1.45	1.45	1.5	1.54	1.56	1.6	1.6	1.57	1.56	1.58	1.56	1.58	1.58	1.57	1.56	1.58	1.59	1.59	1.6	1.61	1.62	1.59	1.43	1.23	1.03
5	1.34	1.34	1.34	1.36	1.37	1.36	1.39	1.42	1.45	1.48	1.52	1.56	1.58	1.59	1.6	1.63	1.64	1.66	1.67	1.69	1.68	1.68	1.68	1.7	1.71	1.75	1.79	1.83	1.82	1.8	1.76	1.73	1.71	1.74	1.77	1.78	1.76	1.71	1.63	1.58	1.38	1.19	0.97	0.84	0.72	0.75	0.77	0.82	0.78
6	1.19	1.24	1.26	1.27	1.26	1.15	1.04	0.91	0.79	0.67	0.65	0.61	0.59	0.55	0.5	0.48	0.47	0.47	0.49	0.51	0.52	0.54	0.55	0.55	0.54	0.52	0.5	0.48	0.45	0.45	0.46	0.5	0.55	0.6	0.63	0.64	0.64	0.63	0.61	0.6	0.61	0.6	0.59	0.59	0.58	0.58	0.58	0.57	0.58
7	1.32	1.35	1.38	1.43	1.48	1.52	1.55	1.58	1.58	1.56	1.54	1.51	1.52	1.53	1.56	1.61	1.66	1.69	1.69	1.7	1.66	1.65	1.63	1.61	1.59	1.58	1.54	1.52	1.54	1.56	1.57	1.56	1.44	1.28	1.1	0.92	0.77	0.74	0.69	0.64	0.61	0.56	0.51	0.49	0.49	0.48	0.49	0.51	0.52
8	1.31	1.33	1.36	1.41	1.45	1.48	1.52	1.55	1.56	1.54	1.51	1.48	1.48	1.48	1.52	1.57	1.63	1.66	1.66	1.67	1.65	1.63	1.61	1.59	1.55	1.55	1.52	1.5	1.52	1.55	1.56	1.56	1.43	1.27	1.11	0.93	0.79	0.75	0.7	0.64	0.61	0.56	0.51	0.49	0.48	0.48	0.49	0.5	0.51
9	0.88	0.89	0.92	0.97	1.02	1.09	1.14	1.18	1.18	1.23	1.25	1.27	1.29	1.36	1.4	1.46	1.55	1.63	1.68	1.7	1.7	1.67	1.65	1.61	1.62	1.63	1.64	1.68	1.69	1.65	1.65	1.61	1.62	1.68	1.79	1.54	1.37	1.11	0.86	0.62	0.68	0.66	0.67	0.64	0.58	0.54	0.52	0.5	0.5
10	1.11	1.14	1.2	1.23	1.25	1.29	1.31	1.31	1.33	1.36	1.34	1.34	1.37	1.38	1.38	1.42	1.45	1.46	1.47	1.48	1.5	1.52	1.56	1.56	1.58	1.57	1.57	1.57	1.59	1.6	1.6	1.59	1.52	1.47	1.41	1.39	1.37	1.38	1.43	1.51	1.51	1.38	1.26	1.09	0.93	0.81	0.83	0.83	0.83
11	0.99	1	1.01	1.02	1.04	1.06	1.08	1.1	1.13	1.16	1.18	1.19	1.21	1.21	1.21	1.22	1.27	1.3	1.33	1.37	1.41	1.43	1.44	1.44	1.46	1.45	1.45	1.46	1.47	1.49	1.54	1.53	1.45	1.41	1.37	1.32	1.18	1.07	0.91	0.72	0.6	0.62	0.67	0.73	0.77	0.75	0.72	0.7	0.68
12	1.04	1.11	1.15	1.18	1.2	1.22	1.22	1.24	1.24	1.25	1.27	1.29	1.28	1.29	1.28	1.27	1.26	1.28	1.28	1.31	1.33	1.31	1.27	1.27	1.25	1.25	1.27	1.29	1.29	1.33	1.36	1.39	1.44	1.53	1.61	1.67	1.74	1.77	1.76	1.76	1.75	1.71	1.69	1.69	1.46	1.28	1.1	0.96	0.77
13	0.77	0.8	0.83	0.88	0.93	0.99	1.04	1.1	1.13	1.18	1.19	1.22	1.26	1.3	1.33	1.37	1.4	1.4	1.41	1.4	1.41	1.43	1.44	1.46	1.46	1.45	1.46	1.45	1.43	1.45	1.45	1.43	1.43	1.43	1.43	1.47	1.5	1.53	1.56	1.57	1.6	1.68	1.76	1.59	1.44	1.24	0.91	0.57	0.58
14	1.27	1.29	1.32	1.36	1.38	1.39	1.42	1.44	1.44	1.47	1.5	1.54	1.57	1.61	1.63	1.66	1.68	1.71	1.73	1.74	1.76	1.78	1.76	1.73	1.69	1.63	1.6	1.57	1.57	1.6	1.62	1.64	1.68	1.69	1.69	1.74	1.81	1.67	1.5	1.33	1.08	0.84	0.77	0.76	0.75	0.78	0.76	0.75	0.75
15	1.06	1.1	1.13	1.15	1.17	1.19	1.19	1.2	1.22	1.24	1.23	1.26	1.3	1.32	1.36	1.39	1.41	1.39	1.37	1.37	1.39	1.39	1.41	1.42	1.42	1.4	1.44	1.51	1.58	1.63	1.69	1.72	1.7	1.67	1.67	1.64	1.6	1.59	1.61	1.6	1.64	1.65	1.46	1.26	1.09	0.89	0.74	0.77	0.79
16	1.06	1.1	1.13	1.15	1.17	1.19	1.19	1.2	1.22	1.24	1.23	1.26	1.3	1.32	1.36	1.39	1.41	1.39	1.37	1.37	1.39	1.39	1.41	1.42	1.42	1.4	1.44	1.51	1.58	1.63	1.69	1.72	1.7	1.67	1.67	1.64	1.6	1.59	1.61	1.6	1.64	1.65	1.46	1.26	1.07	0.89	0.75	0.78	0.81
17	1.61	1.58	1.57	1.55	1.5	1.42	1.41	1.44	1.48	1.51	1.54	1.55	1.52	1.48	1.5	1.56	1.57	1.65	1.69	1.71	1.73	1.75	1.71	1.65	1.63	1.57	1.53	1.52	1.58	1.56	1.38	1.2	1.02	0.78	0.59	0.63	0.69	0.75	0.8	0.84	0.82	0.82	0.81	0.82	0.83	0.84	0.83	0.82	0.79
18	1.67	1.62	1.57	1.53	1.54	1.48	1.47	1.45	1.4	1.36	1.37	1.39	1.42	1.43	1.48	1.49	1.48	1.48	1.49	1.45	1.44	1.44	1.42	1.37	1.38	1.36	1.16	0.99	0.84	0.62	0.54	0.6	0.6	0.61	0.63	0.54	0.49	0.47	0.47	0.47	0.47	0.48	0.49	0.51	0.55	0.56	0.56	0.57	0.59
19	1.35	1.43	1.5	1.56	1.63	1.71	1.73	1.73	1.77	1.78	1.74	1.7	1.68	1.67	1.66	1.65	1.64	1.62	1.55	1.51	1.53	1.6	1.61	1.68	1.74	1.82	1.84	1.87	1.83	1.8	1.72	1.68	1.7	1.73	1.76	1.78	1.81	1.83	1.85	1.89	1.92	1.72	1.5	1.29	1.08	0.86	0.85	0.82	0.83
20	1.28	1.27	1.29	1.34	1.38	1.42	1.45	1.46	1.46	1.46	1.46	1.45	1.41	1.39	1.38	1.41	1.45	1.48	1.51	1.55	1.55	1.57	1.62	1.66	1.71	1.75	1.76	1.76	1.75	1.74	1.72	1.69	1.66	1.61	1.55	1.52	1.56	1.55	1.59	1.66	1.69	1.48	1.27	1.03	0.78	0.58	0.59	0.6	0.62
21	1.22	1.23	1.22	1.23	1.26	1.31	1.32	1.34	1.36	1.37	1.34	1.34	1.32	1.32	1.3	1.31	1.32	1.38	1.47	1.57	1.62	1.64	1.61	1.52	1.44	1.39	1.4	1.47	1.53	1.6	1.68	1.71	1.68	1.67	1.65	1.63	1.59	1.59	1.58	1.61	1.69	1.51	1.35	1.16	0.95	0.72	0.77	0.75	0.73
22	0.85	0.9	0.93	0.96	1.02	1.04	1.06	1.07	1.13	1.17	1.23	1.29	1.37	1.39	1.42	1.44	1.45	1.49	1.53	1.55	1.58	1.6	1.58	1.54	1.49	1.46	1.49	1.49	1.51	1.53	1.55	1.57	1.64	1.7	1.79	1.85	1.88	1.65	1.44	1.21	1	0.77	0.77	0.73	0.69	0.63	0.59	0.57	0.57
23	1.17	1.19	1.2	1.23	1.24	1.23	1.22	1.21	1.21	1.23	1.25	1.27	1.3	1.34	1.36	1.4	1.42	1.43	1.39	1.36	1.36	1.35	1.35	1.38	1.43	1.45	1.49	1.52	1.55	1.57	1.62	1.64	1.64	1.66	1.66	1.66	1.64	1.66	1.65	1.46	1.25	1.03	0.86	0.69	0.69	0.72	0.76	0.74	0.71
24	0.91	0.96	1.03	1.08	1.13	1.16	1.19	1.18	1.2	1.19	1.22	1.26	1.29	1.3	1.36	1.41	1.42	1.42	1.48	1.51	1.51	1.5	1.53	1.48	1.47	1.48	1.47	1.45	1.49	1.46	1.46	1.54	1.58	1.59	1.64	1.62	1.55	1.46	1.3	1.07	0.88	0.77	0.68	0.66	0.65	0.65	0.58	0.53	0.51
25	1.19	1.19	1.2	1.19	1.17	1.16	1.15	1.12	1.09	1.08	1.09	1.1	1.11	1.16	1.21	1.27	1.31	1.35	1.35	1.34	1.31	1.32	1.33	1.34	1.34	1.36	1.34	1.33	1.35	1.38	1.37	1.39	1.42	1.42	1.45	1.53	1.56	1.59	1.65	1.69	1.5	1.33	1.11	0.92	0.74	0.75	0.72	0.72	0.65
26	0.96	0.98	0.99	1.01	1.04	1.06	1.07	1.09	1.11	1.15	1.17	1.22	1.31	1.35	1.39	1.41	1.41	1.33	1.33	1.33	1.39	1.43	1.54	1.57	1.65	1.68	1.68	1.67	1.65	1.61	1.6	1.57	1.55	1.54	1.54	1.6	1.67	1.55	1.42	1.27	1.06	0.89	0.9	0.89	0.86	0.82	0.77	0.73	0.69
27	1.23	1.23	1.22	1.24	1.26	1.32	1.36	1.45	1.51	1.58	1.57	1.54	1.46	1.43	1.37	1.37	1.37	1.41	1.38	1.37	1.34	1.38	1.36	1.41	1.48	1.54	1.55	1.53	1.49	1.44	1.43	1.44	1.32	1.23	1.1	0.92	0.75	0.75	0.7	0.67	0.63	0.59	0.56	0.54	0.52	0.5	0.49	0.47	0.47
28	1	1.06	1.1	1.16	1.21	1.27	1.35	1.42	1.49	1.5	1.54	1.54	1.55	1.54	1.57	1.56	1.56	1.56	1.58	1.6	1.64	1.69	1.74	1.81	1.84	1.87	1.89	1.91	1.89	1.89	1.91	1.91	1.92	1.92	1.93	1.91	1.93	1.68	1.47	1.24	0.99	0.72	0.77	0.79	0.82	0.84	0.85	0.81	0.78
29	1.25	1.26	1.26	1.28	1.28	1.28	1.28	1.3	1.32	1.38	1.44	1.46	1.48	1.48	1.42	1.35	1.33	1.29	1.28	1.34	1.39	1.42	1.47	1.46	1.46	1.45	1.42	1.39	1.36	1.3	1.26	1.25	1.27	1.31	1.37	1.27	1.16	1.02	0.85	0.71	0.69	0.66	0.69	0.72	0.7	0.7	0.7	0.65	0.64
30	1.17	1.19	1.2	1.22	1.23	1.25	1.27	1.31	1.36	1.4	1.41	1.43	1.43	1.44	1.46	1.48	1.48	1.51	1.52	1.5	1.5	1.49	1.47	1.46	1.46	1.48	1.5	1.53	1.59	1.62	1.65	1.65	1.61	1.56	1.53	1.49	1.54	1.54	1.38	1.24	1.11	0.95	0.84	0.92	0.95	0.95	0.92	0.87	0.8
31	0.85	0.9	0.94	0.97	1.02	1.05	1.07	1.08	1.13	1.17	1.23	1.28	1.34	1.37	1.4	1.41	1.42	1.45	1.48	1.5	1.53	1.55	1.52	1.48	1.43	1.37	1.35	1.37	1.39	1.4	1.46	1.52	1.56	1.62	1.7	1.76	1.78	1.58	1.38	1.16	0.96	0.75	0.75	0.72	0.69	0.65	0.62	0.6	0.6
32	0.98	1.07	1.14	1.22	1.28	1.34	1.4	1.47	1.51	1.52	1.55	1.57	1.58	1.59	1.62	1.62	1.63	1.64	1.66	1.7	1.75	1.8	1.84	1.9	1.94	1.97	1.99	2	1.98	1.96	1.96	1.97	1.97	1.97	1.99	1.99	2.01	1.76	1.55	1.3	1.04	0.75	0.8	0.82	0.83	0.84	0.84	0.8	0.77
33	1.35	1.43	1.5	1.56	1.63	1.71	1.73	1.73	1.77	1.78	1.74	1.7	1.68	1.67	1.66	1.65	1.64	1.62	1.55	1.51	1.53	1.6	1.61	1.68	1.74	1.82	1.84	1.87	1.83	1.8	1.72	1.68	1.7	1.73	1.76	1.78	1.81	1.83	1.85	1.89	1.92	1.72	1.5	1.31	1.08	0.85	0.84	0.81	0.78
34	0.91	0.93	0.94	0.96	0.97	1.01	1.05	1.1	1.13	1.2	1.26	1.28	1.33	1.35	1.33	1.31	1.31	1.31	1.36	1.4	1.42	1.4	1.39	1.38	1.38	1.39	1.44	1.5	1.52	1.55	1.56	1.57	1.53	1.5	1.48	1.48	1.51	1.56	1.6	1.64	1.71	1.55	1.38	1.19	1.04	0.83	0.82	0.81	0.81
35	1.35	1.41	1.42	1.45	1.51	1.55	1.58	1.6	1.63	1.67	1.72	1.78	1.84	1.88	1.89	1.88	1.85	1.79	1.74	1.71	1.69	1.67	1.7	1.72	1.73	1.69	1.66	1.59	1.53	1.49	1.47	1.43	1.44	1.49	1.53	1.57	1.63	1.47	1.27	1.03	0.85	0.68	0.69	0.68	0.71	0.67	0.63	0.59	0.58
36	1.17	1.18	1.21	1.25	1.27	1.28	1.34	1.39	1.44	1.48	1.5	1.48	1.47	1.43	1.42	1.42	1.45	1.45	1.45	1.45	1.43	1.42	1.44	1.47	1.49	1.53	1.53	1.54	1.59	1.63	1.7	1.73	1.76	1.79	1.77	1.74	1.75	1.79	1.75	1.78	1.83	1.64	1.41	1.22	1.01	0.8	0.84	0.86	0.88
37	1.25	1.28	1.3	1.29	1.28	1.31	1.3	1.3	1.33	1.34	1.36	1.37	1.37	1.36	1.35	1.26	1.26	1.23	1.17	1.13	1.21	1.22	1.22	1.23	1.21	1.19	1.12	1.14	1.14	1.16	1.18	1.26	1.35	1.46	1.56	1.56	1.37	1.14	0.89	0.73	0.59	0.61	0.61	0.66	0.6	0.55	0.53	0.51	0.49
38	1.35	1.37	1.37	1.34	1.32	1.31	1.32	1.34	1.38	1.41	1.44	1.46	1.48	1.5	1.51	1.47	1.47	1.46	1.47	1.47	1.51	1.55	1.59	1.63	1.63	1.65	1.66	1.66	1.66	1.71	1.78	1.85	1.87	1.87	1.82	1.75	1.5	1.27	1.06	0.92	0.73	0.76	0.76	0.75	0.72	0.69	0.67	0.66	0.68
39	0.96	0.99	0.98	1.01	1	1.03	1.03	1.05	1.02	1.01	0.98	0.98	0.97	0.99	1.02	1.07	1.14	1.2	1.25	1.3	1.33	1.34	1.4	1.45	1.48	1.51	1.5	1.51	1.52	1.55	1.56	1.61	1.62	1.61	1.61	1.62	1.64	1.67	1.72	1.7	1.52	1.3	1.05	0.77	0.58	0.58	0.58	0.59	0.63
40	1.25	1.27	1.3	1.34	1.36	1.38	1.41	1.42	1.44	1.47	1.5	1.54	1.58	1.63	1.67	1.71	1.74	1.77	1.79	1.8	1.8	1.8	1.78	1.74	1.67	1.6	1.55	1.5	1.49	1.52	1.54	1.55	1.6	1.59	1.61	1.66	1.71	1.59	1.43	1.26	1	0.8	0.76	0.77	0.78	0.84	0.82	0.8	0.78
41	1.13	1.12	1.14	1.13	1.14	1.15	1.16	1.18	1.2	1.22	1.26	1.3	1.31	1.32	1.32	1.28	1.25	1.22	1.21	1.19	1.2	1.26	1.28	1.28	1.28	1.27	1.2	1.16	1.15	1.11	1.11	1.16	1.17	1.2	1.25	1.23	1.06	0.92	0.76	0.61	0.53	0.58	0.6	0.61	0.62	0.6	0.57	0.57	0.59
42	1.27	1.29	1.32	1.36	1.38	1.39	1.42	1.44	1.44	1.47	1.5	1.54	1.57	1.61	1.63	1.66	1.68	1.71	1.73	1.74	1.76	1.78	1.76	1.73	1.69	1.63	1.6	1.57	1.57	1.6	1.62	1.64	1.68	1.69	1.69	1.74	1.81	1.67	1.5	1.33	1.09	0.86	0.81	0.81	0.81	0.83	0.81	0.8	0.78
43	1.28	1.28	1.28	1.28	1.27	1.26	1.25	1.23	1.22	1.22	1.22	1.23	1.25	1.27	1.27	1.29	1.3	1.34	1.37	1.44	1.49	1.52	1.52	1.5	1.46	1.47	1.49	1.52	1.53	1.55	1.55	1.57	1.54	1.56	1.59	1.57	1.54	1.63	1.39	1.17	0.93	0.79	0.56	0.63	0.66	0.69	0.63	0.58	0.54
44	1.38	1.37	1.4	1.41	1.42	1.42	1.47	1.52	1.5	1.49	1.51	1.5	1.48	1.51	1.5	1.49	1.47	1.43	1.4	1.37	1.36	1.4	1.43	1.47	1.51	1.52	1.52	1.55	1.6	1.64	1.71	1.73	1.7	1.66	1.59	1.52	1.52	1.33	1.19	1.06	0.91	0.75	0.79	0.76	0.75	0.71	0.66	0.63	0.63
45	1.3	1.35	1.35	1.33	1.33	1.34	1.37	1.42	1.48	1.52	1.53	1.5	1.48	1.43	1.39	1.21	1.04	0.89	0.72	0.55	0.55	0.54	0.5	0.46	0.42	0.38	0.36	0.33	0.32	0.32	0.31	0.32	0.32	0.33	0.35	0.36	0.38	0.38	0.37	0.37	0.36	0.36	0.37	0.39	0.42	0.45	0.51	0.57	0.63
46	1.2	1.24	1.26	1.29	1.3	1.33	1.35	1.39	1.43	1.45	1.47	1.49	1.5	1.54	1.58	1.63	1.68	1.71	1.69	1.69	1.7	1.71	1.74	1.79	1.81	1.79	1.75	1.71	1.62	1.57	1.53	1.49	1.49	1.52	1.55	1.6	1.64	1.66	1.7	1.53	1.33	1.11	0.93	0.72	0.7	0.67	0.66	0.6	0.56
47	1.73	1.68	1.65	1.67	1.72	1.75	1.81	1.84	1.77	1.73	1.69	1.72	1.72	1.75	1.76	1.77	1.76	1.72	1.72	1.74	1.74	1.74	1.77	1.76	1.71	1.69	1.66	1.67	1.71	1.75	1.78	1.8	1.8	1.81	1.83	1.63	1.44	1.26	1.05	0.88	0.89	0.89	0.86	0.82	0.72	0.66	0.61	0.58	0.58
48	1.26	1.26	1.28	1.3	1.34	1.36	1.42	1.44	1.45	1.47	1.5	1.5	1.52	1.56	1.56	1.53	1.51	1.52	1.48	1.47	1.52	1.54	1.52	1.52	1.53	1.51	1.5	1.51	1.54	1.55	1.56	1.56	1.58	1.57	1.53	1.37	1.19	0.96	0.76	0.65	0.68	0.69	0.71	0.71	0.65	0.6	0.56	0.56	0.56
49	1.21	1.22	1.24	1.26	1.31	1.34	1.39	1.4	1.41	1.42	1.45	1.45	1.47	1.51	1.5	1.48	1.45	1.48	1.45	1.45	1.5	1.54	1.52	1.52	1.53	1.5	1.49	1.5	1.52	1.52	1.55	1.56	1.59	1.59	1.56	1.38	1.2	0.96	0.76	0.64	0.67	0.68	0.7	0.7	0.64	0.59	0.55	0.55	0.55
50	1.13	1.17	1.21	1.23	1.26	1.3	1.32	1.35	1.37	1.38	1.4	1.42	1.42	1.43	1.44	1.44	1.43	1.45	1.46	1.49	1.53	1.59	1.63	1.66	1.65	1.64	1.6	1.58	1.58	1.61	1.65	1.7	1.74	1.73	1.72	1.72	1.76	1.55	1.34	1.12	0.93	0.69	0.69	0.7	0.72	0.67	0.62	0.58	0.55
51	0.89	0.91	0.94	0.97	1	1.01	1.02	1.05	1.08	1.1	1.13	1.15	1.14	1.13	1.12	1.11	1.17	1.25	1.35	1.41	1.46	1.44	1.43	1.42	1.43	1.44	1.43	1.4	1.35	1.32	1.28	1.28	1.29	1.31	1.34	1.32	1.3	1.29	1.33	1.18	1.07	0.89	0.8	0.64	0.67	0.67	0.73	0.68	0.63
52	1.29	1.33	1.32	1.32	1.33	1.3	1.27	1.25	1.26	1.25	1.27	1.33	1.41	1.49	1.56	1.6	1.58	1.56	1.56	1.57	1.59	1.64	1.67	1.67	1.68	1.69	1.68	1.67	1.65	1.63	1.63	1.63	1.63	1.69	1.71	1.76	1.8	1.62	1.42	1.22	1.01	0.79	0.8	0.79	0.77	0.74	0.73	0.73	0.73
53	1	1.05	1.09	1.15	1.2	1.26	1.3	1.33	1.35	1.36	1.37	1.38	1.38	1.41	1.43	1.46	1.47	1.52	1.54	1.55	1.56	1.56	1.53	1.52	1.54	1.57	1.61	1.65	1.65	1.62	1.59	1.53	1.46	1.43	1.49	1.34	1.23	1.13	1.01	0.82	0.83	0.81	0.77	0.71	0.65	0.59	0.53	0.51	0.51
54	1.17	1.16	1.16	1.2	1.2	1.2	1.23	1.24	1.23	1.26	1.3	1.31	1.33	1.35	1.35	1.36	1.36	1.38	1.37	1.34	1.32	1.34	1.33	1.29	1.32	1.36	1.36	1.4	1.5	1.52	1.5	1.53	1.54	1.54	1.57	1.6	1.6	1.65	1.43	1.25	1.06	0.85	0.64	0.68	0.67	0.69	0.7	0.64	0.61
55	1.31	1.28	1.26	1.27	1.3	1.33	1.37	1.4	1.44	1.49	1.54	1.59	1.66	1.67	1.67	1.64	1.6	1.57	1.58	1.63	1.67	1.71	1.7	1.68	1.64	1.67	1.64	1.66	1.64	1.62	1.57	1.57	1.56	1.6	1.61	1.61	1.51	1.36	1.14	0.9	0.74	0.69	0.67	0.67	0.71	0.66	0.62	0.59	0.6
56	1.06	1.14	1.15	1.18	1.18	1.22	1.19	1.21	1.2	1.18	1.16	1.21	1.22	1.22	1.23	1.21	1.17	1.15	1.19	1.21	1.26	1.3	1.31	1.31	1.28	1.24	1.26	1.34	1.36	1.41	1.48	1.46	1.45	1.49	1.53	1.52	1.5	1.44	1.41	1.43	1.37	1.19	1.05	0.85	0.66	0.58	0.66	0.67	0.72
57	1.12	1.16	1.2	1.25	1.28	1.32	1.35	1.37	1.38	1.41	1.42	1.43	1.41	1.42	1.42	1.42	1.4	1.41	1.41	1.41	1.43	1.48	1.53	1.56	1.6	1.6	1.59	1.61	1.63	1.6	1.62	1.64	1.62	1.6	1.64	1.65	1.63	1.64	1.69	1.49	1.32	1.17	1	0.81	0.83	0.8	0.76	0.7	0.64
58	1.25	1.26	1.26	1.28	1.28	1.28	1.28	1.3	1.32	1.38	1.44	1.46	1.48	1.48	1.42	1.35	1.33	1.29	1.28	1.34	1.39	1.42	1.47	1.46	1.46	1.45	1.42	1.39	1.36	1.3	1.26	1.25	1.27	1.31	1.37	1.27	1.16	1.02	0.85	0.71	0.69	0.66	0.69	0.72	0.7	0.69	0.69	0.65	0.64
59	1.1	1.14	1.16	1.19	1.22	1.26	1.28	1.3	1.28	1.27	1.25	1.24	1.25	1.27	1.28	1.33	1.38	1.42	1.48	1.52	1.53	1.56	1.58	1.58	1.63	1.69	1.72	1.73	1.74	1.72	1.67	1.63	1.59	1.57	1.52	1.5	1.47	1.44	1.41	1.38	1.2	1.03	0.85	0.72	0.62	0.64	0.66	0.69	0.66
60	1.62	1.61	1.62	1.64	1.65	1.65	1.66	1.64	1.63	1.61	1.6	1.61	1.59	1.6	1.6	1.61	1.62	1.66	1.64	1.65	1.65	1.63	1.63	1.64	1.63	1.61	1.6	1.6	1.59	1.59	1.6	1.59	1.6	1.64	1.68	1.72	1.57	1.4	1.15	0.97	0.78	0.78	0.77	0.82	0.79	0.78	0.77	0.78	0.79
61	0.98	1.01	1.04	1.06	1.09	1.12	1.18	1.26	1.33	1.4	1.45	1.46	1.47	1.47	1.44	1.41	1.37	1.34	1.32	1.31	1.33	1.35	1.37	1.39	1.42	1.44	1.48	1.48	1.5	1.52	1.53	1.52	1.52	1.52	1.54	1.55	1.58	1.6	1.61	1.59	1.6	1.59	1.57	1.43	1.29	1.12	0.96	0.83	0.83
62	1.18	1.18	1.17	1.2	1.25	1.28	1.29	1.28	1.26	1.28	1.28	1.32	1.37	1.42	1.48	1.55	1.6	1.67	1.71	1.73	1.74	1.77	1.77	1.77	1.72	1.69	1.66	1.63	1.63	1.67	1.67	1.62	1.56	1.5	1.44	1.42	1.31	1.15	0.95	0.81	0.67	0.65	0.64	0.67	0.62	0.58	0.57	0.56	0.57
63	1.3	1.33	1.36	1.4	1.44	1.45	1.47	1.5	1.53	1.58	1.63	1.66	1.66	1.65	1.63	1.58	1.55	1.53	1.51	1.49	1.5	1.49	1.5	1.52	1.54	1.56	1.57	1.56	1.56	1.55	1.54	1.54	1.56	1.58	1.6	1.63	1.7	1.76	1.59	1.42	1.24	1.03	0.82	0.82	0.8	0.78	0.74	0.69	0.64
64	1.35	1.41	1.42	1.45	1.51	1.55	1.58	1.6	1.63	1.67	1.72	1.78	1.84	1.88	1.89	1.88	1.85	1.79	1.74	1.71	1.69	1.67	1.7	1.72	1.73	1.69	1.66	1.59	1.53	1.49	1.47	1.43	1.44	1.49	1.53	1.57	1.63	1.47	1.27	1.03	0.86	0.67	0.67	0.67	0.7	0.66	0.63	0.6	0.58
65	1.21	1.2	1.21	1.24	1.27	1.28	1.32	1.33	1.29	1.27	1.28	1.23	1.19	1.24	1.22	1.2	1.23	1.2	1.17	1.22	1.31	1.27	1.28	1.27	1.25	1.2	1.25	1.24	1.29	1.28	1.12	0.97	0.84	0.67	0.54	0.55	0.51	0.51	0.48	0.43	0.4	0.39	0.39	0.38	0.37	0.37	0.37	0.39	0.42
66	1.23	1.22	1.23	1.24	1.2	1.21	1.24	1.24	1.26	1.31	1.34	1.35	1.34	1.36	1.38	1.39	1.4	1.45	1.46	1.44	1.44	1.48	1.48	1.48	1.52	1.51	1.44	1.44	1.42	1.4	1.41	1.49	1.49	1.43	1.28	1.09	0.87	0.73	0.65	0.61	0.6	0.57	0.5	0.45	0.43	0.43	0.45	0.47	0.49
67	1.34	1.37	1.39	1.43	1.46	1.49	1.53	1.54	1.54	1.54	1.56	1.53	1.48	1.38	1.32	1.32	1.34	1.39	1.47	1.56	1.56	1.57	1.58	1.59	1.6	1.65	1.7	1.7	1.71	1.75	1.53	1.3	1.11	0.94	0.73	0.74	0.72	0.7	0.66	0.62	0.58	0.57	0.57	0.59	0.63	0.67	0.71	0.75	0.79
68	0.84	0.87	0.92	0.97	1.02	1.06	1.12	1.16	1.18	1.21	1.22	1.22	1.22	1.25	1.29	1.33	1.38	1.44	1.5	1.54	1.58	1.56	1.57	1.54	1.5	1.47	1.46	1.42	1.42	1.44	1.42	1.44	1.48	1.5	1.5	1.51	1.55	1.38	1.19	0.98	0.86	0.67	0.68	0.69	0.72	0.67	0.63	0.58	0.55
69	1.29	1.32	1.3	1.31	1.27	1.25	1.24	1.26	1.3	1.34	1.35	1.35	1.39	1.41	1.38	1.38	1.43	1.42	1.42	1.45	1.47	1.46	1.45	1.44	1.46	1.46	1.47	1.51	1.5	1.52	1.55	1.46	1.28	1.12	0.96	0.79	0.71	0.67	0.64	0.58	0.54	0.52	0.51	0.51	0.52	0.51	0.51	0.53	0.56
70	0.91	0.96	1.03	1.08	1.13	1.16	1.19	1.18	1.2	1.19	1.22	1.26	1.29	1.3	1.36	1.41	1.42	1.42	1.48	1.51	1.51	1.5	1.53	1.48	1.47	1.48	1.47	1.45	1.49	1.46	1.46	1.54	1.58	1.59	1.64	1.62	1.55	1.46	1.3	1.07	0.94	0.82	0.75	0.73	0.71	0.65	0.58	0.53	0.53
71	0.65	0.69	0.74	0.78	0.84	0.88	0.93	0.96	1	1.03	1.1	1.13	1.17	1.18	1.19	1.18	1.18	1.17	1.19	1.21	1.24	1.25	1.29	1.31	1.34	1.37	1.41	1.45	1.48	1.51	1.54	1.57	1.58	1.57	1.58	1.57	1.6	1.62	1.49	1.34	1.09	0.9	0.69	0.65	0.6	0.64	0.58	0.54	0.49
72	1.35	1.37	1.4	1.43	1.45	1.45	1.44	1.42	1.4	1.35	1.35	1.35	1.37	1.39	1.43	1.46	1.49	1.53	1.57	1.59	1.59	1.58	1.54	1.53	1.53	1.55	1.57	1.58	1.59	1.55	1.5	1.48	1.46	1.45	1.44	1.49	1.49	1.53	1.6	1.69	1.68	1.53	1.36	1.15	0.95	0.81	0.81	0.77	0.73
73	1.35	1.37	1.4	1.43	1.45	1.45	1.44	1.42	1.4	1.35	1.35	1.35	1.37	1.39	1.43	1.46	1.49	1.53	1.57	1.59	1.59	1.58	1.54	1.53	1.53	1.55	1.57	1.58	1.59	1.55	1.5	1.48	1.46	1.45	1.44	1.49	1.49	1.53	1.6	1.69	1.68	1.53	1.36	1.15	0.93	0.77	0.76	0.72	0.68
74	1.05	1.03	1.05	1.1	1.17	1.25	1.29	1.31	1.3	1.29	1.28	1.31	1.36	1.39	1.39	1.42	1.46	1.48	1.54	1.59	1.6	1.6	1.59	1.6	1.63	1.65	1.64	1.64	1.63	1.6	1.6	1.63	1.66	1.68	1.75	1.83	1.95	1.78	1.62	1.41	1.19	0.93	0.93	0.91	0.89	0.85	0.81	0.77	0.74
75	1.18	1.25	1.29	1.31	1.32	1.35	1.35	1.36	1.36	1.39	1.41	1.4	1.41	1.45	1.45	1.45	1.48	1.5	1.49	1.48	1.48	1.49	1.48	1.47	1.47	1.46	1.45	1.43	1.42	1.42	1.41	1.47	1.51	1.54	1.52	1.56	1.56	1.51	1.36	1.25	1.06	0.88	0.75	0.72	0.67	0.64	0.6	0.56	0.55
76	1.01	1.04	1.09	1.14	1.2	1.25	1.3	1.35	1.38	1.42	1.47	1.46	1.46	1.46	1.44	1.42	1.45	1.47	1.5	1.52	1.53	1.53	1.52	1.51	1.5	1.48	1.49	1.49	1.5	1.53	1.54	1.54	1.55	1.56	1.55	1.57	1.6	1.59	1.44	1.29	1.09	0.92	0.77	0.72	0.67	0.64	0.58	0.53	0.51
77	1.35	1.37	1.38	1.37	1.36	1.35	1.34	1.34	1.35	1.38	1.41	1.44	1.48	1.53	1.55	1.55	1.55	1.55	1.56	1.58	1.65	1.66	1.66	1.63	1.6	1.56	1.57	1.58	1.59	1.61	1.64	1.63	1.64	1.65	1.65	1.63	1.61	1.63	1.66	1.71	1.53	1.38	1.16	0.94	0.72	0.75	0.75	0.78	0.8
78	1.05	1.06	1.12	1.14	1.14	1.15	1.19	1.2	1.23	1.29	1.33	1.38	1.41	1.44	1.49	1.53	1.52	1.56	1.59	1.62	1.63	1.65	1.67	1.68	1.66	1.64	1.59	1.5	1.41	1.34	1.28	1.28	1.32	1.32	1.34	1.38	1.35	1.18	1.04	0.87	0.73	0.61	0.6	0.56	0.55	0.51	0.48	0.48	0.49
79	1.13	1.14	1.16	1.19	1.23	1.31	1.37	1.42	1.47	1.52	1.53	1.55	1.56	1.57	1.58	1.62	1.63	1.65	1.67	1.69	1.7	1.68	1.67	1.64	1.64	1.65	1.66	1.67	1.66	1.61	1.53	1.49	1.45	1.46	1.31	1.15	0.97	0.78	0.59	0.58	0.62	0.66	0.67	0.65	0.61	0.54	0.49	0.5	0.55
80	1.1	1.12	1.14	1.17	1.22	1.28	1.34	1.4	1.45	1.5	1.5	1.52	1.53	1.53	1.53	1.57	1.59	1.61	1.65	1.67	1.69	1.66	1.66	1.63	1.64	1.65	1.68	1.68	1.66	1.62	1.55	1.5	1.46	1.47	1.31	1.15	0.97	0.78	0.59	0.58	0.61	0.64	0.67	0.69	0.66	0.61	0.56	0.52	0.49
81	1.34	1.37	1.4	1.45	1.49	1.51	1.52	1.52	1.51	1.48	1.5	1.53	1.56	1.59	1.62	1.63	1.64	1.65	1.68	1.72	1.77	1.8	1.82	1.79	1.77	1.73	1.71	1.71	1.73	1.72	1.71	1.7	1.7	1.73	1.75	1.75	1.74	1.52	1.32	1.11	0.93	0.74	0.75	0.75	0.74	0.71	0.69	0.63	0.6
82	0.98	1.03	1.09	1.15	1.21	1.27	1.33	1.38	1.42	1.46	1.5	1.53	1.54	1.57	1.61	1.64	1.67	1.69	1.69	1.71	1.72	1.73	1.74	1.75	1.75	1.77	1.78	1.8	1.82	1.86	1.89	1.9	1.92	1.92	1.89	1.91	1.94	1.97	1.74	1.53	1.28	1.04	0.78	0.81	0.81	0.8	0.77	0.74	0.69
83	1.05	1.09	1.1	1.12	1.14	1.13	1.13	1.16	1.15	1.16	1.18	1.2	1.22	1.23	1.27	1.28	1.28	1.26	1.27	1.23	1.23	1.25	1.3	1.3	1.32	1.35	1.31	1.28	1.28	1.27	1.26	1.26	1.25	1.27	1.28	1.27	1.16	1.01	0.84	0.64	0.55	0.56	0.59	0.61	0.65	0.6	0.55	0.54	0.55
84	1.2	1.22	1.24	1.27	1.3	1.33	1.33	1.35	1.33	1.35	1.39	1.44	1.49	1.56	1.61	1.65	1.66	1.65	1.66	1.66	1.63	1.59	1.56	1.52	1.48	1.49	1.52	1.57	1.59	1.61	1.64	1.68	1.68	1.69	1.68	1.69	1.66	1.68	1.49	1.32	1.06	0.9	0.72	0.74	0.74	0.77	0.72	0.68	0.66
85	1.45	1.48	1.47	1.48	1.49	1.48	1.46	1.48	1.48	1.46	1.46	1.47	1.47	1.51	1.55	1.59	1.63	1.66	1.65	1.65	1.63	1.62	1.61	1.62	1.6	1.6	1.59	1.57	1.56	1.56	1.6	1.62	1.64	1.67	1.73	1.76	1.58	1.4	1.19	0.96	0.75	0.76	0.76	0.76	0.76	0.74	0.72	0.71	0.72
86	1.27	1.29	1.3	1.29	1.27	1.26	1.26	1.28	1.31	1.38	1.42	1.47	1.5	1.45	1.44	1.44	1.41	1.38	1.41	1.39	1.38	1.42	1.45	1.51	1.56	1.58	1.58	1.59	1.61	1.64	1.64	1.64	1.63	1.66	1.71	1.82	1.82	1.68	1.48	1.21	0.98	0.85	0.86	0.86	0.9	0.88	0.86	0.84	0.82
87	1.29	1.33	1.32	1.32	1.33	1.3	1.27	1.25	1.26	1.25	1.27	1.33	1.41	1.49	1.56	1.6	1.58	1.56	1.56	1.57	1.59	1.64	1.67	1.67	1.68	1.69	1.68	1.67	1.65	1.63	1.63	1.63	1.63	1.69	1.71	1.76	1.8	1.62	1.42	1.24	1.04	0.83	0.84	0.84	0.8	0.77	0.73	0.71	0.7
88	1	1.05	1.09	1.15	1.2	1.26	1.3	1.33	1.35	1.36	1.37	1.38	1.38	1.41	1.43	1.46	1.47	1.52	1.54	1.55	1.56	1.56	1.53	1.52	1.54	1.57	1.61	1.65	1.65	1.62	1.59	1.53	1.46	1.43	1.49	1.34	1.23	1.13	1.01	0.84	0.86	0.84	0.79	0.73	0.65	0.58	0.52	0.5	0.51
89	1.03	1.07	1.09	1.11	1.12	1.14	1.13	1.15	1.17	1.21	1.26	1.32	1.34	1.37	1.36	1.31	1.27	1.27	1.23	1.23	1.28	1.35	1.43	1.48	1.5	1.48	1.47	1.36	1.34	1.33	1.34	1.34	1.38	1.39	1.39	1.44	1.5	1.37	1.22	1.11	0.96	0.78	0.77	0.76	0.71	0.63	0.57	0.55	0.55
90	1.53	1.55	1.54	1.54	1.53	1.51	1.49	1.5	1.48	1.47	1.47	1.49	1.48	1.52	1.54	1.56	1.58	1.61	1.6	1.61	1.6	1.59	1.6	1.61	1.63	1.65	1.66	1.65	1.65	1.66	1.69	1.72	1.75	1.79	1.86	1.91	1.72	1.51	1.28	1.01	0.74	0.76	0.75	0.74	0.74	0.72	0.69	0.69	0.71
91	1.22	1.22	1.25	1.27	1.32	1.39	1.38	1.31	1.25	1.21	1.19	1.27	1.36	1.44	1.48	1.49	1.46	1.46	1.47	1.5	1.52	1.56	1.6	1.63	1.65	1.67	1.7	1.7	1.68	1.67	1.45	1.24	1.03	0.85	0.68	0.73	0.73	0.75	0.74	0.71	0.67	0.63	0.6	0.6	0.59	0.6	0.61	0.63	0.64
92	1.26	1.28	1.32	1.34	1.32	1.28	1.29	1.27	1.22	1.24	1.31	1.37	1.44	1.51	1.56	1.59	1.6	1.59	1.6	1.59	1.58	1.58	1.61	1.67	1.74	1.76	1.73	1.68	1.66	1.64	1.63	1.65	1.65	1.66	1.64	1.47	1.31	1.14	0.97	0.81	0.81	0.8	0.79	0.76	0.73	0.69	0.67	0.66	0.67
93	1.13	1.14	1.14	1.15	1.16	1.17	1.19	1.22	1.23	1.27	1.31	1.34	1.39	1.44	1.45	1.46	1.45	1.44	1.49	1.53	1.54	1.55	1.52	1.44	1.41	1.41	1.43	1.44	1.43	1.37	1.31	1.25	1.27	1.32	1.39	1.45	1.51	1.5	1.48	1.33	1.19	1.02	0.84	0.71	0.68	0.64	0.63	0.62	0.56
94	1.11	1.13	1.13	1.15	1.2	1.21	1.27	1.29	1.32	1.35	1.4	1.39	1.41	1.39	1.39	1.39	1.38	1.37	1.41	1.42	1.38	1.4	1.4	1.36	1.32	1.35	1.37	1.39	1.47	1.52	1.52	1.38	1.26	1.09	0.93	0.8	0.77	0.76	0.75	0.7	0.64	0.58	0.5	0.42	0.39	0.39	0.39	0.4	0.42
95	0.84	0.84	0.83	0.82	0.78	0.8	0.83	0.85	0.89	0.99	1.03	1.07	1.09	1.13	1.13	1.14	1.13	1.15	1.15	1.15	1.21	1.23	1.26	1.27	1.28	1.24	1.2	1.13	1.11	1.12	1.15	1.22	1.25	1.28	1.31	1.18	1	0.83	0.73	0.59	0.56	0.56	0.6	0.54	0.5	0.5	0.51	0.52	0.54
96	1.35	1.37	1.38	1.37	1.36	1.37	1.41	1.37	1.31	1.23	1.17	1.11	1.07	1.07	1.12	1.15	1.12	1.16	1.19	1.2	1.22	1.25	1.3	1.33	1.39	1.43	1.47	1.5	1.5	1.35	1.17	1.02	0.85	0.73	0.75	0.73	0.68	0.66	0.62	0.57	0.54	0.54	0.55	0.56	0.58	0.61	0.63	0.65	0.66
97	0.97	1.02	1.05	1.04	1.08	1.13	1.15	1.18	1.22	1.23	1.22	1.21	1.19	1.21	1.26	1.33	1.39	1.47	1.49	1.47	1.47	1.46	1.44	1.43	1.47	1.52	1.52	1.52	1.54	1.55	1.58	1.62	1.73	1.56	1.38	1.19	1.03	0.8	0.78	0.76	0.72	0.66	0.62	0.61	0.61	0.61	0.63	0.67	0.71
98	1.09	1.08	1.06	1.05	1.07	1.07	1.06	1.07	1.05	1.04	1.06	1.03	1.01	1.02	1.02	0.99	1.02	1.06	1.03	0.96	0.85	0.7	0.58	0.54	0.52	0.5	0.51	0.51	0.45	0.41	0.42	0.44	0.43	0.44	0.44	0.45	0.46	0.46	0.47	0.49	0.51	0.51	0.53	0.53	0.55	0.54	0.55	0.55	0.56
99	1.3	1.36	1.37	1.37	1.41	1.41	1.38	1.42	1.45	1.45	1.48	1.51	1.49	1.48	1.5	1.55	1.59	1.64	1.64	1.62	1.57	1.52	1.47	1.46	1.46	1.45	1.47	1.49	1.51	1.54	1.4	1.25	1.12	0.98	0.81	0.83	0.81	0.78	0.72	0.68	0.62	0.59	0.57	0.55	0.54	0.52	0.51	0.51	0.55
100	1.28	1.28	1.31	1.32	1.34	1.37	1.42	1.44	1.45	1.45	1.43	1.4	1.38	1.37	1.43	1.48	1.55	1.56	1.56	1.54	1.5	1.48	1.48	1.5	1.51	1.49	1.5	1.52	1.53	1.54	1.39	1.22	1.09	0.95	0.78	0.78	0.73	0.67	0.6	0.56	0.51	0.5	0.49	0.5	0.52	0.56	0.59	0.62	0.66
101	1.31	1.34	1.35	1.39	1.44	1.48	1.47	1.44	1.4	1.36	1.31	1.29	1.32	1.37	1.44	1.49	1.53	1.53	1.55	1.56	1.59	1.62	1.64	1.64	1.66	1.64	1.62	1.61	1.58	1.57	1.62	1.64	1.68	1.51	1.32	1.03	0.85	0.64	0.65	0.61	0.64	0.56	0.49	0.45	0.42	0.42	0.45	0.49	0.52
102	1.23	1.28	1.3	1.33	1.33	1.36	1.38	1.43	1.47	1.53	1.57	1.62	1.66	1.67	1.69	1.69	1.69	1.69	1.7	1.69	1.69	1.72	1.73	1.76	1.76	1.76	1.74	1.73	1.73	1.78	1.79	1.78	1.77	1.77	1.76	1.82	1.62	1.41	1.18	0.97	0.73	0.75	0.75	0.74	0.71	0.66	0.62	0.59	0.58
103	1.25	1.29	1.32	1.35	1.35	1.37	1.39	1.43	1.46	1.51	1.56	1.61	1.65	1.67	1.7	1.7	1.7	1.71	1.72	1.7	1.7	1.72	1.73	1.74	1.74	1.74	1.73	1.73	1.73	1.76	1.76	1.74	1.74	1.73	1.74	1.8	1.6	1.4	1.19	0.97	0.75	0.77	0.76	0.74	0.71	0.66	0.62	0.59	0.58
104	1.45	1.49	1.51	1.52	1.55	1.59	1.62	1.66	1.67	1.67	1.65	1.63	1.66	1.69	1.7	1.72	1.69	1.65	1.6	1.6	1.61	1.68	1.72	1.77	1.79	1.79	1.73	1.68	1.67	1.68	1.48	1.33	1.2	1.05	0.86	0.89	0.89	0.87	0.85	0.82	0.79	0.77	0.76	0.76	0.76	0.76	0.77	0.8	0.81
105	0.98	1.01	1.04	1.09	1.12	1.15	1.19	1.21	1.21	1.21	1.21	1.21	1.18	1.19	1.21	1.2	1.17	1.19	1.17	1.17	1.21	1.28	1.36	1.44	1.47	1.48	1.47	1.46	1.45	1.52	1.56	1.59	1.6	1.61	1.57	1.56	1.53	1.34	1.17	1.05	0.92	0.8	0.84	0.89	0.89	0.88	0.87	0.85	0.82
106	1.32	1.38	1.43	1.43	1.41	1.34	1.3	1.28	1.3	1.28	1.3	1.36	1.38	1.39	1.38	1.38	1.35	1.32	1.33	1.38	1.4	1.39	1.42	1.43	1.45	1.44	1.47	1.46	1.42	1.42	1.44	1.47	1.47	1.51	1.53	1.51	1.33	1.18	0.98	0.81	0.65	0.62	0.63	0.67	0.67	0.69	0.72	0.71	0.69
107	1.29	1.32	1.3	1.31	1.27	1.25	1.24	1.26	1.3	1.34	1.35	1.35	1.39	1.41	1.38	1.38	1.43	1.42	1.42	1.45	1.47	1.46	1.45	1.44	1.46	1.46	1.47	1.51	1.5	1.52	1.55	1.46	1.28	1.12	0.92	0.74	0.67	0.67	0.66	0.66	0.63	0.59	0.55	0.52	0.5	0.49	0.48	0.47	0.47
108	0.95	0.98	0.96	0.92	0.93	0.92	0.97	0.99	1.04	1.06	1.09	1.09	1.18	1.27	1.37	1.42	1.49	1.52	1.53	1.53	1.54	1.53	1.49	1.47	1.47	1.49	1.49	1.51	1.52	1.51	1.51	1.53	1.54	1.53	1.53	1.53	1.53	1.37	1.23	1.05	0.9	0.74	0.72	0.7	0.67	0.63	0.6	0.58	0.59
109	1.18	1.17	1.2	1.23	1.25	1.31	1.34	1.34	1.34	1.34	1.3	1.26	1.25	1.21	1.19	1.2	1.2	1.19	1.15	1.11	1.07	1.09	1.09	1.14	1.17	1.2	1.19	1.17	1.12	1.12	1.16	1.23	1.13	1.05	0.92	0.77	0.6	0.63	0.66	0.67	0.68	0.65	0.62	0.6	0.59	0.58	0.59	0.59	0.61
110	1.29	1.29	1.3	1.32	1.36	1.37	1.38	1.4	1.4	1.37	1.36	1.35	1.32	1.34	1.36	1.38	1.38	1.37	1.35	1.33	1.34	1.39	1.46	1.5	1.52	1.56	1.56	1.56	1.57	1.61	1.58	1.56	1.55	1.57	1.57	1.61	1.61	1.61	1.43	1.23	1.03	0.88	0.69	0.68	0.68	0.66	0.65	0.62	0.6
111	0.77	0.82	0.88	0.93	0.98	1.02	1.08	1.13	1.15	1.18	1.21	1.23	1.25	1.32	1.35	1.37	1.38	1.39	1.37	1.4	1.45	1.51	1.51	1.49	1.46	1.42	1.39	1.4	1.44	1.47	1.51	1.54	1.53	1.52	1.53	1.53	1.59	1.53	1.38	1.19	1	0.78	0.71	0.69	0.69	0.66	0.6	0.56	0.55
112	1.1	1.1	1.12	1.13	1.16	1.19	1.22	1.26	1.29	1.34	1.35	1.37	1.39	1.42	1.43	1.45	1.48	1.51	1.5	1.48	1.47	1.44	1.45	1.47	1.52	1.56	1.6	1.57	1.57	1.56	1.55	1.52	1.52	1.5	1.48	1.48	1.49	1.33	1.18	1.03	0.81	0.66	0.67	0.66	0.66	0.69	0.67	0.64	0.63
113	1.1	1.12	1.15	1.18	1.23	1.28	1.35	1.41	1.44	1.45	1.48	1.47	1.47	1.49	1.51	1.52	1.53	1.55	1.59	1.63	1.65	1.68	1.64	1.57	1.54	1.55	1.59	1.65	1.71	1.78	1.81	1.8	1.84	1.87	1.88	1.92	1.99	1.79	1.6	1.39	1.13	0.9	0.92	0.94	0.94	0.95	0.94	0.91	0.9
114	1.62	1.61	1.62	1.64	1.65	1.65	1.66	1.64	1.63	1.61	1.6	1.61	1.59	1.6	1.6	1.61	1.62	1.66	1.64	1.65	1.65	1.63	1.63	1.64	1.63	1.61	1.6	1.6	1.59	1.59	1.6	1.59	1.6	1.64	1.68	1.72	1.57	1.4	1.18	1	0.81	0.81	0.8	0.82	0.79	0.76	0.74	0.73	0.71
115	1.09	1.12	1.15	1.18	1.22	1.28	1.34	1.38	1.42	1.43	1.45	1.46	1.47	1.48	1.5	1.5	1.51	1.54	1.58	1.61	1.64	1.66	1.61	1.54	1.5	1.5	1.56	1.62	1.7	1.78	1.84	1.82	1.87	1.92	1.95	1.99	2.06	1.85	1.65	1.42	1.14	0.9	0.92	0.94	0.93	0.95	0.94	0.91	0.9
116	1.08	1.08	1.07	1.08	1.11	1.14	1.16	1.2	1.19	1.16	1.15	1.17	1.21	1.27	1.33	1.38	1.4	1.4	1.39	1.43	1.46	1.49	1.49	1.51	1.49	1.47	1.46	1.5	1.53	1.54	1.57	1.61	1.6	1.63	1.65	1.69	1.72	1.77	1.58	1.41	1.21	1.01	0.79	0.73	0.67	0.63	0.57	0.53	0.57
117	1.3	1.33	1.36	1.4	1.44	1.45	1.47	1.5	1.53	1.58	1.63	1.66	1.66	1.65	1.63	1.58	1.55	1.53	1.51	1.49	1.5	1.49	1.5	1.52	1.54	1.56	1.57	1.56	1.56	1.55	1.54	1.54	1.56	1.58	1.6	1.63	1.7	1.76	1.59	1.42	1.25	1.05	0.84	0.84	0.82	0.77	0.72	0.66	0.63
118	1.25	1.28	1.3	1.29	1.28	1.31	1.3	1.3	1.33	1.34	1.36	1.37	1.37	1.36	1.35	1.26	1.26	1.23	1.17	1.13	1.21	1.22	1.22	1.23	1.21	1.19	1.12	1.14	1.14	1.16	1.18	1.26	1.35	1.46	1.56	1.56	1.37	1.14	0.87	0.72	0.6	0.65	0.68	0.75	0.69	0.65	0.59	0.55	0.53
119	1.34	1.32	1.29	1.28	1.27	1.3	1.33	1.37	1.44	1.49	1.5	1.51	1.49	1.49	1.48	1.51	1.53	1.59	1.58	1.62	1.6	1.61	1.64	1.68	1.7	1.75	1.76	1.78	1.79	1.81	1.82	1.86	1.87	1.87	1.87	1.66	1.43	1.13	0.92	0.71	0.7	0.67	0.7	0.65	0.6	0.57	0.56	0.55	0.56
120	1.2	1.22	1.24	1.27	1.3	1.33	1.33	1.35	1.33	1.35	1.39	1.44	1.49	1.56	1.61	1.65	1.66	1.65	1.66	1.66	1.63	1.59	1.56	1.52	1.48	1.49	1.52	1.57	1.59	1.61	1.64	1.68	1.68	1.69	1.68	1.69	1.66	1.68	1.49	1.32	1.05	0.89	0.71	0.74	0.75	0.81	0.77	0.73	0.71
121	1.15	1.17	1.18	1.18	1.18	1.15	1.16	1.2	1.23	1.27	1.3	1.34	1.37	1.41	1.46	1.5	1.5	1.48	1.48	1.49	1.48	1.51	1.55	1.57	1.58	1.61	1.6	1.58	1.58	1.56	1.54	1.54	1.56	1.53	1.54	1.38	1.2	0.99	0.8	0.62	0.6	0.61	0.6	0.6	0.56	0.53	0.51	0.51	0.51
122	0.95	0.98	1	1.02	1.05	1.1	1.15	1.19	1.24	1.31	1.33	1.35	1.35	1.32	1.3	1.29	1.29	1.31	1.35	1.37	1.37	1.39	1.4	1.37	1.34	1.35	1.29	1.26	1.24	1.24	1.24	1.25	1.26	1.28	1.19	1.03	0.88	0.79	0.68	0.66	0.67	0.69	0.64	0.61	0.59	0.61	0.65	0.68	0.73
123	1.29	1.32	1.33	1.33	1.35	1.37	1.37	1.38	1.36	1.37	1.39	1.42	1.43	1.45	1.45	1.46	1.46	1.45	1.46	1.42	1.39	1.39	1.38	1.4	1.39	1.43	1.42	1.42	1.4	1.41	1.37	1.38	1.38	1.41	1.44	1.37	1.25	1.13	1	0.88	0.88	0.9	0.91	0.92	0.9	0.87	0.85	0.84	0.83
124	1.34	1.36	1.39	1.42	1.47	1.5	1.53	1.53	1.52	1.49	1.49	1.49	1.51	1.53	1.55	1.56	1.56	1.56	1.58	1.58	1.59	1.59	1.57	1.54	1.54	1.54	1.56	1.56	1.58	1.58	1.58	1.58	1.6	1.61	1.67	1.51	1.36	1.17	1	0.79	0.8	0.78	0.78	0.75	0.71	0.67	0.64	0.62	0.61
125	1.04	1.04	1.07	1.09	1.11	1.15	1.19	1.19	1.21	1.23	1.26	1.3	1.34	1.38	1.42	1.46	1.5	1.49	1.48	1.46	1.45	1.44	1.48	1.51	1.53	1.54	1.53	1.53	1.52	1.52	1.5	1.51	1.5	1.52	1.49	1.48	1.32	1.14	0.92	0.81	0.67	0.66	0.66	0.67	0.61	0.56	0.53	0.53	0.53
126	1.2	1.23	1.21	1.24	1.28	1.28	1.31	1.4	1.45	1.48	1.52	1.52	1.5	1.47	1.46	1.43	1.42	1.43	1.45	1.48	1.55	1.6	1.62	1.62	1.64	1.64	1.63	1.62	1.65	1.65	1.62	1.61	1.6	1.56	1.52	1.4	1.22	1.06	0.93	0.82	0.78	0.76	0.75	0.69	0.63	0.59	0.58	0.57	0.58
127	1.2	1.22	1.23	1.25	1.28	1.33	1.34	1.33	1.34	1.35	1.37	1.35	1.34	1.34	1.33	1.34	1.38	1.42	1.48	1.52	1.54	1.54	1.55	1.51	1.5	1.48	1.46	1.44	1.43	1.32	1.2	1.04	0.85	0.75	0.71	0.69	0.68	0.71	0.63	0.58	0.55	0.54	0.54	0.54	0.54	0.55	0.55	0.57	0.59
128	1.33	1.33	1.37	1.39	1.4	1.42	1.45	1.43	1.46	1.51	1.51	1.48	1.48	1.46	1.43	1.35	1.31	1.29	1.3	1.29	1.4	1.5	1.6	1.67	1.73	1.76	1.8	1.82	1.81	1.84	1.62	1.4	1.18	0.93	0.67	0.67	0.66	0.64	0.65	0.65	0.63	0.63	0.63	0.66	0.68	0.69	0.71	0.75	0.77
129	1.4	1.4	1.39	1.39	1.38	1.38	1.4	1.41	1.47	1.5	1.56	1.55	1.55	1.53	1.54	1.54	1.55	1.57	1.56	1.56	1.56	1.54	1.35	1.19	1.01	0.83	0.7	0.74	0.73	0.72	0.67	0.63	0.57	0.54	0.53	0.55	0.55	0.56	0.55	0.54	0.54	0.53	0.54	0.55	0.57	0.58	0.61	0.64	0.67
130	1.14	1.14	1.14	1.17	1.18	1.21	1.25	1.28	1.3	1.34	1.38	1.41	1.43	1.45	1.47	1.49	1.52	1.52	1.52	1.52	1.51	1.52	1.56	1.58	1.6	1.6	1.58	1.54	1.52	1.49	1.45	1.42	1.45	1.28	1.16	1.01	0.92	0.77	0.8	0.78	0.8	0.76	0.73	0.72	0.72	0.73	0.76	0.78	0.82
131	1.43	1.46	1.45	1.45	1.46	1.49	1.53	1.57	1.65	1.73	1.72	1.64	1.59	1.49	1.42	1.39	1.46	1.53	1.55	1.55	1.57	1.53	1.49	1.5	1.54	1.59	1.6	1.63	1.63	1.63	1.63	1.69	1.7	1.52	1.35	1.19	1	0.85	0.9	0.91	0.89	0.86	0.84	0.84	0.84	0.85	0.85	0.86	0.83
132	1.36	1.41	1.45	1.49	1.54	1.62	1.66	1.7	1.7	1.68	1.63	1.58	1.51	1.46	1.44	1.45	1.46	1.51	1.6	1.64	1.68	1.71	1.7	1.7	1.73	1.74	1.77	1.84	1.85	1.81	1.75	1.7	1.6	1.56	1.53	1.53	1.37	1.24	1.09	0.98	0.85	0.87	0.86	0.85	0.81	0.78	0.76	0.77	0.76
133	1.62	1.65	1.72	1.79	1.86	1.91	1.93	1.9	1.84	1.79	1.74	1.66	1.61	1.57	1.58	1.55	1.61	1.65	1.68	1.66	1.72	1.76	1.83	1.91	1.96	1.98	1.98	1.98	2	2.04	2.11	2.17	1.92	1.66	1.38	1.08	0.82	0.83	0.83	0.81	0.8	0.74	0.69	0.67	0.65	0.64	0.64	0.65	0.66
134	1.15	1.27	1.36	1.44	1.5	1.54	1.57	1.64	1.71	1.75	1.81	1.84	1.81	1.78	1.78	1.76	1.79	1.84	1.86	1.85	1.83	1.77	1.7	1.63	1.59	1.48	1.43	1.41	1.41	1.42	1.54	1.64	1.68	1.52	1.33	1.12	0.93	0.77	0.78	0.78	0.77	0.75	0.74	0.76	0.76	0.75	0.72	0.72	0.7
135	1.18	1.18	1.17	1.2	1.25	1.28	1.29	1.28	1.26	1.28	1.28	1.32	1.37	1.42	1.48	1.55	1.6	1.67	1.71	1.73	1.74	1.77	1.77	1.77	1.72	1.69	1.66	1.63	1.63	1.67	1.67	1.62	1.56	1.5	1.44	1.42	1.31	1.15	0.94	0.81	0.67	0.65	0.64	0.69	0.62	0.59	0.57	0.57	0.57
136	1.32	1.33	1.33	1.29	1.25	1.27	1.26	1.28	1.34	1.38	1.41	1.45	1.49	1.47	1.52	1.51	1.51	1.48	1.5	1.5	1.54	1.55	1.59	1.37	1.19	1.01	0.85	0.68	0.73	0.7	0.66	0.6	0.57	0.54	0.51	0.49	0.48	0.47	0.47	0.47	0.47	0.47	0.47	0.48	0.49	0.5	0.52	0.53	0.54
137	1.3	1.3	1.32	1.3	1.32	1.35	1.38	1.39	1.45	1.47	1.47	1.5	1.54	1.56	1.58	1.63	1.65	1.63	1.6	1.6	1.57	1.56	1.57	1.57	1.56	1.59	1.64	1.7	1.8	1.87	1.92	1.99	1.81	1.58	1.36	1.12	0.86	0.82	0.81	0.78	0.76	0.72	0.69	0.65	0.62	0.59	0.58	0.59	0.63
138	1.18	1.17	1.18	1.21	1.26	1.29	1.32	1.31	1.27	1.21	1.21	1.22	1.26	1.32	1.42	1.46	1.5	1.55	1.56	1.53	1.52	1.53	1.53	1.52	1.49	1.46	1.41	1.37	1.36	1.4	1.43	1.47	1.52	1.53	1.57	1.59	1.64	1.67	1.52	1.33	1.11	0.86	0.65	0.64	0.64	0.65	0.67	0.63	0.6
139	1.08	1.09	1.11	1.15	1.18	1.2	1.24	1.26	1.28	1.31	1.32	1.33	1.36	1.38	1.38	1.4	1.42	1.41	1.41	1.41	1.4	1.41	1.42	1.44	1.43	1.45	1.45	1.45	1.44	1.45	1.44	1.44	1.45	1.48	1.52	1.57	1.6	1.44	1.24	1.07	0.86	0.67	0.67	0.68	0.64	0.64	0.63	0.62	0.63
140	1.2	1.2	1.21	1.22	1.26	1.3	1.33	1.39	1.45	1.52	1.59	1.65	1.68	1.7	1.68	1.69	1.69	1.72	1.73	1.75	1.77	1.78	1.74	1.69	1.64	1.6	1.55	1.57	1.57	1.57	1.59	1.51	1.3	1.09	0.92	0.76	0.7	0.7	0.71	0.68	0.61	0.56	0.53	0.52	0.51	0.51	0.52	0.54	0.58
141	0.91	0.94	0.97	1	1.05	1.08	1.12	1.16	1.2	1.23	1.28	1.33	1.39	1.45	1.51	1.58	1.62	1.65	1.7	1.74	1.75	1.77	1.78	1.78	1.75	1.75	1.76	1.77	1.78	1.79	1.78	1.77	1.72	1.73	1.8	1.64	1.45	1.28	1.02	0.76	0.73	0.7	0.66	0.69	0.68	0.67	0.68	0.71	0.74
142	1.02	1.05	1.02	1.01	1.05	1.03	1.04	1.16	1.2	1.25	1.32	1.4	1.37	1.34	1.26	1.23	1.17	1.19	1.29	1.4	1.5	1.55	1.58	1.64	1.59	1.5	1.55	1.59	1.59	1.53	1.51	1.31	1.09	0.84	0.75	0.65	0.62	0.61	0.6	0.56	0.5	0.48	0.44	0.43	0.44	0.47	0.5	0.54	0.57
143	1.17	1.16	1.16	1.2	1.2	1.2	1.23	1.24	1.23	1.26	1.3	1.31	1.33	1.35	1.35	1.36	1.36	1.38	1.37	1.34	1.32	1.34	1.33	1.29	1.32	1.36	1.36	1.4	1.5	1.52	1.5	1.53	1.54	1.54	1.57	1.6	1.6	1.65	1.43	1.25	1.06	0.89	0.68	0.72	0.71	0.73	0.7	0.66	0.63
144	1.15	1.15	1.19	1.19	1.22	1.27	1.3	1.32	1.36	1.41	1.41	1.43	1.45	1.46	1.44	1.45	1.46	1.48	1.5	1.54	1.59	1.62	1.67	1.73	1.8	1.81	1.81	1.78	1.72	1.62	1.59	1.61	1.62	1.65	1.74	1.56	1.37	1.17	0.93	0.72	0.75	0.73	0.71	0.71	0.66	0.6	0.55	0.53	0.52
145	1.07	1.12	1.17	1.22	1.23	1.25	1.28	1.28	1.31	1.35	1.37	1.36	1.39	1.43	1.44	1.46	1.5	1.53	1.54	1.5	1.46	1.43	1.39	1.35	1.36	1.35	1.38	1.39	1.4	1.43	1.45	1.44	1.28	1.14	0.93	0.81	0.66	0.65	0.62	0.63	0.58	0.51	0.48	0.46	0.46	0.48	0.52	0.55	0.6
146	1.39	1.37	1.39	1.41	1.43	1.46	1.53	1.56	1.59	1.6	1.63	1.6	1.59	1.55	1.49	1.47	1.55	1.58	1.63	1.7	1.68	1.65	1.58	1.53	1.5	1.48	1.46	1.52	1.58	1.63	1.67	1.5	1.26	1.05	0.87	0.7	0.69	0.7	0.68	0.58	0.53	0.5	0.5	0.5	0.54	0.55	0.56	0.57	0.59
147	0.93	1	1.05	1.1	1.14	1.18	1.2	1.21	1.21	1.2	1.22	1.24	1.25	1.25	1.27	1.28	1.3	1.34	1.39	1.44	1.49	1.52	1.54	1.55	1.56	1.56	1.57	1.58	1.6	1.6	1.58	1.57	1.55	1.53	1.54	1.39	1.24	1.08	0.93	0.79	0.8	0.79	0.79	0.77	0.71	0.67	0.65	0.64	0.64
148	1.28	1.29	1.3	1.31	1.32	1.34	1.36	1.37	1.38	1.38	1.4	1.43	1.45	1.5	1.55	1.55	1.54	1.53	1.51	1.48	1.49	1.51	1.55	1.59	1.67	1.72	1.78	1.8	1.8	1.78	1.76	1.71	1.68	1.65	1.66	1.44	1.26	1.07	0.86	0.68	0.7	0.71	0.73	0.77	0.72	0.7	0.67	0.65	0.64
149	1.4	1.45	1.49	1.53	1.55	1.55	1.52	1.5	1.46	1.44	1.42	1.42	1.4	1.39	1.38	1.39	1.37	1.29	1.28	1.26	1.23	1.25	1.36	1.39	1.43	1.45	1.47	1.49	1.49	1.47	1.51	1.5	1.47	1.46	1.36	1.22	1.09	0.97	0.83	0.81	0.76	0.7	0.64	0.59	0.54	0.51	0.52	0.55	0.59
150	1.1	1.09	1.14	1.15	1.17	1.19	1.22	1.25	1.3	1.33	1.36	1.37	1.42	1.4	1.41	1.44	1.52	1.5	1.53	1.58	1.54	1.52	1.52	1.56	1.58	1.62	1.63	1.68	1.73	1.74	1.8	1.87	1.92	1.9	1.68	1.46	1.15	0.9	0.72	0.73	0.73	0.77	0.72	0.66	0.61	0.59	0.58	0.6	0.64
151	1.13	1.15	1.18	1.21	1.24	1.25	1.25	1.26	1.26	1.27	1.28	1.32	1.36	1.4	1.43	1.44	1.45	1.44	1.43	1.43	1.46	1.47	1.48	1.46	1.46	1.43	1.39	1.34	1.34	1.37	1.38	1.42	1.49	1.35	1.18	1	0.88	0.72	0.73	0.72	0.74	0.68	0.64	0.6	0.58	0.57	0.58	0.6	0.63
152	1.2	1.21	1.19	1.17	1.18	1.2	1.24	1.3	1.34	1.36	1.38	1.43	1.42	1.46	1.51	1.54	1.57	1.62	1.64	1.62	1.65	1.66	1.68	1.73	1.78	1.8	1.8	1.77	1.75	1.75	1.72	1.72	1.74	1.75	1.66	1.48	1.23	1.05	0.88	0.78	0.76	0.81	0.77	0.7	0.64	0.6	0.58	0.57	0.58
153	0.85	0.9	0.93	0.96	1.02	1.04	1.06	1.07	1.13	1.17	1.23	1.29	1.37	1.39	1.42	1.44	1.45	1.49	1.53	1.55	1.58	1.6	1.58	1.54	1.49	1.46	1.49	1.49	1.51	1.53	1.55	1.57	1.64	1.7	1.79	1.85	1.88	1.65	1.44	1.21	1.01	0.8	0.82	0.79	0.77	0.72	0.67	0.64	0.64
154	1.06	1.12	1.17	1.21	1.24	1.28	1.3	1.32	1.34	1.37	1.41	1.45	1.47	1.49	1.5	1.53	1.55	1.59	1.63	1.65	1.59	1.56	1.54	1.55	1.57	1.64	1.7	1.72	1.69	1.69	1.71	1.72	1.72	1.77	1.76	1.73	1.75	1.77	1.78	1.6	1.44	1.24	1.06	0.86	0.84	0.8	0.74	0.68	0.64
155	1.03	1.05	1.06	1.04	1.05	1.06	1.1	1.13	1.2	1.22	1.27	1.29	1.32	1.35	1.4	1.43	1.43	1.45	1.46	1.47	1.52	1.56	1.58	1.57	1.57	1.6	1.58	1.52	1.5	1.46	1.35	1.34	1.29	1.14	1.02	0.85	0.67	0.58	0.58	0.55	0.54	0.49	0.45	0.42	0.41	0.42	0.44	0.47	0.5
156	1.12	1.15	1.17	1.18	1.19	1.2	1.2	1.22	1.25	1.28	1.3	1.34	1.36	1.35	1.36	1.38	1.38	1.37	1.38	1.38	1.32	1.31	1.31	1.32	1.35	1.39	1.4	1.42	1.42	1.39	1.36	1.38	1.26	1.09	0.94	0.8	0.6	0.61	0.63	0.66	0.67	0.68	0.63	0.6	0.58	0.56	0.55	0.55	0.55
157	1.35	1.38	1.39	1.41	1.41	1.42	1.43	1.46	1.46	1.47	1.46	1.47	1.46	1.5	1.51	1.52	1.52	1.49	1.43	1.43	1.42	1.42	1.45	1.47	1.47	1.5	1.5	1.51	1.52	1.57	1.56	1.58	1.6	1.52	1.35	1.2	1	0.83	0.75	0.72	0.68	0.65	0.58	0.53	0.5	0.49	0.49	0.5	0.53
158	1.28	1.31	1.33	1.37	1.43	1.47	1.5	1.51	1.5	1.47	1.45	1.45	1.47	1.51	1.54	1.56	1.57	1.58	1.6	1.6	1.6	1.6	1.58	1.54	1.52	1.5	1.5	1.49	1.5	1.5	1.5	1.5	1.53	1.53	1.58	1.44	1.28	1.1	0.95	0.77	0.78	0.78	0.79	0.76	0.72	0.68	0.64	0.62	0.6
159	1.52	1.5	1.51	1.51	1.52	1.54	1.56	1.56	1.59	1.65	1.7	1.78	1.85	1.86	1.84	1.84	1.83	1.8	1.79	1.81	1.77	1.72	1.73	1.74	1.69	1.69	1.68	1.62	1.57	1.55	1.53	1.54	1.58	1.63	1.63	1.48	1.32	1.16	0.99	0.85	0.84	0.79	0.74	0.68	0.64	0.62	0.61	0.6	0.59
160	1.02	1.03	1.04	1.07	1.09	1.1	1.15	1.19	1.24	1.29	1.36	1.4	1.42	1.46	1.51	1.52	1.48	1.48	1.42	1.38	1.37	1.4	1.42	1.44	1.44	1.44	1.45	1.43	1.48	1.53	1.55	1.57	1.6	1.59	1.61	1.45	1.28	1.09	0.93	0.76	0.77	0.76	0.76	0.75	0.69	0.63	0.59	0.54	0.5
161	1.24	1.27	1.32	1.36	1.38	1.44	1.48	1.5	1.53	1.57	1.57	1.54	1.54	1.54	1.55	1.56	1.6	1.63	1.64	1.62	1.59	1.53	1.47	1.38	1.36	1.38	1.42	1.48	1.51	1.49	1.46	1.45	1.48	1.33	1.22	1.07	0.95	0.76	0.78	0.75	0.73	0.67	0.63	0.6	0.58	0.56	0.55	0.56	0.56
162	1.47	1.5	1.54	1.58	1.62	1.65	1.67	1.7	1.72	1.77	1.81	1.86	1.88	1.89	1.88	1.88	1.87	1.88	1.87	1.87	1.86	1.86	1.83	1.82	1.79	1.75	1.7	1.63	1.6	1.57	1.59	1.57	1.62	1.66	1.73	1.53	1.38	1.2	0.97	0.73	0.73	0.7	0.66	0.63	0.59	0.57	0.57	0.58	0.6
163	1.26	1.3	1.32	1.36	1.39	1.46	1.5	1.49	1.5	1.5	1.46	1.42	1.41	1.37	1.36	1.35	1.35	1.33	1.29	1.24	1.2	1.2	1.21	1.26	1.31	1.33	1.33	1.32	1.29	1.3	1.35	1.46	1.35	1.27	1.14	0.95	0.71	0.71	0.67	0.61	0.57	0.55	0.53	0.52	0.54	0.57	0.59	0.63	0.66
164	1.4	1.41	1.44	1.47	1.49	1.51	1.54	1.58	1.62	1.64	1.65	1.71	1.75	1.83	1.91	1.99	2.02	2.05	2.03	2.01	1.99	1.98	1.94	1.88	1.83	1.8	1.75	1.74	1.78	1.78	1.79	1.77	1.57	1.37	1.2	0.99	0.84	0.85	0.82	0.79	0.75	0.71	0.67	0.65	0.65	0.65	0.67	0.7	0.73
165	1.45	1.39	1.4	1.39	1.4	1.45	1.49	1.49	1.52	1.51	1.49	1.49	1.51	1.53	1.57	1.58	1.6	1.62	1.58	1.58	1.6	1.57	1.57	1.56	1.56	1.57	1.63	1.63	1.68	1.48	1.32	1.14	0.99	0.82	0.86	0.81	0.75	0.68	0.59	0.5	0.45	0.4	0.38	0.38	0.4	0.46	0.53	0.63	0.74
166	1.23	1.28	1.3	1.33	1.33	1.36	1.38	1.43	1.47	1.53	1.57	1.62	1.66	1.67	1.69	1.69	1.69	1.69	1.7	1.69	1.69	1.72	1.73	1.76	1.76	1.76	1.74	1.73	1.73	1.78	1.79	1.78	1.77	1.77	1.76	1.82	1.62	1.41	1.18	1	0.78	0.83	0.84	0.83	0.77	0.69	0.64	0.64	0.68
167	1.07	1.11	1.12	1.12	1.12	1.1	1.08	1.05	1.04	1.07	1.11	1.18	1.27	1.36	1.41	1.44	1.43	1.38	1.31	1.33	1.37	1.41	1.45	1.53	1.56	1.57	1.61	1.68	1.77	1.83	1.87	1.9	1.93	1.93	1.89	1.91	1.84	1.59	1.35	1.16	0.93	0.78	0.77	0.75	0.7	0.63	0.58	0.55	0.55
168	0.91	0.95	1	1.06	1.13	1.17	1.21	1.22	1.28	1.34	1.4	1.45	1.52	1.54	1.54	1.55	1.57	1.59	1.59	1.6	1.6	1.61	1.63	1.66	1.68	1.68	1.66	1.61	1.61	1.59	1.59	1.63	1.64	1.6	1.59	1.43	1.25	1.07	0.91	0.76	0.76	0.74	0.74	0.73	0.69	0.64	0.62	0.61	0.61
169	1.44	1.46	1.49	1.51	1.53	1.54	1.55	1.5	1.48	1.47	1.46	1.45	1.47	1.46	1.45	1.48	1.52	1.56	1.59	1.64	1.64	1.62	1.57	1.54	1.51	1.51	1.52	1.57	1.64	1.72	1.71	1.7	1.67	1.63	1.56	1.55	1.49	1.31	1.12	0.91	0.76	0.66	0.66	0.67	0.68	0.64	0.59	0.57	0.57
170	1.25	1.29	1.32	1.35	1.35	1.37	1.39	1.43	1.46	1.51	1.56	1.61	1.65	1.67	1.7	1.7	1.7	1.71	1.72	1.7	1.7	1.72	1.73	1.74	1.74	1.74	1.73	1.73	1.73	1.76	1.76	1.74	1.74	1.73	1.74	1.8	1.6	1.4	1.19	1.01	0.81	0.86	0.85	0.83	0.76	0.69	0.64	0.64	0.67
171	1	1.03	1.05	1.08	1.1	1.1	1.1	1.1	1.1	1.1	1.14	1.18	1.22	1.25	1.31	1.35	1.41	1.43	1.47	1.54	1.58	1.57	1.59	1.56	1.51	1.49	1.47	1.44	1.45	1.49	1.5	1.55	1.59	1.58	1.55	1.4	1.2	1	0.83	0.66	0.64	0.67	0.7	0.72	0.7	0.65	0.59	0.55	0.54
172	1.34	1.34	1.34	1.34	1.34	1.33	1.32	1.34	1.37	1.4	1.43	1.46	1.44	1.44	1.45	1.47	1.48	1.5	1.5	1.5	1.48	1.5	1.56	1.62	1.66	1.68	1.66	1.63	1.61	1.63	1.61	1.65	1.72	1.76	1.71	1.55	1.34	1.11	0.94	0.83	0.86	0.88	0.88	0.83	0.8	0.77	0.77	0.79	0.81
173	0.95	0.96	0.97	0.97	0.97	0.99	1.03	1.06	1.09	1.12	1.15	1.13	1.11	1.1	1.08	1.07	1.07	1.08	1.08	1.1	1.13	1.17	1.24	1.33	1.4	1.45	1.5	1.5	1.48	1.47	1.47	1.43	1.42	1.42	1.42	1.41	1.42	1.45	1.3	1.14	0.97	0.84	0.69	0.72	0.75	0.78	0.77	0.75	0.72
174	1.23	1.25	1.26	1.28	1.3	1.33	1.36	1.38	1.38	1.39	1.4	1.4	1.41	1.45	1.48	1.48	1.44	1.43	1.37	1.35	1.36	1.42	1.49	1.54	1.56	1.58	1.59	1.58	1.57	1.58	1.56	1.53	1.52	1.56	1.61	1.46	1.33	1.19	1.03	0.85	0.88	0.87	0.83	0.75	0.68	0.62	0.59	0.6	0.62
175	1.24	1.25	1.27	1.3	1.33	1.39	1.4	1.38	1.39	1.4	1.36	1.36	1.37	1.32	1.28	1.28	1.26	1.25	1.27	1.29	1.3	1.29	1.27	1.24	1.22	1.13	1.02	0.84	0.72	0.63	0.61	0.61	0.64	0.61	0.56	0.52	0.52	0.53	0.55	0.56	0.56	0.57	0.58	0.58	0.59	0.6	0.61	0.63	0.66
176	0.98	1.01	1.04	1.09	1.12	1.15	1.19	1.21	1.21	1.21	1.21	1.21	1.18	1.19	1.21	1.2	1.17	1.19	1.17	1.17	1.21	1.28	1.36	1.44	1.47	1.48	1.47	1.46	1.45	1.52	1.56	1.59	1.6	1.61	1.57	1.56	1.53	1.34	1.17	1	0.86	0.73	0.75	0.75	0.75	0.7	0.66	0.62	0.61
177	1.39	1.4	1.4	1.37	1.32	1.28	1.26	1.24	1.23	1.21	1.18	1.11	1.11	1.24	1.3	1.35	1.44	1.42	1.33	1.32	1.36	1.4	1.52	1.63	1.71	1.8	1.86	1.82	1.76	1.67	1.56	1.44	1.39	1.41	1.4	1.43	1.46	1.38	1.18	1	0.8	0.65	0.6	0.65	0.66	0.68	0.66	0.64	0.62
178	1.21	1.22	1.25	1.29	1.31	1.32	1.31	1.29	1.26	1.3	1.34	1.41	1.43	1.48	1.49	1.5	1.45	1.48	1.47	1.44	1.43	1.48	1.45	1.45	1.43	1.42	1.41	1.43	1.43	1.47	1.33	1.15	0.98	0.82	0.67	0.69	0.73	0.73	0.71	0.65	0.61	0.57	0.54	0.52	0.51	0.49	0.49	0.5	0.52
179	1.22	1.24	1.25	1.3	1.35	1.36	1.38	1.4	1.44	1.43	1.45	1.49	1.52	1.49	1.49	1.47	1.46	1.45	1.51	1.58	1.65	1.7	1.75	1.77	1.81	1.82	1.82	1.83	1.82	1.78	1.73	1.7	1.66	1.62	1.44	1.28	1.11	0.9	0.74	0.75	0.73	0.72	0.72	0.69	0.66	0.65	0.64	0.65	0.65
180	1.44	1.47	1.48	1.46	1.44	1.44	1.45	1.48	1.51	1.53	1.54	1.51	1.5	1.51	1.5	1.48	1.49	1.49	1.49	1.47	1.48	1.5	1.51	1.51	1.55	1.6	1.63	1.62	1.6	1.58	1.56	1.53	1.56	1.59	1.63	1.46	1.31	1.13	0.95	0.75	0.74	0.7	0.67	0.66	0.62	0.59	0.58	0.6	0.62
181	0.89	0.9	0.91	0.93	0.95	1.01	1.01	1.03	1.06	1.11	1.17	1.26	1.3	1.36	1.41	1.39	1.39	1.39	1.39	1.37	1.38	1.4	1.43	1.45	1.49	1.53	1.59	1.62	1.6	1.56	1.5	1.51	1.53	1.61	1.65	1.66	1.64	1.67	1.46	1.28	1.11	0.9	0.68	0.69	0.68	0.68	0.7	0.65	0.63
182	1.36	1.45	1.52	1.49	1.46	1.42	1.38	1.31	1.35	1.39	1.43	1.46	1.49	1.51	1.5	1.52	1.53	1.48	1.43	1.4	1.36	1.31	1.34	1.36	1.41	1.44	1.49	1.52	1.56	1.39	1.23	1.06	0.87	0.7	0.73	0.75	0.76	0.78	0.77	0.76	0.72	0.71	0.7	0.72	0.76	0.83	0.92	1	1.08
183	1.06	1.1	1.12	1.16	1.18	1.2	1.21	1.2	1.2	1.22	1.25	1.29	1.32	1.32	1.32	1.33	1.31	1.29	1.27	1.31	1.33	1.37	1.44	1.47	1.47	1.45	1.42	1.39	1.26	1.12	1	0.9	0.77	0.77	0.71	0.64	0.58	0.51	0.45	0.44	0.43	0.43	0.44	0.46	0.49	0.53	0.59	0.66	0.73
184	1.11	1.15	1.18	1.22	1.25	1.27	1.28	1.29	1.3	1.33	1.36	1.39	1.41	1.44	1.43	1.4	1.41	1.42	1.42	1.42	1.42	1.39	1.37	1.33	1.31	1.35	1.42	1.48	1.57	1.64	1.64	1.6	1.58	1.53	1.46	1.32	1.13	0.97	0.85	0.74	0.74	0.77	0.73	0.69	0.67	0.65	0.66	0.7	0.75
185	1.11	1.15	1.18	1.22	1.25	1.27	1.28	1.29	1.3	1.33	1.36	1.39	1.41	1.44	1.43	1.4	1.41	1.42	1.42	1.42	1.42	1.39	1.37	1.33	1.31	1.35	1.42	1.48	1.57	1.64	1.64	1.6	1.58	1.53	1.46	1.32	1.13	1	0.9	0.81	0.8	0.82	0.76	0.68	0.63	0.59	0.58	0.59	0.61
186	1.53	1.55	1.54	1.54	1.53	1.51	1.49	1.5	1.48	1.47	1.47	1.49	1.48	1.52	1.54	1.56	1.58	1.61	1.6	1.61	1.6	1.59	1.6	1.61	1.63	1.65	1.66	1.65	1.65	1.66	1.69	1.72	1.75	1.79	1.86	1.91	1.72	1.51	1.31	1.05	0.79	0.81	0.81	0.8	0.79	0.77	0.75	0.73	0.73
187	1.33	1.35	1.38	1.4	1.41	1.42	1.4	1.37	1.36	1.37	1.37	1.38	1.41	1.42	1.41	1.4	1.38	1.34	1.31	1.28	1.28	1.31	1.33	1.35	1.38	1.4	1.43	1.47	1.49	1.51	1.5	1.49	1.3	1.16	0.95	0.85	0.72	0.75	0.72	0.77	0.71	0.64	0.59	0.56	0.54	0.54	0.56	0.59	0.63
188	1.47	1.47	1.5	1.52	1.52	1.55	1.58	1.57	1.55	1.55	1.56	1.59	1.6	1.61	1.62	1.62	1.56	1.53	1.54	1.57	1.62	1.67	1.75	1.79	1.76	1.72	1.69	1.65	1.63	1.64	1.61	1.45	1.28	1.12	0.95	0.78	0.75	0.71	0.64	0.59	0.56	0.55	0.53	0.54	0.57	0.6	0.64	0.69	0.73
189	1.52	1.5	1.51	1.51	1.52	1.54	1.56	1.56	1.59	1.65	1.7	1.78	1.85	1.86	1.84	1.84	1.83	1.8	1.79	1.81	1.77	1.72	1.73	1.74	1.69	1.69	1.68	1.62	1.57	1.55	1.53	1.54	1.58	1.63	1.63	1.48	1.32	1.12	0.95	0.82	0.81	0.79	0.79	0.75	0.71	0.7	0.71	0.74	0.76
190	1.13	1.12	1.12	1.14	1.15	1.17	1.2	1.24	1.28	1.3	1.32	1.32	1.29	1.28	1.26	1.24	1.25	1.29	1.28	1.3	1.33	1.35	1.35	1.37	1.37	1.33	1.18	1.04	0.88	0.78	0.69	0.69	0.67	0.67	0.6	0.55	0.53	0.51	0.51	0.52	0.54	0.55	0.56	0.58	0.6	0.62	0.65	0.68	0.71
191	0.91	0.96	1	1.03	1.08	1.11	1.12	1.11	1.1	1.11	1.14	1.21	1.29	1.35	1.37	1.43	1.42	1.4	1.4	1.41	1.38	1.41	1.43	1.46	1.49	1.53	1.55	1.58	1.54	1.5	1.48	1.46	1.45	1.51	1.55	1.47	1.29	1.11	0.89	0.73	0.65	0.64	0.64	0.65	0.6	0.57	0.57	0.57	0.59
192	1.26	1.28	1.3	1.33	1.35	1.36	1.42	1.49	1.51	1.55	1.64	1.68	1.72	1.73	1.72	1.68	1.65	1.59	1.59	1.56	1.51	1.48	1.49	1.46	1.45	1.45	1.45	1.41	1.39	1.34	1.37	1.35	1.23	1.1	0.97	0.82	0.71	0.71	0.69	0.71	0.67	0.62	0.58	0.57	0.56	0.56	0.58	0.61	0.63
193	1.29	1.3	1.35	1.4	1.45	1.5	1.55	1.57	1.56	1.53	1.49	1.45	1.47	1.48	1.5	1.5	1.54	1.55	1.58	1.64	1.69	1.72	1.77	1.8	1.8	1.82	1.83	1.81	1.78	1.77	1.7	1.63	1.6	1.63	1.43	1.29	1.18	1.03	0.81	0.81	0.78	0.71	0.65	0.63	0.61	0.61	0.61	0.6	0.61
194	1.12	1.15	1.17	1.18	1.19	1.2	1.2	1.22	1.25	1.28	1.3	1.34	1.36	1.35	1.36	1.38	1.38	1.37	1.38	1.38	1.32	1.31	1.31	1.32	1.35	1.39	1.4	1.42	1.42	1.39	1.36	1.38	1.26	1.09	0.94	0.8	0.61	0.59	0.64	0.67	0.69	0.7	0.65	0.6	0.57	0.55	0.55	0.58	0.61
195	1.02	1.05	1.07	1.12	1.18	1.24	1.31	1.39	1.41	1.4	1.39	1.39	1.39	1.43	1.46	1.52	1.56	1.56	1.55	1.61	1.61	1.64	1.72	1.74	1.76	1.78	1.76	1.72	1.73	1.71	1.74	1.79	1.82	1.82	1.84	1.86	1.62	1.42	1.23	1.03	0.78	0.8	0.77	0.76	0.72	0.7	0.69	0.7	0.71
196	1.02	1.05	1.07	1.12	1.18	1.24	1.31	1.39	1.41	1.4	1.39	1.39	1.39	1.43	1.46	1.52	1.56	1.56	1.55	1.61	1.61	1.64	1.72	1.74	1.76	1.78	1.76	1.72	1.73	1.71	1.74	1.79	1.82	1.82	1.84	1.86	1.63	1.43	1.27	1.08	0.85	0.86	0.84	0.82	0.8	0.79	0.8	0.8	0.83
197	0.92	0.95	0.99	1.03	1.05	1.07	1.1	1.11	1.12	1.11	1.12	1.1	1.1	1.1	1.14	1.18	1.22	1.24	1.26	1.31	1.32	1.34	1.37	1.38	1.35	1.3	1.29	1.3	1.32	1.33	1.35	1.34	1.3	1.15	0.97	0.8	0.65	0.56	0.58	0.6	0.62	0.6	0.55	0.51	0.49	0.5	0.51	0.54	0.57
198	0.92	1.05	1.15	1.25	1.3	1.33	1.33	1.36	1.41	1.45	1.51	1.55	1.56	1.53	1.48	1.43	1.44	1.45	1.46	1.51	1.53	1.47	1.29	1.14	0.95	0.78	0.6	0.58	0.57	0.53	0.51	0.5	0.5	0.48	0.48	0.48	0.49	0.48	0.49	0.51	0.54	0.56	0.6	0.63	0.63	0.63	0.63	0.64	0.65
199	1.09	1.13	1.14	1.16	1.18	1.19	1.2	1.22	1.24	1.27	1.31	1.34	1.37	1.4	1.43	1.45	1.48	1.51	1.54	1.55	1.56	1.58	1.58	1.59	1.6	1.59	1.6	1.62	1.62	1.6	1.41	1.26	1.05	0.86	0.68	0.65	0.56	0.52	0.48	0.46	0.46	0.47	0.49	0.51	0.54	0.56	0.59	0.62	0.65
200	1.16	1.15	1.14	1.14	1.17	1.21	1.27	1.29	1.33	1.35	1.37	1.37	1.43	1.45	1.48	1.52	1.53	1.58	1.61	1.63	1.64	1.66	1.62	1.58	1.56	1.58	1.67	1.46	1.33	1.17	0.96	0.7	0.73	0.71	0.68	0.66	0.6	0.56	0.51	0.47	0.44	0.43	0.42	0.44	0.46	0.49	0.51	0.54	0.57
201	1.14	1.19	1.23	1.23	1.23	1.3	1.31	1.32	1.34	1.35	1.32	1.28	1.24	1.21	1.17	1.13	1.16	1.19	1.18	1.17	1.2	1.22	1.28	1.39	1.47	1.52	1.55	1.38	1.21	1.07	0.95	0.84	0.87	0.86	0.82	0.77	0.67	0.57	0.52	0.49	0.46	0.45	0.46	0.49	0.52	0.57	0.63	0.69	0.75
202	1.22	1.23	1.22	1.16	1.14	1.07	1.08	1.12	1.13	1.14	1.19	1.23	1.24	1.27	1.3	1.32	1.33	1.32	1.36	1.37	1.37	1.38	1.43	1.47	1.51	1.52	1.51	1.5	1.5	1.49	1.48	1.43	1.26	1.12	0.92	0.77	0.68	0.67	0.65	0.69	0.68	0.67	0.67	0.67	0.68	0.72	0.74	0.76	0.77
203	1.62	1.59	1.58	1.55	1.51	1.49	1.48	1.45	1.45	1.46	1.47	1.46	1.45	1.44	1.44	1.45	1.51	1.55	1.58	1.6	1.63	1.66	1.71	1.75	1.76	1.72	1.66	1.56	1.5	1.47	1.42	1.26	1.11	0.94	0.77	0.64	0.63	0.63	0.62	0.58	0.55	0.5	0.48	0.48	0.5	0.53	0.58	0.63	0.67
204	1.45	1.48	1.51	1.54	1.57	1.58	1.57	1.52	1.52	1.49	1.49	1.49	1.51	1.49	1.48	1.51	1.54	1.58	1.61	1.65	1.65	1.62	1.57	1.54	1.51	1.52	1.53	1.58	1.64	1.73	1.71	1.7	1.67	1.63	1.56	1.56	1.51	1.33	1.14	0.94	0.78	0.69	0.7	0.74	0.76	0.74	0.7	0.69	0.68
205	1.47	1.5	1.54	1.58	1.62	1.65	1.67	1.7	1.72	1.77	1.81	1.86	1.88	1.89	1.88	1.88	1.87	1.88	1.87	1.87	1.86	1.86	1.83	1.82	1.79	1.75	1.7	1.63	1.6	1.57	1.59	1.57	1.62	1.66	1.73	1.54	1.4	1.24	1.03	0.81	0.82	0.79	0.74	0.68	0.63	0.6	0.6	0.62	0.66
206	1.16	1.2	1.26	1.32	1.36	1.4	1.44	1.44	1.43	1.42	1.43	1.44	1.43	1.45	1.46	1.46	1.48	1.53	1.56	1.58	1.56	1.51	1.46	1.41	1.37	1.36	1.39	1.43	1.48	1.56	1.55	1.41	1.22	1.02	0.76	0.68	0.7	0.73	0.73	0.76	0.69	0.61	0.55	0.53	0.52	0.52	0.54	0.56	0.59
207	1.15	1.15	1.16	1.18	1.2	1.23	1.27	1.31	1.35	1.39	1.41	1.41	1.4	1.41	1.43	1.44	1.47	1.47	1.43	1.39	1.39	1.39	1.39	1.44	1.43	1.44	1.43	1.44	1.46	1.52	1.55	1.41	1.29	1.09	0.9	0.71	0.71	0.67	0.65	0.61	0.58	0.55	0.53	0.54	0.56	0.59	0.61	0.63	0.65
208	1.12	1.17	1.23	1.28	1.32	1.32	1.33	1.34	1.37	1.39	1.43	1.48	1.51	1.5	1.43	1.42	1.39	1.34	1.29	1.33	1.34	1.45	1.55	1.66	1.72	1.72	1.64	1.59	1.54	1.51	1.49	1.49	1.51	1.36	1.2	1.07	0.92	0.76	0.74	0.72	0.69	0.64	0.6	0.56	0.54	0.54	0.56	0.58	0.6
209	1.12	1.17	1.23	1.28	1.32	1.32	1.33	1.34	1.37	1.39	1.43	1.48	1.51	1.5	1.43	1.42	1.39	1.34	1.29	1.33	1.34	1.45	1.55	1.66	1.72	1.72	1.64	1.59	1.54	1.51	1.49	1.49	1.51	1.36	1.2	1.1	0.96	0.82	0.81	0.79	0.72	0.66	0.61	0.58	0.58	0.6	0.64	0.7	0.75
210	1.21	1.2	1.24	1.26	1.26	1.28	1.28	1.29	1.31	1.33	1.35	1.38	1.4	1.41	1.44	1.47	1.47	1.46	1.47	1.5	1.51	1.52	1.55	1.57	1.58	1.59	1.61	1.61	1.59	1.54	1.56	1.6	1.43	1.26	1.07	0.81	0.59	0.59	0.59	0.6	0.65	0.63	0.6	0.58	0.56	0.56	0.58	0.59	0.61
211	1.41	1.41	1.4	1.4	1.43	1.44	1.48	1.52	1.58	1.62	1.64	1.65	1.65	1.61	1.6	1.63	1.65	1.66	1.69	1.7	1.67	1.65	1.63	1.6	1.56	1.54	1.53	1.52	1.56	1.64	1.67	1.49	1.35	1.14	0.93	0.75	0.76	0.73	0.72	0.67	0.62	0.58	0.55	0.53	0.54	0.55	0.56	0.59	0.6
212	1.16	1.17	1.15	1.15	1.14	1.16	1.15	1.2	1.26	1.32	1.32	1.38	1.33	1.3	1.32	1.33	1.29	1.29	1.26	1.21	1.23	1.29	1.32	1.35	1.37	1.4	1.38	1.41	1.45	1.47	1.48	1.47	1.29	1.09	0.92	0.78	0.65	0.67	0.69	0.67	0.6	0.56	0.53	0.51	0.5	0.51	0.51	0.53	0.55
213	1.24	1.25	1.27	1.31	1.34	1.34	1.38	1.43	1.45	1.47	1.56	1.6	1.63	1.65	1.63	1.58	1.55	1.5	1.49	1.47	1.43	1.41	1.43	1.4	1.4	1.42	1.41	1.36	1.34	1.3	1.31	1.27	1.15	1.02	0.87	0.75	0.66	0.69	0.69	0.72	0.69	0.64	0.61	0.6	0.58	0.58	0.59	0.62	0.64
214	1.18	1.2	1.17	1.17	1.17	1.19	1.18	1.24	1.29	1.35	1.35	1.4	1.35	1.33	1.35	1.38	1.34	1.35	1.32	1.27	1.29	1.34	1.38	1.43	1.45	1.47	1.46	1.49	1.52	1.55	1.57	1.59	1.4	1.2	1.03	0.87	0.7	0.71	0.71	0.67	0.6	0.56	0.52	0.5	0.49	0.49	0.5	0.51	0.54
215	1.29	1.28	1.28	1.28	1.28	1.29	1.31	1.34	1.35	1.38	1.41	1.45	1.47	1.52	1.57	1.61	1.65	1.65	1.66	1.66	1.64	1.62	1.63	1.63	1.64	1.63	1.64	1.63	1.64	1.61	1.63	1.66	1.49	1.31	1.15	0.92	0.73	0.73	0.73	0.72	0.74	0.71	0.67	0.63	0.59	0.58	0.58	0.58	0.59
216	1.21	1.21	1.27	1.29	1.31	1.31	1.33	1.33	1.31	1.29	1.32	1.36	1.37	1.41	1.44	1.41	1.4	1.43	1.45	1.46	1.49	1.5	1.46	1.43	1.42	1.42	1.41	1.44	1.48	1.5	1.54	1.54	1.54	1.49	1.33	1.15	0.92	0.78	0.64	0.62	0.58	0.62	0.57	0.56	0.56	0.57	0.59	0.6	0.63
217	1.31	1.31	1.33	1.34	1.35	1.38	1.41	1.41	1.42	1.42	1.42	1.41	1.39	1.36	1.33	1.3	1.27	1.28	1.29	1.29	1.31	1.35	1.37	1.41	1.46	1.51	1.53	1.56	1.6	1.61	1.45	1.29	1.12	0.97	0.78	0.79	0.78	0.75	0.69	0.66	0.61	0.58	0.56	0.54	0.53	0.52	0.54	0.57	0.61
218	1.37	1.43	1.46	1.5	1.51	1.51	1.5	1.5	1.52	1.55	1.56	1.6	1.62	1.64	1.69	1.74	1.78	1.81	1.81	1.81	1.78	1.74	1.73	1.75	1.72	1.73	1.74	1.72	1.71	1.66	1.6	1.54	1.5	1.47	1.49	1.54	1.41	1.25	1.09	0.95	0.78	0.79	0.8	0.78	0.76	0.73	0.72	0.72	0.74
219	1.31	1.36	1.39	1.45	1.49	1.52	1.55	1.54	1.54	1.56	1.6	1.59	1.58	1.54	1.52	1.46	1.46	1.51	1.56	1.61	1.66	1.7	1.77	1.82	1.83	1.84	1.82	1.78	1.73	1.7	1.58	1.41	1.22	1.02	0.84	0.76	0.75	0.75	0.76	0.74	0.7	0.66	0.63	0.63	0.62	0.65	0.68	0.73	0.79
220	1.31	1.36	1.39	1.45	1.49	1.52	1.55	1.54	1.54	1.56	1.6	1.59	1.58	1.54	1.52	1.46	1.46	1.51	1.56	1.61	1.66	1.7	1.77	1.82	1.83	1.84	1.82	1.78	1.73	1.7	1.58	1.41	1.22	1.01	0.84	0.75	0.73	0.7	0.72	0.68	0.63	0.61	0.61	0.61	0.62	0.65	0.69	0.74	0.78
221	1.26	1.28	1.32	1.34	1.32	1.28	1.29	1.27	1.22	1.24	1.31	1.37	1.44	1.51	1.56	1.59	1.6	1.59	1.6	1.59	1.58	1.58	1.61	1.67	1.74	1.76	1.73	1.68	1.66	1.64	1.63	1.65	1.65	1.66	1.64	1.47	1.31	1.18	1.03	0.86	0.85	0.82	0.74	0.66	0.61	0.57	0.57	0.57	0.6
222	1.4	1.41	1.41	1.46	1.49	1.52	1.54	1.55	1.52	1.49	1.49	1.49	1.52	1.57	1.59	1.61	1.65	1.67	1.71	1.71	1.7	1.66	1.66	1.61	1.63	1.62	1.6	1.58	1.4	1.22	1.06	0.87	0.72	0.72	0.71	0.7	0.7	0.67	0.65	0.63	0.62	0.63	0.64	0.64	0.66	0.68	0.7	0.72	0.76
223	1.34	1.34	1.34	1.34	1.34	1.33	1.32	1.34	1.37	1.4	1.43	1.46	1.44	1.44	1.45	1.47	1.48	1.5	1.5	1.5	1.48	1.5	1.56	1.62	1.66	1.68	1.66	1.63	1.61	1.63	1.61	1.65	1.72	1.76	1.71	1.55	1.34	1.11	0.92	0.81	0.85	0.88	0.89	0.87	0.86	0.85	0.85	0.87	0.89
224	1.16	1.18	1.22	1.25	1.27	1.26	1.27	1.29	1.33	1.4	1.5	1.56	1.61	1.63	1.63	1.61	1.62	1.58	1.6	1.57	1.54	1.55	1.59	1.58	1.61	1.67	1.67	1.7	1.66	1.64	1.61	1.61	1.61	1.47	1.34	1.15	0.98	0.82	0.84	0.83	0.85	0.82	0.77	0.74	0.71	0.7	0.72	0.75	0.79
225	1.32	1.32	1.33	1.34	1.37	1.39	1.39	1.4	1.4	1.38	1.36	1.36	1.35	1.37	1.39	1.44	1.47	1.52	1.56	1.62	1.67	1.71	1.72	1.71	1.68	1.65	1.63	1.65	1.66	1.63	1.58	1.52	1.45	1.45	1.3	1.19	1.08	0.95	0.78	0.78	0.75	0.71	0.67	0.63	0.61	0.61	0.63	0.65	0.69
226	1.1	1.16	1.2	1.23	1.29	1.29	1.25	1.2	1.17	1.16	1.14	1.23	1.32	1.36	1.4	1.48	1.43	1.43	1.47	1.48	1.53	1.58	1.6	1.54	1.49	1.4	1.35	1.29	1.3	1.12	0.97	0.79	0.69	0.56	0.61	0.64	0.65	0.59	0.56	0.52	0.49	0.48	0.47	0.47	0.48	0.5	0.53	0.57	0.6
227	1.15	1.2	1.23	1.26	1.26	1.27	1.27	1.29	1.32	1.33	1.34	1.37	1.4	1.4	1.43	1.46	1.46	1.47	1.52	1.55	1.54	1.54	1.51	1.45	1.42	1.44	1.45	1.46	1.48	1.49	1.51	1.48	1.51	1.36	1.18	0.98	0.85	0.68	0.68	0.69	0.7	0.67	0.63	0.6	0.59	0.58	0.58	0.58	0.59
228	1.19	1.21	1.27	1.3	1.33	1.35	1.38	1.4	1.44	1.45	1.46	1.48	1.48	1.47	1.5	1.54	1.56	1.59	1.64	1.68	1.71	1.74	1.75	1.77	1.75	1.73	1.7	1.69	1.65	1.65	1.64	1.65	1.68	1.68	1.71	1.53	1.33	1.14	1.01	0.82	0.82	0.8	0.75	0.69	0.65	0.64	0.67	0.7	0.77
229	1.19	1.21	1.27	1.3	1.33	1.35	1.38	1.4	1.44	1.45	1.46	1.48	1.48	1.47	1.5	1.54	1.56	1.59	1.64	1.68	1.71	1.74	1.75	1.77	1.75	1.73	1.7	1.69	1.65	1.65	1.64	1.65	1.68	1.68	1.71	1.53	1.33	1.13	0.98	0.79	0.8	0.77	0.75	0.71	0.68	0.68	0.71	0.74	0.78
230	0.91	0.94	0.97	1	1.05	1.08	1.12	1.16	1.2	1.23	1.28	1.33	1.39	1.45	1.51	1.58	1.62	1.65	1.7	1.74	1.75	1.77	1.78	1.78	1.75	1.75	1.76	1.77	1.78	1.79	1.78	1.77	1.72	1.73	1.8	1.64	1.45	1.28	1.02	0.75	0.73	0.72	0.71	0.74	0.73	0.72	0.74	0.77	0.8
231	1.46	1.49	1.52	1.56	1.58	1.61	1.63	1.65	1.63	1.63	1.63	1.65	1.67	1.7	1.73	1.77	1.79	1.8	1.79	1.77	1.71	1.65	1.59	1.56	1.54	1.55	1.55	1.54	1.55	1.58	1.41	1.27	1.11	0.99	0.85	0.89	0.89	0.9	0.84	0.76	0.72	0.7	0.7	0.71	0.73	0.75	0.79	0.82	0.88
232	1.35	1.38	1.39	1.41	1.41	1.42	1.43	1.46	1.46	1.47	1.46	1.47	1.46	1.5	1.51	1.52	1.52	1.49	1.43	1.43	1.42	1.42	1.45	1.47	1.47	1.5	1.5	1.51	1.52	1.57	1.56	1.58	1.6	1.52	1.35	1.2	0.98	0.81	0.73	0.69	0.65	0.65	0.58	0.53	0.51	0.49	0.51	0.54	0.57
233	1.42	1.48	1.53	1.52	1.48	1.46	1.41	1.39	1.4	1.4	1.41	1.41	1.4	1.4	1.4	1.43	1.49	1.54	1.57	1.6	1.6	1.58	1.58	1.6	1.65	1.7	1.72	1.72	1.74	1.71	1.66	1.64	1.62	1.59	1.57	1.58	1.63	1.66	1.49	1.34	1.2	1	0.81	0.8	0.77	0.71	0.66	0.64	0.64
234	1.42	1.48	1.53	1.52	1.48	1.46	1.41	1.39	1.4	1.4	1.41	1.41	1.4	1.4	1.4	1.43	1.49	1.54	1.57	1.6	1.6	1.58	1.58	1.6	1.65	1.7	1.72	1.72	1.74	1.71	1.66	1.64	1.62	1.59	1.57	1.58	1.63	1.66	1.49	1.34	1.18	0.98	0.8	0.81	0.8	0.77	0.74	0.73	0.73
235	1.27	1.28	1.26	1.25	1.27	1.29	1.31	1.33	1.34	1.38	1.41	1.4	1.43	1.44	1.44	1.44	1.44	1.44	1.43	1.43	1.43	1.46	1.5	1.4	1.25	1.11	0.9	0.73	0.72	0.69	0.64	0.64	0.59	0.53	0.52	0.51	0.5	0.5	0.49	0.48	0.49	0.5	0.52	0.54	0.55	0.57	0.59	0.61	0.64
236	1.45	1.48	1.47	1.48	1.49	1.48	1.46	1.48	1.48	1.46	1.46	1.47	1.47	1.51	1.55	1.59	1.63	1.66	1.65	1.65	1.63	1.62	1.61	1.62	1.6	1.6	1.59	1.57	1.56	1.56	1.6	1.62	1.64	1.67	1.73	1.76	1.58	1.4	1.21	1	0.79	0.8	0.82	0.82	0.8	0.79	0.76	0.74	0.74
237	1.49	1.47	1.46	1.45	1.47	1.48	1.52	1.53	1.55	1.54	1.54	1.58	1.66	1.75	1.79	1.78	1.74	1.65	1.58	1.55	1.6	1.65	1.7	1.75	1.76	1.77	1.72	1.74	1.7	1.71	1.51	1.34	1.13	0.96	0.76	0.79	0.75	0.73	0.68	0.64	0.59	0.57	0.57	0.6	0.63	0.65	0.69	0.72	0.75
238	1.45	1.49	1.52	1.52	1.53	1.59	1.58	1.58	1.58	1.52	1.39	1.32	1.29	1.28	1.33	1.37	1.42	1.46	1.49	1.47	1.5	1.56	1.59	1.64	1.71	1.75	1.74	1.72	1.69	1.5	1.28	1.07	0.83	0.67	0.65	0.64	0.65	0.69	0.65	0.63	0.63	0.63	0.65	0.67	0.68	0.7	0.72	0.75	0.79
239	1.15	1.15	1.19	1.19	1.22	1.27	1.3	1.32	1.36	1.41	1.41	1.43	1.45	1.46	1.44	1.45	1.46	1.48	1.5	1.54	1.59	1.62	1.67	1.73	1.8	1.81	1.81	1.78	1.72	1.62	1.59	1.61	1.62	1.65	1.74	1.56	1.37	1.17	0.95	0.74	0.77	0.76	0.76	0.75	0.69	0.64	0.61	0.59	0.59
240	1.28	1.36	1.4	1.44	1.45	1.43	1.42	1.41	1.43	1.45	1.45	1.48	1.5	1.53	1.55	1.56	1.57	1.58	1.49	1.44	1.4	1.4	1.39	1.43	1.4	1.4	1.37	1.36	1.39	1.49	1.38	1.26	1.09	0.96	0.78	0.75	0.72	0.69	0.63	0.58	0.56	0.55	0.56	0.57	0.58	0.61	0.64	0.67	0.69
241	1.2	1.22	1.23	1.25	1.28	1.33	1.34	1.33	1.34	1.35	1.37	1.35	1.34	1.34	1.33	1.34	1.38	1.42	1.48	1.52	1.54	1.54	1.55	1.51	1.5	1.48	1.46	1.44	1.43	1.32	1.2	1.04	0.87	0.74	0.69	0.66	0.65	0.64	0.59	0.53	0.5	0.48	0.48	0.47	0.48	0.48	0.49	0.51	0.56
242	1.28	1.31	1.33	1.34	1.34	1.34	1.37	1.4	1.43	1.46	1.49	1.53	1.57	1.63	1.66	1.7	1.72	1.73	1.73	1.77	1.78	1.79	1.81	1.81	1.79	1.78	1.78	1.76	1.76	1.77	1.62	1.42	1.23	1.07	0.88	0.84	0.81	0.77	0.71	0.67	0.62	0.6	0.59	0.59	0.6	0.62	0.66	0.7	0.74
243	1.29	1.3	1.3	1.32	1.33	1.32	1.32	1.34	1.35	1.36	1.39	1.41	1.45	1.45	1.47	1.52	1.57	1.56	1.6	1.65	1.64	1.61	1.62	1.62	1.59	1.57	1.6	1.6	1.62	1.63	1.66	1.66	1.66	1.45	1.28	1.1	0.94	0.78	0.81	0.8	0.78	0.73	0.68	0.64	0.61	0.6	0.61	0.63	0.65
244	1.53	1.59	1.61	1.61	1.63	1.65	1.64	1.64	1.61	1.6	1.57	1.53	1.47	1.45	1.44	1.22	1.03	0.88	0.68	0.51	0.52	0.52	0.5	0.49	0.42	0.38	0.35	0.34	0.33	0.33	0.33	0.33	0.33	0.33	0.33	0.33	0.33	0.33	0.33	0.33	0.34	0.34	0.36	0.39	0.44	0.49	0.55	0.6	0.64
245	1.27	1.31	1.34	1.37	1.42	1.45	1.5	1.55	1.57	1.6	1.6	1.63	1.63	1.65	1.65	1.67	1.68	1.69	1.71	1.74	1.75	1.77	1.79	1.81	1.84	1.87	1.93	1.72	1.52	1.31	1.1	0.87	0.9	0.88	0.86	0.8	0.73	0.67	0.64	0.62	0.62	0.63	0.64	0.66	0.69	0.71	0.74	0.77	0.81
246	1.14	1.17	1.16	1.16	1.14	1.19	1.23	1.29	1.35	1.41	1.44	1.45	1.5	1.51	1.52	1.48	1.48	1.45	1.43	1.4	1.37	1.39	1.4	1.25	1.12	0.97	0.77	0.59	0.56	0.52	0.56	0.62	0.66	0.67	0.7	0.65	0.58	0.52	0.49	0.46	0.44	0.45	0.46	0.48	0.5	0.53	0.55	0.58	0.62
247	1.21	1.25	1.28	1.32	1.35	1.38	1.41	1.43	1.47	1.51	1.56	1.6	1.63	1.65	1.67	1.69	1.7	1.71	1.73	1.77	1.74	1.73	1.72	1.73	1.7	1.66	1.63	1.59	1.53	1.49	1.5	1.51	1.36	1.21	1.04	0.81	0.67	0.69	0.69	0.7	0.74	0.7	0.64	0.59	0.56	0.55	0.57	0.59	0.63
248	1.21	1.25	1.28	1.32	1.35	1.38	1.41	1.43	1.47	1.51	1.56	1.6	1.63	1.65	1.67	1.69	1.7	1.71	1.73	1.77	1.74	1.73	1.72	1.73	1.7	1.66	1.63	1.59	1.53	1.49	1.5	1.51	1.36	1.21	1.04	0.81	0.67	0.67	0.61	0.58	0.62	0.57	0.53	0.53	0.55	0.55	0.57	0.6	0.65
249	1.31	1.3	1.34	1.42	1.45	1.47	1.46	1.46	1.42	1.41	1.39	1.44	1.41	1.39	1.36	1.32	1.28	1.29	1.3	1.33	1.38	1.43	1.46	1.47	1.46	1.42	1.35	1.32	1.31	1.32	1.36	1.39	1.25	1.11	0.94	0.78	0.67	0.68	0.67	0.67	0.66	0.6	0.58	0.56	0.55	0.55	0.56	0.58	0.62
250	1.4	1.41	1.4	1.41	1.41	1.41	1.44	1.46	1.47	1.51	1.54	1.57	1.6	1.6	1.56	1.55	1.57	1.63	1.67	1.7	1.69	1.65	1.56	1.5	1.48	1.47	1.47	1.52	1.57	1.59	1.58	1.63	1.41	1.23	1.07	0.95	0.77	0.83	0.83	0.83	0.8	0.75	0.71	0.69	0.68	0.69	0.71	0.73	0.75
251	1.4	1.41	1.44	1.47	1.49	1.51	1.54	1.58	1.62	1.64	1.65	1.71	1.75	1.83	1.91	1.99	2.02	2.05	2.03	2.01	1.99	1.98	1.94	1.88	1.83	1.8	1.75	1.74	1.78	1.78	1.79	1.77	1.57	1.37	1.2	1.01	0.86	0.87	0.84	0.81	0.75	0.7	0.66	0.65	0.66	0.7	0.77	0.83	0.9
252	1.22	1.22	1.25	1.27	1.32	1.39	1.38	1.31	1.25	1.21	1.19	1.27	1.36	1.44	1.48	1.49	1.46	1.46	1.47	1.5	1.52	1.56	1.6	1.63	1.65	1.67	1.7	1.7	1.68	1.67	1.45	1.24	1.03	0.87	0.7	0.71	0.68	0.67	0.64	0.6	0.58	0.58	0.58	0.57	0.59	0.61	0.63	0.64	0.65
253	1.44	1.46	1.49	1.51	1.53	1.54	1.55	1.5	1.48	1.47	1.46	1.45	1.47	1.46	1.45	1.48	1.52	1.56	1.59	1.64	1.64	1.62	1.57	1.54	1.51	1.51	1.52	1.57	1.64	1.72	1.71	1.7	1.67	1.63	1.56	1.55	1.49	1.31	1.12	0.92	0.78	0.68	0.7	0.75	0.77	0.75	0.71	0.69	0.68
254	1.62	1.59	1.58	1.55	1.51	1.49	1.48	1.45	1.45	1.46	1.47	1.46	1.45	1.44	1.44	1.45	1.51	1.55	1.58	1.6	1.63	1.66	1.71	1.75	1.76	1.72	1.66	1.56	1.5	1.47	1.42	1.26	1.11	0.94	0.76	0.65	0.63	0.63	0.61	0.58	0.53	0.49	0.49	0.51	0.53	0.56	0.6	0.63	0.67
255	1.29	1.3	1.31	1.32	1.36	1.39	1.42	1.44	1.48	1.49	1.49	1.47	1.49	1.47	1.44	1.44	1.48	1.5	1.56	1.64	1.7	1.73	1.73	1.7	1.65	1.62	1.58	1.55	1.53	1.53	1.53	1.53	1.57	1.54	1.37	1.23	1.05	0.88	0.78	0.78	0.76	0.78	0.76	0.75	0.76	0.78	0.82	0.84	0.87
256	1.15	1.15	1.16	1.18	1.2	1.23	1.27	1.31	1.35	1.39	1.41	1.41	1.4	1.41	1.43	1.44	1.47	1.47	1.43	1.39	1.39	1.39	1.39	1.44	1.43	1.44	1.43	1.44	1.46	1.52	1.55	1.41	1.29	1.09	0.94	0.77	0.8	0.78	0.78	0.72	0.65	0.6	0.57	0.56	0.56	0.58	0.6	0.62	0.65
257	1.36	1.41	1.45	1.49	1.54	1.62	1.66	1.7	1.7	1.68	1.63	1.58	1.51	1.46	1.44	1.45	1.46	1.51	1.6	1.64	1.68	1.71	1.7	1.7	1.73	1.74	1.77	1.84	1.85	1.81	1.75	1.7	1.6	1.56	1.53	1.53	1.37	1.24	1.09	0.96	0.84	0.85	0.83	0.81	0.79	0.77	0.76	0.77	0.8
258	1.61	1.58	1.57	1.55	1.5	1.42	1.41	1.44	1.48	1.51	1.54	1.55	1.52	1.48	1.5	1.56	1.57	1.65	1.69	1.71	1.73	1.75	1.71	1.65	1.63	1.57	1.53	1.52	1.58	1.56	1.38	1.2	1.02	0.81	0.67	0.71	0.77	0.81	0.83	0.82	0.78	0.74	0.73	0.74	0.75	0.76	0.78	0.8	0.82
259	1.49	1.51	1.5	1.51	1.49	1.5	1.5	1.49	1.46	1.43	1.4	1.42	1.44	1.46	1.49	1.53	1.51	1.51	1.54	1.53	1.49	1.5	1.51	1.51	1.52	1.57	1.58	1.61	1.65	1.71	1.6	1.44	1.23	1.03	0.82	0.77	0.75	0.74	0.7	0.66	0.63	0.63	0.66	0.69	0.74	0.78	0.81	0.83	0.85
260	1.3	1.33	1.37	1.38	1.39	1.39	1.36	1.35	1.36	1.38	1.4	1.44	1.47	1.48	1.5	1.52	1.52	1.53	1.54	1.54	1.55	1.57	1.61	1.64	1.69	1.71	1.74	1.76	1.87	1.67	1.49	1.31	1.1	0.82	0.84	0.82	0.79	0.75	0.68	0.62	0.57	0.54	0.53	0.53	0.55	0.57	0.59	0.62	0.64
261	1.08	1.09	1.11	1.15	1.18	1.2	1.24	1.26	1.28	1.31	1.32	1.33	1.36	1.38	1.38	1.4	1.42	1.41	1.41	1.41	1.4	1.41	1.42	1.44	1.43	1.45	1.45	1.45	1.44	1.45	1.44	1.44	1.45	1.48	1.52	1.57	1.6	1.44	1.24	1.06	0.88	0.7	0.67	0.65	0.64	0.6	0.59	0.62	0.65
262	1.18	1.23	1.27	1.29	1.33	1.34	1.34	1.35	1.34	1.3	1.3	1.3	1.3	1.33	1.37	1.37	1.34	1.31	1.32	1.35	1.41	1.48	1.53	1.51	1.49	1.48	1.47	1.46	1.5	1.52	1.49	1.47	1.33	1.13	0.9	0.78	0.65	0.63	0.64	0.66	0.6	0.56	0.54	0.55	0.59	0.62	0.69	0.75	0.8
263	0.99	1	1.02	1.04	1.04	1.07	1.11	1.14	1.14	1.16	1.15	1.15	1.16	1.21	1.24	1.27	1.3	1.3	1.32	1.33	1.35	1.37	1.38	1.41	1.41	1.36	1.35	1.38	1.37	1.37	1.43	1.42	1.38	1.36	1.36	1.4	1.25	1.14	0.94	0.82	0.65	0.67	0.64	0.69	0.66	0.61	0.57	0.57	0.58
264	1.19	1.17	1.13	1.1	1.09	1.06	1.1	1.16	1.2	1.23	1.27	1.26	1.24	1.24	1.21	1.22	1.25	1.26	1.28	1.3	1.27	1.24	1.18	1.18	1.21	1.25	1.31	1.41	1.43	1.39	1.42	1.41	1.25	1.11	1.01	0.88	0.76	0.76	0.74	0.72	0.68	0.65	0.63	0.66	0.7	0.73	0.77	0.82	0.88
265	0.99	1.01	1.03	1.03	1.07	1.13	1.15	1.16	1.18	1.2	1.21	1.25	1.31	1.36	1.41	1.45	1.48	1.51	1.53	1.54	1.53	1.55	1.55	1.61	1.66	1.69	1.7	1.74	1.75	1.72	1.69	1.65	1.6	1.56	1.57	1.47	1.34	1.19	1.04	0.86	0.84	0.83	0.82	0.79	0.75	0.72	0.68	0.66	0.65
266	1.41	1.41	1.4	1.4	1.43	1.44	1.48	1.52	1.58	1.62	1.64	1.65	1.65	1.61	1.6	1.63	1.65	1.66	1.69	1.7	1.67	1.65	1.63	1.6	1.56	1.54	1.53	1.52	1.56	1.64	1.67	1.49	1.35	1.14	0.95	0.78	0.8	0.78	0.78	0.74	0.69	0.65	0.62	0.6	0.6	0.62	0.64	0.68	0.73
267	1.47	1.47	1.5	1.52	1.52	1.55	1.58	1.57	1.55	1.55	1.56	1.59	1.6	1.61	1.62	1.62	1.56	1.53	1.54	1.57	1.62	1.67	1.75	1.79	1.76	1.72	1.69	1.65	1.63	1.64	1.61	1.45	1.28	1.1	0.92	0.75	0.73	0.68	0.62	0.57	0.53	0.51	0.5	0.5	0.52	0.55	0.57	0.61	0.65
268	1.1	1.11	1.13	1.15	1.19	1.21	1.21	1.21	1.23	1.25	1.31	1.39	1.44	1.47	1.47	1.45	1.4	1.39	1.42	1.45	1.5	1.57	1.63	1.64	1.69	1.71	1.69	1.65	1.66	1.68	1.65	1.46	1.31	1.09	0.86	0.71	0.76	0.75	0.74	0.67	0.61	0.55	0.53	0.53	0.54	0.58	0.61	0.64	0.68
269	1.25	1.31	1.3	1.31	1.32	1.33	1.27	1.31	1.35	1.36	1.37	1.43	1.45	1.4	1.42	1.44	1.43	1.41	1.45	1.38	1.32	1.31	1.3	1.29	1.33	1.37	1.39	1.41	1.46	1.51	1.52	1.36	1.25	0.98	0.84	0.71	0.71	0.66	0.73	0.66	0.61	0.56	0.55	0.55	0.59	0.6	0.64	0.68	0.72
270	1	1	1.04	1.05	1.03	1.05	1.1	1.12	1.16	1.22	1.24	1.25	1.27	1.25	1.21	1.2	1.16	1.12	1.16	1.21	1.2	1.24	1.28	1.27	1.24	1.25	1.26	1.25	1.27	1.29	1.19	1.04	0.9	0.74	0.63	0.64	0.64	0.65	0.65	0.6	0.56	0.54	0.52	0.51	0.52	0.54	0.58	0.6	0.63
271	1.48	1.5	1.5	1.52	1.55	1.6	1.63	1.65	1.68	1.68	1.69	1.63	1.57	1.56	1.54	1.49	1.5	1.52	1.49	1.48	1.49	1.5	1.5	1.48	1.46	1.46	1.47	1.51	1.53	1.39	1.2	0.99	0.75	0.61	0.64	0.69	0.72	0.75	0.7	0.64	0.59	0.55	0.54	0.53	0.53	0.55	0.59	0.64	0.68
272	1.4	1.43	1.46	1.48	1.52	1.5	1.45	1.41	1.41	1.39	1.4	1.42	1.46	1.47	1.47	1.48	1.52	1.57	1.61	1.64	1.67	1.66	1.61	1.53	1.38	1.17	1	0.83	0.72	0.69	0.68	0.63	0.58	0.53	0.49	0.46	0.45	0.44	0.44	0.45	0.45	0.46	0.47	0.48	0.48	0.49	0.51	0.53	0.55
273	1.65	1.65	1.64	1.63	1.62	1.62	1.62	1.63	1.63	1.64	1.64	1.57	1.38	1.23	1.08	0.92	0.83	0.82	0.79	0.73	0.68	0.61	0.55	0.49	0.45	0.41	0.38	0.36	0.35	0.34	0.33	0.33	0.32	0.32	0.33	0.33	0.34	0.35	0.36	0.37	0.37	0.38	0.39	0.39	0.4	0.4	0.4	0.41	0.42
274	1.19	1.23	1.28	1.33	1.35	1.39	1.43	1.48	1.5	1.54	1.58	1.58	1.55	1.54	1.51	1.5	1.51	1.56	1.61	1.67	1.68	1.71	1.7	1.68	1.64	1.64	1.62	1.61	1.61	1.65	1.68	1.71	1.79	1.91	1.77	1.6	1.41	1.21	0.96	0.92	0.92	0.91	0.86	0.82	0.8	0.78	0.79	0.82	0.86
275	1.19	1.23	1.28	1.33	1.35	1.39	1.43	1.48	1.5	1.54	1.58	1.58	1.55	1.54	1.51	1.5	1.51	1.56	1.61	1.67	1.68	1.71	1.7	1.68	1.64	1.64	1.62	1.61	1.61	1.65	1.68	1.71	1.79	1.91	1.77	1.6	1.41	1.2	0.97	0.94	0.96	0.95	0.92	0.88	0.85	0.83	0.84	0.87	0.88
276	1.31	1.34	1.39	1.45	1.48	1.51	1.56	1.59	1.6	1.61	1.6	1.61	1.65	1.68	1.7	1.69	1.65	1.63	1.57	1.55	1.55	1.55	1.53	1.56	1.56	1.56	1.58	1.6	1.6	1.62	1.7	1.53	1.37	1.19	1.01	0.78	0.79	0.75	0.72	0.66	0.62	0.6	0.61	0.64	0.68	0.73	0.78	0.83	0.87
277	1.31	1.34	1.39	1.45	1.48	1.51	1.56	1.59	1.6	1.61	1.6	1.61	1.65	1.68	1.7	1.69	1.65	1.63	1.57	1.55	1.55	1.55	1.53	1.56	1.56	1.56	1.58	1.6	1.6	1.62	1.7	1.55	1.39	1.23	1.05	0.81	0.8	0.78	0.74	0.7	0.65	0.63	0.62	0.63	0.67	0.71	0.75	0.79	0.82
278	1.29	1.3	1.35	1.4	1.45	1.5	1.55	1.57	1.56	1.53	1.49	1.45	1.47	1.48	1.5	1.5	1.54	1.55	1.58	1.64	1.69	1.72	1.77	1.8	1.8	1.82	1.83	1.81	1.78	1.77	1.7	1.63	1.6	1.63	1.43	1.29	1.12	0.96	0.75	0.75	0.73	0.72	0.67	0.63	0.6	0.58	0.58	0.59	0.61
279	1.24	1.3	1.35	1.37	1.38	1.38	1.37	1.37	1.4	1.43	1.49	1.55	1.6	1.63	1.6	1.54	1.49	1.47	1.4	1.36	1.33	1.36	1.34	1.34	1.36	1.38	1.38	1.39	1.42	1.39	1.28	1.13	0.96	0.83	0.73	0.69	0.63	0.6	0.54	0.51	0.49	0.5	0.5	0.52	0.54	0.56	0.59	0.61	0.63
280	1.3	1.32	1.35	1.36	1.33	1.36	1.4	1.42	1.45	1.48	1.49	1.51	1.53	1.54	1.57	1.58	1.59	1.57	1.54	1.51	1.51	1.49	1.51	1.52	1.55	1.56	1.57	1.6	1.63	1.65	1.64	1.62	1.62	1.61	1.52	1.35	1.19	1.02	0.85	0.76	0.75	0.73	0.69	0.65	0.62	0.6	0.62	0.63	0.66
281	1.3	1.32	1.35	1.36	1.33	1.36	1.4	1.42	1.45	1.48	1.49	1.51	1.53	1.54	1.57	1.58	1.59	1.57	1.54	1.51	1.51	1.49	1.51	1.52	1.55	1.56	1.57	1.6	1.63	1.65	1.64	1.62	1.62	1.61	1.52	1.35	1.19	1.01	0.81	0.7	0.67	0.64	0.6	0.59	0.58	0.59	0.62	0.65	0.69
282	1.46	1.55	1.6	1.65	1.67	1.64	1.62	1.64	1.65	1.67	1.7	1.72	1.73	1.74	1.75	1.72	1.71	1.72	1.72	1.73	1.76	1.79	1.81	1.82	1.8	1.77	1.71	1.68	1.6	1.56	1.55	1.56	1.66	1.6	1.46	1.31	1.15	0.9	0.82	0.79	0.76	0.71	0.67	0.66	0.68	0.7	0.72	0.73	0.73
283	1.15	1.2	1.23	1.26	1.26	1.27	1.27	1.29	1.32	1.33	1.34	1.37	1.4	1.4	1.43	1.46	1.46	1.47	1.52	1.55	1.54	1.54	1.51	1.45	1.42	1.44	1.45	1.46	1.48	1.49	1.51	1.48	1.51	1.36	1.18	0.98	0.84	0.66	0.67	0.67	0.67	0.65	0.61	0.58	0.57	0.57	0.58	0.59	0.61
284	1.25	1.28	1.32	1.38	1.45	1.52	1.55	1.55	1.53	1.47	1.43	1.4	1.37	1.37	1.4	1.4	1.4	1.43	1.42	1.38	1.37	1.34	1.3	1.29	1.28	1.14	0.99	0.82	0.71	0.59	0.6	0.62	0.66	0.6	0.57	0.53	0.51	0.51	0.52	0.53	0.54	0.54	0.53	0.54	0.56	0.58	0.62	0.66	0.71
285	1.46	1.49	1.52	1.56	1.58	1.61	1.63	1.65	1.63	1.63	1.63	1.65	1.67	1.7	1.73	1.77	1.79	1.8	1.79	1.77	1.71	1.65	1.59	1.56	1.54	1.55	1.55	1.54	1.55	1.58	1.41	1.27	1.12	0.99	0.83	0.83	0.82	0.79	0.74	0.69	0.67	0.66	0.67	0.68	0.71	0.74	0.77	0.81	0.84
286	1.3	1.3	1.32	1.36	1.43	1.47	1.52	1.52	1.52	1.53	1.54	1.54	1.58	1.61	1.61	1.61	1.6	1.57	1.54	1.52	1.52	1.47	1.45	1.42	1.25	1.11	0.99	0.8	0.69	0.71	0.67	0.63	0.63	0.57	0.5	0.47	0.47	0.47	0.48	0.5	0.52	0.54	0.58	0.62	0.66	0.69	0.73	0.74	0.76
287	1.6	1.53	1.51	1.49	1.5	1.49	1.46	1.45	1.49	1.48	1.43	1.46	1.44	1.34	1.33	1.39	1.39	1.35	1.36	1.38	1.37	1.38	1.45	1.54	1.58	1.64	1.69	1.68	1.69	1.55	1.32	1.1	0.87	0.7	0.7	0.72	0.73	0.75	0.68	0.61	0.57	0.56	0.57	0.62	0.66	0.72	0.78	0.83	0.86
288	1.14	1.18	1.2	1.23	1.29	1.3	1.29	1.3	1.31	1.32	1.34	1.37	1.4	1.42	1.41	1.43	1.46	1.47	1.48	1.5	1.53	1.52	1.53	1.56	1.59	1.63	1.68	1.73	1.76	1.77	1.78	1.81	1.83	1.63	1.43	1.22	0.99	0.77	0.76	0.74	0.71	0.68	0.65	0.63	0.63	0.64	0.65	0.67	0.69
289	1.26	1.28	1.32	1.31	1.29	1.24	1.21	1.17	1.17	1.16	1.19	1.21	1.22	1.29	1.34	1.39	1.42	1.46	1.45	1.46	1.47	1.48	1.48	1.51	1.5	1.49	1.51	1.52	1.52	1.36	1.19	0.99	0.84	0.68	0.68	0.67	0.68	0.64	0.62	0.6	0.57	0.57	0.57	0.56	0.55	0.57	0.58	0.6	0.64
290	0.92	1.05	1.15	1.25	1.3	1.33	1.33	1.36	1.41	1.45	1.51	1.55	1.56	1.53	1.48	1.43	1.44	1.45	1.46	1.51	1.53	1.47	1.29	1.14	0.95	0.81	0.65	0.65	0.63	0.6	0.54	0.49	0.45	0.43	0.43	0.44	0.46	0.49	0.49	0.51	0.53	0.56	0.58	0.62	0.64	0.66	0.66	0.65	0.63
291	1.21	1.27	1.31	1.37	1.39	1.42	1.42	1.46	1.49	1.54	1.55	1.57	1.62	1.66	1.68	1.72	1.74	1.76	1.77	1.78	1.78	1.8	1.79	1.78	1.76	1.78	1.77	1.58	1.39	1.22	1.03	0.86	0.88	0.88	0.87	0.85	0.81	0.78	0.77	0.76	0.76	0.78	0.8	0.82	0.86	0.89	0.94	0.98	1.02
292	1.27	1.31	1.34	1.37	1.42	1.45	1.5	1.55	1.57	1.6	1.6	1.63	1.63	1.65	1.65	1.67	1.68	1.69	1.71	1.74	1.75	1.77	1.79	1.81	1.84	1.87	1.93	1.72	1.52	1.35	1.15	0.91	0.93	0.9	0.83	0.78	0.71	0.66	0.64	0.63	0.63	0.65	0.67	0.69	0.72	0.74	0.76	0.76	0.77
293	1.5	1.52	1.54	1.53	1.53	1.54	1.58	1.59	1.61	1.63	1.63	1.64	1.66	1.64	1.6	1.6	1.62	1.65	1.74	1.82	1.88	1.92	1.9	1.86	1.83	1.81	1.8	1.59	1.38	1.18	0.98	0.77	0.78	0.76	0.73	0.68	0.61	0.55	0.53	0.52	0.53	0.56	0.6	0.64	0.67	0.7	0.73	0.77	0.78
294	1.14	1.14	1.14	1.17	1.18	1.21	1.25	1.28	1.3	1.34	1.38	1.41	1.43	1.45	1.47	1.49	1.52	1.52	1.52	1.52	1.51	1.52	1.56	1.58	1.6	1.6	1.58	1.54	1.52	1.49	1.45	1.42	1.45	1.28	1.16	1.06	0.95	0.78	0.8	0.77	0.73	0.69	0.67	0.66	0.69	0.73	0.78	0.83	0.87
295	1.29	1.3	1.31	1.32	1.36	1.39	1.42	1.44	1.48	1.49	1.49	1.47	1.49	1.47	1.44	1.44	1.48	1.5	1.56	1.64	1.7	1.73	1.73	1.7	1.65	1.62	1.58	1.55	1.53	1.53	1.53	1.53	1.57	1.54	1.35	1.2	1.07	0.92	0.83	0.87	0.84	0.81	0.77	0.73	0.7	0.71	0.72	0.75	0.79
296	1.09	1.17	1.16	1.19	1.23	1.28	1.3	1.31	1.31	1.28	1.28	1.29	1.29	1.27	1.28	1.29	1.31	1.35	1.43	1.42	1.34	1.21	1.02	0.85	0.74	0.64	0.6	0.6	0.59	0.59	0.62	0.64	0.64	0.6	0.56	0.52	0.48	0.46	0.44	0.44	0.44	0.43	0.42	0.43	0.44	0.48	0.52	0.56	0.59
297	1.14	1.15	1.14	1.13	1.14	1.14	1.15	1.18	1.24	1.28	1.31	1.34	1.36	1.35	1.36	1.35	1.35	1.32	1.31	1.29	1.29	1.29	1.34	1.41	1.52	1.63	1.71	1.76	1.77	1.76	1.77	1.78	1.59	1.38	1.11	0.89	0.71	0.72	0.74	0.78	0.74	0.66	0.62	0.6	0.61	0.64	0.67	0.72	0.75
298	1.14	1.15	1.14	1.13	1.14	1.14	1.15	1.18	1.24	1.28	1.31	1.34	1.36	1.35	1.36	1.35	1.35	1.32	1.31	1.29	1.29	1.29	1.34	1.41	1.52	1.63	1.71	1.76	1.77	1.76	1.77	1.78	1.59	1.38	1.07	0.85	0.64	0.63	0.65	0.73	0.7	0.66	0.66	0.65	0.66	0.7	0.74	0.76	0.79
299	1.19	1.2	1.21	1.23	1.24	1.26	1.29	1.32	1.35	1.37	1.38	1.39	1.4	1.38	1.4	1.42	1.45	1.39	1.42	1.42	1.41	1.43	1.53	1.45	1.42	1.41	1.37	1.33	1.39	1.42	1.43	1.29	1.15	0.98	0.86	0.72	0.72	0.71	0.71	0.67	0.64	0.63	0.62	0.63	0.65	0.67	0.69	0.72	0.76
300	1.68	1.69	1.69	1.5	1.35	1.2	1.01	0.82	0.82	0.77	0.71	0.66	0.6	0.56	0.52	0.49	0.47	0.45	0.43	0.43	0.42	0.41	0.39	0.38	0.37	0.36	0.35	0.35	0.36	0.37	0.38	0.39	0.41	0.41	0.42	0.45	0.48	0.51	0.54	0.58	0.6	0.61	0.61	0.61	0.6	0.61	0.63	0.69	0.76
301	1.19	1.17	1.13	1.1	1.09	1.06	1.1	1.16	1.2	1.23	1.27	1.26	1.24	1.24	1.21	1.22	1.25	1.26	1.28	1.3	1.27	1.24	1.18	1.18	1.21	1.25	1.31	1.41	1.43	1.39	1.42	1.41	1.25	1.11	0.98	0.82	0.68	0.68	0.67	0.69	0.67	0.65	0.64	0.65	0.67	0.7	0.71	0.71	0.7
302	1.31	1.34	1.42	1.49	1.45	1.42	1.4	1.36	1.38	1.42	1.51	1.55	1.54	1.51	1.49	1.45	1.42	1.42	1.4	1.38	1.34	1.35	1.32	1.34	1.36	1.39	1.23	1.11	0.95	0.83	0.7	0.77	0.79	0.78	0.76	0.71	0.63	0.59	0.58	0.55	0.54	0.54	0.55	0.55	0.58	0.6	0.63	0.67	0.72
303	1.4	1.38	1.33	1.29	1.26	1.24	1.27	1.32	1.32	1.3	1.29	1.27	1.28	1.29	1.3	1.32	1.35	1.36	1.43	1.47	1.49	1.52	1.53	1.51	1.53	1.56	1.57	1.63	1.65	1.51	1.31	1.1	0.92	0.75	0.68	0.67	0.64	0.59	0.56	0.54	0.55	0.56	0.58	0.59	0.61	0.63	0.67	0.72	0.77
304	1.13	1.14	1.16	1.17	1.18	1.18	1.17	1.18	1.21	1.23	1.25	1.31	1.34	1.35	1.35	1.36	1.38	1.42	1.44	1.54	1.64	1.7	1.73	1.79	1.78	1.73	1.67	1.6	1.51	1.44	1.4	1.38	1.41	1.47	1.35	1.22	1.07	0.93	0.8	0.82	0.82	0.82	0.8	0.76	0.73	0.73	0.74	0.75	0.77
305	1.11	1.16	1.17	1.21	1.25	1.31	1.32	1.34	1.4	1.45	1.52	1.61	1.65	1.67	1.67	1.66	1.65	1.65	1.64	1.66	1.67	1.68	1.73	1.76	1.76	1.8	1.81	1.78	1.79	1.6	1.36	1.16	0.98	0.79	0.79	0.78	0.73	0.67	0.62	0.58	0.57	0.59	0.62	0.66	0.71	0.75	0.8	0.84	0.87
306	1.09	1.1	1.1	1.12	1.11	1.11	1.15	1.18	1.2	1.24	1.29	1.34	1.36	1.42	1.47	1.54	1.59	1.67	1.73	1.79	1.8	1.81	1.81	1.81	1.79	1.81	1.85	1.9	1.95	1.93	1.73	1.49	1.22	0.97	0.82	0.82	0.82	0.85	0.84	0.81	0.78	0.75	0.73	0.73	0.74	0.75	0.78	0.82	0.87
307	1.18	1.17	1.17	1.16	1.2	1.19	1.22	1.27	1.26	1.26	1.27	1.32	1.36	1.44	1.52	1.55	1.55	1.51	1.49	1.43	1.43	1.43	1.42	1.43	1.49	1.55	1.58	1.61	1.61	1.64	1.45	1.24	1.04	0.86	0.67	0.66	0.64	0.64	0.61	0.55	0.51	0.49	0.49	0.51	0.52	0.55	0.58	0.61	0.63
308	1.24	1.26	1.25	1.25	1.28	1.31	1.29	1.3	1.31	1.33	1.35	1.34	1.35	1.38	1.36	1.35	1.37	1.38	1.35	1.37	1.39	1.4	1.41	1.4	1.37	1.34	1.3	1.3	1.39	1.28	1.17	1.05	0.92	0.74	0.74	0.74	0.73	0.68	0.62	0.56	0.53	0.5	0.48	0.48	0.48	0.49	0.52	0.56	0.6
309	1.35	1.37	1.4	1.42	1.46	1.5	1.53	1.55	1.56	1.59	1.57	1.54	1.52	1.47	1.43	1.44	1.45	1.48	1.52	1.56	1.63	1.67	1.69	1.69	1.67	1.63	1.64	1.64	1.7	1.73	1.65	1.61	1.43	1.26	1.06	0.98	0.83	0.82	0.79	0.78	0.73	0.68	0.66	0.63	0.62	0.62	0.63	0.66	0.7
310	1.34	1.38	1.41	1.45	1.51	1.53	1.57	1.6	1.6	1.57	1.58	1.62	1.61	1.6	1.6	1.6	1.57	1.58	1.61	1.64	1.64	1.65	1.63	1.59	1.57	1.56	1.56	1.59	1.67	1.55	1.41	1.24	1.06	0.85	0.84	0.83	0.78	0.75	0.7	0.65	0.63	0.62	0.61	0.61	0.62	0.62	0.62	0.62	0.62
311	1.32	1.32	1.33	1.34	1.37	1.39	1.39	1.4	1.4	1.38	1.36	1.36	1.35	1.37	1.39	1.44	1.47	1.52	1.56	1.62	1.67	1.71	1.72	1.71	1.68	1.65	1.63	1.65	1.66	1.63	1.58	1.52	1.45	1.45	1.3	1.19	1.08	0.95	0.75	0.76	0.75	0.72	0.69	0.68	0.65	0.66	0.67	0.7	0.75
312	1.54	1.6	1.68	1.75	1.76	1.73	1.67	1.61	1.58	1.58	1.62	1.63	1.6	1.55	1.49	1.43	1.42	1.43	1.45	1.5	1.58	1.65	1.7	1.73	1.75	1.77	1.78	1.78	1.61	1.43	1.22	1.03	0.83	0.84	0.84	0.83	0.8	0.79	0.74	0.7	0.66	0.64	0.61	0.6	0.6	0.61	0.61	0.62	0.63
313	1.02	1.05	1.02	1.01	1.05	1.03	1.04	1.16	1.2	1.25	1.32	1.4	1.37	1.34	1.26	1.23	1.17	1.19	1.29	1.4	1.5	1.55	1.58	1.64	1.59	1.5	1.55	1.59	1.59	1.53	1.51	1.31	1.09	0.88	0.81	0.72	0.72	0.71	0.67	0.63	0.56	0.53	0.54	0.57	0.59	0.63	0.65	0.67	0.72
314	1.12	1.15	1.21	1.29	1.33	1.34	1.4	1.45	1.48	1.56	1.66	1.65	1.61	1.58	1.51	1.44	1.42	1.42	1.4	1.4	1.39	1.39	1.39	1.41	1.42	1.42	1.42	1.44	1.44	1.49	1.36	1.24	1.11	1	0.83	0.84	0.83	0.81	0.77	0.73	0.7	0.68	0.68	0.7	0.72	0.76	0.81	0.86	0.9
315	1.25	1.28	1.33	1.38	1.41	1.42	1.45	1.46	1.5	1.53	1.56	1.56	1.55	1.56	1.57	1.57	1.58	1.61	1.57	1.54	1.5	1.5	1.5	1.51	1.51	1.52	1.5	1.46	1.45	1.44	1.44	1.45	1.43	1.48	1.34	1.15	0.96	0.83	0.64	0.64	0.68	0.72	0.69	0.67	0.65	0.63	0.63	0.65	0.69
316	1.49	1.47	1.46	1.45	1.47	1.48	1.52	1.53	1.55	1.54	1.54	1.58	1.66	1.75	1.79	1.78	1.74	1.65	1.58	1.55	1.6	1.65	1.7	1.75	1.76	1.77	1.72	1.74	1.7	1.71	1.51	1.34	1.13	0.96	0.77	0.79	0.77	0.74	0.69	0.63	0.57	0.54	0.54	0.57	0.63	0.68	0.75	0.81	0.81
317	1.07	1.11	1.15	1.21	1.25	1.26	1.29	1.3	1.27	1.22	1.22	1.23	1.28	1.35	1.39	1.41	1.37	1.39	1.3	1.27	1.22	1.28	1.2	1.17	1.23	1.29	1.26	1.29	1.37	1.4	1.38	1.26	1.12	0.91	0.73	0.63	0.62	0.61	0.64	0.61	0.57	0.55	0.55	0.57	0.59	0.63	0.65	0.68	0.7
318	1.17	1.16	1.17	1.19	1.2	1.22	1.25	1.27	1.27	1.27	1.28	1.29	1.3	1.3	1.31	1.31	1.3	1.29	1.33	1.36	1.34	1.32	1.31	1.3	1.29	1.33	1.37	1.38	1.35	1.19	1.03	0.85	0.68	0.56	0.58	0.6	0.62	0.65	0.64	0.61	0.59	0.59	0.6	0.61	0.63	0.65	0.67	0.69	0.71
319	1.15	1.21	1.26	1.29	1.32	1.32	1.32	1.33	1.34	1.31	1.28	1.28	1.25	1.25	1.28	1.35	1.32	1.33	1.35	1.34	1.32	1.38	1.41	1.38	1.35	1.37	1.34	1.36	1.43	1.5	1.48	1.32	1.16	0.94	0.79	0.66	0.69	0.68	0.69	0.63	0.58	0.54	0.52	0.53	0.53	0.53	0.55	0.57	0.58
320	1.2	1.21	1.19	1.17	1.18	1.2	1.24	1.3	1.34	1.36	1.38	1.43	1.42	1.46	1.51	1.54	1.57	1.62	1.64	1.62	1.65	1.66	1.68	1.73	1.78	1.8	1.8	1.77	1.75	1.75	1.72	1.72	1.74	1.75	1.66	1.48	1.3	1.11	0.92	0.81	0.81	0.81	0.75	0.69	0.64	0.6	0.58	0.6	0.63
321	1.06	1.07	1.07	1.09	1.13	1.14	1.16	1.21	1.24	1.24	1.28	1.34	1.41	1.45	1.46	1.48	1.51	1.51	1.57	1.66	1.71	1.73	1.74	1.73	1.72	1.69	1.65	1.61	1.6	1.59	1.67	1.79	1.91	1.72	1.51	1.29	1.06	0.8	0.83	0.85	0.84	0.79	0.76	0.73	0.7	0.69	0.69	0.7	0.71
322	1.46	1.55	1.6	1.65	1.67	1.64	1.62	1.64	1.65	1.67	1.7	1.72	1.73	1.74	1.75	1.72	1.71	1.72	1.72	1.73	1.76	1.79	1.81	1.82	1.8	1.77	1.71	1.68	1.6	1.56	1.55	1.56	1.66	1.6	1.46	1.31	1.16	0.92	0.86	0.87	0.85	0.81	0.76	0.73	0.73	0.74	0.77	0.79	0.81
323	1.04	1.09	1.14	1.2	1.23	1.25	1.25	1.24	1.24	1.25	1.28	1.33	1.36	1.39	1.41	1.4	1.39	1.41	1.46	1.49	1.52	1.52	1.5	1.48	1.46	1.47	1.48	1.49	1.47	1.46	1.46	1.48	1.53	1.44	1.31	1.14	0.95	0.75	0.7	0.69	0.7	0.72	0.7	0.68	0.66	0.64	0.64	0.66	0.68
324	1.3	1.32	1.36	1.39	1.41	1.43	1.46	1.47	1.46	1.46	1.47	1.46	1.47	1.5	1.52	1.53	1.54	1.54	1.54	1.55	1.55	1.53	1.54	1.55	1.55	1.59	1.6	1.59	1.43	1.26	1.05	0.81	0.64	0.61	0.59	0.58	0.62	0.59	0.57	0.55	0.53	0.52	0.53	0.54	0.56	0.6	0.64	0.69	0.73
325	1.21	1.25	1.26	1.26	1.27	1.26	1.23	1.24	1.27	1.29	1.33	1.39	1.42	1.43	1.43	1.43	1.44	1.48	1.52	1.59	1.62	1.62	1.65	1.65	1.65	1.67	1.7	1.71	1.72	1.74	1.77	1.76	1.73	1.77	1.76	1.73	1.51	1.36	1.09	0.89	0.69	0.69	0.64	0.64	0.62	0.6	0.6	0.61	0.62
326	1.06	1.1	1.12	1.16	1.18	1.2	1.21	1.2	1.2	1.22	1.25	1.29	1.32	1.32	1.32	1.33	1.31	1.29	1.27	1.31	1.33	1.37	1.44	1.47	1.47	1.45	1.42	1.39	1.26	1.12	1	0.91	0.77	0.76	0.72	0.66	0.59	0.54	0.5	0.48	0.49	0.51	0.54	0.59	0.64	0.69	0.75	0.8	0.86
327	1.22	1.24	1.26	1.28	1.32	1.35	1.38	1.41	1.44	1.45	1.47	1.5	1.52	1.51	1.51	1.47	1.45	1.43	1.46	1.48	1.55	1.61	1.69	1.69	1.7	1.68	1.7	1.69	1.77	1.85	1.68	1.51	1.33	1.09	0.84	0.84	0.8	0.74	0.71	0.66	0.62	0.6	0.59	0.58	0.58	0.59	0.6	0.6	0.61
328	1.1	1.15	1.19	1.17	1.14	1.09	1.07	1.04	1.07	1.08	1.12	1.14	1.17	1.15	1.14	1.15	1.15	1.15	1.19	1.24	1.24	1.24	1.25	1.23	1.23	1.25	1.14	1.03	0.86	0.71	0.55	0.53	0.5	0.52	0.5	0.49	0.47	0.45	0.45	0.45	0.45	0.46	0.46	0.49	0.53	0.55	0.56	0.58	0.6
329	1.18	1.21	1.25	1.3	1.35	1.37	1.39	1.44	1.43	1.46	1.53	1.55	1.51	1.55	1.5	1.43	1.42	1.44	1.46	1.49	1.54	1.56	1.56	1.52	1.55	1.53	1.55	1.38	1.23	1.06	0.96	0.82	0.85	0.85	0.84	0.81	0.76	0.73	0.72	0.69	0.66	0.64	0.64	0.64	0.66	0.66	0.67	0.67	0.66
330	1.21	1.23	1.23	1.24	1.28	1.31	1.31	1.35	1.39	1.39	1.41	1.44	1.44	1.45	1.44	1.41	1.4	1.39	1.4	1.43	1.48	1.54	1.6	1.6	1.61	1.62	1.62	1.63	1.68	1.72	1.54	1.38	1.22	1.01	0.81	0.81	0.78	0.73	0.72	0.69	0.66	0.65	0.64	0.63	0.62	0.62	0.63	0.63	0.63
331	1.42	1.43	1.41	1.39	1.4	1.41	1.43	1.46	1.52	1.59	1.64	1.65	1.65	1.65	1.65	1.65	1.68	1.71	1.72	1.71	1.71	1.67	1.65	1.64	1.63	1.62	1.65	1.65	1.68	1.72	1.72	1.7	1.73	1.51	1.3	1.07	0.92	0.74	0.74	0.73	0.74	0.69	0.65	0.64	0.63	0.66	0.7	0.74	0.79
332	1.42	1.43	1.41	1.39	1.4	1.41	1.43	1.46	1.52	1.59	1.64	1.65	1.65	1.65	1.65	1.65	1.68	1.71	1.72	1.71	1.71	1.67	1.65	1.64	1.63	1.62	1.65	1.65	1.68	1.72	1.72	1.7	1.73	1.51	1.3	1.11	0.96	0.78	0.81	0.8	0.79	0.73	0.68	0.64	0.62	0.62	0.64	0.67	0.73
333	1.45	1.46	1.45	1.44	1.46	1.48	1.51	1.55	1.62	1.67	1.73	1.76	1.75	1.75	1.76	1.78	1.83	1.87	1.87	1.87	1.85	1.8	1.77	1.74	1.72	1.72	1.74	1.75	1.79	1.83	1.83	1.82	1.84	1.6	1.37	1.14	0.96	0.76	0.77	0.75	0.74	0.68	0.64	0.62	0.61	0.64	0.69	0.73	0.77
334	1.45	1.46	1.45	1.44	1.46	1.48	1.51	1.55	1.62	1.67	1.73	1.76	1.75	1.75	1.76	1.78	1.83	1.87	1.87	1.87	1.85	1.8	1.77	1.74	1.72	1.72	1.74	1.75	1.79	1.83	1.83	1.82	1.84	1.6	1.37	1.18	1	0.8	0.83	0.81	0.78	0.72	0.67	0.62	0.6	0.6	0.62	0.65	0.71
335	1.58	1.65	1.7	1.68	1.64	1.55	1.48	1.46	1.49	1.54	1.6	1.64	1.67	1.68	1.62	1.6	1.59	1.57	1.57	1.61	1.6	1.56	1.56	1.58	1.59	1.61	1.66	1.69	1.68	1.51	1.36	1.18	1	0.79	0.78	0.74	0.69	0.64	0.62	0.58	0.57	0.58	0.61	0.64	0.67	0.71	0.73	0.75	0.77
336	1.25	1.26	1.29	1.31	1.33	1.39	1.45	1.51	1.57	1.62	1.65	1.65	1.65	1.66	1.69	1.68	1.71	1.7	1.73	1.73	1.74	1.75	1.75	1.71	1.7	1.71	1.72	1.75	1.79	1.84	1.91	1.7	1.48	1.22	1	0.74	0.72	0.7	0.72	0.64	0.6	0.56	0.55	0.55	0.59	0.64	0.69	0.73	0.78
337	1.5	1.52	1.54	1.53	1.53	1.54	1.58	1.59	1.61	1.63	1.63	1.64	1.66	1.64	1.6	1.6	1.62	1.65	1.74	1.82	1.88	1.92	1.9	1.86	1.83	1.81	1.8	1.59	1.38	1.18	0.94	0.74	0.76	0.75	0.7	0.67	0.6	0.53	0.49	0.48	0.49	0.5	0.52	0.54	0.57	0.6	0.63	0.67	0.72
338	1.1	1.09	1.11	1.14	1.14	1.15	1.14	1.11	1.09	1.15	1.19	1.26	1.31	1.38	1.37	1.4	1.41	1.45	1.43	1.43	1.42	1.44	1.45	1.51	1.59	1.61	1.64	1.65	1.65	1.68	1.78	1.59	1.41	1.25	1.04	0.81	0.83	0.83	0.8	0.77	0.73	0.7	0.69	0.69	0.7	0.72	0.75	0.79	0.82
339	1.4	1.41	1.45	1.48	1.48	1.48	1.47	1.45	1.47	1.47	1.47	1.55	1.41	1.28	1.15	1	0.8	0.79	0.73	0.69	0.65	0.61	0.58	0.57	0.57	0.58	0.58	0.59	0.59	0.6	0.59	0.58	0.58	0.56	0.55	0.55	0.56	0.57	0.6	0.63	0.67	0.71	0.74	0.77	0.79	0.81	0.82	0.83	0.83
340	1.2	1.21	1.25	1.28	1.34	1.43	1.52	1.55	1.57	1.59	1.59	1.6	1.63	1.67	1.69	1.69	1.67	1.65	1.66	1.66	1.64	1.59	1.59	1.6	1.62	1.69	1.75	1.74	1.65	1.55	1.49	1.44	1.45	1.48	1.49	1.37	1.22	1.02	0.84	0.74	0.7	0.72	0.74	0.75	0.73	0.69	0.69	0.7	0.72
341	1.35	1.38	1.41	1.43	1.42	1.42	1.41	1.37	1.35	1.3	1.27	1.28	1.3	1.32	1.38	1.39	1.38	1.4	1.4	1.4	1.28	1.14	0.98	0.83	0.68	0.69	0.69	0.65	0.61	0.55	0.48	0.44	0.42	0.42	0.44	0.44	0.46	0.48	0.51	0.54	0.59	0.63	0.66	0.69	0.72	0.75	0.76	0.76	0.77
342	1.3	1.33	1.37	1.38	1.39	1.39	1.36	1.35	1.36	1.38	1.4	1.44	1.47	1.48	1.5	1.52	1.52	1.53	1.54	1.54	1.55	1.57	1.61	1.64	1.69	1.71	1.74	1.76	1.87	1.67	1.49	1.31	1.1	0.82	0.85	0.84	0.82	0.81	0.76	0.7	0.66	0.63	0.61	0.61	0.63	0.65	0.67	0.7	0.73
343	1.38	1.3	1.34	1.34	1.39	1.42	1.45	1.44	1.46	1.48	1.48	1.46	1.43	1.39	1.33	1.29	1.32	1.35	1.39	1.43	1.46	1.46	1.49	1.55	1.62	1.66	1.74	1.8	1.79	1.77	1.72	1.69	1.44	1.26	1.06	0.93	0.75	0.78	0.8	0.84	0.81	0.79	0.76	0.71	0.68	0.67	0.68	0.7	0.73
344	1.19	1.2	1.21	1.23	1.24	1.26	1.29	1.32	1.35	1.37	1.38	1.39	1.4	1.38	1.4	1.42	1.45	1.39	1.42	1.42	1.41	1.43	1.53	1.45	1.42	1.41	1.37	1.33	1.39	1.42	1.43	1.29	1.15	0.98	0.86	0.74	0.74	0.72	0.72	0.65	0.6	0.56	0.55	0.55	0.56	0.58	0.6	0.64	0.69
345	1.38	1.39	1.42	1.44	1.45	1.48	1.49	1.51	1.54	1.55	1.59	1.61	1.64	1.67	1.7	1.71	1.72	1.74	1.75	1.77	1.8	1.8	1.79	1.8	1.83	1.81	1.84	1.92	1.97	1.73	1.53	1.29	1.03	0.75	0.78	0.78	0.78	0.75	0.74	0.7	0.68	0.7	0.74	0.77	0.82	0.89	0.95	1.01	1.06
346	1.33	1.34	1.36	1.38	1.38	1.39	1.39	1.38	1.36	1.37	1.41	1.45	1.52	1.59	1.64	1.65	1.65	1.59	1.54	1.48	1.44	1.45	1.5	1.55	1.57	1.61	1.64	1.67	1.72	1.82	1.71	1.51	1.31	1.06	0.79	0.71	0.71	0.7	0.7	0.7	0.67	0.64	0.62	0.62	0.62	0.63	0.65	0.66	0.68
347	1.31	1.3	1.34	1.42	1.45	1.47	1.46	1.46	1.42	1.41	1.39	1.44	1.41	1.39	1.36	1.32	1.28	1.29	1.3	1.33	1.38	1.43	1.46	1.47	1.46	1.42	1.35	1.32	1.31	1.32	1.36	1.39	1.25	1.11	0.94	0.78	0.68	0.72	0.72	0.75	0.74	0.7	0.64	0.63	0.62	0.63	0.64	0.67	0.71
348	1.21	1.2	1.24	1.26	1.26	1.28	1.28	1.29	1.31	1.33	1.35	1.38	1.4	1.41	1.44	1.47	1.47	1.46	1.47	1.5	1.51	1.52	1.55	1.57	1.58	1.59	1.61	1.61	1.59	1.54	1.56	1.6	1.43	1.26	1.07	0.84	0.65	0.65	0.65	0.67	0.69	0.63	0.58	0.56	0.55	0.55	0.58	0.61	0.64
349	1.26	1.29	1.28	1.26	1.25	1.25	1.27	1.3	1.31	1.34	1.38	1.42	1.44	1.44	1.46	1.44	1.44	1.44	1.46	1.46	1.48	1.49	1.48	1.48	1.48	1.47	1.46	1.48	1.49	1.51	1.37	1.22	1.02	0.77	0.61	0.61	0.59	0.58	0.62	0.57	0.52	0.5	0.51	0.53	0.57	0.6	0.62	0.65	0.67
350	1.26	1.29	1.33	1.36	1.37	1.39	1.43	1.45	1.47	1.48	1.5	1.52	1.53	1.55	1.58	1.58	1.6	1.58	1.54	1.5	1.45	1.39	1.39	1.36	1.36	1.31	1.16	0.98	0.83	0.7	0.63	0.66	0.66	0.65	0.6	0.54	0.49	0.47	0.47	0.47	0.49	0.51	0.52	0.54	0.57	0.62	0.66	0.72	0.78
351	1.15	1.21	1.26	1.29	1.32	1.32	1.32	1.33	1.34	1.31	1.28	1.28	1.25	1.25	1.28	1.35	1.32	1.33	1.35	1.34	1.32	1.38	1.41	1.38	1.35	1.37	1.34	1.36	1.43	1.5	1.48	1.32	1.16	0.95	0.8	0.68	0.69	0.67	0.67	0.61	0.56	0.53	0.54	0.55	0.56	0.58	0.61	0.64	0.66
352	1.04	1.07	1.09	1.1	1.1	1.09	1.09	1.12	1.16	1.17	1.19	1.21	1.18	1.17	1.16	1.17	1.16	1.17	1.19	1.22	1.24	1.26	1.3	1.29	1.29	1.3	1.2	1.06	0.91	0.75	0.59	0.61	0.61	0.63	0.64	0.63	0.56	0.53	0.51	0.51	0.52	0.53	0.56	0.59	0.63	0.67	0.7	0.74	0.78
353	1.29	1.28	1.28	1.28	1.28	1.29	1.31	1.34	1.35	1.38	1.41	1.45	1.47	1.52	1.57	1.61	1.65	1.65	1.66	1.66	1.64	1.62	1.63	1.63	1.64	1.63	1.64	1.63	1.64	1.61	1.63	1.66	1.49	1.31	1.15	0.9	0.73	0.74	0.74	0.73	0.78	0.72	0.67	0.64	0.62	0.62	0.62	0.64	0.66
354	1.13	1.1	1.12	1.16	1.24	1.3	1.32	1.35	1.38	1.36	1.36	1.36	1.38	1.4	1.41	1.38	1.4	1.42	1.41	1.42	1.46	1.45	1.42	1.39	1.37	1.33	1.33	1.36	1.38	1.24	1.14	1.04	0.9	0.75	0.75	0.69	0.62	0.56	0.51	0.48	0.49	0.5	0.53	0.57	0.61	0.65	0.69	0.73	0.75
355	1.04	1.08	1.12	1.15	1.18	1.25	1.31	1.31	1.32	1.36	1.41	1.41	1.44	1.45	1.44	1.36	1.42	1.41	1.42	1.49	1.51	1.41	1.44	1.48	1.46	1.52	1.58	1.51	1.3	1.11	0.88	0.69	0.6	0.6	0.62	0.62	0.61	0.59	0.59	0.56	0.55	0.53	0.52	0.52	0.55	0.58	0.61	0.65	0.67
356	1.4	1.38	1.33	1.29	1.26	1.24	1.27	1.32	1.32	1.3	1.29	1.27	1.28	1.29	1.3	1.32	1.35	1.36	1.43	1.47	1.49	1.52	1.53	1.51	1.53	1.56	1.57	1.63	1.65	1.51	1.31	1.1	0.9	0.72	0.65	0.64	0.63	0.6	0.58	0.56	0.56	0.57	0.61	0.65	0.71	0.78	0.84	0.9	0.96
357	1.06	1.07	1.07	1.09	1.13	1.14	1.16	1.21	1.24	1.24	1.28	1.34	1.41	1.45	1.46	1.48	1.51	1.51	1.57	1.66	1.71	1.73	1.74	1.73	1.72	1.69	1.65	1.61	1.6	1.59	1.67	1.79	1.91	1.72	1.51	1.29	1.05	0.77	0.77	0.74	0.69	0.62	0.57	0.54	0.54	0.55	0.57	0.62	0.65
358	1.09	1.1	1.1	1.12	1.11	1.11	1.15	1.18	1.2	1.24	1.29	1.34	1.36	1.42	1.47	1.54	1.59	1.67	1.73	1.79	1.8	1.81	1.81	1.81	1.79	1.81	1.85	1.9	1.95	1.93	1.73	1.49	1.25	1	0.84	0.85	0.87	0.86	0.84	0.79	0.75	0.72	0.69	0.69	0.69	0.71	0.75	0.81	0.88
359	1.24	1.26	1.25	1.25	1.28	1.31	1.29	1.3	1.31	1.33	1.35	1.34	1.35	1.38	1.36	1.35	1.37	1.38	1.35	1.37	1.39	1.4	1.41	1.4	1.37	1.34	1.3	1.3	1.39	1.28	1.17	1.05	0.92	0.74	0.75	0.75	0.74	0.69	0.61	0.55	0.51	0.5	0.51	0.53	0.56	0.6	0.64	0.67	0.71
360	1.28	1.32	1.33	1.36	1.39	1.39	1.38	1.37	1.35	1.35	1.4	1.43	1.47	1.5	1.49	1.45	1.42	1.41	1.43	1.46	1.51	1.57	1.61	1.63	1.62	1.64	1.66	1.66	1.68	1.7	1.5	1.28	1.07	0.89	0.72	0.7	0.69	0.68	0.62	0.58	0.56	0.54	0.54	0.55	0.57	0.6	0.64	0.69	0.73
361	1.14	1.23	1.3	1.33	1.39	1.41	1.41	1.42	1.44	1.46	1.47	1.48	1.48	1.48	1.49	1.52	1.53	1.55	1.56	1.59	1.56	1.54	1.53	1.53	1.49	1.5	1.51	1.51	1.52	1.57	1.43	1.27	1.06	0.9	0.71	0.7	0.68	0.68	0.62	0.56	0.52	0.5	0.53	0.56	0.6	0.65	0.68	0.71	0.74
362	1.25	1.3	1.33	1.35	1.38	1.38	1.38	1.36	1.35	1.34	1.32	1.31	1.32	1.33	1.32	1.36	1.37	1.41	1.45	1.47	1.45	1.43	1.42	1.41	1.48	1.51	1.57	1.61	1.67	1.46	1.31	1.06	0.9	0.68	0.67	0.64	0.67	0.61	0.58	0.56	0.56	0.57	0.58	0.6	0.62	0.64	0.67	0.7	0.72
363	1.09	1.12	1.13	1.15	1.18	1.19	1.21	1.23	1.24	1.25	1.28	1.29	1.29	1.31	1.33	1.34	1.33	1.35	1.36	1.35	1.35	1.37	1.39	1.37	1.4	1.46	1.45	1.47	1.51	1.47	1.3	1.13	0.94	0.74	0.62	0.6	0.59	0.57	0.56	0.53	0.5	0.5	0.51	0.53	0.55	0.58	0.6	0.61	0.61
364	1.26	1.27	1.31	1.33	1.32	1.33	1.36	1.37	1.41	1.44	1.47	1.47	1.48	1.5	1.55	1.55	1.53	1.51	1.42	1.36	1.32	1.34	1.35	1.39	1.39	1.39	1.38	1.44	1.45	1.3	1.18	1	0.81	0.66	0.65	0.63	0.64	0.6	0.57	0.56	0.53	0.53	0.54	0.57	0.59	0.64	0.69	0.72	0.75
365	1.26	1.27	1.31	1.33	1.32	1.33	1.36	1.37	1.41	1.44	1.47	1.47	1.48	1.5	1.55	1.55	1.53	1.51	1.42	1.36	1.32	1.34	1.35	1.39	1.39	1.39	1.38	1.44	1.45	1.3	1.18	1	0.81	0.67	0.67	0.64	0.64	0.61	0.56	0.54	0.55	0.56	0.56	0.58	0.58	0.59	0.6	0.62	0.64
366	1.26	1.28	1.32	1.31	1.29	1.24	1.21	1.17	1.17	1.16	1.19	1.21	1.22	1.29	1.34	1.39	1.42	1.46	1.45	1.46	1.47	1.48	1.48	1.51	1.5	1.49	1.51	1.52	1.52	1.36	1.19	0.99	0.85	0.74	0.78	0.79	0.81	0.78	0.7	0.63	0.6	0.61	0.62	0.64	0.67	0.71	0.74	0.76	0.75
367	1.2	1.22	1.24	1.27	1.29	1.29	1.32	1.33	1.35	1.38	1.4	1.45	1.51	1.55	1.62	1.69	1.74	1.76	1.79	1.77	1.77	1.76	1.75	1.72	1.7	1.68	1.64	1.58	1.56	1.61	1.45	1.27	1.08	0.93	0.73	0.74	0.73	0.75	0.7	0.63	0.58	0.57	0.56	0.57	0.6	0.63	0.67	0.7	0.73
368	1.56	1.53	1.54	1.54	1.54	1.5	1.51	1.51	1.54	1.6	1.66	1.69	1.73	1.75	1.71	1.7	1.68	1.65	1.66	1.75	1.78	1.6	1.4	1.1	0.86	0.65	0.65	0.64	0.68	0.63	0.59	0.58	0.59	0.6	0.6	0.59	0.58	0.58	0.6	0.62	0.65	0.68	0.72	0.74	0.78	0.8	0.82	0.83	0.84
369	1.31	1.39	1.44	1.47	1.48	1.48	1.49	1.55	1.61	1.68	1.72	1.74	1.73	1.72	1.72	1.72	1.74	1.73	1.73	1.74	1.74	1.75	1.77	1.78	1.8	1.83	1.85	1.89	1.68	1.48	1.27	1.05	0.82	0.83	0.8	0.79	0.75	0.7	0.67	0.64	0.62	0.62	0.65	0.69	0.75	0.83	0.87	0.91	0.94
370	1.3	1.38	1.45	1.49	1.5	1.5	1.52	1.57	1.62	1.68	1.73	1.75	1.75	1.76	1.76	1.78	1.8	1.81	1.8	1.8	1.79	1.8	1.81	1.84	1.86	1.89	1.91	1.93	1.71	1.5	1.28	1.06	0.83	0.83	0.81	0.78	0.74	0.69	0.65	0.62	0.6	0.6	0.62	0.68	0.75	0.82	0.87	0.91	0.93
371	1.37	1.37	1.38	1.39	1.42	1.46	1.51	1.55	1.59	1.58	1.59	1.56	1.61	1.59	1.63	1.68	1.7	1.64	1.66	1.61	1.54	1.58	1.57	1.57	1.6	1.66	1.66	1.69	1.67	1.69	1.7	1.7	1.72	1.55	1.31	1.11	0.9	0.7	0.7	0.72	0.69	0.65	0.63	0.62	0.63	0.64	0.67	0.67	0.69
372	1.48	1.54	1.58	1.61	1.6	1.56	1.51	1.47	1.46	1.49	1.53	1.59	1.64	1.65	1.67	1.71	1.74	1.8	1.64	1.45	1.26	1.07	0.85	0.87	0.86	0.84	0.8	0.75	0.7	0.68	0.66	0.66	0.65	0.63	0.62	0.6	0.57	0.55	0.53	0.51	0.51	0.53	0.55	0.57	0.6	0.61	0.62	0.65	0.67
373	1.48	1.47	1.46	1.46	1.53	1.59	1.66	1.72	1.74	1.72	1.71	1.68	1.65	1.65	1.66	1.64	1.62	1.66	1.67	1.7	1.72	1.77	1.77	1.74	1.67	1.66	1.47	1.28	1.11	0.92	0.77	0.74	0.71	0.68	0.69	0.62	0.57	0.53	0.5	0.48	0.48	0.48	0.49	0.5	0.52	0.55	0.59	0.62	0.65
374	1.27	1.31	1.33	1.34	1.38	1.36	1.35	1.37	1.34	1.31	1.29	1.32	1.32	1.36	1.39	1.45	1.43	1.41	1.39	1.43	1.39	1.39	1.42	1.44	1.43	1.39	1.28	1.12	0.95	0.84	0.74	0.73	0.7	0.7	0.63	0.59	0.56	0.55	0.54	0.54	0.56	0.58	0.6	0.62	0.66	0.69	0.71	0.76	0.79
375	1.7	1.71	1.71	1.74	1.73	1.69	1.66	1.66	1.62	1.58	1.59	1.59	1.57	1.59	1.63	1.65	1.69	1.75	1.77	1.79	1.8	1.63	1.37	1.15	0.93	0.74	0.71	0.73	0.72	0.7	0.63	0.58	0.54	0.51	0.49	0.48	0.49	0.49	0.51	0.53	0.55	0.57	0.58	0.6	0.61	0.62	0.63	0.66	0.69
376	1.36	1.38	1.41	1.44	1.43	1.41	1.45	1.46	1.49	1.51	1.52	1.49	1.48	1.46	1.48	1.51	1.56	1.56	1.55	1.39	1.22	1.04	0.83	0.7	0.7	0.69	0.66	0.68	0.61	0.54	0.5	0.47	0.45	0.44	0.45	0.46	0.47	0.5	0.53	0.55	0.57	0.6	0.62	0.63	0.66	0.7	0.72	0.76	0.8
377	1.22	1.24	1.26	1.26	1.28	1.32	1.37	1.42	1.48	1.53	1.56	1.56	1.57	1.58	1.61	1.59	1.61	1.6	1.61	1.61	1.63	1.63	1.62	1.6	1.58	1.59	1.58	1.61	1.63	1.66	1.72	1.54	1.34	1.09	0.91	0.72	0.74	0.77	0.85	0.84	0.79	0.76	0.75	0.75	0.79	0.84	0.89	0.95	1
378	1.72	1.69	1.66	1.6	1.56	1.56	1.58	1.56	1.57	1.58	1.56	1.54	1.56	1.54	1.55	1.57	1.62	1.62	1.63	1.65	1.69	1.72	1.69	1.55	1.37	1.18	0.97	0.86	0.87	0.88	0.87	0.84	0.79	0.76	0.74	0.72	0.69	0.67	0.66	0.66	0.65	0.67	0.68	0.69	0.71	0.74	0.78	0.8	0.82
379	1.25	1.26	1.29	1.31	1.33	1.39	1.45	1.51	1.57	1.62	1.65	1.65	1.65	1.66	1.69	1.68	1.71	1.7	1.73	1.73	1.74	1.75	1.75	1.71	1.7	1.71	1.72	1.75	1.79	1.84	1.91	1.7	1.48	1.21	0.98	0.75	0.77	0.78	0.85	0.83	0.79	0.75	0.74	0.75	0.78	0.83	0.89	0.95	1
380	1.77	1.73	1.71	1.67	1.64	1.64	1.67	1.67	1.67	1.68	1.66	1.65	1.67	1.65	1.66	1.69	1.74	1.74	1.75	1.77	1.81	1.85	1.82	1.66	1.47	1.24	1.01	0.88	0.88	0.87	0.86	0.83	0.78	0.75	0.72	0.7	0.67	0.66	0.65	0.64	0.64	0.66	0.67	0.68	0.71	0.74	0.77	0.79	0.81
381	1.14	1.17	1.16	1.16	1.14	1.19	1.23	1.29	1.35	1.41	1.44	1.45	1.5	1.51	1.52	1.48	1.48	1.45	1.43	1.4	1.37	1.39	1.4	1.25	1.12	0.97	0.77	0.59	0.56	0.5	0.5	0.52	0.54	0.56	0.61	0.6	0.58	0.55	0.52	0.51	0.5	0.51	0.53	0.56	0.59	0.62	0.64	0.68	0.73
382	1.31	1.36	1.38	1.38	1.37	1.35	1.34	1.34	1.34	1.35	1.36	1.36	1.37	1.39	1.39	1.38	1.37	1.35	1.33	1.34	1.35	1.33	1.19	1.02	0.86	0.68	0.57	0.58	0.6	0.6	0.6	0.56	0.53	0.51	0.5	0.5	0.5	0.5	0.5	0.52	0.54	0.56	0.58	0.6	0.63	0.65	0.67	0.71	0.73
383	1.24	1.25	1.27	1.3	1.33	1.39	1.4	1.38	1.39	1.4	1.36	1.36	1.37	1.32	1.28	1.28	1.26	1.25	1.27	1.29	1.3	1.29	1.27	1.24	1.22	1.13	1.02	0.86	0.78	0.69	0.67	0.68	0.72	0.67	0.62	0.59	0.58	0.57	0.57	0.59	0.6	0.62	0.65	0.68	0.7	0.72	0.75	0.77	0.8
384	1.28	1.32	1.34	1.37	1.42	1.44	1.45	1.5	1.48	1.46	1.44	1.43	1.43	1.47	1.49	1.52	1.49	1.49	1.49	1.45	1.41	1.4	1.4	1.23	1.11	0.95	0.75	0.55	0.55	0.55	0.58	0.64	0.67	0.65	0.62	0.6	0.59	0.56	0.55	0.54	0.53	0.53	0.54	0.56	0.59	0.64	0.68	0.73	0.77
385	1.17	1.16	1.15	1.12	1.11	1.09	1.07	1.08	1.1	1.16	1.2	1.24	1.25	1.27	1.26	1.25	1.22	1.21	1.18	1.17	1.19	1.21	1.21	1.24	1.27	1.28	1.14	1.01	0.85	0.7	0.57	0.62	0.63	0.62	0.61	0.55	0.5	0.48	0.49	0.5	0.51	0.53	0.55	0.58	0.63	0.67	0.71	0.76	0.79
386	1.5	1.53	1.53	1.56	1.59	1.59	1.58	1.58	1.54	1.56	1.59	1.58	1.6	1.63	1.62	1.61	1.62	1.64	1.65	1.67	1.68	1.69	1.67	1.48	1.26	1.03	0.77	0.63	0.64	0.66	0.67	0.72	0.68	0.63	0.58	0.54	0.51	0.48	0.48	0.48	0.49	0.5	0.51	0.52	0.54	0.57	0.6	0.63	0.65
387	1.55	1.6	1.61	1.58	1.58	1.56	1.54	1.56	1.58	1.57	1.6	1.62	1.6	1.55	1.5	1.49	1.46	1.47	1.5	1.56	1.55	1.54	1.54	1.55	1.6	1.65	1.49	1.34	1.16	0.95	0.71	0.72	0.68	0.67	0.61	0.59	0.52	0.49	0.46	0.45	0.45	0.46	0.48	0.5	0.54	0.58	0.62	0.67	0.71
388	1.38	1.39	1.43	1.42	1.4	1.43	1.43	1.41	1.42	1.48	1.52	1.58	1.62	1.63	1.57	1.51	1.45	1.4	1.38	1.39	1.41	1.43	1.44	1.53	1.34	1.18	1	0.85	0.66	0.73	0.75	0.75	0.72	0.67	0.62	0.58	0.56	0.55	0.56	0.56	0.6	0.62	0.64	0.66	0.67	0.67	0.7	0.72	0.74
389	1.25	1.28	1.32	1.34	1.36	1.36	1.38	1.43	1.44	1.51	1.61	1.62	1.55	1.55	1.52	1.48	1.5	1.53	1.58	1.65	1.69	1.68	1.75	1.78	1.57	1.32	1.1	0.83	0.63	0.62	0.64	0.66	0.69	0.63	0.57	0.53	0.5	0.47	0.47	0.46	0.47	0.48	0.51	0.54	0.56	0.59	0.62	0.63	0.64
390	1.29	1.32	1.35	1.38	1.45	1.51	1.55	1.61	1.64	1.66	1.67	1.64	1.64	1.64	1.64	1.65	1.65	1.61	1.61	1.57	1.57	1.62	1.66	1.64	1.64	1.68	1.67	1.66	1.68	1.71	1.74	1.55	1.38	1.15	0.96	0.72	0.71	0.68	0.68	0.62	0.57	0.55	0.54	0.53	0.54	0.55	0.57	0.61	0.65
391	1.28	1.32	1.33	1.36	1.39	1.39	1.38	1.37	1.35	1.35	1.4	1.43	1.47	1.5	1.49	1.45	1.42	1.41	1.43	1.46	1.51	1.57	1.61	1.63	1.62	1.64	1.66	1.66	1.68	1.7	1.5	1.28	1.06	0.87	0.7	0.69	0.67	0.68	0.65	0.6	0.58	0.57	0.58	0.59	0.61	0.65	0.69	0.74	0.78
392	1.09	1.13	1.15	1.18	1.2	1.23	1.24	1.26	1.28	1.31	1.32	1.32	1.32	1.3	1.28	1.29	1.32	1.34	1.38	1.43	1.46	1.48	1.52	1.54	1.58	1.61	1.48	1.31	1.13	0.96	0.78	0.75	0.72	0.7	0.64	0.6	0.59	0.58	0.59	0.6	0.6	0.62	0.65	0.68	0.71	0.75	0.78	0.8	0.82
393	1.27	1.28	1.26	1.25	1.27	1.29	1.31	1.33	1.34	1.38	1.41	1.4	1.43	1.44	1.44	1.44	1.44	1.44	1.43	1.43	1.43	1.46	1.5	1.4	1.25	1.11	0.91	0.74	0.74	0.74	0.71	0.72	0.67	0.59	0.55	0.54	0.54	0.56	0.59	0.61	0.62	0.63	0.66	0.69	0.72	0.76	0.81	0.86	0.9
394	1.13	1.15	1.17	1.17	1.18	1.21	1.23	1.27	1.33	1.38	1.42	1.48	1.52	1.52	1.54	1.55	1.49	1.41	1.38	1.34	1.32	1.33	1.36	1.39	1.38	1.38	1.38	1.38	1.38	1.37	1.24	1.09	0.92	0.79	0.67	0.66	0.65	0.65	0.6	0.57	0.53	0.52	0.52	0.53	0.55	0.6	0.64	0.7	0.74
395	1.25	1.27	1.3	1.3	1.3	1.34	1.34	1.35	1.34	1.36	1.36	1.39	1.41	1.44	1.44	1.43	1.43	1.42	1.41	1.44	1.47	1.5	1.49	1.5	1.49	1.32	1.13	0.95	0.74	0.58	0.57	0.56	0.57	0.59	0.54	0.52	0.51	0.51	0.52	0.55	0.56	0.57	0.57	0.58	0.59	0.61	0.64	0.67	0.71
396	1.26	1.29	1.28	1.26	1.25	1.25	1.27	1.3	1.31	1.34	1.38	1.42	1.44	1.44	1.46	1.44	1.44	1.44	1.46	1.46	1.48	1.49	1.48	1.48	1.48	1.47	1.46	1.48	1.49	1.51	1.37	1.22	1.02	0.79	0.62	0.62	0.59	0.58	0.61	0.55	0.5	0.49	0.5	0.52	0.55	0.6	0.64	0.68	0.71
397	1.28	1.28	1.32	1.37	1.38	1.38	1.35	1.29	1.3	1.37	1.43	1.51	1.58	1.57	1.5	1.43	1.41	1.39	1.42	1.46	1.51	1.5	1.54	1.55	1.55	1.54	1.61	1.59	1.51	1.41	1.25	1.03	0.91	0.85	0.81	0.8	0.77	0.7	0.6	0.53	0.49	0.47	0.48	0.51	0.55	0.61	0.69	0.74	0.79
398	1.28	1.34	1.35	1.38	1.4	1.46	1.5	1.58	1.6	1.6	1.54	1.48	1.47	1.52	1.61	1.65	1.69	1.68	1.66	1.63	1.65	1.67	1.68	1.68	1.64	1.59	1.54	1.57	1.37	1.25	1.13	1.01	0.82	0.85	0.82	0.79	0.75	0.69	0.65	0.62	0.6	0.61	0.64	0.65	0.67	0.68	0.69	0.7	0.73
399	1.07	1.11	1.15	1.21	1.25	1.26	1.29	1.3	1.27	1.22	1.22	1.23	1.28	1.35	1.39	1.41	1.37	1.39	1.3	1.27	1.22	1.28	1.2	1.17	1.23	1.29	1.26	1.29	1.37	1.4	1.38	1.26	1.12	0.94	0.76	0.67	0.67	0.65	0.65	0.62	0.57	0.52	0.5	0.52	0.55	0.59	0.65	0.68	0.7
400	1.55	1.52	1.53	1.55	1.53	1.5	1.52	1.52	1.54	1.6	1.65	1.68	1.72	1.73	1.69	1.68	1.65	1.62	1.64	1.73	1.75	1.55	1.38	1.12	0.88	0.69	0.7	0.67	0.67	0.61	0.57	0.57	0.57	0.58	0.59	0.58	0.58	0.58	0.59	0.61	0.64	0.68	0.71	0.74	0.78	0.8	0.81	0.82	0.83
401	1.22	1.16	1.16	1.12	1.11	1.18	1.2	1.26	1.34	1.42	1.46	1.5	1.53	1.49	1.5	1.53	1.53	1.46	1.41	1.37	1.31	1.32	1.38	1.39	1.28	1.15	1.03	0.88	0.78	0.73	0.71	0.65	0.6	0.56	0.57	0.58	0.6	0.65	0.69	0.73	0.78	0.82	0.81	0.8	0.81	0.83	0.84	0.87	0.91
402	1.04	1.07	1.09	1.1	1.1	1.09	1.09	1.12	1.16	1.17	1.19	1.21	1.18	1.17	1.16	1.17	1.16	1.17	1.19	1.22	1.24	1.26	1.3	1.29	1.29	1.3	1.2	1.06	0.91	0.78	0.63	0.61	0.61	0.61	0.59	0.57	0.54	0.51	0.5	0.51	0.52	0.52	0.53	0.55	0.56	0.58	0.6	0.62	0.63
403	1.28	1.23	1.22	1.2	1.16	1.22	1.27	1.31	1.32	1.34	1.32	1.3	1.24	1.24	1.26	1.28	1.36	1.41	1.44	1.45	1.47	1.46	1.45	1.32	1.17	0.98	0.76	0.64	0.62	0.6	0.59	0.62	0.56	0.51	0.49	0.48	0.48	0.48	0.49	0.51	0.53	0.56	0.6	0.63	0.67	0.7	0.73	0.76	0.8
404	1.28	1.31	1.33	1.34	1.34	1.34	1.37	1.4	1.43	1.46	1.49	1.53	1.57	1.63	1.66	1.7	1.72	1.73	1.73	1.77	1.78	1.79	1.81	1.81	1.79	1.78	1.78	1.76	1.76	1.77	1.62	1.42	1.23	1.06	0.88	0.82	0.8	0.75	0.68	0.64	0.61	0.62	0.65	0.69	0.72	0.76	0.82	0.87	0.91
405	1.2	1.22	1.24	1.27	1.29	1.29	1.32	1.33	1.35	1.38	1.4	1.45	1.51	1.55	1.62	1.69	1.74	1.76	1.79	1.77	1.77	1.76	1.75	1.72	1.7	1.68	1.64	1.58	1.56	1.61	1.45	1.27	1.08	0.93	0.72	0.72	0.73	0.77	0.72	0.66	0.62	0.6	0.59	0.6	0.62	0.64	0.66	0.69	0.71
406	1.32	1.33	1.35	1.34	1.36	1.39	1.41	1.43	1.46	1.51	1.54	1.53	1.56	1.54	1.56	1.53	1.48	1.43	1.41	1.35	1.32	1.32	1.39	1.41	1.45	1.51	1.58	1.53	1.54	1.57	1.59	1.41	1.27	1.08	0.91	0.73	0.72	0.68	0.66	0.61	0.58	0.56	0.56	0.59	0.61	0.64	0.66	0.68	0.7
407	1.32	1.33	1.35	1.34	1.36	1.39	1.41	1.43	1.46	1.51	1.54	1.53	1.56	1.54	1.56	1.53	1.48	1.43	1.41	1.35	1.32	1.32	1.39	1.41	1.45	1.51	1.58	1.53	1.54	1.57	1.59	1.41	1.27	1.05	0.87	0.69	0.67	0.65	0.68	0.62	0.59	0.56	0.54	0.54	0.56	0.6	0.63	0.68	0.69
408	1.27	1.33	1.37	1.44	1.47	1.47	1.44	1.44	1.42	1.41	1.42	1.46	1.48	1.44	1.41	1.4	1.39	1.38	1.43	1.49	1.48	1.47	1.45	1.41	1.35	1.31	1.3	1.33	1.34	1.21	1.09	0.94	0.79	0.66	0.68	0.69	0.68	0.67	0.63	0.6	0.57	0.55	0.54	0.56	0.58	0.6	0.64	0.67	0.72
409	1.56	1.55	1.57	1.57	1.56	1.57	1.57	1.57	1.54	1.52	1.5	1.45	1.41	1.38	1.39	1.38	1.37	1.37	1.44	1.49	1.57	1.68	1.78	1.84	1.89	1.93	1.95	1.93	1.72	1.5	1.28	1.06	0.87	0.88	0.87	0.85	0.83	0.8	0.77	0.74	0.71	0.71	0.72	0.72	0.74	0.75	0.77	0.79	0.82
410	1.24	1.28	1.3	1.32	1.37	1.39	1.44	1.48	1.53	1.55	1.53	1.5	1.48	1.47	1.47	1.5	1.5	1.54	1.57	1.61	1.65	1.7	1.72	1.73	1.72	1.7	1.72	1.73	1.76	1.58	1.4	1.13	0.92	0.72	0.74	0.73	0.8	0.78	0.76	0.75	0.73	0.75	0.77	0.8	0.83	0.87	0.9	0.94	0.98
411	1.73	1.73	1.55	1.35	1.16	0.97	0.83	0.84	0.83	0.82	0.79	0.75	0.69	0.65	0.62	0.61	0.6	0.59	0.6	0.59	0.59	0.59	0.6	0.6	0.62	0.63	0.64	0.65	0.64	0.63	0.62	0.6	0.59	0.59	0.58	0.58	0.61	0.63	0.67	0.71	0.74	0.74	0.74	0.74	0.72	0.72	0.71	0.72	0.74
412	1.6	1.6	1.57	1.55	1.54	1.52	1.52	1.53	1.58	1.62	1.63	1.66	1.68	1.65	1.64	1.46	1.27	1.06	0.91	0.72	0.72	0.69	0.66	0.6	0.55	0.53	0.53	0.55	0.57	0.59	0.61	0.64	0.65	0.67	0.68	0.7	0.72	0.75	0.77	0.79	0.81	0.82	0.83	0.83	0.85	0.88	0.9	0.92	0.96
413	1.31	1.36	1.38	1.38	1.37	1.35	1.34	1.34	1.34	1.35	1.36	1.36	1.37	1.39	1.39	1.38	1.37	1.35	1.33	1.34	1.35	1.33	1.19	1.02	0.86	0.66	0.55	0.58	0.6	0.6	0.63	0.6	0.55	0.52	0.51	0.51	0.51	0.51	0.53	0.55	0.58	0.61	0.65	0.71	0.75	0.79	0.82	0.84	0.85
414	1.26	1.24	1.09	0.93	0.79	0.66	0.56	0.61	0.62	0.63	0.62	0.56	0.51	0.48	0.46	0.44	0.43	0.41	0.4	0.39	0.39	0.39	0.39	0.39	0.39	0.39	0.4	0.4	0.4	0.4	0.4	0.41	0.41	0.41	0.41	0.41	0.42	0.42	0.44	0.46	0.48	0.51	0.54	0.57	0.61	0.63	0.65	0.67	0.69
415	1.45	1.49	1.51	1.55	1.56	1.62	1.65	1.65	1.66	1.71	1.73	1.56	1.4	1.2	0.99	0.72	0.71	0.71	0.69	0.65	0.64	0.57	0.5	0.45	0.41	0.39	0.39	0.38	0.38	0.38	0.39	0.39	0.41	0.42	0.43	0.44	0.45	0.46	0.49	0.51	0.55	0.59	0.63	0.66	0.7	0.73	0.76	0.79	0.82
416	1.16	1.15	1.14	1.14	1.17	1.21	1.27	1.29	1.33	1.35	1.37	1.37	1.43	1.45	1.48	1.52	1.53	1.58	1.61	1.63	1.64	1.66	1.62	1.58	1.56	1.58	1.67	1.46	1.33	1.17	0.98	0.73	0.78	0.77	0.74	0.71	0.65	0.58	0.53	0.5	0.48	0.49	0.51	0.54	0.58	0.61	0.65	0.7	0.75
417	1.31	1.39	1.44	1.47	1.48	1.48	1.49	1.55	1.61	1.68	1.72	1.74	1.73	1.72	1.72	1.72	1.74	1.73	1.73	1.74	1.74	1.75	1.77	1.78	1.8	1.83	1.85	1.89	1.68	1.48	1.28	1.08	0.84	0.86	0.85	0.84	0.81	0.79	0.77	0.74	0.72	0.7	0.71	0.73	0.77	0.81	0.86	0.9	0.95
418	1.43	1.42	1.43	1.41	1.42	1.46	1.53	1.6	1.67	1.66	1.65	1.61	1.57	1.54	1.59	1.62	1.65	1.68	1.7	1.68	1.66	1.61	1.5	1.46	1.45	1.38	1.42	1.33	1.21	1.05	0.97	0.78	0.79	0.79	0.78	0.74	0.7	0.66	0.63	0.62	0.63	0.64	0.67	0.7	0.74	0.77	0.8	0.84	0.86
419	1.12	1.1	1.1	1.11	1.13	1.14	1.18	1.22	1.27	1.3	1.36	1.4	1.43	1.44	1.43	1.4	1.37	1.34	1.35	1.37	1.39	1.46	1.5	1.54	1.6	1.66	1.44	1.3	1.1	0.86	0.67	0.69	0.64	0.63	0.61	0.55	0.51	0.49	0.48	0.49	0.52	0.57	0.62	0.68	0.75	0.81	0.86	0.9	0.94
420	1.17	1.23	1.26	1.31	1.35	1.36	1.37	1.42	1.46	1.48	1.54	1.56	1.56	1.54	1.56	1.56	1.59	1.62	1.65	1.66	1.65	1.64	1.61	1.6	1.62	1.67	1.74	1.81	1.63	1.44	1.23	1.05	0.85	0.85	0.82	0.78	0.72	0.68	0.68	0.7	0.74	0.79	0.83	0.88	0.92	0.95	0.99	1.03	1.06
421	1.3	1.38	1.45	1.49	1.5	1.5	1.52	1.57	1.62	1.68	1.73	1.75	1.75	1.76	1.76	1.78	1.8	1.81	1.8	1.8	1.79	1.8	1.81	1.84	1.86	1.89	1.91	1.93	1.71	1.5	1.29	1.08	0.85	0.86	0.86	0.84	0.79	0.76	0.73	0.7	0.68	0.67	0.68	0.72	0.76	0.81	0.86	0.9	0.94
422	1.28	1.32	1.34	1.33	1.34	1.37	1.37	1.39	1.4	1.39	1.41	1.42	1.41	1.39	1.39	1.36	1.34	1.33	1.32	1.33	1.35	1.38	1.4	1.4	1.39	1.4	1.35	1.2	1.1	0.94	0.8	0.7	0.71	0.69	0.71	0.67	0.62	0.59	0.57	0.56	0.56	0.58	0.61	0.63	0.67	0.71	0.74	0.77	0.79
423	1.25	1.24	1.24	1.21	1.22	1.19	1.17	1.18	1.19	1.24	1.29	1.33	1.35	1.36	1.36	1.35	1.32	1.3	1.27	1.28	1.33	1.38	1.4	1.46	1.48	1.5	1.33	1.15	0.97	0.81	0.62	0.65	0.66	0.63	0.59	0.53	0.47	0.45	0.46	0.47	0.49	0.51	0.53	0.57	0.61	0.66	0.69	0.73	0.76
424	1.24	1.27	1.31	1.3	1.3	1.34	1.39	1.43	1.51	1.58	1.61	1.59	1.59	1.59	1.59	1.56	1.56	1.57	1.52	1.48	1.43	1.41	1.39	1.42	1.46	1.53	1.36	1.23	1.03	0.87	0.69	0.73	0.7	0.72	0.66	0.63	0.59	0.56	0.54	0.55	0.56	0.56	0.59	0.62	0.65	0.67	0.71	0.73	0.75
425	1.3	1.38	1.42	1.45	1.46	1.45	1.46	1.46	1.49	1.52	1.57	1.59	1.61	1.63	1.61	1.62	1.66	1.69	1.64	1.6	1.56	1.52	1.49	1.51	1.57	1.62	1.68	1.54	1.4	1.24	1.08	0.88	0.87	0.86	0.8	0.73	0.66	0.64	0.62	0.62	0.64	0.68	0.72	0.77	0.8	0.81	0.81	0.82	0.84
426	0.97	1.06	1.14	1.19	1.2	1.2	1.17	1.17	1.15	1.16	1.19	1.22	1.2	1.19	1.19	1.15	1.16	1.17	1.2	1.21	1.22	1.23	1.24	1.2	1.24	1.18	1.01	0.86	0.72	0.54	0.54	0.6	0.63	0.65	0.65	0.59	0.54	0.52	0.52	0.52	0.52	0.53	0.55	0.56	0.58	0.61	0.63	0.65	0.66
427	1.34	1.34	1.34	1.36	1.39	1.4	1.42	1.46	1.47	1.48	1.49	1.49	1.47	1.45	1.45	1.45	1.47	1.49	1.47	1.47	1.46	1.46	1.46	1.48	1.51	1.54	1.37	1.22	1.03	0.8	0.6	0.62	0.61	0.61	0.64	0.61	0.57	0.55	0.55	0.56	0.58	0.58	0.58	0.58	0.59	0.62	0.66	0.69	0.74
428	1.38	1.39	1.42	1.44	1.45	1.48	1.49	1.51	1.54	1.55	1.59	1.61	1.64	1.67	1.7	1.71	1.72	1.74	1.75	1.77	1.8	1.8	1.79	1.8	1.83	1.81	1.84	1.92	1.97	1.74	1.54	1.29	1.02	0.74	0.76	0.78	0.8	0.82	0.81	0.81	0.82	0.86	0.91	0.97	1.01	1.04	1.07	1.09	1.12
429	1.36	1.33	1.31	1.3	1.29	1.3	1.35	1.42	1.49	1.56	1.58	1.58	1.53	1.49	1.48	1.5	1.49	1.5	1.47	1.46	1.42	1.43	1.4	1.43	1.42	1.44	1.44	1.5	1.35	1.22	1.1	0.98	0.82	0.85	0.85	0.83	0.77	0.71	0.66	0.65	0.67	0.68	0.72	0.77	0.83	0.88	0.93	0.97	1
430	1.34	1.34	1.35	1.36	1.38	1.4	1.43	1.43	1.42	1.43	1.45	1.46	1.46	1.48	1.47	1.44	1.42	1.4	1.37	1.38	1.39	1.37	1.4	1.44	1.47	1.5	1.41	1.26	1.06	0.89	0.71	0.67	0.64	0.65	0.58	0.54	0.51	0.49	0.47	0.47	0.48	0.49	0.51	0.54	0.58	0.62	0.66	0.71	0.76
431	1.31	1.34	1.42	1.49	1.45	1.42	1.4	1.36	1.38	1.42	1.51	1.55	1.54	1.51	1.49	1.45	1.42	1.42	1.4	1.38	1.34	1.35	1.32	1.34	1.36	1.39	1.23	1.11	0.95	0.81	0.69	0.74	0.77	0.77	0.75	0.69	0.63	0.58	0.54	0.52	0.5	0.51	0.53	0.55	0.59	0.66	0.73	0.8	0.88
432	1.19	1.22	1.25	1.29	1.3	1.29	1.31	1.32	1.33	1.35	1.39	1.39	1.38	1.36	1.34	1.32	1.3	1.3	1.32	1.34	1.36	1.39	1.39	1.38	1.35	1.33	1.29	1.14	0.99	0.83	0.71	0.63	0.65	0.65	0.66	0.62	0.57	0.56	0.55	0.57	0.59	0.61	0.63	0.67	0.7	0.73	0.76	0.79	0.82
433	1.19	1.22	1.25	1.29	1.3	1.29	1.31	1.32	1.33	1.35	1.39	1.39	1.38	1.36	1.34	1.32	1.3	1.3	1.32	1.34	1.36	1.39	1.39	1.38	1.35	1.33	1.29	1.14	0.99	0.83	0.7	0.62	0.63	0.63	0.63	0.6	0.56	0.55	0.55	0.55	0.56	0.56	0.58	0.6	0.62	0.66	0.7	0.71	0.74
434	1.22	1.26	1.3	1.34	1.34	1.32	1.35	1.37	1.38	1.42	1.44	1.44	1.42	1.4	1.38	1.38	1.37	1.38	1.4	1.41	1.43	1.46	1.45	1.45	1.41	1.4	1.35	1.21	1.05	0.89	0.75	0.66	0.67	0.64	0.64	0.6	0.55	0.53	0.53	0.54	0.57	0.6	0.62	0.66	0.69	0.72	0.75	0.78	0.81
435	1.22	1.26	1.3	1.34	1.34	1.32	1.35	1.37	1.38	1.42	1.44	1.44	1.42	1.4	1.38	1.38	1.37	1.38	1.4	1.41	1.43	1.46	1.45	1.45	1.41	1.4	1.35	1.21	1.05	0.89	0.76	0.66	0.66	0.63	0.62	0.58	0.54	0.52	0.52	0.52	0.53	0.54	0.55	0.57	0.6	0.64	0.68	0.7	0.73
436	1.57	1.6	1.58	1.57	1.56	1.53	1.49	1.48	1.46	1.44	1.48	1.52	1.58	1.62	1.68	1.69	1.74	1.75	1.78	1.76	1.79	1.78	1.82	1.9	1.99	1.99	1.98	1.98	1.94	1.66	1.45	1.28	1.04	0.82	0.86	0.87	0.84	0.8	0.76	0.72	0.69	0.69	0.72	0.74	0.76	0.78	0.81	0.83	0.86
437	1.01	1.05	1.09	1.11	1.14	1.21	1.28	1.28	1.29	1.31	1.33	1.32	1.32	1.31	1.28	1.21	1.24	1.24	1.26	1.34	1.36	1.3	1.32	1.35	1.32	1.39	1.45	1.38	1.18	1	0.76	0.53	0.45	0.49	0.51	0.55	0.59	0.58	0.56	0.56	0.56	0.57	0.58	0.6	0.63	0.65	0.67	0.7	0.73
438	1.13	1.17	1.18	1.23	1.26	1.28	1.28	1.3	1.33	1.33	1.36	1.32	1.35	1.34	1.35	1.37	1.4	1.38	1.36	1.35	1.29	1.28	1.3	1.3	1.39	1.44	1.45	1.29	1.18	0.98	0.82	0.67	0.7	0.69	0.7	0.69	0.65	0.59	0.53	0.47	0.43	0.44	0.46	0.49	0.52	0.57	0.6	0.64	0.65
439	1.59	1.56	1.52	1.48	1.43	1.43	1.41	1.44	1.45	1.31	1.12	0.96	0.77	0.63	0.6	0.62	0.61	0.57	0.48	0.46	0.43	0.45	0.48	0.53	0.52	0.51	0.5	0.49	0.49	0.49	0.49	0.5	0.51	0.52	0.52	0.53	0.53	0.53	0.54	0.57	0.6	0.63	0.66	0.68	0.69	0.7	0.72	0.73	0.75
440	1.17	1.19	1.19	1.19	1.21	1.22	1.25	1.27	1.3	1.34	1.38	1.4	1.4	1.42	1.38	1.35	1.31	1.29	1.26	1.25	1.27	1.15	1.02	0.87	0.72	0.59	0.62	0.62	0.61	0.62	0.57	0.52	0.5	0.49	0.49	0.49	0.49	0.51	0.52	0.55	0.59	0.62	0.65	0.69	0.73	0.77	0.81	0.86	0.9
441	1.31	1.31	1.33	1.34	1.35	1.38	1.41	1.41	1.42	1.42	1.42	1.41	1.39	1.36	1.33	1.3	1.27	1.28	1.29	1.29	1.31	1.35	1.37	1.41	1.46	1.51	1.53	1.56	1.6	1.61	1.45	1.29	1.11	0.93	0.75	0.73	0.71	0.7	0.65	0.6	0.58	0.58	0.57	0.59	0.61	0.63	0.66	0.7	0.72
442	1.11	1.16	1.17	1.21	1.25	1.31	1.32	1.34	1.4	1.45	1.52	1.61	1.65	1.67	1.67	1.66	1.65	1.65	1.64	1.66	1.67	1.68	1.73	1.76	1.76	1.8	1.81	1.78	1.79	1.6	1.36	1.16	0.99	0.79	0.8	0.81	0.78	0.73	0.69	0.66	0.63	0.62	0.62	0.62	0.62	0.64	0.66	0.69	0.73
443	1.19	1.21	1.22	1.22	1.24	1.25	1.27	1.3	1.33	1.36	1.4	1.42	1.43	1.45	1.43	1.41	1.36	1.33	1.3	1.29	1.31	1.19	1.06	0.93	0.75	0.6	0.63	0.62	0.6	0.63	0.57	0.52	0.5	0.5	0.49	0.49	0.49	0.51	0.52	0.55	0.58	0.62	0.65	0.7	0.74	0.78	0.82	0.86	0.91
444	1.52	1.54	1.57	1.61	1.61	1.62	1.64	1.66	1.63	1.64	1.63	1.62	1.63	1.64	1.67	1.67	1.67	1.6	1.63	1.58	1.39	1.19	1.04	0.83	0.73	0.73	0.74	0.74	0.71	0.65	0.61	0.58	0.54	0.52	0.52	0.52	0.55	0.6	0.63	0.67	0.72	0.74	0.75	0.78	0.82	0.83	0.85	0.9	0.91
445	1.94	1.93	1.91	1.91	1.93	1.94	1.93	1.94	1.92	1.9	1.9	1.91	1.93	1.93	1.95	1.95	1.95	1.99	2.01	1.99	1.97	1.92	1.83	1.79	1.75	1.73	1.74	1.71	1.71	1.54	1.36	1.18	0.98	0.79	0.81	0.82	0.83	0.86	0.86	0.85	0.82	0.81	0.83	0.87	0.91	0.97	1.02	1.07	1.11
446	1.4	1.41	1.41	1.46	1.49	1.52	1.54	1.55	1.52	1.49	1.49	1.49	1.52	1.57	1.59	1.61	1.65	1.67	1.71	1.71	1.7	1.66	1.66	1.61	1.63	1.62	1.6	1.58	1.4	1.22	1.06	0.92	0.79	0.82	0.82	0.82	0.79	0.75	0.72	0.71	0.73	0.75	0.76	0.76	0.75	0.76	0.79	0.8	0.83
447	1.33	1.35	1.37	1.39	1.42	1.44	1.51	1.56	1.58	1.6	1.61	1.59	1.58	1.58	1.59	1.62	1.62	1.62	1.65	1.64	1.57	1.58	1.56	1.55	1.56	1.6	1.6	1.64	1.63	1.57	1.37	1.18	0.97	0.79	0.68	0.7	0.71	0.72	0.71	0.68	0.67	0.68	0.7	0.72	0.73	0.77	0.82	0.83	0.87
448	1.28	1.28	1.28	1.3	1.3	1.33	1.35	1.32	1.34	1.37	1.4	1.45	1.51	1.54	1.58	1.61	1.64	1.68	1.72	1.68	1.67	1.62	1.59	1.58	1.58	1.6	1.63	1.61	1.62	1.45	1.28	1.09	0.94	0.76	0.77	0.7	0.66	0.62	0.56	0.52	0.51	0.51	0.52	0.55	0.57	0.62	0.68	0.73	0.78
449	1.3	1.29	1.3	1.32	1.32	1.32	1.36	1.35	1.37	1.42	1.45	1.47	1.49	1.5	1.5	1.51	1.53	1.58	1.63	1.6	1.61	1.61	1.6	1.57	1.58	1.58	1.58	1.58	1.51	1.38	1.21	1.02	0.85	0.77	0.74	0.71	0.69	0.65	0.61	0.59	0.58	0.58	0.59	0.61	0.62	0.64	0.67	0.69	0.72
450	1.3	1.29	1.3	1.32	1.32	1.32	1.36	1.35	1.37	1.42	1.45	1.47	1.49	1.5	1.5	1.51	1.53	1.58	1.63	1.6	1.61	1.61	1.6	1.57	1.58	1.58	1.58	1.58	1.51	1.38	1.21	1.02	0.86	0.77	0.74	0.72	0.7	0.66	0.63	0.61	0.61	0.62	0.63	0.64	0.66	0.67	0.7	0.74	0.78
451	1.29	1.32	1.35	1.38	1.45	1.51	1.55	1.61	1.64	1.66	1.67	1.64	1.64	1.64	1.64	1.65	1.65	1.61	1.61	1.57	1.57	1.62	1.66	1.64	1.64	1.68	1.67	1.66	1.68	1.71	1.74	1.55	1.38	1.12	0.92	0.68	0.67	0.63	0.64	0.57	0.51	0.47	0.47	0.48	0.52	0.56	0.57	0.62	0.65
452	1.16	1.19	1.21	1.25	1.29	1.35	1.37	1.4	1.41	1.38	1.34	1.33	1.3	1.32	1.36	1.39	1.44	1.5	1.51	1.5	1.5	1.47	1.47	1.47	1.49	1.51	1.52	1.54	1.4	1.26	1.11	0.97	0.8	0.8	0.77	0.76	0.74	0.72	0.71	0.7	0.71	0.74	0.76	0.78	0.82	0.86	0.89	0.91	0.94
453	1.22	1.25	1.31	1.38	1.43	1.5	1.53	1.57	1.59	1.62	1.59	1.58	1.58	1.56	1.55	1.58	1.59	1.6	1.63	1.65	1.7	1.72	1.71	1.69	1.68	1.64	1.63	1.65	1.64	1.44	1.24	1.01	0.83	0.68	0.69	0.67	0.69	0.64	0.58	0.55	0.54	0.56	0.58	0.6	0.64	0.66	0.69	0.72	0.75
454	1.45	1.42	1.37	1.33	1.31	1.33	1.32	1.36	1.36	1.39	1.41	1.45	1.48	1.52	1.54	1.55	1.54	1.52	1.49	1.47	1.46	1.45	1.43	1.42	1.44	1.45	1.48	1.58	1.45	1.31	1.13	0.97	0.75	0.75	0.74	0.72	0.67	0.63	0.59	0.56	0.54	0.54	0.54	0.57	0.59	0.63	0.66	0.7	0.73
455	1.19	1.24	1.26	1.27	1.3	1.36	1.39	1.42	1.48	1.52	1.54	1.52	1.51	1.49	1.45	1.44	1.47	1.52	1.52	1.58	1.58	1.55	1.51	1.5	1.45	1.45	1.49	1.49	1.52	1.57	1.41	1.24	1.02	0.86	0.71	0.7	0.69	0.72	0.68	0.63	0.62	0.63	0.66	0.69	0.72	0.74	0.75	0.76	0.77
456	1.3	1.32	1.36	1.39	1.41	1.43	1.46	1.47	1.46	1.46	1.47	1.46	1.47	1.5	1.52	1.53	1.54	1.54	1.54	1.55	1.55	1.53	1.54	1.55	1.55	1.59	1.6	1.59	1.43	1.26	1.05	0.91	0.78	0.78	0.77	0.77	0.72	0.66	0.61	0.58	0.56	0.57	0.59	0.62	0.66	0.69	0.72	0.74	0.76
457	1.25	1.3	1.31	1.35	1.37	1.43	1.47	1.54	1.56	1.55	1.49	1.43	1.43	1.48	1.55	1.6	1.63	1.63	1.63	1.61	1.62	1.64	1.64	1.61	1.54	1.5	1.45	1.44	1.27	1.17	1.04	0.91	0.75	0.78	0.76	0.76	0.75	0.72	0.68	0.66	0.64	0.65	0.67	0.68	0.69	0.7	0.7	0.71	0.73
458	1.75	1.72	1.71	1.71	1.74	1.77	1.79	1.8	1.81	1.81	1.81	1.78	1.76	1.74	1.73	1.69	1.66	1.65	1.62	1.59	1.51	1.37	1.21	1.03	0.87	0.79	0.77	0.73	0.71	0.68	0.64	0.62	0.62	0.62	0.63	0.66	0.7	0.74	0.78	0.82	0.85	0.89	0.91	0.94	0.98	1	1.02	1.04	1.05
459	1.25	1.27	1.3	1.3	1.3	1.34	1.34	1.35	1.34	1.36	1.36	1.39	1.41	1.44	1.44	1.43	1.43	1.42	1.41	1.44	1.47	1.5	1.49	1.5	1.49	1.32	1.13	0.95	0.73	0.58	0.58	0.59	0.61	0.65	0.61	0.58	0.56	0.55	0.55	0.56	0.58	0.6	0.62	0.64	0.68	0.71	0.75	0.8	0.84
460	1.66	1.67	1.65	1.62	1.6	1.56	1.53	1.52	1.52	1.52	1.53	1.53	1.48	1.45	1.4	1.4	1.43	1.44	1.46	1.44	1.31	1.13	0.96	0.84	0.76	0.74	0.72	0.72	0.64	0.57	0.52	0.51	0.52	0.54	0.57	0.59	0.61	0.61	0.62	0.64	0.67	0.7	0.74	0.78	0.81	0.83	0.86	0.87	0.9
461	1.36	1.39	1.37	1.37	1.34	1.33	1.33	1.33	1.37	1.42	1.48	1.51	1.57	1.57	1.57	1.6	1.65	1.67	1.69	1.69	1.65	1.57	1.47	1.41	1.4	1.43	1.26	1.16	1.03	0.88	0.69	0.69	0.65	0.61	0.55	0.5	0.48	0.46	0.45	0.46	0.48	0.5	0.53	0.57	0.62	0.66	0.7	0.74	0.78
462	1.42	1.43	1.46	1.49	1.52	1.55	1.58	1.56	1.55	1.56	1.57	1.54	1.55	1.54	1.49	1.48	1.49	1.46	1.46	1.47	1.45	1.44	1.45	1.28	1.15	1.01	0.84	0.7	0.71	0.72	0.73	0.73	0.7	0.68	0.64	0.61	0.58	0.57	0.56	0.57	0.59	0.61	0.64	0.68	0.73	0.78	0.82	0.85	0.87
463	1.16	1.15	1.16	1.19	1.21	1.27	1.28	1.31	1.3	1.31	1.34	1.37	1.38	1.4	1.44	1.42	1.41	1.44	1.49	1.53	1.57	1.58	1.6	1.64	1.63	1.63	1.65	1.66	1.62	1.57	1.39	1.21	0.98	0.84	0.71	0.7	0.68	0.68	0.61	0.56	0.53	0.53	0.53	0.55	0.57	0.59	0.6	0.63	0.66
464	1.23	1.23	1.21	1.2	1.18	1.17	1.17	1.17	1.2	1.23	1.25	1.25	1.25	1.23	1.21	1.25	1.28	1.31	1.35	1.37	1.33	1.31	1.3	1.26	1.26	1.21	1.13	1.01	0.9	0.72	0.63	0.59	0.59	0.57	0.6	0.59	0.56	0.54	0.56	0.6	0.66	0.73	0.78	0.83	0.86	0.88	0.88	0.88	0.86
465	1.55	1.54	1.54	1.55	1.53	1.55	1.57	1.56	1.59	1.41	1.18	0.95	0.72	0.54	0.54	0.55	0.55	0.57	0.51	0.47	0.45	0.44	0.43	0.42	0.42	0.41	0.42	0.43	0.44	0.44	0.45	0.45	0.45	0.45	0.47	0.48	0.52	0.55	0.58	0.62	0.66	0.7	0.74	0.77	0.8	0.82	0.85	0.88	0.9
466	1.08	1.1	1.13	1.15	1.18	1.21	1.26	1.32	1.37	1.41	1.43	1.41	1.38	1.37	1.35	1.34	1.37	1.4	1.42	1.45	1.47	1.49	1.56	1.39	1.24	1.05	0.9	0.7	0.68	0.66	0.65	0.58	0.52	0.49	0.47	0.47	0.47	0.48	0.49	0.5	0.52	0.54	0.57	0.61	0.64	0.68	0.72	0.75	0.77
467	1.27	1.29	1.32	1.38	1.4	1.39	1.43	1.48	1.52	1.56	1.58	1.56	1.53	1.51	1.51	1.53	1.54	1.54	1.53	1.51	1.49	1.47	1.51	1.51	1.51	1.52	1.57	1.38	1.23	1.07	0.95	0.78	0.79	0.77	0.75	0.67	0.63	0.59	0.6	0.63	0.66	0.69	0.73	0.75	0.76	0.79	0.82	0.87	0.93
468	1.29	1.33	1.36	1.39	1.46	1.52	1.58	1.66	1.71	1.68	1.61	1.54	1.48	1.44	1.44	1.45	1.46	1.45	1.42	1.41	1.46	1.57	1.41	1.28	1.14	0.98	0.78	0.78	0.75	0.73	0.65	0.56	0.51	0.49	0.48	0.49	0.51	0.54	0.56	0.59	0.62	0.62	0.63	0.64	0.65	0.66	0.69	0.72	0.74
469	1.22	1.27	1.36	1.41	1.42	1.47	1.49	1.47	1.45	1.47	1.43	1.37	1.36	1.36	1.22	1.08	0.95	0.78	0.6	0.51	0.47	0.48	0.49	0.47	0.51	0.49	0.44	0.38	0.36	0.34	0.34	0.35	0.37	0.4	0.42	0.45	0.47	0.5	0.52	0.55	0.58	0.61	0.62	0.63	0.65	0.66	0.67	0.69	0.7
470	1.24	1.24	1.22	1.24	1.24	1.26	1.27	1.24	1.17	1.15	1.12	1.11	1.15	1.2	1.2	1.22	1.21	1.2	1.2	1.23	1.2	1.23	1.09	0.95	0.79	0.72	0.61	0.65	0.66	0.65	0.59	0.53	0.48	0.47	0.46	0.47	0.47	0.48	0.48	0.49	0.52	0.55	0.58	0.62	0.65	0.68	0.72	0.76	0.79
471	1.4	1.41	1.4	1.41	1.41	1.41	1.44	1.46	1.47	1.51	1.54	1.57	1.6	1.6	1.56	1.55	1.57	1.63	1.67	1.7	1.69	1.65	1.56	1.5	1.48	1.47	1.47	1.52	1.57	1.59	1.58	1.63	1.41	1.23	1.07	0.92	0.71	0.76	0.75	0.74	0.73	0.7	0.66	0.65	0.66	0.69	0.73	0.77	0.81
472	1.22	1.24	1.26	1.28	1.32	1.35	1.38	1.41	1.44	1.45	1.47	1.5	1.52	1.51	1.51	1.47	1.45	1.43	1.46	1.48	1.55	1.61	1.69	1.69	1.7	1.68	1.7	1.69	1.77	1.85	1.68	1.51	1.33	1.1	0.84	0.85	0.82	0.78	0.75	0.75	0.74	0.75	0.78	0.82	0.85	0.9	0.93	0.97	1.01
473	1.21	1.23	1.23	1.24	1.28	1.31	1.31	1.35	1.39	1.39	1.41	1.44	1.44	1.45	1.44	1.41	1.4	1.39	1.4	1.43	1.48	1.54	1.6	1.6	1.61	1.62	1.62	1.63	1.68	1.72	1.54	1.38	1.22	0.99	0.77	0.79	0.78	0.74	0.76	0.77	0.76	0.77	0.8	0.83	0.86	0.9	0.93	0.96	1
474	1.12	1.1	1.1	1.11	1.13	1.14	1.18	1.22	1.27	1.3	1.36	1.4	1.43	1.44	1.43	1.4	1.37	1.34	1.35	1.37	1.39	1.46	1.5	1.54	1.6	1.66	1.44	1.3	1.1	0.92	0.75	0.78	0.74	0.74	0.68	0.61	0.55	0.54	0.54	0.56	0.59	0.64	0.68	0.74	0.8	0.86	0.93	1	1.05
475	1.33	1.34	1.37	1.38	1.4	1.41	1.43	1.44	1.47	1.5	1.53	1.54	1.57	1.59	1.63	1.66	1.69	1.7	1.68	1.66	1.65	1.65	1.69	1.76	1.83	1.89	1.72	1.53	1.36	1.18	0.96	0.97	0.94	0.91	0.85	0.83	0.8	0.8	0.79	0.8	0.82	0.85	0.89	0.93	0.97	1.01	1.05	1.07	1.1
476	1.17	1.21	1.24	1.28	1.29	1.27	1.25	1.24	1.23	1.22	1.23	1.24	1.26	1.29	1.33	1.36	1.4	1.43	1.44	1.43	1.44	1.43	1.41	1.4	1.42	1.44	1.3	1.18	1.06	0.91	0.77	0.78	0.76	0.73	0.7	0.65	0.61	0.58	0.57	0.56	0.57	0.59	0.63	0.67	0.71	0.75	0.79	0.83	0.85
477	1.25	1.28	1.32	1.34	1.36	1.36	1.38	1.43	1.44	1.51	1.61	1.62	1.55	1.55	1.52	1.48	1.5	1.53	1.58	1.65	1.69	1.68	1.75	1.78	1.57	1.32	1.1	0.83	0.64	0.63	0.66	0.67	0.7	0.63	0.59	0.55	0.54	0.53	0.53	0.53	0.55	0.57	0.59	0.62	0.63	0.64	0.64	0.66	0.68
478	1.28	1.31	1.37	1.4	1.41	1.4	1.42	1.47	1.46	1.53	1.64	1.66	1.6	1.6	1.59	1.55	1.57	1.6	1.65	1.72	1.76	1.76	1.82	1.84	1.62	1.37	1.15	0.89	0.69	0.68	0.68	0.68	0.68	0.62	0.58	0.54	0.53	0.52	0.51	0.52	0.54	0.56	0.59	0.61	0.62	0.63	0.64	0.66	0.68
479	1.26	1.3	1.39	1.51	1.61	1.72	1.82	1.87	1.93	1.97	1.96	1.98	2.03	2.08	2.01	2.03	2.02	1.96	1.88	1.94	1.93	1.94	1.96	1.96	1.9	1.88	1.67	1.41	1.14	0.9	0.69	0.67	0.68	0.69	0.7	0.64	0.57	0.54	0.57	0.62	0.67	0.7	0.72	0.72	0.72	0.74	0.77	0.8	0.82
480	1.21	1.24	1.29	1.35	1.39	1.4	1.43	1.43	1.47	1.48	1.49	1.5	1.53	1.51	1.49	1.49	1.48	1.48	1.5	1.53	1.57	1.61	1.61	1.58	1.56	1.53	1.51	1.53	1.53	1.55	1.54	1.39	1.21	1.03	0.87	0.7	0.67	0.64	0.61	0.57	0.55	0.53	0.52	0.55	0.58	0.61	0.63	0.66	0.68
481	1.27	1.29	1.32	1.33	1.32	1.36	1.35	1.36	1.34	1.36	1.38	1.41	1.43	1.45	1.45	1.44	1.44	1.42	1.41	1.44	1.47	1.51	1.5	1.54	1.57	1.4	1.23	1.09	0.84	0.65	0.64	0.61	0.59	0.62	0.58	0.55	0.53	0.52	0.53	0.54	0.57	0.59	0.61	0.64	0.68	0.71	0.75	0.8	0.84
482	1.22	1.22	1.2	1.22	1.25	1.27	1.27	1.28	1.28	1.27	1.29	1.34	1.41	1.43	1.47	1.51	1.53	1.52	1.56	1.57	1.56	1.54	1.49	1.51	1.52	1.34	1.21	1.07	0.9	0.73	0.75	0.72	0.72	0.69	0.65	0.62	0.6	0.6	0.59	0.6	0.61	0.63	0.65	0.66	0.68	0.7	0.72	0.76	0.8
483	1.18	1.18	1.18	1.21	1.25	1.28	1.3	1.34	1.35	1.38	1.42	1.44	1.45	1.45	1.38	1.33	1.31	1.29	1.33	1.41	1.47	1.51	1.51	1.5	1.47	1.44	1.4	1.41	1.32	1.19	1.08	0.96	0.83	0.76	0.77	0.73	0.7	0.63	0.58	0.53	0.52	0.51	0.52	0.54	0.58	0.63	0.69	0.75	0.79
484	1.39	1.34	1.18	1.04	0.89	0.71	0.61	0.61	0.6	0.59	0.62	0.57	0.52	0.46	0.42	0.4	0.37	0.37	0.35	0.32	0.31	0.31	0.31	0.32	0.33	0.34	0.35	0.36	0.37	0.38	0.39	0.4	0.41	0.42	0.43	0.45	0.46	0.47	0.49	0.5	0.51	0.52	0.54	0.56	0.57	0.59	0.6	0.62	0.63
485	1.37	1.37	1.38	1.39	1.43	1.47	1.51	1.54	1.53	1.51	1.49	1.45	1.44	1.44	1.47	1.5	1.55	1.53	1.55	1.58	1.59	1.6	1.66	1.7	1.7	1.71	1.73	1.72	1.78	1.59	1.42	1.23	1.05	0.8	0.82	0.81	0.79	0.75	0.72	0.68	0.66	0.65	0.67	0.69	0.72	0.73	0.75	0.77	0.79
486	1.65	1.65	1.48	1.28	1.08	0.9	0.77	0.79	0.79	0.8	0.8	0.75	0.7	0.66	0.63	0.61	0.6	0.6	0.61	0.6	0.61	0.61	0.62	0.62	0.64	0.65	0.66	0.67	0.66	0.66	0.64	0.62	0.61	0.6	0.59	0.59	0.62	0.65	0.69	0.73	0.76	0.76	0.76	0.76	0.74	0.73	0.72	0.73	0.75
487	1.13	1.16	1.19	1.21	1.22	1.21	1.2	1.22	1.22	1.24	1.25	1.28	1.27	1.27	1.31	1.34	1.35	1.36	1.39	1.37	1.37	1.4	1.45	1.49	1.53	1.57	1.59	1.61	1.61	1.68	1.51	1.35	1.12	0.98	0.76	0.76	0.73	0.77	0.71	0.66	0.63	0.62	0.62	0.64	0.66	0.69	0.73	0.79	0.82
488	1.13	1.16	1.19	1.21	1.22	1.21	1.2	1.22	1.22	1.24	1.25	1.28	1.27	1.27	1.31	1.34	1.35	1.36	1.39	1.37	1.37	1.4	1.45	1.49	1.53	1.57	1.59	1.61	1.61	1.68	1.51	1.35	1.13	0.95	0.73	0.72	0.69	0.72	0.71	0.68	0.69	0.71	0.75	0.78	0.82	0.85	0.88	0.91	0.94
489	1.29	1.35	1.37	1.4	1.4	1.4	1.41	1.44	1.44	1.45	1.48	1.51	1.5	1.5	1.5	1.47	1.45	1.43	1.42	1.45	1.47	1.46	1.49	1.48	1.48	1.46	1.46	1.46	1.28	1.13	0.97	0.77	0.59	0.62	0.63	0.66	0.69	0.68	0.65	0.61	0.58	0.59	0.63	0.68	0.72	0.76	0.79	0.81	0.84
490	1.45	1.48	1.48	1.51	1.56	1.6	1.63	1.69	1.76	1.8	1.8	1.79	1.74	1.71	1.68	1.69	1.7	1.75	1.76	1.77	1.77	1.78	1.71	1.69	1.66	1.66	1.68	1.7	1.49	1.31	1.11	0.91	0.74	0.75	0.72	0.7	0.65	0.62	0.6	0.6	0.62	0.61	0.62	0.64	0.66	0.68	0.71	0.75	0.78
491	1.32	1.33	1.33	1.29	1.25	1.27	1.26	1.28	1.34	1.38	1.41	1.45	1.49	1.47	1.52	1.51	1.51	1.48	1.5	1.5	1.54	1.55	1.59	1.39	1.22	1.03	0.88	0.72	0.75	0.74	0.73	0.7	0.66	0.63	0.59	0.57	0.56	0.57	0.59	0.62	0.65	0.67	0.68	0.69	0.7	0.72	0.75	0.79	0.82
492	1.4	1.39	1.41	1.44	1.46	1.5	1.57	1.59	1.6	1.57	1.56	1.52	1.5	1.44	1.43	1.41	1.39	1.38	1.43	1.45	1.48	1.5	1.51	1.48	1.5	1.31	1.13	0.93	0.78	0.62	0.61	0.58	0.57	0.54	0.49	0.46	0.46	0.46	0.46	0.48	0.51	0.55	0.58	0.62	0.66	0.69	0.73	0.78	0.81
493	1.16	1.17	1.19	1.21	1.23	1.28	1.32	1.37	1.4	1.42	1.42	1.43	1.42	1.42	1.43	1.43	1.43	1.45	1.5	1.54	1.59	1.6	1.6	1.57	1.54	1.5	1.52	1.57	1.44	1.29	1.14	0.93	0.74	0.71	0.69	0.66	0.66	0.61	0.59	0.58	0.6	0.61	0.64	0.66	0.7	0.72	0.76	0.8	0.84
494	1.16	1.19	1.21	1.25	1.29	1.35	1.37	1.4	1.41	1.38	1.34	1.33	1.3	1.32	1.36	1.39	1.44	1.5	1.51	1.5	1.5	1.47	1.47	1.47	1.49	1.51	1.52	1.54	1.4	1.26	1.11	0.97	0.79	0.77	0.75	0.73	0.71	0.69	0.68	0.68	0.69	0.71	0.72	0.76	0.8	0.83	0.85	0.88	0.9
495	1.48	1.53	1.58	1.6	1.62	1.64	1.69	1.71	1.74	1.72	1.68	1.62	1.59	1.53	1.5	1.46	1.38	1.32	1.3	1.26	1.26	1.31	1.36	1.43	1.49	1.37	1.25	1.11	0.97	0.83	0.83	0.79	0.75	0.68	0.63	0.61	0.6	0.63	0.66	0.7	0.74	0.78	0.82	0.85	0.88	0.9	0.93	0.95	0.98
496	1.5	1.5	1.51	1.55	1.62	1.66	1.67	1.64	1.57	1.51	1.47	1.44	1.42	1.45	1.43	1.44	1.48	1.51	1.53	1.57	1.58	1.56	1.55	1.52	1.5	1.48	1.5	1.53	1.58	1.62	1.48	1.32	1.14	0.98	0.83	0.85	0.85	0.85	0.82	0.8	0.79	0.82	0.84	0.88	0.91	0.94	0.97	0.99	1.01
497	1.5	1.5	1.51	1.55	1.62	1.66	1.67	1.64	1.57	1.51	1.47	1.44	1.42	1.45	1.43	1.44	1.48	1.51	1.53	1.57	1.58	1.56	1.55	1.52	1.5	1.48	1.5	1.53	1.58	1.62	1.48	1.32	1.14	0.97	0.83	0.86	0.87	0.88	0.87	0.85	0.86	0.86	0.89	0.9	0.92	0.93	0.94	0.95	0.96
498	1.55	1.56	1.57	1.62	1.7	1.73	1.74	1.7	1.62	1.55	1.51	1.48	1.47	1.5	1.48	1.49	1.53	1.56	1.57	1.6	1.61	1.6	1.59	1.58	1.55	1.53	1.56	1.6	1.66	1.71	1.56	1.39	1.2	1.02	0.86	0.88	0.88	0.88	0.87	0.85	0.85	0.86	0.88	0.9	0.91	0.92	0.93	0.95	0.96
499	1.63	1.65	1.63	1.6	1.59	1.55	1.52	1.52	1.52	1.51	1.52	1.51	1.47	1.46	1.41	1.42	1.45	1.46	1.47	1.44	1.29	1.06	0.85	0.66	0.58	0.58	0.59	0.61	0.61	0.56	0.54	0.54	0.56	0.57	0.57	0.57	0.57	0.58	0.6	0.64	0.68	0.72	0.76	0.79	0.84	0.87	0.89	0.92	0.97
500	1.67	1.67	1.65	1.6	1.56	1.5	1.47	1.47	1.5	1.5	1.51	1.53	1.53	1.54	1.56	1.61	1.61	1.64	1.67	1.72	1.73	1.73	1.71	1.67	1.45	1.26	1.08	0.96	0.83	0.86	0.85	0.82	0.75	0.69	0.63	0.6	0.6	0.6	0.61	0.62	0.62	0.62	0.62	0.62	0.63	0.64	0.65	0.67	0.69
501	1.67	1.67	1.65	1.6	1.56	1.5	1.47	1.47	1.5	1.5	1.51	1.53	1.53	1.54	1.56	1.61	1.61	1.64	1.67	1.72	1.73	1.73	1.71	1.67	1.45	1.26	1.08	0.94	0.79	0.82	0.81	0.79	0.75	0.71	0.67	0.64	0.63	0.62	0.61	0.6	0.6	0.6	0.58	0.58	0.6	0.63	0.67	0.71	0.75
502	1.42	1.42	1.43	1.44	1.44	1.41	1.43	1.44	1.43	1.41	1.45	1.45	1.42	1.43	1.48	1.49	1.49	1.52	1.57	1.59	1.62	1.63	1.62	1.54	1.33	1.11	0.9	0.76	0.65	0.67	0.67	0.7	0.65	0.62	0.6	0.58	0.57	0.56	0.56	0.57	0.58	0.61	0.67	0.72	0.75	0.79	0.81	0.83	0.87
503	1.42	1.42	1.43	1.44	1.44	1.41	1.43	1.44	1.43	1.41	1.45	1.45	1.42	1.43	1.48	1.49	1.49	1.52	1.57	1.59	1.62	1.63	1.62	1.54	1.33	1.11	0.91	0.77	0.66	0.68	0.68	0.7	0.65	0.62	0.59	0.57	0.56	0.57	0.58	0.6	0.64	0.67	0.7	0.73	0.76	0.77	0.78	0.79	0.8
504	1.28	1.34	1.35	1.38	1.4	1.46	1.5	1.58	1.6	1.6	1.54	1.48	1.47	1.52	1.61	1.65	1.69	1.68	1.66	1.63	1.65	1.67	1.68	1.68	1.64	1.59	1.54	1.57	1.37	1.25	1.13	1.01	0.81	0.85	0.85	0.83	0.8	0.76	0.72	0.68	0.66	0.66	0.68	0.69	0.71	0.73	0.76	0.8	0.84
505	1.66	1.67	1.65	1.62	1.6	1.56	1.53	1.52	1.52	1.52	1.53	1.53	1.48	1.45	1.4	1.4	1.43	1.44	1.46	1.44	1.31	1.13	0.97	0.81	0.72	0.69	0.67	0.64	0.58	0.54	0.51	0.51	0.53	0.55	0.55	0.55	0.55	0.56	0.59	0.63	0.67	0.71	0.76	0.79	0.83	0.86	0.88	0.9	0.96
506	1.36	1.39	1.37	1.37	1.34	1.33	1.33	1.33	1.37	1.42	1.48	1.51	1.57	1.57	1.57	1.6	1.65	1.67	1.69	1.69	1.65	1.57	1.47	1.41	1.4	1.43	1.3	1.2	1.08	0.93	0.77	0.74	0.69	0.64	0.57	0.52	0.5	0.51	0.53	0.54	0.57	0.59	0.61	0.63	0.65	0.67	0.71	0.74	0.79
507	1.26	1.19	1.19	1.23	1.28	1.35	1.42	1.46	1.48	1.51	1.51	1.51	1.49	1.46	1.42	1.39	1.38	1.42	1.45	1.5	1.55	1.54	1.52	1.34	1.17	0.96	0.85	0.73	0.73	0.74	0.75	0.69	0.63	0.57	0.52	0.51	0.5	0.5	0.52	0.53	0.55	0.57	0.6	0.62	0.65	0.68	0.71	0.75	0.79
508	1.22	1.22	1.2	1.16	1.14	1.14	1.16	1.16	1.17	1.18	1.18	1.16	1.16	1.19	1.19	1.19	1.23	1.25	1.26	1.3	1.31	1.21	1.05	0.88	0.72	0.55	0.48	0.51	0.51	0.52	0.53	0.53	0.5	0.51	0.5	0.5	0.51	0.52	0.53	0.54	0.55	0.57	0.58	0.6	0.61	0.63	0.65	0.65	0.65
509	1.33	1.38	1.41	1.46	1.51	1.54	1.56	1.58	1.58	1.54	1.49	1.43	1.34	1.28	1.26	1.26	1.26	1.3	1.36	1.42	1.46	1.52	1.57	1.58	1.56	1.6	1.4	1.19	0.99	0.76	0.52	0.51	0.5	0.46	0.48	0.49	0.48	0.5	0.52	0.56	0.59	0.62	0.65	0.67	0.66	0.68	0.68	0.71	0.74
510	1.38	1.4	1.42	1.47	1.52	1.56	1.61	1.62	1.62	1.61	1.59	1.56	1.56	1.55	1.54	1.55	1.55	1.57	1.59	1.61	1.65	1.72	1.76	1.79	1.82	1.83	1.75	1.55	1.36	1.16	0.98	0.84	0.84	0.81	0.77	0.72	0.69	0.65	0.65	0.66	0.69	0.71	0.74	0.78	0.81	0.84	0.87	0.89	0.89
511	1.53	1.59	1.61	1.61	1.63	1.65	1.64	1.64	1.61	1.6	1.57	1.53	1.47	1.45	1.44	1.22	1.03	0.9	0.79	0.64	0.68	0.69	0.67	0.59	0.51	0.45	0.41	0.39	0.38	0.37	0.38	0.38	0.39	0.4	0.41	0.42	0.43	0.45	0.47	0.5	0.53	0.57	0.61	0.64	0.68	0.72	0.75	0.78	0.81
512	1.4	1.42	1.43	1.45	1.46	1.48	1.49	1.5	1.52	1.56	1.58	1.6	1.64	1.66	1.67	1.69	1.69	1.66	1.66	1.64	1.62	1.64	1.67	1.69	1.71	1.69	1.82	1.63	1.42	1.23	1.08	0.76	0.76	0.73	0.72	0.67	0.61	0.58	0.57	0.58	0.62	0.67	0.73	0.8	0.88	0.94	1	1.06	1.1
513	1.44	1.45	1.45	1.44	1.41	1.38	1.38	1.34	1.34	1.37	1.38	1.42	1.52	1.58	1.65	1.7	1.69	1.62	1.59	1.55	1.54	1.53	1.58	1.6	1.61	1.63	1.67	1.53	1.37	1.2	1	0.8	0.77	0.75	0.71	0.69	0.66	0.63	0.61	0.61	0.64	0.67	0.72	0.76	0.82	0.87	0.92	0.93	0.96
514	1.08	1.07	1.06	1.16	1.36	1.42	1.48	1.52	1.61	1.58	1.59	1.62	1.68	1.72	1.75	1.78	1.77	1.76	1.75	1.76	1.77	1.83	1.84	1.67	1.48	1.3	1.06	0.85	0.88	0.9	0.88	0.89	0.88	0.85	0.81	0.8	0.8	0.83	0.87	0.93	0.97	1.01	1.08	1.17	1.25	1.34	1.43	1.49	1.5
515	1.48	1.5	1.53	1.55	1.56	1.57	1.58	1.57	1.6	1.63	1.63	1.62	1.61	1.59	1.53	1.5	1.45	1.4	1.41	1.43	1.5	1.59	1.63	1.43	1.23	0.97	0.77	0.62	0.62	0.61	0.64	0.58	0.53	0.51	0.51	0.51	0.51	0.52	0.53	0.55	0.57	0.6	0.63	0.67	0.71	0.76	0.81	0.85	0.87
516	1.17	1.21	1.24	1.28	1.29	1.27	1.25	1.24	1.23	1.22	1.23	1.24	1.26	1.29	1.33	1.36	1.4	1.43	1.44	1.43	1.44	1.43	1.41	1.4	1.42	1.44	1.3	1.18	1.06	0.92	0.77	0.78	0.77	0.74	0.71	0.68	0.66	0.64	0.64	0.66	0.69	0.71	0.74	0.78	0.81	0.82	0.83	0.84	0.88
517	1.38	1.4	1.42	1.45	1.5	1.54	1.55	1.54	1.51	1.48	1.46	1.44	1.45	1.47	1.48	1.49	1.56	1.64	1.7	1.73	1.72	1.68	1.6	1.53	1.5	1.5	1.5	1.36	1.24	1.11	0.99	0.87	0.88	0.86	0.83	0.78	0.71	0.67	0.65	0.67	0.7	0.75	0.81	0.87	0.92	0.97	1.02	1.04	1.06
518	1.27	1.28	1.26	1.24	1.21	1.21	1.18	1.19	1.24	1.3	1.36	1.45	1.52	1.57	1.61	1.63	1.65	1.66	1.66	1.65	1.65	1.65	1.62	1.58	1.55	1.54	1.48	1.34	1.21	1.09	0.98	0.88	0.88	0.88	0.87	0.82	0.79	0.78	0.78	0.79	0.81	0.84	0.87	0.9	0.93	0.96	0.98	1.01	1.02
519	1.38	1.42	1.43	1.43	1.41	1.38	1.37	1.37	1.38	1.35	1.36	1.37	1.38	1.4	1.43	1.42	1.38	1.37	1.33	1.32	1.32	1.37	1.39	1.42	1.46	1.47	1.34	1.17	0.99	0.82	0.71	0.71	0.71	0.73	0.7	0.65	0.6	0.59	0.61	0.63	0.65	0.67	0.68	0.69	0.7	0.72	0.74	0.78	0.81
520	1.38	1.42	1.43	1.43	1.41	1.38	1.37	1.37	1.38	1.35	1.36	1.37	1.38	1.4	1.43	1.42	1.38	1.37	1.33	1.32	1.32	1.37	1.39	1.42	1.46	1.47	1.34	1.17	0.99	0.79	0.66	0.64	0.62	0.62	0.61	0.58	0.55	0.55	0.57	0.59	0.61	0.64	0.67	0.7	0.72	0.75	0.78	0.79	0.81
521	1.24	1.24	1.22	1.21	1.26	1.29	1.33	1.36	1.33	1.3	1.29	1.26	1.29	1.38	1.41	1.48	1.5	1.52	1.51	1.54	1.51	1.56	1.39	1.19	0.98	0.77	0.59	0.61	0.65	0.67	0.69	0.66	0.63	0.61	0.61	0.61	0.61	0.61	0.62	0.62	0.63	0.64	0.67	0.71	0.74	0.78	0.8	0.8	0.82
522	1.24	1.24	1.22	1.18	1.15	1.15	1.14	1.16	1.19	1.24	1.27	1.3	1.32	1.33	1.31	1.32	1.33	1.32	1.36	1.38	1.41	1.44	1.39	1.27	1.14	0.91	0.73	0.63	0.58	0.53	0.56	0.53	0.51	0.49	0.49	0.52	0.56	0.59	0.63	0.67	0.71	0.72	0.75	0.78	0.8	0.83	0.85	0.87	0.87
523	1.42	1.45	1.46	1.47	1.44	1.41	1.41	1.44	1.47	1.53	1.58	1.61	1.62	1.65	1.61	1.59	1.58	1.6	1.6	1.64	1.69	1.73	1.77	1.79	1.84	1.87	1.66	1.46	1.25	1.02	0.78	0.78	0.76	0.73	0.7	0.67	0.61	0.58	0.57	0.56	0.57	0.6	0.62	0.66	0.7	0.73	0.76	0.8	0.82
524	1.39	1.46	1.49	1.51	1.59	1.57	1.52	1.53	1.51	1.49	1.52	1.55	1.52	1.55	1.58	1.59	1.66	1.69	1.53	1.32	1.08	0.86	0.7	0.69	0.66	0.66	0.59	0.53	0.51	0.51	0.52	0.55	0.57	0.6	0.63	0.66	0.66	0.67	0.67	0.69	0.72	0.76	0.81	0.88	0.94	0.99	1.03	1.08	1.09
525	1.42	1.42	1.38	1.39	1.37	1.34	1.34	1.36	1.36	1.37	1.37	1.37	1.38	1.39	1.39	1.4	1.42	1.43	1.44	1.48	1.53	1.55	1.56	1.59	1.62	1.62	1.64	1.64	1.65	1.64	1.61	1.53	1.36	1.18	0.98	0.85	0.77	0.77	0.77	0.77	0.72	0.68	0.66	0.65	0.66	0.68	0.7	0.74	0.78
526	1.1	1.08	1.1	1.11	1.11	1.17	1.24	1.26	1.31	1.38	1.37	1.37	1.37	1.37	1.36	1.38	1.38	1.39	1.39	1.38	1.35	1.32	1.29	1.28	1.27	1.28	1.31	1.36	1.29	1.13	1	0.85	0.72	0.68	0.72	0.74	0.76	0.73	0.69	0.66	0.64	0.65	0.68	0.7	0.74	0.77	0.78	0.8	0.82
527	1.23	1.25	1.25	1.27	1.29	1.31	1.34	1.37	1.39	1.41	1.43	1.43	1.45	1.45	1.45	1.44	1.43	1.43	1.43	1.49	1.53	1.55	1.56	1.67	1.64	1.43	1.25	1.08	0.76	0.62	0.65	0.65	0.63	0.64	0.57	0.53	0.5	0.49	0.49	0.52	0.54	0.57	0.6	0.64	0.66	0.68	0.71	0.73	0.75
528	1.39	1.45	1.51	1.55	1.59	1.63	1.67	1.69	1.72	1.75	1.75	1.75	1.76	1.75	1.74	1.73	1.73	1.7	1.7	1.7	1.71	1.7	1.66	1.62	1.56	1.54	1.49	1.49	1.49	1.55	1.36	1.18	1.01	0.88	0.68	0.68	0.7	0.69	0.63	0.58	0.56	0.55	0.57	0.59	0.63	0.68	0.72	0.77	0.82
529	1.36	1.38	1.41	1.43	1.45	1.48	1.53	1.59	1.64	1.65	1.65	1.61	1.57	1.63	1.72	1.77	1.85	1.88	1.83	1.79	1.78	1.77	1.8	1.84	1.9	1.94	1.74	1.52	1.31	1.1	0.89	0.91	0.91	0.9	0.85	0.81	0.77	0.75	0.74	0.74	0.76	0.79	0.83	0.89	0.96	1.02	1.06	1.11	1.14
530	1.28	1.28	1.28	1.31	1.35	1.41	1.46	1.47	1.48	1.49	1.5	1.53	1.58	1.58	1.54	1.51	1.49	1.49	1.51	1.57	1.59	1.61	1.57	1.53	1.52	1.34	1.19	0.97	0.86	0.71	0.73	0.7	0.75	0.69	0.64	0.61	0.59	0.59	0.58	0.58	0.59	0.6	0.64	0.67	0.71	0.74	0.77	0.8	0.84
531	1.26	1.27	1.29	1.3	1.33	1.38	1.43	1.48	1.52	1.54	1.55	1.58	1.63	1.68	1.71	1.75	1.75	1.73	1.73	1.73	1.71	1.71	1.72	1.7	1.69	1.59	1.41	1.21	1	0.78	0.7	0.66	0.63	0.6	0.58	0.55	0.54	0.55	0.55	0.56	0.58	0.6	0.62	0.65	0.69	0.72	0.76	0.81	0.87
532	1.55	1.56	1.57	1.62	1.7	1.73	1.74	1.7	1.62	1.55	1.51	1.48	1.47	1.5	1.48	1.49	1.53	1.56	1.57	1.6	1.61	1.6	1.59	1.58	1.55	1.53	1.56	1.6	1.66	1.71	1.56	1.39	1.2	1.02	0.85	0.86	0.85	0.84	0.82	0.79	0.78	0.8	0.83	0.86	0.9	0.93	0.96	0.98	1
533	1.33	1.36	1.39	1.44	1.48	1.52	1.56	1.59	1.61	1.65	1.67	1.69	1.6	1.56	1.48	1.41	1.35	1.43	1.46	1.54	1.61	1.64	1.64	1.65	1.63	1.43	1.26	1.07	0.81	0.65	0.65	0.63	0.61	0.65	0.6	0.58	0.57	0.57	0.57	0.57	0.58	0.6	0.63	0.67	0.69	0.72	0.72	0.72	0.73
534	1.55	1.6	1.6	1.58	1.59	1.61	1.6	1.58	1.62	1.67	1.67	1.68	1.71	1.71	1.7	1.73	1.77	1.8	1.81	1.78	1.7	1.62	1.56	1.57	1.6	1.66	1.72	1.75	1.72	1.53	1.35	1.16	0.95	0.78	0.79	0.74	0.71	0.68	0.63	0.59	0.61	0.63	0.68	0.71	0.72	0.7	0.71	0.69	0.71
535	1.21	1.24	1.29	1.35	1.39	1.4	1.43	1.43	1.47	1.48	1.49	1.5	1.53	1.51	1.49	1.49	1.48	1.48	1.5	1.53	1.57	1.61	1.61	1.58	1.56	1.53	1.51	1.53	1.53	1.55	1.54	1.39	1.21	1.02	0.88	0.74	0.71	0.68	0.68	0.62	0.59	0.55	0.55	0.55	0.57	0.58	0.6	0.63	0.65
536	1.46	1.5	1.52	1.55	1.55	1.55	1.58	1.59	1.57	1.56	1.53	1.53	1.5	1.48	1.46	1.46	1.48	1.46	1.49	1.54	1.55	1.45	1.35	1.16	0.95	0.77	0.65	0.6	0.6	0.62	0.64	0.63	0.61	0.58	0.53	0.5	0.49	0.5	0.52	0.54	0.57	0.61	0.66	0.69	0.73	0.78	0.8	0.82	0.85
537	1.34	1.35	1.36	1.39	1.42	1.42	1.44	1.51	1.5	1.51	1.54	1.55	1.53	1.54	1.51	1.47	1.42	1.36	1.34	1.32	1.31	1.3	1.32	1.34	1.39	1.24	1.11	0.98	0.83	0.71	0.78	0.83	0.84	0.84	0.78	0.72	0.66	0.63	0.63	0.64	0.66	0.71	0.74	0.78	0.82	0.88	0.92	0.97	1.01
538	1.37	1.37	1.38	1.39	1.43	1.47	1.51	1.54	1.53	1.51	1.49	1.45	1.44	1.44	1.47	1.5	1.55	1.53	1.55	1.58	1.59	1.6	1.66	1.7	1.7	1.71	1.73	1.72	1.78	1.59	1.42	1.16	0.98	0.74	0.75	0.72	0.76	0.71	0.67	0.65	0.67	0.7	0.73	0.75	0.78	0.81	0.83	0.87	0.92
539	1.36	1.38	1.41	1.44	1.43	1.41	1.45	1.46	1.49	1.51	1.52	1.49	1.48	1.46	1.48	1.51	1.56	1.56	1.55	1.39	1.22	1.04	0.92	0.82	0.84	0.84	0.83	0.77	0.67	0.58	0.53	0.47	0.44	0.43	0.42	0.42	0.43	0.46	0.51	0.57	0.62	0.66	0.7	0.72	0.74	0.77	0.82	0.86	0.91
540	1.41	1.47	1.51	1.52	1.43	1.38	1.37	1.33	1.34	1.39	1.4	1.39	1.44	1.42	1.37	1.35	1.4	1.39	1.41	1.48	1.52	1.56	1.63	1.49	1.34	1.21	1.02	0.81	0.81	0.78	0.75	0.7	0.66	0.61	0.59	0.58	0.6	0.63	0.67	0.71	0.75	0.79	0.82	0.85	0.88	0.93	0.99	1.06	1.14
541	1.56	1.55	1.57	1.57	1.56	1.57	1.57	1.57	1.54	1.52	1.5	1.45	1.41	1.38	1.39	1.38	1.37	1.37	1.44	1.49	1.57	1.68	1.78	1.84	1.89	1.93	1.95	1.93	1.72	1.5	1.28	1.06	0.86	0.86	0.83	0.79	0.75	0.72	0.69	0.68	0.69	0.71	0.74	0.76	0.78	0.82	0.84	0.86	0.89
542	1.28	1.32	1.34	1.37	1.42	1.44	1.45	1.5	1.48	1.46	1.44	1.43	1.43	1.47	1.49	1.52	1.49	1.49	1.49	1.45	1.41	1.4	1.4	1.23	1.11	0.95	0.76	0.55	0.58	0.59	0.62	0.69	0.71	0.67	0.63	0.61	0.59	0.59	0.58	0.58	0.59	0.61	0.65	0.7	0.74	0.78	0.83	0.85	0.87
543	1.15	1.16	1.19	1.2	1.22	1.3	1.37	1.4	1.44	1.47	1.47	1.5	1.48	1.48	1.44	1.4	1.41	1.49	1.5	1.38	1.25	1.05	0.79	0.66	0.67	0.65	0.64	0.66	0.61	0.56	0.55	0.54	0.53	0.52	0.51	0.51	0.52	0.55	0.58	0.62	0.67	0.72	0.77	0.81	0.86	0.91	0.95	0.99	1.01
544	1.17	1.19	1.19	1.19	1.18	1.23	1.26	1.29	1.31	1.34	1.34	1.37	1.39	1.37	1.35	1.35	1.36	1.39	1.46	1.5	1.53	1.53	1.56	1.6	1.65	1.66	1.47	1.27	1.03	0.84	0.67	0.69	0.71	0.72	0.69	0.66	0.63	0.61	0.6	0.61	0.63	0.67	0.71	0.74	0.76	0.79	0.81	0.82	0.84
545	1.29	1.32	1.29	1.19	1.07	0.89	0.71	0.63	0.6	0.6	0.68	0.74	0.78	0.78	0.74	0.65	0.57	0.54	0.52	0.54	0.54	0.54	0.54	0.54	0.54	0.55	0.57	0.59	0.62	0.66	0.7	0.74	0.77	0.79	0.79	0.78	0.78	0.76	0.75	0.74	0.74	0.75	0.77	0.79	0.82	0.84	0.87	0.92	1
546	1.51	1.51	1.51	1.52	1.56	1.55	1.55	1.54	1.54	1.52	1.55	1.59	1.57	1.57	1.56	1.57	1.55	1.53	1.54	1.52	1.49	1.47	1.52	1.34	1.18	1	0.84	0.67	0.7	0.71	0.73	0.7	0.66	0.6	0.55	0.53	0.52	0.52	0.52	0.53	0.55	0.57	0.59	0.62	0.63	0.65	0.68	0.73	0.78
547	1.28	1.23	1.22	1.2	1.16	1.22	1.27	1.31	1.32	1.34	1.32	1.3	1.24	1.24	1.26	1.28	1.36	1.41	1.44	1.45	1.47	1.46	1.45	1.32	1.17	0.98	0.78	0.66	0.66	0.64	0.63	0.64	0.57	0.5	0.48	0.47	0.48	0.5	0.53	0.57	0.6	0.64	0.67	0.71	0.74	0.78	0.81	0.86	0.89
548	1.41	1.49	1.57	1.62	1.63	1.63	1.62	1.59	1.56	1.59	1.62	1.65	1.68	1.69	1.7	1.7	1.7	1.72	1.75	1.77	1.79	1.81	1.82	1.82	1.82	1.81	1.76	1.56	1.36	1.19	1.04	0.94	1	1.03	1.03	1	0.94	0.89	0.87	0.86	0.88	0.93	0.97	1	1.03	1.07	1.09	1.12	1.17
549	1.17	1.19	1.19	1.19	1.21	1.22	1.25	1.27	1.3	1.34	1.38	1.4	1.4	1.42	1.38	1.35	1.31	1.29	1.26	1.25	1.27	1.15	1.02	0.87	0.73	0.61	0.62	0.62	0.62	0.61	0.54	0.5	0.47	0.46	0.47	0.48	0.49	0.51	0.52	0.54	0.57	0.61	0.64	0.68	0.7	0.72	0.73	0.75	0.76
550	1.27	1.26	1.27	1.27	1.29	1.34	1.38	1.41	1.47	1.52	1.54	1.56	1.57	1.56	1.54	1.54	1.57	1.61	1.67	1.73	1.76	1.79	1.75	1.73	1.73	1.77	1.54	1.36	1.18	0.98	0.76	0.81	0.83	0.85	0.85	0.83	0.79	0.75	0.74	0.73	0.74	0.77	0.81	0.84	0.88	0.91	0.92	0.92	0.92
551	1.45	1.53	1.61	1.66	1.68	1.67	1.66	1.64	1.63	1.65	1.68	1.72	1.74	1.74	1.75	1.77	1.77	1.79	1.86	1.91	1.95	1.96	1.99	1.98	1.97	1.97	1.94	1.71	1.48	1.28	1.1	0.96	1	1.01	1.01	0.97	0.91	0.86	0.85	0.85	0.87	0.92	0.96	1	1.03	1.07	1.1	1.13	1.18
552	1.12	1.15	1.12	1.13	1.18	1.18	1.19	1.26	1.3	1.29	1.3	1.28	1.24	1.2	1.2	1.25	1.28	1.31	1.36	1.36	1.35	1.39	1.4	1.23	1.08	0.9	0.75	0.61	0.67	0.69	0.71	0.64	0.59	0.54	0.5	0.49	0.54	0.57	0.62	0.67	0.73	0.77	0.81	0.85	0.88	0.87	0.87	0.89	0.89
553	1.49	1.59	1.64	1.64	1.65	1.63	1.57	1.58	1.58	1.55	1.55	1.54	1.49	1.44	1.45	1.46	1.48	1.51	1.53	1.55	1.58	1.6	1.61	1.6	1.51	1.45	1.37	1.2	1.03	0.94	0.8	0.69	0.69	0.69	0.64	0.61	0.59	0.57	0.59	0.6	0.61	0.61	0.63	0.64	0.66	0.7	0.74	0.76	0.79
554	1.28	1.28	1.32	1.34	1.33	1.33	1.35	1.35	1.37	1.43	1.49	1.53	1.56	1.55	1.57	1.58	1.61	1.65	1.75	1.8	1.61	1.41	1.15	0.9	0.68	0.68	0.64	0.64	0.59	0.55	0.53	0.52	0.52	0.52	0.51	0.51	0.53	0.56	0.6	0.66	0.74	0.81	0.89	0.98	1.06	1.09	1.12	1.11	1.11
555	1.36	1.38	1.41	1.43	1.45	1.48	1.53	1.59	1.64	1.65	1.65	1.61	1.57	1.63	1.72	1.77	1.85	1.88	1.83	1.79	1.78	1.77	1.8	1.84	1.9	1.94	1.74	1.52	1.29	1.06	0.84	0.84	0.83	0.84	0.8	0.78	0.77	0.78	0.8	0.84	0.89	0.95	1.02	1.06	1.1	1.12	1.14	1.14	1.16
556	1.34	1.34	1.34	1.36	1.39	1.4	1.42	1.46	1.47	1.48	1.49	1.49	1.47	1.45	1.45	1.45	1.47	1.49	1.47	1.47	1.46	1.46	1.46	1.48	1.51	1.54	1.37	1.22	1.03	0.81	0.62	0.63	0.61	0.61	0.62	0.59	0.56	0.57	0.59	0.62	0.65	0.68	0.7	0.7	0.72	0.74	0.75	0.77	0.81
557	1.38	1.4	1.42	1.45	1.5	1.54	1.55	1.54	1.51	1.48	1.46	1.44	1.45	1.47	1.48	1.49	1.56	1.64	1.7	1.73	1.72	1.68	1.6	1.53	1.5	1.5	1.5	1.36	1.24	1.11	0.99	0.84	0.83	0.81	0.76	0.7	0.68	0.67	0.68	0.72	0.76	0.8	0.83	0.87	0.9	0.92	0.94	0.97	0.98
558	1.27	1.28	1.26	1.24	1.21	1.21	1.18	1.19	1.24	1.3	1.36	1.45	1.52	1.57	1.61	1.63	1.65	1.66	1.66	1.65	1.65	1.65	1.62	1.58	1.55	1.54	1.48	1.34	1.21	1.11	0.96	0.85	0.84	0.81	0.77	0.73	0.7	0.68	0.69	0.7	0.72	0.75	0.77	0.8	0.83	0.88	0.92	0.96	0.99
559	1.47	1.44	1.4	1.42	1.44	1.45	1.5	1.56	1.56	1.56	1.55	1.51	1.49	1.44	1.42	1.41	1.42	1.36	1.34	1.32	1.33	1.17	1.03	0.85	0.69	0.51	0.53	0.58	0.65	0.65	0.63	0.6	0.58	0.58	0.58	0.59	0.61	0.62	0.62	0.64	0.66	0.7	0.73	0.77	0.8	0.82	0.84	0.86	0.89
560	1.33	1.34	1.39	1.44	1.46	1.49	1.52	1.52	1.51	1.51	1.48	1.47	1.48	1.49	1.51	1.53	1.55	1.53	1.52	1.53	1.54	1.58	1.63	1.67	1.7	1.74	1.79	1.6	1.43	1.22	0.99	0.79	0.79	0.77	0.77	0.76	0.72	0.72	0.71	0.72	0.74	0.75	0.76	0.78	0.79	0.82	0.85	0.88	0.89
561	1.43	1.43	1.39	1.36	1.32	1.32	1.33	1.34	1.35	1.39	1.4	1.42	1.43	1.43	1.44	1.42	1.42	1.4	1.41	1.41	1.39	1.35	1.21	1.09	0.94	0.86	0.77	0.78	0.75	0.7	0.64	0.58	0.54	0.52	0.51	0.52	0.54	0.57	0.59	0.61	0.63	0.64	0.65	0.66	0.69	0.73	0.77	0.8	0.84
562	1.24	1.24	1.22	1.21	1.26	1.29	1.33	1.36	1.33	1.3	1.29	1.26	1.29	1.38	1.41	1.48	1.5	1.52	1.51	1.54	1.51	1.56	1.39	1.19	0.98	0.82	0.65	0.68	0.72	0.76	0.75	0.73	0.72	0.72	0.73	0.73	0.73	0.73	0.74	0.77	0.81	0.85	0.88	0.91	0.93	0.94	0.95	0.97	0.98
563	1.2	1.21	1.26	1.32	1.37	1.41	1.45	1.48	1.51	1.51	1.53	1.55	1.56	1.56	1.57	1.56	1.57	1.59	1.58	1.58	1.55	1.55	1.44	1.25	1.08	0.87	0.7	0.63	0.62	0.6	0.63	0.57	0.52	0.5	0.49	0.49	0.5	0.51	0.54	0.57	0.61	0.66	0.7	0.74	0.77	0.79	0.82	0.84	0.86
564	1.19	1.2	1.18	1.14	1.13	1.14	1.14	1.16	1.18	1.21	1.21	1.23	1.25	1.26	1.26	1.3	1.32	1.33	1.37	1.39	1.41	1.44	1.38	1.23	1.06	0.83	0.66	0.57	0.55	0.55	0.59	0.56	0.53	0.51	0.51	0.53	0.57	0.6	0.64	0.69	0.72	0.73	0.76	0.79	0.8	0.83	0.86	0.88	0.89
565	1.39	1.41	1.42	1.43	1.42	1.39	1.38	1.41	1.44	1.49	1.51	1.54	1.54	1.56	1.53	1.53	1.52	1.56	1.56	1.6	1.65	1.69	1.71	1.71	1.7	1.72	1.52	1.33	1.12	0.93	0.73	0.73	0.73	0.74	0.73	0.7	0.65	0.62	0.6	0.6	0.61	0.63	0.65	0.69	0.72	0.75	0.78	0.82	0.84
566	1.03	1.05	1.08	1.17	1.24	1.28	1.36	1.39	1.38	1.39	1.42	1.4	1.41	1.38	1.35	1.32	1.32	1.33	1.33	1.37	1.37	1.36	1.4	1.46	1.5	1.55	1.52	1.5	1.59	1.59	1.48	1.4	1.24	0.97	0.79	0.76	0.75	0.75	0.76	0.75	0.73	0.72	0.71	0.69	0.68	0.7	0.71	0.73	0.78
567	1.46	1.5	1.52	1.55	1.55	1.55	1.58	1.59	1.57	1.56	1.53	1.53	1.5	1.48	1.46	1.46	1.48	1.46	1.49	1.54	1.55	1.45	1.35	1.16	0.95	0.77	0.65	0.6	0.62	0.63	0.64	0.64	0.62	0.59	0.56	0.55	0.55	0.57	0.6	0.65	0.69	0.73	0.77	0.8	0.83	0.86	0.88	0.91	0.91
568	1.73	1.79	1.82	1.85	1.92	1.98	2	2.02	2	1.94	1.88	1.82	1.77	1.72	1.67	1.66	1.66	1.68	1.73	1.79	1.84	1.85	1.84	1.83	1.8	1.76	1.78	1.58	1.4	1.2	1.02	0.81	0.84	0.84	0.84	0.8	0.76	0.75	0.77	0.79	0.83	0.89	0.95	1.01	1.05	1.09	1.12	1.14	1.17
569	1.34	1.42	1.44	1.47	1.47	1.45	1.44	1.44	1.46	1.49	1.51	1.49	1.43	1.4	1.36	1.32	1.32	1.37	1.37	1.38	1.44	1.47	1.46	1.46	1.49	1.44	1.48	1.53	1.4	1.2	1.04	0.84	0.67	0.65	0.66	0.69	0.66	0.62	0.61	0.6	0.6	0.6	0.6	0.61	0.61	0.62	0.63	0.66	0.68
570	1.25	1.25	1.25	1.3	1.31	1.33	1.32	1.29	1.24	1.19	1.13	1.13	1.11	1.1	1.09	1.11	1.1	1.09	1.09	1.14	1.15	1.15	1.04	0.92	0.76	0.66	0.59	0.62	0.63	0.64	0.6	0.56	0.54	0.54	0.53	0.52	0.53	0.53	0.54	0.56	0.6	0.65	0.71	0.76	0.8	0.83	0.87	0.87	0.86
571	1.42	1.42	1.38	1.39	1.37	1.34	1.34	1.36	1.36	1.37	1.37	1.37	1.38	1.39	1.39	1.4	1.42	1.43	1.44	1.48	1.53	1.55	1.56	1.59	1.62	1.62	1.64	1.64	1.65	1.64	1.61	1.53	1.36	1.18	0.96	0.81	0.74	0.76	0.75	0.77	0.75	0.7	0.68	0.7	0.73	0.78	0.81	0.82	0.83
572	1.21	1.25	1.36	1.43	1.5	1.55	1.58	1.61	1.57	1.58	1.59	1.62	1.63	1.66	1.68	1.68	1.67	1.66	1.67	1.67	1.71	1.6	1.43	1.23	1.01	0.8	0.73	0.72	0.71	0.68	0.64	0.6	0.56	0.55	0.54	0.54	0.53	0.54	0.55	0.56	0.59	0.63	0.67	0.72	0.76	0.8	0.82	0.83	0.84
573	1.29	1.31	1.32	1.33	1.31	1.32	1.36	1.38	1.35	1.35	1.33	1.29	1.29	1.36	1.4	1.4	1.39	1.35	1.32	1.28	1.28	1.33	1.36	1.4	1.23	1.08	0.91	0.77	0.63	0.68	0.69	0.7	0.67	0.64	0.62	0.61	0.62	0.65	0.67	0.72	0.77	0.81	0.86	0.93	0.99	1.03	1.07	1.1	1.1
574	1.27	1.33	1.37	1.44	1.47	1.47	1.44	1.44	1.42	1.41	1.42	1.46	1.48	1.44	1.41	1.4	1.39	1.38	1.43	1.49	1.48	1.47	1.45	1.41	1.35	1.31	1.3	1.33	1.34	1.21	1.09	0.92	0.78	0.66	0.66	0.68	0.7	0.67	0.65	0.64	0.62	0.63	0.64	0.66	0.7	0.74	0.8	0.86	0.91
575	1.73	1.72	1.72	1.71	1.7	1.68	1.68	1.67	1.66	1.68	1.7	1.74	1.77	1.81	1.84	1.87	1.83	1.82	1.79	1.77	1.78	1.82	1.85	1.9	1.69	1.47	1.24	1.04	0.82	0.81	0.79	0.78	0.76	0.75	0.78	0.83	0.88	0.92	0.98	0.99	1.02	1.05	1.07	1.07	1.1	1.11	1.11	1.12	1.13
576	1.47	1.54	1.53	1.56	1.58	1.63	1.62	1.64	1.63	1.61	1.53	1.53	1.51	1.53	1.57	1.63	1.66	1.67	1.63	1.6	1.6	1.62	1.7	1.82	1.67	1.49	1.3	1.07	0.83	0.84	0.82	0.77	0.72	0.67	0.63	0.6	0.6	0.6	0.6	0.61	0.63	0.65	0.68	0.71	0.76	0.82	0.88	0.94	0.97
577	1.1	1.1	1.11	1.14	1.2	1.24	1.29	1.33	1.33	1.32	1.31	1.29	1.28	1.3	1.31	1.34	1.36	1.36	1.35	1.34	1.34	1.35	1.38	1.43	1.46	1.32	1.14	0.92	0.78	0.64	0.63	0.64	0.67	0.62	0.56	0.53	0.53	0.55	0.59	0.63	0.66	0.69	0.72	0.73	0.75	0.78	0.82	0.86	0.92
578	1.38	1.39	1.43	1.42	1.4	1.43	1.43	1.41	1.42	1.48	1.52	1.58	1.62	1.63	1.57	1.51	1.45	1.4	1.38	1.39	1.41	1.43	1.44	1.53	1.34	1.18	1	0.87	0.68	0.72	0.74	0.75	0.7	0.65	0.61	0.58	0.57	0.58	0.6	0.63	0.66	0.68	0.7	0.74	0.77	0.82	0.87	0.91	0.95
579	1.33	1.37	1.35	1.38	1.41	1.42	1.41	1.44	1.46	1.47	1.48	1.49	1.49	1.49	1.49	1.53	1.55	1.6	1.58	1.6	1.56	1.54	1.49	1.54	1.31	1.15	0.99	0.87	0.68	0.74	0.74	0.72	0.67	0.59	0.54	0.51	0.5	0.51	0.53	0.55	0.58	0.6	0.62	0.64	0.66	0.67	0.66	0.66	0.65
580	1.67	1.69	1.74	1.74	1.76	1.78	1.79	1.76	1.77	1.74	1.7	1.7	1.68	1.66	1.64	1.66	1.67	1.68	1.67	1.67	1.64	1.63	1.58	1.36	1.21	1.02	0.78	0.64	0.68	0.64	0.63	0.63	0.57	0.52	0.5	0.51	0.52	0.55	0.58	0.62	0.65	0.68	0.71	0.73	0.75	0.78	0.8	0.83	0.87
581	1.16	1.17	1.19	1.21	1.23	1.28	1.32	1.37	1.4	1.42	1.42	1.43	1.42	1.42	1.43	1.43	1.43	1.45	1.5	1.54	1.59	1.6	1.6	1.57	1.54	1.5	1.52	1.57	1.44	1.29	1.14	0.98	0.8	0.79	0.77	0.75	0.7	0.65	0.62	0.62	0.64	0.68	0.73	0.77	0.8	0.84	0.86	0.9	0.94
582	1.48	1.53	1.58	1.6	1.62	1.64	1.69	1.71	1.74	1.72	1.68	1.62	1.59	1.53	1.5	1.46	1.38	1.32	1.3	1.26	1.26	1.31	1.36	1.43	1.49	1.37	1.25	1.08	0.92	0.77	0.76	0.71	0.69	0.65	0.6	0.59	0.59	0.6	0.61	0.63	0.66	0.7	0.76	0.81	0.85	0.89	0.91	0.91	0.91
583	1.46	1.48	1.48	1.47	1.47	1.47	1.5	1.53	1.56	1.55	1.53	1.5	1.47	1.44	1.44	1.46	1.47	1.46	1.47	1.51	1.54	1.59	1.63	1.67	1.68	1.5	1.3	1.05	0.85	0.66	0.65	0.63	0.64	0.62	0.57	0.55	0.55	0.59	0.62	0.68	0.73	0.77	0.81	0.85	0.86	0.87	0.87	0.88	0.89
584	1.37	1.38	1.37	1.38	1.38	1.4	1.38	1.38	1.39	1.39	1.38	1.42	1.45	1.49	1.5	1.54	1.57	1.57	1.54	1.54	1.53	1.5	1.51	1.55	1.41	1.26	1.13	0.97	0.79	0.77	0.75	0.72	0.71	0.7	0.72	0.72	0.72	0.71	0.69	0.66	0.65	0.66	0.68	0.74	0.81	0.88	0.94	0.99	1.04
585	1.39	1.44	1.46	1.47	1.46	1.43	1.38	1.4	1.42	1.45	1.5	1.56	1.62	1.64	1.67	1.67	1.67	1.61	1.58	1.56	1.53	1.49	1.48	1.47	1.45	1.46	1.48	1.52	1.57	1.44	1.3	1.1	0.95	0.78	0.77	0.75	0.79	0.76	0.77	0.8	0.84	0.89	0.92	0.96	0.97	0.98	0.99	0.98	1
586	1.22	1.16	1.16	1.12	1.11	1.18	1.2	1.26	1.34	1.42	1.46	1.5	1.53	1.49	1.5	1.53	1.53	1.46	1.41	1.37	1.31	1.32	1.38	1.39	1.28	1.15	0.99	0.83	0.74	0.72	0.72	0.73	0.73	0.74	0.76	0.8	0.85	0.89	0.94	0.97	1	1.01	1.06	1.1	1.14	1.18	1.18	1.19	1.21
587	1.26	1.28	1.27	1.27	1.26	1.22	1.22	1.22	1.22	1.22	1.21	1.21	1.27	1.27	1.16	1.03	0.9	0.7	0.58	0.57	0.56	0.55	0.54	0.5	0.45	0.44	0.42	0.41	0.42	0.44	0.46	0.48	0.49	0.49	0.51	0.53	0.56	0.6	0.63	0.64	0.64	0.64	0.63	0.62	0.62	0.64	0.66	0.69	0.72
588	1.6	1.61	1.62	1.64	1.69	1.74	1.77	1.79	1.8	1.82	1.85	1.86	1.86	1.88	1.87	1.85	1.86	1.86	1.88	1.89	1.89	1.87	1.87	1.66	1.46	1.27	1.08	0.88	0.86	0.82	0.77	0.72	0.68	0.68	0.69	0.72	0.73	0.75	0.77	0.79	0.81	0.84	0.87	0.89	0.91	0.94	0.97	1	1.04
589	1.33	1.3	1.25	1.19	1.18	1.24	1.27	1.32	1.38	1.42	1.44	1.48	1.51	1.54	1.59	1.61	1.66	1.71	1.72	1.73	1.75	1.77	1.72	1.55	1.36	1.18	0.95	0.79	0.76	0.75	0.7	0.67	0.64	0.61	0.59	0.58	0.59	0.61	0.64	0.67	0.71	0.75	0.77	0.78	0.82	0.87	0.91	0.95	0.99
590	1.57	1.51	1.49	1.44	1.43	1.47	1.52	1.55	1.55	1.53	1.49	1.42	1.35	1.36	1.37	1.4	1.48	1.52	1.56	1.57	1.6	1.61	1.7	1.48	1.34	1.14	0.97	0.76	0.8	0.78	0.77	0.72	0.67	0.64	0.6	0.58	0.56	0.56	0.57	0.62	0.67	0.69	0.72	0.75	0.75	0.77	0.82	0.87	0.91
591	1.35	1.36	1.37	1.37	1.42	1.45	1.47	1.52	1.62	1.68	1.75	1.86	1.9	1.91	1.9	1.88	1.84	1.81	1.77	1.76	1.75	1.73	1.77	1.57	1.38	1.13	0.95	0.72	0.73	0.71	0.73	0.69	0.66	0.64	0.63	0.64	0.66	0.69	0.73	0.76	0.78	0.81	0.84	0.85	0.87	0.9	0.91	0.92	0.93
592	1.35	1.36	1.37	1.37	1.42	1.45	1.47	1.52	1.62	1.68	1.75	1.86	1.9	1.91	1.9	1.88	1.84	1.81	1.77	1.76	1.75	1.73	1.77	1.57	1.38	1.13	0.94	0.73	0.75	0.73	0.75	0.69	0.64	0.59	0.57	0.57	0.58	0.6	0.61	0.62	0.63	0.66	0.69	0.72	0.75	0.78	0.8	0.85	0.92
593	1.22	1.24	1.28	1.31	1.33	1.35	1.36	1.4	1.44	1.49	1.56	1.63	1.67	1.68	1.7	1.67	1.63	1.59	1.6	1.62	1.64	1.65	1.64	1.6	1.57	1.56	1.52	1.37	1.18	0.97	0.75	0.63	0.62	0.66	0.69	0.73	0.69	0.66	0.64	0.63	0.65	0.67	0.71	0.76	0.8	0.84	0.87	0.9	0.92
594	1.51	1.53	1.54	1.54	1.54	1.54	1.54	1.56	1.59	1.58	1.59	1.59	1.64	1.68	1.73	1.75	1.75	1.68	1.61	1.59	1.58	1.59	1.61	1.66	1.7	1.52	1.35	1.19	1	0.79	0.78	0.72	0.66	0.61	0.56	0.54	0.55	0.56	0.59	0.63	0.67	0.71	0.75	0.78	0.81	0.82	0.85	0.87	0.89
595	1.34	1.42	1.44	1.47	1.47	1.45	1.44	1.44	1.46	1.49	1.51	1.49	1.43	1.4	1.36	1.32	1.32	1.37	1.37	1.38	1.44	1.47	1.46	1.46	1.49	1.44	1.48	1.53	1.4	1.2	1.03	0.82	0.65	0.63	0.63	0.67	0.64	0.62	0.61	0.61	0.62	0.65	0.67	0.69	0.73	0.75	0.78	0.82	0.85
596	1.52	1.55	1.55	1.55	1.55	1.56	1.57	1.6	1.57	1.57	1.56	1.58	1.55	1.6	1.62	1.62	1.6	1.62	1.6	1.6	1.62	1.68	1.51	1.37	1.21	1.03	0.83	0.87	0.87	0.86	0.84	0.79	0.73	0.68	0.66	0.64	0.65	0.67	0.7	0.72	0.74	0.75	0.78	0.81	0.85	0.88	0.92	0.95	0.98
597	1.25	1.25	1.25	1.3	1.31	1.33	1.32	1.29	1.24	1.19	1.13	1.13	1.11	1.1	1.09	1.11	1.1	1.09	1.09	1.14	1.15	1.15	1.04	0.92	0.76	0.67	0.57	0.59	0.6	0.59	0.52	0.51	0.51	0.52	0.54	0.58	0.6	0.63	0.66	0.69	0.71	0.73	0.76	0.78	0.81	0.86	0.88	0.89	0.92
598	1.26	1.22	1.22	1.22	1.26	1.3	1.34	1.37	1.36	1.33	1.34	1.36	1.35	1.38	1.46	1.48	1.52	1.57	1.63	1.66	1.69	1.72	1.6	1.39	1.14	0.88	0.69	0.62	0.6	0.62	0.67	0.63	0.6	0.58	0.59	0.6	0.62	0.66	0.67	0.69	0.74	0.79	0.83	0.96	1	1.01	1	0.99	0.93
599	1.46	1.46	1.47	1.48	1.47	1.54	1.57	1.59	1.59	1.61	1.59	1.57	1.54	1.5	1.42	1.39	1.35	1.4	1.35	1.49	1.54	1.58	1.54	1.65	1.59	1.39	1.2	1.03	0.87	0.73	0.74	0.76	0.76	0.7	0.65	0.62	0.59	0.57	0.56	0.57	0.58	0.6	0.62	0.64	0.66	0.69	0.73	0.76	0.8
600	1.36	1.41	1.44	1.46	1.42	1.36	1.28	1.26	1.28	1.26	1.26	1.33	1.35	1.37	1.39	1.45	1.44	1.42	1.44	1.48	1.45	1.43	1.43	1.35	1.32	1.21	1.1	0.96	0.85	0.74	0.78	0.77	0.76	0.75	0.7	0.62	0.58	0.57	0.56	0.56	0.57	0.6	0.64	0.7	0.74	0.8	0.84	0.87	0.88
601	1.32	1.35	1.29	1.3	1.32	1.33	1.35	1.39	1.43	1.42	1.45	1.42	1.39	1.38	1.41	1.38	1.39	1.4	1.42	1.42	1.42	1.28	1.19	1.03	0.9	0.76	0.73	0.67	0.64	0.6	0.6	0.61	0.66	0.71	0.78	0.83	0.87	0.91	0.99	1	1.04	1.09	1.14	1.15	1.22	1.28	1.31	1.34	1.38
602	1.33	1.34	1.37	1.38	1.4	1.41	1.43	1.44	1.47	1.5	1.53	1.54	1.57	1.59	1.63	1.66	1.69	1.7	1.68	1.66	1.65	1.65	1.69	1.76	1.83	1.89	1.72	1.53	1.36	1.15	0.94	0.96	0.94	0.9	0.85	0.82	0.79	0.77	0.77	0.78	0.8	0.83	0.87	0.91	0.94	0.98	1	1.02	1.04
603	1.68	1.68	1.66	1.64	1.61	1.59	1.62	1.65	1.7	1.76	1.82	1.84	1.85	1.84	1.84	1.84	1.84	1.86	1.89	1.91	1.93	1.98	1.93	1.88	1.88	1.6	1.34	1.17	0.98	0.74	0.78	0.77	0.75	0.74	0.72	0.69	0.69	0.7	0.73	0.76	0.8	0.85	0.9	0.93	0.96	0.98	0.99	1	1.01
604	1.47	1.54	1.53	1.56	1.58	1.63	1.62	1.64	1.63	1.61	1.53	1.53	1.51	1.53	1.57	1.63	1.66	1.67	1.63	1.6	1.6	1.62	1.7	1.82	1.67	1.49	1.3	1.09	0.83	0.84	0.82	0.78	0.71	0.66	0.62	0.58	0.56	0.57	0.6	0.64	0.69	0.75	0.81	0.87	0.92	0.97	1.03	1.08	1.13
605	1.1	1.1	1.11	1.14	1.2	1.24	1.29	1.33	1.33	1.32	1.31	1.29	1.28	1.3	1.31	1.34	1.36	1.36	1.35	1.34	1.34	1.35	1.38	1.43	1.46	1.32	1.14	0.93	0.78	0.62	0.62	0.64	0.66	0.61	0.57	0.54	0.54	0.56	0.59	0.62	0.64	0.67	0.68	0.7	0.72	0.74	0.77	0.81	0.83
606	1.54	1.55	1.54	1.55	1.54	1.51	1.46	1.46	1.45	1.47	1.49	1.54	1.58	1.65	1.68	1.74	1.77	1.76	1.72	1.68	1.64	1.6	1.62	1.63	1.63	1.56	1.41	1.17	0.95	0.78	0.69	0.68	0.69	0.69	0.66	0.61	0.58	0.56	0.56	0.56	0.58	0.59	0.64	0.66	0.7	0.71	0.75	0.76	0.79
607	1.31	1.34	1.36	1.39	1.45	1.49	1.54	1.58	1.59	1.59	1.58	1.59	1.56	1.57	1.56	1.58	1.59	1.6	1.59	1.6	1.61	1.6	1.62	1.64	1.63	1.59	1.37	1.2	0.97	0.84	0.71	0.76	0.74	0.75	0.71	0.67	0.65	0.65	0.69	0.72	0.74	0.76	0.78	0.79	0.81	0.84	0.87	0.91	0.95
608	1.31	1.34	1.36	1.39	1.45	1.49	1.54	1.58	1.59	1.59	1.58	1.59	1.56	1.57	1.56	1.58	1.59	1.6	1.59	1.6	1.61	1.6	1.62	1.64	1.63	1.59	1.37	1.2	0.99	0.85	0.72	0.76	0.73	0.74	0.69	0.64	0.61	0.59	0.59	0.6	0.62	0.66	0.71	0.74	0.76	0.78	0.79	0.8	0.83
609	1.27	1.34	1.43	1.48	1.55	1.57	1.56	1.52	1.5	1.5	1.53	1.6	1.66	1.71	1.73	1.75	1.75	1.78	1.78	1.74	1.68	1.63	1.67	1.73	1.53	1.38	1.21	0.97	0.71	0.74	0.7	0.66	0.6	0.56	0.52	0.51	0.52	0.53	0.55	0.57	0.6	0.64	0.68	0.74	0.78	0.81	0.84	0.85	0.86
610	1.49	1.59	1.64	1.64	1.65	1.63	1.57	1.58	1.58	1.55	1.55	1.54	1.49	1.44	1.45	1.46	1.48	1.51	1.53	1.55	1.58	1.6	1.61	1.6	1.51	1.45	1.37	1.2	1.03	0.91	0.75	0.62	0.6	0.6	0.59	0.57	0.55	0.54	0.56	0.58	0.61	0.63	0.66	0.67	0.68	0.69	0.72	0.73	0.75
611	1.38	1.39	1.38	1.38	1.36	1.35	1.33	1.33	1.39	1.47	1.53	1.56	1.59	1.52	1.47	1.45	1.43	1.45	1.5	1.52	1.54	1.56	1.56	1.54	1.49	1.34	1.2	1.04	0.91	0.8	0.78	0.75	0.71	0.66	0.62	0.6	0.58	0.6	0.64	0.68	0.71	0.74	0.77	0.81	0.84	0.87	0.91	0.92	0.93
612	1.48	1.5	1.53	1.52	1.5	1.5	1.51	1.48	1.48	1.46	1.46	1.43	1.43	1.4	1.41	1.42	1.44	1.46	1.49	1.51	1.53	1.53	1.58	1.63	1.67	1.51	1.38	1.15	0.94	0.74	0.71	0.64	0.62	0.57	0.52	0.5	0.5	0.51	0.52	0.53	0.55	0.58	0.62	0.66	0.7	0.73	0.76	0.79	0.81
613	1.09	1.13	1.15	1.18	1.2	1.23	1.24	1.26	1.28	1.31	1.32	1.32	1.32	1.3	1.28	1.29	1.32	1.34	1.38	1.43	1.46	1.48	1.52	1.54	1.58	1.61	1.48	1.31	1.13	0.96	0.77	0.74	0.71	0.67	0.62	0.58	0.56	0.56	0.57	0.6	0.63	0.66	0.7	0.73	0.75	0.77	0.78	0.82	0.85
614	1.19	1.18	1.22	1.22	1.25	1.31	1.35	1.36	1.42	1.44	1.47	1.48	1.51	1.51	1.53	1.55	1.54	1.55	1.54	1.53	1.51	1.53	1.53	1.53	1.33	1.13	0.91	0.7	0.56	0.61	0.64	0.64	0.65	0.59	0.54	0.5	0.49	0.5	0.52	0.54	0.57	0.59	0.63	0.66	0.69	0.73	0.77	0.79	0.81
615	1.23	1.23	1.25	1.3	1.35	1.41	1.45	1.47	1.47	1.47	1.51	1.53	1.57	1.63	1.65	1.66	1.67	1.68	1.65	1.64	1.59	1.57	1.38	1.17	1.01	0.88	0.71	0.69	0.71	0.64	0.58	0.53	0.51	0.5	0.5	0.52	0.55	0.59	0.63	0.67	0.71	0.77	0.83	0.9	0.97	1.02	1.04	1.08	1.11
616	1.43	1.43	1.39	1.36	1.32	1.32	1.33	1.34	1.35	1.39	1.4	1.42	1.43	1.43	1.44	1.42	1.42	1.4	1.41	1.41	1.39	1.35	1.21	1.09	0.96	0.87	0.77	0.78	0.75	0.69	0.63	0.58	0.54	0.53	0.53	0.55	0.57	0.59	0.59	0.6	0.61	0.62	0.64	0.66	0.68	0.71	0.74	0.76	0.8
617	1.39	1.42	1.44	1.43	1.4	1.36	1.34	1.32	1.32	1.32	1.34	1.32	1.32	1.35	1.37	1.35	1.35	1.37	1.37	1.39	1.45	1.49	1.5	1.57	1.48	1.32	1.15	0.98	0.77	0.68	0.65	0.64	0.62	0.6	0.6	0.6	0.62	0.65	0.7	0.75	0.82	0.88	0.93	0.97	1.02	1.04	1.07	1.09	1.1
618	1.39	1.41	1.42	1.43	1.42	1.39	1.38	1.41	1.44	1.49	1.51	1.54	1.54	1.56	1.53	1.53	1.52	1.56	1.56	1.6	1.65	1.69	1.71	1.71	1.7	1.72	1.52	1.33	1.12	0.87	0.67	0.67	0.66	0.66	0.71	0.68	0.64	0.63	0.64	0.67	0.7	0.76	0.81	0.86	0.91	0.97	0.99	1.01	1.04
619	1.2	1.23	1.27	1.26	1.27	1.28	1.3	1.29	1.38	1.39	1.42	1.45	1.48	1.44	1.45	1.44	1.41	1.4	1.24	1.07	0.92	0.69	0.51	0.54	0.56	0.54	0.59	0.58	0.53	0.5	0.49	0.51	0.53	0.54	0.55	0.56	0.56	0.57	0.59	0.62	0.64	0.67	0.71	0.73	0.75	0.77	0.8	0.8	0.83
620	1.42	1.45	1.46	1.47	1.44	1.41	1.41	1.44	1.47	1.53	1.58	1.61	1.62	1.65	1.61	1.59	1.58	1.6	1.6	1.64	1.69	1.73	1.77	1.79	1.84	1.87	1.66	1.46	1.25	0.97	0.73	0.73	0.7	0.66	0.68	0.64	0.6	0.59	0.61	0.64	0.67	0.73	0.79	0.84	0.9	0.96	0.98	1.01	1.04
621	1.5	1.51	1.52	1.53	1.53	1.5	1.55	1.61	1.63	1.64	1.69	1.68	1.64	1.6	1.62	1.59	1.55	1.57	1.63	1.67	1.74	1.58	1.4	1.19	0.98	0.77	0.76	0.72	0.71	0.65	0.59	0.55	0.52	0.5	0.5	0.51	0.53	0.57	0.62	0.67	0.71	0.74	0.76	0.78	0.81	0.85	0.91	0.99	1.06
622	1.15	1.18	1.2	1.2	1.21	1.22	1.23	1.26	1.29	1.3	1.31	1.29	1.31	1.3	1.31	1.32	1.36	1.36	1.37	1.38	1.36	1.33	1.38	1.42	1.41	1.47	1.34	1.18	0.97	0.86	0.7	0.7	0.66	0.67	0.62	0.57	0.54	0.54	0.54	0.56	0.6	0.64	0.68	0.71	0.74	0.78	0.82	0.85	0.88
623	1.37	1.39	1.38	1.38	1.38	1.41	1.41	1.46	1.52	1.54	1.57	1.63	1.63	1.62	1.64	1.66	1.67	1.71	1.73	1.75	1.78	1.78	1.8	1.81	1.81	1.78	1.56	1.35	1.05	0.85	0.67	0.7	0.68	0.74	0.71	0.65	0.62	0.63	0.67	0.72	0.78	0.83	0.87	0.9	0.92	0.94	0.96	0.96	0.98
624	1.37	1.39	1.38	1.38	1.38	1.41	1.41	1.46	1.52	1.54	1.57	1.63	1.63	1.62	1.64	1.66	1.67	1.71	1.73	1.75	1.78	1.78	1.8	1.81	1.81	1.78	1.56	1.35	1.14	0.94	0.75	0.78	0.76	0.74	0.71	0.68	0.67	0.71	0.78	0.85	0.9	0.94	0.96	0.96	0.99	1.03	1.06	1.08	1.12
625	1.18	1.19	1.21	1.22	1.22	1.23	1.24	1.23	1.24	1.26	1.27	1.29	1.34	1.37	1.39	1.41	1.42	1.43	1.44	1.46	1.48	1.52	1.56	1.57	1.46	1.31	1.15	0.99	0.85	0.83	0.85	0.85	0.83	0.8	0.78	0.76	0.76	0.77	0.81	0.84	0.88	0.92	0.98	1.02	1.08	1.14	1.2	1.26	1.33
626	1.37	1.35	1.37	1.36	1.34	1.3	1.27	1.24	1.22	1.23	1.26	1.28	1.33	1.37	1.36	1.41	1.39	1.39	1.25	1.11	0.9	0.83	0.67	0.65	0.62	0.6	0.52	0.46	0.43	0.42	0.43	0.44	0.46	0.47	0.48	0.5	0.52	0.55	0.57	0.6	0.62	0.63	0.64	0.64	0.65	0.68	0.72	0.76	0.81
627	1.34	1.35	1.36	1.39	1.42	1.42	1.44	1.51	1.5	1.51	1.54	1.55	1.53	1.54	1.51	1.47	1.42	1.36	1.34	1.32	1.31	1.3	1.32	1.34	1.39	1.24	1.11	0.98	0.77	0.65	0.69	0.72	0.71	0.75	0.69	0.64	0.62	0.62	0.63	0.66	0.67	0.71	0.76	0.8	0.83	0.87	0.9	0.9	0.92
628	1.37	1.39	1.42	1.4	1.39	1.4	1.4	1.43	1.47	1.47	1.44	1.45	1.43	1.42	1.47	1.53	1.53	1.53	1.55	1.56	1.53	1.37	1.21	0.98	0.82	0.68	0.69	0.67	0.7	0.63	0.58	0.54	0.54	0.54	0.54	0.55	0.56	0.58	0.61	0.63	0.66	0.68	0.7	0.72	0.75	0.77	0.79	0.8	0.82
629	1.28	1.32	1.36	1.38	1.41	1.43	1.4	1.38	1.38	1.4	1.42	1.45	1.45	1.45	1.39	1.34	1.32	1.29	1.27	1.32	1.33	1.32	1.33	1.16	0.99	0.83	0.66	0.55	0.57	0.56	0.55	0.56	0.52	0.5	0.51	0.52	0.54	0.55	0.58	0.62	0.64	0.68	0.71	0.76	0.8	0.86	0.9	0.95	0.97
630	1.35	1.38	1.38	1.38	1.4	1.41	1.43	1.46	1.47	1.47	1.53	1.56	1.57	1.61	1.64	1.66	1.69	1.71	1.73	1.75	1.77	1.77	1.77	1.61	1.42	1.22	1.05	0.87	0.84	0.83	0.79	0.74	0.68	0.64	0.59	0.56	0.55	0.54	0.55	0.59	0.63	0.7	0.79	0.86	0.94	1.02	1.06	1.09	1.14
631	1.73	1.72	1.72	1.71	1.7	1.68	1.68	1.67	1.66	1.68	1.7	1.74	1.77	1.81	1.84	1.87	1.83	1.82	1.79	1.77	1.78	1.82	1.85	1.9	1.69	1.47	1.25	1.05	0.82	0.82	0.79	0.76	0.72	0.69	0.7	0.73	0.76	0.79	0.82	0.84	0.87	0.9	0.94	0.98	1.02	1.06	1.08	1.12	1.15
632	1.45	1.48	1.48	1.51	1.56	1.6	1.63	1.69	1.76	1.8	1.8	1.79	1.74	1.71	1.68	1.69	1.7	1.75	1.76	1.77	1.77	1.78	1.71	1.69	1.66	1.66	1.68	1.7	1.49	1.31	1.11	0.91	0.73	0.74	0.71	0.7	0.65	0.62	0.61	0.62	0.63	0.65	0.67	0.7	0.73	0.76	0.78	0.81	0.85
633	1.63	1.69	1.73	1.78	1.81	1.82	1.77	1.71	1.66	1.68	1.72	1.78	1.85	1.86	1.74	1.63	1.6	1.59	1.63	1.72	1.79	1.81	1.8	1.7	1.49	1.24	1.02	0.83	0.7	0.67	0.66	0.62	0.57	0.53	0.51	0.52	0.53	0.55	0.58	0.62	0.67	0.74	0.81	0.86	0.9	0.92	0.94	0.94	0.98
634	1.67	1.69	1.74	1.74	1.76	1.78	1.79	1.76	1.77	1.74	1.7	1.7	1.68	1.66	1.64	1.66	1.67	1.68	1.67	1.67	1.64	1.63	1.58	1.36	1.21	1.02	0.82	0.69	0.74	0.72	0.73	0.69	0.62	0.55	0.5	0.46	0.45	0.47	0.49	0.54	0.59	0.65	0.72	0.79	0.87	0.94	0.99	1.02	1.06
635	1.46	1.41	1.37	1.38	1.41	1.48	1.54	1.64	1.61	1.57	1.52	1.48	1.43	1.43	1.45	1.46	1.46	1.42	1.41	1.45	1.46	1.45	1.44	1.44	1.23	1.01	0.83	0.7	0.59	0.62	0.63	0.64	0.61	0.54	0.5	0.49	0.5	0.52	0.54	0.57	0.59	0.62	0.65	0.68	0.72	0.75	0.79	0.83	0.87
636	1.22	1.25	1.31	1.38	1.43	1.5	1.53	1.57	1.59	1.62	1.59	1.58	1.58	1.56	1.55	1.58	1.59	1.6	1.63	1.65	1.7	1.72	1.71	1.69	1.68	1.64	1.63	1.65	1.64	1.44	1.24	1.01	0.83	0.68	0.69	0.67	0.7	0.65	0.61	0.6	0.6	0.6	0.63	0.64	0.64	0.65	0.66	0.66	0.68
637	1.09	1.1	1.1	1.09	1.12	1.13	1.13	1.12	1.11	1.1	1.11	1.11	1.14	1.23	1.27	1.29	1.33	1.26	1.17	1.14	1.14	1.12	1.19	1.24	1.15	1.04	0.92	0.79	0.64	0.6	0.56	0.54	0.52	0.51	0.51	0.52	0.55	0.57	0.6	0.64	0.65	0.63	0.64	0.65	0.66	0.68	0.71	0.72	0.74
638	1.15	1.17	1.18	1.19	1.21	1.22	1.23	1.28	1.32	1.35	1.39	1.41	1.4	1.4	1.4	1.39	1.41	1.43	1.42	1.42	1.45	1.46	1.47	1.48	1.35	1.18	1.01	0.87	0.73	0.74	0.75	0.74	0.69	0.65	0.6	0.55	0.52	0.51	0.5	0.53	0.57	0.63	0.7	0.76	0.81	0.85	0.88	0.89	0.9
639	1.32	1.35	1.34	1.32	1.33	1.38	1.43	1.46	1.53	1.49	1.28	1.1	0.91	0.77	0.7	0.72	0.7	0.71	0.64	0.57	0.51	0.48	0.46	0.47	0.49	0.51	0.53	0.54	0.54	0.55	0.56	0.57	0.59	0.59	0.59	0.6	0.6	0.6	0.61	0.62	0.62	0.63	0.65	0.67	0.68	0.72	0.76	0.81	0.88
640	1.6	1.6	1.57	1.55	1.54	1.52	1.52	1.53	1.58	1.62	1.63	1.66	1.68	1.65	1.64	1.46	1.27	1.08	0.92	0.75	0.74	0.71	0.67	0.62	0.56	0.53	0.52	0.52	0.52	0.52	0.53	0.54	0.54	0.55	0.56	0.58	0.6	0.63	0.67	0.71	0.73	0.73	0.73	0.74	0.75	0.78	0.83	0.89	0.94
641	1.38	1.43	1.44	1.29	1.16	0.98	0.84	0.7	0.71	0.71	0.75	0.74	0.73	0.72	0.7	0.66	0.62	0.59	0.55	0.53	0.5	0.48	0.47	0.46	0.46	0.47	0.48	0.49	0.49	0.48	0.49	0.5	0.51	0.53	0.55	0.57	0.59	0.6	0.62	0.64	0.67	0.71	0.76	0.82	0.86	0.88	0.9	0.89	0.9
642	1.68	1.69	1.69	1.5	1.35	1.19	1.01	0.82	0.82	0.78	0.74	0.68	0.62	0.58	0.55	0.53	0.52	0.51	0.5	0.5	0.51	0.52	0.54	0.54	0.54	0.54	0.54	0.53	0.54	0.54	0.53	0.53	0.54	0.56	0.58	0.62	0.65	0.66	0.67	0.67	0.68	0.68	0.69	0.7	0.72	0.74	0.77	0.8	0.84
643	1.37	1.35	1.37	1.36	1.34	1.3	1.27	1.24	1.22	1.23	1.26	1.28	1.33	1.37	1.36	1.41	1.39	1.39	1.25	1.11	0.88	0.79	0.64	0.61	0.58	0.59	0.53	0.45	0.42	0.4	0.4	0.4	0.42	0.44	0.47	0.5	0.52	0.54	0.57	0.59	0.62	0.66	0.7	0.73	0.77	0.79	0.82	0.83	0.84
644	1.45	1.5	1.54	1.57	1.58	1.56	1.54	1.51	1.49	1.45	1.43	1.4	1.39	1.35	1.32	1.34	1.34	1.36	1.41	1.45	1.48	1.52	1.56	1.38	1.23	1.04	0.9	0.76	0.77	0.76	0.74	0.69	0.63	0.61	0.6	0.63	0.66	0.69	0.72	0.76	0.79	0.82	0.87	0.91	0.93	0.95	0.97	1	1.02
645	1.27	1.26	1.27	1.27	1.29	1.34	1.38	1.41	1.47	1.52	1.54	1.56	1.57	1.56	1.54	1.54	1.57	1.61	1.67	1.73	1.76	1.79	1.75	1.73	1.73	1.77	1.54	1.36	1.18	0.93	0.69	0.72	0.72	0.71	0.73	0.68	0.65	0.62	0.62	0.62	0.65	0.68	0.72	0.75	0.78	0.81	0.83	0.84	0.86
646	1.77	1.81	1.83	1.87	1.89	1.91	1.93	1.94	1.95	1.91	1.89	1.86	1.85	1.82	1.86	1.87	1.83	1.82	1.83	1.83	1.88	1.7	1.49	1.28	1.05	0.82	0.84	0.83	0.82	0.78	0.73	0.69	0.67	0.68	0.69	0.72	0.75	0.8	0.84	0.9	0.97	1.03	1.08	1.12	1.15	1.17	1.2	1.22	1.25
647	1.77	1.81	1.83	1.87	1.89	1.91	1.93	1.94	1.95	1.91	1.89	1.86	1.85	1.82	1.86	1.87	1.83	1.82	1.83	1.83	1.88	1.7	1.49	1.28	1.08	0.87	0.9	0.89	0.88	0.81	0.75	0.7	0.69	0.7	0.72	0.73	0.76	0.79	0.84	0.9	0.96	1.04	1.1	1.14	1.18	1.22	1.25	1.28	1.3
648	1.74	1.78	1.8	1.83	1.85	1.87	1.87	1.88	1.86	1.83	1.8	1.77	1.77	1.74	1.77	1.77	1.75	1.75	1.77	1.78	1.83	1.67	1.46	1.25	1.02	0.8	0.82	0.81	0.8	0.77	0.72	0.67	0.66	0.67	0.68	0.72	0.75	0.79	0.84	0.91	0.97	1.02	1.07	1.11	1.14	1.16	1.19	1.22	1.24
649	1.58	1.55	1.55	1.51	1.47	1.51	1.57	1.67	1.77	1.87	1.85	1.81	1.76	1.71	1.65	1.62	1.61	1.6	1.6	1.62	1.68	1.75	1.56	1.34	1.13	0.92	0.68	0.67	0.67	0.67	0.61	0.6	0.58	0.57	0.57	0.57	0.57	0.59	0.62	0.65	0.69	0.72	0.75	0.77	0.8	0.83	0.88	0.94	1
650	1.58	1.55	1.55	1.51	1.47	1.51	1.57	1.67	1.77	1.87	1.85	1.81	1.76	1.71	1.65	1.62	1.61	1.6	1.6	1.62	1.68	1.75	1.56	1.34	1.15	0.95	0.74	0.75	0.76	0.74	0.7	0.68	0.67	0.68	0.7	0.72	0.74	0.76	0.79	0.83	0.87	0.91	0.95	1	1.05	1.1	1.14	1.17	1.19
651	1.08	1.1	1.13	1.15	1.18	1.21	1.26	1.32	1.37	1.41	1.43	1.41	1.38	1.37	1.35	1.34	1.37	1.4	1.42	1.45	1.47	1.49	1.56	1.39	1.24	1.05	0.9	0.71	0.7	0.69	0.7	0.64	0.59	0.55	0.53	0.52	0.53	0.53	0.56	0.59	0.62	0.64	0.67	0.71	0.74	0.77	0.82	0.84	0.87
652	1.56	1.57	1.58	1.63	1.7	1.74	1.77	1.77	1.76	1.76	1.74	1.72	1.76	1.78	1.75	1.76	1.8	1.82	1.85	1.94	1.98	2.03	2.07	1.84	1.59	1.33	1.07	0.83	0.86	0.85	0.86	0.83	0.79	0.76	0.76	0.78	0.82	0.87	0.93	0.98	1.02	1.05	1.09	1.12	1.14	1.17	1.21	1.24	1.28
653	1.22	1.24	1.28	1.31	1.33	1.35	1.36	1.4	1.44	1.49	1.56	1.63	1.67	1.68	1.7	1.67	1.63	1.59	1.6	1.62	1.64	1.65	1.64	1.6	1.57	1.56	1.52	1.37	1.18	0.97	0.74	0.61	0.6	0.64	0.68	0.74	0.72	0.71	0.69	0.68	0.68	0.69	0.71	0.73	0.75	0.77	0.79	0.8	0.82
654	1.3	1.35	1.4	1.42	1.48	1.51	1.54	1.56	1.6	1.58	1.57	1.57	1.56	1.58	1.58	1.6	1.63	1.65	1.66	1.66	1.67	1.67	1.5	1.31	1.1	0.9	0.71	0.68	0.66	0.67	0.64	0.61	0.57	0.54	0.53	0.53	0.53	0.54	0.58	0.62	0.65	0.69	0.73	0.76	0.79	0.84	0.86	0.89	0.92
655	1.51	1.53	1.54	1.54	1.54	1.54	1.54	1.56	1.59	1.58	1.59	1.59	1.64	1.68	1.73	1.75	1.75	1.68	1.61	1.59	1.58	1.59	1.61	1.66	1.7	1.5	1.34	1.18	1	0.8	0.8	0.77	0.72	0.68	0.63	0.6	0.61	0.63	0.67	0.71	0.76	0.8	0.85	0.9	0.94	0.99	1.03	1.07	1.11
656	1.32	1.32	1.32	1.29	1.32	1.36	1.37	1.36	1.37	1.34	1.24	1.18	1.15	1.16	1.18	1.26	1.3	1.35	1.41	1.43	1.39	1.48	1.34	1.18	0.99	0.89	0.68	0.69	0.65	0.64	0.57	0.52	0.5	0.49	0.51	0.54	0.57	0.6	0.64	0.68	0.72	0.76	0.81	0.84	0.88	0.91	0.93	0.93	0.94
657	1.42	1.41	1.42	1.42	1.42	1.44	1.52	1.58	1.66	1.71	1.77	1.76	1.69	1.65	1.6	1.56	1.53	1.59	1.61	1.63	1.63	1.64	1.69	1.51	1.32	1.12	0.97	0.73	0.72	0.73	0.74	0.69	0.65	0.63	0.61	0.6	0.6	0.61	0.62	0.64	0.67	0.69	0.73	0.77	0.81	0.86	0.9	0.93	0.98
658	1.5	1.51	1.52	1.53	1.53	1.5	1.55	1.61	1.63	1.64	1.69	1.68	1.64	1.6	1.62	1.59	1.55	1.57	1.63	1.67	1.74	1.58	1.4	1.19	0.99	0.76	0.76	0.73	0.71	0.65	0.6	0.56	0.53	0.51	0.5	0.51	0.53	0.55	0.59	0.63	0.68	0.74	0.8	0.87	0.94	1	1.04	1.08	1.11
659	1.4	1.4	1.4	1.44	1.46	1.45	1.46	1.47	1.47	1.45	1.46	1.45	1.46	1.49	1.47	1.44	1.41	1.37	1.31	1.33	1.36	1.43	1.31	1.2	1.01	0.86	0.68	0.67	0.64	0.68	0.64	0.61	0.59	0.58	0.58	0.59	0.62	0.65	0.68	0.7	0.72	0.73	0.75	0.78	0.8	0.84	0.87	0.9	0.91
660	1.32	1.31	1.31	1.35	1.35	1.37	1.36	1.34	1.3	1.26	1.21	1.2	1.17	1.15	1.14	1.16	1.16	1.15	1.17	1.22	1.23	1.22	1.11	0.98	0.81	0.72	0.62	0.62	0.61	0.59	0.52	0.5	0.5	0.51	0.53	0.57	0.59	0.63	0.65	0.69	0.72	0.74	0.77	0.8	0.85	0.9	0.92	0.93	0.94
661	1.63	1.63	1.63	1.63	1.57	1.58	1.53	1.5	1.47	1.45	1.42	1.43	1.4	1.38	1.42	1.43	1.47	1.53	1.55	1.55	1.57	1.57	1.39	1.25	1.09	0.94	0.8	0.82	0.8	0.79	0.77	0.76	0.76	0.77	0.77	0.77	0.76	0.76	0.76	0.79	0.81	0.83	0.86	0.89	0.91	0.95	0.99	1.03	1.07
662	1.37	1.39	1.42	1.4	1.39	1.4	1.4	1.43	1.47	1.47	1.44	1.45	1.43	1.42	1.47	1.53	1.53	1.53	1.55	1.56	1.53	1.37	1.21	0.98	0.8	0.66	0.67	0.65	0.68	0.64	0.61	0.59	0.58	0.58	0.58	0.58	0.6	0.62	0.65	0.67	0.71	0.73	0.75	0.77	0.81	0.84	0.89	0.94	0.99
663	1.25	1.21	1.24	1.24	1.35	1.4	1.44	1.42	1.39	1.31	1.28	1.27	1.26	1.29	1.28	1.29	1.34	1.41	1.41	1.43	1.29	1.14	0.91	0.78	0.64	0.62	0.58	0.59	0.54	0.48	0.44	0.41	0.4	0.41	0.42	0.44	0.46	0.47	0.49	0.51	0.54	0.56	0.61	0.64	0.68	0.73	0.76	0.79	0.83
664	1.28	1.32	1.36	1.38	1.41	1.43	1.4	1.38	1.38	1.4	1.42	1.45	1.45	1.45	1.39	1.34	1.32	1.29	1.27	1.32	1.33	1.32	1.33	1.16	0.99	0.83	0.67	0.56	0.6	0.6	0.6	0.62	0.56	0.53	0.52	0.51	0.53	0.56	0.61	0.67	0.71	0.74	0.78	0.81	0.84	0.88	0.92	0.95	0.97
665	1.36	1.41	1.44	1.46	1.42	1.36	1.28	1.26	1.28	1.26	1.26	1.33	1.35	1.37	1.39	1.45	1.44	1.42	1.44	1.48	1.45	1.43	1.43	1.35	1.32	1.21	1.1	0.96	0.82	0.71	0.71	0.69	0.66	0.68	0.63	0.62	0.62	0.64	0.65	0.66	0.65	0.67	0.7	0.75	0.81	0.88	0.94	1	1.04
666	1.46	1.44	1.42	1.42	1.41	1.43	1.45	1.5	1.54	1.59	1.62	1.64	1.63	1.6	1.58	1.59	1.61	1.64	1.66	1.71	1.7	1.71	1.71	1.7	1.67	1.56	1.37	1.18	1.01	0.84	0.78	0.77	0.76	0.75	0.72	0.7	0.69	0.71	0.74	0.81	0.87	0.92	0.97	1.01	1.03	1.05	1.09	1.11	1.14
667	1.4	1.43	1.46	1.48	1.52	1.5	1.45	1.41	1.41	1.39	1.4	1.42	1.46	1.47	1.47	1.48	1.52	1.57	1.61	1.64	1.67	1.66	1.61	1.53	1.38	1.17	1.02	0.88	0.77	0.73	0.72	0.65	0.58	0.53	0.5	0.5	0.53	0.57	0.62	0.66	0.71	0.74	0.77	0.8	0.83	0.86	0.89	0.92	0.93
668	1.52	1.51	1.48	1.5	1.49	1.5	1.54	1.57	1.59	1.62	1.66	1.67	1.68	1.65	1.65	1.65	1.67	1.71	1.75	1.81	1.8	1.81	1.81	1.79	1.75	1.63	1.43	1.22	1.05	0.86	0.8	0.79	0.77	0.74	0.71	0.68	0.67	0.69	0.73	0.79	0.86	0.91	0.95	1	1.03	1.05	1.09	1.12	1.15
669	1.46	1.49	1.52	1.55	1.56	1.56	1.57	1.59	1.55	1.54	1.54	1.53	1.52	1.53	1.58	1.61	1.65	1.66	1.67	1.69	1.69	1.69	1.71	1.77	1.56	1.37	1.19	1.01	0.8	0.81	0.81	0.8	0.75	0.73	0.73	0.73	0.76	0.79	0.83	0.87	0.91	0.96	1	1.03	1.05	1.07	1.09	1.11	1.15
670	1.43	1.44	1.45	1.47	1.5	1.54	1.56	1.61	1.65	1.66	1.65	1.66	1.67	1.67	1.69	1.72	1.74	1.73	1.69	1.63	1.57	1.51	1.51	1.57	1.68	1.76	1.82	1.86	1.89	1.92	1.97	1.98	1.95	1.95	1.84	1.59	1.36	1.16	0.92	0.8	0.76	0.74	0.71	0.66	0.61	0.6	0.59	0.6	0.62
671	1.34	1.35	1.36	1.36	1.39	1.42	1.45	1.49	1.53	1.58	1.61	1.63	1.62	1.63	1.62	1.6	1.59	1.59	1.6	1.6	1.63	1.65	1.67	1.7	1.5	1.31	1.09	0.93	0.76	0.8	0.81	0.84	0.82	0.78	0.75	0.74	0.73	0.72	0.74	0.75	0.76	0.79	0.83	0.86	0.89	0.92	0.94	0.96	1.01
672	1.33	1.33	1.34	1.35	1.38	1.4	1.44	1.48	1.52	1.56	1.59	1.61	1.59	1.6	1.6	1.57	1.57	1.57	1.58	1.58	1.61	1.64	1.66	1.69	1.5	1.3	1.06	0.89	0.72	0.76	0.79	0.84	0.81	0.77	0.74	0.73	0.71	0.71	0.72	0.74	0.76	0.79	0.83	0.87	0.89	0.92	0.95	0.97	1.01
673	1.42	1.42	1.42	1.44	1.45	1.45	1.45	1.46	1.45	1.44	1.47	1.48	1.47	1.45	1.44	1.42	1.41	1.4	1.44	1.46	1.52	1.39	1.28	1.11	0.96	0.73	0.7	0.63	0.6	0.56	0.56	0.55	0.58	0.59	0.61	0.62	0.64	0.66	0.71	0.75	0.79	0.84	0.88	0.91	0.92	0.94	0.95	0.97	0.98
674	1.42	1.42	1.43	1.42	1.41	1.41	1.36	1.35	1.32	1.29	1.23	1.25	1.26	1.27	1.29	1.32	1.34	1.33	1.34	1.34	1.35	1.35	1.35	1.26	1.14	1	0.79	0.64	0.61	0.59	0.56	0.59	0.57	0.54	0.52	0.52	0.52	0.55	0.58	0.61	0.64	0.68	0.7	0.72	0.75	0.78	0.79	0.81	0.83
675	1.34	1.37	1.37	1.37	1.36	1.38	1.37	1.37	1.37	1.37	1.36	1.39	1.42	1.42	1.44	1.43	1.4	1.37	1.36	1.35	1.35	1.38	1.4	1.39	1.25	1.11	0.91	0.7	0.56	0.59	0.6	0.63	0.67	0.67	0.64	0.62	0.62	0.63	0.64	0.64	0.65	0.67	0.69	0.73	0.76	0.79	0.81	0.82	0.84
676	1.26	1.27	1.3	1.34	1.36	1.37	1.38	1.39	1.36	1.37	1.37	1.38	1.39	1.4	1.4	1.4	1.4	1.41	1.42	1.44	1.42	1.26	1.1	0.89	0.7	0.61	0.61	0.59	0.61	0.58	0.52	0.49	0.48	0.49	0.51	0.53	0.56	0.59	0.62	0.66	0.68	0.71	0.75	0.77	0.8	0.83	0.86	0.87	0.89
677	1.37	1.38	1.37	1.38	1.38	1.4	1.38	1.38	1.39	1.39	1.38	1.42	1.45	1.49	1.5	1.54	1.57	1.57	1.54	1.54	1.53	1.5	1.51	1.55	1.41	1.26	1.13	0.98	0.82	0.8	0.78	0.74	0.72	0.7	0.71	0.72	0.74	0.75	0.77	0.79	0.82	0.85	0.86	0.87	0.89	0.91	0.92	0.93	0.97
678	1.39	1.36	1.33	1.36	1.45	1.46	1.48	1.5	1.5	1.45	1.53	1.58	1.64	1.7	1.73	1.68	1.67	1.64	1.6	1.67	1.51	1.34	1.17	1.01	0.79	0.8	0.76	0.71	0.64	0.6	0.56	0.56	0.58	0.62	0.66	0.7	0.74	0.78	0.81	0.84	0.85	0.9	0.96	1.01	1.04	1.08	1.08	1.04	1.01
679	1.43	1.45	1.44	1.46	1.47	1.46	1.47	1.46	1.44	1.44	1.46	1.47	1.5	1.5	1.48	1.5	1.5	1.48	1.53	1.5	1.47	1.46	1.45	1.4	1.45	1.45	1.32	1.18	0.97	0.83	0.7	0.69	0.68	0.71	0.66	0.62	0.59	0.58	0.59	0.61	0.63	0.66	0.68	0.71	0.73	0.75	0.78	0.82	0.84
680	1.43	1.45	1.44	1.46	1.47	1.46	1.47	1.46	1.44	1.44	1.46	1.47	1.5	1.5	1.48	1.5	1.5	1.48	1.53	1.5	1.47	1.46	1.45	1.4	1.45	1.45	1.32	1.18	0.98	0.84	0.7	0.68	0.66	0.67	0.61	0.58	0.55	0.54	0.56	0.58	0.59	0.61	0.62	0.64	0.66	0.69	0.72	0.76	0.78
681	1.41	1.4	1.37	1.34	1.33	1.34	1.37	1.41	1.49	1.55	1.6	1.64	1.67	1.65	1.66	1.47	1.27	1.07	0.91	0.74	0.72	0.69	0.66	0.61	0.54	0.5	0.47	0.45	0.45	0.45	0.46	0.46	0.46	0.48	0.49	0.51	0.52	0.53	0.54	0.56	0.57	0.6	0.63	0.66	0.7	0.73	0.77	0.81	0.85
682	1.39	1.41	1.46	1.51	1.58	1.61	1.61	1.61	1.66	1.67	1.7	1.73	1.76	1.76	1.75	1.74	1.73	1.69	1.62	1.59	1.64	1.45	1.31	1.19	1.08	0.87	0.89	0.86	0.81	0.76	0.71	0.68	0.68	0.7	0.72	0.76	0.79	0.88	0.94	1.01	1.07	1.12	1.12	1.13	1.13	1.13	1.14	1.15	1.18
683	1.44	1.41	1.37	1.34	1.13	0.98	0.82	0.71	0.58	0.57	0.62	0.67	0.65	0.6	0.58	0.51	0.45	0.42	0.42	0.42	0.41	0.41	0.42	0.42	0.42	0.44	0.45	0.46	0.49	0.5	0.5	0.51	0.51	0.51	0.52	0.53	0.55	0.58	0.61	0.64	0.67	0.68	0.7	0.72	0.73	0.75	0.78	0.8	0.83
684	1.32	1.35	1.34	1.32	1.33	1.38	1.43	1.46	1.53	1.49	1.28	1.1	0.89	0.75	0.68	0.69	0.67	0.69	0.61	0.54	0.48	0.44	0.42	0.4	0.4	0.41	0.4	0.41	0.41	0.42	0.45	0.47	0.49	0.51	0.54	0.56	0.59	0.63	0.68	0.72	0.78	0.81	0.84	0.87	0.9	0.91	0.96	1	1.03
685	1.45	1.5	1.54	1.57	1.58	1.56	1.54	1.51	1.49	1.45	1.43	1.4	1.39	1.35	1.32	1.34	1.34	1.36	1.41	1.45	1.48	1.52	1.56	1.38	1.23	1.07	0.94	0.79	0.8	0.77	0.73	0.68	0.63	0.64	0.67	0.72	0.77	0.82	0.84	0.86	0.86	0.88	0.92	0.95	1	1.03	1.05	1.05	1.05
686	1.38	1.44	1.49	1.49	1.49	1.52	1.52	1.54	1.54	1.55	1.53	1.54	1.53	1.46	1.29	1.1	0.89	0.7	0.62	0.64	0.66	0.67	0.65	0.59	0.53	0.48	0.45	0.43	0.42	0.41	0.41	0.43	0.44	0.46	0.49	0.52	0.56	0.6	0.63	0.67	0.71	0.74	0.78	0.82	0.86	0.9	0.94	0.97	1.01
687	1.34	1.34	1.32	1.32	1.25	1.25	1.23	1.22	1.25	1.32	1.35	1.29	1.19	1.01	0.79	0.63	0.57	0.61	0.64	0.68	0.66	0.63	0.54	0.49	0.44	0.41	0.39	0.37	0.37	0.38	0.39	0.41	0.43	0.44	0.45	0.46	0.48	0.51	0.55	0.58	0.62	0.66	0.71	0.73	0.77	0.81	0.82	0.82	0.85
688	1.33	1.3	1.25	1.19	1.18	1.24	1.27	1.32	1.38	1.42	1.44	1.48	1.51	1.54	1.59	1.61	1.66	1.71	1.72	1.73	1.75	1.77	1.72	1.55	1.36	1.19	0.98	0.83	0.8	0.77	0.73	0.7	0.66	0.67	0.69	0.7	0.72	0.75	0.77	0.79	0.82	0.85	0.89	0.93	0.95	0.98	0.99	1	1
689	1.22	1.27	1.36	1.41	1.42	1.47	1.49	1.47	1.45	1.47	1.43	1.37	1.36	1.36	1.22	1.08	0.95	0.78	0.6	0.56	0.52	0.55	0.56	0.55	0.53	0.51	0.46	0.41	0.4	0.41	0.43	0.44	0.45	0.47	0.49	0.52	0.55	0.58	0.61	0.63	0.64	0.63	0.63	0.64	0.66	0.69	0.72	0.77	0.8
690	1.53	1.59	1.62	1.6	1.61	1.6	1.61	1.6	1.62	1.6	1.59	1.55	1.56	1.55	1.53	1.55	1.57	1.55	1.53	1.53	1.52	1.61	1.54	1.41	1.28	1.06	0.82	0.73	0.69	0.64	0.65	0.59	0.54	0.51	0.5	0.51	0.52	0.55	0.58	0.61	0.64	0.67	0.69	0.7	0.72	0.74	0.76	0.76	0.78
691	1.46	1.44	1.42	1.42	1.41	1.43	1.45	1.5	1.54	1.59	1.62	1.64	1.63	1.6	1.58	1.59	1.61	1.64	1.66	1.71	1.7	1.71	1.71	1.7	1.67	1.56	1.37	1.18	1.04	0.89	0.86	0.88	0.9	0.89	0.88	0.86	0.84	0.86	0.89	0.92	0.96	1.01	1.05	1.09	1.11	1.13	1.16	1.18	1.19
692	1.42	1.44	1.45	1.46	1.46	1.45	1.46	1.5	1.53	1.57	1.6	1.63	1.63	1.64	1.66	1.68	1.68	1.67	1.65	1.63	1.59	1.57	1.54	1.56	1.59	1.62	1.44	1.3	1.13	0.94	0.76	0.76	0.75	0.74	0.69	0.66	0.63	0.61	0.58	0.57	0.57	0.6	0.61	0.66	0.7	0.74	0.78	0.83	0.86
693	1.45	1.48	1.5	1.52	1.54	1.56	1.57	1.57	1.59	1.63	1.63	1.63	1.57	1.52	1.48	1.48	1.48	1.54	1.6	1.65	1.65	1.63	1.44	1.25	1.05	0.89	0.75	0.74	0.74	0.72	0.65	0.6	0.56	0.56	0.56	0.56	0.58	0.61	0.62	0.63	0.65	0.68	0.72	0.77	0.84	0.9	0.94	0.98	1.01
694	1.38	1.37	1.37	1.39	1.39	1.42	1.43	1.42	1.41	1.39	1.39	1.4	1.42	1.46	1.48	1.49	1.5	1.5	1.47	1.46	1.45	1.28	1.13	0.94	0.81	0.69	0.7	0.7	0.73	0.69	0.64	0.61	0.6	0.6	0.61	0.65	0.68	0.7	0.71	0.72	0.73	0.76	0.82	0.83	0.84	0.86	0.87	0.87	0.9
695	1.63	1.65	1.67	1.7	1.73	1.74	1.72	1.7	1.68	1.64	1.6	1.59	1.58	1.6	1.65	1.68	1.67	1.66	1.61	1.55	1.56	1.46	1.31	1.18	1.05	0.87	0.83	0.82	0.8	0.79	0.77	0.76	0.76	0.77	0.79	0.81	0.82	0.84	0.85	0.86	0.87	0.88	0.88	0.89	0.9	0.91	0.93	0.96	0.98
696	1.3	1.32	1.33	1.36	1.38	1.44	1.48	1.51	1.54	1.57	1.56	1.56	1.57	1.57	1.57	1.61	1.63	1.7	1.74	1.81	1.83	1.81	1.75	1.75	1.51	1.32	1.13	0.97	0.75	0.72	0.67	0.68	0.62	0.59	0.58	0.57	0.55	0.56	0.57	0.6	0.61	0.62	0.64	0.68	0.69	0.71	0.75	0.78	0.78
697	1.3	1.35	1.4	1.45	1.48	1.49	1.48	1.42	1.39	1.42	1.47	1.52	1.58	1.63	1.62	1.58	1.52	1.51	1.52	1.55	1.6	1.66	1.66	1.67	1.45	1.25	1.03	0.85	0.7	0.72	0.72	0.75	0.74	0.69	0.67	0.66	0.65	0.67	0.68	0.7	0.72	0.75	0.77	0.8	0.83	0.86	0.89	0.92	0.94
698	1.3	1.36	1.4	1.45	1.47	1.47	1.47	1.41	1.38	1.42	1.47	1.52	1.58	1.62	1.61	1.58	1.52	1.52	1.53	1.56	1.62	1.67	1.68	1.68	1.47	1.26	1.05	0.86	0.7	0.72	0.72	0.73	0.72	0.68	0.66	0.65	0.65	0.66	0.68	0.7	0.72	0.75	0.77	0.8	0.83	0.85	0.88	0.92	0.94
699	1.3	1.36	1.4	1.45	1.47	1.47	1.47	1.41	1.38	1.42	1.47	1.52	1.58	1.62	1.61	1.58	1.52	1.52	1.53	1.56	1.62	1.67	1.68	1.68	1.47	1.26	1.05	0.85	0.67	0.68	0.65	0.66	0.65	0.62	0.6	0.6	0.58	0.59	0.6	0.61	0.61	0.63	0.65	0.68	0.72	0.77	0.79	0.81	0.85
700	1.46	1.49	1.52	1.55	1.56	1.56	1.57	1.59	1.55	1.54	1.54	1.53	1.52	1.53	1.58	1.61	1.65	1.66	1.67	1.69	1.69	1.69	1.71	1.77	1.56	1.37	1.19	1.01	0.78	0.78	0.77	0.75	0.72	0.71	0.71	0.72	0.74	0.79	0.83	0.88	0.93	0.98	1.02	1.06	1.1	1.12	1.12	1.11	1.12
701	1.22	1.26	1.3	1.34	1.38	1.4	1.38	1.35	1.36	1.35	1.37	1.42	1.45	1.46	1.53	1.53	1.45	1.39	1.36	1.17	0.95	0.82	0.74	0.61	0.58	0.57	0.57	0.52	0.49	0.48	0.49	0.5	0.51	0.53	0.56	0.6	0.67	0.72	0.77	0.81	0.86	0.87	0.87	0.88	0.88	0.89	0.93	1.01	1.07
702	1.27	1.27	1.31	1.36	1.4	1.44	1.45	1.45	1.45	1.46	1.45	1.44	1.39	1.36	1.32	1.31	1.31	1.32	1.36	1.21	1.07	0.9	0.74	0.61	0.64	0.63	0.63	0.62	0.56	0.52	0.5	0.49	0.49	0.5	0.53	0.56	0.61	0.65	0.71	0.77	0.82	0.86	0.9	0.95	0.99	1.02	1.03	1.04	1.05
703	1.28	1.29	1.32	1.37	1.42	1.47	1.5	1.51	1.51	1.48	1.47	1.5	1.53	1.57	1.64	1.69	1.72	1.79	1.58	1.38	1.2	1.02	0.82	0.87	0.88	0.87	0.83	0.79	0.75	0.72	0.7	0.71	0.71	0.73	0.76	0.78	0.8	0.83	0.86	0.88	0.9	0.93	0.96	1	1.04	1.07	1.1	1.11	1.13
704	1.51	1.48	1.45	1.4	1.36	1.39	1.39	1.42	1.45	1.52	1.62	1.69	1.77	1.81	1.78	1.73	1.48	1.24	1.08	0.92	0.74	0.78	0.74	0.68	0.63	0.58	0.54	0.54	0.54	0.54	0.56	0.58	0.61	0.65	0.67	0.7	0.74	0.75	0.75	0.79	0.83	0.88	0.95	1.01	1.09	1.15	1.19	1.24	1.29
705	1.38	1.4	1.44	1.47	1.49	1.51	1.53	1.53	1.55	1.56	1.59	1.6	1.62	1.62	1.63	1.64	1.64	1.64	1.62	1.62	1.61	1.62	1.63	1.47	1.3	1.14	0.98	0.81	0.82	0.8	0.75	0.69	0.62	0.57	0.56	0.57	0.58	0.61	0.65	0.67	0.7	0.72	0.74	0.76	0.78	0.83	0.89	0.93	0.98
706	1.38	1.4	1.4	1.4	1.41	1.39	1.43	1.44	1.45	1.48	1.52	1.5	1.52	1.53	1.54	1.53	1.52	1.52	1.51	1.51	1.47	1.48	1.49	1.4	1.22	1.08	0.87	0.74	0.67	0.68	0.68	0.7	0.64	0.59	0.55	0.53	0.51	0.53	0.56	0.6	0.63	0.66	0.68	0.7	0.73	0.76	0.79	0.82	0.87
707	1.36	1.36	1.35	1.37	1.39	1.39	1.39	1.42	1.42	1.44	1.48	1.53	1.56	1.6	1.64	1.63	1.69	1.73	1.76	1.56	1.39	1.16	0.94	0.72	0.72	0.69	0.65	0.59	0.53	0.49	0.49	0.5	0.53	0.56	0.58	0.59	0.6	0.62	0.64	0.67	0.7	0.73	0.75	0.77	0.79	0.82	0.85	0.9	0.95
708	1.39	1.37	1.33	1.3	1.28	1.24	1.19	1.17	1.19	1.22	1.3	1.35	1.4	1.45	1.5	1.5	1.52	1.54	1.53	1.33	1.19	1	0.86	0.76	0.81	0.81	0.84	0.81	0.73	0.64	0.58	0.53	0.5	0.48	0.49	0.51	0.55	0.59	0.65	0.69	0.73	0.77	0.8	0.83	0.86	0.86	0.86	0.87	0.86
709	1.39	1.37	1.33	1.3	1.28	1.24	1.19	1.17	1.19	1.22	1.3	1.35	1.4	1.45	1.5	1.5	1.52	1.54	1.53	1.33	1.19	1.06	0.93	0.79	0.84	0.84	0.82	0.77	0.71	0.65	0.59	0.56	0.56	0.56	0.59	0.61	0.64	0.67	0.7	0.73	0.78	0.81	0.83	0.86	0.89	0.93	0.99	1.05	1.12
710	1.33	1.36	1.35	1.34	1.3	1.24	1.22	1.26	1.28	1.3	1.28	1.26	1.29	1.12	0.99	0.88	0.76	0.57	0.58	0.57	0.55	0.52	0.46	0.42	0.39	0.39	0.4	0.43	0.45	0.5	0.55	0.59	0.63	0.67	0.68	0.71	0.74	0.77	0.8	0.82	0.84	0.86	0.88	0.91	0.95	0.97	0.97	0.98	0.99
711	1.42	1.43	1.46	1.49	1.52	1.55	1.58	1.56	1.55	1.56	1.57	1.54	1.55	1.54	1.49	1.48	1.49	1.46	1.46	1.47	1.45	1.44	1.45	1.28	1.15	1.01	0.88	0.74	0.77	0.77	0.78	0.76	0.73	0.69	0.67	0.67	0.68	0.7	0.72	0.73	0.73	0.73	0.72	0.73	0.76	0.79	0.83	0.88	0.92
712	1.56	1.56	1.56	1.58	1.59	1.58	1.58	1.59	1.6	1.59	1.6	1.6	1.58	1.53	1.49	1.43	1.39	1.41	1.36	1.24	1.09	0.95	0.69	0.65	0.66	0.68	0.68	0.72	0.64	0.58	0.53	0.5	0.48	0.48	0.48	0.5	0.51	0.54	0.57	0.59	0.62	0.65	0.68	0.72	0.78	0.84	0.89	0.95	0.99
713	1.26	1.22	1.25	1.21	1.21	1.22	1.25	1.26	1.26	1.28	1.28	1.28	1.27	1.29	1.28	1.27	1.3	1.31	1.2	1.07	0.92	0.73	0.62	0.59	0.57	0.56	0.56	0.5	0.49	0.5	0.51	0.52	0.53	0.53	0.55	0.58	0.62	0.65	0.67	0.68	0.72	0.74	0.78	0.8	0.8	0.77	0.74	0.74	0.79
714	1.46	1.49	1.53	1.55	1.56	1.58	1.56	1.54	1.54	1.5	1.48	1.44	1.43	1.47	1.5	1.53	1.55	1.41	1.21	0.99	0.82	0.69	0.68	0.66	0.7	0.67	0.64	0.64	0.64	0.65	0.67	0.68	0.71	0.73	0.76	0.8	0.83	0.85	0.87	0.89	0.89	0.89	0.88	0.86	0.84	0.83	0.83	0.86	0.89
715	1.37	1.39	1.43	1.47	1.47	1.46	1.47	1.48	1.47	1.5	1.5	1.45	1.45	1.43	1.44	1.49	1.53	1.37	1.23	1.07	0.87	0.7	0.68	0.65	0.62	0.59	0.59	0.58	0.58	0.6	0.62	0.65	0.68	0.71	0.75	0.8	0.84	0.88	0.92	0.95	0.96	0.97	0.98	0.98	0.95	0.93	0.92	0.93	0.96
716	1.3	1.33	1.35	1.36	1.39	1.45	1.51	1.53	1.56	1.58	1.6	1.61	1.61	1.55	1.53	1.51	1.49	1.47	1.57	1.63	1.63	1.66	1.51	1.33	1.11	0.95	0.74	0.72	0.66	0.64	0.57	0.54	0.55	0.57	0.59	0.63	0.67	0.72	0.75	0.8	0.85	0.87	0.89	0.93	0.97	0.99	1.04	1.07	1.09
717	1.08	1.07	1.06	1.16	1.36	1.42	1.48	1.52	1.61	1.58	1.59	1.62	1.68	1.72	1.75	1.78	1.77	1.76	1.75	1.76	1.77	1.83	1.84	1.67	1.48	1.28	1.09	0.91	0.94	0.94	0.92	0.88	0.82	0.76	0.73	0.74	0.77	0.82	0.88	0.95	1.01	1.05	1.08	1.12	1.15	1.17	1.17	1.17	1.17
718	1.21	1.23	1.25	1.29	1.3	1.27	1.23	1.18	1.11	1.06	1.08	1.14	1.22	1.25	1.29	1.28	1.24	1.23	1.23	1.24	1.23	1.27	1.11	0.96	0.77	0.67	0.54	0.57	0.6	0.64	0.61	0.59	0.58	0.57	0.57	0.58	0.6	0.63	0.66	0.69	0.72	0.76	0.81	0.86	0.9	0.95	0.97	0.96	0.96
719	1.57	1.56	1.48	1.42	1.36	1.34	1.35	1.39	1.45	1.37	1.23	1.09	0.91	0.74	0.72	0.73	0.67	0.65	0.58	0.52	0.47	0.46	0.46	0.44	0.44	0.44	0.45	0.46	0.49	0.52	0.55	0.57	0.58	0.6	0.61	0.61	0.62	0.62	0.64	0.65	0.68	0.72	0.76	0.8	0.84	0.88	0.9	0.93	0.94
720	1.34	1.35	1.37	1.4	1.42	1.47	1.53	1.6	1.64	1.7	1.7	1.67	1.62	1.59	1.52	1.53	1.51	1.5	1.5	1.51	1.53	1.37	1.23	1.08	0.94	0.78	0.81	0.8	0.77	0.72	0.65	0.6	0.59	0.61	0.65	0.72	0.77	0.83	0.87	0.91	0.93	0.97	0.99	1.02	1.04	1.04	1.04	1.03	1.03
721	1.47	1.49	1.52	1.54	1.57	1.6	1.63	1.64	1.65	1.68	1.68	1.66	1.64	1.62	1.63	1.63	1.63	1.51	1.36	1.17	1	0.85	0.81	0.79	0.76	0.72	0.68	0.66	0.64	0.64	0.65	0.66	0.68	0.71	0.74	0.77	0.79	0.82	0.86	0.91	0.96	1	1.04	1.08	1.1	1.11	1.13	1.15	1.16
722	1.79	1.72	1.69	1.67	1.71	1.72	1.73	1.76	1.77	1.71	1.68	1.65	1.63	1.59	1.57	1.55	1.53	1.52	1.57	1.6	1.66	1.62	1.45	1.23	1.05	0.86	0.76	0.75	0.75	0.74	0.69	0.66	0.66	0.67	0.66	0.65	0.66	0.67	0.66	0.68	0.73	0.76	0.8	0.88	1.01	1.09	1.17	1.25	1.27
723	1.45	1.48	1.5	1.52	1.54	1.56	1.57	1.57	1.59	1.63	1.63	1.63	1.57	1.52	1.48	1.48	1.48	1.54	1.6	1.65	1.65	1.63	1.44	1.25	1.02	0.82	0.66	0.65	0.65	0.67	0.65	0.63	0.6	0.59	0.59	0.61	0.64	0.69	0.74	0.79	0.83	0.85	0.88	0.9	0.94	0.98	1.04	1.09	1.14
724	1.19	1.24	1.27	1.27	1.28	1.28	1.29	1.28	1.31	1.36	1.39	1.38	1.35	1.35	1.3	1.26	1.25	1.29	1.22	1.22	1.23	1.29	1.12	1	0.83	0.74	0.58	0.62	0.64	0.67	0.62	0.6	0.59	0.59	0.61	0.64	0.69	0.71	0.75	0.79	0.83	0.87	0.89	0.9	0.89	0.89	0.89	0.9	0.92
725	1.4	1.44	1.48	1.47	1.54	1.56	1.61	1.64	1.66	1.66	1.68	1.66	1.65	1.67	1.64	1.59	1.54	1.47	1.3	1.12	0.99	0.89	0.79	0.78	0.78	0.73	0.67	0.6	0.55	0.52	0.5	0.49	0.5	0.52	0.54	0.57	0.59	0.62	0.65	0.68	0.71	0.73	0.77	0.81	0.85	0.87	0.88	0.88	0.88
726	1.31	1.32	1.34	1.36	1.35	1.33	1.33	1.31	1.3	1.33	1.33	1.34	1.37	1.38	1.37	1.3	1.14	0.95	0.74	0.62	0.56	0.55	0.55	0.57	0.52	0.47	0.45	0.44	0.45	0.47	0.48	0.49	0.51	0.52	0.55	0.58	0.62	0.65	0.68	0.7	0.71	0.72	0.75	0.77	0.82	0.85	0.88	0.88	0.89
727	1.75	1.77	1.81	1.83	1.86	1.86	1.83	1.79	1.76	1.7	1.65	1.63	1.61	1.62	1.66	1.69	1.67	1.66	1.62	1.57	1.59	1.49	1.35	1.22	1.08	0.88	0.84	0.82	0.79	0.76	0.74	0.72	0.72	0.74	0.76	0.78	0.8	0.81	0.82	0.83	0.84	0.85	0.85	0.87	0.88	0.9	0.92	0.95	0.98
728	1.42	1.41	1.42	1.42	1.42	1.44	1.52	1.58	1.66	1.71	1.77	1.76	1.69	1.65	1.6	1.56	1.53	1.59	1.61	1.63	1.63	1.64	1.69	1.51	1.32	1.09	0.94	0.71	0.71	0.71	0.75	0.7	0.64	0.61	0.6	0.61	0.63	0.66	0.7	0.74	0.79	0.85	0.91	0.96	1.01	1.04	1.09	1.12	1.17
729	1.25	1.21	1.24	1.24	1.35	1.4	1.44	1.42	1.39	1.31	1.28	1.27	1.26	1.29	1.28	1.29	1.34	1.41	1.41	1.43	1.29	1.14	0.94	0.81	0.68	0.67	0.64	0.64	0.6	0.55	0.52	0.49	0.47	0.47	0.46	0.47	0.5	0.53	0.56	0.59	0.64	0.67	0.71	0.77	0.81	0.85	0.88	0.91	0.92
730	1.26	1.25	1.24	1.23	1.25	1.25	1.3	1.32	1.35	1.37	1.44	1.43	1.49	1.52	1.54	1.52	1.53	1.51	1.53	1.53	1.58	1.44	1.25	1.08	0.95	0.76	0.76	0.77	0.72	0.66	0.62	0.57	0.54	0.54	0.55	0.56	0.61	0.66	0.71	0.76	0.8	0.83	0.86	0.88	0.91	0.94	0.95	0.97	1
731	1.72	1.72	1.72	1.73	1.74	1.73	1.71	1.7	1.7	1.72	1.71	1.75	1.78	1.82	1.84	1.88	1.89	1.88	1.88	1.92	1.7	1.5	1.31	1.11	0.88	0.89	0.87	0.85	0.84	0.8	0.79	0.8	0.82	0.84	0.86	0.87	0.9	0.92	0.94	0.98	1	1	1.02	1.03	1.02	1.01	1.03	1.06	1.1
732	1.72	1.72	1.72	1.73	1.74	1.73	1.71	1.7	1.7	1.72	1.71	1.75	1.78	1.82	1.84	1.88	1.89	1.88	1.88	1.92	1.7	1.5	1.31	1.12	0.88	0.89	0.88	0.85	0.81	0.78	0.75	0.75	0.75	0.76	0.77	0.78	0.8	0.84	0.86	0.91	0.99	1.09	1.19	1.29	1.34	1.36	1.36	1.31	1.28
733	1.72	1.67	1.67	1.71	1.73	1.7	1.68	1.61	1.56	1.52	1.59	1.6	1.59	1.53	1.46	1.35	1.32	1.35	1.4	1.43	1.44	1.28	1.1	0.87	0.7	0.55	0.56	0.58	0.64	0.61	0.59	0.56	0.53	0.52	0.52	0.52	0.53	0.55	0.57	0.58	0.61	0.64	0.68	0.72	0.76	0.79	0.8	0.79	0.8
734	1.72	1.67	1.67	1.71	1.73	1.7	1.68	1.61	1.56	1.52	1.59	1.6	1.59	1.53	1.46	1.35	1.32	1.35	1.4	1.43	1.44	1.28	1.1	0.87	0.71	0.58	0.6	0.62	0.66	0.62	0.58	0.55	0.51	0.5	0.49	0.5	0.53	0.57	0.6	0.63	0.66	0.67	0.67	0.69	0.72	0.76	0.79	0.83	0.86
735	1.38	1.39	1.38	1.38	1.36	1.35	1.33	1.33	1.39	1.47	1.53	1.56	1.59	1.52	1.47	1.45	1.43	1.45	1.5	1.52	1.54	1.56	1.56	1.54	1.49	1.34	1.2	1.05	0.93	0.82	0.8	0.76	0.72	0.68	0.66	0.64	0.64	0.64	0.64	0.64	0.65	0.66	0.68	0.7	0.73	0.77	0.81	0.85	0.89
736	1.47	1.44	1.4	1.42	1.44	1.45	1.5	1.56	1.56	1.56	1.55	1.51	1.49	1.44	1.42	1.41	1.42	1.36	1.34	1.32	1.33	1.17	1.03	0.85	0.67	0.51	0.53	0.58	0.63	0.63	0.61	0.56	0.54	0.54	0.57	0.6	0.64	0.68	0.71	0.73	0.75	0.79	0.83	0.85	0.89	0.91	0.91	0.92	0.94
737	1.49	1.51	1.47	1.49	1.48	1.42	1.36	1.36	1.32	1.3	1.32	1.35	1.39	1.43	1.47	1.49	1.51	1.49	1.49	1.48	1.32	1.16	1.01	0.8	0.58	0.57	0.54	0.5	0.5	0.52	0.49	0.49	0.5	0.53	0.56	0.59	0.61	0.64	0.68	0.7	0.74	0.79	0.82	0.84	0.88	0.9	0.92	0.93	0.93
738	1.46	1.53	1.59	1.6	1.63	1.58	1.54	1.46	1.41	1.39	1.34	1.31	1.21	1.1	0.9	0.8	0.71	0.68	0.66	0.67	0.64	0.6	0.59	0.59	0.59	0.58	0.56	0.54	0.53	0.52	0.52	0.53	0.53	0.53	0.52	0.53	0.54	0.57	0.6	0.63	0.65	0.66	0.67	0.68	0.7	0.74	0.78	0.81	0.84
739	1.39	1.46	1.5	1.54	1.61	1.64	1.64	1.63	1.61	1.56	1.52	1.49	1.44	1.42	1.39	1.4	1.43	1.45	1.45	1.3	1.15	0.97	0.86	0.75	0.77	0.79	0.83	0.81	0.79	0.77	0.77	0.75	0.76	0.76	0.78	0.8	0.81	0.8	0.81	0.81	0.83	0.87	0.93	0.99	1.04	1.09	1.11	1.12	1.14
740	1.44	1.41	1.38	1.39	1.38	1.44	1.49	1.52	1.53	1.57	1.52	1.53	1.55	1.56	1.54	1.57	1.58	1.57	1.57	1.57	1.53	1.49	1.48	1.47	1.32	1.2	0.98	0.84	0.7	0.73	0.72	0.78	0.74	0.71	0.65	0.63	0.62	0.62	0.63	0.65	0.68	0.71	0.73	0.75	0.76	0.76	0.77	0.8	0.83
741	1.51	1.48	1.45	1.4	1.36	1.39	1.39	1.42	1.45	1.52	1.62	1.69	1.77	1.81	1.78	1.73	1.52	1.28	1.11	0.95	0.73	0.73	0.67	0.59	0.53	0.5	0.43	0.43	0.44	0.45	0.47	0.53	0.56	0.63	0.7	0.76	0.8	0.84	0.85	0.87	0.88	0.87	0.86	0.86	0.86	0.87	0.91	0.96	1
742	1.48	1.5	1.52	1.54	1.53	1.56	1.59	1.62	1.66	1.68	1.65	1.62	1.63	1.63	1.65	1.7	1.73	1.75	1.73	1.71	1.68	1.65	1.59	1.56	1.36	1.16	1	0.85	0.72	0.75	0.79	0.78	0.75	0.71	0.68	0.68	0.69	0.71	0.75	0.79	0.83	0.85	0.87	0.9	0.93	0.97	1.02	1.04	1.04
743	1.44	1.43	1.46	1.51	1.58	1.64	1.71	1.77	1.79	1.76	1.73	1.67	1.62	1.56	1.52	1.5	1.49	1.48	1.51	1.57	1.65	1.7	1.77	1.83	1.63	1.42	1.21	1.01	0.79	0.78	0.74	0.71	0.65	0.6	0.59	0.59	0.6	0.62	0.64	0.66	0.68	0.69	0.73	0.79	0.87	0.94	1.01	1.07	1.09
744	1.43	1.45	1.49	1.49	1.55	1.55	1.48	1.46	1.45	1.42	1.39	1.43	1.44	1.44	1.46	1.47	1.49	1.46	1.33	1.15	0.97	0.76	0.64	0.63	0.62	0.6	0.61	0.56	0.52	0.49	0.49	0.49	0.5	0.51	0.54	0.58	0.62	0.66	0.71	0.74	0.77	0.79	0.8	0.82	0.83	0.85	0.87	0.9	0.93
745	1.7	1.71	1.68	1.64	1.62	1.57	1.55	1.54	1.35	1.13	0.93	0.69	0.51	0.55	0.57	0.58	0.61	0.6	0.56	0.55	0.55	0.56	0.57	0.58	0.58	0.59	0.6	0.6	0.58	0.56	0.54	0.55	0.58	0.63	0.69	0.72	0.74	0.74	0.75	0.75	0.77	0.81	0.83	0.86	0.9	0.97	1.03	1.1	1.16
746	1.66	1.7	1.7	1.68	1.66	1.61	1.59	1.57	1.55	1.55	1.55	1.51	1.49	1.5	1.49	1.46	1.46	1.44	1.47	1.29	1.1	0.86	0.73	0.56	0.58	0.61	0.67	0.64	0.6	0.57	0.57	0.58	0.6	0.64	0.69	0.75	0.81	0.85	0.9	0.95	0.99	1.03	1.08	1.11	1.14	1.15	1.17	1.18	1.21
747	1.39	1.37	1.35	1.33	1.31	1.31	1.3	1.33	1.38	1.43	1.5	1.57	1.61	1.64	1.65	1.66	1.69	1.68	1.66	1.66	1.65	1.64	1.66	1.7	1.52	1.34	1.08	0.85	0.64	0.63	0.62	0.66	0.67	0.65	0.65	0.66	0.7	0.72	0.74	0.74	0.74	0.72	0.73	0.75	0.78	0.83	0.86	0.88	0.91
748	1.24	1.24	1.27	1.29	1.31	1.38	1.4	1.42	1.43	1.44	1.44	1.49	1.49	1.5	1.49	1.49	1.48	1.49	1.5	1.53	1.58	1.63	1.5	1.35	1.16	0.91	0.7	0.67	0.65	0.65	0.67	0.63	0.6	0.56	0.55	0.55	0.56	0.58	0.61	0.63	0.66	0.69	0.71	0.74	0.76	0.8	0.84	0.87	0.9
749	1.15	1.23	1.32	1.4	1.45	1.49	1.51	1.51	1.51	1.49	1.48	1.51	1.52	1.53	1.57	1.57	1.6	1.65	1.47	1.31	1.16	1.01	0.79	0.8	0.76	0.7	0.61	0.57	0.52	0.51	0.51	0.52	0.54	0.56	0.58	0.58	0.59	0.6	0.61	0.62	0.63	0.66	0.68	0.7	0.74	0.77	0.81	0.84	0.88
750	1.31	1.28	1.29	1.3	1.28	1.26	1.28	1.27	1.31	1.32	1.37	1.41	1.42	1.43	1.45	1.45	1.45	1.46	1.32	1.15	0.96	0.83	0.68	0.66	0.65	0.64	0.58	0.53	0.5	0.48	0.49	0.49	0.5	0.52	0.55	0.58	0.62	0.64	0.66	0.68	0.7	0.7	0.72	0.74	0.76	0.77	0.79	0.8	0.82
751	1.33	1.32	1.31	1.29	1.26	1.23	1.22	1.21	1.22	1.27	1.28	1.29	1.28	1.33	1.14	0.98	0.79	0.69	0.53	0.55	0.56	0.59	0.54	0.48	0.46	0.45	0.45	0.48	0.5	0.52	0.52	0.54	0.53	0.54	0.57	0.59	0.61	0.64	0.67	0.7	0.74	0.78	0.81	0.86	0.91	0.92	0.94	0.98	1.03
752	1.4	1.45	1.5	1.51	1.51	1.55	1.53	1.53	1.55	1.57	1.53	1.55	1.54	1.6	1.59	1.44	1.24	1.1	0.89	0.73	0.69	0.66	0.58	0.52	0.49	0.5	0.52	0.54	0.54	0.57	0.59	0.62	0.66	0.71	0.74	0.77	0.81	0.84	0.87	0.9	0.96	1.01	1.07	1.13	1.17	1.16	1.13	1.08	1.02
753	1.29	1.36	1.36	1.37	1.34	1.3	1.24	1.22	1.17	1.16	1.13	1.13	1.11	1.09	1.06	1.09	1.1	1.16	1.23	1.22	1.24	1.24	1.25	1.25	1.3	1.16	1.06	0.93	0.77	0.62	0.64	0.62	0.59	0.61	0.59	0.54	0.54	0.55	0.56	0.58	0.61	0.64	0.67	0.71	0.75	0.78	0.77	0.73	0.74
754	1.46	1.46	1.43	1.41	1.42	1.41	1.42	1.41	1.43	1.42	1.45	1.42	1.34	1.2	1.04	0.83	0.72	0.68	0.68	0.68	0.7	0.66	0.58	0.51	0.47	0.44	0.43	0.42	0.43	0.43	0.43	0.45	0.47	0.49	0.51	0.54	0.54	0.55	0.54	0.55	0.56	0.58	0.59	0.62	0.65	0.67	0.69	0.73	0.74
755	1.46	1.46	1.43	1.41	1.42	1.41	1.42	1.41	1.43	1.42	1.45	1.42	1.34	1.2	1.04	0.83	0.7	0.64	0.63	0.62	0.63	0.6	0.57	0.52	0.51	0.5	0.47	0.46	0.45	0.45	0.46	0.48	0.5	0.52	0.54	0.56	0.59	0.61	0.63	0.66	0.68	0.71	0.74	0.76	0.79	0.81	0.81	0.82	0.82
756	1.45	1.44	1.46	1.5	1.55	1.61	1.65	1.7	1.72	1.71	1.71	1.74	1.74	1.7	1.7	1.72	1.5	1.3	1.07	0.91	0.72	0.75	0.77	0.81	0.78	0.73	0.69	0.68	0.66	0.65	0.66	0.68	0.72	0.77	0.82	0.87	0.91	0.93	0.94	0.95	0.96	0.98	1.02	1.05	1.09	1.13	1.18	1.21	1.24
757	1.45	1.45	1.47	1.49	1.49	1.51	1.52	1.52	1.5	1.45	1.45	1.47	1.52	1.52	1.56	1.55	1.48	1.42	1.43	1.44	1.49	1.35	1.23	1.09	0.95	0.78	0.81	0.79	0.76	0.7	0.64	0.59	0.55	0.53	0.54	0.57	0.61	0.65	0.7	0.74	0.77	0.8	0.82	0.82	0.82	0.83	0.85	0.86	0.92
758	1.31	1.33	1.35	1.35	1.36	1.37	1.37	1.38	1.39	1.4	1.44	1.46	1.46	1.46	1.47	1.47	1.48	1.51	1.54	1.58	1.63	1.45	1.29	1.1	0.95	0.74	0.78	0.78	0.79	0.74	0.7	0.65	0.61	0.59	0.58	0.57	0.6	0.63	0.67	0.71	0.77	0.82	0.86	0.91	0.94	0.96	0.96	0.97	0.96
759	1.57	1.58	1.58	1.6	1.63	1.66	1.68	1.72	1.75	1.78	1.8	1.79	1.8	1.77	1.73	1.72	1.7	1.7	1.77	1.84	1.81	1.64	1.45	1.2	0.97	0.83	0.85	0.87	0.85	0.84	0.8	0.77	0.75	0.76	0.79	0.85	0.9	0.95	1	1.03	1.06	1.1	1.14	1.19	1.23	1.26	1.31	1.37	1.42
760	1.54	1.53	1.53	1.57	1.61	1.66	1.71	1.76	1.78	1.76	1.77	1.81	1.8	1.78	1.79	1.83	1.59	1.38	1.14	0.96	0.74	0.77	0.76	0.8	0.75	0.7	0.66	0.64	0.63	0.62	0.63	0.66	0.7	0.75	0.81	0.86	0.9	0.92	0.94	0.94	0.97	0.99	1.03	1.06	1.1	1.14	1.19	1.22	1.26
761	1.56	1.58	1.61	1.62	1.61	1.61	1.6	1.63	1.66	1.69	1.72	1.76	1.78	1.8	1.82	1.83	1.79	1.74	1.7	1.66	1.74	1.62	1.47	1.25	1.08	0.82	0.77	0.75	0.78	0.76	0.73	0.7	0.7	0.72	0.76	0.8	0.85	0.91	0.98	1.03	1.09	1.13	1.15	1.15	1.16	1.18	1.21	1.25	1.29
762	1.56	1.58	1.61	1.62	1.61	1.61	1.6	1.63	1.66	1.69	1.72	1.76	1.78	1.8	1.82	1.83	1.79	1.74	1.7	1.66	1.74	1.62	1.47	1.27	1.11	0.87	0.81	0.79	0.79	0.75	0.7	0.69	0.7	0.72	0.76	0.8	0.84	0.9	0.96	1.01	1.05	1.08	1.1	1.1	1.11	1.12	1.15	1.19	1.25
763	1.21	1.23	1.25	1.29	1.3	1.27	1.23	1.18	1.11	1.06	1.08	1.14	1.22	1.25	1.29	1.28	1.24	1.23	1.23	1.24	1.23	1.27	1.11	0.96	0.77	0.66	0.54	0.56	0.59	0.63	0.61	0.6	0.6	0.6	0.6	0.6	0.6	0.6	0.62	0.64	0.66	0.68	0.72	0.75	0.78	0.77	0.78	0.78	0.79
764	1.62	1.62	1.61	1.58	1.59	1.57	1.58	1.57	1.61	1.61	1.64	1.64	1.65	1.68	1.7	1.63	1.46	1.27	1.03	0.81	0.71	0.71	0.71	0.72	0.69	0.65	0.6	0.57	0.55	0.54	0.53	0.54	0.56	0.59	0.62	0.66	0.68	0.71	0.74	0.74	0.76	0.77	0.77	0.77	0.79	0.8	0.81	0.84	0.87
765	1.29	1.33	1.34	1.31	1.32	1.35	1.33	1.29	1.26	1.21	1.13	1.12	1.13	1.17	1.2	1.25	1.26	1.26	1.2	1.16	1.1	1.09	1.07	0.97	0.88	0.74	0.64	0.57	0.6	0.6	0.66	0.63	0.6	0.58	0.59	0.59	0.6	0.62	0.65	0.67	0.71	0.75	0.79	0.83	0.86	0.87	0.88	0.89	0.89
766	1.49	1.51	1.55	1.61	1.61	1.56	1.53	1.51	1.48	1.45	1.44	1.44	1.4	1.38	1.35	1.34	1.35	1.39	1.41	1.43	1.41	1.26	1.07	0.88	0.75	0.68	0.7	0.74	0.76	0.73	0.68	0.64	0.62	0.6	0.59	0.59	0.6	0.61	0.64	0.65	0.66	0.66	0.67	0.69	0.72	0.76	0.8	0.84	0.88
767	1.41	1.43	1.43	1.45	1.43	1.43	1.46	1.49	1.51	1.54	1.57	1.6	1.58	1.58	1.57	1.53	1.51	1.55	1.53	1.53	1.54	1.54	1.34	1.21	1.04	0.88	0.75	0.77	0.73	0.71	0.68	0.62	0.58	0.56	0.57	0.59	0.6	0.62	0.63	0.64	0.66	0.69	0.73	0.77	0.82	0.85	0.88	0.92	0.95
768	1.32	1.33	1.35	1.36	1.39	1.43	1.46	1.53	1.58	1.61	1.65	1.67	1.67	1.67	1.67	1.7	1.73	1.74	1.74	1.71	1.65	1.61	1.64	1.44	1.27	1.09	0.93	0.71	0.69	0.66	0.64	0.6	0.58	0.58	0.61	0.65	0.7	0.75	0.78	0.82	0.86	0.89	0.92	0.96	0.97	0.98	1.01	1.05	1.11
769	1.34	1.39	1.41	1.44	1.46	1.51	1.51	1.53	1.51	1.51	1.46	1.41	1.37	1.35	1.36	1.41	1.44	1.3	1.15	0.93	0.77	0.64	0.67	0.67	0.7	0.64	0.6	0.56	0.56	0.55	0.55	0.57	0.58	0.6	0.63	0.66	0.68	0.71	0.74	0.76	0.79	0.82	0.87	0.91	0.96	1.02	1.07	1.1	1.13
770	1.15	1.17	1.18	1.24	1.24	1.27	1.25	1.28	1.3	1.3	1.33	1.34	1.3	1.27	1.3	1.29	1.31	1.2	1.09	0.89	0.8	0.69	0.71	0.69	0.72	0.65	0.59	0.54	0.51	0.49	0.49	0.5	0.52	0.55	0.58	0.6	0.63	0.66	0.69	0.73	0.76	0.78	0.79	0.79	0.79	0.81	0.84	0.85	0.87
771	1.79	1.72	1.69	1.67	1.71	1.72	1.73	1.76	1.77	1.71	1.68	1.65	1.63	1.59	1.57	1.55	1.53	1.52	1.57	1.6	1.66	1.62	1.45	1.23	1.05	0.81	0.7	0.7	0.72	0.74	0.77	0.77	0.8	0.83	0.87	0.93	0.98	1.08	1.17	1.24	1.33	1.36	1.33	1.33	1.3	1.26	1.26	1.27	1.24
772	1.39	1.36	1.33	1.36	1.45	1.46	1.48	1.5	1.5	1.45	1.53	1.58	1.64	1.7	1.73	1.68	1.67	1.64	1.6	1.67	1.51	1.34	1.17	1.02	0.81	0.82	0.8	0.75	0.67	0.6	0.55	0.53	0.54	0.57	0.63	0.69	0.72	0.75	0.76	0.77	0.77	0.79	0.8	0.82	0.86	0.9	0.96	1.03	1.08
773	1.54	1.55	1.59	1.63	1.64	1.63	1.67	1.69	1.73	1.75	1.77	1.72	1.65	1.59	1.55	1.52	1.54	1.54	1.53	1.58	1.61	1.44	1.28	1.14	0.96	0.77	0.75	0.73	0.71	0.66	0.61	0.58	0.57	0.57	0.59	0.62	0.65	0.68	0.72	0.76	0.81	0.85	0.88	0.91	0.92	0.93	0.94	0.97	1
774	1.46	1.49	1.51	1.56	1.59	1.61	1.6	1.65	1.67	1.69	1.69	1.71	1.72	1.71	1.72	1.69	1.71	1.67	1.46	1.25	1.03	0.86	0.68	0.68	0.68	0.73	0.68	0.64	0.62	0.61	0.61	0.62	0.64	0.68	0.71	0.74	0.78	0.8	0.82	0.85	0.86	0.88	0.9	0.92	0.94	0.98	1.03	1.06	1.09
775	1.34	1.34	1.33	1.33	1.37	1.44	1.49	1.56	1.63	1.67	1.67	1.63	1.6	1.58	1.57	1.58	1.62	1.64	1.68	1.73	1.74	1.56	1.39	1.13	0.94	0.81	0.85	0.89	0.94	0.91	0.86	0.84	0.84	0.87	0.9	0.93	0.95	0.96	0.96	0.97	0.99	0.99	1	1.01	1.02	1.04	1.08	1.12	1.16
776	1.47	1.47	1.47	1.51	1.53	1.55	1.57	1.62	1.63	1.66	1.68	1.7	1.69	1.66	1.6	1.6	1.4	1.22	1.06	0.91	0.74	0.75	0.73	0.7	0.67	0.6	0.56	0.52	0.51	0.53	0.58	0.63	0.7	0.77	0.83	0.85	0.86	0.87	0.88	0.88	0.89	0.94	0.99	1.01	1.03	1.05	1.02	1	1
777	1.4	1.43	1.41	1.4	1.38	1.35	1.34	1.36	1.38	1.42	1.45	1.5	1.49	1.46	1.39	1.39	1.4	1.46	1.35	1.27	1.14	0.97	0.8	0.79	0.74	0.67	0.6	0.53	0.48	0.46	0.47	0.5	0.53	0.57	0.62	0.66	0.72	0.78	0.84	0.88	0.93	0.98	1.02	1.07	1.1	1.14	1.16	1.17	1.19
778	1.48	1.5	1.5	1.51	1.51	1.53	1.51	1.51	1.53	1.35	1.15	0.99	0.83	0.64	0.65	0.65	0.65	0.61	0.58	0.53	0.48	0.46	0.45	0.44	0.44	0.43	0.43	0.44	0.47	0.54	0.6	0.65	0.69	0.7	0.71	0.74	0.78	0.82	0.88	0.91	0.94	0.96	1	1.02	1.05	1.07	1.09	1.1	1.12
779	1.32	1.32	1.32	1.29	1.32	1.36	1.37	1.36	1.37	1.34	1.24	1.18	1.15	1.16	1.18	1.26	1.3	1.35	1.41	1.43	1.39	1.48	1.34	1.18	1.01	0.9	0.67	0.67	0.62	0.59	0.54	0.5	0.49	0.49	0.51	0.55	0.61	0.66	0.7	0.76	0.81	0.82	0.83	0.84	0.81	0.8	0.78	0.8	0.82
780	1.48	1.48	1.52	1.57	1.6	1.64	1.64	1.61	1.59	1.6	1.57	1.66	1.73	1.73	1.72	1.76	1.69	1.65	1.65	1.63	1.4	1.24	1.06	0.87	0.72	0.74	0.72	0.69	0.67	0.63	0.6	0.57	0.56	0.57	0.59	0.62	0.65	0.68	0.71	0.74	0.78	0.82	0.84	0.86	0.88	0.89	0.9	0.95	0.99
781	1.18	1.18	1.18	1.19	1.2	1.17	1.15	1.16	1.19	1.18	1.2	1.23	1.23	1.2	1.22	1.23	1.27	1.17	1.05	0.9	0.73	0.6	0.62	0.64	0.66	0.7	0.64	0.59	0.55	0.54	0.53	0.54	0.55	0.57	0.6	0.62	0.64	0.66	0.67	0.67	0.7	0.73	0.76	0.81	0.86	0.88	0.92	0.94	0.96
782	1.1	1.07	1.07	1.03	1.07	1.08	1.06	1	0.96	0.99	1.03	1.07	1.13	1.16	1.18	1.18	1.19	1.18	1.07	0.97	0.9	0.77	0.72	0.75	0.73	0.69	0.67	0.59	0.52	0.51	0.51	0.53	0.55	0.57	0.61	0.64	0.67	0.72	0.75	0.77	0.81	0.83	0.86	0.9	0.92	0.97	1.02	1.06	1.07
783	1.77	1.77	1.73	1.73	1.73	1.73	1.71	1.7	1.67	1.63	1.62	1.61	1.62	1.58	1.55	1.52	1.52	1.53	1.53	1.47	1.27	1.09	0.89	0.77	0.71	0.74	0.74	0.7	0.65	0.6	0.58	0.58	0.6	0.62	0.64	0.69	0.75	0.8	0.85	0.9	0.93	0.96	0.99	1.03	1.06	1.08	1.11	1.12	1.15
784	1.22	1.26	1.3	1.34	1.38	1.4	1.38	1.35	1.36	1.35	1.37	1.42	1.45	1.46	1.53	1.53	1.45	1.39	1.36	1.17	0.95	0.82	0.74	0.61	0.58	0.56	0.56	0.52	0.49	0.48	0.5	0.52	0.54	0.56	0.59	0.63	0.67	0.7	0.73	0.75	0.78	0.82	0.85	0.89	0.92	0.95	0.97	1	1.03
785	1.34	1.35	1.36	1.36	1.39	1.42	1.45	1.49	1.53	1.58	1.61	1.63	1.62	1.63	1.62	1.6	1.59	1.59	1.6	1.6	1.63	1.65	1.67	1.7	1.5	1.31	1.09	0.91	0.71	0.76	0.77	0.81	0.79	0.75	0.7	0.68	0.67	0.71	0.75	0.8	0.84	0.89	0.94	1.01	1.06	1.1	1.13	1.13	1.14
786	1.33	1.33	1.34	1.35	1.38	1.4	1.44	1.48	1.52	1.56	1.59	1.61	1.59	1.6	1.6	1.57	1.57	1.57	1.58	1.58	1.61	1.64	1.66	1.69	1.5	1.3	1.06	0.86	0.67	0.72	0.75	0.8	0.79	0.75	0.7	0.68	0.68	0.72	0.76	0.8	0.85	0.91	0.95	1.02	1.07	1.11	1.13	1.14	1.16
787	1.28	1.29	1.32	1.37	1.42	1.47	1.5	1.51	1.51	1.48	1.47	1.5	1.53	1.57	1.64	1.69	1.72	1.79	1.58	1.38	1.2	1.01	0.82	0.87	0.88	0.87	0.84	0.8	0.74	0.71	0.69	0.68	0.68	0.7	0.74	0.78	0.83	0.89	0.95	1	1.03	1.08	1.12	1.14	1.18	1.22	1.25	1.29	1.31
788	1.44	1.43	1.46	1.51	1.58	1.64	1.71	1.77	1.79	1.76	1.73	1.67	1.62	1.56	1.52	1.5	1.49	1.48	1.51	1.57	1.65	1.7	1.77	1.83	1.63	1.42	1.17	0.96	0.73	0.74	0.72	0.73	0.68	0.65	0.62	0.61	0.62	0.64	0.65	0.68	0.71	0.75	0.78	0.83	0.88	0.93	0.97	1	1.04
789	1.54	1.57	1.59	1.65	1.67	1.71	1.7	1.68	1.67	1.71	1.74	1.76	1.79	1.8	1.76	1.71	1.7	1.63	1.58	1.41	1.2	0.97	0.82	0.67	0.67	0.67	0.68	0.68	0.65	0.62	0.61	0.62	0.63	0.65	0.67	0.69	0.72	0.75	0.77	0.79	0.83	0.86	0.91	0.96	1.01	1.03	1.07	1.11	1.16
790	1.24	1.24	1.27	1.29	1.31	1.38	1.4	1.42	1.43	1.44	1.44	1.49	1.49	1.5	1.49	1.49	1.48	1.49	1.5	1.53	1.58	1.63	1.5	1.35	1.16	0.91	0.68	0.61	0.57	0.56	0.57	0.53	0.53	0.52	0.51	0.54	0.56	0.58	0.62	0.65	0.67	0.7	0.72	0.75	0.79	0.81	0.82	0.83	0.84
791	1.15	1.23	1.32	1.4	1.45	1.49	1.51	1.51	1.51	1.49	1.48	1.51	1.52	1.53	1.57	1.57	1.6	1.65	1.47	1.31	1.16	1	0.78	0.77	0.73	0.67	0.59	0.53	0.49	0.46	0.44	0.44	0.45	0.47	0.5	0.53	0.58	0.63	0.67	0.7	0.73	0.75	0.76	0.77	0.8	0.81	0.84	0.86	0.88
792	1.2	1.23	1.27	1.26	1.27	1.28	1.3	1.29	1.38	1.39	1.42	1.45	1.48	1.44	1.45	1.44	1.41	1.4	1.24	1.07	0.92	0.7	0.5	0.53	0.55	0.54	0.59	0.61	0.57	0.54	0.54	0.54	0.56	0.58	0.6	0.62	0.63	0.65	0.67	0.7	0.72	0.76	0.78	0.79	0.81	0.8	0.77	0.76	0.8
793	1.55	1.58	1.62	1.62	1.64	1.66	1.67	1.7	1.67	1.66	1.67	1.71	1.72	1.78	1.77	1.77	1.77	1.73	1.71	1.67	1.65	1.63	1.62	1.6	1.65	1.47	1.29	1.11	0.96	0.77	0.79	0.78	0.78	0.75	0.72	0.7	0.7	0.71	0.73	0.74	0.75	0.75	0.75	0.75	0.76	0.77	0.8	0.86	0.92
794	1.45	1.45	1.44	1.45	1.45	1.44	1.42	1.45	1.48	1.51	1.57	1.64	1.71	1.73	1.75	1.73	1.68	1.44	1.24	1.02	0.81	0.68	0.7	0.72	0.73	0.74	0.68	0.63	0.58	0.55	0.53	0.52	0.53	0.54	0.56	0.58	0.62	0.65	0.67	0.7	0.73	0.74	0.77	0.77	0.76	0.76	0.77	0.78	0.8
795	1.38	1.4	1.44	1.45	1.47	1.46	1.49	1.48	1.46	1.47	1.43	1.35	1.32	1.29	1.14	1.01	0.85	0.71	0.59	0.53	0.51	0.52	0.49	0.46	0.47	0.46	0.46	0.47	0.49	0.5	0.51	0.53	0.54	0.57	0.61	0.63	0.65	0.68	0.68	0.69	0.7	0.73	0.72	0.71	0.73	0.74	0.77	0.82	0.89
796	1.23	1.27	1.28	1.29	1.27	1.25	1.25	1.24	1.25	1.29	1.3	1.29	1.3	1.16	0.98	0.84	0.73	0.6	0.61	0.62	0.6	0.54	0.47	0.43	0.42	0.4	0.41	0.42	0.42	0.43	0.44	0.46	0.48	0.52	0.56	0.6	0.62	0.64	0.66	0.67	0.69	0.71	0.72	0.73	0.74	0.75	0.77	0.81	0.82
797	1.52	1.61	1.69	1.8	1.86	1.87	1.84	1.79	1.69	1.59	1.58	1.6	1.62	1.67	1.6	1.42	1.22	1.06	0.89	0.85	0.85	0.85	0.81	0.76	0.72	0.7	0.7	0.71	0.75	0.77	0.79	0.8	0.81	0.82	0.85	0.9	0.93	0.98	1.02	1.06	1.08	1.13	1.17	1.2	1.23	1.28	1.3	1.31	1.35
798	1.42	1.52	1.54	1.52	1.54	1.54	1.51	1.46	1.45	1.43	1.42	1.42	1.42	1.39	1.42	1.45	1.49	1.33	1.24	1.03	0.87	0.69	0.72	0.7	0.73	0.7	0.68	0.65	0.63	0.64	0.67	0.7	0.75	0.81	0.86	0.9	0.94	0.97	0.99	1.01	1.04	1.05	1.07	1.1	1.13	1.17	1.21	1.22	1.25
799	1.39	1.42	1.39	1.39	1.37	1.36	1.32	1.34	1.35	1.38	1.24	1.14	0.96	0.79	0.64	0.63	0.6	0.6	0.6	0.56	0.52	0.5	0.49	0.48	0.48	0.48	0.48	0.48	0.49	0.51	0.54	0.59	0.65	0.71	0.76	0.81	0.86	0.89	0.92	0.97	1.01	1.05	1.08	1.11	1.13	1.14	1.14	1.15	1.18
800	1.63	1.65	1.64	1.65	1.64	1.62	1.64	1.68	1.73	1.7	1.69	1.7	1.69	1.62	1.67	1.7	1.68	1.7	1.54	1.37	1.18	1.02	0.8	0.78	0.74	0.68	0.62	0.57	0.53	0.51	0.51	0.51	0.52	0.53	0.56	0.58	0.6	0.62	0.66	0.69	0.73	0.76	0.8	0.83	0.86	0.9	0.93	0.97	0.99
801	1.26	1.22	1.25	1.21	1.21	1.22	1.25	1.26	1.26	1.28	1.28	1.28	1.27	1.29	1.28	1.27	1.3	1.31	1.2	1.07	0.93	0.76	0.61	0.58	0.57	0.58	0.59	0.59	0.59	0.59	0.61	0.61	0.63	0.64	0.65	0.66	0.66	0.66	0.69	0.71	0.73	0.75	0.78	0.8	0.83	0.84	0.85	0.86	0.87
802	1.75	1.74	1.73	1.71	1.65	1.59	1.53	1.48	1.44	1.44	1.43	1.4	1.38	1.4	1.42	1.28	1.17	1.05	0.87	0.7	0.73	0.73	0.74	0.73	0.71	0.64	0.59	0.54	0.53	0.52	0.52	0.53	0.53	0.55	0.57	0.61	0.65	0.7	0.74	0.79	0.83	0.86	0.9	0.96	1.01	1.07	1.12	1.15	1.16
803	1.41	1.43	1.43	1.45	1.43	1.43	1.46	1.49	1.51	1.54	1.57	1.6	1.58	1.58	1.57	1.53	1.51	1.55	1.53	1.53	1.54	1.54	1.34	1.21	1.04	0.89	0.76	0.78	0.74	0.73	0.69	0.62	0.58	0.55	0.55	0.57	0.61	0.65	0.67	0.7	0.73	0.75	0.75	0.78	0.81	0.85	0.9	0.98	1.06
804	1.26	1.33	1.4	1.48	1.56	1.56	1.53	1.5	1.46	1.45	1.51	1.58	1.61	1.62	1.6	1.55	1.5	1.47	1.5	1.54	1.55	1.55	1.56	1.39	1.22	0.97	0.84	0.7	0.7	0.7	0.79	0.77	0.75	0.72	0.71	0.69	0.69	0.71	0.73	0.76	0.77	0.8	0.82	0.83	0.85	0.9	0.94	0.97	1.01
805	1.49	1.48	1.44	1.42	1.45	1.5	1.57	1.69	1.76	1.79	1.82	1.8	1.79	1.8	1.82	1.83	1.87	1.87	1.87	1.84	1.83	1.85	1.64	1.43	1.25	1.07	0.86	0.87	0.87	0.85	0.81	0.76	0.73	0.72	0.71	0.73	0.75	0.77	0.8	0.83	0.87	0.9	0.93	0.96	0.97	1	1.04	1.1	1.18
806	1.53	1.59	1.62	1.6	1.61	1.6	1.61	1.6	1.62	1.6	1.59	1.55	1.56	1.55	1.53	1.55	1.57	1.55	1.53	1.53	1.52	1.61	1.54	1.41	1.28	1.05	0.81	0.72	0.69	0.64	0.66	0.61	0.55	0.52	0.51	0.52	0.55	0.57	0.6	0.62	0.63	0.66	0.71	0.75	0.8	0.82	0.83	0.83	0.84
807	1.35	1.37	1.34	1.33	1.34	1.32	1.31	1.3	1.32	1.31	1.31	1.33	1.37	1.35	1.34	1.33	1.18	0.99	0.81	0.65	0.55	0.55	0.54	0.55	0.56	0.49	0.45	0.44	0.43	0.43	0.44	0.48	0.51	0.54	0.57	0.6	0.62	0.65	0.68	0.72	0.75	0.78	0.78	0.79	0.8	0.81	0.84	0.89	0.93
808	1.84	1.88	1.87	1.87	1.87	1.85	1.81	1.78	1.74	1.66	1.6	1.55	1.53	1.52	1.56	1.42	1.26	1.09	0.93	0.74	0.76	0.8	0.82	0.84	0.83	0.78	0.74	0.72	0.71	0.72	0.74	0.77	0.79	0.81	0.83	0.86	0.88	0.91	0.95	0.99	1.01	1.05	1.08	1.1	1.11	1.11	1.12	1.13	1.14
809	1.6	1.59	1.52	1.47	1.42	1.41	1.42	1.47	1.49	1.51	1.54	1.58	1.52	1.47	1.43	1.35	1.3	1.4	1.45	1.45	1.33	1.18	0.99	0.83	0.74	0.77	0.76	0.74	0.72	0.69	0.68	0.68	0.69	0.71	0.73	0.77	0.84	0.9	0.94	1.01	1.07	1.1	1.14	1.18	1.2	1.21	1.24	1.27	1.3
810	1.37	1.38	1.37	1.37	1.4	1.43	1.43	1.44	1.45	1.41	1.39	1.42	1.43	1.46	1.46	1.45	1.41	1.38	1.36	1.41	1.3	1.16	1	0.87	0.71	0.71	0.7	0.7	0.64	0.59	0.56	0.55	0.56	0.59	0.62	0.64	0.66	0.68	0.68	0.69	0.71	0.74	0.78	0.83	0.88	0.92	0.98	1.03	1.09
811	1.51	1.58	1.58	1.6	1.58	1.57	1.53	1.53	1.56	1.59	1.57	1.57	1.58	1.56	1.56	1.55	1.4	1.21	1	0.82	0.71	0.7	0.71	0.72	0.68	0.61	0.56	0.54	0.53	0.52	0.53	0.55	0.57	0.59	0.63	0.66	0.68	0.7	0.71	0.73	0.75	0.77	0.8	0.83	0.87	0.9	0.92	0.94	0.96
812	1.54	1.53	1.53	1.57	1.61	1.66	1.71	1.76	1.78	1.76	1.77	1.81	1.8	1.78	1.79	1.83	1.59	1.38	1.13	0.95	0.71	0.72	0.7	0.74	0.69	0.66	0.63	0.62	0.6	0.59	0.6	0.62	0.66	0.73	0.81	0.88	0.92	0.96	0.98	0.99	1	1.01	1.04	1.05	1.04	1.05	1.07	1.09	1.13
813	1.44	1.51	1.54	1.59	1.65	1.69	1.73	1.75	1.75	1.69	1.67	1.65	1.68	1.71	1.74	1.72	1.69	1.65	1.51	1.31	1.14	0.92	0.76	0.71	0.73	0.7	0.74	0.69	0.65	0.62	0.6	0.59	0.59	0.61	0.63	0.65	0.69	0.72	0.75	0.78	0.81	0.83	0.84	0.85	0.88	0.93	0.99	1.08	1.18
814	1.77	1.77	1.79	1.81	1.8	1.83	1.88	1.91	1.96	1.94	1.86	1.79	1.73	1.66	1.64	1.67	1.67	1.67	1.68	1.71	1.74	1.59	1.41	1.23	1.07	0.88	0.88	0.9	0.9	0.86	0.82	0.79	0.76	0.77	0.78	0.79	0.81	0.83	0.84	0.84	0.84	0.84	0.83	0.83	0.86	0.9	0.94	1.01	1.07
815	1.77	1.77	1.79	1.81	1.8	1.83	1.88	1.91	1.96	1.94	1.86	1.79	1.73	1.66	1.64	1.67	1.67	1.67	1.68	1.71	1.74	1.59	1.41	1.23	1.05	0.85	0.85	0.86	0.86	0.83	0.8	0.76	0.74	0.74	0.76	0.8	0.83	0.87	0.89	0.91	0.94	0.96	0.99	1.02	1.06	1.09	1.12	1.15	1.21
816	1.31	1.33	1.38	1.38	1.35	1.33	1.27	1.19	1.12	1.12	1.15	1.17	1.24	1.3	1.25	1.2	1.17	1.12	1.11	1.14	1.17	1.07	1	0.88	0.78	0.71	0.73	0.7	0.68	0.63	0.57	0.53	0.52	0.53	0.56	0.57	0.6	0.64	0.68	0.71	0.76	0.78	0.77	0.77	0.77	0.79	0.83	0.87	0.93
817	1.41	1.44	1.49	1.52	1.56	1.51	1.46	1.45	1.43	1.4	1.43	1.48	1.48	1.3	1.13	0.93	0.75	0.59	0.6	0.59	0.59	0.56	0.51	0.47	0.46	0.46	0.46	0.48	0.51	0.53	0.56	0.59	0.61	0.63	0.66	0.69	0.72	0.74	0.74	0.75	0.76	0.78	0.8	0.85	0.89	0.94	0.97	0.99	0.98
818	1.49	1.47	1.42	1.43	1.48	1.52	1.5	1.49	1.49	1.46	1.41	1.42	1.44	1.46	1.49	1.52	1.54	1.6	1.69	1.52	1.38	1.19	1.02	0.78	0.8	0.77	0.75	0.69	0.64	0.6	0.58	0.59	0.61	0.63	0.66	0.68	0.73	0.78	0.85	0.92	0.99	1.06	1.11	1.15	1.21	1.25	1.28	1.32	1.34
819	1.87	1.9	1.87	1.79	1.74	1.68	1.65	1.61	1.59	1.6	1.63	1.64	1.63	1.65	1.65	1.69	1.75	1.85	1.87	1.77	1.49	1.24	0.97	0.78	0.69	0.7	0.66	0.63	0.56	0.51	0.5	0.51	0.53	0.56	0.59	0.64	0.68	0.73	0.78	0.84	0.88	0.91	0.95	0.99	1.01	1.06	1.11	1.17	1.21
820	1.87	1.9	1.87	1.79	1.74	1.68	1.65	1.61	1.59	1.6	1.63	1.64	1.63	1.65	1.65	1.69	1.75	1.85	1.87	1.77	1.49	1.24	1.01	0.83	0.76	0.77	0.73	0.68	0.61	0.55	0.54	0.55	0.58	0.61	0.65	0.69	0.72	0.76	0.8	0.85	0.91	0.96	1	1.02	1.05	1.06	1.13	1.2	1.28
821	1.52	1.55	1.6	1.62	1.66	1.72	1.75	1.75	1.75	1.76	1.75	1.74	1.72	1.7	1.71	1.76	1.85	1.66	1.48	1.24	1.02	0.77	0.78	0.76	0.76	0.7	0.64	0.6	0.58	0.58	0.59	0.6	0.63	0.69	0.74	0.82	0.9	0.98	1.04	1.08	1.09	1.09	1.07	1.06	1.05	1.03	1.04	1.05	1.06
822	1.33	1.35	1.35	1.36	1.39	1.37	1.37	1.37	1.37	1.38	1.38	1.37	1.36	1.35	1.34	1.34	1.25	1.1	0.93	0.71	0.55	0.52	0.54	0.54	0.59	0.58	0.53	0.49	0.47	0.47	0.47	0.48	0.5	0.53	0.58	0.64	0.69	0.74	0.78	0.8	0.81	0.83	0.86	0.87	0.89	0.9	0.89	0.84	0.82
823	1.37	1.41	1.34	1.37	1.38	1.46	1.46	1.45	1.41	1.34	1.26	1.22	1.25	1.14	1.05	0.88	0.77	0.61	0.6	0.6	0.62	0.55	0.51	0.48	0.46	0.45	0.47	0.49	0.52	0.53	0.56	0.58	0.6	0.62	0.65	0.67	0.69	0.72	0.76	0.82	0.88	0.95	1.01	1.04	1.07	1.09	1.1	1.12	1.14
824	1.66	1.7	1.7	1.68	1.66	1.61	1.59	1.57	1.55	1.55	1.55	1.51	1.49	1.5	1.49	1.46	1.46	1.44	1.47	1.29	1.1	0.88	0.75	0.57	0.6	0.63	0.68	0.65	0.62	0.62	0.64	0.68	0.71	0.75	0.78	0.8	0.84	0.87	0.9	0.93	0.96	0.97	1	1.01	1.03	1.07	1.11	1.16	1.23
825	1.54	1.55	1.59	1.63	1.64	1.63	1.67	1.69	1.73	1.75	1.77	1.72	1.65	1.59	1.55	1.52	1.54	1.54	1.53	1.58	1.61	1.44	1.28	1.14	0.97	0.79	0.76	0.75	0.71	0.65	0.6	0.58	0.57	0.59	0.61	0.65	0.69	0.74	0.78	0.82	0.85	0.89	0.92	0.97	1.01	1.04	1.08	1.12	1.17
826	1.54	1.57	1.59	1.65	1.67	1.71	1.7	1.68	1.67	1.71	1.74	1.76	1.79	1.8	1.76	1.71	1.7	1.63	1.58	1.41	1.2	0.97	0.82	0.66	0.66	0.67	0.67	0.67	0.65	0.62	0.61	0.62	0.65	0.69	0.72	0.76	0.82	0.86	0.89	0.93	0.95	0.94	0.94	0.93	0.95	0.95	0.96	0.99	1.04
827	1.38	1.37	1.37	1.36	1.35	1.35	1.36	1.38	1.42	1.44	1.46	1.44	1.43	1.41	1.4	1.43	1.48	1.54	1.58	1.6	1.53	1.37	1.2	1.05	0.91	0.78	0.73	0.67	0.6	0.54	0.53	0.55	0.58	0.62	0.67	0.73	0.77	0.79	0.82	0.85	0.86	0.9	0.93	0.96	1	1.03	1.06	1.09	1.14
828	1.58	1.61	1.57	1.55	1.55	1.54	1.54	1.53	1.54	1.54	1.55	1.57	1.62	1.65	1.68	1.69	1.51	1.31	1.01	0.82	0.62	0.64	0.66	0.78	0.79	0.79	0.77	0.76	0.76	0.78	0.82	0.86	0.88	0.92	0.95	0.97	1	1.02	1.04	1.08	1.15	1.23	1.27	1.31	1.33	1.34	1.32	1.35	1.35
829	1.49	1.47	1.43	1.41	1.41	1.42	1.41	1.42	1.43	1.44	1.46	1.49	1.48	1.48	1.47	1.31	1.17	1.05	0.85	0.68	0.7	0.68	0.66	0.7	0.7	0.65	0.62	0.6	0.58	0.55	0.55	0.56	0.59	0.62	0.65	0.68	0.71	0.75	0.78	0.81	0.83	0.83	0.84	0.84	0.83	0.84	0.85	0.85	0.85
830	1.24	1.21	1.21	1.2	1.2	1.17	1.17	1.16	1.16	1.18	1.2	1.23	1.25	1.27	1.27	1.3	1.32	1.32	1.3	1.17	1.02	0.83	0.73	0.61	0.6	0.59	0.62	0.56	0.52	0.51	0.51	0.53	0.57	0.61	0.64	0.67	0.71	0.76	0.8	0.85	0.9	0.94	0.97	0.97	0.99	1.03	1.05	1.03	1.05
831	1.65	1.64	1.59	1.53	1.49	1.51	1.49	1.48	1.51	1.57	1.59	1.6	1.46	1.32	1.16	1.02	0.89	0.88	0.84	0.79	0.73	0.66	0.63	0.63	0.64	0.67	0.69	0.72	0.75	0.77	0.79	0.81	0.82	0.84	0.83	0.82	0.83	0.85	0.87	0.91	0.94	0.98	1.02	1.05	1.05	1.07	1.08	1.09	1.13
832	1.71	1.67	1.64	1.63	1.63	1.64	1.69	1.46	1.26	1.09	0.92	0.73	0.79	0.82	0.8	0.75	0.7	0.68	0.67	0.64	0.63	0.61	0.57	0.55	0.55	0.56	0.58	0.6	0.62	0.62	0.61	0.61	0.61	0.61	0.62	0.65	0.66	0.66	0.68	0.7	0.73	0.76	0.79	0.82	0.84	0.85	0.85	0.86	0.89
833	1.58	1.54	1.56	1.58	1.58	1.6	1.61	1.59	1.63	1.65	1.64	1.67	1.51	1.32	1.16	1.01	0.82	0.8	0.78	0.74	0.7	0.69	0.7	0.72	0.75	0.78	0.79	0.81	0.82	0.83	0.85	0.88	0.89	0.92	0.95	0.99	1.03	1.07	1.13	1.18	1.23	1.27	1.32	1.33	1.33	1.34	1.34	1.35	1.37
834	1.31	1.32	1.33	1.33	1.3	1.29	1.29	1.28	1.26	1.27	1.31	1.18	1.03	0.9	0.77	0.59	0.57	0.58	0.56	0.52	0.5	0.46	0.44	0.44	0.46	0.45	0.45	0.46	0.48	0.5	0.53	0.56	0.6	0.63	0.64	0.65	0.67	0.66	0.65	0.68	0.71	0.74	0.78	0.82	0.83	0.84	0.84	0.82	0.8
835	1.24	1.25	1.26	1.24	1.21	1.2	1.2	1.19	1.19	1.21	1.24	1.12	0.98	0.84	0.72	0.53	0.52	0.55	0.55	0.52	0.53	0.49	0.46	0.46	0.47	0.46	0.46	0.47	0.49	0.51	0.54	0.57	0.62	0.64	0.64	0.64	0.65	0.64	0.63	0.66	0.7	0.73	0.77	0.8	0.82	0.83	0.83	0.81	0.79
836	1.36	1.37	1.39	1.41	1.43	1.44	1.45	1.47	1.44	1.44	1.45	1.45	1.42	1.44	1.44	1.42	1.36	1.23	1.08	0.96	0.87	0.8	0.8	0.81	0.77	0.71	0.65	0.61	0.56	0.53	0.51	0.5	0.51	0.53	0.56	0.6	0.65	0.68	0.71	0.76	0.8	0.82	0.85	0.9	0.92	0.94	0.96	0.99	1
837	1.46	1.49	1.51	1.54	1.57	1.58	1.61	1.64	1.66	1.69	1.73	1.74	1.73	1.7	1.65	1.63	1.6	1.57	1.55	1.64	1.67	1.56	1.43	1.28	0.97	0.73	0.63	0.6	0.58	0.62	0.66	0.68	0.69	0.71	0.73	0.76	0.8	0.85	0.88	0.88	0.87	0.84	0.81	0.79	0.8	0.79	0.81	0.83	0.87
838	1.4	1.45	1.5	1.51	1.51	1.55	1.53	1.53	1.55	1.57	1.53	1.55	1.54	1.6	1.59	1.44	1.24	1.04	0.82	0.63	0.59	0.57	0.56	0.52	0.5	0.5	0.52	0.56	0.61	0.66	0.72	0.77	0.82	0.85	0.88	0.9	0.93	0.96	1.02	1.07	1.12	1.16	1.17	1.18	1.19	1.2	1.22	1.25	1.29
839	1.46	1.49	1.53	1.55	1.56	1.58	1.56	1.54	1.54	1.5	1.48	1.44	1.43	1.47	1.5	1.53	1.55	1.41	1.21	0.99	0.83	0.71	0.7	0.68	0.71	0.67	0.62	0.61	0.61	0.62	0.65	0.68	0.72	0.77	0.83	0.87	0.91	0.95	0.97	0.98	1.01	1	1	1.02	1.05	1.04	1.07	1.11	1.13
840	1.58	1.56	1.54	1.5	1.49	1.51	1.53	1.52	1.53	1.51	1.51	1.58	1.66	1.81	1.9	1.72	1.48	1.27	0.98	0.75	0.73	0.69	0.61	0.56	0.53	0.53	0.54	0.56	0.58	0.59	0.61	0.64	0.67	0.7	0.74	0.78	0.81	0.84	0.9	0.96	1.02	1.08	1.14	1.17	1.2	1.22	1.24	1.28	1.31
841	1.48	1.51	1.55	1.57	1.58	1.57	1.56	1.56	1.58	1.58	1.58	1.55	1.52	1.48	1.47	1.48	1.52	1.57	1.45	1.32	1.19	1.04	0.88	0.89	0.86	0.8	0.75	0.68	0.62	0.58	0.57	0.58	0.61	0.65	0.7	0.73	0.77	0.82	0.86	0.91	0.96	0.98	0.98	0.99	1.02	1.06	1.12	1.19	1.26
842	1.3	1.33	1.35	1.36	1.39	1.45	1.51	1.53	1.56	1.58	1.6	1.61	1.61	1.55	1.53	1.51	1.49	1.47	1.57	1.63	1.63	1.66	1.51	1.33	1.15	0.99	0.76	0.74	0.68	0.62	0.56	0.55	0.55	0.57	0.59	0.64	0.67	0.7	0.73	0.73	0.73	0.75	0.77	0.8	0.83	0.85	0.86	0.87	0.87
843	1.42	1.52	1.54	1.52	1.54	1.54	1.51	1.46	1.45	1.43	1.42	1.42	1.42	1.39	1.42	1.45	1.49	1.33	1.24	1.09	0.94	0.8	0.85	0.85	0.83	0.8	0.75	0.73	0.72	0.74	0.77	0.82	0.84	0.84	0.82	0.79	0.78	0.81	0.85	0.88	0.9	0.92	0.91	0.9	0.94	0.96	0.98	1.01	1.06
844	1.31	1.33	1.35	1.35	1.36	1.37	1.37	1.38	1.39	1.4	1.44	1.46	1.46	1.46	1.47	1.47	1.48	1.51	1.54	1.58	1.63	1.45	1.29	1.1	0.93	0.73	0.77	0.79	0.8	0.77	0.73	0.67	0.61	0.58	0.57	0.58	0.59	0.61	0.65	0.68	0.7	0.72	0.75	0.77	0.79	0.83	0.87	0.9	0.94
845	1.82	1.8	1.74	1.68	1.64	1.56	1.49	1.48	1.5	1.46	1.51	1.56	1.53	1.51	1.51	1.51	1.31	1.18	1.01	0.89	0.71	0.72	0.7	0.68	0.61	0.57	0.54	0.52	0.51	0.51	0.51	0.52	0.55	0.59	0.63	0.66	0.71	0.73	0.77	0.8	0.83	0.87	0.88	0.87	0.87	0.88	0.88	0.91	0.94
846	1.25	1.3	1.34	1.38	1.41	1.41	1.4	1.4	1.39	1.39	1.42	1.47	1.54	1.59	1.65	1.68	1.67	1.63	1.6	1.57	1.56	1.43	1.26	1.1	0.95	0.79	0.78	0.78	0.78	0.76	0.73	0.7	0.69	0.69	0.69	0.71	0.74	0.77	0.8	0.84	0.89	0.92	0.94	0.96	0.98	0.99	1	1.03	1.06
847	1.37	1.38	1.41	1.43	1.44	1.48	1.48	1.5	1.51	1.48	1.47	1.5	1.5	1.51	1.53	1.53	1.51	1.52	1.53	1.55	1.54	1.35	1.2	1.01	0.79	0.65	0.69	0.66	0.66	0.68	0.67	0.65	0.64	0.64	0.64	0.66	0.67	0.68	0.7	0.72	0.74	0.78	0.82	0.86	0.9	0.93	0.94	0.93	0.95
848	1.2	1.21	1.2	1.2	1.2	1.2	1.2	1.22	1.24	1.27	1.29	1.31	1.34	1.34	1.37	1.38	1.38	1.41	1.45	1.47	1.49	1.55	1.52	1.37	1.23	1.1	0.94	0.81	0.79	0.76	0.71	0.68	0.66	0.66	0.68	0.7	0.73	0.75	0.78	0.81	0.84	0.88	0.93	0.97	0.99	1.02	1.04	1.06	1.08
849	1.44	1.48	1.51	1.54	1.58	1.64	1.67	1.7	1.7	1.64	1.6	1.61	1.59	1.61	1.63	1.63	1.62	1.63	1.64	1.66	1.64	1.43	1.27	1.09	0.89	0.72	0.76	0.7	0.66	0.65	0.64	0.61	0.6	0.61	0.61	0.62	0.64	0.66	0.68	0.7	0.73	0.76	0.81	0.85	0.89	0.93	0.94	0.94	0.95
850	1.51	1.51	1.5	1.5	1.51	1.52	1.52	1.5	1.48	1.48	1.5	1.52	1.54	1.55	1.52	1.51	1.48	1.44	1.38	1.39	1.35	1.15	0.99	0.85	0.7	0.6	0.64	0.68	0.72	0.71	0.66	0.65	0.63	0.61	0.61	0.62	0.64	0.66	0.7	0.74	0.77	0.81	0.86	0.9	0.94	0.99	1.04	1.08	1.14
851	1.26	1.33	1.4	1.48	1.56	1.56	1.53	1.5	1.46	1.45	1.51	1.58	1.61	1.62	1.6	1.55	1.5	1.47	1.5	1.54	1.55	1.55	1.56	1.39	1.22	1.01	0.88	0.76	0.78	0.79	0.85	0.85	0.83	0.81	0.81	0.82	0.83	0.85	0.86	0.88	0.91	0.93	0.96	0.99	1.02	1.05	1.07	1.11	1.16
852	1.45	1.48	1.51	1.54	1.57	1.57	1.57	1.58	1.59	1.61	1.63	1.56	1.49	1.41	1.34	1.27	1.3	1.34	1.37	1.39	1.4	1.3	1.13	0.95	0.76	0.65	0.62	0.61	0.62	0.63	0.59	0.56	0.56	0.56	0.58	0.6	0.62	0.64	0.67	0.69	0.71	0.75	0.8	0.85	0.89	0.93	0.94	0.94	0.95
853	1.63	1.65	1.67	1.7	1.73	1.74	1.72	1.7	1.68	1.64	1.6	1.59	1.58	1.6	1.65	1.68	1.67	1.66	1.61	1.55	1.56	1.46	1.31	1.18	1.02	0.84	0.78	0.77	0.74	0.74	0.69	0.67	0.65	0.66	0.68	0.71	0.75	0.79	0.82	0.83	0.84	0.85	0.86	0.87	0.89	0.92	0.96	0.99	1.03
854	1.48	1.48	1.49	1.51	1.51	1.53	1.51	1.49	1.48	1.48	1.48	1.51	1.53	1.55	1.57	1.56	1.55	1.56	1.59	1.61	1.64	1.63	1.45	1.25	1.01	0.84	0.69	0.68	0.69	0.72	0.67	0.63	0.6	0.58	0.59	0.62	0.64	0.68	0.71	0.74	0.76	0.79	0.82	0.86	0.89	0.93	0.95	0.98	0.99
855	1.75	1.77	1.81	1.83	1.86	1.86	1.83	1.79	1.76	1.7	1.65	1.63	1.61	1.62	1.66	1.69	1.67	1.66	1.62	1.57	1.59	1.49	1.35	1.22	1.04	0.85	0.78	0.76	0.72	0.71	0.66	0.63	0.61	0.62	0.64	0.67	0.71	0.76	0.79	0.81	0.82	0.83	0.84	0.85	0.88	0.92	0.96	1	1.03
856	1.54	1.53	1.53	1.55	1.47	1.42	1.41	1.45	1.41	1.43	1.43	1.42	1.38	1.38	1.38	1.46	1.5	1.56	1.41	1.29	1.14	0.97	0.77	0.77	0.73	0.66	0.6	0.55	0.51	0.48	0.47	0.48	0.49	0.51	0.53	0.55	0.57	0.58	0.6	0.64	0.69	0.74	0.8	0.84	0.88	0.9	0.93	0.95	0.96
857	1.26	1.25	1.26	1.28	1.29	1.35	1.4	1.44	1.47	1.51	1.52	1.56	1.58	1.57	1.54	1.5	1.47	1.44	1.4	1.18	1.02	0.85	0.74	0.63	0.68	0.7	0.7	0.65	0.62	0.6	0.59	0.59	0.62	0.63	0.64	0.67	0.68	0.69	0.71	0.72	0.74	0.75	0.77	0.8	0.88	0.94	1	1.06	1.11
858	1.42	1.41	1.39	1.46	1.48	1.53	1.54	1.58	1.57	1.61	1.59	1.61	1.58	1.53	1.49	1.49	1.48	1.47	1.51	1.56	1.44	1.3	1.16	0.95	0.75	0.71	0.68	0.66	0.66	0.62	0.57	0.54	0.54	0.55	0.57	0.61	0.63	0.67	0.7	0.74	0.78	0.8	0.81	0.82	0.84	0.85	0.88	0.9	0.92
859	1.56	1.58	1.56	1.52	1.5	1.48	1.48	1.46	1.38	1.35	1.32	1.32	1.36	1.48	1.53	1.59	1.63	1.66	1.68	1.71	1.53	1.32	1.07	0.89	0.7	0.7	0.7	0.71	0.66	0.63	0.6	0.6	0.64	0.68	0.73	0.77	0.81	0.84	0.87	0.91	0.93	0.95	0.96	0.97	0.98	0.96	0.96	0.94	0.96
860	1.58	1.57	1.54	1.5	1.46	1.41	1.37	1.39	1.39	1.46	1.51	1.36	1.21	1.04	0.8	0.57	0.53	0.5	0.52	0.52	0.52	0.53	0.52	0.48	0.47	0.45	0.46	0.47	0.48	0.5	0.52	0.55	0.57	0.6	0.64	0.68	0.7	0.74	0.77	0.79	0.81	0.84	0.85	0.86	0.88	0.89	0.92	0.95	0.98
861	1.56	1.49	1.48	1.46	1.44	1.43	1.45	1.46	1.52	1.6	1.7	1.77	1.83	1.8	1.76	1.73	1.74	1.72	1.76	1.81	1.62	1.41	1.18	0.97	0.77	0.76	0.72	0.72	0.67	0.61	0.56	0.53	0.51	0.51	0.54	0.57	0.63	0.69	0.75	0.78	0.82	0.84	0.85	0.86	0.87	0.87	0.87	0.87	0.88
862	1.41	1.41	1.46	1.49	1.54	1.56	1.59	1.54	1.5	1.45	1.44	1.38	1.35	1.32	1.31	1.31	1.33	1.38	1.42	1.46	1.43	1.3	1.12	0.92	0.77	0.65	0.62	0.61	0.63	0.59	0.57	0.58	0.59	0.6	0.63	0.65	0.69	0.72	0.75	0.79	0.84	0.88	0.92	0.98	1.02	1.06	1.09	1.12	1.14
863	1.65	1.65	1.64	1.61	1.56	1.52	1.53	1.58	1.6	1.64	1.66	1.67	1.65	1.65	1.66	1.71	1.74	1.81	1.89	1.67	1.45	1.2	0.97	0.71	0.71	0.65	0.66	0.59	0.53	0.51	0.5	0.52	0.54	0.57	0.6	0.63	0.66	0.67	0.69	0.71	0.73	0.75	0.78	0.79	0.81	0.82	0.84	0.85	0.88
864	1.2	1.24	1.3	1.35	1.39	1.45	1.43	1.35	1.24	1.21	1.2	1.23	1.22	1.14	1.01	0.84	0.7	0.67	0.7	0.73	0.73	0.68	0.6	0.54	0.49	0.44	0.42	0.4	0.4	0.41	0.42	0.44	0.47	0.48	0.47	0.48	0.5	0.52	0.55	0.59	0.64	0.68	0.71	0.74	0.77	0.78	0.8	0.82	0.86
865	1.22	1.24	1.21	1.21	1.21	1.22	1.21	1.21	1.21	1.22	1.23	1.25	1.26	1.29	1.33	1.34	1.19	1.05	0.9	0.73	0.58	0.59	0.6	0.6	0.6	0.59	0.56	0.55	0.54	0.54	0.55	0.57	0.6	0.63	0.66	0.69	0.7	0.72	0.74	0.77	0.79	0.81	0.83	0.85	0.86	0.87	0.89	0.91	0.94
866	1.52	1.53	1.5	1.49	1.47	1.51	1.55	1.59	1.6	1.65	1.65	1.65	1.64	1.62	1.59	1.54	1.5	1.49	1.53	1.63	1.51	1.37	1.2	1.02	0.75	0.74	0.72	0.69	0.62	0.58	0.54	0.52	0.53	0.56	0.58	0.61	0.63	0.65	0.67	0.7	0.73	0.76	0.8	0.83	0.86	0.9	0.93	0.95	0.95
867	1.33	1.33	1.33	1.32	1.33	1.33	1.33	1.33	1.32	1.32	1.36	1.38	1.41	1.51	1.56	1.39	1.27	1.08	0.86	0.61	0.54	0.45	0.46	0.44	0.5	0.55	0.58	0.61	0.63	0.66	0.71	0.74	0.75	0.75	0.73	0.74	0.77	0.82	0.86	0.91	0.94	0.97	1.01	1.03	1.08	1.1	1.13	1.14	1.18
868	1.51	1.54	1.51	1.49	1.47	1.51	1.55	1.58	1.61	1.65	1.65	1.64	1.63	1.61	1.58	1.54	1.52	1.5	1.53	1.64	1.51	1.37	1.2	1.03	0.75	0.74	0.71	0.68	0.61	0.58	0.54	0.51	0.52	0.55	0.58	0.6	0.63	0.65	0.67	0.69	0.72	0.75	0.79	0.83	0.86	0.89	0.92	0.93	0.94
869	1.44	1.39	1.38	1.36	1.34	1.36	1.38	1.41	1.45	1.5	1.5	1.49	1.5	1.47	1.43	1.43	1.42	1.43	1.47	1.48	1.31	1.19	1.01	0.86	0.72	0.71	0.68	0.66	0.62	0.57	0.57	0.57	0.59	0.59	0.6	0.63	0.65	0.68	0.7	0.74	0.77	0.82	0.88	0.95	1	1.05	1.09	1.12	1.14
870	1.24	1.21	1.21	1.2	1.2	1.17	1.17	1.16	1.16	1.18	1.2	1.23	1.25	1.27	1.27	1.3	1.32	1.32	1.3	1.17	1.02	0.85	0.72	0.6	0.59	0.58	0.59	0.55	0.53	0.55	0.57	0.61	0.64	0.67	0.69	0.71	0.72	0.75	0.76	0.77	0.8	0.81	0.83	0.86	0.89	0.91	0.94	1	1.05
871	1.44	1.42	1.45	1.49	1.51	1.5	1.39	1.19	0.96	0.75	0.58	0.54	0.53	0.51	0.56	0.61	0.64	0.64	0.66	0.59	0.52	0.49	0.46	0.46	0.46	0.46	0.47	0.47	0.48	0.49	0.5	0.5	0.51	0.53	0.54	0.56	0.57	0.59	0.6	0.63	0.65	0.67	0.7	0.74	0.77	0.8	0.85	0.89	0.93
872	1.58	1.67	1.72	1.75	1.78	1.73	1.68	1.65	1.6	1.6	1.66	1.49	1.36	1.22	1.03	0.84	0.88	0.87	0.84	0.82	0.79	0.75	0.73	0.71	0.71	0.72	0.74	0.75	0.78	0.8	0.81	0.82	0.85	0.86	0.86	0.86	0.84	0.82	0.8	0.8	0.81	0.83	0.86	0.88	0.89	0.9	0.91	0.94	0.97
873	0.77	0.65	0.65	0.64	0.58	0.51	0.44	0.39	0.37	0.37	0.37	0.37	0.37	0.38	0.38	0.37	0.37	0.38	0.38	0.39	0.4	0.4	0.4	0.4	0.4	0.4	0.41	0.42	0.44	0.44	0.46	0.48	0.51	0.54	0.59	0.63	0.67	0.7	0.74	0.77	0.8	0.84	0.83	0.83	0.83	0.81	0.8	0.82	0.85
874	1.08	1.07	1.13	1.18	1.16	1.18	1.23	1.18	1.18	1.18	1.2	1.1	1.01	0.87	0.77	0.67	0.66	0.63	0.6	0.57	0.5	0.45	0.43	0.45	0.47	0.49	0.51	0.54	0.55	0.57	0.6	0.63	0.67	0.69	0.74	0.78	0.81	0.84	0.86	0.86	0.86	0.88	0.89	0.9	0.93	0.96	0.99	1.03	1.08
875	1.44	1.51	1.56	1.6	1.62	1.64	1.66	1.64	1.64	1.68	1.71	1.72	1.76	1.75	1.7	1.72	1.77	1.68	1.52	1.34	1.14	0.91	0.82	0.82	0.83	0.79	0.75	0.72	0.7	0.7	0.72	0.75	0.78	0.83	0.87	0.91	0.94	0.97	0.99	1.02	1.03	1.05	1.07	1.08	1.08	1.06	1.05	1.03	1.03
876	1.63	1.65	1.64	1.65	1.64	1.62	1.64	1.68	1.73	1.7	1.69	1.7	1.69	1.62	1.67	1.7	1.68	1.7	1.54	1.37	1.11	0.94	0.73	0.71	0.66	0.68	0.63	0.56	0.53	0.51	0.52	0.53	0.57	0.6	0.64	0.67	0.69	0.71	0.74	0.76	0.76	0.79	0.8	0.8	0.82	0.84	0.85	0.87	0.9
877	1.33	1.32	1.31	1.29	1.26	1.23	1.22	1.21	1.22	1.27	1.28	1.29	1.28	1.33	1.14	0.98	0.79	0.71	0.56	0.6	0.6	0.62	0.55	0.49	0.44	0.43	0.43	0.44	0.46	0.48	0.51	0.54	0.58	0.62	0.66	0.69	0.71	0.73	0.75	0.77	0.8	0.81	0.83	0.84	0.85	0.85	0.86	0.85	0.87
878	1.52	1.61	1.69	1.8	1.86	1.87	1.84	1.79	1.69	1.59	1.58	1.6	1.62	1.67	1.6	1.42	1.22	1.03	0.87	0.82	0.8	0.77	0.74	0.68	0.63	0.61	0.62	0.64	0.66	0.69	0.74	0.78	0.82	0.86	0.91	0.95	1	1.06	1.1	1.16	1.21	1.26	1.29	1.34	1.36	1.39	1.42	1.44	1.45
879	1.48	1.51	1.55	1.57	1.58	1.57	1.56	1.56	1.58	1.58	1.58	1.55	1.52	1.48	1.47	1.48	1.52	1.57	1.45	1.32	1.17	1.03	0.86	0.86	0.83	0.79	0.72	0.66	0.61	0.58	0.56	0.55	0.56	0.58	0.61	0.65	0.69	0.74	0.78	0.82	0.85	0.88	0.91	0.93	0.95	0.98	1.04	1.11	1.18
880	1.56	1.56	1.58	1.58	1.57	1.6	1.62	1.46	1.28	1.07	0.9	0.73	0.73	0.73	0.76	0.73	0.7	0.69	0.69	0.68	0.69	0.7	0.71	0.73	0.76	0.79	0.82	0.85	0.87	0.9	0.93	0.96	1	1.04	1.08	1.1	1.13	1.14	1.16	1.18	1.2	1.22	1.23	1.25	1.28	1.3	1.32	1.38	1.39
881	1.64	1.64	1.67	1.66	1.65	1.69	1.71	1.53	1.37	1.15	0.95	0.76	0.75	0.72	0.74	0.7	0.67	0.66	0.65	0.65	0.66	0.66	0.68	0.7	0.72	0.75	0.79	0.82	0.85	0.89	0.92	0.95	0.99	1.04	1.07	1.1	1.13	1.15	1.18	1.21	1.24	1.27	1.28	1.3	1.33	1.34	1.36	1.41	1.41
882	1.29	1.33	1.34	1.31	1.32	1.35	1.33	1.29	1.26	1.21	1.13	1.12	1.13	1.17	1.2	1.25	1.26	1.26	1.2	1.16	1.1	1.09	1.07	0.97	0.88	0.74	0.65	0.57	0.61	0.62	0.68	0.65	0.62	0.59	0.59	0.59	0.6	0.63	0.67	0.71	0.75	0.8	0.84	0.88	0.91	0.92	0.93	0.95	0.97
883	1.61	1.62	1.63	1.58	1.51	1.45	1.38	1.36	1.37	1.43	1.54	1.63	1.69	1.52	1.35	1.09	0.89	0.69	0.72	0.73	0.75	0.7	0.65	0.6	0.57	0.56	0.55	0.55	0.54	0.52	0.5	0.52	0.53	0.57	0.62	0.69	0.76	0.83	0.88	0.93	0.95	0.95	0.96	0.97	0.99	1.02	1.07	1.1	1.14
884	1.29	1.3	1.32	1.3	1.3	1.32	1.39	1.41	1.48	1.46	1.45	1.36	1.34	1.35	1.4	1.48	1.52	1.33	1.13	0.92	0.73	0.6	0.64	0.69	0.72	0.68	0.65	0.64	0.63	0.65	0.68	0.72	0.76	0.8	0.85	0.89	0.91	0.93	0.95	1.01	1.03	1.04	1.04	1.06	1.06	1.08	1.15	1.23	1.31
885	1.37	1.41	1.34	1.37	1.38	1.46	1.46	1.45	1.41	1.34	1.26	1.22	1.25	1.14	1.05	0.89	0.75	0.6	0.62	0.62	0.63	0.59	0.55	0.51	0.49	0.48	0.5	0.52	0.55	0.6	0.67	0.72	0.77	0.82	0.84	0.87	0.9	0.94	0.99	1.06	1.12	1.18	1.24	1.28	1.34	1.39	1.42	1.45	1.47
886	1.4	1.38	1.38	1.39	1.39	1.42	1.46	1.5	1.52	1.55	1.6	1.61	1.59	1.59	1.57	1.62	1.5	1.36	1.22	1.01	0.8	0.73	0.71	0.67	0.69	0.63	0.59	0.56	0.55	0.56	0.57	0.61	0.65	0.7	0.77	0.83	0.88	0.91	0.93	0.94	0.97	0.99	1.02	1.06	1.09	1.13	1.16	1.22	1.27
887	1.36	1.37	1.39	1.41	1.43	1.44	1.45	1.47	1.44	1.44	1.45	1.45	1.42	1.44	1.44	1.42	1.36	1.23	1.08	0.85	0.74	0.65	0.66	0.68	0.74	0.71	0.68	0.62	0.58	0.57	0.56	0.58	0.6	0.62	0.65	0.68	0.71	0.75	0.8	0.84	0.87	0.89	0.9	0.86	0.82	0.8	0.8	0.81	0.87
888	1.71	1.69	1.66	1.62	1.62	1.63	1.63	1.61	1.65	1.64	1.66	1.68	1.69	1.69	1.68	1.69	1.73	1.54	1.38	1.21	1.04	0.85	0.91	0.92	0.92	0.88	0.82	0.76	0.72	0.7	0.68	0.68	0.68	0.7	0.74	0.77	0.81	0.84	0.86	0.9	0.94	1	1.08	1.17	1.27	1.35	1.42	1.47	1.5
889	1.71	1.69	1.66	1.62	1.62	1.63	1.63	1.61	1.65	1.64	1.66	1.68	1.69	1.69	1.68	1.69	1.73	1.54	1.38	1.14	0.96	0.76	0.79	0.79	0.84	0.8	0.76	0.73	0.71	0.7	0.71	0.73	0.77	0.82	0.88	0.92	0.95	0.96	0.98	1	1.03	1.07	1.13	1.17	1.21	1.28	1.34	1.39	1.47
890	1.42	1.42	1.41	1.42	1.42	1.4	1.36	1.33	1.38	1.4	1.35	1.38	1.41	1.2	1	0.85	0.67	0.54	0.58	0.61	0.61	0.6	0.54	0.47	0.45	0.45	0.47	0.5	0.57	0.62	0.65	0.69	0.72	0.73	0.74	0.76	0.79	0.8	0.82	0.82	0.83	0.86	0.88	0.9	0.96	1	1.01	1.02	1.03
891	1.75	1.75	1.7	1.64	1.59	1.52	1.45	1.45	1.45	1.42	1.45	1.5	1.47	1.46	1.45	1.45	1.26	1.11	0.95	0.85	0.69	0.7	0.7	0.69	0.62	0.58	0.55	0.53	0.52	0.53	0.53	0.54	0.56	0.6	0.63	0.66	0.71	0.74	0.77	0.8	0.84	0.87	0.89	0.89	0.89	0.9	0.9	0.92	0.96
892	1.61	1.61	1.62	1.63	1.62	1.62	1.62	1.63	1.66	1.69	1.7	1.71	1.71	1.72	1.73	1.72	1.71	1.69	1.66	1.59	1.39	1.17	0.96	0.81	0.68	0.67	0.67	0.68	0.62	0.57	0.56	0.56	0.58	0.61	0.63	0.65	0.68	0.7	0.73	0.76	0.79	0.81	0.83	0.86	0.92	0.99	1.07	1.17	1.26
893	1.56	1.49	1.48	1.46	1.44	1.43	1.45	1.46	1.52	1.6	1.7	1.77	1.83	1.8	1.76	1.73	1.74	1.72	1.76	1.81	1.62	1.41	1.2	1	0.78	0.77	0.72	0.68	0.63	0.59	0.55	0.55	0.57	0.6	0.62	0.66	0.69	0.71	0.73	0.77	0.8	0.85	0.88	0.91	0.94	0.99	1.05	1.13	1.19
894	1.57	1.57	1.57	1.56	1.51	1.49	1.48	1.48	1.53	1.63	1.71	1.7	1.65	1.61	1.55	1.53	1.58	1.68	1.77	1.84	1.64	1.44	1.2	0.95	0.75	0.75	0.73	0.73	0.7	0.66	0.65	0.67	0.69	0.71	0.72	0.75	0.77	0.82	0.88	0.96	1.01	1.07	1.11	1.16	1.2	1.25	1.3	1.33	1.34
895	1.27	1.29	1.33	1.38	1.41	1.44	1.45	1.46	1.45	1.44	1.41	1.4	1.41	1.43	1.47	1.53	1.42	1.27	1.13	0.98	0.82	0.8	0.79	0.76	0.72	0.68	0.65	0.63	0.62	0.62	0.63	0.63	0.64	0.66	0.68	0.7	0.73	0.78	0.85	0.91	0.98	1.02	1.03	1.02	1.02	1.02	1.01	1.01	1.04
896	1.25	1.3	1.34	1.38	1.41	1.41	1.4	1.4	1.39	1.39	1.42	1.47	1.54	1.59	1.65	1.68	1.67	1.63	1.6	1.57	1.56	1.43	1.26	1.1	0.94	0.78	0.77	0.77	0.76	0.72	0.68	0.63	0.6	0.61	0.64	0.67	0.69	0.72	0.75	0.76	0.79	0.83	0.85	0.88	0.91	0.93	0.95	0.98	1
897	1.41	1.41	1.46	1.49	1.54	1.56	1.59	1.54	1.5	1.45	1.44	1.38	1.35	1.32	1.31	1.31	1.33	1.38	1.42	1.46	1.43	1.3	1.12	0.93	0.78	0.68	0.7	0.71	0.74	0.7	0.66	0.63	0.63	0.64	0.66	0.69	0.71	0.72	0.74	0.79	0.83	0.88	0.94	0.98	1	1.04	1.03	1.06	1.06
898	1.54	1.61	1.62	1.66	1.67	1.68	1.66	1.65	1.62	1.61	1.62	1.58	1.58	1.62	1.65	1.65	1.71	1.54	1.38	1.18	1.03	0.84	0.86	0.84	0.82	0.76	0.71	0.67	0.66	0.67	0.71	0.76	0.82	0.87	0.92	0.97	1.01	1.05	1.07	1.09	1.09	1.1	1.11	1.12	1.14	1.18	1.22	1.26	1.3
899	1.57	1.56	1.48	1.42	1.36	1.34	1.35	1.39	1.45	1.37	1.23	1.09	0.91	0.75	0.75	0.76	0.73	0.73	0.66	0.59	0.52	0.47	0.44	0.42	0.41	0.42	0.42	0.43	0.44	0.46	0.47	0.49	0.51	0.55	0.58	0.61	0.64	0.69	0.73	0.77	0.81	0.86	0.9	0.93	0.99	1.04	1.1	1.16	1.19
900	1.33	1.35	1.34	1.34	1.39	1.38	1.37	1.43	1.5	1.53	1.58	1.64	1.67	1.7	1.7	1.72	1.72	1.7	1.68	1.6	1.44	1.27	1.05	0.88	0.76	0.72	0.68	0.68	0.63	0.59	0.57	0.57	0.57	0.59	0.62	0.65	0.68	0.72	0.76	0.78	0.8	0.82	0.84	0.87	0.92	0.97	1.02	1.09	1.13
901	1.62	1.67	1.72	1.75	1.76	1.75	1.76	1.75	1.77	1.8	1.87	1.9	1.92	1.89	1.88	1.86	1.63	1.39	1.21	0.99	0.76	0.75	0.73	0.69	0.65	0.58	0.55	0.53	0.53	0.53	0.55	0.56	0.57	0.59	0.6	0.62	0.64	0.68	0.7	0.74	0.78	0.8	0.83	0.84	0.86	0.88	0.9	0.91	0.92
902	1.67	1.67	1.62	1.57	1.54	1.51	1.52	1.54	1.58	1.61	1.64	1.61	1.6	1.59	1.63	1.45	1.3	1.11	0.91	0.72	0.74	0.74	0.75	0.74	0.69	0.65	0.62	0.6	0.59	0.59	0.6	0.62	0.64	0.68	0.74	0.8	0.85	0.91	0.97	1.02	1.06	1.1	1.11	1.13	1.17	1.2	1.23	1.29	1.31
903	1.84	1.86	1.86	1.84	1.82	1.78	1.78	1.75	1.7	1.66	1.67	1.67	1.68	1.75	1.81	1.82	1.81	1.83	1.62	1.41	1.23	1.01	0.8	0.81	0.82	0.8	0.83	0.81	0.8	0.79	0.79	0.79	0.81	0.83	0.85	0.88	0.91	0.93	0.95	0.98	1.02	1.05	1.1	1.14	1.16	1.18	1.2	1.23	1.28
904	1.52	1.55	1.6	1.62	1.66	1.72	1.75	1.75	1.75	1.76	1.75	1.74	1.72	1.7	1.71	1.76	1.85	1.66	1.48	1.22	1.01	0.76	0.79	0.78	0.82	0.76	0.69	0.65	0.63	0.62	0.63	0.65	0.66	0.69	0.74	0.79	0.84	0.89	0.94	0.98	1.02	1.07	1.12	1.15	1.19	1.21	1.25	1.28	1.32
905	1.26	1.28	1.29	1.33	1.45	1.49	1.54	1.56	1.57	1.57	1.58	1.58	1.63	1.63	1.64	1.7	1.8	1.59	1.41	1.23	1.06	0.82	0.83	0.82	0.8	0.71	0.67	0.64	0.63	0.65	0.68	0.71	0.75	0.81	0.86	0.9	0.94	0.99	1.01	1.04	1.1	1.13	1.15	1.21	1.24	1.27	1.32	1.34	1.33
906	1.53	1.5	1.47	1.45	1.45	1.45	1.45	1.45	1.45	1.47	1.51	1.56	1.64	1.73	1.77	1.72	1.5	1.27	1.07	0.88	0.74	0.75	0.75	0.7	0.64	0.58	0.54	0.51	0.49	0.49	0.5	0.53	0.57	0.62	0.67	0.72	0.76	0.79	0.83	0.86	0.89	0.92	0.96	1	1.06	1.13	1.17	1.2	1.24
907	1.77	1.78	1.77	1.72	1.67	1.64	1.58	1.54	1.49	1.43	1.39	1.35	1.38	1.42	1.45	1.49	1.55	1.54	1.55	1.58	1.58	1.42	1.27	1.11	0.95	0.82	0.83	0.85	0.86	0.86	0.86	0.88	0.92	0.98	1.04	1.08	1.11	1.13	1.13	1.13	1.17	1.19	1.21	1.26	1.31	1.36	1.43	1.49	1.53
908	1.41	1.38	1.4	1.44	1.47	1.51	1.5	1.47	1.46	1.45	1.43	1.45	1.45	1.46	1.45	1.44	1.41	1.39	1.38	1.2	1.04	0.88	0.76	0.62	0.66	0.67	0.66	0.61	0.56	0.53	0.52	0.53	0.55	0.59	0.63	0.67	0.71	0.73	0.73	0.72	0.73	0.73	0.75	0.78	0.82	0.87	0.9	0.93	0.96
909	1.39	1.39	1.33	1.27	1.24	1.22	1.23	1.3	1.35	1.4	1.42	1.45	1.52	1.53	1.53	1.73	1.63	1.44	1.27	1.11	0.77	0.74	0.71	0.68	0.65	0.59	0.54	0.51	0.51	0.54	0.57	0.6	0.63	0.68	0.71	0.74	0.76	0.78	0.77	0.76	0.76	0.8	0.82	0.86	0.89	0.89	0.87	0.86	0.85
910	1.38	1.37	1.37	1.36	1.35	1.35	1.36	1.38	1.42	1.44	1.46	1.44	1.43	1.41	1.4	1.43	1.48	1.54	1.58	1.6	1.53	1.37	1.2	1.05	0.93	0.83	0.79	0.75	0.68	0.62	0.6	0.6	0.62	0.64	0.67	0.68	0.7	0.72	0.75	0.8	0.85	0.92	1.01	1.05	1.09	1.15	1.17	1.14	1.14
911	1.41	1.41	1.41	1.42	1.4	1.44	1.48	1.47	1.49	1.49	1.52	1.51	1.35	1.23	1.07	0.89	0.72	0.69	0.63	0.58	0.55	0.51	0.49	0.49	0.49	0.51	0.53	0.54	0.56	0.58	0.6	0.62	0.65	0.68	0.7	0.73	0.77	0.81	0.85	0.89	0.94	0.99	1	1.02	1.05	1.08	1.13	1.18	1.21
912	1.53	1.55	1.56	1.57	1.54	1.49	1.47	1.46	1.49	1.49	1.37	1.23	1.08	0.88	0.75	0.75	0.71	0.66	0.62	0.56	0.5	0.47	0.46	0.47	0.49	0.51	0.53	0.55	0.57	0.58	0.58	0.58	0.58	0.6	0.63	0.66	0.7	0.74	0.76	0.77	0.78	0.78	0.77	0.79	0.82	0.84	0.88	0.94	0.96
913	1.53	1.55	1.56	1.57	1.54	1.49	1.47	1.46	1.49	1.49	1.37	1.23	1.08	0.9	0.77	0.77	0.73	0.69	0.64	0.57	0.51	0.47	0.44	0.44	0.46	0.49	0.54	0.59	0.62	0.65	0.69	0.7	0.71	0.73	0.75	0.76	0.79	0.83	0.88	0.92	0.96	1.01	1.04	1.06	1.09	1.12	1.14	1.15	1.13
914	1.43	1.47	1.48	1.51	1.52	1.46	1.41	1.36	1.32	1.3	1.36	1.36	1.4	1.43	1.47	1.44	1.3	1.15	0.99	0.79	0.62	0.59	0.61	0.62	0.64	0.65	0.65	0.6	0.56	0.55	0.54	0.56	0.58	0.62	0.66	0.7	0.74	0.76	0.78	0.8	0.82	0.83	0.85	0.86	0.89	0.92	0.96	1	1.07
915	0.71	0.6	0.59	0.58	0.56	0.52	0.46	0.42	0.4	0.39	0.39	0.41	0.42	0.42	0.42	0.41	0.42	0.42	0.42	0.42	0.43	0.42	0.42	0.42	0.42	0.43	0.45	0.46	0.47	0.49	0.51	0.55	0.59	0.61	0.63	0.65	0.66	0.68	0.71	0.74	0.77	0.81	0.85	0.88	0.9	0.91	0.91	0.88	0.86
916	1.62	1.67	1.69	1.71	1.71	1.72	1.69	1.67	1.61	1.55	1.54	1.52	1.5	1.35	1.22	0.99	0.8	0.62	0.62	0.58	0.58	0.56	0.54	0.51	0.5	0.5	0.51	0.53	0.54	0.55	0.58	0.61	0.64	0.68	0.74	0.79	0.84	0.86	0.88	0.88	0.9	0.91	0.92	0.94	0.99	1	1.02	1.03	1.01
917	1.57	1.54	1.53	1.51	1.51	1.52	1.5	1.34	1.18	0.97	0.83	0.75	0.78	0.79	0.83	0.79	0.73	0.66	0.63	0.6	0.58	0.57	0.58	0.6	0.63	0.66	0.68	0.71	0.73	0.75	0.77	0.8	0.83	0.86	0.9	0.94	0.96	0.98	0.98	0.99	0.99	1	1.01	1.08	1.09	1.1	1.13	1.16	1.15
918	1.32	1.35	1.36	1.39	1.42	1.46	1.49	1.55	1.58	1.59	1.61	1.64	1.64	1.66	1.66	1.65	1.66	1.75	1.55	1.4	1.24	1.05	0.8	0.82	0.79	0.74	0.69	0.64	0.6	0.58	0.58	0.6	0.64	0.68	0.73	0.77	0.83	0.89	0.94	1	1.06	1.1	1.15	1.19	1.24	1.3	1.35	1.38	1.41
919	1.52	1.5	1.54	1.59	1.62	1.61	1.49	1.27	1.05	0.84	0.66	0.62	0.62	0.57	0.61	0.65	0.65	0.65	0.65	0.58	0.51	0.48	0.45	0.45	0.45	0.45	0.46	0.46	0.47	0.47	0.48	0.49	0.5	0.52	0.54	0.55	0.56	0.58	0.6	0.62	0.65	0.67	0.7	0.74	0.77	0.8	0.86	0.9	0.94
920	1.56	1.61	1.69	1.71	1.73	1.74	1.74	1.74	1.77	1.76	1.77	1.76	1.74	1.7	1.67	1.62	1.42	1.24	1.03	0.88	0.74	0.75	0.73	0.73	0.68	0.63	0.59	0.58	0.58	0.59	0.61	0.64	0.68	0.72	0.76	0.79	0.83	0.85	0.85	0.86	0.86	0.87	0.89	0.91	0.94	1.01	1.05	1.08	1.11
921	1.3	1.27	1.25	1.26	1.29	1.29	1.28	1.3	1.3	1.28	1.31	1.31	1.27	1.2	1.17	1.09	0.95	0.86	0.8	0.7	0.61	0.62	0.59	0.56	0.51	0.5	0.47	0.46	0.47	0.49	0.51	0.55	0.6	0.65	0.68	0.73	0.77	0.8	0.83	0.85	0.87	0.9	0.92	0.93	0.95	0.96	0.95	0.94	0.92
922	1.52	1.53	1.59	1.64	1.62	1.65	1.63	1.59	1.52	1.5	1.46	1.47	1.49	1.55	1.39	1.22	1.04	0.84	0.66	0.68	0.67	0.66	0.65	0.59	0.54	0.52	0.5	0.51	0.52	0.55	0.56	0.59	0.61	0.62	0.62	0.63	0.65	0.69	0.74	0.79	0.85	0.89	0.9	0.92	0.93	0.96	0.97	1.01	1.04
923	1.26	1.28	1.29	1.34	1.38	1.42	1.43	1.47	1.46	1.31	1.17	1.02	0.88	0.73	0.73	0.71	0.69	0.62	0.57	0.53	0.5	0.49	0.48	0.49	0.49	0.5	0.51	0.53	0.55	0.58	0.61	0.66	0.69	0.73	0.76	0.78	0.8	0.83	0.87	0.89	0.93	0.97	0.99	1.01	1.04	1.06	1.07	1.1	1.13
924	1.59	1.51	1.43	1.36	1.29	1.24	1.21	1.22	1.26	1.26	1.23	1.28	1.32	1.34	1.43	1.33	1.19	0.99	0.87	0.67	0.73	0.73	0.76	0.72	0.68	0.62	0.59	0.58	0.58	0.59	0.62	0.66	0.7	0.75	0.8	0.85	0.91	0.96	1.03	1.11	1.18	1.2	1.21	1.21	1.24	1.28	1.32	1.35	1.36
925	1.36	1.33	1.3	1.28	1.27	1.32	1.37	1.41	1.46	1.52	1.53	1.55	1.58	1.58	1.62	1.62	1.58	1.52	1.32	1.09	0.84	0.73	0.62	0.62	0.6	0.66	0.61	0.56	0.55	0.56	0.56	0.58	0.61	0.65	0.68	0.72	0.76	0.8	0.87	0.91	0.95	0.97	0.99	0.98	1.02	1.05	1.07	1.1	1.11
926	1.75	1.75	1.7	1.64	1.59	1.52	1.45	1.45	1.45	1.42	1.45	1.5	1.47	1.46	1.45	1.45	1.26	1.11	0.95	0.85	0.67	0.66	0.65	0.64	0.57	0.55	0.54	0.55	0.57	0.59	0.6	0.62	0.64	0.65	0.67	0.69	0.73	0.78	0.83	0.88	0.91	0.93	0.95	0.97	0.96	0.99	1.03	1.08	1.12
927	1.48	1.48	1.43	1.47	1.45	1.43	1.4	1.44	1.44	1.43	1.42	1.43	1.46	1.43	1.44	1.32	1.19	0.96	0.85	0.72	0.7	0.66	0.67	0.6	0.55	0.54	0.53	0.53	0.54	0.56	0.59	0.61	0.62	0.66	0.69	0.72	0.75	0.79	0.82	0.85	0.89	0.93	0.96	0.99	1.02	1.02	1	1	1
928	1.57	1.52	1.49	1.46	1.46	1.47	1.48	1.52	1.56	1.61	1.61	1.65	1.66	1.67	1.65	1.62	1.41	1.23	1.05	0.92	0.78	0.8	0.8	0.78	0.75	0.69	0.63	0.6	0.58	0.58	0.61	0.66	0.7	0.74	0.74	0.74	0.74	0.74	0.75	0.77	0.82	0.88	0.96	1.04	1.14	1.22	1.27	1.32	1.36
929	1.33	1.36	1.34	1.36	1.41	1.5	1.53	1.59	1.6	1.61	1.59	1.62	1.63	1.61	1.61	1.58	1.38	1.18	0.95	0.8	0.67	0.65	0.63	0.68	0.63	0.58	0.56	0.56	0.54	0.55	0.56	0.6	0.63	0.67	0.7	0.72	0.73	0.76	0.79	0.83	0.86	0.9	0.93	0.95	0.97	0.99	0.99	0.99	1.02
930	1.4	1.42	1.42	1.44	1.46	1.49	1.5	1.54	1.53	1.52	1.5	1.51	1.51	1.53	1.59	1.6	1.46	1.24	1.01	0.77	0.6	0.58	0.58	0.59	0.57	0.53	0.5	0.5	0.5	0.5	0.5	0.5	0.52	0.54	0.56	0.58	0.62	0.64	0.67	0.71	0.75	0.78	0.81	0.81	0.83	0.87	0.93	0.98	1.04
931	1.39	1.37	1.37	1.41	1.38	1.35	1.36	1.35	1.32	1.34	1.36	1.25	1.07	0.91	0.72	0.57	0.56	0.61	0.62	0.66	0.64	0.6	0.56	0.55	0.55	0.55	0.57	0.58	0.62	0.67	0.72	0.77	0.83	0.87	0.92	0.96	1	1	1.02	1.01	1	1	1.02	1.03	1.03	1	1	0.99	1
932	1.56	1.56	1.58	1.58	1.57	1.6	1.62	1.46	1.28	1.07	0.89	0.71	0.7	0.66	0.67	0.64	0.61	0.59	0.59	0.6	0.61	0.62	0.64	0.66	0.68	0.69	0.74	0.77	0.81	0.85	0.89	0.91	0.95	0.99	1.03	1.07	1.1	1.14	1.17	1.2	1.22	1.25	1.25	1.25	1.27	1.28	1.29	1.31	1.35
933	1.51	1.58	1.58	1.6	1.58	1.57	1.53	1.53	1.56	1.59	1.57	1.57	1.58	1.56	1.56	1.55	1.4	1.21	1	0.85	0.75	0.75	0.77	0.8	0.76	0.72	0.67	0.62	0.59	0.58	0.57	0.59	0.62	0.66	0.67	0.7	0.74	0.78	0.82	0.87	0.91	0.94	0.97	1.02	1.07	1.13	1.19	1.27	1.31
934	1.49	1.59	1.58	1.61	1.59	1.54	1.53	1.55	1.56	1.58	1.61	1.63	1.63	1.59	1.41	1.22	1	0.83	0.69	0.7	0.69	0.71	0.67	0.63	0.59	0.58	0.58	0.58	0.6	0.61	0.62	0.64	0.66	0.67	0.69	0.72	0.76	0.8	0.86	0.92	0.96	1	1.02	1.04	1.04	1.05	1.05	1.04	1.04
935	1.74	1.72	1.7	1.66	1.65	1.65	1.65	1.64	1.68	1.67	1.69	1.72	1.73	1.72	1.73	1.74	1.79	1.61	1.43	1.24	1.05	0.86	0.91	0.92	0.92	0.88	0.81	0.74	0.7	0.68	0.66	0.66	0.67	0.69	0.72	0.76	0.8	0.83	0.86	0.89	0.94	1	1.08	1.18	1.29	1.37	1.45	1.5	1.54
936	1.74	1.72	1.7	1.66	1.65	1.65	1.65	1.64	1.68	1.67	1.69	1.72	1.73	1.72	1.73	1.74	1.79	1.61	1.43	1.2	1	0.78	0.81	0.8	0.83	0.8	0.75	0.71	0.69	0.69	0.69	0.72	0.77	0.82	0.87	0.92	0.94	0.96	0.98	1	1.03	1.07	1.13	1.16	1.21	1.28	1.34	1.39	1.47
937	1.82	1.8	1.74	1.68	1.64	1.56	1.49	1.48	1.5	1.46	1.51	1.56	1.53	1.51	1.51	1.51	1.31	1.18	1.01	0.9	0.7	0.69	0.66	0.64	0.56	0.55	0.54	0.54	0.56	0.57	0.59	0.61	0.64	0.65	0.67	0.69	0.73	0.77	0.82	0.88	0.91	0.92	0.93	0.95	0.95	0.98	1.02	1.08	1.12
938	1.6	1.61	1.63	1.64	1.64	1.64	1.6	1.57	1.58	1.61	1.67	1.8	1.93	2.01	2.1	1.86	1.56	1.25	0.94	0.69	0.73	0.76	0.78	0.82	0.76	0.71	0.68	0.66	0.65	0.66	0.67	0.68	0.7	0.73	0.77	0.82	0.87	0.92	0.96	1	1.05	1.09	1.14	1.19	1.21	1.23	1.25	1.27	1.3
939	1.42	1.48	1.5	1.54	1.52	1.49	1.49	1.51	1.53	1.54	1.57	1.6	1.6	1.55	1.38	1.18	0.95	0.78	0.65	0.67	0.68	0.7	0.66	0.61	0.58	0.57	0.57	0.58	0.59	0.61	0.62	0.64	0.65	0.66	0.68	0.71	0.75	0.79	0.85	0.92	0.95	0.99	1.02	1.03	1.02	1.05	1.05	1.04	1.03
940	1.37	1.29	1.31	1.31	1.35	1.36	1.41	1.41	1.37	1.33	1.36	1.35	1.34	1.34	1.31	1.11	0.94	0.76	0.69	0.62	0.67	0.69	0.73	0.69	0.64	0.62	0.6	0.6	0.59	0.6	0.62	0.66	0.69	0.73	0.77	0.8	0.82	0.86	0.89	0.92	0.95	0.99	1.02	1.05	1.09	1.11	1.11	1.11	1.09
941	1.59	1.58	1.55	1.53	1.49	1.46	1.43	1.43	1.37	1.32	1.28	1.27	1.27	1.32	1.31	1.14	0.95	0.76	0.57	0.45	0.48	0.52	0.57	0.6	0.6	0.58	0.56	0.51	0.5	0.5	0.52	0.54	0.58	0.63	0.67	0.71	0.76	0.8	0.83	0.85	0.88	0.9	0.93	0.97	1.02	1.06	1.09	1.12	1.15
942	1.54	1.61	1.62	1.66	1.67	1.68	1.66	1.65	1.62	1.61	1.62	1.58	1.58	1.62	1.65	1.65	1.71	1.54	1.38	1.19	1.01	0.81	0.82	0.8	0.79	0.76	0.74	0.72	0.71	0.72	0.74	0.76	0.8	0.84	0.9	0.95	0.99	1.01	1.03	1.04	1.05	1.05	1.06	1.07	1.1	1.13	1.15	1.18	1.21
943	1.33	1.35	1.34	1.34	1.39	1.38	1.37	1.43	1.5	1.53	1.58	1.64	1.67	1.7	1.7	1.72	1.72	1.7	1.68	1.6	1.44	1.27	1.06	0.89	0.77	0.74	0.71	0.71	0.67	0.62	0.6	0.6	0.61	0.63	0.67	0.7	0.73	0.78	0.81	0.85	0.89	0.92	0.94	0.96	0.97	0.99	1.01	1.04	1.08
944	1.33	1.36	1.38	1.44	1.46	1.41	1.37	1.36	1.33	1.3	1.33	1.33	1.33	1.33	1.36	1.25	1.11	0.97	0.83	0.68	0.66	0.65	0.64	0.6	0.56	0.52	0.48	0.46	0.47	0.49	0.52	0.56	0.59	0.63	0.66	0.69	0.73	0.76	0.8	0.84	0.87	0.89	0.93	0.97	1	1.04	1.08	1.1	1.11
945	1.67	1.67	1.62	1.57	1.54	1.51	1.52	1.54	1.58	1.61	1.64	1.61	1.6	1.59	1.63	1.45	1.3	1.11	0.93	0.74	0.77	0.78	0.8	0.79	0.75	0.7	0.65	0.62	0.6	0.6	0.62	0.67	0.73	0.77	0.83	0.87	0.92	0.95	0.99	1	1.02	1.03	1.03	1.04	1.05	1.09	1.13	1.19	1.25
946	1.46	1.45	1.5	1.35	1.22	1.1	0.96	0.79	0.8	0.78	0.75	0.7	0.67	0.66	0.65	0.65	0.64	0.65	0.65	0.66	0.67	0.69	0.71	0.73	0.77	0.81	0.86	0.91	0.95	0.99	1.01	1.03	1.05	1.06	1.07	1.07	1.07	1.05	1.05	1.05	1.04	1.07	1.12	1.16	1.2	1.25	1.29	1.3	1.32
947	1.57	1.57	1.53	1.51	1.51	1.51	1.5	1.52	1.56	1.6	1.65	1.71	1.73	1.76	1.76	1.74	1.51	1.34	1.13	0.93	0.79	0.82	0.81	0.82	0.82	0.78	0.76	0.74	0.72	0.73	0.75	0.78	0.82	0.85	0.88	0.92	0.95	0.98	1.02	1.04	1.07	1.08	1.11	1.13	1.15	1.17	1.2	1.21	1.22
948	1.38	1.39	1.39	1.38	1.38	1.39	1.36	1.38	1.4	1.4	1.4	1.42	1.43	1.45	1.5	1.37	1.24	1.08	0.96	0.82	0.83	0.82	0.8	0.72	0.66	0.61	0.58	0.58	0.6	0.62	0.65	0.7	0.75	0.8	0.84	0.88	0.9	0.94	0.97	1	1.04	1.08	1.1	1.1	1.12	1.13	1.17	1.2	1.24
949	1.2	1.2	1.25	1.27	1.26	1.27	1.28	1.27	1.28	1.29	1.19	1.1	1.01	0.94	0.81	0.81	0.78	0.73	0.65	0.6	0.53	0.47	0.43	0.42	0.41	0.43	0.45	0.46	0.48	0.5	0.53	0.56	0.6	0.64	0.67	0.68	0.7	0.71	0.71	0.7	0.71	0.71	0.71	0.73	0.77	0.79	0.8	0.82	0.85
950	1.39	1.39	1.37	1.38	1.4	1.39	1.41	1.41	1.43	1.41	1.43	1.41	1.43	1.47	1.55	1.64	1.49	1.33	1.11	0.95	0.74	0.75	0.75	0.75	0.7	0.65	0.6	0.57	0.56	0.55	0.57	0.6	0.64	0.67	0.71	0.75	0.8	0.83	0.87	0.91	0.95	0.98	1.01	1.04	1.08	1.13	1.16	1.19	1.23
951	1.7	1.69	1.63	1.57	1.51	1.48	1.43	1.41	1.41	1.42	1.43	1.41	1.27	1.1	0.92	0.81	0.72	0.73	0.73	0.73	0.66	0.61	0.56	0.54	0.52	0.52	0.52	0.53	0.54	0.58	0.62	0.68	0.73	0.77	0.8	0.84	0.87	0.9	0.93	0.98	1	1.06	1.13	1.17	1.19	1.22	1.21	1.2	1.21
952	1.47	1.49	1.49	1.52	1.51	1.51	1.5	1.49	1.46	1.44	1.45	1.44	1.47	1.48	1.48	1.46	1.5	1.34	1.2	1.02	0.92	0.77	0.79	0.79	0.8	0.76	0.71	0.67	0.63	0.63	0.65	0.7	0.76	0.83	0.9	0.96	1.03	1.08	1.15	1.19	1.23	1.28	1.31	1.34	1.37	1.38	1.38	1.4	1.42
953	1.52	1.55	1.57	1.58	1.55	1.57	1.62	1.65	1.65	1.65	1.63	1.58	1.54	1.56	1.59	1.64	1.68	1.52	1.33	1.09	0.91	0.7	0.69	0.67	0.69	0.63	0.59	0.57	0.56	0.56	0.57	0.6	0.62	0.65	0.67	0.7	0.74	0.78	0.82	0.85	0.88	0.91	0.93	0.96	0.97	0.99	1.01	1.07	1.12
954	1.47	1.43	1.37	1.41	1.42	1.37	1.32	1.3	1.3	1.33	1.38	1.42	1.41	1.37	1.34	1.34	1.37	1.48	1.39	1.24	1.05	0.83	0.56	0.52	0.51	0.53	0.56	0.59	0.57	0.57	0.59	0.6	0.62	0.65	0.69	0.71	0.74	0.76	0.79	0.82	0.85	0.88	0.89	0.9	0.92	0.94	0.98	1.02	1.07
955	1.46	1.43	1.43	1.43	1.4	1.39	1.42	1.41	1.46	1.49	1.55	1.6	1.67	1.68	1.7	1.67	1.45	1.22	0.99	0.77	0.56	0.52	0.52	0.54	0.54	0.57	0.59	0.59	0.61	0.65	0.7	0.76	0.8	0.83	0.86	0.87	0.88	0.91	0.94	0.96	0.99	1.03	1.05	1.08	1.1	1.13	1.18	1.22	1.23
956	1.41	1.42	1.36	1.28	1.25	1.25	1.29	1.35	1.42	1.47	1.48	1.51	1.58	1.58	1.57	1.78	1.67	1.48	1.32	1.17	0.81	0.76	0.72	0.68	0.63	0.59	0.56	0.57	0.61	0.65	0.69	0.71	0.72	0.75	0.74	0.74	0.77	0.8	0.8	0.83	0.85	0.87	0.87	0.88	0.92	0.94	0.94	0.96	0.96
957	1.74	1.74	1.73	1.72	1.7	1.67	1.67	1.68	1.66	1.67	1.69	1.67	1.63	1.62	1.58	1.59	1.44	1.28	1.07	0.93	0.75	0.75	0.75	0.76	0.75	0.73	0.71	0.72	0.74	0.77	0.79	0.83	0.87	0.91	0.94	0.98	1.01	1.04	1.06	1.09	1.11	1.15	1.18	1.23	1.27	1.33	1.37	1.41	1.44
958	1.46	1.46	1.44	1.45	1.45	1.46	1.47	1.46	1.48	1.53	1.37	1.2	1.04	0.84	0.63	0.64	0.65	0.63	0.61	0.58	0.53	0.49	0.47	0.46	0.44	0.44	0.43	0.43	0.47	0.52	0.58	0.63	0.67	0.69	0.7	0.7	0.7	0.71	0.73	0.74	0.77	0.8	0.84	0.87	0.89	0.9	0.91	0.91	0.92
959	1.66	1.69	1.71	1.7	1.7	1.68	1.67	1.68	1.7	1.68	1.65	1.65	1.66	1.63	1.67	1.5	1.34	1.11	0.89	0.69	0.7	0.64	0.64	0.62	0.56	0.52	0.5	0.49	0.49	0.5	0.51	0.52	0.56	0.6	0.64	0.69	0.75	0.8	0.84	0.89	0.92	0.95	0.97	1.01	1.04	1.07	1.09	1.14	1.18
960	1.42	1.46	1.46	1.45	1.47	1.46	1.44	1.43	1.44	1.44	1.45	1.45	1.45	1.45	1.44	1.42	1.21	1.06	0.9	0.73	0.63	0.72	0.72	0.71	0.71	0.64	0.59	0.55	0.53	0.53	0.53	0.55	0.56	0.58	0.6	0.63	0.65	0.68	0.71	0.73	0.76	0.78	0.8	0.83	0.85	0.86	0.88	0.89	0.9
961	1.34	1.37	1.41	1.41	1.43	1.44	1.45	1.47	1.51	1.53	1.53	1.53	1.54	1.52	1.51	1.49	1.49	1.48	1.52	1.48	1.33	1.15	1	0.84	0.73	0.72	0.72	0.7	0.65	0.6	0.57	0.57	0.58	0.59	0.62	0.66	0.69	0.72	0.75	0.75	0.76	0.77	0.78	0.81	0.88	0.92	0.95	0.97	0.99
962	1.26	1.33	1.37	1.42	1.45	1.44	1.44	1.43	1.42	1.39	1.38	1.42	1.48	1.52	1.39	1.26	1.1	0.93	0.79	0.8	0.78	0.75	0.71	0.67	0.64	0.62	0.62	0.63	0.66	0.7	0.75	0.81	0.87	0.93	1	1.05	1.1	1.13	1.15	1.15	1.15	1.14	1.15	1.17	1.19	1.21	1.23	1.25	1.27
963	1.58	1.57	1.54	1.5	1.46	1.41	1.37	1.39	1.39	1.46	1.51	1.36	1.21	1.04	0.8	0.57	0.56	0.5	0.5	0.5	0.5	0.48	0.51	0.5	0.48	0.48	0.48	0.48	0.48	0.48	0.49	0.5	0.51	0.54	0.57	0.61	0.65	0.7	0.74	0.77	0.78	0.81	0.83	0.88	0.95	0.98	1	1.02	1.03
964	1.92	1.91	1.87	1.85	1.82	1.79	1.79	1.79	1.76	1.75	1.54	1.33	1.11	0.91	0.75	0.78	0.81	0.84	0.86	0.83	0.77	0.71	0.68	0.65	0.62	0.61	0.6	0.6	0.63	0.66	0.7	0.75	0.79	0.83	0.87	0.92	0.96	0.99	1.02	1.03	1.04	1.06	1.08	1.12	1.17	1.22	1.26	1.32	1.33
965	1.22	1.24	1.3	1.31	1.35	1.36	1.37	1.4	1.42	1.43	1.48	1.52	1.51	1.54	1.55	1.58	1.4	1.27	1.02	0.87	0.65	0.66	0.63	0.68	0.62	0.59	0.55	0.53	0.53	0.54	0.56	0.58	0.61	0.64	0.67	0.69	0.71	0.75	0.78	0.81	0.86	0.89	0.92	0.94	0.96	0.99	1.02	1.04	1.09
966	1.49	1.47	1.42	1.43	1.48	1.52	1.5	1.49	1.49	1.46	1.41	1.42	1.44	1.46	1.49	1.52	1.54	1.6	1.69	1.52	1.38	1.23	1.06	0.83	0.85	0.82	0.77	0.71	0.65	0.62	0.62	0.64	0.68	0.72	0.75	0.78	0.81	0.85	0.89	0.94	0.98	1.03	1.06	1.1	1.13	1.15	1.16	1.19	1.21
967	1.29	1.15	0.99	0.78	0.58	0.61	0.63	0.62	0.61	0.6	0.54	0.48	0.45	0.44	0.44	0.44	0.44	0.45	0.46	0.48	0.49	0.51	0.52	0.53	0.54	0.55	0.56	0.57	0.57	0.58	0.6	0.6	0.62	0.61	0.61	0.6	0.6	0.61	0.63	0.64	0.68	0.72	0.73	0.77	0.8	0.85	0.88	0.93	0.95
968	1.44	1.45	1.41	1.44	1.5	1.53	1.56	1.61	1.63	1.63	1.63	1.65	1.63	1.67	1.49	1.31	1.08	0.92	0.71	0.71	0.69	0.69	0.66	0.61	0.57	0.56	0.54	0.53	0.54	0.54	0.56	0.59	0.62	0.66	0.69	0.71	0.74	0.76	0.79	0.82	0.85	0.87	0.87	0.9	0.95	0.98	1.02	1.06	1.05
969	1.33	1.3	1.26	1.23	1.23	1.22	1.27	1.31	1.34	1.35	1.39	1.44	1.27	1.12	0.91	0.76	0.59	0.59	0.58	0.64	0.58	0.53	0.49	0.48	0.47	0.46	0.47	0.47	0.49	0.49	0.51	0.53	0.54	0.54	0.56	0.59	0.62	0.67	0.7	0.75	0.78	0.82	0.84	0.89	0.92	0.91	0.9	0.93	0.96
970	1.46	1.43	1.44	1.47	1.49	1.49	1.5	1.47	1.45	1.46	1.52	1.55	1.57	1.61	1.57	1.35	1.16	0.96	0.8	0.68	0.7	0.7	0.73	0.7	0.65	0.63	0.63	0.63	0.64	0.66	0.69	0.7	0.75	0.8	0.85	0.9	0.96	0.99	1	0.99	0.96	0.93	0.92	0.93	0.98	1.05	1.09	1.14	1.18
971	1.76	1.79	1.83	1.86	1.9	1.89	1.87	1.87	1.82	1.74	1.69	1.65	1.61	1.61	1.66	1.51	1.36	1.16	1.01	0.82	0.83	0.8	0.8	0.73	0.66	0.61	0.57	0.56	0.54	0.54	0.57	0.62	0.66	0.71	0.77	0.82	0.85	0.9	0.93	0.95	0.96	0.98	0.98	0.99	1.02	1.07	1.11	1.15	1.2
972	1.52	1.55	1.56	1.54	1.51	1.45	1.4	1.36	1.32	1.29	1.31	1.31	1.34	1.37	1.38	1.26	1.16	1.02	0.89	0.77	0.76	0.71	0.67	0.6	0.55	0.52	0.51	0.51	0.52	0.54	0.57	0.61	0.64	0.67	0.71	0.75	0.8	0.84	0.88	0.93	0.97	0.98	1.01	1.06	1.08	1.09	1.11	1.13	1.14
973	1.52	1.55	1.57	1.58	1.55	1.57	1.62	1.65	1.65	1.65	1.63	1.58	1.54	1.56	1.59	1.64	1.68	1.52	1.33	1.11	0.92	0.71	0.71	0.7	0.71	0.67	0.65	0.64	0.65	0.68	0.71	0.74	0.78	0.81	0.83	0.85	0.87	0.88	0.9	0.91	0.92	0.93	0.95	0.94	0.94	0.95	0.96	0.96	1
974	1.53	1.6	1.62	1.66	1.65	1.62	1.56	1.52	1.51	1.51	1.52	1.52	1.55	1.57	1.42	1.26	1.06	0.88	0.72	0.72	0.7	0.68	0.67	0.62	0.59	0.58	0.6	0.62	0.64	0.67	0.72	0.77	0.81	0.86	0.89	0.9	0.92	0.93	0.96	0.99	1.04	1.09	1.15	1.19	1.23	1.27	1.29	1.3	1.3
975	1.58	1.6	1.62	1.62	1.6	1.53	1.5	1.51	1.53	1.55	1.55	1.53	1.47	1.46	1.5	1.61	1.47	1.35	1.2	0.98	0.76	0.78	0.76	0.72	0.72	0.7	0.67	0.65	0.65	0.64	0.63	0.63	0.64	0.65	0.66	0.69	0.71	0.74	0.76	0.78	0.79	0.79	0.77	0.76	0.78	0.79	0.83	0.88	0.93
976	1.36	1.34	1.31	1.3	1.29	1.27	1.27	1.3	1.33	1.37	1.39	1.41	1.44	1.48	1.54	1.62	1.47	1.34	1.19	0.94	0.73	0.72	0.7	0.67	0.7	0.64	0.62	0.59	0.57	0.56	0.56	0.56	0.56	0.57	0.58	0.59	0.61	0.63	0.64	0.65	0.66	0.67	0.67	0.69	0.71	0.74	0.78	0.81	0.84
977	1.39	1.34	1.18	1.04	0.89	0.71	0.59	0.64	0.65	0.66	0.7	0.68	0.59	0.51	0.46	0.43	0.4	0.38	0.37	0.37	0.36	0.36	0.38	0.39	0.41	0.43	0.46	0.49	0.51	0.53	0.56	0.58	0.6	0.63	0.66	0.68	0.7	0.73	0.76	0.79	0.82	0.85	0.86	0.87	0.88	0.89	0.89	0.91	0.93
978	1.36	1.33	1.3	1.28	1.27	1.32	1.37	1.41	1.46	1.52	1.53	1.55	1.58	1.58	1.62	1.62	1.58	1.52	1.32	1.09	0.85	0.74	0.62	0.65	0.66	0.71	0.66	0.6	0.56	0.53	0.53	0.54	0.59	0.64	0.7	0.76	0.81	0.85	0.88	0.91	0.93	0.97	0.99	1.03	1.08	1.13	1.18	1.24	1.28
979	1.59	1.6	1.59	1.53	1.51	1.51	1.5	1.52	1.54	1.52	1.5	1.51	1.54	1.56	1.66	1.5	1.33	1.14	0.96	0.74	0.77	0.75	0.73	0.67	0.61	0.56	0.54	0.54	0.54	0.55	0.58	0.61	0.65	0.7	0.74	0.76	0.8	0.85	0.88	0.92	0.96	0.98	1	1.03	1.05	1.09	1.13	1.14	1.16
980	1.39	1.37	1.37	1.41	1.38	1.35	1.36	1.35	1.32	1.34	1.36	1.25	1.07	0.91	0.72	0.56	0.56	0.62	0.64	0.67	0.66	0.62	0.57	0.55	0.53	0.53	0.53	0.54	0.58	0.61	0.64	0.68	0.73	0.76	0.81	0.88	0.94	0.96	1	1.04	1.06	1.06	1.06	1.03	1	0.97	0.93	0.89	0.9
981	1.47	1.45	1.42	1.42	1.47	1.56	1.68	1.76	1.77	1.72	1.68	1.6	1.57	1.56	1.59	1.65	1.72	1.56	1.39	1.19	1	0.8	0.82	0.81	0.82	0.77	0.73	0.69	0.67	0.67	0.67	0.68	0.7	0.73	0.74	0.76	0.78	0.81	0.84	0.9	0.92	0.97	1.03	1.08	1.14	1.23	1.3	1.37	1.4
982	1.47	1.45	1.42	1.42	1.47	1.56	1.68	1.76	1.77	1.72	1.68	1.6	1.57	1.56	1.59	1.65	1.72	1.56	1.39	1.19	0.96	0.75	0.76	0.75	0.75	0.73	0.69	0.65	0.65	0.65	0.66	0.69	0.7	0.73	0.75	0.78	0.81	0.84	0.87	0.91	0.94	0.96	0.99	1	1.01	1.02	1.03	1.06	1.1
983	1.64	1.64	1.67	1.66	1.65	1.69	1.71	1.53	1.37	1.15	0.95	0.75	0.73	0.68	0.68	0.63	0.59	0.57	0.57	0.58	0.6	0.62	0.64	0.66	0.68	0.71	0.75	0.78	0.81	0.85	0.88	0.9	0.93	0.96	1.01	1.04	1.08	1.14	1.17	1.2	1.23	1.26	1.27	1.28	1.3	1.33	1.36	1.39	1.43
984	1.38	1.41	1.45	1.47	1.48	1.52	1.52	1.49	1.52	1.53	1.51	1.49	1.48	1.43	1.43	1.44	1.28	1.14	1.02	0.87	0.71	0.71	0.69	0.67	0.63	0.62	0.62	0.63	0.64	0.66	0.68	0.73	0.77	0.82	0.88	0.94	0.96	1	1.06	1.11	1.18	1.23	1.28	1.29	1.29	1.27	1.28	1.33	1.38
985	1.18	1.12	0.89	0.78	0.61	0.62	0.66	0.64	0.6	0.55	0.46	0.39	0.38	0.37	0.39	0.41	0.42	0.42	0.42	0.43	0.43	0.45	0.47	0.47	0.49	0.5	0.51	0.52	0.54	0.55	0.58	0.6	0.62	0.63	0.65	0.67	0.67	0.68	0.7	0.73	0.75	0.77	0.79	0.81	0.83	0.84	0.84	0.83	0.79
986	1.39	1.39	1.34	1.29	1.31	1.33	1.32	1.32	1.34	1.33	1.32	1.33	1.19	1.09	0.98	0.87	0.72	0.75	0.73	0.7	0.64	0.6	0.54	0.51	0.5	0.51	0.51	0.52	0.54	0.56	0.58	0.63	0.64	0.68	0.72	0.77	0.8	0.86	0.91	0.94	0.94	0.94	0.94	0.92	0.95	0.97	0.99	1	1.02
987	1.51	1.55	1.56	1.55	1.58	1.61	1.62	1.62	1.62	1.64	1.65	1.63	1.66	1.47	1.26	1.04	0.86	0.66	0.65	0.63	0.61	0.56	0.53	0.51	0.5	0.5	0.51	0.52	0.53	0.55	0.58	0.61	0.61	0.65	0.67	0.69	0.71	0.75	0.78	0.82	0.84	0.87	0.91	0.95	0.97	0.99	1.02	1.05	1.08
988	1.67	1.67	1.7	1.72	1.7	1.69	1.68	1.66	1.6	1.61	1.63	1.66	1.67	1.72	1.71	1.67	1.65	1.67	1.47	1.29	1.09	0.92	0.74	0.75	0.75	0.78	0.73	0.69	0.64	0.63	0.63	0.65	0.69	0.73	0.76	0.8	0.82	0.84	0.87	0.91	0.94	0.97	0.99	1.01	1.05	1.09	1.13	1.19	1.22
989	1.28	1.09	0.91	0.8	0.69	0.69	0.69	0.7	0.64	0.58	0.53	0.5	0.47	0.46	0.46	0.46	0.46	0.46	0.46	0.47	0.5	0.54	0.57	0.6	0.61	0.58	0.56	0.54	0.53	0.53	0.56	0.57	0.58	0.59	0.64	0.68	0.74	0.79	0.83	0.88	0.95	1.05	1.13	1.16	1.17	1.16	1.13	1.12	1.17
990	1.46	1.48	1.47	1.52	1.48	1.49	1.51	1.53	1.53	1.5	1.47	1.44	1.42	1.46	1.59	1.55	1.41	1.27	1.09	0.81	0.68	0.64	0.6	0.55	0.54	0.53	0.55	0.57	0.62	0.65	0.69	0.73	0.78	0.81	0.83	0.85	0.85	0.86	0.88	0.89	0.9	0.94	0.97	1	1.03	1.06	1.07	1.09	1.1
991	1.7	1.69	1.63	1.57	1.51	1.48	1.43	1.41	1.41	1.42	1.43	1.41	1.27	1.1	0.92	0.77	0.68	0.69	0.71	0.71	0.68	0.62	0.57	0.53	0.52	0.51	0.51	0.51	0.52	0.56	0.61	0.66	0.72	0.78	0.82	0.85	0.87	0.88	0.93	0.98	1.03	1.07	1.13	1.14	1.14	1.16	1.19	1.2	1.22
992	1.26	1.28	1.29	1.33	1.45	1.49	1.54	1.56	1.57	1.57	1.58	1.58	1.63	1.63	1.64	1.7	1.8	1.59	1.41	1.23	1.01	0.76	0.77	0.76	0.75	0.74	0.72	0.71	0.72	0.74	0.75	0.78	0.84	0.9	0.95	1	1.04	1.06	1.08	1.11	1.15	1.2	1.25	1.28	1.32	1.33	1.33	1.34	1.36
993	1.47	1.49	1.49	1.52	1.51	1.51	1.5	1.49	1.46	1.44	1.45	1.44	1.47	1.48	1.48	1.46	1.5	1.34	1.2	1.01	0.9	0.75	0.76	0.77	0.81	0.79	0.75	0.71	0.68	0.67	0.66	0.68	0.71	0.74	0.79	0.86	0.91	0.95	1	1.03	1.05	1.05	1.07	1.11	1.17	1.23	1.31	1.39	1.46
994	1.4	1.38	1.38	1.39	1.39	1.42	1.46	1.5	1.52	1.55	1.6	1.61	1.59	1.59	1.57	1.62	1.5	1.36	1.22	1.01	0.77	0.71	0.7	0.66	0.68	0.65	0.62	0.59	0.58	0.58	0.58	0.59	0.61	0.65	0.69	0.73	0.77	0.83	0.86	0.9	0.95	0.99	1.03	1.07	1.11	1.13	1.15	1.16	1.18
995	1.59	1.54	1.49	1.42	1.35	1.28	1.25	1.24	1.29	1.36	1.41	1.43	1.46	1.46	1.47	1.52	1.38	1.25	1.14	1.03	0.86	0.85	0.82	0.76	0.71	0.68	0.66	0.66	0.67	0.69	0.7	0.71	0.76	0.79	0.83	0.88	0.92	0.95	0.99	1.04	1.09	1.14	1.18	1.24	1.29	1.31	1.33	1.33	1.31
996	1.55	1.58	1.62	1.63	1.61	1.56	1.55	1.51	1.43	1.39	1.4	1.42	1.44	1.52	1.61	1.69	1.72	1.79	1.62	1.41	1.22	1.06	0.85	0.84	0.81	0.77	0.73	0.71	0.7	0.72	0.75	0.78	0.83	0.88	0.94	0.97	1	1.03	1.04	1.04	1.07	1.1	1.12	1.13	1.16	1.19	1.19	1.19	1.21
997	1.35	1.35	1.36	1.35	1.39	1.4	1.42	1.42	1.41	1.4	1.36	1.21	1.03	0.87	0.71	0.55	0.57	0.59	0.61	0.59	0.6	0.54	0.52	0.5	0.5	0.52	0.53	0.55	0.58	0.59	0.62	0.65	0.67	0.68	0.7	0.73	0.74	0.77	0.79	0.83	0.84	0.86	0.9	0.92	0.93	0.96	0.99	0.99	1.03
998	1.65	1.64	1.59	1.53	1.49	1.51	1.49	1.48	1.51	1.57	1.59	1.6	1.46	1.32	1.16	1.01	0.87	0.88	0.84	0.79	0.73	0.68	0.64	0.63	0.63	0.66	0.67	0.68	0.71	0.74	0.77	0.8	0.87	0.93	0.98	1.02	1.06	1.07	1.06	1.08	1.11	1.15	1.19	1.22	1.26	1.3	1.32	1.34	1.35
999	1.88	1.87	1.83	1.8	1.78	1.75	1.74	1.73	1.71	1.69	1.49	1.28	1.07	0.87	0.71	0.74	0.78	0.82	0.84	0.83	0.77	0.71	0.68	0.66	0.63	0.62	0.62	0.62	0.64	0.68	0.72	0.76	0.8	0.84	0.88	0.92	0.96	0.99	1.02	1.03	1.04	1.05	1.07	1.11	1.17	1.22	1.26	1.31	1.33
1000	1.41	1.44	1.49	1.48	1.5	1.52	1.58	1.57	1.61	1.6	1.58	1.55	1.57	1.57	1.41	1.25	1.03	0.89	0.71	0.71	0.7	0.73	0.69	0.65	0.62	0.61	0.6	0.61	0.65	0.71	0.77	0.85	0.91	0.97	1	1.02	1.04	1.06	1.08	1.1	1.13	1.13	1.14	1.14	1.14	1.14	1.13	1.12	1.12
1001	1.43	1.48	1.5	1.49	1.51	1.52	1.51	1.53	1.56	1.59	1.57	1.55	1.37	1.22	1.08	0.96	0.81	0.8	0.77	0.71	0.66	0.64	0.66	0.68	0.69	0.69	0.67	0.67	0.66	0.65	0.69	0.76	0.83	0.89	0.97	0.98	0.98	0.99	1	1.03	1.09	1.14	1.19	1.23	1.26	1.25	1.25	1.23	1.22
1002	1.42	1.44	1.48	1.53	1.55	1.58	1.61	1.63	1.64	1.67	1.65	1.63	1.58	1.55	1.54	1.55	1.57	1.6	1.4	1.16	0.92	0.74	0.52	0.48	0.5	0.57	0.55	0.57	0.64	0.66	0.66	0.69	0.75	0.79	0.84	0.88	0.92	0.97	1.02	1.06	1.09	1.1	1.09	1.07	1.04	1.01	1.01	1.03	1.07
1003	1.41	1.45	1.49	1.49	1.48	1.47	1.47	1.45	1.47	1.5	1.5	1.52	1.57	1.63	1.68	1.77	1.83	1.86	1.83	1.58	1.33	1.06	0.84	0.66	0.68	0.69	0.7	0.67	0.62	0.59	0.57	0.57	0.58	0.59	0.62	0.64	0.67	0.7	0.73	0.73	0.74	0.75	0.77	0.78	0.82	0.85	0.87	0.91	0.93
1004	1.23	1.27	1.28	1.29	1.27	1.25	1.25	1.24	1.25	1.29	1.3	1.29	1.3	1.16	0.98	0.84	0.71	0.57	0.56	0.56	0.54	0.5	0.47	0.45	0.45	0.45	0.46	0.48	0.49	0.52	0.54	0.56	0.6	0.62	0.64	0.67	0.69	0.69	0.7	0.71	0.73	0.74	0.76	0.76	0.77	0.8	0.85	0.89	0.92
1005	1.55	1.54	1.54	1.55	1.53	1.55	1.57	1.56	1.59	1.41	1.18	0.95	0.84	0.69	0.73	0.76	0.78	0.69	0.62	0.57	0.55	0.56	0.59	0.6	0.62	0.64	0.67	0.7	0.74	0.77	0.8	0.82	0.84	0.87	0.9	0.93	0.98	1.01	1.03	1.06	1.1	1.14	1.19	1.26	1.31	1.36	1.38	1.4	1.41
1006	1.65	1.66	1.65	1.63	1.65	1.68	1.67	1.7	1.71	1.69	1.63	1.61	1.56	1.52	1.51	1.37	1.2	1	0.86	0.71	0.71	0.69	0.7	0.66	0.62	0.59	0.59	0.6	0.63	0.67	0.7	0.73	0.75	0.77	0.81	0.84	0.86	0.89	0.92	0.93	0.96	0.99	1.03	1.08	1.09	1.1	1.12	1.13	1.13
1007	1.39	1.42	1.39	1.39	1.37	1.36	1.32	1.34	1.35	1.38	1.24	1.14	0.97	0.86	0.73	0.71	0.67	0.65	0.59	0.53	0.51	0.51	0.51	0.52	0.54	0.56	0.6	0.64	0.69	0.74	0.8	0.85	0.9	0.95	1.02	1.07	1.12	1.17	1.19	1.21	1.24	1.27	1.29	1.34	1.39	1.45	1.5	1.54	1.5
1008	1.67	1.46	1.24	0.99	0.71	0.71	0.73	0.72	0.7	0.67	0.63	0.58	0.55	0.53	0.52	0.52	0.51	0.52	0.55	0.58	0.61	0.65	0.68	0.68	0.69	0.7	0.71	0.72	0.73	0.74	0.75	0.78	0.81	0.86	0.89	0.92	0.95	0.95	0.95	0.93	0.93	0.92	0.93	0.96	0.99	1.01	1.02	1.02	1.03
1009	1.45	1.45	1.51	1.54	1.59	1.66	1.68	1.68	1.68	1.68	1.66	1.69	1.7	1.67	1.62	1.44	1.23	1.03	0.87	0.74	0.74	0.72	0.71	0.67	0.62	0.57	0.54	0.53	0.54	0.55	0.58	0.61	0.64	0.69	0.76	0.83	0.91	0.98	1.04	1.09	1.13	1.15	1.18	1.19	1.19	1.17	1.17	1.18	1.2
1010	1.71	1.65	1.61	1.56	1.54	1.58	1.59	1.59	1.62	1.61	1.44	1.29	1.07	0.92	0.77	0.75	0.7	0.7	0.63	0.58	0.55	0.55	0.57	0.6	0.63	0.66	0.69	0.72	0.75	0.78	0.81	0.82	0.83	0.84	0.83	0.84	0.87	0.9	0.93	0.95	0.97	0.97	0.97	1.01	1.03	1.07	1.11	1.14	1.18
1011	1.8	1.8	1.75	1.71	1.66	1.64	1.66	1.69	1.69	1.7	1.68	1.67	1.66	1.48	1.32	1.17	1.01	0.83	0.86	0.85	0.83	0.79	0.74	0.72	0.7	0.69	0.7	0.73	0.75	0.77	0.8	0.83	0.83	0.85	0.84	0.84	0.85	0.87	0.88	0.89	0.89	0.9	0.89	0.9	0.92	0.95	0.97	1.01	1.04
1012	1.42	1.43	1.42	1.41	1.42	1.47	1.53	1.57	1.57	1.55	1.51	1.48	1.51	1.57	1.59	1.58	1.44	1.25	1.08	0.94	0.82	0.81	0.78	0.71	0.63	0.57	0.52	0.5	0.51	0.54	0.58	0.63	0.68	0.72	0.77	0.81	0.84	0.86	0.88	0.88	0.88	0.88	0.91	0.94	1	1.05	1.1	1.13	1.17
1013	1.39	1.42	1.46	1.45	1.48	1.5	1.55	1.54	1.59	1.58	1.55	1.52	1.55	1.54	1.39	1.22	1	0.86	0.7	0.7	0.7	0.72	0.69	0.64	0.62	0.6	0.61	0.61	0.66	0.72	0.78	0.85	0.91	0.96	1	1.01	1.04	1.06	1.08	1.1	1.13	1.14	1.14	1.14	1.14	1.14	1.13	1.11	1.11
1014	1.45	1.49	1.51	1.5	1.48	1.43	1.42	1.39	1.37	1.36	1.39	1.36	1.36	1.4	1.42	1.44	1.47	1.33	1.14	1	0.86	0.67	0.69	0.7	0.67	0.62	0.6	0.57	0.57	0.59	0.59	0.62	0.64	0.66	0.7	0.74	0.77	0.79	0.81	0.82	0.83	0.85	0.86	0.87	0.88	0.89	0.91	0.91	0.93
1015	1.39	1.43	1.41	1.38	1.34	1.27	1.25	1.25	1.26	1.31	1.35	1.36	1.38	1.4	1.39	1.38	1.39	1.45	1.42	1.31	1.17	1.02	0.85	0.76	0.74	0.74	0.71	0.65	0.6	0.58	0.58	0.59	0.62	0.63	0.63	0.64	0.64	0.66	0.69	0.72	0.74	0.76	0.78	0.82	0.86	0.92	0.97	1.04	1.09
1016	1.33	1.36	1.34	1.36	1.41	1.5	1.53	1.59	1.6	1.61	1.59	1.62	1.63	1.61	1.61	1.58	1.38	1.18	0.93	0.77	0.63	0.59	0.57	0.64	0.59	0.54	0.54	0.56	0.57	0.59	0.64	0.68	0.74	0.8	0.84	0.88	0.91	0.91	0.93	0.95	0.98	1.02	1.08	1.11	1.12	1.14	1.15	1.15	1.17
1017	1.5	1.52	1.52	1.51	1.46	1.47	1.46	1.44	1.47	1.53	1.53	1.57	1.59	1.55	1.37	1.19	1.02	0.84	0.69	0.66	0.62	0.56	0.5	0.48	0.49	0.51	0.56	0.61	0.67	0.74	0.79	0.83	0.87	0.88	0.89	0.91	0.92	0.93	0.97	0.99	1.01	1.07	1.11	1.13	1.17	1.21	1.2	1.19	1.18
1018	1.39	1.39	1.4	1.42	1.42	1.44	1.43	1.43	1.4	1.43	1.44	1.47	1.52	1.55	1.57	1.64	1.56	1.39	1.26	1.11	0.92	0.87	0.88	0.85	0.82	0.78	0.74	0.72	0.74	0.77	0.83	0.87	0.88	0.89	0.89	0.91	0.95	1.02	1.09	1.13	1.16	1.19	1.2	1.21	1.23	1.23	1.23	1.25	1.27
1019	1.53	1.53	1.53	1.52	1.54	1.55	1.56	1.59	1.61	1.61	1.61	1.62	1.63	1.63	1.63	1.58	1.44	1.27	1.1	0.95	0.86	0.86	0.88	0.88	0.87	0.86	0.85	0.84	0.84	0.84	0.85	0.87	0.9	0.95	0.99	1.05	1.1	1.16	1.21	1.26	1.3	1.32	1.31	1.31	1.33	1.33	1.34	1.36	1.37
1020	1.64	1.62	1.58	1.55	1.51	1.5	1.51	1.54	1.39	1.25	1.1	0.93	0.74	0.71	0.64	0.59	0.54	0.52	0.53	0.56	0.56	0.58	0.59	0.61	0.65	0.69	0.75	0.8	0.84	0.87	0.9	0.94	0.95	0.97	1	1.01	1.01	1.02	1.04	1.05	1.08	1.11	1.14	1.18	1.22	1.25	1.29	1.34	1.4
1021	1.36	1.41	1.45	1.47	1.49	1.5	1.49	1.49	1.51	1.54	1.58	1.59	1.66	1.72	1.53	1.32	1.18	0.97	0.79	0.83	0.85	0.83	0.8	0.74	0.71	0.7	0.7	0.71	0.73	0.77	0.81	0.85	0.9	0.94	0.98	0.99	1.01	1.02	1.04	1.05	1.09	1.14	1.19	1.22	1.25	1.25	1.26	1.29	1.3
1022	1.41	1.43	1.42	1.39	1.4	1.37	1.36	1.38	1.4	1.41	1.44	1.49	1.52	1.53	1.55	1.38	1.22	0.98	0.84	0.66	0.67	0.66	0.69	0.66	0.65	0.62	0.6	0.61	0.63	0.65	0.68	0.7	0.72	0.75	0.79	0.82	0.86	0.9	0.92	0.94	0.96	0.99	1.03	1.08	1.1	1.13	1.13	1.11	1.12
1023	1.47	1.47	1.49	1.52	1.48	1.45	1.46	1.43	1.39	1.37	1.33	1.3	1.31	1.21	1.09	0.95	0.85	0.7	0.67	0.64	0.64	0.59	0.56	0.54	0.54	0.54	0.55	0.56	0.58	0.59	0.63	0.65	0.68	0.7	0.72	0.73	0.75	0.77	0.8	0.84	0.87	0.9	0.92	0.96	0.97	1.01	1.04	1.08	1.07
1024	1.53	1.5	1.5	1.53	1.54	1.59	1.64	1.67	1.63	1.61	1.58	1.56	1.55	1.56	1.61	1.44	1.28	1.07	0.93	0.75	0.77	0.72	0.69	0.63	0.57	0.54	0.54	0.55	0.58	0.62	0.65	0.68	0.71	0.73	0.73	0.73	0.72	0.71	0.71	0.72	0.74	0.77	0.8	0.82	0.85	0.87	0.89	0.93	0.98
1025	1.22	1.24	1.3	1.31	1.35	1.36	1.37	1.4	1.42	1.43	1.48	1.52	1.51	1.54	1.55	1.58	1.42	1.3	1.05	0.9	0.69	0.68	0.64	0.68	0.62	0.58	0.55	0.54	0.55	0.58	0.61	0.65	0.7	0.75	0.79	0.82	0.87	0.91	0.95	0.97	0.99	0.99	1	1.03	1.08	1.13	1.17	1.21	1.26
1026	1.22	1.18	1.18	1.2	1.21	1.25	1.28	1.31	1.34	1.34	1.33	1.32	1.18	1.01	0.86	0.76	0.66	0.64	0.63	0.63	0.57	0.52	0.49	0.48	0.48	0.48	0.5	0.53	0.57	0.62	0.66	0.7	0.71	0.74	0.76	0.78	0.8	0.83	0.86	0.87	0.91	0.94	0.98	1.02	1.08	1.12	1.12	1.13	1.15
1027	1.07	1.24	1.32	1.38	1.42	1.46	1.46	1.49	1.55	1.58	1.59	1.64	1.71	1.7	1.5	1.28	1.11	0.89	0.71	0.71	0.74	0.69	0.63	0.6	0.57	0.55	0.55	0.57	0.6	0.63	0.67	0.72	0.75	0.79	0.84	0.88	0.91	0.92	0.95	0.98	0.99	1.01	1.05	1.11	1.11	1.12	1.13	1.15	1.13
1028	1.62	1.67	1.72	1.71	1.7	1.67	1.65	1.65	1.68	1.73	1.79	1.81	1.81	1.77	1.72	1.67	1.63	1.6	1.42	1.25	1.1	0.97	0.83	0.82	0.79	0.74	0.66	0.59	0.55	0.54	0.55	0.57	0.61	0.65	0.71	0.75	0.78	0.82	0.83	0.83	0.85	0.88	0.9	0.93	0.97	1.01	1.06	1.11	1.14
1029	1.52	1.54	1.54	1.54	1.54	1.55	1.57	1.59	1.59	1.63	1.66	1.68	1.68	1.64	1.59	1.56	1.55	1.47	1.35	1.17	1.02	0.85	0.76	0.75	0.75	0.7	0.67	0.63	0.62	0.62	0.64	0.66	0.69	0.73	0.76	0.78	0.82	0.85	0.89	0.95	0.99	1.03	1.09	1.11	1.12	1.14	1.16	1.16	1.22
1030	1.52	1.54	1.54	1.54	1.54	1.55	1.57	1.59	1.59	1.63	1.66	1.68	1.68	1.64	1.59	1.56	1.55	1.47	1.35	1.17	0.99	0.79	0.69	0.67	0.69	0.69	0.7	0.7	0.7	0.7	0.7	0.72	0.74	0.76	0.79	0.83	0.87	0.92	0.95	0.99	1.01	1.03	1.04	1.06	1.08	1.09	1.11	1.14	1.19
1031	1.68	1.74	1.76	1.76	1.7	1.67	1.64	1.56	1.51	1.54	1.33	1.08	0.91	0.72	0.49	0.5	0.58	0.61	0.62	0.63	0.6	0.54	0.5	0.49	0.49	0.49	0.5	0.53	0.57	0.61	0.66	0.71	0.76	0.8	0.84	0.87	0.9	0.95	0.97	0.95	0.94	0.93	0.88	0.9	0.96	0.99	1.01	1.05	1.08
1032	1.68	1.74	1.76	1.76	1.7	1.67	1.64	1.56	1.51	1.54	1.33	1.08	0.91	0.72	0.49	0.53	0.6	0.65	0.68	0.68	0.63	0.56	0.54	0.53	0.54	0.55	0.58	0.6	0.64	0.67	0.7	0.72	0.74	0.75	0.79	0.81	0.83	0.85	0.86	0.89	0.94	1	1.05	1.1	1.1	1.1	1.08	1.07	1.09
1033	1.15	1.14	1.13	1.08	1.04	1.06	1.09	1.08	1.1	1.12	1.16	1.12	0.98	0.86	0.72	0.6	0.52	0.58	0.6	0.65	0.61	0.61	0.59	0.57	0.55	0.55	0.56	0.57	0.6	0.65	0.69	0.71	0.73	0.77	0.78	0.79	0.83	0.89	0.91	0.95	0.98	1.01	1.02	1.05	1.09	1.15	1.2	1.2	1.19
1034	1.32	1.34	1.37	1.36	1.36	1.36	1.35	1.36	1.41	1.47	1.51	1.56	1.59	1.59	1.61	1.63	1.45	1.26	1.08	0.89	0.73	0.74	0.74	0.72	0.68	0.63	0.6	0.59	0.59	0.61	0.62	0.64	0.66	0.68	0.71	0.77	0.81	0.85	0.89	0.95	0.98	1	1.02	1.06	1.07	1.09	1.11	1.11	1.11
1035	1.46	1.43	1.43	1.43	1.4	1.39	1.42	1.41	1.46	1.49	1.55	1.6	1.67	1.68	1.7	1.67	1.45	1.22	0.99	0.73	0.59	0.57	0.6	0.63	0.68	0.65	0.65	0.64	0.64	0.67	0.71	0.75	0.78	0.81	0.84	0.86	0.88	0.89	0.92	0.95	0.99	1.03	1.08	1.13	1.19	1.24	1.29	1.33	1.35
1036	1.59	1.54	1.49	1.42	1.35	1.28	1.25	1.24	1.29	1.36	1.41	1.43	1.46	1.46	1.47	1.52	1.38	1.25	1.14	1.03	0.87	0.85	0.8	0.73	0.66	0.61	0.59	0.6	0.63	0.67	0.71	0.77	0.82	0.88	0.9	0.92	0.92	0.91	0.9	0.91	0.92	0.95	1	1.07	1.16	1.24	1.32	1.39	1.42
1037	1.46	1.46	1.44	1.45	1.45	1.46	1.47	1.46	1.48	1.53	1.37	1.2	1.04	0.83	0.63	0.65	0.67	0.65	0.65	0.6	0.55	0.5	0.46	0.44	0.44	0.45	0.48	0.52	0.58	0.63	0.67	0.7	0.73	0.76	0.78	0.82	0.85	0.89	0.92	0.95	0.96	0.97	0.96	0.95	0.94	0.93	0.93	0.97	1.01
1038	1.62	1.67	1.69	1.71	1.71	1.72	1.69	1.67	1.61	1.55	1.54	1.52	1.5	1.35	1.22	0.99	0.77	0.59	0.59	0.56	0.57	0.59	0.58	0.54	0.51	0.5	0.49	0.5	0.54	0.57	0.61	0.65	0.69	0.72	0.75	0.79	0.81	0.83	0.86	0.89	0.89	0.89	0.89	0.88	0.87	0.9	0.93	0.95	0.98
1039	1.48	1.51	1.54	1.54	1.56	1.55	1.56	1.54	1.35	1.16	0.99	0.85	0.71	0.73	0.73	0.72	0.65	0.57	0.51	0.47	0.44	0.42	0.42	0.42	0.43	0.44	0.45	0.47	0.49	0.51	0.53	0.55	0.57	0.61	0.66	0.71	0.76	0.81	0.85	0.87	0.88	0.9	0.91	0.9	0.9	0.92	0.91	0.91	0.92
1040	1.33	1.33	1.3	1.29	1.36	1.35	1.25	1.1	0.93	0.78	0.67	0.65	0.65	0.68	0.61	0.54	0.48	0.45	0.43	0.43	0.43	0.44	0.46	0.48	0.5	0.51	0.55	0.57	0.59	0.61	0.63	0.64	0.67	0.7	0.72	0.75	0.77	0.79	0.8	0.82	0.84	0.85	0.86	0.88	0.9	0.92	0.93	0.96	0.98
1041	1.23	1.23	1.26	1.33	1.43	1.48	1.54	1.54	1.52	1.46	1.42	1.43	1.5	1.53	1.48	1.34	1.15	0.94	0.79	0.7	0.68	0.68	0.67	0.62	0.58	0.57	0.55	0.55	0.56	0.58	0.61	0.66	0.71	0.76	0.82	0.87	0.9	0.93	0.97	0.99	1.01	1.04	1.09	1.12	1.15	1.18	1.21	1.22	1.2
1042	1.38	1.33	1.31	1.28	1.24	1.18	1.21	1.26	1.3	1.34	1.37	1.38	1.36	1.34	1.36	1.4	1.36	1.22	1.06	0.88	0.74	0.64	0.64	0.66	0.66	0.64	0.61	0.59	0.58	0.6	0.6	0.62	0.65	0.68	0.68	0.7	0.72	0.76	0.77	0.78	0.8	0.8	0.81	0.85	0.91	0.94	0.96	0.96	0.95
1043	1.36	1.35	1.31	1.3	1.33	1.39	1.43	1.52	1.57	1.57	1.54	1.51	1.45	1.29	1.15	0.97	0.85	0.75	0.73	0.72	0.76	0.72	0.66	0.62	0.58	0.54	0.52	0.51	0.52	0.53	0.55	0.57	0.61	0.63	0.66	0.68	0.71	0.75	0.77	0.79	0.81	0.81	0.81	0.82	0.83	0.84	0.87	0.89	0.94
1044	1.3	1.38	1.43	1.47	1.5	1.48	1.45	1.39	1.38	1.34	1.34	1.37	1.41	1.41	1.43	1.43	1.4	1.42	1.26	1.13	0.99	0.88	0.71	0.71	0.69	0.69	0.67	0.65	0.65	0.65	0.66	0.68	0.68	0.69	0.68	0.69	0.71	0.74	0.77	0.82	0.85	0.88	0.89	0.92	0.96	1	1.03	1.07	1.11
1045	1.18	1.18	1.18	1.19	1.2	1.17	1.15	1.16	1.19	1.18	1.2	1.23	1.23	1.2	1.22	1.23	1.27	1.17	1.05	0.9	0.73	0.57	0.56	0.58	0.58	0.62	0.58	0.55	0.51	0.49	0.49	0.5	0.51	0.53	0.54	0.58	0.62	0.65	0.69	0.73	0.76	0.78	0.83	0.87	0.91	0.97	1	1.03	1.07
1046	1.52	1.53	1.51	1.48	1.48	1.49	1.53	1.58	1.62	1.62	1.61	1.58	1.37	1.18	0.98	0.83	0.67	0.67	0.64	0.64	0.61	0.57	0.55	0.56	0.57	0.57	0.58	0.58	0.6	0.63	0.65	0.69	0.73	0.77	0.82	0.86	0.89	0.92	0.94	0.96	0.98	1.02	1.08	1.12	1.17	1.23	1.27	1.29	1.31
1047	1.43	1.48	1.5	1.49	1.51	1.52	1.51	1.53	1.56	1.59	1.57	1.55	1.37	1.22	1.04	0.9	0.74	0.72	0.68	0.64	0.59	0.56	0.56	0.58	0.6	0.64	0.69	0.74	0.79	0.82	0.83	0.85	0.86	0.86	0.88	0.93	0.96	0.99	1.02	1.05	1.04	1.05	1.05	1.05	1.07	1.08	1.1	1.11	1.12
1048	1.36	1.34	1.31	1.3	1.29	1.27	1.27	1.3	1.33	1.37	1.39	1.41	1.44	1.48	1.54	1.62	1.47	1.34	1.19	0.92	0.73	0.75	0.73	0.71	0.76	0.7	0.65	0.61	0.58	0.57	0.58	0.58	0.6	0.62	0.65	0.67	0.71	0.74	0.77	0.8	0.82	0.84	0.87	0.9	0.93	0.97	0.99	1.02	1.04
1049	1.18	1.18	1.19	1.22	1.28	1.31	1.34	1.34	1.33	1.31	1.36	1.41	1.34	1.21	1.07	0.87	0.72	0.66	0.65	0.64	0.64	0.6	0.56	0.53	0.51	0.52	0.53	0.54	0.54	0.53	0.56	0.54	0.58	0.64	0.68	0.71	0.74	0.74	0.74	0.77	0.79	0.84	0.89	0.92	0.92	0.93	0.91	0.91	0.91
1050	1.46	1.42	1.4	1.42	1.43	1.51	1.55	1.62	1.64	1.69	1.69	1.61	1.4	1.17	0.92	0.73	0.63	0.62	0.63	0.66	0.61	0.57	0.52	0.5	0.49	0.49	0.51	0.54	0.57	0.59	0.62	0.67	0.73	0.82	0.91	0.98	1.04	1.07	1.07	1.06	1.01	0.96	0.92	0.9	0.9	0.95	1	1.04	1.06
1051	1.67	1.68	1.68	1.69	1.7	1.69	1.66	1.64	1.59	1.53	1.55	1.6	1.7	1.54	1.41	1.22	1.03	0.8	0.82	0.82	0.84	0.82	0.81	0.81	0.81	0.81	0.83	0.85	0.88	0.91	0.95	0.96	0.97	0.98	0.99	1	1.02	1.02	1.03	1.04	1.04	1.07	1.12	1.18	1.22	1.28	1.32	1.34	1.36
1052	1.42	1.48	1.5	1.54	1.52	1.49	1.49	1.51	1.53	1.54	1.57	1.6	1.6	1.55	1.38	1.18	0.95	0.75	0.63	0.64	0.64	0.66	0.63	0.58	0.55	0.55	0.57	0.59	0.61	0.64	0.66	0.69	0.74	0.79	0.83	0.87	0.91	0.95	0.95	0.95	0.96	0.97	0.95	0.96	0.98	0.99	1.01	1.04	1.08
1053	1.27	1.29	1.33	1.38	1.41	1.44	1.45	1.46	1.45	1.44	1.41	1.4	1.41	1.43	1.47	1.53	1.42	1.27	1.13	0.98	0.8	0.76	0.74	0.7	0.66	0.62	0.61	0.61	0.63	0.65	0.67	0.7	0.73	0.75	0.79	0.84	0.89	0.92	0.97	1.03	1.08	1.1	1.13	1.15	1.16	1.16	1.18	1.19	1.21
1054	1.51	1.53	1.55	1.6	1.64	1.63	1.65	1.69	1.49	1.29	1.09	0.86	0.62	0.59	0.56	0.54	0.54	0.53	0.51	0.5	0.49	0.48	0.48	0.49	0.51	0.54	0.57	0.6	0.62	0.64	0.67	0.7	0.74	0.79	0.82	0.88	0.93	0.95	0.95	0.96	0.94	0.92	0.95	0.98	1.02	1.08	1.1	1.13	1.21
1055	1.36	1.32	1.32	1.32	1.33	1.37	1.42	1.45	1.48	1.5	1.53	1.56	1.59	1.61	1.63	1.65	1.73	1.56	1.39	1.22	1.05	0.82	0.83	0.82	0.8	0.76	0.73	0.72	0.72	0.73	0.74	0.76	0.78	0.8	0.82	0.86	0.9	0.95	0.98	1	1.04	1.07	1.08	1.11	1.15	1.14	1.16	1.18	1.17
1056	1.66	1.61	1.59	1.57	1.54	1.55	1.55	1.53	1.48	1.43	1.37	1.35	1.35	1.38	1.48	1.36	1.25	1.03	0.88	0.68	0.68	0.66	0.72	0.67	0.64	0.62	0.61	0.61	0.63	0.66	0.69	0.74	0.78	0.82	0.84	0.86	0.88	0.9	0.93	0.96	1.01	1.03	1.07	1.1	1.13	1.13	1.15	1.15	1.15
1057	1.66	1.61	1.59	1.57	1.54	1.55	1.55	1.53	1.48	1.43	1.37	1.35	1.35	1.38	1.48	1.36	1.25	1.05	0.88	0.66	0.66	0.62	0.65	0.62	0.6	0.59	0.6	0.62	0.65	0.69	0.73	0.75	0.77	0.78	0.79	0.81	0.83	0.86	0.88	0.91	0.95	1	1.04	1.09	1.14	1.17	1.19	1.23	1.26
1058	1.27	1.24	1.23	1.26	1.25	1.24	1.35	1.43	1.48	1.57	1.63	1.68	1.65	1.44	1.21	0.97	0.75	0.6	0.61	0.63	0.67	0.62	0.58	0.57	0.57	0.58	0.61	0.65	0.68	0.71	0.74	0.78	0.8	0.83	0.87	0.91	0.92	0.91	0.88	0.86	0.85	0.88	0.93	0.97	1	1.02	1.02	1.02	1.08
1059	1.32	1.34	1.37	1.36	1.36	1.36	1.35	1.36	1.41	1.47	1.51	1.56	1.59	1.59	1.61	1.63	1.45	1.26	1.08	0.9	0.75	0.76	0.76	0.75	0.7	0.64	0.59	0.56	0.55	0.57	0.59	0.62	0.65	0.68	0.72	0.76	0.81	0.84	0.91	0.95	0.97	1.01	1.06	1.09	1.13	1.17	1.22	1.27	1.31
1060	1.57	1.57	1.64	1.66	1.67	1.65	1.6	1.56	1.48	1.41	1.39	1.42	1.4	1.28	1.14	0.93	0.82	0.69	0.68	0.66	0.71	0.66	0.61	0.57	0.56	0.56	0.57	0.61	0.65	0.7	0.75	0.8	0.81	0.83	0.85	0.88	0.89	0.92	0.95	0.99	1.02	1.05	1.07	1.09	1.12	1.13	1.15	1.17	1.21
1061	1.44	1.44	1.44	1.42	1.36	1.43	1.44	1.48	1.47	1.46	1.5	1.54	1.51	1.51	1.56	1.58	1.39	1.25	1.14	0.96	0.77	0.77	0.71	0.66	0.63	0.59	0.56	0.59	0.64	0.7	0.75	0.8	0.85	0.89	0.93	0.96	1.02	1.09	1.16	1.24	1.29	1.33	1.33	1.32	1.27	1.24	1.23	1.2	1.18
1062	1.36	1.39	1.45	1.48	1.51	1.52	1.52	1.53	1.51	1.53	1.54	1.57	1.53	1.57	1.6	1.61	1.62	1.47	1.27	1.04	0.83	0.64	0.65	0.64	0.66	0.65	0.64	0.62	0.64	0.66	0.69	0.72	0.73	0.75	0.78	0.8	0.83	0.85	0.87	0.87	0.87	0.88	0.91	0.91	0.91	0.93	0.96	0.97	1
1063	1.45	1.45	1.51	1.54	1.59	1.66	1.68	1.68	1.68	1.68	1.66	1.69	1.7	1.67	1.62	1.44	1.23	1.06	0.91	0.8	0.8	0.79	0.74	0.68	0.61	0.56	0.54	0.56	0.61	0.66	0.7	0.73	0.75	0.77	0.79	0.81	0.84	0.87	0.89	0.92	0.95	0.97	0.99	1.04	1.06	1.1	1.14	1.16	1.19
1064	1.35	1.35	1.36	1.35	1.39	1.4	1.42	1.42	1.41	1.4	1.36	1.21	1.03	0.87	0.71	0.63	0.64	0.67	0.69	0.67	0.61	0.55	0.5	0.47	0.46	0.46	0.48	0.5	0.53	0.56	0.6	0.63	0.65	0.69	0.73	0.77	0.81	0.85	0.88	0.89	0.92	0.95	0.97	1.01	1.06	1.09	1.12	1.14	1.15
1065	1.37	1.41	1.45	1.44	1.46	1.47	1.47	1.45	1.5	1.53	1.58	1.58	1.53	1.37	1.2	1.05	0.89	0.8	0.75	0.71	0.63	0.57	0.53	0.5	0.49	0.5	0.51	0.53	0.56	0.59	0.63	0.67	0.71	0.75	0.81	0.84	0.87	0.89	0.89	0.87	0.87	0.87	0.87	0.88	0.91	0.94	1.01	1.08	1.17
1066	1.37	1.41	1.45	1.44	1.46	1.47	1.47	1.45	1.5	1.53	1.58	1.58	1.53	1.37	1.2	1.04	0.88	0.77	0.72	0.67	0.6	0.55	0.51	0.49	0.47	0.48	0.48	0.5	0.52	0.56	0.6	0.64	0.66	0.69	0.71	0.74	0.77	0.8	0.83	0.86	0.9	0.92	0.97	1.01	1.05	1.05	1.03	1.03	1.04
1067	1.26	1.24	1.27	1.36	1.41	1.45	1.53	1.57	1.59	1.62	1.66	1.65	1.66	1.66	1.67	1.61	1.42	1.25	1.02	0.82	0.66	0.65	0.61	0.65	0.61	0.59	0.57	0.58	0.59	0.63	0.66	0.7	0.74	0.77	0.78	0.79	0.79	0.79	0.78	0.79	0.83	0.88	0.9	0.93	0.96	0.98	1.01	1.06	1.11
1068	1.51	1.57	1.62	1.63	1.63	1.6	1.57	1.51	1.49	1.51	1.54	1.58	1.65	1.68	1.66	1.73	1.52	1.3	1.04	0.9	0.67	0.69	0.7	0.75	0.7	0.65	0.62	0.62	0.62	0.63	0.66	0.69	0.73	0.77	0.82	0.86	0.88	0.9	0.92	0.93	0.96	1	1.05	1.1	1.14	1.16	1.19	1.21	1.23
1069	1.37	1.44	1.51	1.57	1.62	1.67	1.67	1.65	1.46	1.27	1.06	0.89	0.69	0.67	0.64	0.61	0.56	0.56	0.54	0.54	0.52	0.51	0.5	0.5	0.52	0.54	0.56	0.56	0.57	0.58	0.6	0.62	0.66	0.68	0.71	0.76	0.78	0.81	0.83	0.85	0.89	0.94	0.97	1	1.02	1.01	1.01	1.01	1.03
1070	1.29	1.3	1.3	1.31	1.28	1.27	1.26	1.23	1.21	1.22	1.21	1.23	1.3	1.34	1.36	1.37	1.4	1.42	1.4	1.27	1.18	1.04	0.89	0.79	0.79	0.76	0.73	0.69	0.65	0.63	0.64	0.68	0.72	0.76	0.8	0.84	0.88	0.92	0.96	0.99	1.01	1	1	1	1	1.01	1.03	1.02	1.01
1071	1.39	1.42	1.46	1.45	1.48	1.5	1.55	1.54	1.59	1.58	1.55	1.52	1.55	1.54	1.39	1.22	1.03	0.88	0.71	0.7	0.69	0.69	0.66	0.62	0.61	0.63	0.65	0.68	0.72	0.76	0.8	0.83	0.86	0.88	0.9	0.91	0.94	0.97	0.99	1.02	1.03	1.04	1.01	1.01	1.01	1.02	1.04	1.08	1.11
1072	1.5	1.52	1.52	1.51	1.46	1.47	1.46	1.44	1.47	1.53	1.53	1.57	1.59	1.55	1.37	1.19	1	0.83	0.68	0.66	0.63	0.6	0.55	0.54	0.57	0.64	0.71	0.78	0.87	0.95	0.99	1.02	1.07	1.1	1.11	1.13	1.16	1.15	1.14	1.16	1.17	1.18	1.19	1.22	1.23	1.25	1.27	1.34	1.36
1073	1.52	1.49	1.53	1.58	1.61	1.6	1.64	1.62	1.61	1.61	1.59	1.59	1.61	1.44	1.29	1.18	1	0.83	0.84	0.84	0.81	0.82	0.8	0.78	0.76	0.74	0.72	0.7	0.69	0.67	0.68	0.71	0.76	0.81	0.88	0.94	0.98	1.01	1.05	1.07	1.1	1.13	1.16	1.18	1.2	1.22	1.22	1.21	1.21
1074	1.36	1.41	1.45	1.47	1.49	1.5	1.49	1.49	1.51	1.54	1.58	1.59	1.66	1.72	1.53	1.32	1.13	0.92	0.71	0.73	0.74	0.75	0.71	0.68	0.66	0.67	0.68	0.71	0.74	0.78	0.8	0.83	0.85	0.87	0.89	0.92	0.96	1	1.07	1.12	1.17	1.21	1.25	1.26	1.28	1.31	1.34	1.35	1.37
1075	1.47	1.47	1.49	1.52	1.48	1.45	1.46	1.43	1.39	1.37	1.33	1.3	1.31	1.21	1.09	0.95	0.83	0.69	0.68	0.68	0.68	0.65	0.6	0.56	0.54	0.52	0.53	0.55	0.56	0.59	0.63	0.66	0.68	0.72	0.74	0.77	0.8	0.83	0.84	0.86	0.9	0.92	0.97	1	1.03	1.04	1.07	1.11	1.15
1076	1.41	1.44	1.49	1.48	1.5	1.52	1.58	1.57	1.61	1.6	1.58	1.55	1.57	1.57	1.41	1.25	1.06	0.91	0.72	0.71	0.7	0.69	0.65	0.62	0.61	0.62	0.64	0.67	0.71	0.76	0.79	0.83	0.86	0.88	0.89	0.91	0.94	0.96	0.99	1.01	1.02	1.03	1.01	1.01	1.02	1.03	1.05	1.08	1.11
1077	1.47	1.46	1.48	1.5	1.52	1.56	1.59	1.58	1.63	1.47	1.28	1.04	0.89	0.7	0.69	0.68	0.7	0.64	0.58	0.54	0.52	0.5	0.5	0.5	0.5	0.51	0.52	0.53	0.54	0.54	0.54	0.54	0.55	0.56	0.58	0.59	0.62	0.66	0.71	0.77	0.82	0.86	0.9	0.93	0.96	1	1.03	1.03	1.07
1078	1.42	1.4	1.37	1.32	1.28	1.26	1.27	1.3	1.34	1.4	1.46	1.52	1.61	1.44	1.3	1.12	0.96	0.74	0.76	0.73	0.7	0.65	0.61	0.59	0.6	0.62	0.65	0.67	0.7	0.73	0.75	0.79	0.86	0.9	0.95	1.04	1.13	1.19	1.27	1.36	1.4	1.43	1.45	1.47	1.45	1.41	1.38	1.4	1.43
1079	1.42	1.4	1.37	1.32	1.28	1.26	1.27	1.3	1.34	1.4	1.46	1.52	1.61	1.44	1.3	1.12	0.96	0.73	0.75	0.72	0.69	0.65	0.61	0.58	0.57	0.59	0.6	0.62	0.65	0.69	0.71	0.77	0.83	0.89	0.95	1	1.04	1.08	1.13	1.18	1.23	1.27	1.3	1.32	1.33	1.33	1.34	1.38	1.4
1080	1.52	1.55	1.58	1.63	1.73	1.77	1.79	1.85	1.81	1.58	1.39	1.21	1	0.86	0.87	0.85	0.81	0.76	0.73	0.71	0.7	0.7	0.71	0.72	0.73	0.74	0.76	0.78	0.79	0.83	0.86	0.92	0.97	1.01	1.03	1.06	1.07	1.08	1.09	1.12	1.14	1.15	1.17	1.19	1.2	1.22	1.22	1.24	1.26
1081	1.47	1.51	1.55	1.57	1.56	1.55	1.52	1.53	1.55	1.58	1.61	1.64	1.6	1.56	1.54	1.48	1.25	1.07	0.86	0.72	0.61	0.65	0.65	0.67	0.62	0.57	0.56	0.57	0.58	0.6	0.6	0.62	0.63	0.64	0.66	0.7	0.74	0.78	0.83	0.86	0.88	0.9	0.89	0.92	0.95	0.96	0.99	1.06	1.1
1082	1.49	1.5	1.49	1.46	1.43	1.39	1.36	1.36	1.36	1.37	1.37	1.41	1.45	1.36	1.24	1.12	0.99	0.83	0.79	0.77	0.76	0.72	0.69	0.68	0.68	0.7	0.73	0.76	0.8	0.85	0.89	0.93	0.96	0.98	1	1.01	1.04	1.07	1.1	1.15	1.19	1.2	1.22	1.25	1.26	1.3	1.33	1.35	1.38
1083	1.22	1.2	1.2	1.22	1.2	1.16	1.13	1.11	1.1	1.1	1	0.89	0.76	0.66	0.59	0.61	0.61	0.63	0.58	0.52	0.49	0.49	0.5	0.51	0.52	0.54	0.56	0.58	0.61	0.65	0.69	0.73	0.78	0.81	0.83	0.84	0.84	0.85	0.86	0.89	0.91	0.95	0.99	1	1.01	1.03	1.05	1.1	1.14
1084	1.36	1.39	1.41	1.43	1.43	1.46	1.47	1.43	1.41	1.43	1.43	1.45	1.49	1.51	1.54	1.4	1.24	1.09	0.95	0.79	0.79	0.77	0.73	0.69	0.66	0.64	0.63	0.65	0.67	0.69	0.73	0.76	0.78	0.84	0.89	0.92	0.97	1.04	1.07	1.11	1.16	1.18	1.2	1.21	1.22	1.2	1.21	1.2	1.22
1085	1.36	1.39	1.41	1.43	1.43	1.46	1.47	1.43	1.41	1.43	1.43	1.45	1.49	1.51	1.54	1.4	1.24	1.09	0.95	0.8	0.8	0.78	0.74	0.7	0.64	0.6	0.59	0.6	0.63	0.68	0.73	0.76	0.78	0.8	0.83	0.87	0.91	0.97	1.02	1.06	1.1	1.15	1.21	1.27	1.31	1.36	1.39	1.4	1.38
1086	1.66	1.69	1.71	1.7	1.7	1.68	1.67	1.68	1.7	1.68	1.65	1.65	1.66	1.63	1.67	1.5	1.34	1.11	0.94	0.75	0.76	0.71	0.71	0.64	0.57	0.53	0.5	0.51	0.54	0.57	0.62	0.66	0.68	0.7	0.72	0.74	0.76	0.78	0.8	0.82	0.87	0.91	0.95	1.01	1.05	1.08	1.11	1.15	1.16
1087	1.23	1.23	1.26	1.33	1.43	1.48	1.54	1.54	1.52	1.46	1.42	1.43	1.5	1.53	1.48	1.34	1.15	0.94	0.8	0.74	0.76	0.76	0.76	0.69	0.61	0.56	0.55	0.55	0.59	0.63	0.65	0.68	0.72	0.76	0.79	0.85	0.9	0.93	0.97	1	1.03	1.05	1.09	1.13	1.18	1.22	1.25	1.29	1.32
1088	1.28	1.3	1.29	1.3	1.32	1.34	1.32	1.33	1.15	0.96	0.79	0.62	0.46	0.47	0.48	0.49	0.5	0.47	0.44	0.41	0.41	0.41	0.4	0.41	0.43	0.45	0.48	0.49	0.52	0.54	0.57	0.59	0.64	0.66	0.7	0.73	0.74	0.77	0.78	0.81	0.84	0.86	0.85	0.86	0.86	0.87	0.87	0.89	0.91
1089	1.41	1.42	1.42	1.42	1.43	1.44	1.47	1.49	1.54	1.54	1.54	1.52	1.36	1.19	1.01	0.87	0.73	0.71	0.67	0.68	0.61	0.56	0.54	0.54	0.55	0.58	0.61	0.63	0.65	0.67	0.71	0.74	0.76	0.81	0.85	0.87	0.91	0.94	0.93	0.96	0.99	0.99	1.03	1.07	1.08	1.07	1.09	1.08	1.07
1090	1.27	1.34	1.39	1.44	1.47	1.54	1.56	1.59	1.64	1.66	1.63	1.52	1.34	1.15	0.99	0.85	0.78	0.74	0.67	0.61	0.56	0.53	0.53	0.54	0.58	0.62	0.66	0.7	0.73	0.74	0.74	0.77	0.8	0.86	0.94	0.98	1.02	1.06	1.08	1.07	1.08	1.08	1.05	1.06	1.08	1.12	1.17	1.24	1.28
1091	1.69	1.7	1.72	1.72	1.73	1.72	1.71	1.73	1.76	1.79	1.83	1.63	1.4	1.18	0.94	0.71	0.73	0.74	0.74	0.74	0.68	0.63	0.59	0.56	0.54	0.53	0.54	0.57	0.61	0.66	0.7	0.76	0.82	0.88	0.93	0.97	1	1.02	1.03	1.05	1.07	1.09	1.11	1.13	1.12	1.17	1.19	1.22	1.24
1092	1.52	1.49	1.52	1.54	1.54	1.57	1.57	1.57	1.58	1.58	1.59	1.43	1.27	1.05	0.88	0.7	0.7	0.68	0.69	0.66	0.61	0.57	0.56	0.55	0.57	0.59	0.62	0.65	0.68	0.71	0.74	0.78	0.81	0.84	0.89	0.94	0.98	1.02	1.05	1.08	1.1	1.1	1.13	1.17	1.21	1.25	1.28	1.3	1.3
1093	1.46	1.42	1.4	1.42	1.43	1.51	1.55	1.62	1.64	1.69	1.69	1.61	1.4	1.17	0.92	0.76	0.69	0.68	0.69	0.72	0.65	0.58	0.54	0.53	0.53	0.55	0.58	0.61	0.65	0.68	0.72	0.77	0.84	0.88	0.95	0.99	1.03	1.03	1.02	1.01	1.04	1.02	1.01	1.1	1.18	1.22	1.31	1.39	1.36
1094	1.28	1.29	1.26	1.26	1.27	1.26	1.24	1.25	1.25	1.26	1.25	1.29	1.3	1.12	0.95	0.78	0.62	0.48	0.51	0.53	0.54	0.52	0.49	0.48	0.49	0.51	0.54	0.57	0.61	0.65	0.7	0.74	0.77	0.79	0.78	0.77	0.75	0.76	0.75	0.78	0.81	0.88	0.91	0.98	1.01	1.03	1.03	1.06	1.09
1095	1.27	1.24	1.23	1.26	1.25	1.24	1.35	1.43	1.48	1.57	1.63	1.68	1.65	1.44	1.21	0.97	0.72	0.57	0.57	0.57	0.6	0.58	0.53	0.52	0.54	0.57	0.6	0.64	0.67	0.73	0.78	0.82	0.85	0.88	0.88	0.89	0.89	0.91	0.91	0.94	0.96	1.01	1.05	1.08	1.12	1.16	1.18	1.17	1.19
1096	1.33	1.26	1.19	1.19	1.18	1.2	1.23	1.25	1.25	1.3	1.3	1.31	1.33	1.39	1.24	1.1	0.96	0.86	0.67	0.66	0.67	0.69	0.64	0.63	0.6	0.56	0.55	0.55	0.56	0.59	0.63	0.66	0.69	0.73	0.77	0.8	0.86	0.89	0.9	0.91	0.9	0.89	0.91	0.92	0.96	1.01	1.06	1.11	1.17
1097	1.57	1.57	1.64	1.66	1.67	1.65	1.6	1.56	1.48	1.41	1.39	1.42	1.4	1.28	1.14	0.94	0.82	0.68	0.66	0.64	0.66	0.6	0.54	0.51	0.5	0.5	0.52	0.55	0.58	0.62	0.67	0.71	0.75	0.77	0.8	0.81	0.84	0.85	0.88	0.91	0.96	1.01	1.08	1.11	1.13	1.12	1.1	1.11	1.16
1098	1.67	1.63	1.6	1.56	1.56	1.58	1.58	1.62	1.68	1.68	1.51	1.36	1.07	0.87	0.7	0.7	0.68	0.74	0.71	0.66	0.62	0.59	0.58	0.59	0.6	0.64	0.68	0.72	0.77	0.8	0.82	0.84	0.86	0.89	0.89	0.9	0.89	0.88	0.84	0.87	0.91	0.95	0.99	1.04	1.02	1	1	1.01	1.05
1099	1.46	1.47	1.48	1.48	1.49	1.5	1.51	1.35	1.2	1.02	0.85	0.73	0.73	0.74	0.74	0.69	0.62	0.56	0.53	0.52	0.53	0.53	0.55	0.58	0.64	0.69	0.77	0.86	0.91	0.93	0.94	0.92	0.92	0.92	0.95	1.01	1.08	1.17	1.22	1.21	1.21	1.22	1.17	1.17	1.22	1.24	1.27	1.29	1.31
1100	1.46	1.42	1.45	1.46	1.48	1.49	1.49	1.46	1.43	1.39	1.38	1.35	1.32	1.33	1.39	1.28	1.14	0.99	0.88	0.7	0.68	0.67	0.68	0.61	0.57	0.55	0.55	0.57	0.59	0.61	0.63	0.66	0.67	0.69	0.72	0.75	0.79	0.82	0.85	0.88	0.92	0.94	0.97	1	1.03	1.06	1.08	1.13	1.18
1101	1.77	1.76	1.71	1.68	1.68	1.69	1.67	1.66	1.66	1.61	1.57	1.57	1.5	1.32	1.16	0.99	0.79	0.66	0.62	0.59	0.55	0.53	0.51	0.52	0.53	0.56	0.58	0.6	0.63	0.67	0.7	0.73	0.76	0.79	0.81	0.83	0.86	0.89	0.95	1.02	1.08	1.13	1.17	1.18	1.15	1.14	1.12	1.1	1.1
1102	1.49	1.48	1.48	1.48	1.46	1.47	1.47	1.5	1.52	1.55	1.57	1.61	1.69	1.51	1.37	1.15	0.96	0.67	0.68	0.65	0.67	0.64	0.63	0.6	0.58	0.59	0.6	0.61	0.64	0.67	0.7	0.72	0.74	0.77	0.77	0.78	0.8	0.83	0.84	0.87	0.89	0.91	0.96	0.99	1.06	1.13	1.18	1.22	1.28
1103	1.38	1.4	1.41	1.45	1.43	1.43	1.41	1.44	1.43	1.41	1.4	1.45	1.27	1.11	0.96	0.86	0.67	0.66	0.66	0.67	0.61	0.58	0.56	0.55	0.54	0.54	0.56	0.58	0.61	0.65	0.69	0.73	0.77	0.81	0.85	0.88	0.91	0.93	0.93	0.95	0.95	0.95	0.99	1.04	1.04	1.04	1.07	1.08	1.08
1104	1.37	1.37	1.36	1.35	1.31	1.25	1.23	1.23	1.24	1.27	1.2	1.04	0.88	0.73	0.57	0.5	0.54	0.55	0.53	0.5	0.45	0.42	0.42	0.41	0.41	0.4	0.44	0.43	0.43	0.46	0.52	0.58	0.66	0.72	0.79	0.85	0.89	0.91	0.9	0.88	0.84	0.83	0.84	0.9	0.97	1.05	1.09	1.12	1.14
1105	1.65	1.66	1.67	1.64	1.61	1.56	1.54	1.53	1.5	1.51	1.55	1.37	1.17	1.01	0.88	0.71	0.73	0.73	0.72	0.65	0.59	0.55	0.52	0.52	0.53	0.54	0.55	0.59	0.63	0.68	0.73	0.77	0.8	0.82	0.84	0.85	0.85	0.86	0.89	0.91	0.94	0.97	0.99	1.01	1.04	1.07	1.09	1.14	1.17
1106	1.93	1.88	1.84	1.78	1.79	1.81	1.79	1.78	1.76	1.72	1.52	1.35	1.19	1.05	0.88	0.87	0.86	0.84	0.8	0.76	0.73	0.72	0.7	0.7	0.7	0.72	0.74	0.79	0.85	0.9	0.94	0.95	0.98	0.99	1.03	1.06	1.12	1.15	1.18	1.19	1.23	1.25	1.27	1.31	1.35	1.39	1.43	1.49	1.52
1107	1.41	1.43	1.42	1.39	1.4	1.37	1.36	1.38	1.4	1.41	1.44	1.49	1.52	1.53	1.55	1.38	1.22	0.98	0.84	0.65	0.66	0.64	0.65	0.62	0.61	0.59	0.58	0.61	0.63	0.65	0.66	0.68	0.68	0.69	0.71	0.74	0.76	0.79	0.82	0.86	0.9	0.95	0.98	0.99	1	1.01	1.01	1.01	1.01
1108	1.38	1.35	1.35	1.35	1.38	1.37	1.37	1.37	1.38	1.38	1.43	1.48	1.55	1.39	1.27	1.11	0.96	0.8	0.83	0.82	0.82	0.77	0.71	0.67	0.63	0.62	0.62	0.66	0.71	0.77	0.84	0.89	0.92	0.94	0.97	0.99	1.03	1.08	1.11	1.15	1.19	1.23	1.26	1.3	1.32	1.34	1.32	1.3	1.3
1109	1.55	1.57	1.58	1.59	1.57	1.54	1.6	1.61	1.59	1.59	1.59	1.58	1.62	1.67	1.72	1.79	1.6	1.37	1.17	0.99	0.75	0.77	0.76	0.72	0.66	0.61	0.59	0.58	0.6	0.61	0.63	0.65	0.69	0.75	0.81	0.84	0.87	0.87	0.87	0.87	0.86	0.85	0.87	0.89	0.91	0.97	1.03	1.08	1.11
1110	1.36	1.44	1.5	1.51	1.51	1.5	1.4	1.39	1.38	1.33	1.35	1.49	1.55	1.42	1.32	1.15	0.93	0.73	0.7	0.65	0.61	0.54	0.49	0.46	0.47	0.5	0.56	0.61	0.66	0.7	0.74	0.75	0.79	0.81	0.83	0.87	0.92	0.94	0.95	0.97	0.99	1	1.02	1.02	1.01	1	1	0.97	0.98
1111	1.57	1.57	1.57	1.54	1.51	1.49	1.48	1.51	1.53	1.56	1.59	1.43	1.26	1.11	0.95	0.8	0.82	0.8	0.76	0.73	0.69	0.66	0.65	0.65	0.69	0.72	0.76	0.81	0.85	0.85	0.86	0.87	0.86	0.86	0.89	0.93	0.96	1	1.03	1.05	1.06	1.07	1.1	1.13	1.16	1.2	1.24	1.26	1.28
1112	1.6	1.6	1.63	1.66	1.68	1.71	1.78	1.8	1.85	1.87	1.9	1.9	1.89	1.89	1.92	1.96	1.8	1.61	1.38	1.16	0.92	0.88	0.89	0.88	0.83	0.78	0.72	0.69	0.68	0.7	0.74	0.81	0.86	0.92	0.96	1	1.02	1.05	1.08	1.12	1.13	1.15	1.2	1.25	1.3	1.35	1.4	1.37	1.35
1113	1.6	1.6	1.63	1.66	1.68	1.71	1.78	1.8	1.85	1.87	1.9	1.9	1.89	1.89	1.92	1.96	1.8	1.61	1.38	1.13	0.9	0.86	0.85	0.82	0.79	0.73	0.67	0.65	0.66	0.68	0.72	0.78	0.85	0.9	0.95	0.97	0.99	1	1.02	1.05	1.08	1.14	1.21	1.28	1.34	1.4	1.45	1.49	1.51
1114	1.42	1.45	1.42	1.4	1.4	1.37	1.4	1.43	1.51	1.5	1.53	1.52	1.37	1.14	0.97	0.82	0.65	0.62	0.61	0.58	0.54	0.52	0.52	0.54	0.57	0.61	0.64	0.69	0.73	0.76	0.79	0.83	0.85	0.88	0.9	0.94	0.97	1.01	1.05	1.09	1.11	1.11	1.12	1.11	1.1	1.07	1.08	1.1	1.13
1115	1.59	1.58	1.6	1.62	1.64	1.68	1.72	1.73	1.7	1.69	1.66	1.66	1.46	1.29	1.08	0.9	0.72	0.7	0.68	0.68	0.63	0.6	0.57	0.56	0.56	0.57	0.59	0.61	0.63	0.67	0.7	0.73	0.76	0.79	0.82	0.86	0.9	0.94	0.99	1.01	1.01	1.03	1.05	1.06	1.1	1.12	1.15	1.14	1.14
1116	1.59	1.58	1.6	1.62	1.64	1.68	1.72	1.73	1.7	1.69	1.66	1.66	1.46	1.29	1.03	0.85	0.65	0.62	0.6	0.64	0.59	0.55	0.54	0.53	0.53	0.54	0.56	0.59	0.63	0.66	0.71	0.75	0.79	0.83	0.87	0.91	0.93	0.96	0.98	1.01	1.05	1.09	1.14	1.18	1.21	1.23	1.26	1.26	1.27
1117	1.3	1.28	1.28	1.3	1.32	1.38	1.43	1.28	1.11	0.94	0.78	0.63	0.65	0.66	0.65	0.6	0.54	0.5	0.47	0.46	0.46	0.47	0.48	0.49	0.51	0.53	0.55	0.58	0.61	0.64	0.67	0.7	0.73	0.75	0.78	0.81	0.84	0.86	0.89	0.91	0.93	0.97	1.01	1.04	1.04	1.05	1.04	1.03	1.02
1118	1.52	1.49	1.52	1.54	1.54	1.57	1.57	1.57	1.58	1.58	1.59	1.43	1.27	1.05	0.87	0.68	0.68	0.67	0.68	0.68	0.65	0.61	0.6	0.59	0.61	0.64	0.68	0.71	0.75	0.79	0.79	0.82	0.87	0.9	0.91	0.94	0.96	0.99	1.01	1.07	1.13	1.16	1.19	1.2	1.22	1.22	1.24	1.23	1.24
1119	1.54	1.58	1.6	1.58	1.6	1.6	1.61	1.62	1.62	1.59	1.63	1.41	1.2	0.98	0.83	0.61	0.63	0.65	0.68	0.64	0.58	0.54	0.52	0.51	0.51	0.52	0.54	0.56	0.59	0.63	0.67	0.71	0.75	0.77	0.8	0.83	0.86	0.88	0.91	0.93	0.95	0.98	1.03	1.1	1.13	1.17	1.2	1.22	1.24
1120	1.6	1.65	1.67	1.67	1.67	1.66	1.58	1.59	1.6	1.64	1.69	1.52	1.36	1.18	1.01	0.8	0.83	0.8	0.77	0.71	0.64	0.58	0.55	0.54	0.55	0.56	0.58	0.61	0.62	0.64	0.67	0.71	0.75	0.78	0.81	0.81	0.85	0.87	0.9	0.95	1	1	0.99	1.01	1.02	1.08	1.14	1.19	1.23
1121	1.74	1.77	1.76	1.76	1.77	1.76	1.74	1.73	1.73	1.72	1.74	1.81	1.86	1.88	1.95	1.74	1.48	1.24	1.03	0.77	0.8	0.82	0.83	0.84	0.83	0.82	0.81	0.81	0.82	0.82	0.84	0.87	0.91	0.95	1	1.04	1.07	1.11	1.14	1.17	1.21	1.23	1.25	1.27	1.29	1.31	1.33	1.37	1.42
1122	1.4	1.38	1.33	1.33	1.35	1.41	1.47	1.55	1.55	1.39	1.21	1.03	0.81	0.66	0.66	0.64	0.6	0.63	0.62	0.61	0.6	0.61	0.61	0.61	0.63	0.66	0.71	0.77	0.83	0.89	0.94	0.98	1.03	1.06	1.11	1.16	1.16	1.15	1.15	1.13	1.13	1.17	1.19	1.21	1.21	1.2	1.21	1.23	1.23
1123	1.48	1.49	1.53	1.57	1.62	1.67	1.68	1.69	1.73	1.73	1.71	1.72	1.79	1.77	1.77	1.6	1.41	1.13	0.88	0.71	0.72	0.7	0.7	0.71	0.66	0.62	0.63	0.66	0.7	0.75	0.8	0.83	0.86	0.87	0.88	0.91	0.94	0.97	1.02	1.06	1.09	1.12	1.15	1.19	1.23	1.26	1.29	1.32	1.33
1124	1.48	1.49	1.53	1.57	1.62	1.67	1.68	1.69	1.73	1.73	1.71	1.72	1.79	1.77	1.77	1.6	1.41	1.13	0.87	0.67	0.66	0.64	0.63	0.68	0.68	0.68	0.74	0.83	0.9	0.95	1.01	1.02	1.01	1	0.99	1	1.01	1.01	1.04	1.06	1.09	1.13	1.17	1.2	1.22	1.24	1.23	1.25	1.26
1125	1.41	1.41	1.41	1.42	1.4	1.44	1.48	1.47	1.49	1.49	1.52	1.51	1.35	1.23	1.08	0.9	0.72	0.71	0.67	0.65	0.62	0.6	0.58	0.55	0.53	0.53	0.54	0.56	0.59	0.62	0.66	0.7	0.73	0.78	0.82	0.84	0.88	0.91	0.93	0.95	0.99	1.02	1.03	1.06	1.06	1.09	1.12	1.18	1.21
1126	1.4	1.37	1.34	1.33	1.36	1.37	1.4	1.45	1.48	1.47	1.51	1.58	1.61	1.6	1.47	1.31	1.12	0.95	0.78	0.77	0.7	0.64	0.58	0.56	0.53	0.53	0.54	0.55	0.56	0.58	0.61	0.64	0.7	0.76	0.82	0.88	0.95	0.99	1.04	1.08	1.1	1.11	1.12	1.13	1.15	1.19	1.2	1.21	1.18
1127	1.61	1.57	1.57	1.58	1.62	1.67	1.73	1.74	1.75	1.53	1.34	1.13	0.96	0.79	0.78	0.74	0.71	0.64	0.6	0.57	0.54	0.53	0.53	0.52	0.53	0.54	0.57	0.59	0.63	0.68	0.74	0.81	0.89	0.96	1.03	1.08	1.11	1.14	1.17	1.2	1.22	1.24	1.26	1.27	1.27	1.28	1.28	1.28	1.29
1128	1.33	1.33	1.3	1.29	1.36	1.35	1.25	1.1	0.93	0.78	0.66	0.66	0.67	0.7	0.64	0.58	0.52	0.49	0.46	0.46	0.46	0.46	0.47	0.48	0.48	0.5	0.52	0.54	0.57	0.6	0.62	0.64	0.67	0.68	0.71	0.74	0.76	0.77	0.79	0.81	0.82	0.83	0.85	0.86	0.87	0.88	0.89	0.91	0.93
1129	1.46	1.4	1.29	1.2	1.17	1.14	1.16	1.2	1.25	1.3	1.34	1.34	1.4	1.4	1.33	1.15	1	0.83	0.64	0.55	0.57	0.55	0.52	0.53	0.5	0.48	0.49	0.52	0.56	0.59	0.63	0.66	0.69	0.72	0.75	0.78	0.8	0.83	0.86	0.9	0.93	0.96	0.96	0.96	0.99	1.02	1.07	1.1	1.14
1130	1.4	1.39	1.36	1.37	1.37	1.36	1.38	1.37	1.38	1.38	1.26	1.12	1.01	0.89	0.75	0.74	0.71	0.68	0.62	0.58	0.55	0.54	0.53	0.52	0.54	0.54	0.56	0.57	0.6	0.61	0.62	0.65	0.69	0.71	0.75	0.81	0.85	0.87	0.9	0.92	0.92	0.93	0.94	0.96	0.98	1	1.02	1.05	1.06
1131	1.19	1.18	1.19	1.23	1.26	1.26	1.32	1.36	1.4	1.47	1.53	1.41	1.29	1.15	0.95	0.78	0.74	0.68	0.61	0.55	0.48	0.45	0.45	0.46	0.48	0.54	0.58	0.62	0.66	0.7	0.73	0.8	0.85	0.9	0.95	0.99	0.98	0.99	1.01	1.04	1.06	1.1	1.14	1.16	1.17	1.22	1.23	1.27	1.3
1132	1.18	1.18	1.19	1.22	1.28	1.31	1.34	1.34	1.33	1.31	1.36	1.41	1.34	1.21	1.07	0.86	0.71	0.64	0.63	0.6	0.62	0.58	0.56	0.55	0.57	0.59	0.62	0.64	0.68	0.72	0.75	0.78	0.84	0.89	0.91	0.92	0.94	0.95	0.96	1	1.05	1.1	1.13	1.14	1.17	1.19	1.19	1.17	1.17
1133	1.59	1.58	1.55	1.55	1.56	1.64	1.67	1.74	1.78	1.81	1.81	1.89	1.64	1.41	1.18	0.93	0.65	0.68	0.69	0.67	0.66	0.63	0.6	0.6	0.62	0.67	0.72	0.78	0.82	0.84	0.86	0.87	0.88	0.92	0.97	1.02	1.04	1.05	1.06	1.05	1.04	1.05	1.05	1.06	1.07	1.08	1.1	1.13	1.16
1134	1.69	1.67	1.69	1.73	1.75	1.76	1.75	1.75	1.72	1.75	1.55	1.34	1.13	0.95	0.71	0.69	0.68	0.67	0.62	0.59	0.57	0.55	0.55	0.56	0.58	0.61	0.65	0.68	0.72	0.74	0.76	0.8	0.82	0.83	0.87	0.9	0.92	0.97	1.01	1.06	1.1	1.15	1.19	1.23	1.29	1.33	1.36	1.39	1.42
1135	1.78	1.76	1.72	1.64	1.62	1.56	1.55	1.55	1.61	1.63	1.73	1.57	1.4	1.23	1.05	0.81	0.81	0.79	0.75	0.71	0.67	0.65	0.64	0.64	0.66	0.68	0.73	0.78	0.83	0.88	0.92	0.95	0.98	1.01	1.04	1.06	1.07	1.07	1.07	1.05	1.05	1.06	1.1	1.14	1.18	1.2	1.19	1.2	1.19
1136	1.66	1.71	1.69	1.66	1.69	1.69	1.69	1.68	1.49	1.28	1.13	0.95	0.8	0.79	0.78	0.74	0.7	0.66	0.63	0.63	0.64	0.66	0.71	0.78	0.86	0.96	1.06	1.15	1.19	1.2	1.2	1.2	1.2	1.2	1.23	1.25	1.27	1.29	1.31	1.31	1.32	1.33	1.36	1.42	1.46	1.49	1.52	1.55	1.55
1137	1.64	1.62	1.58	1.55	1.51	1.5	1.51	1.54	1.39	1.25	1.08	0.91	0.74	0.72	0.67	0.65	0.62	0.59	0.6	0.62	0.64	0.65	0.66	0.67	0.69	0.72	0.77	0.82	0.88	0.93	0.96	0.98	1.03	1.08	1.11	1.16	1.19	1.18	1.17	1.16	1.17	1.18	1.21	1.25	1.28	1.32	1.37	1.4	1.43
1138	1.53	1.53	1.53	1.52	1.54	1.56	1.55	1.55	1.57	1.56	1.56	1.38	1.21	1.03	0.87	0.7	0.71	0.7	0.69	0.66	0.62	0.6	0.6	0.61	0.6	0.61	0.63	0.64	0.66	0.68	0.71	0.74	0.78	0.83	0.88	0.92	0.95	0.98	0.98	0.98	0.97	0.97	0.99	1.02	1.06	1.09	1.11	1.14	1.17
1139	1.61	1.62	1.63	1.58	1.51	1.45	1.38	1.36	1.37	1.43	1.54	1.63	1.69	1.52	1.35	1.09	0.9	0.7	0.72	0.7	0.71	0.67	0.63	0.59	0.58	0.58	0.58	0.59	0.62	0.64	0.66	0.68	0.71	0.75	0.78	0.83	0.87	0.9	0.94	0.97	1	1.04	1.07	1.09	1.09	1.11	1.14	1.18	1.22
1140	1.22	1.26	1.29	1.33	1.36	1.38	1.38	1.38	1.35	1.33	1.36	1.44	1.49	1.58	1.63	1.48	1.27	1.06	0.87	0.74	0.74	0.73	0.74	0.69	0.64	0.62	0.61	0.62	0.63	0.64	0.66	0.68	0.68	0.68	0.7	0.71	0.72	0.75	0.78	0.8	0.84	0.88	0.91	0.96	0.99	1.01	1.02	1.03	1.03
1141	1.39	1.39	1.34	1.29	1.31	1.33	1.32	1.32	1.34	1.33	1.32	1.33	1.19	1.09	0.98	0.88	0.73	0.72	0.69	0.64	0.57	0.52	0.51	0.51	0.54	0.57	0.61	0.65	0.69	0.73	0.77	0.82	0.86	0.9	0.91	0.92	0.92	0.92	0.93	0.96	0.99	1.03	1.08	1.13	1.17	1.19	1.21	1.22	1.22
1142	1.53	1.53	1.54	1.53	1.51	1.51	1.53	1.55	1.57	1.43	1.25	1.01	0.76	0.56	0.53	0.5	0.5	0.5	0.48	0.45	0.45	0.48	0.49	0.52	0.55	0.57	0.6	0.61	0.64	0.67	0.7	0.72	0.76	0.77	0.79	0.82	0.84	0.86	0.88	0.91	0.93	0.97	1	1.03	1.05	1.08	1.09	1.1	1.12
1143	1.4	1.33	1.31	1.35	1.42	1.46	1.48	1.56	1.65	1.73	1.58	1.45	1.25	0.99	0.72	0.69	0.66	0.64	0.61	0.6	0.58	0.59	0.59	0.62	0.64	0.66	0.69	0.73	0.76	0.79	0.84	0.89	0.92	0.95	0.97	0.97	0.99	1.02	1.06	1.11	1.15	1.2	1.22	1.25	1.27	1.31	1.34	1.38	1.39
1144	1.3	1.31	1.26	1.24	1.24	1.27	1.26	1.32	1.39	1.42	1.47	1.58	1.42	1.26	1.11	0.95	0.74	0.76	0.76	0.74	0.7	0.66	0.65	0.66	0.67	0.68	0.67	0.66	0.66	0.67	0.68	0.69	0.73	0.78	0.82	0.86	0.9	0.93	0.97	1.05	1.14	1.23	1.33	1.4	1.43	1.44	1.45	1.45	1.48
1145	1.44	1.49	1.53	1.55	1.56	1.58	1.6	1.63	1.67	1.7	1.71	1.73	1.74	1.74	1.74	1.75	1.77	1.81	1.84	1.86	1.88	1.87	1.82	1.79	1.76	1.75	1.74	1.76	1.84	1.65	1.44	1.23	1.01	0.71	0.67	0.66	0.69	0.7	0.71	0.72	0.7	0.65	0.63	0.61	0.61	0.62	0.63	0.64	0.65
1146	1.15	1.14	1.13	1.08	1.04	1.06	1.09	1.08	1.1	1.12	1.16	1.12	0.98	0.86	0.72	0.6	0.54	0.59	0.59	0.62	0.59	0.56	0.56	0.57	0.59	0.61	0.65	0.67	0.69	0.71	0.71	0.7	0.73	0.79	0.85	0.94	1	1.01	1	0.97	0.93	0.92	0.9	0.92	0.97	1.01	1.04	1.12	1.15
1147	1.5	1.45	1.43	1.41	1.38	1.34	1.33	1.28	1.31	1.31	1.35	1.39	1.4	1.24	1.09	0.88	0.73	0.65	0.66	0.67	0.72	0.7	0.66	0.63	0.6	0.59	0.58	0.59	0.61	0.63	0.66	0.69	0.71	0.74	0.76	0.8	0.83	0.88	0.91	0.94	0.96	0.96	0.97	0.98	0.98	0.99	1.03	1.05	1.09
1148	1.33	1.35	1.39	1.42	1.47	1.52	1.57	1.58	1.59	1.62	1.44	1.24	1.08	0.94	0.78	0.79	0.77	0.74	0.7	0.64	0.59	0.57	0.56	0.55	0.56	0.58	0.6	0.63	0.66	0.69	0.73	0.78	0.83	0.87	0.92	0.97	1.02	1.06	1.11	1.13	1.15	1.16	1.17	1.18	1.19	1.2	1.2	1.2	1.23
1149	1.12	1.15	1.17	1.19	1.21	1.24	1.24	1.26	1.17	1.02	0.83	0.72	0.59	0.58	0.59	0.63	0.59	0.57	0.55	0.55	0.56	0.59	0.62	0.66	0.7	0.75	0.79	0.84	0.89	0.95	0.99	1.04	1.09	1.14	1.17	1.19	1.2	1.22	1.23	1.24	1.26	1.3	1.33	1.36	1.36	1.34	1.3	1.3	1.29
1150	1.53	1.55	1.58	1.59	1.61	1.64	1.65	1.67	1.68	1.69	1.7	1.69	1.5	1.31	1.12	0.93	0.77	0.8	0.8	0.79	0.79	0.76	0.73	0.72	0.72	0.72	0.73	0.74	0.76	0.79	0.83	0.87	0.92	0.97	1.01	1.06	1.1	1.13	1.15	1.16	1.15	1.15	1.16	1.18	1.19	1.22	1.29	1.33	1.37
1151	1.74	1.77	1.76	1.76	1.77	1.76	1.74	1.73	1.73	1.72	1.74	1.81	1.86	1.88	1.95	1.74	1.48	1.24	1.05	0.78	0.8	0.81	0.81	0.79	0.78	0.76	0.74	0.73	0.73	0.74	0.77	0.8	0.84	0.9	0.95	1	1.06	1.1	1.12	1.13	1.15	1.18	1.22	1.27	1.33	1.38	1.4	1.43	1.44
1152	1.61	1.63	1.64	1.66	1.67	1.71	1.72	1.73	1.74	1.73	1.74	1.74	1.54	1.35	1.17	0.97	0.8	0.82	0.81	0.8	0.78	0.75	0.72	0.7	0.7	0.7	0.71	0.73	0.75	0.78	0.83	0.87	0.92	0.97	1.01	1.06	1.1	1.14	1.16	1.18	1.18	1.18	1.19	1.21	1.23	1.25	1.32	1.36	1.4
1153	1.46	1.47	1.48	1.48	1.49	1.5	1.51	1.35	1.2	1.02	0.82	0.65	0.63	0.61	0.59	0.58	0.54	0.51	0.49	0.48	0.49	0.5	0.53	0.57	0.62	0.67	0.71	0.75	0.76	0.77	0.78	0.8	0.82	0.86	0.89	0.9	0.92	0.93	0.96	0.99	1.02	1.06	1.09	1.14	1.21	1.27	1.31	1.38	1.4
1154	1.56	1.54	1.57	1.58	1.57	1.62	1.45	1.29	1.06	0.86	0.65	0.63	0.58	0.57	0.54	0.5	0.47	0.45	0.46	0.46	0.47	0.49	0.53	0.57	0.61	0.65	0.69	0.73	0.77	0.8	0.85	0.88	0.89	0.91	0.95	0.95	0.97	1	1.03	1.05	1.07	1.09	1.11	1.11	1.14	1.16	1.19	1.21	1.23
1155	1.59	1.61	1.63	1.67	1.71	1.77	1.81	1.81	1.82	1.81	1.79	1.78	1.78	1.77	1.76	1.54	1.35	1.18	1.02	0.84	0.87	0.85	0.81	0.75	0.7	0.68	0.71	0.75	0.8	0.84	0.88	0.89	0.91	0.92	0.94	0.96	1	1.03	1.08	1.13	1.18	1.21	1.24	1.25	1.24	1.25	1.27	1.29	1.31
1156	1.57	1.64	1.67	1.66	1.68	1.71	1.69	1.52	1.35	1.15	0.93	0.74	0.72	0.67	0.64	0.6	0.55	0.51	0.49	0.49	0.5	0.52	0.55	0.58	0.6	0.64	0.67	0.69	0.71	0.73	0.76	0.8	0.85	0.92	0.96	0.99	1.02	1.04	1.04	1.06	1.07	1.11	1.14	1.16	1.19	1.23	1.24	1.26	1.3
1157	1.72	1.72	1.68	1.65	1.63	1.62	1.61	1.62	1.62	1.61	1.61	1.6	1.6	1.61	1.44	1.25	1.06	0.86	0.69	0.67	0.65	0.64	0.64	0.61	0.6	0.61	0.63	0.66	0.68	0.71	0.74	0.75	0.76	0.76	0.77	0.79	0.8	0.82	0.84	0.86	0.88	0.9	0.92	0.94	0.95	0.97	1	1.04	1.08
1158	1.72	1.72	1.68	1.65	1.63	1.62	1.61	1.62	1.62	1.61	1.61	1.6	1.6	1.61	1.44	1.25	1.06	0.89	0.73	0.72	0.7	0.69	0.64	0.6	0.59	0.6	0.63	0.68	0.7	0.71	0.73	0.75	0.77	0.8	0.82	0.85	0.88	0.9	0.91	0.93	0.95	0.96	0.98	1.02	1.06	1.11	1.16	1.21	1.24
1159	1.36	1.35	1.36	1.35	1.4	1.39	1.36	1.38	1.44	1.43	1.43	1.47	1.48	1.5	1.36	1.23	1.05	0.9	0.75	0.73	0.72	0.74	0.71	0.67	0.64	0.63	0.61	0.6	0.6	0.6	0.63	0.66	0.68	0.73	0.78	0.82	0.85	0.89	0.9	0.91	0.93	0.93	0.96	0.99	1.02	1.03	1.05	1.09	1.12
1160	1.34	1.2	1.04	0.87	0.69	0.55	0.58	0.6	0.62	0.63	0.66	0.61	0.57	0.53	0.5	0.48	0.47	0.47	0.47	0.47	0.47	0.47	0.48	0.5	0.51	0.52	0.54	0.56	0.59	0.62	0.65	0.67	0.71	0.73	0.75	0.77	0.8	0.82	0.82	0.83	0.85	0.86	0.87	0.88	0.91	0.95	0.97	1.01	1.06
1161	1.36	1.35	1.31	1.3	1.33	1.39	1.43	1.52	1.57	1.57	1.54	1.51	1.45	1.29	1.15	1.04	0.9	0.78	0.77	0.75	0.71	0.69	0.61	0.57	0.54	0.54	0.54	0.58	0.59	0.61	0.62	0.63	0.65	0.69	0.74	0.79	0.84	0.89	0.94	0.97	0.99	1	1	0.99	1.01	1.03	1.05	1.06	1.08
1162	1.71	1.65	1.61	1.56	1.54	1.58	1.59	1.59	1.62	1.61	1.44	1.29	1.12	0.96	0.8	0.77	0.72	0.67	0.61	0.57	0.56	0.56	0.6	0.63	0.67	0.7	0.73	0.73	0.75	0.78	0.8	0.79	0.79	0.82	0.83	0.84	0.87	0.91	0.94	0.97	1.04	1.09	1.15	1.22	1.27	1.31	1.36	1.38	1.39
1163	1.19	1.27	1.24	1.24	1.2	1.17	1.13	1.11	1.13	1.16	1.17	1.2	1.24	1.28	1.15	1.03	0.89	0.72	0.59	0.6	0.64	0.68	0.73	0.69	0.66	0.63	0.63	0.63	0.63	0.65	0.65	0.68	0.72	0.77	0.81	0.84	0.84	0.85	0.87	0.89	0.92	0.97	1.02	1.05	1.09	1.14	1.17	1.2	1.2
1164	1.19	1.27	1.24	1.24	1.2	1.17	1.13	1.11	1.13	1.16	1.17	1.2	1.24	1.28	1.15	1.03	0.89	0.74	0.61	0.61	0.63	0.67	0.71	0.67	0.65	0.65	0.64	0.64	0.64	0.64	0.65	0.66	0.71	0.76	0.82	0.88	0.92	0.93	0.97	1.01	1.06	1.09	1.15	1.18	1.2	1.22	1.24	1.25	1.26
1165	1.41	1.4	1.41	1.4	1.4	1.4	1.38	1.35	1.32	1.31	1.31	1.32	1.2	1.09	0.93	0.81	0.66	0.62	0.56	0.56	0.51	0.47	0.47	0.48	0.5	0.55	0.59	0.63	0.66	0.68	0.69	0.7	0.72	0.75	0.78	0.79	0.82	0.88	0.93	0.98	1.04	1.08	1.11	1.12	1.14	1.17	1.2	1.21	1.23
1166	1.37	1.44	1.51	1.57	1.62	1.67	1.67	1.65	1.46	1.27	1.06	0.9	0.74	0.74	0.71	0.69	0.64	0.6	0.56	0.54	0.54	0.52	0.52	0.52	0.53	0.55	0.58	0.62	0.67	0.71	0.75	0.79	0.83	0.87	0.9	0.94	0.97	1	1.06	1.11	1.16	1.19	1.22	1.23	1.24	1.26	1.28	1.27	1.26
1167	1.59	1.6	1.63	1.66	1.65	1.63	1.6	1.58	1.53	1.51	1.52	1.54	1.51	1.33	1.15	0.94	0.8	0.69	0.72	0.74	0.78	0.73	0.68	0.62	0.57	0.55	0.54	0.54	0.56	0.58	0.62	0.66	0.69	0.71	0.73	0.76	0.78	0.81	0.85	0.89	0.89	0.92	0.95	0.96	1	1.04	1.07	1.1	1.13
1168	1.61	1.61	1.6	1.62	1.63	1.61	1.64	1.68	1.71	1.71	1.7	1.54	1.32	1.04	0.87	0.73	0.72	0.71	0.74	0.71	0.65	0.6	0.57	0.58	0.58	0.61	0.64	0.69	0.72	0.76	0.79	0.83	0.86	0.89	0.91	0.91	0.91	0.9	0.92	0.95	1	1.05	1.1	1.13	1.15	1.16	1.19	1.22	1.24
1169	1.71	1.63	1.55	1.48	1.48	1.52	1.55	1.54	1.54	1.54	1.56	1.58	1.61	1.45	1.26	1.04	0.86	0.71	0.74	0.79	0.84	0.87	0.84	0.76	0.73	0.71	0.71	0.75	0.84	0.91	0.98	1.03	1.05	1.06	1.07	1.08	1.08	1.08	1.11	1.14	1.19	1.23	1.3	1.34	1.39	1.42	1.44	1.46	1.49
1170	1.47	1.46	1.48	1.5	1.52	1.56	1.59	1.58	1.63	1.47	1.28	1.02	0.86	0.66	0.66	0.65	0.68	0.62	0.56	0.52	0.51	0.51	0.51	0.53	0.55	0.57	0.6	0.63	0.68	0.73	0.78	0.82	0.84	0.86	0.87	0.88	0.9	0.91	0.93	0.94	0.97	0.99	1.03	1.08	1.11	1.14	1.18	1.19	1.2
1171	1.2	1.18	1.19	1.19	1.2	1.19	1.2	1.21	1.22	1.25	1.31	1.21	1.1	0.99	0.85	0.7	0.7	0.67	0.64	0.6	0.55	0.54	0.54	0.56	0.58	0.62	0.65	0.67	0.69	0.71	0.75	0.76	0.8	0.83	0.88	0.91	0.97	1.01	1.04	1.06	1.07	1.09	1.09	1.13	1.17	1.22	1.25	1.27	1.28
1172	1.2	1.18	1.19	1.19	1.2	1.19	1.2	1.21	1.22	1.25	1.31	1.21	1.1	0.99	0.84	0.69	0.67	0.64	0.6	0.56	0.51	0.49	0.5	0.52	0.53	0.56	0.6	0.63	0.67	0.71	0.73	0.76	0.79	0.82	0.87	0.93	0.99	1.05	1.11	1.17	1.22	1.23	1.21	1.18	1.14	1.11	1.07	1.06	1.06
1173	1.62	1.64	1.69	1.71	1.73	1.7	1.69	1.64	1.59	1.53	1.54	1.53	1.56	1.55	1.39	1.2	0.99	0.81	0.69	0.7	0.7	0.7	0.65	0.6	0.57	0.56	0.58	0.61	0.65	0.68	0.71	0.73	0.76	0.79	0.82	0.85	0.88	0.9	0.92	0.95	0.98	1.01	1.05	1.08	1.11	1.13	1.14	1.16	1.18
1174	1.82	1.78	1.72	1.65	1.61	1.57	1.56	1.59	1.64	1.69	1.75	1.74	1.73	1.64	1.43	1.25	1.1	0.95	0.87	0.88	0.87	0.84	0.8	0.76	0.74	0.72	0.73	0.77	0.8	0.85	0.88	0.9	0.93	0.96	0.97	1.01	1.04	1.06	1.07	1.09	1.11	1.14	1.16	1.18	1.21	1.24	1.26	1.29	1.33
1175	1.5	1.51	1.51	1.55	1.59	1.62	1.65	1.69	1.62	1.45	1.27	1.11	0.93	0.83	0.8	0.76	0.7	0.64	0.61	0.61	0.62	0.65	0.69	0.73	0.77	0.81	0.85	0.88	0.9	0.92	0.94	0.95	0.96	0.98	1	1.03	1.06	1.09	1.12	1.15	1.18	1.21	1.23	1.24	1.24	1.26	1.28	1.33	1.37
1176	1.52	1.55	1.58	1.63	1.73	1.77	1.79	1.85	1.81	1.58	1.39	1.21	1	0.86	0.87	0.85	0.82	0.78	0.77	0.76	0.76	0.77	0.79	0.8	0.82	0.86	0.89	0.92	0.98	1.05	1.11	1.16	1.19	1.2	1.18	1.17	1.18	1.2	1.22	1.25	1.28	1.29	1.34	1.39	1.43	1.46	1.5	1.52	1.54
1177	1.69	1.7	1.72	1.72	1.73	1.72	1.71	1.73	1.76	1.79	1.83	1.63	1.4	1.18	0.92	0.66	0.65	0.64	0.63	0.64	0.61	0.58	0.56	0.54	0.54	0.55	0.57	0.59	0.62	0.65	0.68	0.71	0.75	0.79	0.83	0.87	0.9	0.92	0.95	0.96	0.97	0.99	1.02	1.04	1.07	1.1	1.12	1.14	1.16
1178	1.29	1.15	0.99	0.78	0.61	0.64	0.67	0.66	0.65	0.61	0.53	0.47	0.44	0.43	0.44	0.45	0.45	0.46	0.47	0.48	0.5	0.53	0.56	0.59	0.62	0.65	0.66	0.68	0.71	0.71	0.71	0.73	0.75	0.77	0.81	0.83	0.84	0.83	0.81	0.82	0.81	0.86	0.9	0.9	0.89	0.88	0.85	0.88	0.95
1179	1.41	1.41	1.44	1.43	1.43	1.48	1.51	1.52	1.56	1.58	1.58	1.56	1.55	1.37	1.22	1.04	0.92	0.76	0.76	0.74	0.73	0.67	0.64	0.61	0.59	0.59	0.6	0.61	0.64	0.65	0.67	0.7	0.75	0.8	0.83	0.88	0.91	0.95	1.01	1.09	1.14	1.18	1.21	1.18	1.15	1.15	1.16	1.15	1.18
1180	1.49	1.47	1.44	1.43	1.43	1.45	1.46	1.47	1.45	1.46	1.46	1.44	1.31	1.19	0.99	0.83	0.7	0.69	0.65	0.69	0.67	0.65	0.64	0.66	0.68	0.72	0.75	0.81	0.87	0.94	1	1.06	1.1	1.12	1.15	1.18	1.21	1.27	1.33	1.39	1.43	1.45	1.44	1.42	1.38	1.36	1.34	1.35	1.34
1181	1.54	1.58	1.61	1.58	1.53	1.47	1.4	1.32	1.32	1.34	1.37	1.24	1.14	1.04	0.93	0.82	0.87	0.87	0.85	0.8	0.74	0.69	0.64	0.62	0.6	0.62	0.63	0.67	0.72	0.77	0.82	0.88	0.91	0.94	0.96	0.98	0.99	1.01	1.05	1.11	1.18	1.25	1.3	1.32	1.32	1.27	1.21	1.17	1.14
1182	1.61	1.57	1.57	1.58	1.62	1.67	1.73	1.74	1.75	1.53	1.34	1.13	0.95	0.77	0.74	0.7	0.68	0.63	0.6	0.59	0.57	0.57	0.57	0.59	0.62	0.65	0.69	0.71	0.76	0.82	0.87	0.92	0.96	0.93	0.86	0.83	0.79	0.79	0.85	0.92	0.98	1.04	1.06	1.08	1.12	1.16	1.19	1.24	1.25
1183	1.33	1.3	1.26	1.23	1.23	1.22	1.27	1.31	1.34	1.35	1.39	1.44	1.27	1.12	0.93	0.78	0.6	0.6	0.61	0.65	0.61	0.58	0.55	0.53	0.53	0.54	0.56	0.59	0.61	0.64	0.66	0.69	0.72	0.75	0.77	0.82	0.86	0.88	0.9	0.93	0.93	0.95	1	1.02	1.03	1.05	1.04	1.02	1.03
1184	1.49	1.46	1.42	1.41	1.39	1.39	1.38	1.38	1.38	1.37	1.23	1.11	0.96	0.82	0.7	0.67	0.63	0.61	0.57	0.53	0.51	0.51	0.53	0.56	0.59	0.64	0.68	0.76	0.83	0.86	0.89	0.91	0.89	0.87	0.88	0.9	0.93	0.99	1.07	1.14	1.17	1.2	1.22	1.22	1.22	1.27	1.34	1.37	1.39
1185	1.71	1.71	1.72	1.71	1.72	1.7	1.69	1.7	1.66	1.57	1.39	1.23	0.97	0.84	0.74	0.72	0.68	0.7	0.64	0.59	0.56	0.54	0.54	0.55	0.58	0.6	0.63	0.66	0.69	0.7	0.72	0.74	0.79	0.84	0.9	0.93	0.98	1	1.01	1.02	1.05	1.05	1.06	1.07	1.1	1.12	1.16	1.18	1.2
1186	1.5	1.53	1.56	1.6	1.64	1.69	1.69	1.68	1.64	1.66	1.47	1.28	1.12	0.96	0.76	0.75	0.75	0.71	0.69	0.66	0.66	0.68	0.71	0.73	0.75	0.77	0.8	0.82	0.84	0.87	0.9	0.92	0.93	0.93	0.92	0.87	0.84	0.84	0.86	0.95	1.08	1.17	1.25	1.32	1.34	1.37	1.4	1.44	1.46
1187	1.61	1.56	1.56	1.53	1.52	1.53	1.55	1.6	1.7	1.7	1.56	1.39	1.2	0.99	0.86	0.83	0.81	0.77	0.71	0.68	0.67	0.67	0.69	0.7	0.71	0.74	0.79	0.83	0.88	0.93	0.98	1.02	1.07	1.11	1.14	1.16	1.18	1.21	1.23	1.26	1.27	1.27	1.3	1.35	1.35	1.35	1.37	1.34	1.31
1188	1.61	1.56	1.56	1.53	1.52	1.53	1.55	1.6	1.7	1.7	1.56	1.39	1.2	0.96	0.82	0.79	0.78	0.73	0.71	0.68	0.69	0.71	0.76	0.8	0.83	0.84	0.87	0.91	0.97	1.02	1.09	1.12	1.12	1.12	1.12	1.13	1.14	1.15	1.16	1.19	1.2	1.22	1.24	1.26	1.29	1.32	1.33	1.37	1.4
1189	1.41	1.45	1.45	1.42	1.41	1.41	1.34	1.28	1.31	1.26	1.06	0.9	0.75	0.6	0.51	0.52	0.55	0.56	0.53	0.51	0.53	0.54	0.57	0.58	0.58	0.57	0.58	0.57	0.57	0.62	0.67	0.73	0.79	0.84	0.85	0.87	0.87	0.9	0.94	0.99	1.02	1.06	1.06	1.06	1.01	1	0.98	1	1.01
1190	1.76	1.75	1.74	1.75	1.74	1.73	1.71	1.68	1.6	1.55	1.52	1.53	1.51	1.54	1.6	1.49	1.31	1.17	0.97	0.77	0.76	0.73	0.7	0.71	0.68	0.66	0.67	0.69	0.72	0.74	0.77	0.79	0.79	0.81	0.84	0.86	0.9	0.96	1	1.05	1.11	1.17	1.22	1.28	1.32	1.35	1.36	1.4	1.43
1191	1.65	1.63	1.61	1.61	1.6	1.59	1.57	1.56	1.5	1.46	1.43	1.43	1.4	1.42	1.47	1.37	1.21	1.08	0.92	0.75	0.74	0.75	0.72	0.72	0.7	0.68	0.68	0.71	0.74	0.75	0.78	0.8	0.8	0.81	0.84	0.87	0.91	0.96	1	1.05	1.09	1.16	1.21	1.26	1.29	1.33	1.33	1.36	1.39
1192	1.66	1.71	1.67	1.63	1.63	1.63	1.65	1.68	1.74	1.79	1.81	1.79	1.82	1.81	1.56	1.35	1.11	0.89	0.71	0.73	0.71	0.7	0.66	0.63	0.62	0.63	0.65	0.67	0.69	0.71	0.73	0.76	0.8	0.83	0.85	0.89	0.93	0.96	1.01	1.04	1.06	1.08	1.08	1.11	1.14	1.16	1.16	1.2	1.22
1193	1.44	1.47	1.46	1.42	1.43	1.42	1.37	1.42	1.43	1.22	1.05	0.88	0.75	0.63	0.71	0.74	0.74	0.66	0.58	0.5	0.44	0.42	0.41	0.43	0.45	0.48	0.51	0.54	0.57	0.61	0.63	0.66	0.68	0.68	0.68	0.71	0.73	0.78	0.82	0.87	0.9	0.92	0.94	0.95	0.95	0.95	0.94	0.94	0.96
1194	1.3	1.31	1.26	1.24	1.24	1.27	1.26	1.32	1.39	1.42	1.47	1.58	1.44	1.28	1.07	0.87	0.63	0.62	0.62	0.64	0.61	0.59	0.58	0.58	0.59	0.59	0.6	0.63	0.66	0.7	0.74	0.76	0.77	0.78	0.78	0.81	0.85	0.89	0.94	1	1.05	1.09	1.12	1.15	1.2	1.22	1.23	1.27	1.3
1195	1.64	1.69	1.72	1.79	1.88	1.83	1.79	1.76	1.71	1.76	1.94	1.93	1.73	1.56	1.31	0.99	0.81	0.82	0.78	0.72	0.67	0.63	0.6	0.58	0.57	0.6	0.62	0.67	0.71	0.76	0.79	0.82	0.85	0.89	0.93	0.98	1.04	1.09	1.13	1.14	1.16	1.14	1.14	1.15	1.19	1.23	1.31	1.4	1.46
1196	1.49	1.51	1.55	1.55	1.56	1.6	1.66	1.67	1.68	1.54	1.36	1.14	0.96	0.79	0.81	0.81	0.81	0.78	0.72	0.64	0.59	0.56	0.55	0.59	0.64	0.71	0.78	0.83	0.86	0.88	0.89	0.9	0.91	0.91	0.9	0.89	0.89	0.9	0.91	0.92	0.91	0.92	0.95	0.97	0.98	1	1.01	1.04	1.09
1197	1.37	1.36	1.37	1.34	1.32	1.28	1.29	1.26	1.27	1.24	1.11	0.97	0.87	0.77	0.65	0.62	0.61	0.55	0.5	0.51	0.52	0.55	0.58	0.62	0.65	0.68	0.7	0.71	0.73	0.74	0.75	0.77	0.78	0.79	0.8	0.81	0.81	0.83	0.86	0.88	0.9	0.91	0.91	0.93	0.96	1	1.05	1.1	1.13
1198	1.36	1.35	1.36	1.35	1.4	1.39	1.36	1.38	1.44	1.43	1.43	1.47	1.48	1.5	1.36	1.23	1.05	0.9	0.75	0.66	0.64	0.66	0.62	0.58	0.62	0.63	0.62	0.63	0.65	0.66	0.69	0.71	0.72	0.76	0.8	0.82	0.84	0.89	0.89	0.9	0.92	0.96	0.97	1	1.01	1.02	1.01	1.02	1.05
1199	1.46	1.42	1.42	1.42	1.44	1.43	1.48	1.52	1.5	1.51	1.47	1.31	1.13	0.95	0.79	0.71	0.7	0.68	0.7	0.69	0.68	0.69	0.74	0.78	0.83	0.85	0.87	0.89	0.9	0.92	0.94	0.96	0.98	1	1.02	1.02	1.02	1.01	1	1.03	1.07	1.08	1.09	1.09	1.05	1.03	1.05	1.06	1.07
1200	1.46	1.47	1.47	1.5	1.56	1.6	1.64	1.69	1.71	1.73	1.56	1.37	1.18	1	0.81	0.84	0.85	0.86	0.82	0.78	0.75	0.71	0.68	0.68	0.68	0.72	0.78	0.85	0.91	0.95	0.98	1.02	1.08	1.15	1.23	1.28	1.29	1.28	1.28	1.27	1.29	1.3	1.31	1.3	1.3	1.26	1.23	1.22	1.27
1201	1.23	1.25	1.23	1.34	1.44	1.5	1.5	1.55	1.55	1.53	1.43	1.29	1.09	0.96	0.85	0.77	0.74	0.73	0.66	0.57	0.51	0.48	0.46	0.45	0.47	0.5	0.54	0.58	0.63	0.67	0.7	0.74	0.76	0.79	0.83	0.87	0.9	0.92	0.95	0.96	0.98	0.98	1	1.04	1.08	1.13	1.19	1.25	1.3
1202	1.59	1.57	1.59	1.58	1.56	1.51	1.42	1.34	1.32	1.36	1.39	1.27	1.11	0.89	0.73	0.61	0.62	0.62	0.65	0.59	0.54	0.5	0.48	0.49	0.5	0.52	0.57	0.64	0.69	0.75	0.81	0.83	0.87	0.9	0.91	0.92	0.94	0.95	0.96	0.96	0.97	0.98	0.99	0.98	0.98	0.99	0.99	1	1.03
1203	1.59	1.57	1.59	1.58	1.56	1.51	1.42	1.34	1.32	1.36	1.39	1.27	1.11	0.95	0.78	0.66	0.67	0.68	0.66	0.62	0.56	0.53	0.51	0.51	0.52	0.55	0.57	0.59	0.63	0.66	0.69	0.72	0.75	0.76	0.77	0.79	0.8	0.84	0.89	0.91	0.96	1	1.02	1.04	1.06	1.06	1.07	1.07	1.08
1204	1.59	1.58	1.55	1.55	1.56	1.64	1.67	1.74	1.78	1.81	1.81	1.89	1.64	1.41	1.18	0.97	0.71	0.72	0.72	0.72	0.68	0.63	0.62	0.63	0.64	0.64	0.67	0.69	0.7	0.73	0.77	0.81	0.87	0.92	0.97	0.99	1	1.01	1.03	1.04	1.05	1.09	1.13	1.17	1.21	1.27	1.3	1.33	1.37
1205	1.61	1.58	1.6	1.64	1.69	1.75	1.81	1.83	1.62	1.37	1.09	0.88	0.67	0.64	0.63	0.63	0.56	0.51	0.5	0.5	0.5	0.51	0.53	0.56	0.59	0.63	0.68	0.7	0.72	0.75	0.78	0.81	0.84	0.87	0.91	0.92	0.93	0.98	1.02	1.09	1.18	1.29	1.31	1.35	1.35	1.35	1.35	1.4	1.45
1206	1.52	1.55	1.59	1.63	1.67	1.72	1.72	1.71	1.68	1.71	1.51	1.33	1.17	0.99	0.78	0.77	0.76	0.72	0.7	0.67	0.68	0.7	0.72	0.74	0.75	0.78	0.8	0.82	0.85	0.88	0.9	0.92	0.94	0.95	0.93	0.89	0.87	0.86	0.88	0.97	1.07	1.16	1.23	1.31	1.33	1.35	1.4	1.44	1.47
1207	1.56	1.57	1.57	1.57	1.57	1.59	1.57	1.58	1.61	1.66	1.69	1.72	1.73	1.55	1.35	1.14	0.96	0.77	0.74	0.72	0.66	0.61	0.58	0.56	0.56	0.59	0.62	0.66	0.69	0.73	0.77	0.81	0.84	0.87	0.89	0.89	0.9	0.9	0.92	0.95	0.96	0.97	1	1.01	1.02	1.06	1.11	1.15	1.2
1208	1.68	1.72	1.75	1.76	1.78	1.75	1.69	1.69	1.68	1.66	1.66	1.64	1.41	1.23	1.01	0.83	0.7	0.71	0.67	0.64	0.58	0.52	0.48	0.48	0.51	0.53	0.56	0.59	0.62	0.63	0.63	0.67	0.69	0.73	0.77	0.81	0.82	0.85	0.87	0.88	0.92	0.99	1.04	1.07	1.11	1.15	1.17	1.19	1.21
1209	1.88	1.83	1.78	1.81	1.75	1.72	1.71	1.73	1.67	1.7	1.7	1.7	1.68	1.5	1.3	1.08	0.9	0.71	0.69	0.68	0.67	0.62	0.58	0.55	0.54	0.55	0.58	0.62	0.66	0.69	0.73	0.77	0.82	0.88	0.93	0.96	1	1.03	1.06	1.1	1.13	1.14	1.16	1.16	1.15	1.15	1.16	1.17	1.19
1210	1.7	1.65	1.59	1.56	1.52	1.48	1.46	1.46	1.49	1.58	1.46	1.36	1.23	1.1	0.94	0.93	0.9	0.87	0.8	0.7	0.64	0.58	0.59	0.62	0.65	0.7	0.74	0.75	0.73	0.73	0.76	0.81	0.85	0.87	0.89	0.91	0.93	0.97	1.02	1.08	1.12	1.16	1.21	1.27	1.3	1.33	1.35	1.36	1.36
1211	1.4	1.44	1.49	1.56	1.62	1.68	1.75	1.78	1.75	1.71	1.65	1.6	1.56	1.59	1.63	1.69	1.75	1.82	1.85	1.86	1.72	1.5	1.23	1	0.81	0.73	0.71	0.72	0.67	0.63	0.6	0.6	0.63	0.66	0.71	0.75	0.79	0.82	0.85	0.87	0.89	0.91	0.96	1	1.04	1.07	1.09	1.09	1.1
1212	1.43	1.42	1.44	1.45	1.49	1.52	1.48	1.48	1.31	1.13	0.91	0.8	0.68	0.67	0.68	0.68	0.64	0.57	0.55	0.53	0.56	0.59	0.63	0.68	0.72	0.76	0.81	0.85	0.89	0.93	0.98	1.02	1.06	1.07	1.1	1.12	1.15	1.18	1.23	1.26	1.28	1.29	1.28	1.29	1.31	1.34	1.4	1.47	1.51
1213	1.57	1.57	1.55	1.53	1.56	1.6	1.63	1.44	1.25	1.04	0.85	0.67	0.71	0.7	0.68	0.6	0.53	0.47	0.43	0.43	0.43	0.44	0.46	0.49	0.52	0.55	0.59	0.63	0.67	0.69	0.7	0.7	0.71	0.72	0.75	0.79	0.85	0.89	0.9	0.93	0.97	1.01	1.06	1.1	1.14	1.17	1.18	1.18	1.19
1214	1.55	1.51	1.43	1.48	1.46	1.47	1.47	1.48	1.48	1.5	1.38	1.22	1.04	0.88	0.7	0.68	0.66	0.64	0.56	0.53	0.5	0.48	0.5	0.52	0.55	0.58	0.61	0.64	0.66	0.68	0.72	0.76	0.79	0.82	0.84	0.87	0.89	0.93	0.98	1.03	1.08	1.13	1.16	1.19	1.2	1.23	1.26	1.26	1.27
1215	1.33	1.31	1.37	1.42	1.43	1.43	1.43	1.45	1.45	1.33	1.17	1	0.77	0.64	0.64	0.63	0.63	0.64	0.58	0.54	0.52	0.51	0.51	0.53	0.56	0.59	0.62	0.65	0.67	0.68	0.7	0.74	0.77	0.81	0.84	0.86	0.89	0.9	0.91	0.92	0.93	0.95	0.97	1	1.05	1.1	1.12	1.13	1.15
1216	1.59	1.6	1.62	1.65	1.71	1.75	1.77	1.79	1.76	1.77	1.77	1.8	1.63	1.47	1.26	1.07	0.87	0.87	0.88	0.89	0.85	0.83	0.81	0.81	0.83	0.88	0.92	0.95	0.98	1.01	1.03	1.09	1.15	1.2	1.24	1.26	1.25	1.24	1.24	1.25	1.29	1.32	1.37	1.43	1.44	1.41	1.38	1.34	1.29
1217	0.9	0.7	0.65	0.63	0.61	0.58	0.53	0.52	0.51	0.51	0.51	0.52	0.54	0.55	0.58	0.63	0.68	0.73	0.77	0.8	0.81	0.8	0.78	0.76	0.75	0.75	0.75	0.73	0.71	0.69	0.68	0.68	0.7	0.74	0.76	0.78	0.8	0.84	0.87	0.9	0.91	0.93	0.95	0.97	1	1.03	1.07	1.07	1.09
1218	1.56	1.54	1.57	1.58	1.57	1.62	1.45	1.29	1.11	0.93	0.72	0.72	0.69	0.67	0.66	0.66	0.64	0.62	0.6	0.57	0.52	0.51	0.53	0.56	0.59	0.62	0.66	0.72	0.78	0.87	0.96	1.03	1.08	1.12	1.14	1.17	1.19	1.22	1.28	1.35	1.42	1.49	1.55	1.58	1.62	1.62	1.61	1.63	1.66
1219	1.7	1.67	1.69	1.66	1.67	1.73	1.8	1.82	1.87	1.87	1.87	1.83	1.84	1.62	1.42	1.23	1.04	0.83	0.81	0.78	0.74	0.73	0.73	0.74	0.76	0.77	0.77	0.79	0.81	0.84	0.88	0.92	0.95	0.96	0.94	0.95	0.98	0.99	1.02	1.1	1.14	1.19	1.25	1.29	1.33	1.35	1.37	1.4	1.45
1220	1.69	1.71	1.73	1.75	1.73	1.69	1.69	1.6	1.58	1.58	1.51	1.32	1.2	1.04	0.87	0.79	0.77	0.74	0.69	0.66	0.62	0.6	0.59	0.59	0.6	0.62	0.65	0.68	0.71	0.74	0.76	0.78	0.79	0.83	0.86	0.91	0.95	1.01	1.07	1.1	1.15	1.21	1.25	1.27	1.32	1.32	1.33	1.31	1.32
1221	1.77	1.76	1.71	1.68	1.68	1.69	1.67	1.66	1.66	1.61	1.57	1.57	1.5	1.32	1.16	0.98	0.82	0.71	0.7	0.7	0.68	0.62	0.57	0.55	0.55	0.57	0.6	0.62	0.65	0.68	0.7	0.73	0.76	0.79	0.82	0.85	0.88	0.92	0.94	0.98	1	1.03	1.07	1.12	1.13	1.16	1.18	1.17	1.16
1222	1.32	1.33	1.38	1.43	1.48	1.53	1.51	1.48	1.31	1.11	0.85	0.76	0.65	0.64	0.61	0.62	0.55	0.49	0.46	0.45	0.45	0.46	0.48	0.49	0.52	0.55	0.58	0.63	0.67	0.71	0.75	0.78	0.8	0.83	0.86	0.89	0.93	0.97	1.01	1.02	1.05	1.08	1.1	1.14	1.18	1.2	1.21	1.24	1.26
1223	1.41	1.37	1.34	1.34	1.34	1.34	1.34	1.17	1.01	0.84	0.74	0.64	0.67	0.64	0.62	0.55	0.47	0.42	0.41	0.41	0.41	0.43	0.45	0.47	0.51	0.56	0.6	0.63	0.68	0.74	0.78	0.84	0.91	0.94	0.95	0.97	0.98	1	1.04	1.08	1.12	1.19	1.22	1.22	1.26	1.28	1.29	1.31	1.32
1224	1.46	1.47	1.5	1.46	1.44	1.47	1.48	1.47	1.48	1.46	1.46	1.48	1.51	1.39	1.22	1.06	0.89	0.71	0.68	0.7	0.68	0.65	0.61	0.58	0.56	0.54	0.54	0.57	0.62	0.67	0.73	0.79	0.83	0.85	0.88	0.91	0.93	0.95	0.97	1.01	1.03	1.08	1.11	1.15	1.17	1.18	1.19	1.19	1.21
1225	1.49	1.48	1.48	1.48	1.46	1.47	1.47	1.5	1.52	1.55	1.57	1.61	1.69	1.51	1.37	1.14	0.96	0.69	0.7	0.65	0.68	0.64	0.61	0.57	0.56	0.55	0.56	0.57	0.58	0.62	0.65	0.68	0.73	0.76	0.78	0.79	0.83	0.85	0.88	0.91	0.95	0.98	1.02	1.06	1.11	1.16	1.2	1.24	1.27
1226	1.38	1.4	1.41	1.45	1.43	1.43	1.41	1.44	1.43	1.41	1.4	1.45	1.27	1.11	0.96	0.85	0.67	0.67	0.66	0.68	0.63	0.59	0.56	0.55	0.56	0.57	0.6	0.64	0.67	0.69	0.71	0.72	0.74	0.78	0.82	0.85	0.87	0.9	0.91	0.97	1.01	1.07	1.1	1.12	1.06	1.04	1.04	1.03	1.02
1227	1.47	1.47	1.51	1.51	1.37	1.2	0.97	0.82	0.66	0.6	0.57	0.59	0.5	0.46	0.45	0.44	0.43	0.43	0.43	0.44	0.45	0.46	0.48	0.5	0.53	0.56	0.6	0.63	0.66	0.69	0.71	0.74	0.76	0.78	0.78	0.79	0.8	0.82	0.84	0.87	0.91	0.93	0.93	0.92	0.9	0.88	0.89	0.91	0.95
1228	1.59	1.58	1.58	1.58	1.57	1.59	1.58	1.42	1.25	1.09	0.95	0.81	0.79	0.78	0.75	0.7	0.67	0.66	0.68	0.72	0.77	0.82	0.86	0.9	0.91	0.91	0.92	0.94	0.97	1.01	1.05	1.07	1.08	1.06	1.04	1.03	1.05	1.07	1.12	1.17	1.2	1.23	1.26	1.28	1.3	1.31	1.3	1.29	1.28
1229	1.23	1.21	1.18	1.17	1.19	1.23	1.26	1.3	1.32	1.16	0.98	0.8	0.67	0.57	0.59	0.61	0.61	0.56	0.5	0.46	0.44	0.44	0.45	0.49	0.54	0.59	0.62	0.66	0.69	0.73	0.79	0.85	0.88	0.9	0.9	0.9	0.94	0.98	1.03	1.09	1.1	1.08	1.08	1.08	1.1	1.14	1.19	1.19	1.22
1230	1.4	1.39	1.37	1.37	1.38	1.41	1.3	1.2	1.08	0.96	0.83	0.83	0.83	0.83	0.81	0.78	0.78	0.77	0.77	0.77	0.77	0.78	0.79	0.81	0.82	0.83	0.85	0.88	0.91	0.92	0.94	0.96	0.96	0.98	1.01	1.04	1.07	1.11	1.13	1.15	1.18	1.2	1.22	1.25	1.28	1.32	1.35	1.38	1.41
1231	1.12	1.09	1.1	1.11	1.12	1.12	1.14	1.14	1.15	1.17	1.21	1.11	1	0.89	0.75	0.64	0.65	0.64	0.64	0.63	0.59	0.58	0.58	0.6	0.62	0.65	0.68	0.69	0.71	0.73	0.76	0.77	0.81	0.84	0.88	0.92	0.99	1.03	1.05	1.08	1.09	1.09	1.09	1.12	1.16	1.21	1.23	1.25	1.26
1232	1.42	1.45	1.42	1.4	1.4	1.37	1.4	1.43	1.51	1.5	1.53	1.52	1.37	1.14	0.99	0.86	0.7	0.69	0.68	0.65	0.59	0.55	0.55	0.57	0.61	0.66	0.71	0.75	0.77	0.81	0.84	0.89	0.92	0.97	1.01	1.02	1.03	1.04	1.04	1.03	1.07	1.08	1.12	1.18	1.2	1.24	1.31	1.33	1.34
1233	1.57	1.57	1.6	1.61	1.59	1.57	1.57	1.54	1.36	1.22	1.04	0.91	0.77	0.76	0.72	0.72	0.65	0.59	0.56	0.54	0.52	0.52	0.53	0.55	0.57	0.62	0.65	0.68	0.7	0.73	0.75	0.76	0.78	0.8	0.86	0.92	1	1.08	1.15	1.2	1.24	1.26	1.25	1.21	1.13	1.12	1.13	1.15	1.19
1234	1.4	1.38	1.33	1.33	1.35	1.41	1.47	1.55	1.55	1.39	1.21	1.05	0.87	0.75	0.77	0.76	0.71	0.7	0.67	0.65	0.65	0.65	0.65	0.67	0.71	0.77	0.84	0.9	0.94	0.97	0.99	1	1.06	1.09	1.16	1.21	1.22	1.15	1.14	1.09	1.05	1.06	1.11	1.12	1.13	1.15	1.2	1.24	1.25
1235	1.52	1.46	1.48	1.47	1.45	1.46	1.51	1.51	1.54	1.53	1.54	1.46	1.29	1.1	0.96	0.82	0.74	0.72	0.71	0.69	0.65	0.63	0.63	0.65	0.68	0.71	0.73	0.76	0.78	0.81	0.85	0.89	0.91	0.93	0.94	0.94	0.98	1.02	1.04	1.08	1.13	1.13	1.14	1.13	1.1	1.08	1.07	1.07	1.1
1236	1.42	1.47	1.5	1.52	1.52	1.51	1.5	1.5	1.48	1.52	1.55	1.59	1.64	1.65	1.49	1.3	1.09	0.88	0.72	0.69	0.66	0.64	0.6	0.57	0.55	0.57	0.61	0.64	0.67	0.7	0.73	0.75	0.75	0.76	0.77	0.78	0.82	0.9	1	1.05	1.11	1.16	1.16	1.12	1.13	1.13	1.12	1.12	1.14
1237	1.86	1.91	1.9	1.85	1.81	1.76	1.77	1.79	1.8	1.78	1.81	1.59	1.43	1.24	1.06	0.82	0.83	0.82	0.79	0.74	0.73	0.69	0.64	0.62	0.62	0.61	0.64	0.67	0.74	0.8	0.88	0.96	1.03	1.06	1.08	1.09	1.07	1.07	1.07	1.08	1.1	1.15	1.2	1.29	1.36	1.42	1.51	1.58	1.6
1238	1.48	1.48	1.47	1.46	1.45	1.43	1.44	1.47	1.49	1.51	1.54	1.63	1.71	1.59	1.43	1.26	1.03	0.81	0.77	0.75	0.72	0.7	0.64	0.62	0.6	0.59	0.6	0.62	0.65	0.69	0.73	0.76	0.81	0.84	0.88	0.91	0.96	1	1.06	1.11	1.18	1.21	1.22	1.23	1.23	1.22	1.21	1.21	1.21
1239	1.58	1.6	1.61	1.61	1.62	1.63	1.65	1.66	1.49	1.3	1.08	0.9	0.73	0.72	0.72	0.72	0.68	0.63	0.59	0.55	0.54	0.55	0.57	0.59	0.63	0.66	0.69	0.71	0.73	0.75	0.76	0.79	0.82	0.85	0.87	0.9	0.91	0.94	0.97	1	1.04	1.07	1.09	1.11	1.13	1.13	1.13	1.13	1.13
1240	1.37	1.3	1.25	1.23	1.23	1.24	1.26	1.31	1.3	1.12	1	0.85	0.7	0.6	0.63	0.6	0.62	0.58	0.55	0.56	0.57	0.58	0.59	0.61	0.64	0.68	0.73	0.79	0.85	0.9	0.93	0.98	1.01	1.06	1.06	1.1	1.07	1.06	1.01	1	0.99	1.04	1.09	1.15	1.25	1.33	1.38	1.42	1.48
1241	1.51	1.46	1.41	1.39	1.4	1.4	1.42	1.49	1.51	1.4	1.26	1.1	0.93	0.77	0.76	0.74	0.68	0.61	0.56	0.5	0.47	0.47	0.48	0.5	0.54	0.56	0.6	0.64	0.69	0.73	0.79	0.84	0.87	0.88	0.88	0.89	0.92	0.96	1	1.04	1.05	1.04	1.04	1.06	1.1	1.13	1.18	1.19	1.18
1242	1.52	1.53	1.57	1.6	1.62	1.63	1.63	1.62	1.65	1.45	1.29	1.12	0.92	0.73	0.76	0.74	0.71	0.7	0.65	0.59	0.56	0.57	0.61	0.65	0.7	0.76	0.8	0.83	0.87	0.9	0.95	0.99	1.03	1.06	1.09	1.1	1.12	1.14	1.15	1.17	1.19	1.23	1.29	1.35	1.41	1.47	1.5	1.51	1.5
1243	1.54	1.55	1.58	1.58	1.54	1.5	1.5	1.5	1.49	1.49	1.37	1.2	1.04	0.91	0.79	0.79	0.8	0.79	0.75	0.7	0.66	0.63	0.61	0.62	0.64	0.67	0.73	0.79	0.84	0.91	0.98	1.03	1.07	1.1	1.11	1.12	1.12	1.14	1.17	1.2	1.24	1.31	1.35	1.42	1.5	1.54	1.56	1.58	1.57
1244	1.54	1.55	1.58	1.58	1.54	1.5	1.5	1.5	1.49	1.49	1.37	1.2	0.98	0.83	0.69	0.7	0.72	0.77	0.75	0.72	0.69	0.67	0.67	0.68	0.69	0.7	0.74	0.76	0.78	0.79	0.82	0.82	0.83	0.82	0.83	0.83	0.83	0.85	0.91	0.95	1.01	1.08	1.11	1.13	1.12	1.1	1.07	1.06	1.03
1245	1.49	1.54	1.58	1.6	1.59	1.57	1.55	1.55	1.6	1.56	1.42	1.3	1.14	0.92	0.75	0.7	0.64	0.55	0.5	0.47	0.46	0.45	0.47	0.49	0.52	0.55	0.59	0.64	0.7	0.76	0.82	0.89	0.95	0.99	1.02	1.04	1.04	1.05	1.06	1.09	1.13	1.17	1.18	1.2	1.21	1.24	1.28	1.3	1.33
1246	1.22	1.26	1.29	1.33	1.36	1.38	1.38	1.38	1.35	1.33	1.36	1.44	1.49	1.58	1.63	1.48	1.27	1.06	0.87	0.73	0.74	0.75	0.77	0.73	0.71	0.7	0.67	0.66	0.66	0.65	0.66	0.69	0.75	0.79	0.84	0.88	0.89	0.89	0.89	0.89	0.91	0.93	0.98	1.04	1.11	1.17	1.25	1.31	1.39
1247	1.64	1.69	1.72	1.79	1.88	1.83	1.79	1.76	1.71	1.76	1.94	1.93	1.75	1.58	1.31	0.99	0.81	0.78	0.72	0.68	0.64	0.62	0.61	0.61	0.63	0.64	0.69	0.72	0.75	0.77	0.81	0.84	0.87	0.91	0.95	0.99	1.02	1.06	1.1	1.14	1.18	1.23	1.28	1.35	1.4	1.44	1.5	1.55	1.58
1248	1.37	1.36	1.37	1.34	1.32	1.28	1.29	1.26	1.27	1.24	1.11	0.97	0.81	0.7	0.61	0.58	0.57	0.57	0.55	0.53	0.55	0.58	0.62	0.66	0.71	0.75	0.8	0.84	0.89	0.95	0.98	1.02	1.03	1.02	0.99	0.99	0.98	0.99	1	1.03	1.03	1.01	1.03	1.07	1.1	1.17	1.25	1.3	1.33
1249	1.24	1.28	1.25	1.3	1.33	1.37	1.44	1.46	1.44	1.35	1.22	1.05	0.93	0.82	0.78	0.75	0.73	0.69	0.62	0.57	0.53	0.53	0.54	0.56	0.59	0.62	0.64	0.65	0.68	0.68	0.71	0.74	0.78	0.8	0.83	0.84	0.87	0.9	0.94	0.97	1.01	1.01	1.01	0.99	0.98	0.95	0.95	0.94	0.96
1250	1.51	1.5	1.53	1.51	1.51	1.5	1.51	1.48	1.53	1.49	1.33	1.18	0.98	0.81	0.69	0.66	0.65	0.68	0.62	0.6	0.59	0.57	0.58	0.61	0.64	0.68	0.74	0.77	0.8	0.81	0.82	0.81	0.82	0.87	0.92	0.97	1.01	1.05	1.08	1.1	1.14	1.2	1.25	1.27	1.27	1.32	1.33	1.35	1.36
1251	1.55	1.52	1.54	1.5	1.49	1.48	1.53	1.56	1.61	1.5	1.35	1.13	0.84	0.67	0.66	0.64	0.66	0.71	0.66	0.61	0.58	0.56	0.55	0.56	0.57	0.59	0.62	0.66	0.7	0.74	0.78	0.83	0.87	0.89	0.91	0.92	0.92	0.93	0.95	0.97	0.96	0.97	1	1.03	1.06	1.12	1.13	1.13	1.12
1252	1.54	1.51	1.48	1.47	1.51	1.52	1.53	1.51	1.5	1.49	1.47	1.32	1.19	1.02	0.87	0.71	0.69	0.65	0.65	0.58	0.54	0.52	0.53	0.54	0.57	0.59	0.6	0.62	0.65	0.67	0.71	0.75	0.78	0.8	0.81	0.82	0.83	0.84	0.87	0.92	0.98	1.02	1.05	1.08	1.12	1.16	1.18	1.23	1.25
1253	1.5	1.48	1.45	1.42	1.47	1.47	1.49	1.46	1.46	1.45	1.42	1.27	1.15	0.98	0.84	0.7	0.68	0.66	0.65	0.6	0.56	0.54	0.55	0.56	0.58	0.61	0.62	0.64	0.66	0.68	0.71	0.75	0.78	0.81	0.82	0.82	0.84	0.85	0.88	0.93	0.99	1.03	1.06	1.09	1.12	1.17	1.19	1.24	1.25
1254	1.5	1.48	1.45	1.42	1.47	1.47	1.49	1.46	1.46	1.45	1.42	1.27	1.15	1.01	0.87	0.75	0.74	0.71	0.67	0.61	0.57	0.57	0.6	0.64	0.7	0.74	0.76	0.79	0.83	0.85	0.87	0.88	0.89	0.91	0.94	0.98	0.99	1.03	1.05	1.08	1.11	1.15	1.19	1.23	1.26	1.28	1.27	1.26	1.27
1255	1.33	1.32	1.36	1.38	1.47	1.53	1.59	1.67	1.56	1.38	1.19	1.03	0.82	0.79	0.76	0.73	0.67	0.61	0.58	0.57	0.57	0.55	0.57	0.58	0.6	0.64	0.67	0.7	0.72	0.75	0.77	0.8	0.8	0.82	0.83	0.88	0.95	1.03	1.09	1.14	1.21	1.24	1.28	1.31	1.35	1.34	1.33	1.33	1.33
1256	1.78	1.76	1.72	1.64	1.62	1.56	1.55	1.55	1.61	1.63	1.73	1.57	1.4	1.21	1.02	0.79	0.8	0.77	0.75	0.71	0.68	0.69	0.73	0.78	0.84	0.9	0.95	0.98	1	1.01	1.03	1.05	1.07	1.08	1.09	1.1	1.11	1.12	1.14	1.16	1.2	1.23	1.25	1.27	1.28	1.27	1.26	1.26	1.27
1257	1.79	1.8	1.75	1.7	1.66	1.63	1.57	1.54	1.53	1.34	1.16	0.96	0.75	0.6	0.63	0.61	0.63	0.64	0.59	0.55	0.53	0.52	0.53	0.54	0.57	0.61	0.65	0.68	0.72	0.73	0.72	0.77	0.78	0.79	0.83	0.87	0.88	0.92	0.97	1	1.01	1.02	1.04	1.02	1.02	1.04	1.05	1.1	1.12
1258	1.58	1.61	1.65	1.68	1.7	1.67	1.63	1.61	1.61	1.42	1.28	1.06	0.87	0.67	0.67	0.62	0.66	0.61	0.57	0.55	0.55	0.55	0.59	0.63	0.67	0.73	0.79	0.83	0.88	0.93	0.97	0.98	0.97	1	1.01	1.03	1.08	1.14	1.14	1.19	1.23	1.26	1.27	1.3	1.32	1.33	1.36	1.42	1.46
1259	1.93	1.88	1.84	1.78	1.79	1.81	1.79	1.78	1.76	1.72	1.52	1.35	1.19	1.06	0.87	0.85	0.81	0.76	0.69	0.65	0.61	0.61	0.63	0.67	0.72	0.76	0.81	0.86	0.89	0.92	0.95	0.97	1	1.01	1.04	1.05	1.08	1.12	1.16	1.18	1.2	1.22	1.22	1.24	1.26	1.27	1.28	1.29	1.31
1260	1.8	1.78	1.72	1.7	1.7	1.66	1.65	1.72	1.51	1.33	1.19	1	0.75	0.79	0.78	0.79	0.78	0.77	0.77	0.78	0.81	0.85	0.89	0.92	0.96	0.99	1.02	1.03	1.04	1.02	0.97	0.92	0.9	0.87	0.84	0.84	0.84	0.87	0.93	1.01	1.08	1.15	1.21	1.26	1.3	1.36	1.42	1.45	1.48
1261	1.38	1.35	1.35	1.35	1.38	1.37	1.37	1.37	1.38	1.38	1.43	1.48	1.55	1.39	1.27	1.11	0.97	0.79	0.82	0.82	0.81	0.78	0.73	0.7	0.69	0.69	0.71	0.75	0.79	0.83	0.88	0.92	0.97	1.02	1.06	1.1	1.16	1.21	1.26	1.3	1.36	1.4	1.44	1.46	1.5	1.53	1.53	1.52	1.55
1262	1.62	1.63	1.63	1.61	1.61	1.64	1.47	1.31	1.1	0.95	0.75	0.7	0.65	0.65	0.58	0.55	0.54	0.57	0.61	0.65	0.7	0.74	0.78	0.81	0.83	0.85	0.88	0.92	0.95	1	1.06	1.1	1.13	1.16	1.19	1.21	1.24	1.27	1.3	1.34	1.36	1.4	1.42	1.45	1.47	1.49	1.51	1.54	1.55
1263	1.62	1.63	1.63	1.61	1.61	1.64	1.47	1.31	1.13	0.94	0.76	0.72	0.68	0.68	0.67	0.64	0.64	0.65	0.68	0.7	0.74	0.78	0.82	0.84	0.86	0.87	0.86	0.84	0.82	0.82	0.84	0.89	0.96	1.01	1.07	1.09	1.09	1.11	1.13	1.16	1.19	1.24	1.29	1.34	1.38	1.41	1.44	1.47	1.51
1264	1.72	1.69	1.64	1.6	1.58	1.53	1.54	1.4	1.25	1.1	0.98	0.85	0.85	0.84	0.82	0.77	0.69	0.64	0.6	0.59	0.59	0.59	0.61	0.63	0.64	0.66	0.68	0.68	0.7	0.72	0.74	0.76	0.78	0.8	0.84	0.86	0.89	0.92	0.96	0.98	0.99	1.02	1.04	1.06	1.1	1.15	1.2	1.26	1.29
1265	1.29	1.26	1.26	1.24	1.21	1.2	1.22	1.25	1.11	0.97	0.79	0.63	0.49	0.48	0.48	0.5	0.5	0.48	0.49	0.49	0.51	0.5	0.5	0.51	0.53	0.56	0.61	0.61	0.64	0.68	0.69	0.69	0.73	0.75	0.75	0.77	0.79	0.81	0.83	0.85	0.88	0.92	0.96	0.98	1.03	1.05	1.07	1.07	1.09
1266	1.43	1.46	1.48	1.5	1.5	1.5	1.49	1.51	1.5	1.51	1.5	1.53	1.35	1.2	1.06	0.92	0.75	0.79	0.78	0.77	0.74	0.74	0.74	0.75	0.77	0.82	0.85	0.87	0.89	0.92	0.93	0.94	0.95	0.96	0.97	1	1.04	1.08	1.11	1.15	1.19	1.21	1.24	1.26	1.29	1.29	1.31	1.32	1.35
1267	1.59	1.58	1.57	1.61	1.64	1.65	1.68	1.71	1.6	1.43	1.25	1.05	0.86	0.82	0.82	0.81	0.8	0.77	0.75	0.73	0.73	0.76	0.79	0.82	0.86	0.9	0.93	0.97	1	1.04	1.08	1.1	1.13	1.15	1.14	1.14	1.14	1.14	1.12	1.14	1.15	1.18	1.23	1.28	1.33	1.36	1.37	1.36	1.37
1268	1.64	1.62	1.64	1.65	1.62	1.61	1.58	1.54	1.51	1.56	1.42	1.29	1.16	0.99	0.81	0.8	0.79	0.76	0.72	0.66	0.63	0.61	0.62	0.65	0.68	0.71	0.74	0.76	0.79	0.82	0.87	0.93	0.98	1.04	1.1	1.13	1.15	1.16	1.16	1.15	1.17	1.19	1.22	1.26	1.29	1.3	1.29	1.29	1.27
1269	1.19	1.17	1.17	1.16	1.15	1.17	1.2	1.25	1.14	1.03	0.89	0.72	0.56	0.53	0.49	0.46	0.46	0.44	0.45	0.45	0.46	0.45	0.45	0.46	0.48	0.52	0.56	0.57	0.6	0.66	0.67	0.65	0.67	0.69	0.69	0.7	0.74	0.75	0.76	0.77	0.81	0.84	0.89	0.91	0.96	0.98	0.99	0.97	1
1270	1.68	1.72	1.75	1.76	1.78	1.75	1.69	1.69	1.68	1.66	1.66	1.64	1.41	1.23	1.01	0.84	0.73	0.75	0.73	0.72	0.66	0.6	0.57	0.57	0.58	0.61	0.63	0.68	0.7	0.74	0.76	0.78	0.81	0.85	0.88	0.93	0.98	1.04	1.09	1.13	1.18	1.22	1.25	1.27	1.29	1.31	1.33	1.34	1.4
1271	1.88	1.83	1.78	1.81	1.75	1.72	1.71	1.73	1.67	1.7	1.7	1.7	1.68	1.5	1.3	1.06	0.88	0.68	0.65	0.64	0.67	0.63	0.61	0.58	0.59	0.6	0.62	0.65	0.69	0.72	0.77	0.82	0.86	0.91	0.94	0.97	1.01	1.05	1.12	1.17	1.21	1.27	1.28	1.27	1.25	1.23	1.2	1.17	1.17
1272	1.56	1.57	1.61	1.59	1.57	1.59	1.65	1.65	1.64	1.62	1.65	1.44	1.25	1.03	0.91	0.71	0.7	0.68	0.7	0.64	0.58	0.54	0.53	0.53	0.54	0.57	0.59	0.62	0.66	0.69	0.72	0.76	0.79	0.81	0.83	0.84	0.85	0.88	0.91	0.94	0.98	1.04	1.08	1.12	1.15	1.16	1.16	1.14	1.13
1273	1.42	1.44	1.47	1.54	1.59	1.64	1.66	1.65	1.63	1.62	1.63	1.45	1.27	1.06	0.9	0.71	0.71	0.69	0.69	0.65	0.61	0.59	0.58	0.59	0.63	0.66	0.69	0.73	0.77	0.8	0.86	0.95	1	1.04	1.05	1.06	1.07	1.11	1.17	1.24	1.29	1.31	1.33	1.33	1.32	1.3	1.28	1.24	1.21
1274	1.4	1.44	1.49	1.56	1.62	1.68	1.75	1.78	1.75	1.71	1.65	1.6	1.56	1.59	1.63	1.69	1.75	1.82	1.85	1.86	1.72	1.5	1.23	1	0.8	0.71	0.68	0.68	0.64	0.59	0.56	0.55	0.56	0.57	0.6	0.64	0.68	0.7	0.72	0.75	0.77	0.79	0.81	0.85	0.88	0.92	0.95	0.99	1.01
1275	1.55	1.51	1.43	1.48	1.46	1.47	1.47	1.48	1.48	1.5	1.38	1.22	1.04	0.87	0.66	0.62	0.58	0.57	0.51	0.5	0.51	0.52	0.54	0.58	0.61	0.62	0.63	0.64	0.65	0.66	0.7	0.72	0.75	0.77	0.79	0.83	0.88	0.9	0.94	0.99	1.01	1.05	1.1	1.17	1.2	1.23	1.22	1.2	1.14
1276	1.33	1.31	1.37	1.42	1.43	1.43	1.43	1.45	1.45	1.33	1.17	1	0.77	0.64	0.66	0.66	0.67	0.68	0.62	0.55	0.5	0.48	0.48	0.49	0.52	0.55	0.58	0.61	0.63	0.65	0.68	0.71	0.73	0.77	0.82	0.86	0.88	0.9	0.92	0.93	0.94	0.97	0.99	1.01	1.04	1.07	1.1	1.14	1.18
1277	1.73	1.7	1.66	1.65	1.63	1.61	1.6	1.62	1.62	1.62	1.65	1.48	1.29	1.12	0.97	0.79	0.78	0.74	0.72	0.65	0.6	0.58	0.57	0.57	0.59	0.63	0.66	0.7	0.74	0.78	0.8	0.81	0.83	0.83	0.82	0.84	0.85	0.86	0.9	0.95	0.99	1.02	1.05	1.09	1.12	1.15	1.2	1.26	1.3
1278	0.91	0.7	0.65	0.62	0.61	0.58	0.53	0.52	0.5	0.48	0.47	0.47	0.45	0.45	0.45	0.45	0.46	0.46	0.47	0.49	0.51	0.53	0.56	0.59	0.61	0.62	0.64	0.65	0.67	0.69	0.7	0.72	0.75	0.77	0.82	0.88	0.93	0.98	1.02	1.05	1.05	1.08	1.09	1.1	1.13	1.18	1.2	1.25	1.3
1279	1.7	1.67	1.69	1.66	1.67	1.73	1.8	1.82	1.87	1.87	1.87	1.83	1.84	1.62	1.42	1.22	1.04	0.84	0.82	0.79	0.75	0.72	0.7	0.69	0.69	0.7	0.71	0.73	0.75	0.76	0.78	0.79	0.8	0.81	0.84	0.88	0.93	0.96	1.03	1.08	1.13	1.17	1.24	1.28	1.31	1.33	1.36	1.37	1.39
1280	0.81	0.62	0.59	0.6	0.61	0.62	0.56	0.54	0.53	0.52	0.53	0.54	0.56	0.57	0.6	0.65	0.7	0.74	0.78	0.81	0.81	0.81	0.79	0.77	0.76	0.75	0.75	0.74	0.72	0.7	0.69	0.69	0.72	0.75	0.78	0.79	0.81	0.84	0.88	0.9	0.92	0.94	0.96	0.98	1	1.03	1.06	1.07	1.08
1281	0.83	0.64	0.6	0.61	0.62	0.6	0.55	0.53	0.52	0.49	0.49	0.48	0.48	0.47	0.47	0.47	0.48	0.48	0.49	0.5	0.52	0.54	0.57	0.59	0.61	0.63	0.65	0.66	0.68	0.7	0.7	0.72	0.74	0.77	0.82	0.88	0.93	0.98	1.02	1.05	1.05	1.07	1.08	1.08	1.11	1.17	1.2	1.24	1.28
1282	1.39	1.42	1.41	1.54	1.62	1.58	1.41	1.29	1.05	0.88	0.77	0.77	0.73	0.69	0.62	0.58	0.56	0.56	0.56	0.57	0.59	0.6	0.62	0.65	0.68	0.71	0.75	0.77	0.78	0.79	0.81	0.83	0.86	0.9	0.94	0.98	1.01	1.03	1.07	1.1	1.13	1.15	1.17	1.2	1.21	1.18	1.13	1.11	1.1
1283	1.43	1.44	1.46	1.5	1.54	1.57	1.59	1.61	1.62	1.63	1.45	1.28	1.11	0.94	0.76	0.74	0.71	0.67	0.61	0.58	0.55	0.54	0.56	0.59	0.64	0.7	0.75	0.82	0.87	0.92	0.97	0.99	1.02	1.03	1.07	1.07	1.07	1.07	1.05	1.03	1.04	1.07	1.09	1.15	1.18	1.21	1.23	1.24	1.25
1284	1.45	1.46	1.45	1.45	1.47	1.49	1.5	1.52	1.55	1.57	1.59	1.62	1.41	1.23	1.04	0.82	0.66	0.68	0.67	0.64	0.64	0.58	0.56	0.54	0.56	0.61	0.64	0.67	0.69	0.72	0.75	0.74	0.77	0.8	0.82	0.83	0.88	0.91	0.92	0.94	0.97	0.99	1.02	1.06	1.09	1.13	1.2	1.27	1.32
1285	1.12	1.27	1.29	1.41	1.45	1.49	1.54	1.38	1.16	0.98	0.83	0.7	0.7	0.7	0.7	0.64	0.58	0.55	0.52	0.51	0.51	0.52	0.54	0.56	0.59	0.61	0.63	0.67	0.71	0.74	0.78	0.82	0.84	0.85	0.89	0.89	0.91	0.92	0.94	0.94	0.97	0.99	1.02	1.04	1.1	1.14	1.16	1.18	1.2
1286	1.46	1.47	1.5	1.46	1.44	1.47	1.48	1.47	1.48	1.46	1.46	1.48	1.51	1.39	1.22	1.06	0.88	0.7	0.68	0.69	0.67	0.65	0.63	0.63	0.65	0.68	0.71	0.73	0.76	0.77	0.79	0.82	0.87	0.89	0.93	0.97	1.03	1.06	1.12	1.16	1.2	1.23	1.26	1.3	1.34	1.35	1.35	1.37	1.34
1287	1.48	1.51	1.49	1.5	1.52	1.53	1.54	1.56	1.59	1.62	1.64	1.67	1.46	1.28	1.08	0.86	0.67	0.71	0.69	0.66	0.67	0.64	0.6	0.6	0.6	0.62	0.63	0.64	0.66	0.67	0.7	0.75	0.82	0.87	0.9	0.93	0.96	0.98	1.02	1.07	1.11	1.14	1.22	1.27	1.34	1.42	1.48	1.49	1.5
1288	1.48	1.51	1.49	1.5	1.52	1.53	1.54	1.56	1.59	1.62	1.64	1.67	1.46	1.28	1.08	0.86	0.69	0.71	0.69	0.66	0.65	0.59	0.57	0.54	0.56	0.6	0.63	0.66	0.68	0.71	0.74	0.74	0.76	0.8	0.82	0.83	0.88	0.9	0.91	0.94	0.97	1	1.03	1.07	1.1	1.14	1.21	1.28	1.35
1289	1.57	1.62	1.6	1.57	1.54	1.52	1.5	1.47	1.44	1.45	1.43	1.29	1.15	1.04	0.89	0.75	0.77	0.79	0.76	0.74	0.7	0.67	0.62	0.59	0.58	0.6	0.61	0.65	0.69	0.73	0.77	0.82	0.86	0.91	0.96	0.99	1.01	1.02	1.02	1.02	1.02	1.04	1.07	1.09	1.11	1.13	1.15	1.16	1.18
1290	1.71	1.67	1.64	1.63	1.63	1.64	1.69	1.46	1.26	1.07	0.92	0.72	0.76	0.77	0.75	0.67	0.62	0.59	0.57	0.57	0.57	0.55	0.54	0.53	0.52	0.53	0.55	0.58	0.61	0.65	0.68	0.72	0.77	0.82	0.85	0.88	0.93	0.97	1.02	1.07	1.11	1.15	1.17	1.17	1.17	1.17	1.16	1.18	1.19
1291	1.61	1.61	1.6	1.62	1.63	1.61	1.64	1.68	1.71	1.71	1.7	1.54	1.32	1.04	0.89	0.74	0.72	0.71	0.72	0.68	0.62	0.58	0.56	0.56	0.55	0.57	0.59	0.61	0.64	0.68	0.72	0.76	0.79	0.83	0.86	0.88	0.89	0.91	0.91	0.91	0.92	0.93	0.95	0.98	1.02	1.08	1.15	1.22	1.31
1292	1.35	1.33	1.37	1.43	1.43	1.42	1.36	1.18	0.94	0.82	0.69	0.63	0.64	0.66	0.63	0.57	0.54	0.52	0.52	0.51	0.52	0.53	0.55	0.57	0.59	0.62	0.64	0.66	0.69	0.73	0.76	0.79	0.82	0.85	0.87	0.89	0.92	0.94	0.96	0.98	1.01	1.04	1.08	1.11	1.13	1.13	1.14	1.13	1.15
1293	1.5	1.51	1.51	1.51	1.54	1.53	1.53	1.56	1.58	1.59	1.64	1.59	1.39	1.2	0.99	0.79	0.65	0.63	0.6	0.6	0.57	0.54	0.56	0.58	0.6	0.64	0.68	0.7	0.72	0.75	0.77	0.8	0.83	0.86	0.89	0.92	0.96	1	1.06	1.09	1.14	1.18	1.21	1.21	1.23	1.19	1.18	1.17	1.18
1294	1.23	1.3	1.35	1.4	1.43	1.51	1.52	1.56	1.6	1.62	1.59	1.49	1.31	1.12	0.98	0.84	0.78	0.74	0.72	0.67	0.65	0.64	0.66	0.67	0.67	0.69	0.72	0.76	0.84	0.93	1.01	1.07	1.11	1.15	1.22	1.31	1.32	1.32	1.29	1.27	1.22	1.22	1.25	1.29	1.31	1.32	1.34	1.37	1.38
1295	1.89	1.89	1.61	1.41	1.18	1	0.78	0.79	0.77	0.77	0.75	0.73	0.73	0.75	0.78	0.79	0.79	0.79	0.78	0.79	0.81	0.85	0.89	0.92	0.97	1	1.03	1.05	1.05	1.03	0.98	0.93	0.9	0.87	0.85	0.85	0.85	0.88	0.93	1.01	1.08	1.14	1.21	1.26	1.29	1.35	1.41	1.43	1.47
1296	1.59	1.59	1.63	1.65	1.65	1.63	1.64	1.62	1.58	1.55	1.66	1.47	1.28	1.09	0.97	0.68	0.68	0.69	0.69	0.64	0.59	0.57	0.54	0.53	0.55	0.58	0.6	0.63	0.67	0.7	0.74	0.79	0.85	0.88	0.9	0.91	0.91	0.91	0.95	0.98	1.03	1.07	1.11	1.14	1.2	1.22	1.26	1.3	1.36
1297	1.54	1.53	1.51	1.52	1.51	1.5	1.48	1.33	1.16	1.02	0.9	0.79	0.79	0.78	0.75	0.71	0.68	0.67	0.68	0.72	0.77	0.82	0.87	0.91	0.92	0.92	0.92	0.93	0.96	0.99	1.04	1.07	1.08	1.06	1.04	1.03	1.04	1.07	1.12	1.17	1.2	1.22	1.25	1.27	1.29	1.3	1.3	1.29	1.28
1298	1.44	1.41	1.42	1.46	1.48	1.51	1.54	1.39	1.2	1.05	0.88	0.72	0.69	0.66	0.62	0.59	0.56	0.54	0.55	0.56	0.58	0.61	0.64	0.66	0.68	0.68	0.68	0.67	0.67	0.69	0.71	0.74	0.78	0.82	0.84	0.86	0.88	0.91	0.94	0.99	1.05	1.08	1.1	1.1	1.08	1.1	1.12	1.16	1.25
1299	1.4	1.42	1.42	1.45	1.41	1.42	1.35	1.17	0.97	0.8	0.7	0.6	0.64	0.64	0.64	0.57	0.51	0.47	0.44	0.44	0.44	0.45	0.46	0.49	0.54	0.57	0.61	0.66	0.69	0.7	0.71	0.72	0.72	0.74	0.76	0.79	0.86	0.91	0.94	1.01	1.05	1.06	1.07	1.06	1.04	1.03	1.01	1.02	1.03
1300	1.51	1.54	1.56	1.59	1.6	1.63	1.66	1.48	1.31	1.16	0.97	0.74	0.74	0.69	0.63	0.59	0.54	0.5	0.5	0.52	0.55	0.57	0.6	0.61	0.63	0.65	0.69	0.72	0.75	0.75	0.77	0.78	0.77	0.78	0.79	0.78	0.8	0.84	0.88	0.93	0.99	1.02	1.05	1.08	1.1	1.13	1.16	1.17	1.14
1301	1.46	1.47	1.47	1.5	1.56	1.6	1.64	1.69	1.71	1.73	1.56	1.38	1.18	1.01	0.82	0.83	0.83	0.84	0.83	0.83	0.83	0.84	0.85	0.88	0.91	0.97	1.03	1.09	1.14	1.17	1.22	1.24	1.27	1.33	1.39	1.44	1.51	1.6	1.6	1.62	1.62	1.6	1.53	1.54	1.49	1.46	1.44	1.47	1.47
1302	1.81	1.81	1.79	1.78	1.76	1.78	1.75	1.77	1.74	1.72	1.7	1.71	1.73	1.55	1.38	1.16	1	0.8	0.81	0.79	0.78	0.73	0.7	0.7	0.72	0.76	0.81	0.87	0.9	0.94	0.99	1.06	1.13	1.17	1.21	1.23	1.23	1.22	1.24	1.23	1.24	1.27	1.29	1.31	1.34	1.37	1.38	1.4	1.42
1303	1.35	1.37	1.33	1.17	1.02	0.88	0.71	0.63	0.64	0.64	0.61	0.61	0.55	0.49	0.46	0.46	0.44	0.46	0.48	0.5	0.53	0.57	0.6	0.65	0.69	0.73	0.75	0.77	0.79	0.79	0.78	0.79	0.79	0.81	0.85	0.89	0.96	1.03	1.11	1.17	1.2	1.21	1.21	1.19	1.16	1.15	1.15	1.18	1.16
1304	1.59	1.59	1.6	1.6	1.55	1.52	1.51	1.55	1.59	1.61	1.44	1.3	1.14	0.96	0.83	0.87	0.86	0.82	0.78	0.75	0.73	0.73	0.75	0.78	0.81	0.84	0.88	0.91	0.93	0.95	0.97	0.99	1.01	1.05	1.09	1.13	1.17	1.2	1.22	1.24	1.26	1.31	1.39	1.46	1.52	1.59	1.6	1.61	1.6
1305	1.7	1.73	1.73	1.79	1.81	1.8	1.81	1.83	1.78	1.76	1.56	1.35	1.13	0.97	0.78	0.77	0.75	0.72	0.67	0.65	0.63	0.63	0.64	0.67	0.7	0.74	0.77	0.81	0.84	0.86	0.86	0.87	0.88	0.91	0.94	1	1.05	1.1	1.12	1.12	1.13	1.16	1.2	1.23	1.29	1.31	1.29	1.28	1.32
1306	1.72	1.69	1.64	1.6	1.58	1.53	1.54	1.4	1.25	1.1	0.98	0.84	0.84	0.85	0.83	0.78	0.72	0.67	0.62	0.6	0.61	0.61	0.63	0.66	0.68	0.72	0.74	0.76	0.79	0.82	0.83	0.87	0.92	0.95	1.01	1.05	1.08	1.09	1.13	1.15	1.2	1.23	1.27	1.3	1.32	1.33	1.35	1.36	1.37
1307	1.75	1.82	1.91	1.93	1.95	1.92	1.9	1.93	1.99	1.97	1.76	1.51	1.19	0.91	0.7	0.69	0.68	0.68	0.63	0.58	0.56	0.55	0.57	0.6	0.63	0.67	0.71	0.75	0.78	0.82	0.86	0.9	0.94	0.97	1.01	1.04	1.07	1.1	1.14	1.17	1.21	1.23	1.26	1.29	1.33	1.34	1.36	1.39	1.4
1308	1.75	1.82	1.91	1.93	1.95	1.92	1.9	1.93	1.99	1.97	1.76	1.51	1.21	0.91	0.69	0.69	0.7	0.7	0.67	0.64	0.62	0.62	0.63	0.64	0.67	0.7	0.74	0.78	0.83	0.86	0.89	0.91	0.91	0.94	0.97	0.98	1	1.04	1.06	1.08	1.13	1.19	1.22	1.26	1.31	1.34	1.36	1.39	1.4
1309	1.51	1.53	1.55	1.6	1.64	1.63	1.65	1.69	1.49	1.29	1.12	0.93	0.71	0.68	0.66	0.61	0.57	0.54	0.55	0.57	0.58	0.61	0.64	0.68	0.73	0.78	0.81	0.83	0.85	0.85	0.86	0.88	0.9	0.91	0.95	0.99	1.04	1.09	1.15	1.2	1.26	1.3	1.32	1.34	1.36	1.37	1.38	1.42	1.45
1310	0.71	0.59	0.62	0.64	0.68	0.67	0.65	0.57	0.53	0.46	0.42	0.43	0.44	0.45	0.46	0.48	0.49	0.52	0.55	0.59	0.62	0.64	0.65	0.67	0.7	0.73	0.77	0.79	0.81	0.82	0.83	0.83	0.86	0.9	0.94	0.96	0.97	0.99	1	1.01	1.06	1.08	1.1	1.14	1.18	1.18	1.21	1.23	1.24
1311	1.56	1.58	1.57	1.58	1.6	1.6	1.64	1.58	1.42	1.22	1.03	0.84	0.76	0.74	0.75	0.76	0.74	0.72	0.72	0.73	0.75	0.79	0.82	0.86	0.88	0.9	0.92	0.92	0.93	0.94	0.96	0.96	0.98	0.99	1.02	1.07	1.14	1.2	1.25	1.29	1.3	1.29	1.29	1.28	1.27	1.28	1.29	1.29	1.3
1312	1.17	1.23	1.29	1.36	1.39	1.4	1.4	1.41	1.42	1.42	1.38	1.38	1.39	1.24	1.08	0.91	0.79	0.63	0.63	0.63	0.66	0.62	0.61	0.59	0.59	0.61	0.64	0.65	0.66	0.68	0.68	0.68	0.69	0.72	0.75	0.79	0.82	0.86	0.9	0.94	0.99	1.03	1.07	1.11	1.15	1.17	1.21	1.23	1.23
1313	1.61	1.59	1.57	1.57	1.56	1.39	1.22	1.06	0.9	0.76	0.72	0.66	0.61	0.53	0.47	0.44	0.45	0.46	0.48	0.5	0.5	0.51	0.55	0.59	0.62	0.65	0.68	0.7	0.71	0.71	0.74	0.76	0.78	0.8	0.83	0.85	0.87	0.89	0.91	0.96	0.97	1	1.03	1.06	1.07	1.1	1.14	1.17	1.19
1314	1.41	1.37	1.34	1.34	1.34	1.34	1.34	1.17	1.01	0.84	0.74	0.64	0.66	0.65	0.64	0.57	0.51	0.48	0.47	0.46	0.48	0.5	0.52	0.54	0.56	0.59	0.61	0.65	0.68	0.72	0.74	0.77	0.8	0.84	0.86	0.89	0.88	0.9	0.92	0.96	1	1.06	1.1	1.12	1.14	1.15	1.17	1.18	1.2
1315	1.52	1.52	1.54	1.58	1.6	1.6	1.6	1.58	1.53	1.37	1.21	1.05	0.9	0.78	0.75	0.73	0.7	0.66	0.63	0.59	0.57	0.55	0.54	0.54	0.55	0.58	0.61	0.65	0.69	0.73	0.76	0.79	0.83	0.85	0.88	0.9	0.91	0.93	0.95	0.95	0.95	0.95	0.93	0.94	0.95	0.99	1.02	1.06	1.09
1316	1.43	1.46	1.5	1.5	1.45	1.41	1.35	1.29	1.27	1.17	1.03	0.94	0.85	0.75	0.76	0.78	0.76	0.69	0.65	0.62	0.6	0.59	0.6	0.63	0.64	0.67	0.71	0.74	0.77	0.81	0.85	0.88	0.91	0.93	0.97	1	1.04	1.09	1.15	1.2	1.25	1.29	1.31	1.35	1.37	1.39	1.42	1.46	1.45
1317	1	1.11	1.17	1.18	1.21	1.23	1.28	1.31	1.19	1.04	0.87	0.64	0.51	0.56	0.61	0.64	0.69	0.65	0.62	0.6	0.59	0.6	0.61	0.64	0.67	0.7	0.72	0.76	0.78	0.8	0.82	0.83	0.83	0.84	0.84	0.87	0.9	0.93	0.96	0.98	1.01	1.04	1.06	1.06	1.07	1.05	1.04	1.04	1.04
1318	1.47	1.5	1.53	1.5	1.51	1.49	1.42	1.33	1.38	1.37	1.19	1.04	0.92	0.79	0.67	0.68	0.71	0.74	0.68	0.62	0.58	0.56	0.54	0.55	0.56	0.6	0.62	0.66	0.7	0.73	0.73	0.72	0.71	0.7	0.72	0.77	0.8	0.84	0.85	0.85	0.84	0.9	0.94	1.01	1.04	1.08	1.07	1.06	1.06
1319	1.24	1.34	1.39	1.4	1.42	1.42	1.47	1.53	1.4	1.23	1.09	0.83	0.62	0.65	0.66	0.65	0.67	0.62	0.58	0.55	0.55	0.55	0.58	0.62	0.65	0.69	0.72	0.76	0.78	0.81	0.83	0.85	0.85	0.85	0.85	0.88	0.91	0.93	0.97	1	1.03	1.08	1.12	1.12	1.13	1.11	1.1	1.11	1.12
1320	1.61	1.65	1.65	1.66	1.69	1.71	1.76	1.84	1.74	1.56	1.36	1.15	0.9	0.81	0.77	0.74	0.68	0.63	0.6	0.59	0.58	0.58	0.6	0.62	0.66	0.69	0.74	0.79	0.84	0.88	0.91	0.95	0.97	1	1.03	1.08	1.13	1.18	1.21	1.27	1.32	1.35	1.4	1.45	1.51	1.57	1.62	1.67	1.68
1321	1.58	1.61	1.65	1.68	1.7	1.67	1.63	1.61	1.61	1.42	1.28	1.09	0.92	0.72	0.73	0.69	0.68	0.62	0.59	0.55	0.55	0.56	0.58	0.6	0.66	0.7	0.73	0.76	0.78	0.79	0.8	0.82	0.83	0.83	0.84	0.87	0.91	0.98	1.07	1.14	1.2	1.24	1.26	1.28	1.29	1.31	1.34	1.37	1.39
1322	1.8	1.78	1.72	1.7	1.7	1.66	1.65	1.72	1.51	1.33	1.19	1	0.77	0.79	0.78	0.76	0.71	0.67	0.64	0.63	0.64	0.68	0.74	0.8	0.85	0.91	0.96	0.99	1.02	1.04	1.04	1.02	1.01	1.02	1.02	1.04	1.11	1.15	1.18	1.22	1.25	1.26	1.31	1.35	1.38	1.41	1.42	1.4	1.41
1323	1.61	1.6	1.59	1.6	1.6	1.61	1.62	1.68	1.65	1.47	1.29	1.14	0.96	0.86	0.89	0.9	0.87	0.81	0.74	0.69	0.67	0.68	0.7	0.74	0.8	0.85	0.9	0.97	1.04	1.11	1.17	1.22	1.24	1.26	1.25	1.28	1.29	1.32	1.36	1.4	1.43	1.47	1.49	1.53	1.56	1.58	1.62	1.63	1.62
1324	1.54	1.56	1.55	1.55	1.53	1.5	1.34	1.19	1.04	0.86	0.71	0.71	0.73	0.72	0.74	0.74	0.74	0.73	0.73	0.73	0.72	0.7	0.69	0.7	0.73	0.79	0.86	0.94	1.01	1.06	1.12	1.18	1.21	1.22	1.24	1.23	1.22	1.24	1.26	1.28	1.32	1.33	1.34	1.36	1.36	1.35	1.33	1.33	1.32
1325	1.64	1.68	1.73	1.72	1.72	1.72	1.75	1.82	1.9	1.98	1.78	1.54	1.21	0.95	0.69	0.73	0.76	0.83	0.83	0.83	0.82	0.82	0.83	0.84	0.85	0.85	0.85	0.87	0.89	0.9	0.92	0.94	0.95	0.96	0.98	1.01	1.02	1.04	1.08	1.11	1.13	1.15	1.15	1.13	1.12	1.12	1.13	1.15	1.2
1326	1.65	1.67	1.68	1.67	1.68	1.68	1.67	1.67	1.59	1.4	1.2	1.02	0.87	0.8	0.8	0.8	0.77	0.72	0.69	0.68	0.68	0.7	0.73	0.76	0.8	0.83	0.86	0.88	0.89	0.89	0.88	0.87	0.88	0.89	0.9	0.92	0.94	0.94	0.97	1	1.04	1.09	1.14	1.17	1.21	1.23	1.27	1.32	1.34
1327	1.64	1.62	1.64	1.65	1.62	1.61	1.58	1.54	1.51	1.56	1.42	1.29	1.16	0.99	0.81	0.81	0.79	0.75	0.7	0.64	0.59	0.57	0.57	0.59	0.61	0.65	0.69	0.74	0.79	0.82	0.86	0.89	0.92	0.94	0.97	1	1.04	1.06	1.09	1.11	1.12	1.13	1.15	1.16	1.19	1.21	1.22	1.26	1.3
1328	1.42	1.42	1.41	1.41	1.39	1.41	1.45	1.51	1.4	1.28	1.14	0.99	0.83	0.82	0.8	0.77	0.74	0.7	0.68	0.67	0.69	0.69	0.7	0.71	0.73	0.75	0.78	0.81	0.83	0.83	0.82	0.83	0.83	0.86	0.89	0.91	0.93	0.94	0.93	0.96	1.02	1.09	1.18	1.28	1.36	1.42	1.44	1.46	1.48
1329	1.39	1.45	1.48	1.39	1.23	1.05	0.88	0.75	0.7	0.68	0.66	0.58	0.52	0.51	0.49	0.48	0.48	0.5	0.51	0.52	0.53	0.54	0.56	0.57	0.58	0.6	0.61	0.63	0.66	0.7	0.74	0.8	0.84	0.86	0.88	0.88	0.88	0.9	0.9	0.92	0.93	0.93	0.93	0.98	0.99	1.03	1.06	1.09	1.1
1330	1.76	1.79	1.77	1.75	1.74	1.65	1.61	1.64	1.68	1.7	1.51	1.29	1.07	0.85	0.67	0.72	0.74	0.71	0.69	0.68	0.67	0.7	0.75	0.79	0.82	0.85	0.87	0.92	0.96	1	1.04	1.07	1.05	1.06	1.09	1.11	1.15	1.23	1.29	1.34	1.41	1.48	1.52	1.55	1.56	1.55	1.55	1.55	1.55
1331	1.6	1.61	1.59	1.67	1.5	1.32	1.19	1.02	0.78	0.75	0.72	0.68	0.64	0.61	0.58	0.57	0.56	0.55	0.56	0.57	0.58	0.59	0.61	0.64	0.66	0.69	0.73	0.75	0.77	0.78	0.79	0.8	0.82	0.84	0.86	0.87	0.91	0.93	0.97	1.02	1.06	1.09	1.11	1.11	1.12	1.14	1.16	1.17	1.2
1332	1.69	1.73	1.75	1.71	1.71	1.52	1.32	1.14	0.98	0.81	0.79	0.78	0.76	0.72	0.67	0.64	0.62	0.62	0.64	0.67	0.69	0.71	0.74	0.79	0.82	0.86	0.9	0.94	0.96	1	1.03	1.05	1.09	1.12	1.13	1.15	1.2	1.22	1.25	1.3	1.33	1.33	1.37	1.39	1.4	1.42	1.42	1.41	1.41
1333	1.42	1.47	1.5	1.52	1.52	1.51	1.5	1.5	1.48	1.52	1.55	1.59	1.64	1.65	1.49	1.3	1.12	0.9	0.74	0.73	0.71	0.67	0.65	0.63	0.62	0.64	0.66	0.68	0.72	0.74	0.76	0.77	0.8	0.83	0.88	0.9	0.96	1.01	1.04	1.05	1.08	1.11	1.12	1.12	1.14	1.15	1.13	1.14	1.17
1334	1.84	1.8	1.72	1.65	1.59	1.53	1.54	1.59	1.63	1.66	1.66	1.5	1.33	1.17	1	0.86	0.85	0.83	0.78	0.74	0.71	0.69	0.71	0.74	0.77	0.78	0.86	0.91	0.95	0.99	1.03	1.02	1.02	1.03	1.07	1.12	1.15	1.18	1.22	1.26	1.28	1.31	1.34	1.35	1.33	1.32	1.28	1.26	1.26
1335	1.09	1.18	1.28	1.34	1.38	1.38	1.23	1.07	0.9	0.78	0.67	0.66	0.63	0.61	0.57	0.54	0.55	0.56	0.59	0.61	0.64	0.66	0.7	0.74	0.78	0.82	0.85	0.86	0.86	0.86	0.87	0.88	0.91	0.95	1	1.03	1.07	1.09	1.1	1.12	1.13	1.14	1.16	1.15	1.15	1.18	1.21	1.21	1.23
1336	1.46	1.44	1.49	1.53	1.56	1.58	1.63	1.63	1.61	1.44	1.29	1.13	0.97	0.82	0.81	0.77	0.7	0.64	0.58	0.53	0.51	0.52	0.52	0.55	0.59	0.63	0.66	0.69	0.72	0.77	0.83	0.86	0.9	0.93	0.95	0.97	1.03	1.08	1.12	1.17	1.21	1.25	1.3	1.33	1.37	1.4	1.4	1.39	1.41
1337	1.42	1.41	1.44	1.47	1.48	1.5	1.53	1.54	1.52	1.38	1.24	1.1	0.96	0.82	0.8	0.76	0.7	0.64	0.58	0.54	0.51	0.52	0.53	0.56	0.6	0.63	0.66	0.69	0.73	0.77	0.83	0.87	0.89	0.92	0.94	0.95	1	1.05	1.09	1.13	1.19	1.23	1.28	1.32	1.35	1.36	1.37	1.36	1.38
1338	1.33	1.31	1.34	1.35	1.21	1.04	0.81	0.67	0.55	0.54	0.55	0.59	0.52	0.46	0.44	0.44	0.46	0.47	0.49	0.5	0.52	0.54	0.57	0.59	0.62	0.65	0.68	0.72	0.76	0.79	0.81	0.83	0.85	0.85	0.88	0.91	0.93	0.96	1.01	1.04	1.09	1.15	1.18	1.21	1.23	1.21	1.19	1.18	1.17
1339	1.58	1.6	1.61	1.61	1.62	1.63	1.65	1.66	1.49	1.3	1.08	0.91	0.74	0.74	0.73	0.75	0.7	0.65	0.6	0.56	0.54	0.54	0.56	0.59	0.62	0.66	0.69	0.7	0.73	0.76	0.8	0.81	0.86	0.86	0.87	0.88	0.91	0.93	0.96	1.01	1.04	1.05	1.06	1.06	1.07	1.09	1.11	1.15	1.21
1340	1.48	1.51	1.54	1.54	1.56	1.55	1.56	1.54	1.35	1.16	0.99	0.84	0.69	0.73	0.73	0.74	0.68	0.62	0.56	0.53	0.53	0.55	0.58	0.61	0.65	0.67	0.69	0.71	0.73	0.75	0.77	0.81	0.86	0.9	0.94	0.98	1.01	1.03	1.05	1.05	1.08	1.11	1.11	1.12	1.12	1.13	1.12	1.13	1.12
1341	1.46	1.45	1.45	1.47	1.51	1.49	1.36	1.15	1.04	0.87	0.73	0.73	0.73	0.67	0.63	0.6	0.57	0.56	0.56	0.57	0.58	0.6	0.63	0.66	0.67	0.69	0.7	0.72	0.73	0.75	0.77	0.79	0.8	0.82	0.86	0.88	0.91	0.95	0.99	0.99	1.03	1.08	1.11	1.15	1.19	1.21	1.21	1.22	1.25
1342	1.19	1.3	1.38	1.43	1.42	1.38	1.36	1.38	1.31	1.17	1.03	0.84	0.68	0.61	0.62	0.63	0.62	0.56	0.52	0.5	0.5	0.52	0.55	0.57	0.61	0.64	0.68	0.71	0.76	0.79	0.84	0.86	0.91	0.95	0.99	1.03	1.08	1.13	1.17	1.21	1.27	1.29	1.29	1.33	1.37	1.39	1.4	1.38	1.34
1343	1.18	1.27	1.17	0.98	0.85	0.71	0.51	0.54	0.56	0.58	0.59	0.61	0.58	0.56	0.55	0.56	0.57	0.59	0.62	0.65	0.69	0.73	0.77	0.8	0.83	0.86	0.88	0.91	0.93	0.95	0.97	1.02	1.05	1.07	1.08	1.07	1.03	1.01	1	1.02	1.07	1.12	1.13	1.14	1.14	1.1	1.11	1.12	1.16
1344	1.14	1.05	0.95	0.8	0.69	0.6	0.6	0.61	0.61	0.6	0.56	0.53	0.52	0.54	0.53	0.51	0.51	0.52	0.5	0.52	0.57	0.61	0.65	0.67	0.69	0.7	0.69	0.73	0.75	0.78	0.81	0.84	0.86	0.9	0.95	0.99	1.01	1.02	1.03	1.03	1.03	1.03	1.08	1.09	1.1	1.1	1.08	1.05	1.05
1345	1.6	1.65	1.67	1.67	1.67	1.66	1.58	1.59	1.6	1.64	1.69	1.52	1.36	1.18	1.01	0.81	0.83	0.8	0.78	0.71	0.66	0.63	0.62	0.62	0.65	0.67	0.71	0.75	0.79	0.8	0.82	0.83	0.84	0.87	0.88	0.92	0.95	0.97	0.97	1	1	1.02	1.04	1.06	1.07	1.08	1.08	1.08	1.09
1346	1.63	1.65	1.63	1.61	1.57	1.55	1.53	1.52	1.51	1.5	1.56	1.61	1.64	1.49	1.34	1.16	0.98	0.81	0.81	0.81	0.78	0.76	0.75	0.76	0.77	0.79	0.82	0.87	0.93	0.97	1.03	1.1	1.12	1.13	1.15	1.14	1.11	1.12	1.14	1.17	1.22	1.27	1.3	1.32	1.33	1.32	1.31	1.32	1.32
1347	1.41	1.43	1.45	1.5	1.51	1.55	1.58	1.41	1.22	1.08	0.91	0.71	0.72	0.71	0.66	0.61	0.56	0.52	0.52	0.54	0.57	0.59	0.61	0.61	0.64	0.67	0.71	0.75	0.78	0.78	0.79	0.8	0.79	0.8	0.82	0.81	0.82	0.85	0.89	0.93	0.96	0.99	1.03	1.05	1.08	1.11	1.14	1.15	1.14
1348	1.4	1.42	1.42	1.45	1.41	1.42	1.35	1.17	0.97	0.76	0.65	0.53	0.56	0.55	0.59	0.52	0.48	0.45	0.43	0.43	0.43	0.44	0.46	0.46	0.5	0.55	0.6	0.65	0.71	0.74	0.75	0.73	0.73	0.76	0.79	0.83	0.87	0.89	0.88	0.88	0.89	0.9	0.93	0.97	1	1.02	1.05	1.1	1.14
1349	1.48	1.46	1.47	1.5	1.54	1.6	1.65	1.51	1.33	1.11	0.89	0.7	0.67	0.65	0.64	0.63	0.59	0.56	0.55	0.54	0.54	0.54	0.55	0.56	0.61	0.67	0.73	0.81	0.89	0.95	0.99	1.03	1.05	1.06	1.06	1.09	1.1	1.13	1.16	1.21	1.25	1.28	1.3	1.33	1.33	1.32	1.33	1.36	1.38
1350	1.52	1.51	1.49	1.47	1.48	1.51	1.57	1.61	1.48	1.34	1.14	0.92	0.74	0.75	0.71	0.67	0.63	0.59	0.57	0.6	0.65	0.7	0.74	0.77	0.79	0.81	0.82	0.84	0.85	0.86	0.86	0.87	0.89	0.92	0.95	1.04	1.1	1.13	1.15	1.18	1.16	1.14	1.14	1.14	1.14	1.19	1.23	1.25	1.28
1351	1.52	1.53	1.57	1.6	1.62	1.63	1.63	1.62	1.65	1.45	1.29	1.12	0.96	0.8	0.85	0.85	0.85	0.84	0.79	0.75	0.72	0.72	0.75	0.78	0.81	0.85	0.89	0.91	0.94	0.97	1	1.01	1.02	1.04	1.07	1.09	1.12	1.16	1.2	1.24	1.27	1.33	1.37	1.41	1.45	1.47	1.47	1.46	1.47
1352	1.4	1.42	1.45	1.5	1.55	1.58	1.59	1.59	1.53	1.35	1.2	1.02	0.87	0.75	0.75	0.72	0.68	0.65	0.62	0.6	0.61	0.63	0.67	0.73	0.78	0.82	0.85	0.88	0.91	0.94	0.98	1.02	1.05	1.07	1.08	1.09	1.07	1.1	1.07	1.07	1.08	1.11	1.14	1.2	1.26	1.33	1.37	1.36	1.35
1353	1.4	1.42	1.45	1.5	1.55	1.58	1.59	1.59	1.53	1.35	1.2	1.02	0.85	0.74	0.74	0.7	0.67	0.64	0.61	0.58	0.57	0.59	0.63	0.65	0.68	0.73	0.76	0.77	0.8	0.83	0.87	0.9	0.94	0.97	1.01	1.03	1.06	1.08	1.12	1.14	1.18	1.19	1.21	1.23	1.24	1.24	1.26	1.27	1.26
1354	1.83	1.84	1.83	1.81	1.84	1.61	1.4	1.18	1.01	0.81	0.81	0.79	0.77	0.72	0.66	0.65	0.65	0.66	0.68	0.72	0.76	0.81	0.88	0.95	1.02	1.08	1.13	1.17	1.21	1.23	1.26	1.27	1.28	1.27	1.27	1.26	1.26	1.24	1.21	1.17	1.16	1.15	1.15	1.16	1.17	1.18	1.16	1.2	1.22
1355	1.59	1.59	1.6	1.6	1.55	1.52	1.51	1.55	1.59	1.61	1.44	1.3	1.11	0.94	0.81	0.86	0.83	0.82	0.77	0.71	0.67	0.67	0.69	0.71	0.74	0.78	0.8	0.82	0.85	0.9	0.94	0.99	1.04	1.07	1.09	1.14	1.19	1.2	1.23	1.25	1.27	1.24	1.24	1.25	1.23	1.19	1.18	1.17	1.19
1356	1.6	1.59	1.6	1.61	1.67	1.7	1.75	1.56	1.35	1.07	0.87	0.69	0.73	0.74	0.76	0.72	0.65	0.58	0.54	0.54	0.56	0.6	0.66	0.73	0.79	0.85	0.89	0.92	0.95	0.96	0.96	0.97	0.97	0.95	0.95	0.97	1.01	1.04	1.09	1.14	1.19	1.22	1.25	1.24	1.26	1.24	1.24	1.22	1.21
1357	1.7	1.73	1.73	1.79	1.81	1.8	1.81	1.83	1.78	1.76	1.56	1.35	1.09	0.92	0.73	0.72	0.69	0.7	0.65	0.63	0.61	0.62	0.64	0.67	0.7	0.74	0.77	0.8	0.82	0.82	0.83	0.85	0.87	0.89	0.95	1	1.05	1.09	1.15	1.19	1.25	1.25	1.28	1.32	1.32	1.3	1.32	1.31	1.31
1358	1.36	1.36	1.34	1.36	1.37	1.35	1.34	1.43	1.27	1.1	0.9	0.78	0.59	0.59	0.6	0.65	0.61	0.57	0.54	0.53	0.53	0.54	0.56	0.59	0.63	0.67	0.71	0.76	0.8	0.84	0.88	0.93	0.97	0.99	1.02	1.04	1.06	1.06	1.08	1.12	1.14	1.15	1.17	1.19	1.2	1.21	1.23	1.28	1.32
1359	1.53	1.46	1.39	1.35	1.33	1.34	1.41	1.42	1.44	1.45	1.3	1.13	0.98	0.86	0.74	0.77	0.78	0.83	0.83	0.81	0.81	0.83	0.89	0.96	1.05	1.09	1.12	1.13	1.13	1.13	1.14	1.17	1.17	1.19	1.19	1.23	1.28	1.31	1.33	1.34	1.34	1.33	1.35	1.38	1.42	1.45	1.45	1.41	1.39
1360	1.46	1.46	1.53	1.57	1.59	1.57	1.58	1.54	1.53	1.62	1.49	1.32	1.17	1.02	0.82	0.83	0.82	0.82	0.8	0.77	0.74	0.73	0.73	0.74	0.77	0.79	0.83	0.86	0.9	0.94	0.99	1.04	1.08	1.12	1.17	1.2	1.24	1.29	1.33	1.37	1.41	1.44	1.45	1.44	1.45	1.45	1.45	1.43	1.44
1361	1.14	1.23	1.26	1.31	1.34	1.29	1.26	1.1	0.93	0.76	0.67	0.56	0.56	0.57	0.56	0.55	0.52	0.5	0.51	0.53	0.54	0.56	0.59	0.62	0.63	0.64	0.67	0.7	0.74	0.78	0.8	0.8	0.8	0.75	0.72	0.75	0.81	0.86	0.93	0.99	1.01	1	1.02	1.03	1.03	1.03	1.01	0.95	0.96
1362	1.27	1.28	1.3	1.33	1.33	1.17	1.03	0.85	0.71	0.64	0.69	0.69	0.71	0.68	0.61	0.56	0.53	0.54	0.55	0.56	0.58	0.59	0.6	0.61	0.63	0.63	0.66	0.67	0.72	0.75	0.81	0.86	0.9	0.91	0.93	0.93	0.93	0.94	0.96	0.98	1.02	1.05	1.06	1.07	1.06	1.07	1.09	1.11	1.13
1363	1.24	1.25	1.25	1.29	1.28	1.13	0.98	0.81	0.67	0.61	0.65	0.66	0.7	0.66	0.6	0.54	0.51	0.53	0.54	0.56	0.58	0.59	0.59	0.6	0.62	0.62	0.65	0.67	0.71	0.74	0.81	0.84	0.88	0.89	0.92	0.92	0.92	0.93	0.95	0.98	1.01	1.03	1.05	1.04	1.02	1.03	1.05	1.07	1.1
1364	1.55	1.55	1.57	1.58	1.6	1.65	1.66	1.69	1.7	1.68	1.62	1.56	1.35	1.15	0.92	0.8	0.69	0.7	0.71	0.73	0.68	0.63	0.6	0.59	0.61	0.62	0.64	0.66	0.69	0.71	0.75	0.79	0.82	0.85	0.88	0.91	0.94	0.98	1	1	1.01	1.02	1.02	1.04	1.06	1.07	1.08	1.07	1.05
1365	1.61	1.65	1.65	1.66	1.69	1.71	1.76	1.84	1.74	1.56	1.36	1.13	0.89	0.81	0.77	0.74	0.71	0.67	0.63	0.63	0.62	0.62	0.62	0.65	0.68	0.72	0.77	0.82	0.87	0.9	0.95	0.98	1.01	1.04	1.08	1.13	1.16	1.2	1.25	1.27	1.29	1.3	1.31	1.32	1.33	1.34	1.36	1.37	1.37
1366	1.71	1.77	1.82	1.62	1.34	1.1	0.82	0.64	0.63	0.66	0.66	0.7	0.63	0.59	0.55	0.52	0.51	0.51	0.52	0.54	0.56	0.59	0.61	0.64	0.68	0.7	0.75	0.77	0.81	0.85	0.88	0.9	0.93	0.94	0.96	0.98	1.01	1.04	1.05	1.07	1.1	1.16	1.21	1.27	1.28	1.31	1.33	1.31	1.28
1367	1.39	1.34	1.29	1.23	1.07	0.93	0.76	0.67	0.56	0.57	0.57	0.6	0.54	0.49	0.46	0.44	0.44	0.46	0.47	0.5	0.53	0.57	0.6	0.64	0.66	0.68	0.69	0.71	0.73	0.76	0.78	0.79	0.8	0.84	0.87	0.9	0.94	0.98	0.98	0.99	0.98	0.98	0.95	0.96	0.97	1.02	1.04	1.1	1.13
1368	1.58	1.6	1.63	1.64	1.67	1.67	1.49	1.3	1.08	0.91	0.73	0.71	0.69	0.69	0.64	0.59	0.56	0.56	0.55	0.54	0.53	0.55	0.56	0.58	0.62	0.69	0.74	0.79	0.83	0.86	0.9	0.93	0.97	1.01	1.04	1.04	1.07	1.12	1.15	1.17	1.19	1.19	1.16	1.17	1.18	1.21	1.24	1.25	1.25
1369	1.8	1.76	1.72	1.67	1.63	1.61	1.56	1.53	1.51	1.48	1.45	1.3	1.15	0.94	0.79	0.66	0.66	0.63	0.67	0.63	0.6	0.6	0.62	0.63	0.64	0.65	0.66	0.68	0.71	0.73	0.76	0.79	0.83	0.85	0.88	0.92	0.93	0.95	0.98	0.99	1	1.06	1.09	1.13	1.18	1.24	1.24	1.26	1.26
1370	1.55	1.55	1.55	1.52	1.54	1.52	1.32	1.17	1	0.82	0.66	0.64	0.59	0.57	0.51	0.47	0.45	0.45	0.46	0.46	0.47	0.5	0.53	0.56	0.6	0.61	0.61	0.62	0.63	0.63	0.66	0.72	0.76	0.8	0.86	0.91	0.94	0.98	1.03	1.08	1.1	1.14	1.14	1.16	1.17	1.21	1.25	1.28	1.3
1371	1.55	1.53	1.52	1.48	1.27	1.11	0.88	0.73	0.62	0.65	0.61	0.64	0.59	0.55	0.54	0.55	0.56	0.57	0.58	0.61	0.64	0.66	0.69	0.71	0.73	0.72	0.73	0.75	0.78	0.83	0.88	0.92	0.94	0.93	0.93	0.93	0.94	0.95	1.01	1.06	1.12	1.16	1.22	1.25	1.27	1.3	1.33	1.32	1.29
1372	1.74	1.71	1.68	1.65	1.62	1.62	1.59	1.41	1.21	0.98	0.8	0.62	0.59	0.57	0.6	0.55	0.53	0.52	0.52	0.54	0.57	0.6	0.63	0.66	0.68	0.7	0.71	0.73	0.73	0.76	0.77	0.79	0.82	0.87	0.92	0.98	1.05	1.09	1.15	1.18	1.19	1.21	1.31	1.38	1.42	1.41	1.37	1.3	1.25
1373	1.62	1.58	1.56	1.53	1.31	1.16	0.93	0.77	0.64	0.66	0.61	0.63	0.58	0.54	0.53	0.53	0.55	0.56	0.57	0.6	0.64	0.66	0.68	0.7	0.72	0.69	0.7	0.73	0.77	0.82	0.88	0.92	0.94	0.93	0.94	0.94	0.95	0.96	1.01	1.06	1.12	1.17	1.23	1.26	1.28	1.31	1.35	1.35	1.32
1374	1.44	1.46	1.49	1.5	1.57	1.62	1.7	1.74	1.76	1.77	1.8	1.62	1.42	1.23	0.97	0.74	0.74	0.76	0.77	0.84	0.85	0.83	0.83	0.85	0.88	0.93	0.97	1.02	1.05	1.08	1.1	1.12	1.13	1.17	1.22	1.29	1.35	1.42	1.46	1.5	1.57	1.63	1.68	1.71	1.71	1.65	1.58	1.51	1.45
1375	1.53	1.53	1.53	1.52	1.54	1.56	1.55	1.55	1.57	1.56	1.56	1.38	1.21	1.03	0.89	0.74	0.74	0.75	0.73	0.68	0.64	0.63	0.62	0.64	0.66	0.7	0.73	0.78	0.83	0.88	0.91	0.93	0.95	0.96	0.97	0.98	0.99	1.01	1.03	1.06	1.1	1.13	1.16	1.2	1.24	1.28	1.34	1.37	1.37
1376	1.23	1.21	1.18	1.17	1.19	1.23	1.26	1.3	1.32	1.16	0.98	0.8	0.69	0.58	0.61	0.64	0.66	0.61	0.57	0.54	0.53	0.53	0.55	0.59	0.62	0.66	0.68	0.71	0.71	0.72	0.74	0.78	0.8	0.81	0.85	0.84	0.85	0.87	0.91	0.92	0.95	0.97	1	0.99	1.01	1.04	1.05	1.06	1.08
1377	1.4	1.39	1.37	1.37	1.38	1.41	1.31	1.21	1.03	0.92	0.79	0.8	0.8	0.87	0.86	0.83	0.82	0.81	0.8	0.81	0.82	0.85	0.88	0.91	0.94	0.97	1	1.03	1.04	1.06	1.08	1.09	1.1	1.11	1.13	1.14	1.13	1.12	1.14	1.15	1.17	1.22	1.28	1.34	1.38	1.43	1.47	1.51	1.56
1378	1.85	1.85	1.84	1.83	1.8	1.75	1.7	1.74	1.52	1.34	1.16	0.99	0.75	0.76	0.72	0.69	0.65	0.59	0.55	0.54	0.55	0.57	0.61	0.63	0.65	0.67	0.68	0.69	0.73	0.76	0.79	0.82	0.85	0.87	0.9	0.95	0.99	1.04	1.09	1.14	1.17	1.21	1.25	1.28	1.3	1.32	1.34	1.35	1.36
1379	1.47	1.44	1.4	1.4	1.24	1.08	0.91	0.73	0.59	0.64	0.67	0.68	0.68	0.6	0.53	0.49	0.48	0.48	0.48	0.49	0.51	0.54	0.57	0.61	0.65	0.69	0.73	0.78	0.83	0.89	0.94	0.97	0.99	1	0.98	0.97	0.98	1	1.01	1.05	1.11	1.16	1.18	1.21	1.26	1.27	1.3	1.35	1.39
1380	1.35	1.25	1.25	1.28	1.35	1.4	1.45	1.6	1.4	1.2	1.03	0.87	0.67	0.71	0.75	0.74	0.69	0.62	0.57	0.55	0.56	0.58	0.61	0.63	0.65	0.67	0.7	0.73	0.76	0.79	0.84	0.88	0.94	1.01	1.09	1.13	1.18	1.23	1.25	1.29	1.34	1.39	1.41	1.46	1.49	1.49	1.49	1.48	1.47
1381	1.21	1.2	1.07	0.95	0.79	0.69	0.6	0.64	0.62	0.63	0.56	0.51	0.48	0.48	0.49	0.5	0.52	0.54	0.55	0.55	0.56	0.58	0.6	0.62	0.66	0.7	0.71	0.71	0.71	0.71	0.74	0.76	0.79	0.81	0.84	0.81	0.82	0.84	0.87	0.89	0.94	0.98	1.02	1.07	1.05	1.05	1.05	1.04	1.02
1382	1.32	1.36	1.22	1.08	0.93	0.83	0.69	0.67	0.65	0.64	0.57	0.52	0.49	0.49	0.49	0.51	0.52	0.55	0.57	0.59	0.62	0.64	0.67	0.68	0.7	0.69	0.7	0.71	0.74	0.78	0.85	0.91	0.97	1.02	1.04	1.04	1.06	1.04	1.05	1.06	1.05	1.06	1.1	1.13	1.18	1.25	1.31	1.37	1.39
1383	1.42	1.44	1.47	1.54	1.59	1.64	1.66	1.65	1.63	1.62	1.63	1.45	1.27	1.08	0.93	0.74	0.74	0.73	0.7	0.66	0.61	0.59	0.6	0.63	0.65	0.69	0.73	0.75	0.78	0.81	0.85	0.88	0.92	0.96	1	1.05	1.08	1.11	1.15	1.16	1.18	1.2	1.2	1.19	1.21	1.21	1.24	1.25	1.3
1384	1.56	1.58	1.64	1.67	1.74	1.78	1.83	1.86	1.84	1.63	1.43	1.18	0.94	0.76	0.76	0.72	0.71	0.66	0.61	0.57	0.56	0.57	0.6	0.64	0.69	0.73	0.78	0.84	0.88	0.92	0.95	0.99	1	1.01	1.05	1.09	1.13	1.19	1.26	1.29	1.33	1.36	1.38	1.36	1.36	1.36	1.28	1.21	1.21
1385	1.41	1.44	1.29	1.15	0.98	0.87	0.72	0.69	0.64	0.64	0.56	0.51	0.48	0.48	0.48	0.5	0.52	0.54	0.56	0.59	0.62	0.65	0.67	0.69	0.7	0.7	0.71	0.73	0.77	0.8	0.88	0.93	0.98	1.02	1.05	1.04	1.06	1.05	1.07	1.07	1.07	1.08	1.12	1.14	1.2	1.27	1.33	1.39	1.41
1386	1.44	1.41	1.42	1.46	1.48	1.51	1.54	1.39	1.2	1.08	0.94	0.78	0.74	0.71	0.62	0.53	0.48	0.45	0.43	0.44	0.46	0.48	0.52	0.58	0.62	0.66	0.68	0.71	0.73	0.75	0.78	0.81	0.83	0.85	0.87	0.9	0.93	0.97	1.01	1.06	1.12	1.19	1.23	1.25	1.27	1.29	1.3	1.32	1.33
1387	1.52	1.56	1.58	1.61	1.63	1.64	1.64	1.65	1.46	1.29	1.13	0.98	0.79	0.81	0.8	0.78	0.75	0.73	0.73	0.72	0.73	0.74	0.77	0.8	0.81	0.85	0.88	0.91	0.96	1.03	1.1	1.17	1.24	1.28	1.33	1.37	1.42	1.43	1.48	1.47	1.45	1.44	1.48	1.49	1.54	1.58	1.6	1.6	1.62
1388	1.76	1.79	1.77	1.75	1.74	1.65	1.61	1.64	1.68	1.7	1.51	1.29	1.07	0.86	0.69	0.74	0.77	0.75	0.72	0.69	0.67	0.69	0.73	0.79	0.83	0.87	0.92	0.96	1.01	1.06	1.08	1.11	1.14	1.17	1.21	1.26	1.29	1.3	1.29	1.3	1.3	1.31	1.32	1.35	1.34	1.36	1.38	1.41	1.42
1389	1.2	1.15	1.1	1.13	1.09	1.02	0.94	0.84	0.72	0.7	0.69	0.67	0.64	0.55	0.48	0.44	0.43	0.43	0.45	0.48	0.5	0.54	0.57	0.62	0.68	0.72	0.76	0.77	0.79	0.8	0.83	0.85	0.89	0.92	0.96	0.96	0.98	0.99	1.03	1.08	1.14	1.21	1.3	1.33	1.31	1.3	1.24	1.21	1.23
1390	1.77	1.76	1.72	1.66	1.51	1.3	1.05	0.82	0.68	0.65	0.63	0.62	0.62	0.59	0.58	0.57	0.57	0.56	0.57	0.58	0.62	0.65	0.68	0.72	0.74	0.75	0.77	0.79	0.8	0.81	0.83	0.85	0.86	0.88	0.91	0.94	0.97	1.02	1.06	1.1	1.13	1.18	1.21	1.26	1.31	1.36	1.39	1.4	1.41
1391	1.63	1.61	1.57	1.59	1.62	1.69	1.75	1.83	1.87	1.89	1.64	1.45	1.18	0.93	0.7	0.72	0.7	0.71	0.69	0.65	0.64	0.66	0.7	0.76	0.83	0.88	0.91	0.93	0.93	0.93	0.93	0.95	0.95	0.98	0.99	1.01	1.03	1.06	1.1	1.14	1.16	1.19	1.2	1.2	1.2	1.2	1.16	1.12	1.12
1392	1.13	1.2	1.25	1.31	1.34	1.32	1.17	1.02	0.84	0.72	0.63	0.61	0.61	0.6	0.56	0.54	0.52	0.51	0.53	0.54	0.57	0.59	0.61	0.62	0.65	0.65	0.67	0.7	0.73	0.76	0.8	0.84	0.87	0.89	0.94	0.98	1.01	1.03	1.07	1.08	1.1	1.12	1.15	1.17	1.2	1.22	1.25	1.27	1.3
1393	1.74	1.74	1.66	1.61	1.53	1.49	1.29	1.18	1.07	0.95	0.8	0.83	0.8	0.75	0.69	0.64	0.58	0.55	0.54	0.55	0.57	0.58	0.59	0.61	0.6	0.62	0.64	0.68	0.73	0.79	0.85	0.9	0.93	0.96	1.01	1.06	1.09	1.15	1.18	1.22	1.24	1.28	1.3	1.34	1.35	1.36	1.37	1.36	1.33
1394	1.39	1.42	1.41	1.54	1.62	1.58	1.41	1.29	1.03	0.84	0.74	0.74	0.69	0.66	0.61	0.55	0.52	0.51	0.51	0.52	0.54	0.56	0.59	0.62	0.67	0.71	0.76	0.8	0.84	0.87	0.9	0.93	0.97	1.01	1.05	1.1	1.14	1.16	1.18	1.21	1.23	1.27	1.3	1.33	1.36	1.39	1.41	1.47	1.48
1395	1.48	1.46	1.47	1.5	1.54	1.6	1.65	1.51	1.33	1.13	0.92	0.71	0.67	0.63	0.6	0.57	0.57	0.58	0.6	0.64	0.64	0.63	0.64	0.65	0.68	0.74	0.8	0.84	0.88	0.91	0.95	0.99	1.03	1.06	1.09	1.13	1.15	1.17	1.2	1.25	1.29	1.33	1.36	1.4	1.42	1.46	1.5	1.53	1.53
1396	1.44	1.46	1.44	1.43	1.4	1.39	1.35	1.36	1.39	1.24	1.11	0.96	0.78	0.58	0.56	0.54	0.57	0.59	0.6	0.61	0.62	0.64	0.67	0.7	0.74	0.77	0.79	0.83	0.85	0.87	0.9	0.94	0.97	1.02	1.06	1.1	1.14	1.18	1.21	1.23	1.25	1.25	1.23	1.22	1.22	1.21	1.24	1.27	1.31
1397	1.46	1.45	1.45	1.47	1.51	1.49	1.36	1.15	1.04	0.87	0.73	0.72	0.72	0.66	0.6	0.55	0.52	0.51	0.51	0.51	0.54	0.57	0.6	0.63	0.66	0.69	0.73	0.76	0.78	0.81	0.82	0.83	0.85	0.88	0.92	0.96	1	1.02	1.06	1.1	1.13	1.15	1.19	1.22	1.24	1.25	1.27	1.3	1.31
1398	1.36	1.4	1.42	1.42	1.43	1.43	1.41	1.49	1.53	1.39	1.23	1.04	0.85	0.68	0.69	0.69	0.72	0.68	0.64	0.61	0.59	0.58	0.59	0.62	0.65	0.69	0.73	0.77	0.8	0.82	0.85	0.84	0.83	0.82	0.82	0.84	0.89	0.93	0.96	1	1.03	1.04	1.05	1.05	1.04	1.03	1.05	1.07	1.11
1399	1.29	1.26	1.26	1.27	1.31	1.33	1.19	1.08	0.9	0.73	0.59	0.58	0.56	0.57	0.55	0.51	0.48	0.47	0.47	0.47	0.5	0.54	0.59	0.65	0.71	0.77	0.8	0.82	0.82	0.82	0.81	0.83	0.84	0.86	0.88	0.9	0.91	0.94	0.95	1.01	1.02	1.03	1.03	1.04	1.05	1.1	1.17	1.22	1.29
1400	1.25	1.25	1.28	1.31	1.33	1.33	1.22	1.09	0.89	0.74	0.62	0.63	0.62	0.67	0.64	0.61	0.58	0.58	0.57	0.57	0.57	0.59	0.59	0.6	0.63	0.67	0.72	0.79	0.85	0.91	0.95	0.99	1.03	1.08	1.1	1.1	1.12	1.15	1.16	1.19	1.24	1.26	1.26	1.25	1.24	1.23	1.22	1.22	1.25
1401	1.24	1.24	1.22	1.28	1.3	1.19	1.06	0.9	0.77	0.68	0.69	0.71	0.74	0.71	0.69	0.69	0.7	0.71	0.73	0.74	0.74	0.74	0.76	0.78	0.85	0.91	0.97	1.02	1.05	1.04	1.07	1.12	1.17	1.22	1.24	1.26	1.26	1.27	1.29	1.34	1.34	1.35	1.35	1.3	1.26	1.22	1.21	1.21	1.22
1402	1.4	1.49	1.4	1.26	1.1	0.93	0.71	0.68	0.68	0.67	0.61	0.56	0.51	0.49	0.49	0.5	0.53	0.55	0.59	0.62	0.66	0.7	0.74	0.76	0.77	0.79	0.81	0.85	0.9	0.95	0.98	1.01	1.02	1.03	1	1	1	1	0.98	1.01	1.05	1.09	1.14	1.23	1.27	1.3	1.34	1.36	1.37
1403	1.54	1.56	1.55	1.55	1.53	1.5	1.34	1.19	1.04	0.87	0.74	0.74	0.74	0.73	0.72	0.69	0.68	0.68	0.68	0.69	0.71	0.72	0.74	0.78	0.81	0.85	0.89	0.91	0.94	0.95	0.95	0.99	1	1.04	1.08	1.13	1.16	1.19	1.21	1.23	1.25	1.25	1.28	1.29	1.3	1.3	1.34	1.35	1.35
1404	1.64	1.68	1.73	1.74	1.75	1.72	1.69	1.64	1.47	1.28	1.12	0.97	0.82	0.82	0.81	0.77	0.72	0.68	0.66	0.64	0.62	0.64	0.66	0.69	0.74	0.8	0.85	0.89	0.94	0.99	1.04	1.09	1.16	1.26	1.33	1.39	1.46	1.5	1.53	1.55	1.57	1.55	1.54	1.52	1.51	1.53	1.55	1.54	1.54
1405	1.94	1.88	1.82	1.77	1.73	1.67	1.68	1.74	1.81	1.89	1.98	1.77	1.53	1.3	1.06	0.83	0.87	0.88	0.89	0.89	0.88	0.86	0.87	0.89	0.92	0.95	1.01	1.04	1.06	1.09	1.11	1.13	1.16	1.19	1.21	1.24	1.28	1.32	1.37	1.42	1.47	1.51	1.53	1.53	1.51	1.46	1.42	1.39	1.38
1406	1.19	1.24	1.33	1.34	1.31	1.34	1.4	1.32	1.2	1.07	0.95	0.76	0.71	0.69	0.68	0.65	0.63	0.61	0.6	0.6	0.63	0.67	0.71	0.77	0.83	0.88	0.92	0.96	1	1.02	1.05	1.08	1.12	1.15	1.21	1.25	1.29	1.32	1.33	1.33	1.33	1.35	1.36	1.37	1.38	1.38	1.33	1.31	1.29
1407	1.53	1.46	1.39	1.35	1.33	1.34	1.41	1.42	1.44	1.45	1.3	1.13	0.95	0.83	0.69	0.7	0.71	0.77	0.74	0.72	0.72	0.72	0.74	0.75	0.76	0.78	0.81	0.84	0.89	0.91	0.91	0.92	0.92	0.93	0.98	1.03	1.06	1.09	1.1	1.1	1.1	1.13	1.15	1.18	1.21	1.24	1.26	1.28	1.29
1408	1.56	1.54	1.55	1.55	1.56	1.59	1.65	1.71	1.56	1.4	1.2	1.01	0.78	0.76	0.72	0.69	0.63	0.6	0.59	0.6	0.62	0.64	0.66	0.68	0.69	0.71	0.73	0.76	0.78	0.78	0.8	0.84	0.88	0.94	1.03	1.09	1.14	1.18	1.18	1.17	1.17	1.16	1.14	1.14	1.17	1.19	1.19	1.22	1.25
1409	1.56	1.54	1.55	1.55	1.56	1.59	1.65	1.71	1.56	1.4	1.18	0.98	0.76	0.76	0.74	0.73	0.68	0.64	0.63	0.64	0.66	0.68	0.7	0.7	0.71	0.72	0.74	0.78	0.8	0.83	0.86	0.88	0.89	0.92	0.92	0.95	0.96	1	1.03	1.07	1.1	1.13	1.14	1.13	1.13	1.14	1.15	1.17	1.21
1410	1.61	1.59	1.59	1.6	1.6	1.65	1.71	1.78	1.62	1.45	1.25	1.03	0.79	0.77	0.72	0.68	0.63	0.59	0.58	0.59	0.61	0.63	0.66	0.68	0.7	0.72	0.75	0.76	0.79	0.79	0.81	0.85	0.89	0.95	1.03	1.09	1.14	1.17	1.18	1.18	1.17	1.17	1.16	1.17	1.2	1.24	1.25	1.28	1.3
1411	1.61	1.59	1.59	1.6	1.6	1.65	1.71	1.78	1.62	1.45	1.22	1.01	0.77	0.77	0.74	0.72	0.67	0.63	0.61	0.62	0.64	0.66	0.68	0.69	0.7	0.72	0.74	0.77	0.8	0.83	0.85	0.88	0.88	0.91	0.92	0.94	0.96	0.99	1.03	1.07	1.1	1.13	1.15	1.15	1.16	1.17	1.18	1.21	1.24
1412	1.36	1.41	1.49	1.53	1.58	1.41	1.28	1.07	0.92	0.73	0.74	0.7	0.7	0.63	0.58	0.55	0.52	0.51	0.52	0.54	0.56	0.6	0.64	0.69	0.72	0.76	0.81	0.83	0.86	0.89	0.9	0.92	0.95	0.98	0.99	1.02	1.05	1.06	1.09	1.09	1.13	1.17	1.21	1.26	1.32	1.34	1.37	1.36	1.33
1413	1.43	1.43	1.48	1.5	1.32	1.18	1.06	0.9	0.75	0.77	0.73	0.7	0.62	0.56	0.51	0.49	0.5	0.52	0.55	0.61	0.67	0.72	0.77	0.79	0.81	0.82	0.84	0.89	0.92	0.96	0.99	1.01	1.04	1.09	1.13	1.16	1.18	1.19	1.16	1.15	1.14	1.15	1.16	1.18	1.21	1.24	1.26	1.28	1.28
1414	1.36	1.32	1.35	1.38	1.42	1.43	1.46	1.43	1.27	1.08	0.89	0.75	0.65	0.65	0.66	0.68	0.64	0.61	0.59	0.6	0.61	0.63	0.66	0.7	0.75	0.8	0.86	0.91	0.96	1	1.03	1.04	1.04	1.05	1.06	1.07	1.08	1.09	1.12	1.11	1.13	1.16	1.19	1.2	1.23	1.26	1.28	1.29	1.3
1415	1.55	1.5	1.53	1.59	1.65	1.65	1.67	1.64	1.45	1.25	1.08	0.92	0.77	0.75	0.72	0.69	0.64	0.6	0.58	0.59	0.59	0.61	0.65	0.69	0.75	0.81	0.88	0.93	0.99	1.03	1.06	1.08	1.1	1.11	1.12	1.15	1.16	1.18	1.2	1.22	1.23	1.26	1.29	1.31	1.34	1.38	1.4	1.41	1.4
1416	1.68	1.73	1.72	1.7	1.69	1.68	1.64	1.62	1.56	1.49	1.43	1.39	1.43	1.3	1.17	1.09	0.98	0.78	0.77	0.75	0.7	0.67	0.65	0.66	0.67	0.7	0.72	0.75	0.78	0.82	0.86	0.91	0.97	1.04	1.08	1.13	1.16	1.16	1.16	1.17	1.16	1.17	1.18	1.19	1.21	1.24	1.27	1.3	1.31
1417	1.68	1.66	1.68	1.64	1.6	1.37	1.2	1.02	0.91	0.76	0.78	0.74	0.71	0.63	0.57	0.52	0.51	0.52	0.55	0.58	0.61	0.64	0.66	0.7	0.74	0.8	0.86	0.91	0.96	1.02	1.07	1.11	1.15	1.16	1.16	1.15	1.1	1.09	1.09	1.09	1.08	1.13	1.16	1.18	1.18	1.21	1.23	1.24	1.26
1418	1.65	1.63	1.61	1.58	1.56	1.6	1.6	1.62	1.66	1.52	1.33	1.12	0.97	0.74	0.69	0.67	0.66	0.61	0.6	0.58	0.59	0.61	0.64	0.68	0.71	0.73	0.75	0.77	0.79	0.83	0.87	0.9	0.95	0.98	1.02	1.04	1.07	1.1	1.13	1.16	1.18	1.2	1.23	1.26	1.31	1.36	1.41	1.45	1.47
1419	1.52	1.52	1.48	1.49	1.51	1.52	1.55	1.62	1.46	1.32	1.18	1.03	0.84	0.85	0.82	0.78	0.73	0.7	0.69	0.72	0.79	0.86	0.93	0.99	1.03	1.05	1.08	1.11	1.13	1.15	1.17	1.19	1.19	1.21	1.24	1.25	1.26	1.25	1.26	1.24	1.23	1.22	1.23	1.22	1.23	1.22	1.23	1.25	1.27
1420	1.66	1.65	1.63	1.44	1.25	0.98	0.86	0.74	0.74	0.72	0.74	0.67	0.59	0.54	0.51	0.49	0.49	0.49	0.49	0.52	0.54	0.57	0.6	0.65	0.7	0.77	0.84	0.91	0.96	0.99	0.97	0.95	0.91	0.92	0.92	0.94	1	1.07	1.12	1.17	1.22	1.26	1.26	1.29	1.35	1.4	1.48	1.57	1.61
1421	1.31	1.3	1.27	1.25	1.23	1.22	1.26	1.25	1.17	1.1	1.01	0.88	0.8	0.79	0.75	0.71	0.68	0.65	0.62	0.62	0.62	0.63	0.64	0.68	0.71	0.75	0.79	0.84	0.88	0.94	1.01	1.06	1.14	1.2	1.21	1.21	1.22	1.23	1.25	1.28	1.29	1.29	1.29	1.28	1.29	1.3	1.28	1.25	1.2
1422	1.2	1.01	0.86	0.88	0.87	0.84	0.83	0.77	0.73	0.71	0.69	0.69	0.71	0.72	0.72	0.73	0.75	0.76	0.78	0.81	0.84	0.87	0.9	0.92	0.94	0.96	0.97	0.99	1.02	1.04	1.07	1.12	1.14	1.15	1.18	1.19	1.19	1.22	1.25	1.27	1.29	1.32	1.33	1.35	1.35	1.37	1.4	1.43	1.47
1423	1.94	1.99	2.04	1.99	1.94	1.91	1.84	1.7	1.51	1.32	1.07	0.84	0.69	0.65	0.65	0.63	0.63	0.6	0.59	0.58	0.58	0.59	0.61	0.63	0.66	0.69	0.72	0.76	0.79	0.82	0.86	0.9	0.94	0.97	1.03	1.05	1.09	1.12	1.14	1.14	1.16	1.17	1.2	1.23	1.25	1.26	1.25	1.24	1.24
1424	1.94	1.99	2.04	1.99	1.94	1.91	1.84	1.7	1.51	1.32	1.07	0.8	0.64	0.6	0.57	0.55	0.59	0.56	0.56	0.57	0.58	0.58	0.61	0.64	0.67	0.71	0.76	0.79	0.83	0.87	0.9	0.93	0.99	1.03	1.09	1.15	1.2	1.21	1.23	1.25	1.28	1.3	1.33	1.35	1.33	1.31	1.31	1.32	1.32
1425	1.26	1.3	1.26	1.25	1.23	1.16	0.99	0.85	0.68	0.54	0.5	0.54	0.59	0.62	0.65	0.62	0.59	0.58	0.58	0.59	0.6	0.61	0.63	0.65	0.68	0.71	0.73	0.75	0.76	0.78	0.81	0.85	0.9	0.95	1	1.05	1.09	1.1	1.1	1.06	1.03	1	1.02	1.03	1.07	1.07	1.09	1.1	1.12
1426	1.39	1.34	1.29	1.23	1.07	0.93	0.75	0.64	0.51	0.51	0.5	0.53	0.5	0.46	0.45	0.44	0.45	0.47	0.48	0.48	0.49	0.5	0.52	0.56	0.62	0.7	0.76	0.81	0.87	0.9	0.9	0.92	0.93	0.92	0.92	0.95	0.99	1.03	1.07	1.15	1.17	1.18	1.19	1.21	1.19	1.17	1.18	1.19	1.21
1427	1.41	1.45	1.39	1.26	1.09	0.92	0.73	0.63	0.55	0.58	0.6	0.64	0.6	0.58	0.56	0.55	0.55	0.56	0.57	0.59	0.61	0.64	0.67	0.7	0.73	0.75	0.77	0.79	0.8	0.83	0.84	0.87	0.89	0.91	0.94	0.97	0.98	0.99	1.01	1.02	1.04	1.06	1.08	1.11	1.14	1.15	1.15	1.2	1.22
1428	1.74	1.71	1.68	1.65	1.62	1.62	1.59	1.41	1.21	0.97	0.79	0.63	0.6	0.59	0.62	0.58	0.55	0.54	0.55	0.58	0.62	0.65	0.67	0.7	0.72	0.74	0.76	0.8	0.82	0.82	0.83	0.86	0.88	0.91	0.95	0.98	1	1.03	1.05	1.07	1.09	1.12	1.17	1.21	1.24	1.3	1.34	1.36	1.38
1429	1.72	1.72	1.74	1.71	1.7	1.68	1.7	1.72	1.74	1.55	1.4	1.14	0.94	0.77	0.76	0.72	0.74	0.7	0.64	0.62	0.61	0.62	0.65	0.68	0.72	0.74	0.78	0.81	0.86	0.9	0.96	1	1.04	1.07	1.12	1.14	1.17	1.2	1.21	1.2	1.21	1.25	1.28	1.32	1.36	1.38	1.42	1.45	1.49
1430	1.44	1.43	1.43	1.45	1.27	1.12	0.91	0.74	0.54	0.57	0.63	0.68	0.7	0.69	0.65	0.58	0.53	0.5	0.5	0.51	0.53	0.54	0.55	0.57	0.6	0.61	0.65	0.68	0.72	0.74	0.77	0.79	0.83	0.86	0.9	0.95	0.97	1	1.02	1	1.01	1.02	1.01	1.01	1.02	1.03	1.03	1.06	1.09
1431	1.69	1.72	1.72	1.73	1.76	1.81	1.83	1.85	1.86	1.86	1.86	1.81	1.62	1.44	1.25	1.06	0.9	0.89	0.84	0.79	0.74	0.7	0.69	0.7	0.72	0.74	0.75	0.77	0.78	0.8	0.8	0.83	0.86	0.88	0.89	0.92	0.94	0.96	0.99	1.02	1.07	1.09	1.11	1.13	1.14	1.13	1.14	1.14	1.17
1432	1.59	1.58	1.57	1.61	1.64	1.65	1.68	1.71	1.6	1.43	1.25	1.08	0.91	0.87	0.84	0.81	0.75	0.69	0.65	0.65	0.67	0.7	0.75	0.8	0.84	0.88	0.91	0.95	1	1.03	1.05	1.07	1.07	1.08	1.1	1.11	1.14	1.18	1.2	1.25	1.3	1.36	1.41	1.45	1.45	1.45	1.44	1.42	1.4
1433	1.76	1.76	1.76	1.75	1.78	1.83	1.88	1.67	1.49	1.24	1.02	0.76	0.76	0.72	0.72	0.66	0.64	0.61	0.59	0.59	0.6	0.62	0.64	0.67	0.69	0.71	0.75	0.78	0.84	0.91	0.96	0.99	1.03	1.05	1.08	1.12	1.17	1.22	1.27	1.31	1.31	1.32	1.31	1.29	1.28	1.3	1.31	1.33	1.33
1434	1.44	1.44	1.43	1.43	1.46	1.48	1.47	1.34	1.2	1.08	0.93	0.74	0.68	0.66	0.59	0.57	0.57	0.58	0.61	0.65	0.7	0.76	0.79	0.78	0.79	0.81	0.78	0.77	0.75	0.7	0.67	0.66	0.67	0.7	0.74	0.76	0.81	0.84	0.88	0.9	0.92	0.93	0.94	0.93	0.93	0.94	0.95	0.93	0.92
1435	1.32	1.36	1.22	1.08	0.91	0.79	0.65	0.62	0.58	0.59	0.53	0.48	0.47	0.47	0.49	0.51	0.52	0.53	0.55	0.57	0.61	0.66	0.71	0.74	0.78	0.8	0.83	0.86	0.89	0.91	0.93	0.96	0.97	0.98	1	1.03	1.02	1.04	1.06	1.1	1.11	1.15	1.19	1.23	1.24	1.26	1.26	1.28	1.32
1436	1.42	1.42	1.41	1.41	1.39	1.41	1.45	1.51	1.4	1.28	1.14	0.98	0.82	0.82	0.8	0.76	0.71	0.66	0.62	0.62	0.63	0.65	0.67	0.69	0.7	0.72	0.74	0.77	0.8	0.83	0.86	0.88	0.9	0.9	0.92	0.91	0.92	0.94	0.97	0.99	1.02	1.04	1.03	1.03	1.05	1.06	1.08	1.13	1.17
1437	1.41	1.44	1.29	1.15	0.96	0.84	0.68	0.64	0.58	0.58	0.52	0.47	0.46	0.47	0.49	0.51	0.53	0.54	0.56	0.58	0.62	0.67	0.71	0.75	0.78	0.81	0.83	0.86	0.9	0.91	0.93	0.96	0.97	0.97	1	1.04	1.02	1.04	1.07	1.1	1.11	1.16	1.19	1.23	1.24	1.27	1.27	1.29	1.32
1438	1.45	1.45	1.45	1.44	1.41	1.45	1.48	1.54	1.43	1.31	1.15	0.98	0.82	0.82	0.79	0.74	0.7	0.64	0.61	0.6	0.62	0.64	0.66	0.68	0.7	0.71	0.73	0.76	0.8	0.83	0.86	0.88	0.9	0.91	0.92	0.91	0.92	0.94	0.97	0.99	1.02	1.04	1.04	1.04	1.07	1.09	1.11	1.16	1.2
1439	1.39	1.41	1.39	1.22	1.08	0.93	0.77	0.63	0.67	0.64	0.61	0.58	0.56	0.5	0.48	0.48	0.49	0.51	0.53	0.58	0.63	0.68	0.72	0.76	0.79	0.79	0.82	0.85	0.89	0.92	0.94	0.97	0.98	0.98	1.01	1.03	1.06	1.08	1.07	1.04	1.02	1	0.98	0.99	1.02	1.04	1.07	1.06	1.06
1440	1.41	1.43	1.45	1.5	1.51	1.55	1.58	1.41	1.22	1.05	0.89	0.71	0.71	0.7	0.68	0.62	0.56	0.54	0.53	0.54	0.56	0.58	0.61	0.64	0.68	0.71	0.74	0.78	0.82	0.84	0.88	0.91	0.94	0.98	1.01	1.03	1.08	1.1	1.12	1.16	1.17	1.17	1.19	1.2	1.2	1.24	1.27	1.32	1.37
1441	1.56	1.6	1.58	1.57	1.57	1.55	1.48	1.44	1.44	1.45	1.47	1.54	1.57	1.6	1.58	1.56	1.55	1.57	1.56	1.62	1.7	1.72	1.55	1.4	1.18	0.94	0.72	0.74	0.73	0.72	0.69	0.67	0.61	0.57	0.54	0.55	0.56	0.58	0.6	0.64	0.68	0.72	0.76	0.8	0.84	0.89	0.93	0.97	1.02
1442	1.56	1.6	1.58	1.57	1.57	1.55	1.48	1.44	1.44	1.45	1.47	1.54	1.57	1.6	1.58	1.56	1.55	1.57	1.56	1.62	1.7	1.72	1.58	1.43	1.21	0.97	0.73	0.71	0.69	0.67	0.63	0.62	0.55	0.52	0.51	0.52	0.55	0.6	0.65	0.7	0.75	0.78	0.8	0.82	0.85	0.86	0.88	0.9	0.93
1443	1.08	0.94	0.8	0.7	0.67	0.65	0.62	0.57	0.52	0.48	0.47	0.45	0.44	0.43	0.43	0.42	0.44	0.46	0.49	0.54	0.59	0.63	0.67	0.71	0.73	0.76	0.79	0.8	0.82	0.84	0.84	0.87	0.88	0.9	0.93	0.97	0.95	0.94	0.92	0.91	0.91	0.93	0.96	0.97	1	1.04	1.07	1.09	1.15
1444	1.51	1.54	1.56	1.59	1.6	1.63	1.66	1.48	1.31	1.16	0.97	0.77	0.76	0.71	0.65	0.6	0.54	0.51	0.51	0.52	0.54	0.56	0.59	0.61	0.65	0.68	0.72	0.76	0.81	0.84	0.88	0.92	0.96	1	1.03	1.06	1.11	1.14	1.16	1.2	1.22	1.23	1.25	1.25	1.26	1.29	1.33	1.38	1.44
1445	1.33	1.31	1.34	1.35	1.21	1.04	0.84	0.69	0.57	0.53	0.54	0.55	0.48	0.43	0.43	0.43	0.45	0.48	0.51	0.54	0.58	0.61	0.64	0.67	0.69	0.73	0.77	0.82	0.86	0.89	0.91	0.91	0.89	0.89	0.9	0.93	0.97	1.01	1.05	1.08	1.09	1.12	1.15	1.19	1.23	1.26	1.27	1.29	1.29
1446	1.49	1.37	1.26	1.09	0.93	0.76	0.75	0.71	0.67	0.59	0.5	0.43	0.39	0.38	0.38	0.4	0.42	0.45	0.47	0.5	0.55	0.6	0.65	0.71	0.73	0.76	0.79	0.82	0.86	0.9	0.93	0.96	0.98	0.98	0.97	0.98	0.99	0.99	1.03	1.06	1.1	1.12	1.14	1.17	1.18	1.16	1.16	1.14	1.11
1447	1.49	1.5	1.49	1.51	1.53	1.53	1.51	1.37	1.23	1	0.85	0.73	0.72	0.66	0.67	0.62	0.56	0.54	0.53	0.53	0.55	0.58	0.64	0.71	0.78	0.84	0.9	0.93	0.95	0.97	1	1.02	1.05	1.09	1.15	1.2	1.27	1.32	1.35	1.37	1.39	1.39	1.42	1.45	1.48	1.5	1.51	1.52	1.54
1448	1.39	1.42	1.44	1.28	1.15	1.01	0.8	0.65	0.66	0.64	0.6	0.6	0.54	0.49	0.47	0.48	0.49	0.52	0.55	0.58	0.61	0.65	0.71	0.75	0.8	0.85	0.89	0.9	0.93	0.94	0.95	0.97	0.99	1.01	1.02	1.03	1.04	1.08	1.12	1.18	1.24	1.28	1.3	1.29	1.27	1.28	1.27	1.27	1.24
1449	1.56	1.54	1.49	1.47	1.48	1.45	1.43	1.32	1.17	1.02	0.9	0.76	0.74	0.71	0.66	0.63	0.6	0.58	0.6	0.63	0.68	0.73	0.78	0.82	0.86	0.88	0.91	0.96	0.99	1.02	1.06	1.09	1.12	1.13	1.13	1.15	1.15	1.16	1.19	1.22	1.25	1.28	1.3	1.31	1.3	1.27	1.23	1.21	1.2
1450	1.42	1.44	1.48	1.52	1.57	1.54	1.53	1.35	1.14	0.92	0.78	0.6	0.57	0.56	0.57	0.52	0.49	0.52	0.52	0.54	0.58	0.63	0.68	0.73	0.78	0.82	0.84	0.85	0.86	0.87	0.89	0.92	0.96	0.99	1.01	1.02	1.02	1.05	1.07	1.1	1.12	1.14	1.16	1.18	1.18	1.2	1.19	1.17	1.14
1451	1.49	1.51	1.54	1.59	1.64	1.6	1.6	1.43	1.21	1	0.85	0.64	0.6	0.57	0.57	0.51	0.49	0.52	0.52	0.54	0.57	0.62	0.66	0.71	0.76	0.81	0.83	0.84	0.85	0.86	0.89	0.92	0.96	1	1.02	1.02	1.02	1.04	1.07	1.1	1.11	1.13	1.16	1.18	1.19	1.22	1.21	1.19	1.15
1452	1.33	1.36	1.38	1.41	1.43	1.4	1.46	1.53	1.57	1.61	1.65	1.66	1.66	1.41	1.2	0.97	0.75	0.56	0.64	0.68	0.73	0.75	0.74	0.73	0.73	0.73	0.74	0.73	0.73	0.74	0.75	0.76	0.81	0.86	0.92	0.97	1.02	1.07	1.12	1.16	1.19	1.23	1.26	1.27	1.3	1.32	1.35	1.39	1.41
1453	1.36	1.39	1.36	1.19	1.04	0.88	0.73	0.63	0.65	0.68	0.7	0.67	0.62	0.58	0.56	0.55	0.54	0.54	0.56	0.58	0.6	0.63	0.67	0.7	0.73	0.75	0.77	0.79	0.79	0.82	0.84	0.88	0.88	0.89	0.9	0.92	0.94	1	1.08	1.12	1.17	1.15	1.1	1.09	1.07	1.08	1.13	1.21	1.24
1454	1.83	1.84	1.83	1.81	1.84	1.61	1.4	1.16	0.96	0.74	0.74	0.71	0.72	0.69	0.65	0.64	0.63	0.65	0.67	0.7	0.72	0.76	0.79	0.84	0.88	0.94	0.99	1.05	1.1	1.14	1.19	1.22	1.27	1.31	1.34	1.36	1.38	1.38	1.39	1.4	1.41	1.41	1.42	1.42	1.44	1.42	1.39	1.36	1.33
1455	1.24	1.25	1.25	1.29	1.28	1.13	0.98	0.77	0.65	0.58	0.61	0.62	0.7	0.65	0.61	0.59	0.58	0.59	0.61	0.61	0.61	0.62	0.64	0.65	0.67	0.7	0.73	0.75	0.79	0.83	0.85	0.87	0.89	0.92	0.92	0.94	0.95	0.96	0.97	1	1.02	1.05	1.08	1.07	1.05	1.04	1.02	1.02	1.04
1456	1.49	1.51	1.54	1.56	1.4	1.26	1.13	1.01	0.86	0.87	0.83	0.78	0.69	0.62	0.55	0.52	0.51	0.5	0.51	0.54	0.58	0.61	0.65	0.68	0.7	0.72	0.76	0.8	0.84	0.91	0.96	1	1.05	1.09	1.12	1.15	1.19	1.22	1.25	1.26	1.28	1.3	1.32	1.32	1.33	1.36	1.38	1.41	1.45
1457	1.67	1.65	1.65	1.63	1.6	1.58	1.56	1.58	1.66	1.5	1.31	1.14	0.95	0.73	0.75	0.75	0.75	0.69	0.63	0.59	0.57	0.57	0.6	0.64	0.69	0.74	0.8	0.83	0.87	0.88	0.89	0.9	0.9	0.91	0.93	0.94	0.96	0.99	1.01	1.03	1.05	1.04	1.04	1.04	1.07	1.11	1.16	1.2	1.24
1458	1.16	1.01	0.89	0.76	0.72	0.73	0.72	0.69	0.64	0.59	0.57	0.54	0.53	0.53	0.52	0.53	0.53	0.55	0.56	0.58	0.6	0.62	0.64	0.67	0.66	0.7	0.73	0.77	0.74	0.78	0.78	0.81	0.81	0.86	0.87	0.89	0.89	0.92	0.94	0.98	1.04	1.05	1.08	1.14	1.16	1.18	1.2	1.2	1.2
1459	0.97	0.85	0.67	0.55	0.49	0.54	0.56	0.58	0.57	0.51	0.48	0.47	0.47	0.49	0.51	0.53	0.56	0.57	0.58	0.57	0.57	0.57	0.6	0.65	0.7	0.76	0.81	0.85	0.86	0.88	0.89	0.9	0.93	0.96	0.97	0.97	0.97	0.98	0.97	0.99	1.04	1.07	1.11	1.15	1.19	1.23	1.26	1.27	1.28
1460	0.79	0.66	0.68	0.61	0.58	0.59	0.55	0.52	0.53	0.52	0.51	0.5	0.5	0.51	0.51	0.52	0.54	0.56	0.56	0.55	0.57	0.59	0.61	0.65	0.68	0.71	0.74	0.77	0.78	0.78	0.8	0.8	0.81	0.84	0.89	0.93	0.96	0.98	1.01	1.03	1.04	1.07	1.12	1.15	1.18	1.22	1.29	1.32	1.34
1461	1.45	1.43	1.45	1.47	1.54	1.41	1.27	1.12	0.92	0.76	0.77	0.76	0.74	0.72	0.65	0.59	0.54	0.52	0.52	0.53	0.54	0.57	0.59	0.63	0.67	0.73	0.8	0.87	0.94	1	1.05	1.08	1.12	1.17	1.23	1.29	1.34	1.39	1.42	1.44	1.46	1.49	1.48	1.49	1.49	1.47	1.47	1.48	1.51
1462	1.53	1.53	1.57	1.62	1.73	1.57	1.42	1.24	1.02	0.81	0.83	0.81	0.76	0.72	0.64	0.58	0.53	0.51	0.5	0.51	0.52	0.55	0.58	0.62	0.66	0.72	0.8	0.88	0.94	1	1.05	1.08	1.12	1.16	1.24	1.3	1.36	1.42	1.47	1.5	1.55	1.6	1.63	1.65	1.66	1.64	1.62	1.6	1.61
1463	1.65	1.64	1.67	1.66	1.75	1.56	1.36	1.15	0.96	0.73	0.77	0.78	0.78	0.77	0.72	0.69	0.68	0.68	0.7	0.73	0.79	0.85	0.92	1	1.06	1.11	1.15	1.19	1.21	1.23	1.23	1.23	1.21	1.18	1.13	1.11	1.1	1.08	1.1	1.12	1.14	1.19	1.2	1.22	1.23	1.24	1.22	1.22	1.19
1464	1.55	1.59	1.6	1.59	1.57	1.55	1.53	1.53	1.39	1.27	1.07	0.91	0.75	0.75	0.71	0.7	0.66	0.63	0.63	0.63	0.64	0.67	0.7	0.74	0.79	0.84	0.88	0.93	0.97	1	1.02	1.04	1.06	1.08	1.09	1.12	1.15	1.16	1.17	1.2	1.2	1.2	1.22	1.3	1.32	1.34	1.35	1.37	1.3
1465	1.44	1.54	1.46	1.31	1.17	0.99	0.75	0.7	0.69	0.66	0.59	0.54	0.49	0.47	0.47	0.48	0.51	0.54	0.57	0.61	0.65	0.69	0.73	0.76	0.77	0.79	0.82	0.85	0.9	0.95	0.98	1	1	1.01	0.98	0.99	0.98	0.98	0.97	1	1.04	1.09	1.16	1.24	1.29	1.33	1.37	1.39	1.41
1466	1.5	1.54	1.55	1.55	1.59	1.52	1.35	1.17	1.01	0.79	0.7	0.69	0.68	0.63	0.62	0.59	0.57	0.56	0.58	0.6	0.63	0.65	0.68	0.71	0.76	0.8	0.84	0.87	0.87	0.87	0.89	0.92	0.95	1.01	1.04	1.08	1.09	1.11	1.12	1.15	1.16	1.19	1.21	1.22	1.22	1.24	1.26	1.28	1.32
1467	1.68	1.7	1.74	1.79	1.87	1.65	1.45	1.22	1.04	0.81	0.81	0.78	0.77	0.72	0.71	0.73	0.76	0.81	0.86	0.9	0.95	1.01	1.05	1.08	1.11	1.12	1.13	1.14	1.16	1.19	1.19	1.19	1.24	1.28	1.3	1.36	1.39	1.42	1.43	1.45	1.46	1.49	1.48	1.5	1.52	1.55	1.59	1.63	1.65
1468	1.46	1.5	1.5	1.5	1.54	1.48	1.3	1.11	0.96	0.75	0.67	0.68	0.69	0.64	0.64	0.61	0.57	0.57	0.59	0.6	0.63	0.66	0.69	0.72	0.77	0.81	0.85	0.87	0.87	0.87	0.88	0.91	0.94	1	1.03	1.06	1.08	1.1	1.11	1.14	1.16	1.19	1.21	1.22	1.23	1.25	1.26	1.27	1.3
1469	1.72	1.73	1.71	1.69	1.63	1.5	1.32	1.12	0.97	0.81	0.75	0.74	0.73	0.67	0.62	0.6	0.58	0.59	0.6	0.64	0.66	0.68	0.71	0.74	0.76	0.78	0.82	0.84	0.86	0.88	0.9	0.93	0.97	1.01	1.05	1.09	1.12	1.14	1.18	1.2	1.24	1.27	1.29	1.32	1.33	1.33	1.37	1.41	1.41
1470	1.47	1.44	1.4	1.4	1.24	1.08	0.91	0.73	0.58	0.62	0.66	0.68	0.69	0.63	0.57	0.52	0.5	0.49	0.5	0.52	0.55	0.58	0.63	0.67	0.72	0.77	0.81	0.84	0.86	0.87	0.87	0.88	0.87	0.86	0.86	0.87	0.88	0.92	0.98	1.04	1.11	1.18	1.24	1.3	1.37	1.41	1.44	1.44	1.45
1471	1.56	1.54	1.58	1.62	1.61	1.63	1.65	1.7	1.46	1.32	1.12	0.97	0.74	0.77	0.74	0.72	0.64	0.57	0.51	0.5	0.52	0.56	0.61	0.65	0.69	0.72	0.75	0.77	0.78	0.78	0.8	0.81	0.84	0.9	0.97	1.02	1.08	1.13	1.16	1.2	1.23	1.23	1.24	1.25	1.23	1.23	1.23	1.25	1.24
1472	0.65	0.54	0.58	0.58	0.59	0.5	0.46	0.41	0.41	0.43	0.45	0.45	0.47	0.48	0.47	0.47	0.51	0.53	0.57	0.61	0.64	0.66	0.68	0.69	0.69	0.72	0.75	0.77	0.8	0.83	0.86	0.89	0.91	0.91	0.92	0.93	0.95	0.95	0.98	1	1.01	1.02	1.06	1.06	1.06	1.09	1.11	1.1	1.12
1473	1.13	1.2	1.25	1.31	1.34	1.32	1.17	1.02	0.83	0.73	0.65	0.63	0.62	0.62	0.55	0.51	0.5	0.5	0.52	0.55	0.58	0.6	0.63	0.66	0.69	0.71	0.75	0.76	0.78	0.79	0.81	0.82	0.84	0.85	0.88	0.9	0.93	0.97	1.01	1.04	1.06	1.06	1.08	1.09	1.09	1.12	1.14	1.15	1.16
1474	1.4	1.39	1.36	1.37	1.37	1.36	1.38	1.37	1.38	1.38	1.26	1.12	1.01	0.81	0.67	0.68	0.66	0.64	0.67	0.63	0.6	0.58	0.57	0.57	0.58	0.59	0.61	0.65	0.68	0.72	0.75	0.79	0.82	0.86	0.88	0.9	0.93	0.95	0.99	1.04	1.08	1.11	1.17	1.2	1.24	1.27	1.27	1.26	1.26
1475	1.71	1.77	1.82	1.62	1.34	1.1	0.85	0.67	0.66	0.68	0.67	0.67	0.6	0.56	0.54	0.53	0.53	0.53	0.55	0.57	0.6	0.62	0.65	0.68	0.71	0.75	0.79	0.83	0.86	0.88	0.91	0.95	0.97	0.99	1.06	1.11	1.14	1.16	1.19	1.19	1.19	1.23	1.3	1.36	1.4	1.43	1.42	1.39	1.36
1476	1.72	1.72	1.74	1.71	1.7	1.68	1.7	1.72	1.74	1.55	1.4	1.14	0.95	0.78	0.77	0.74	0.77	0.72	0.68	0.65	0.63	0.64	0.66	0.69	0.71	0.73	0.75	0.77	0.79	0.82	0.87	0.91	0.95	1.01	1.08	1.12	1.17	1.21	1.21	1.2	1.2	1.19	1.2	1.25	1.33	1.42	1.51	1.56	1.6
1477	1.4	1.38	1.37	1.23	1.05	0.85	0.66	0.54	0.55	0.59	0.63	0.66	0.61	0.58	0.56	0.55	0.55	0.56	0.57	0.59	0.64	0.68	0.71	0.75	0.78	0.81	0.83	0.88	0.93	0.96	0.99	1.01	1.04	1.05	1.08	1.07	1.08	1.08	1.1	1.1	1.15	1.18	1.18	1.18	1.19	1.16	1.14	1.13	1.07
1478	1.49	1.57	1.67	1.49	1.32	1.15	0.98	0.78	0.79	0.78	0.77	0.72	0.66	0.62	0.59	0.58	0.57	0.58	0.6	0.62	0.65	0.66	0.69	0.72	0.74	0.78	0.82	0.85	0.86	0.88	0.88	0.91	0.95	1	1.04	1.1	1.16	1.2	1.27	1.33	1.39	1.41	1.43	1.42	1.42	1.4	1.4	1.4	1.41
1479	1.23	1.23	1.28	1.3	1.15	1	0.86	0.7	0.59	0.62	0.62	0.61	0.59	0.55	0.5	0.49	0.49	0.49	0.5	0.51	0.53	0.55	0.58	0.6	0.63	0.65	0.66	0.68	0.7	0.72	0.74	0.76	0.77	0.79	0.81	0.83	0.85	0.88	0.91	0.94	0.95	0.96	0.97	0.98	0.98	1	1.02	1.03	1.05
1480	1.53	1.56	1.7	1.55	1.36	1.22	1.03	0.73	0.7	0.65	0.61	0.55	0.5	0.47	0.46	0.45	0.45	0.47	0.49	0.53	0.57	0.61	0.66	0.71	0.73	0.74	0.77	0.79	0.82	0.87	0.92	0.95	0.95	0.95	0.97	0.99	1.02	1.06	1.11	1.13	1.17	1.22	1.29	1.36	1.41	1.45	1.48	1.5	1.5
1481	1.74	1.72	1.51	1.31	1.11	0.91	0.72	0.72	0.7	0.7	0.62	0.55	0.51	0.49	0.5	0.53	0.56	0.6	0.65	0.69	0.74	0.78	0.81	0.83	0.85	0.87	0.86	0.85	0.85	0.85	0.82	0.83	0.84	0.88	0.89	0.93	0.98	1.05	1.1	1.16	1.25	1.31	1.31	1.32	1.35	1.39	1.4	1.47	1.49
1482	1.77	1.76	1.72	1.66	1.51	1.3	1.08	0.86	0.72	0.7	0.69	0.65	0.63	0.6	0.57	0.55	0.55	0.55	0.56	0.57	0.58	0.59	0.62	0.65	0.7	0.76	0.8	0.84	0.87	0.89	0.9	0.92	0.93	0.95	0.96	0.98	1.01	1.05	1.11	1.17	1.22	1.27	1.33	1.36	1.39	1.41	1.41	1.45	1.49
1483	1.33	1.37	1.36	1.34	1.42	1.49	1.32	1.21	1.07	0.85	0.67	0.69	0.69	0.7	0.7	0.68	0.65	0.62	0.61	0.62	0.63	0.67	0.71	0.75	0.78	0.82	0.84	0.86	0.89	0.92	0.96	0.99	1.02	1.05	1.08	1.06	1.08	1.1	1.13	1.17	1.25	1.27	1.3	1.33	1.34	1.31	1.32	1.31	1.29
1484	1.78	1.75	1.74	1.71	1.69	1.66	1.71	1.5	1.3	1.06	0.9	0.69	0.71	0.71	0.76	0.72	0.71	0.68	0.69	0.71	0.75	0.8	0.87	0.94	1	1.06	1.1	1.13	1.18	1.22	1.28	1.33	1.36	1.38	1.42	1.46	1.49	1.51	1.55	1.53	1.51	1.48	1.49	1.49	1.51	1.53	1.55	1.56	1.54
1485	1.78	1.75	1.74	1.71	1.69	1.66	1.71	1.5	1.3	1.1	0.92	0.71	0.73	0.74	0.77	0.77	0.77	0.78	0.8	0.83	0.89	0.95	1.01	1.08	1.14	1.2	1.25	1.32	1.39	1.44	1.49	1.52	1.52	1.52	1.53	1.55	1.58	1.6	1.61	1.62	1.6	1.59	1.57	1.59	1.59	1.59	1.6	1.6	1.55
1486	1.26	1.26	1.29	1.35	1.39	1.33	1.17	0.99	0.75	0.63	0.6	0.61	0.6	0.62	0.54	0.48	0.45	0.45	0.48	0.52	0.58	0.64	0.69	0.75	0.8	0.85	0.89	0.93	0.96	0.98	1.01	1.03	1.05	1.08	1.1	1.14	1.17	1.19	1.19	1.22	1.21	1.22	1.24	1.27	1.26	1.26	1.27	1.3	1.32
1487	1.54	1.52	1.51	1.5	1.5	1.54	1.58	1.43	1.29	1.17	1.03	0.89	0.91	0.91	0.89	0.86	0.83	0.81	0.8	0.79	0.8	0.8	0.82	0.85	0.88	0.9	0.92	0.93	0.94	0.96	0.98	1.01	1.02	1.05	1.07	1.1	1.13	1.17	1.19	1.22	1.24	1.29	1.33	1.39	1.45	1.47	1.48	1.47	1.42
1488	1.5	1.51	1.48	1.46	1.45	1.45	1.43	1.3	1.17	0.97	0.79	0.63	0.6	0.55	0.58	0.57	0.58	0.6	0.63	0.66	0.67	0.67	0.66	0.67	0.68	0.67	0.69	0.71	0.74	0.79	0.87	0.92	0.93	0.94	0.95	0.94	0.94	0.97	1	1.03	1.05	1.08	1.12	1.15	1.19	1.23	1.27	1.32	1.39
1489	1.5	1.51	1.48	1.46	1.45	1.45	1.43	1.3	1.17	1.02	0.84	0.7	0.69	0.67	0.67	0.66	0.63	0.61	0.6	0.6	0.61	0.64	0.67	0.71	0.74	0.78	0.8	0.83	0.86	0.89	0.92	0.96	0.99	1.02	1.03	1.04	1.04	1.04	1.05	1.06	1.07	1.07	1.07	1.09	1.11	1.17	1.23	1.32	1.4
1490	1.39	1.14	0.97	0.85	0.74	0.62	0.71	0.71	0.71	0.63	0.54	0.49	0.45	0.42	0.43	0.43	0.43	0.44	0.46	0.49	0.49	0.49	0.49	0.5	0.51	0.54	0.56	0.62	0.66	0.71	0.76	0.8	0.81	0.8	0.8	0.79	0.79	0.82	0.86	0.92	0.98	1	1.01	1.03	1.03	1.03	1.07	1.12	1.17
1491	1.24	1.24	1.22	1.28	1.3	1.19	1.06	0.96	0.84	0.73	0.73	0.75	0.72	0.67	0.64	0.64	0.66	0.7	0.75	0.79	0.83	0.84	0.85	0.86	0.88	0.89	0.9	0.91	0.92	0.94	0.99	1.02	1.04	1.07	1.09	1.09	1.09	1.13	1.15	1.18	1.21	1.24	1.23	1.25	1.26	1.26	1.27	1.3	1.3
1492	1.67	1.65	1.65	1.63	1.6	1.58	1.56	1.58	1.66	1.5	1.31	1.14	0.97	0.73	0.72	0.72	0.72	0.64	0.61	0.6	0.6	0.61	0.65	0.68	0.71	0.72	0.75	0.78	0.81	0.85	0.9	0.95	0.99	1.03	1.07	1.13	1.18	1.25	1.34	1.42	1.47	1.5	1.5	1.46	1.42	1.42	1.42	1.44	1.49
1493	1.81	1.8	1.81	1.85	1.89	1.67	1.48	1.28	1.07	0.83	0.84	0.84	0.81	0.77	0.73	0.71	0.71	0.73	0.74	0.77	0.81	0.85	0.89	0.94	0.98	0.99	1.02	1.05	1.06	1.08	1.11	1.14	1.17	1.22	1.25	1.26	1.27	1.27	1.29	1.29	1.3	1.32	1.33	1.33	1.38	1.4	1.42	1.44	1.44
1494	1.47	1.47	1.51	1.51	1.37	1.2	0.96	0.8	0.66	0.64	0.61	0.63	0.56	0.5	0.46	0.46	0.48	0.5	0.53	0.58	0.63	0.66	0.7	0.73	0.76	0.77	0.8	0.83	0.87	0.89	0.93	0.95	0.97	0.99	1.02	1.05	1.1	1.13	1.13	1.14	1.14	1.14	1.17	1.23	1.26	1.27	1.31	1.32	1.32
1495	1.45	1.43	1.45	1.47	1.54	1.41	1.27	1.12	0.91	0.74	0.76	0.74	0.71	0.72	0.66	0.6	0.58	0.57	0.57	0.59	0.6	0.63	0.67	0.7	0.77	0.83	0.89	0.93	0.98	0.99	1.05	1.11	1.18	1.25	1.32	1.37	1.44	1.49	1.5	1.49	1.5	1.47	1.45	1.47	1.5	1.51	1.52	1.53	1.54
1496	0.84	0.65	0.64	0.64	0.68	0.7	0.69	0.65	0.61	0.53	0.46	0.44	0.43	0.42	0.41	0.42	0.43	0.45	0.48	0.52	0.55	0.6	0.63	0.66	0.71	0.75	0.78	0.8	0.83	0.82	0.82	0.84	0.88	0.91	0.95	1	1.03	1.05	1.07	1.11	1.14	1.15	1.15	1.12	1.09	1.07	1.07	1.09	1.14
1497	1.79	1.66	1.6	1.56	1.36	1.21	1	0.86	0.68	0.67	0.65	0.67	0.64	0.64	0.65	0.66	0.68	0.72	0.76	0.81	0.85	0.88	0.89	0.9	0.92	0.95	0.99	1.03	1.07	1.11	1.14	1.18	1.22	1.25	1.25	1.25	1.26	1.25	1.24	1.26	1.28	1.31	1.34	1.37	1.39	1.41	1.42	1.45	1.47
1498	1.65	1.64	1.67	1.66	1.75	1.56	1.36	1.15	0.96	0.71	0.73	0.72	0.7	0.67	0.61	0.58	0.57	0.56	0.58	0.63	0.68	0.76	0.86	0.95	1.03	1.1	1.14	1.17	1.2	1.23	1.25	1.25	1.25	1.24	1.23	1.24	1.26	1.3	1.33	1.39	1.45	1.51	1.53	1.57	1.58	1.57	1.53	1.51	1.49
1499	1.55	1.6	1.64	1.69	1.73	1.56	1.37	1.18	1.05	0.86	0.85	0.84	0.83	0.77	0.72	0.7	0.7	0.7	0.73	0.75	0.77	0.79	0.81	0.84	0.88	0.93	0.99	1.06	1.11	1.16	1.2	1.23	1.26	1.3	1.31	1.35	1.37	1.37	1.35	1.33	1.3	1.32	1.32	1.34	1.37	1.41	1.45	1.5	1.58
1500	1.54	1.5	1.36	1.22	1.03	0.81	0.68	0.68	0.63	0.6	0.57	0.51	0.46	0.45	0.47	0.5	0.54	0.6	0.65	0.7	0.75	0.79	0.82	0.84	0.85	0.85	0.86	0.88	0.9	0.93	0.95	0.97	1.01	1.06	1.1	1.13	1.18	1.21	1.22	1.22	1.26	1.29	1.29	1.32	1.36	1.37	1.35	1.39	1.4
1501	1.35	1.33	1.31	1.3	1.36	1.43	1.33	1.16	1	0.85	0.69	0.67	0.66	0.64	0.59	0.56	0.55	0.56	0.58	0.6	0.6	0.63	0.65	0.69	0.73	0.78	0.82	0.82	0.85	0.88	0.91	0.93	0.94	0.95	0.97	0.98	1.02	1.1	1.16	1.18	1.22	1.25	1.26	1.24	1.26	1.3	1.31	1.36	1.42
1502	1.35	1.33	1.31	1.3	1.36	1.43	1.33	1.16	0.97	0.82	0.68	0.66	0.67	0.68	0.64	0.6	0.59	0.59	0.6	0.62	0.63	0.63	0.63	0.64	0.65	0.68	0.73	0.77	0.8	0.85	0.89	0.92	0.96	1.03	1.05	1.08	1.11	1.11	1.13	1.17	1.18	1.22	1.28	1.29	1.32	1.38	1.43	1.5	1.58
1503	1.9	2.03	2.1	1.88	1.64	1.36	1.06	0.8	0.79	0.78	0.76	0.73	0.69	0.69	0.71	0.73	0.75	0.78	0.81	0.83	0.87	0.93	0.98	1.01	1.02	1.04	1.03	1.03	1.02	1	0.98	0.98	0.99	1.02	1.08	1.13	1.14	1.15	1.15	1.13	1.14	1.17	1.2	1.23	1.31	1.38	1.45	1.52	1.6
1504	1.5	1.54	1.55	1.55	1.59	1.52	1.35	1.17	0.96	0.78	0.7	0.68	0.67	0.67	0.61	0.57	0.54	0.54	0.55	0.58	0.62	0.65	0.69	0.74	0.78	0.81	0.85	0.87	0.87	0.89	0.91	0.92	0.95	0.97	0.97	1	1.04	1.07	1.1	1.15	1.16	1.18	1.2	1.22	1.24	1.27	1.29	1.32	1.35
1505	1.64	1.68	1.73	1.74	1.75	1.72	1.69	1.64	1.47	1.28	1.12	0.96	0.82	0.82	0.82	0.79	0.76	0.73	0.71	0.73	0.75	0.8	0.84	0.87	0.89	0.91	0.94	0.99	1.02	1.05	1.08	1.1	1.1	1.12	1.15	1.17	1.19	1.22	1.26	1.34	1.4	1.48	1.56	1.64	1.67	1.7	1.73	1.75	1.75
1506	1.5	1.52	1.41	1.28	1.12	0.98	0.85	0.86	0.85	0.82	0.78	0.72	0.66	0.61	0.59	0.58	0.57	0.57	0.59	0.61	0.64	0.67	0.7	0.72	0.75	0.76	0.76	0.77	0.79	0.82	0.85	0.9	0.94	1	1.05	1.1	1.17	1.22	1.28	1.32	1.37	1.41	1.42	1.4	1.38	1.33	1.27	1.27	1.28
1507	1.96	1.94	1.96	1.97	1.97	1.97	1.72	1.47	1.23	1.04	0.85	0.88	0.88	0.86	0.78	0.71	0.65	0.62	0.6	0.61	0.66	0.7	0.73	0.77	0.8	0.81	0.84	0.9	0.96	1.01	1.06	1.1	1.13	1.18	1.21	1.22	1.24	1.22	1.22	1.24	1.28	1.35	1.41	1.46	1.5	1.53	1.55	1.56	1.56
1508	1.96	1.94	1.96	1.97	1.97	1.97	1.72	1.47	1.24	1.05	0.84	0.87	0.88	0.86	0.82	0.8	0.77	0.74	0.72	0.72	0.72	0.74	0.75	0.79	0.82	0.83	0.85	0.88	0.88	0.89	0.91	0.93	0.93	0.94	0.94	0.93	0.93	0.94	0.96	0.99	1.03	1.09	1.15	1.22	1.29	1.34	1.39	1.43	1.48
1509	1.4	1.38	1.37	1.23	1.05	0.85	0.64	0.51	0.51	0.55	0.58	0.62	0.58	0.54	0.51	0.5	0.48	0.47	0.48	0.51	0.54	0.6	0.68	0.72	0.76	0.8	0.83	0.84	0.87	0.9	0.93	0.95	1	1.06	1.11	1.17	1.24	1.28	1.3	1.35	1.39	1.39	1.4	1.39	1.34	1.34	1.33	1.29	1.26
1510	1.61	1.63	1.64	1.63	1.66	1.75	1.57	1.39	1.21	1.04	0.81	0.82	0.79	0.77	0.74	0.71	0.7	0.71	0.72	0.74	0.76	0.8	0.82	0.85	0.87	0.89	0.9	0.93	0.98	1.02	1.05	1.08	1.12	1.14	1.18	1.23	1.27	1.27	1.27	1.27	1.27	1.27	1.28	1.3	1.32	1.35	1.36	1.38	1.4
1511	1.27	1.3	1.34	1.36	1.39	1.4	1.41	1.39	1.38	1.4	1.41	1.43	1.32	1.19	1.03	0.86	0.69	0.68	0.69	0.72	0.75	0.77	0.79	0.82	0.85	0.89	0.93	0.97	0.98	0.99	0.98	0.98	0.98	1.01	1.02	1.05	1.07	1.09	1.1	1.13	1.15	1.2	1.24	1.28	1.3	1.33	1.34	1.36	1.39
1512	1.3	1.1	0.86	0.68	0.69	0.67	0.65	0.65	0.61	0.54	0.5	0.49	0.48	0.5	0.5	0.52	0.53	0.56	0.58	0.63	0.67	0.71	0.73	0.77	0.79	0.81	0.81	0.84	0.84	0.85	0.85	0.87	0.89	0.93	0.96	1.01	1.05	1.09	1.11	1.13	1.15	1.17	1.19	1.21	1.2	1.2	1.2	1.18	1.18
1513	1.5	1.51	1.56	1.57	1.38	1.21	1.01	0.8	0.62	0.61	0.58	0.61	0.59	0.57	0.53	0.51	0.5	0.5	0.52	0.54	0.56	0.59	0.63	0.65	0.67	0.7	0.74	0.77	0.78	0.81	0.82	0.84	0.86	0.91	0.95	0.97	0.97	0.98	0.94	0.94	0.94	0.94	0.95	0.99	1	1	1.03	1.05	1.05
1514	1.56	1.53	1.54	1.6	1.6	1.64	1.68	1.71	1.75	1.57	1.42	1.21	1	0.76	0.74	0.7	0.69	0.68	0.65	0.65	0.66	0.69	0.72	0.76	0.78	0.79	0.81	0.83	0.84	0.88	0.93	0.99	1.04	1.08	1.13	1.16	1.16	1.17	1.18	1.2	1.24	1.27	1.31	1.32	1.31	1.29	1.31	1.32	1.38
1515	1.56	1.53	1.54	1.6	1.6	1.64	1.68	1.71	1.75	1.57	1.42	1.25	1.04	0.8	0.79	0.75	0.7	0.68	0.67	0.68	0.71	0.75	0.79	0.83	0.86	0.89	0.92	0.93	0.95	0.97	0.99	1	1.04	1.07	1.1	1.16	1.22	1.26	1.3	1.33	1.33	1.31	1.28	1.25	1.23	1.22	1.23	1.27	1.29
1516	1.43	1.53	1.54	1.41	1.25	1.05	0.87	0.71	0.68	0.66	0.63	0.55	0.49	0.47	0.48	0.5	0.52	0.56	0.61	0.65	0.68	0.73	0.78	0.8	0.83	0.86	0.9	0.89	0.91	0.93	0.96	0.97	0.99	0.99	0.98	0.99	0.97	0.98	1.02	1.05	1.07	1.1	1.14	1.16	1.2	1.26	1.32	1.35	1.37
1517	1.47	1.45	1.47	1.5	1.53	1.55	1.57	1.59	1.42	1.26	1.09	0.89	0.71	0.73	0.71	0.68	0.67	0.65	0.61	0.6	0.62	0.65	0.69	0.72	0.75	0.76	0.78	0.79	0.82	0.87	0.89	0.91	0.96	0.98	0.99	1.01	1.04	1.05	1.11	1.14	1.17	1.19	1.2	1.19	1.21	1.24	1.29	1.34	1.37
1518	1.44	1.44	1.45	1.3	1.17	0.99	0.84	0.7	0.69	0.64	0.62	0.56	0.52	0.51	0.51	0.52	0.53	0.55	0.56	0.57	0.59	0.62	0.65	0.67	0.68	0.71	0.74	0.76	0.81	0.86	0.9	0.93	0.98	1.02	1.05	1.09	1.1	1.09	1.08	1.07	1.08	1.11	1.12	1.13	1.16	1.16	1.15	1.18	1.23
1519	1.66	1.65	1.62	1.59	1.38	1.2	1.03	0.85	0.68	0.67	0.7	0.69	0.67	0.65	0.68	0.7	0.74	0.79	0.83	0.83	0.85	0.86	0.89	0.92	0.97	0.99	1.01	1.02	1.04	1.05	1.09	1.11	1.13	1.13	1.14	1.15	1.19	1.23	1.27	1.3	1.34	1.34	1.36	1.39	1.4	1.38	1.36	1.38	1.38
1520	1.36	1.44	1.41	1.28	1.11	0.97	0.78	0.6	0.56	0.56	0.56	0.59	0.56	0.52	0.52	0.52	0.55	0.56	0.6	0.61	0.65	0.65	0.69	0.72	0.78	0.82	0.88	0.92	0.98	1.01	1.1	1.15	1.18	1.22	1.25	1.21	1.21	1.18	1.14	1.11	1.08	1.05	1.1	1.09	1.09	1.13	1.15	1.21	1.3
1521	1.36	1.44	1.41	1.28	1.11	0.97	0.87	0.71	0.69	0.69	0.69	0.64	0.6	0.55	0.55	0.56	0.62	0.64	0.69	0.73	0.75	0.78	0.79	0.82	0.85	0.93	0.9	0.92	0.96	0.98	1.01	1.02	1.08	1.1	1.09	1.09	1.13	1.14	1.16	1.2	1.19	1.19	1.2	1.22	1.2	1.19	1.22	1.18	1.18
1522	1.46	1.49	1.47	1.41	1.21	1.03	0.84	0.67	0.54	0.55	0.56	0.57	0.56	0.52	0.49	0.47	0.47	0.47	0.48	0.52	0.57	0.59	0.63	0.66	0.66	0.67	0.71	0.72	0.76	0.8	0.82	0.85	0.87	0.88	0.89	0.88	0.89	0.93	0.97	1	1.06	1.12	1.13	1.15	1.15	1.14	1.13	1.16	1.18
1523	0.53	0.47	0.47	0.48	0.53	0.58	0.6	0.61	0.61	0.55	0.51	0.48	0.47	0.47	0.48	0.48	0.5	0.52	0.55	0.58	0.63	0.66	0.69	0.71	0.74	0.77	0.8	0.82	0.84	0.86	0.86	0.88	0.91	0.94	0.97	1	1.02	1.05	1.05	1.05	1.08	1.12	1.18	1.25	1.29	1.29	1.29	1.25	1.21
1524	1.53	1.51	1.48	1.49	1.32	1.16	0.94	0.79	0.63	0.64	0.63	0.69	0.67	0.62	0.59	0.57	0.58	0.59	0.61	0.64	0.67	0.69	0.72	0.75	0.79	0.83	0.88	0.93	0.98	1.02	1.07	1.11	1.12	1.15	1.16	1.19	1.21	1.26	1.32	1.36	1.37	1.37	1.35	1.31	1.26	1.22	1.19	1.21	1.26
1525	1.18	1.18	1.2	1.12	0.98	0.81	0.63	0.46	0.45	0.45	0.47	0.5	0.52	0.51	0.51	0.52	0.55	0.6	0.64	0.68	0.74	0.79	0.82	0.86	0.89	0.93	0.94	0.95	0.96	0.97	0.97	0.96	0.97	0.96	0.97	0.97	1	1.01	1.02	1.01	1.02	1.01	1.03	1.04	1.06	1.09	1.11	1.12	1.15
1526	1.6	1.54	1.48	1.46	1.33	1.18	1	0.88	0.74	0.72	0.71	0.74	0.7	0.65	0.62	0.59	0.58	0.59	0.6	0.62	0.63	0.66	0.69	0.73	0.78	0.8	0.85	0.87	0.88	0.89	0.92	0.93	0.95	0.97	0.98	1.01	1.04	1.06	1.06	1.08	1.09	1.11	1.13	1.16	1.2	1.23	1.25	1.3	1.35
1527	1.45	1.44	1.44	1.46	1.5	1.48	1.33	1.15	0.96	0.81	0.67	0.63	0.61	0.61	0.57	0.54	0.54	0.56	0.59	0.6	0.65	0.69	0.73	0.78	0.82	0.86	0.89	0.93	0.96	1.01	1.04	1.08	1.12	1.16	1.18	1.19	1.19	1.23	1.25	1.3	1.37	1.46	1.5	1.56	1.59	1.59	1.56	1.55	1.53
1528	2.01	1.99	1.76	1.53	1.31	1.1	0.9	0.9	0.91	0.88	0.83	0.79	0.76	0.73	0.73	0.73	0.74	0.77	0.81	0.87	0.95	0.99	1.03	1.08	1.1	1.09	1.08	1.07	1.05	1.06	1.06	1.08	1.09	1.12	1.12	1.14	1.16	1.18	1.17	1.2	1.23	1.29	1.32	1.35	1.34	1.33	1.31	1.32	1.34
1529	1.36	1.39	1.36	1.19	1.04	0.88	0.75	0.66	0.69	0.73	0.77	0.73	0.69	0.68	0.67	0.64	0.63	0.63	0.61	0.62	0.62	0.64	0.67	0.7	0.74	0.78	0.8	0.82	0.85	0.89	0.94	0.99	1.05	1.09	1.12	1.14	1.16	1.18	1.21	1.22	1.21	1.2	1.18	1.14	1.11	1.13	1.13	1.15	1.2
1530	1.43	1.39	1.36	1.4	1.41	1.46	1.51	1.38	1.2	1.03	0.86	0.68	0.69	0.67	0.67	0.61	0.58	0.54	0.54	0.53	0.55	0.55	0.58	0.6	0.62	0.63	0.64	0.66	0.69	0.71	0.74	0.77	0.8	0.8	0.78	0.77	0.81	0.82	0.85	0.89	0.95	0.97	1.01	1.07	1.11	1.12	1.12	1.11	1.13
1531	1.26	1.3	1.26	1.25	1.23	1.16	0.99	0.85	0.68	0.55	0.51	0.55	0.59	0.63	0.65	0.62	0.59	0.58	0.59	0.59	0.61	0.63	0.66	0.69	0.71	0.74	0.76	0.74	0.77	0.8	0.81	0.83	0.86	0.85	0.85	0.87	0.9	0.93	0.96	0.98	1	1	1.03	1.06	1.12	1.16	1.19	1.2	1.2
1532	1.62	1.6	1.57	1.57	1.6	1.65	1.69	1.54	1.37	1.15	0.94	0.74	0.74	0.7	0.7	0.66	0.62	0.58	0.58	0.59	0.6	0.63	0.66	0.71	0.74	0.78	0.82	0.85	0.87	0.91	0.93	0.93	0.93	0.94	0.94	0.96	0.99	1.06	1.13	1.19	1.26	1.29	1.3	1.28	1.26	1.23	1.24	1.25	1.27
1533	1.62	1.6	1.57	1.57	1.6	1.65	1.69	1.54	1.37	1.18	1.01	0.83	0.83	0.81	0.8	0.75	0.7	0.65	0.63	0.61	0.62	0.63	0.65	0.66	0.68	0.7	0.72	0.74	0.77	0.8	0.82	0.84	0.86	0.87	0.89	0.91	0.93	0.96	0.98	1.01	1.04	1.06	1.08	1.11	1.11	1.12	1.12	1.13	1.14
1534	1.52	1.52	1.52	1.5	1.43	1.34	1.26	1.12	0.97	0.87	0.82	0.76	0.77	0.81	0.81	0.77	0.74	0.71	0.7	0.71	0.74	0.79	0.86	0.92	0.98	1.05	1.09	1.12	1.13	1.16	1.18	1.2	1.24	1.26	1.27	1.28	1.29	1.29	1.3	1.31	1.33	1.34	1.35	1.34	1.34	1.33	1.31	1.31	1.31
1535	1.52	1.52	1.52	1.5	1.43	1.34	1.26	1.12	0.97	0.88	0.81	0.74	0.75	0.78	0.77	0.75	0.73	0.73	0.74	0.76	0.8	0.83	0.86	0.88	0.92	0.94	0.96	0.99	1.03	1.05	1.06	1.04	1.04	1.03	1.03	1.05	1.1	1.11	1.12	1.12	1.11	1.13	1.16	1.21	1.27	1.32	1.37	1.4	1.44
1536	1.6	1.59	1.59	1.59	1.59	1.62	1.46	1.31	1.15	1.03	0.86	0.84	0.79	0.75	0.66	0.6	0.57	0.58	0.59	0.63	0.67	0.7	0.73	0.77	0.79	0.82	0.84	0.86	0.88	0.91	0.94	0.97	1	1.04	1.06	1.07	1.08	1.1	1.1	1.1	1.12	1.14	1.16	1.18	1.2	1.19	1.21	1.24	1.26
1537	1.76	1.76	1.76	1.75	1.78	1.83	1.88	1.67	1.49	1.22	0.99	0.74	0.73	0.69	0.71	0.66	0.63	0.61	0.62	0.64	0.66	0.71	0.75	0.79	0.82	0.85	0.89	0.93	0.97	1	1.06	1.1	1.13	1.17	1.24	1.29	1.35	1.42	1.48	1.52	1.56	1.56	1.56	1.54	1.53	1.52	1.52	1.51	1.49
1538	1.34	1.23	1.05	0.89	0.77	0.67	0.65	0.65	0.66	0.61	0.56	0.52	0.5	0.51	0.52	0.54	0.56	0.58	0.6	0.63	0.63	0.66	0.67	0.68	0.69	0.7	0.7	0.72	0.74	0.77	0.81	0.84	0.89	0.91	0.99	1.05	1.08	1.1	1.12	1.06	1.08	1.09	1.1	1.11	1.13	1.12	1.13	1.15	1.18
1539	1.44	1.44	1.43	1.43	1.46	1.48	1.47	1.34	1.2	1.08	0.95	0.78	0.73	0.69	0.62	0.58	0.59	0.6	0.62	0.63	0.64	0.64	0.63	0.65	0.66	0.69	0.75	0.8	0.82	0.86	0.87	0.85	0.84	0.89	0.86	0.89	0.92	0.94	0.95	1.01	1.05	1.09	1.14	1.2	1.25	1.27	1.31	1.35	1.34
1540	1.53	1.37	1.24	1.1	0.94	0.79	0.76	0.7	0.66	0.63	0.58	0.54	0.53	0.53	0.53	0.55	0.56	0.58	0.59	0.6	0.61	0.64	0.65	0.68	0.71	0.74	0.78	0.81	0.83	0.85	0.85	0.87	0.9	0.94	0.99	1.03	1.09	1.1	1.14	1.17	1.23	1.26	1.32	1.35	1.4	1.42	1.44	1.45	1.43
1541	1.44	1.47	1.45	1.46	1.44	1.51	1.57	1.43	1.24	1.1	0.91	0.74	0.76	0.78	0.74	0.71	0.67	0.66	0.64	0.65	0.67	0.68	0.69	0.69	0.69	0.71	0.74	0.76	0.81	0.85	0.86	0.88	0.9	0.92	0.96	1.01	1.04	1.06	1.09	1.13	1.15	1.18	1.24	1.28	1.3	1.33	1.33	1.34	1.34
1542	1.13	1.15	1.12	1.1	1.09	1.09	1.09	1.02	0.93	0.86	0.79	0.69	0.67	0.67	0.65	0.64	0.63	0.62	0.62	0.64	0.64	0.65	0.69	0.72	0.73	0.74	0.78	0.79	0.79	0.8	0.83	0.86	0.89	0.95	1.01	1.04	1.09	1.11	1.12	1.12	1.12	1.13	1.16	1.19	1.19	1.18	1.19	1.14	1.1
1543	1.39	1.38	1.37	1.37	1.42	1.46	1.39	1.25	1.08	0.88	0.71	0.62	0.57	0.6	0.6	0.58	0.55	0.57	0.56	0.55	0.53	0.54	0.55	0.57	0.6	0.65	0.68	0.7	0.72	0.76	0.8	0.84	0.89	0.93	0.94	0.95	0.97	0.99	1.02	1.01	1.04	1.08	1.11	1.15	1.27	1.35	1.41	1.46	1.51
1544	1.74	1.72	1.51	1.31	1.09	0.88	0.66	0.63	0.6	0.59	0.52	0.47	0.46	0.45	0.47	0.5	0.52	0.53	0.56	0.58	0.6	0.63	0.66	0.7	0.74	0.78	0.81	0.83	0.86	0.88	0.9	0.92	0.93	0.95	0.97	0.99	1.02	1.05	1.07	1.12	1.16	1.2	1.25	1.29	1.29	1.3	1.29	1.29	1.3
1545	1.33	1.37	1.36	1.34	1.42	1.49	1.32	1.21	1.07	0.88	0.71	0.73	0.75	0.77	0.74	0.71	0.67	0.64	0.65	0.69	0.73	0.75	0.8	0.84	0.86	0.89	0.93	0.94	0.97	1	1.04	1.08	1.1	1.14	1.13	1.14	1.15	1.2	1.21	1.24	1.3	1.33	1.35	1.4	1.47	1.51	1.58	1.64	1.66
1546	1.76	1.79	1.77	1.73	1.68	1.63	1.59	1.41	1.26	1.11	0.97	0.83	0.84	0.85	0.85	0.8	0.75	0.71	0.68	0.68	0.71	0.74	0.78	0.83	0.87	0.91	0.95	0.97	1	1.04	1.08	1.14	1.2	1.22	1.21	1.2	1.19	1.22	1.29	1.35	1.42	1.49	1.54	1.59	1.63	1.67	1.7	1.72	1.69
1547	1.49	1.5	1.49	1.51	1.53	1.53	1.51	1.37	1.23	1.03	0.89	0.76	0.75	0.69	0.67	0.61	0.57	0.57	0.6	0.65	0.71	0.77	0.82	0.86	0.9	0.94	0.99	1.03	1.09	1.14	1.16	1.19	1.2	1.22	1.22	1.24	1.27	1.32	1.35	1.42	1.5	1.57	1.64	1.71	1.71	1.68	1.64	1.61	1.57
1548	1.54	1.52	1.51	1.51	1.48	1.33	1.16	0.97	0.83	0.69	0.67	0.69	0.7	0.65	0.61	0.57	0.56	0.58	0.6	0.63	0.67	0.68	0.69	0.72	0.74	0.77	0.81	0.84	0.87	0.89	0.92	0.95	0.99	1.03	1.05	1.07	1.13	1.15	1.17	1.24	1.31	1.35	1.41	1.47	1.48	1.47	1.46	1.42	1.37
1549	1.44	1.46	1.46	1.46	1.42	1.28	1.08	0.86	0.7	0.6	0.6	0.63	0.67	0.63	0.6	0.59	0.59	0.6	0.61	0.64	0.66	0.69	0.73	0.77	0.82	0.87	0.93	0.97	1	1.02	1.04	1.04	1.06	1.08	1.1	1.13	1.17	1.21	1.24	1.29	1.31	1.31	1.3	1.32	1.31	1.31	1.32	1.35	1.35
1550	1.41	1.26	1.11	0.97	0.8	0.79	0.75	0.71	0.64	0.58	0.53	0.51	0.5	0.5	0.5	0.51	0.53	0.54	0.57	0.59	0.63	0.67	0.72	0.77	0.82	0.87	0.92	0.96	1.01	1.05	1.08	1.11	1.16	1.2	1.22	1.23	1.23	1.22	1.22	1.23	1.25	1.3	1.31	1.33	1.37	1.41	1.43	1.48	1.51
1551	1.56	1.56	1.56	1.43	1.25	1.09	0.95	0.82	0.83	0.83	0.85	0.84	0.82	0.81	0.81	0.82	0.83	0.84	0.86	0.89	0.92	0.95	0.97	0.99	1.03	1.08	1.13	1.19	1.23	1.28	1.31	1.34	1.37	1.41	1.44	1.47	1.51	1.56	1.6	1.61	1.61	1.61	1.6	1.59	1.59	1.59	1.6	1.6	1.61
1552	1.57	1.57	1.58	1.44	1.26	1.09	0.95	0.82	0.83	0.84	0.85	0.85	0.82	0.81	0.81	0.82	0.83	0.84	0.86	0.89	0.92	0.94	0.96	0.99	1.03	1.08	1.12	1.18	1.22	1.26	1.28	1.31	1.33	1.37	1.41	1.45	1.5	1.55	1.61	1.62	1.62	1.64	1.64	1.63	1.64	1.65	1.66	1.65	1.66
1553	1.57	1.57	1.58	1.44	1.26	1.06	0.92	0.78	0.8	0.81	0.86	0.84	0.8	0.8	0.82	0.85	0.9	0.94	0.97	1.01	1.05	1.09	1.13	1.17	1.21	1.22	1.24	1.27	1.28	1.33	1.4	1.46	1.52	1.58	1.59	1.6	1.57	1.53	1.49	1.45	1.4	1.41	1.43	1.43	1.48	1.56	1.61	1.65	1.7
1554	1.4	1.2	1.02	0.84	0.81	0.79	0.78	0.76	0.7	0.63	0.59	0.57	0.57	0.58	0.61	0.66	0.71	0.77	0.83	0.88	0.92	0.97	1	1.04	1.08	1.11	1.13	1.16	1.19	1.21	1.24	1.3	1.35	1.39	1.44	1.47	1.48	1.51	1.55	1.58	1.63	1.67	1.68	1.67	1.65	1.62	1.6	1.59	1.58
1555	1.37	1.24	1.06	0.89	0.66	0.67	0.7	0.73	0.73	0.77	0.74	0.67	0.61	0.57	0.55	0.53	0.52	0.52	0.53	0.54	0.55	0.58	0.61	0.64	0.66	0.69	0.71	0.71	0.73	0.73	0.72	0.73	0.74	0.75	0.78	0.8	0.83	0.87	0.91	0.97	1.03	1.08	1.13	1.17	1.21	1.23	1.25	1.26	1.27
1556	2.1	2	1.91	1.85	1.7	1.47	1.26	1.11	0.94	0.86	0.87	0.86	0.82	0.78	0.76	0.76	0.77	0.78	0.81	0.85	0.88	0.92	0.97	1	1.03	1.05	1.08	1.08	1.09	1.1	1.13	1.15	1.19	1.23	1.26	1.27	1.31	1.33	1.38	1.42	1.45	1.48	1.52	1.5	1.52	1.53	1.52	1.49	1.49
1557	1.16	1.02	0.82	0.64	0.66	0.67	0.64	0.64	0.59	0.55	0.51	0.5	0.51	0.52	0.53	0.56	0.59	0.61	0.63	0.67	0.71	0.74	0.78	0.82	0.85	0.86	0.9	0.94	0.98	1.01	1.04	1.05	1.06	1.08	1.1	1.1	1.14	1.15	1.15	1.17	1.2	1.21	1.21	1.18	1.17	1.18	1.17	1.2	1.26
1558	1.88	1.79	1.78	1.75	1.81	1.63	1.46	1.28	1.09	0.87	0.9	0.9	0.87	0.84	0.8	0.79	0.79	0.83	0.87	0.9	0.92	0.94	0.96	0.97	0.99	1.02	1.05	1.07	1.11	1.15	1.18	1.19	1.2	1.19	1.17	1.17	1.19	1.21	1.23	1.26	1.28	1.29	1.31	1.34	1.38	1.43	1.48	1.53	1.57
1559	1.4	1.39	1.39	1.44	1.45	1.48	1.49	1.31	1.17	1.04	0.91	0.78	0.8	0.77	0.73	0.68	0.62	0.61	0.62	0.64	0.66	0.67	0.69	0.71	0.74	0.75	0.78	0.83	0.88	0.93	1.01	1.07	1.12	1.17	1.21	1.24	1.28	1.29	1.29	1.3	1.29	1.3	1.33	1.35	1.38	1.41	1.43	1.43	1.42
1560	1.55	1.63	1.7	1.71	1.72	1.51	1.33	1.08	0.94	0.75	0.76	0.74	0.77	0.73	0.71	0.69	0.68	0.7	0.73	0.76	0.82	0.86	0.89	0.92	0.94	0.96	0.97	0.99	1	0.99	0.99	1	1.02	1.07	1.13	1.2	1.25	1.29	1.32	1.34	1.34	1.34	1.31	1.26	1.25	1.24	1.23	1.25	1.3
1561	1.31	1.28	1.29	1.32	1.16	1	0.84	0.74	0.61	0.67	0.68	0.69	0.64	0.61	0.58	0.58	0.59	0.62	0.64	0.66	0.69	0.71	0.73	0.75	0.76	0.77	0.77	0.77	0.79	0.82	0.85	0.88	0.91	0.92	0.95	0.98	1.01	1.03	1.07	1.08	1.06	1.07	1.07	1.07	1.06	1.1	1.14	1.17	1.16
1562	1.79	1.66	1.57	1.51	1.44	1.39	1.4	1.23	1.05	0.86	0.74	0.62	0.68	0.72	0.74	0.71	0.67	0.63	0.62	0.61	0.63	0.65	0.67	0.69	0.7	0.71	0.76	0.83	0.91	0.96	0.99	0.99	0.95	0.93	0.94	0.96	0.99	1.03	1.06	1.11	1.15	1.19	1.19	1.18	1.17	1.16	1.17	1.2	1.23
1563	1.79	1.66	1.57	1.51	1.44	1.39	1.4	1.23	1.05	0.86	0.75	0.57	0.61	0.65	0.69	0.65	0.69	0.66	0.65	0.65	0.69	0.73	0.77	0.8	0.78	0.78	0.76	0.78	0.8	0.87	0.9	0.94	0.97	0.98	1	1.03	1.07	1.11	1.16	1.22	1.24	1.27	1.3	1.32	1.34	1.37	1.37	1.35	1.36
1564	1.48	1.33	1.2	1.02	0.87	0.72	0.73	0.7	0.71	0.67	0.61	0.57	0.55	0.55	0.55	0.56	0.58	0.61	0.63	0.67	0.7	0.74	0.77	0.78	0.8	0.83	0.85	0.87	0.9	0.92	0.92	0.94	0.98	1.01	1.04	1.08	1.1	1.09	1.1	1.11	1.11	1.12	1.13	1.16	1.19	1.24	1.3	1.36	1.4
1565	1.31	1.3	1.27	1.25	1.23	1.22	1.26	1.25	1.17	1.1	1.01	0.88	0.79	0.78	0.74	0.69	0.65	0.65	0.65	0.67	0.68	0.7	0.7	0.71	0.72	0.74	0.77	0.79	0.79	0.82	0.84	0.87	0.9	0.94	0.99	1.02	1.06	1.09	1.11	1.12	1.13	1.13	1.16	1.18	1.19	1.18	1.17	1.15	1.12
1566	1.4	1.4	1.42	1.44	1.4	1.27	1.12	0.98	0.82	0.73	0.71	0.69	0.67	0.63	0.59	0.56	0.55	0.56	0.57	0.57	0.58	0.59	0.61	0.65	0.67	0.7	0.73	0.79	0.84	0.91	0.97	1.02	1.05	1.06	1.07	1.08	1.1	1.13	1.15	1.16	1.16	1.17	1.18	1.22	1.24	1.24	1.23	1.22	1.18
1567	1.19	1.17	1.18	1.19	1.21	1.2	1.09	0.97	0.81	0.7	0.59	0.63	0.66	0.69	0.63	0.61	0.58	0.59	0.61	0.65	0.69	0.75	0.78	0.83	0.85	0.87	0.89	0.9	0.94	0.98	1	1.04	1.1	1.12	1.14	1.2	1.24	1.22	1.24	1.26	1.28	1.29	1.34	1.34	1.34	1.33	1.36	1.36	1.42
1568	1.51	1.5	1.48	1.32	1.1	0.9	0.76	0.6	0.59	0.61	0.63	0.59	0.56	0.53	0.52	0.52	0.52	0.54	0.56	0.59	0.63	0.66	0.7	0.74	0.78	0.81	0.84	0.87	0.9	0.93	0.98	1.01	1.05	1.08	1.1	1.12	1.15	1.17	1.21	1.22	1.22	1.21	1.22	1.21	1.22	1.27	1.35	1.43	1.49
1569	1.61	1.5	1.43	1.36	1.36	1.21	1.11	0.97	0.88	0.75	0.8	0.83	0.87	0.84	0.82	0.81	0.81	0.81	0.8	0.77	0.72	0.71	0.69	0.72	0.76	0.8	0.81	0.8	0.78	0.77	0.81	0.86	0.93	1	1.05	1.07	1.12	1.17	1.22	1.22	1.24	1.24	1.22	1.23	1.28	1.27	1.28	1.31	1.3
1570	1.55	1.53	1.52	1.48	1.27	1.11	0.88	0.73	0.63	0.68	0.66	0.7	0.66	0.61	0.58	0.56	0.56	0.58	0.62	0.66	0.7	0.74	0.77	0.79	0.82	0.85	0.88	0.9	0.9	0.91	0.93	0.95	0.98	1.02	1.07	1.11	1.11	1.13	1.14	1.13	1.12	1.16	1.19	1.23	1.25	1.27	1.31	1.32	1.34
1571	1.79	1.66	1.6	1.56	1.36	1.21	1.05	0.91	0.74	0.74	0.74	0.76	0.76	0.79	0.81	0.86	0.87	0.91	0.95	0.99	1.01	1.05	1.08	1.12	1.16	1.2	1.22	1.23	1.22	1.2	1.21	1.24	1.26	1.29	1.33	1.35	1.36	1.36	1.35	1.33	1.31	1.3	1.31	1.34	1.38	1.41	1.48	1.53	1.56
1572	1.46	1.33	1.18	0.97	0.78	0.75	0.71	0.66	0.66	0.62	0.56	0.55	0.56	0.56	0.58	0.63	0.67	0.7	0.72	0.75	0.77	0.78	0.8	0.83	0.85	0.87	0.9	0.92	0.95	0.98	1.01	1.03	1.05	1.07	1.08	1.11	1.15	1.19	1.23	1.28	1.33	1.35	1.37	1.39	1.4	1.41	1.42	1.45	1.45
1573	1.49	1.48	1.52	1.4	1.26	1.08	0.92	0.78	0.78	0.78	0.76	0.71	0.64	0.59	0.57	0.58	0.59	0.63	0.65	0.68	0.7	0.72	0.73	0.76	0.77	0.8	0.82	0.85	0.88	0.91	0.94	0.99	1.01	1.03	1.05	1.08	1.1	1.15	1.21	1.25	1.31	1.35	1.38	1.38	1.38	1.37	1.36	1.34	1.35
1574	1.49	1.48	1.52	1.4	1.26	1.08	0.92	0.75	0.75	0.74	0.71	0.62	0.57	0.51	0.51	0.54	0.61	0.68	0.74	0.79	0.82	0.83	0.86	0.88	0.9	0.92	0.98	1.02	1.06	1.09	1.13	1.15	1.16	1.18	1.2	1.2	1.23	1.24	1.25	1.25	1.27	1.26	1.26	1.26	1.28	1.28	1.28	1.27	1.27
1575	1.66	1.65	1.62	1.59	1.38	1.2	1.05	0.93	0.8	0.82	0.87	0.87	0.81	0.77	0.75	0.73	0.73	0.75	0.76	0.78	0.81	0.83	0.83	0.83	0.83	0.84	0.86	0.9	0.97	1.03	1.1	1.15	1.2	1.24	1.26	1.28	1.3	1.32	1.34	1.4	1.45	1.47	1.5	1.54	1.56	1.59	1.61	1.62	1.6
1576	1.68	1.71	1.69	1.65	1.64	1.48	1.3	1.11	0.91	0.73	0.72	0.69	0.67	0.69	0.66	0.65	0.66	0.69	0.72	0.75	0.78	0.82	0.87	0.92	0.96	1.01	1.06	1.1	1.15	1.19	1.23	1.29	1.34	1.39	1.43	1.45	1.45	1.43	1.43	1.44	1.5	1.55	1.61	1.67	1.7	1.72	1.74	1.76	1.74
1577	1.41	1.42	1.43	1.41	1.41	1.4	1.28	1.11	0.99	0.87	0.71	0.68	0.68	0.63	0.58	0.55	0.53	0.55	0.56	0.59	0.63	0.68	0.72	0.76	0.81	0.85	0.89	0.93	0.97	1.01	1.05	1.05	1.05	1.05	1.06	1.03	1.04	1.05	1.05	1.05	1.07	1.09	1.09	1.11	1.13	1.14	1.15	1.18	1.19
1578	1.18	1.02	0.85	0.71	0.65	0.69	0.69	0.69	0.64	0.57	0.53	0.51	0.49	0.48	0.49	0.51	0.55	0.59	0.63	0.67	0.7	0.73	0.75	0.77	0.79	0.81	0.85	0.89	0.93	0.97	0.98	0.99	1	1.02	1.04	1.06	1.06	1.06	1.05	1.02	1.02	1.03	1.06	1.1	1.14	1.18	1.2	1.23	1.22
1579	0.78	0.65	0.58	0.61	0.65	0.67	0.7	0.66	0.62	0.6	0.59	0.61	0.63	0.65	0.66	0.69	0.71	0.71	0.72	0.74	0.74	0.74	0.76	0.76	0.78	0.81	0.85	0.87	0.91	0.92	0.93	0.95	0.97	1.01	1.05	1.07	1.11	1.16	1.2	1.26	1.31	1.36	1.37	1.33	1.29	1.27	1.24	1.24	1.28
1580	0.78	0.63	0.57	0.61	0.64	0.64	0.67	0.62	0.56	0.54	0.55	0.57	0.6	0.63	0.67	0.71	0.74	0.78	0.81	0.84	0.86	0.87	0.88	0.86	0.84	0.83	0.84	0.85	0.87	0.91	0.94	0.99	1.04	1.1	1.14	1.19	1.24	1.28	1.32	1.34	1.36	1.39	1.41	1.43	1.47	1.49	1.49	1.47	1.47
1581	1.47	1.31	1.15	0.95	0.74	0.73	0.7	0.66	0.65	0.61	0.56	0.52	0.5	0.49	0.5	0.52	0.55	0.58	0.61	0.63	0.66	0.69	0.7	0.72	0.73	0.75	0.74	0.75	0.76	0.77	0.78	0.8	0.81	0.82	0.85	0.87	0.85	0.85	0.88	0.9	0.92	0.98	1	1.01	1.02	1.02	1.02	1.04	1.06
1582	1.47	1.31	1.15	0.92	0.73	0.74	0.72	0.7	0.72	0.66	0.6	0.56	0.53	0.53	0.54	0.56	0.58	0.63	0.67	0.7	0.74	0.78	0.79	0.8	0.81	0.81	0.8	0.8	0.81	0.81	0.83	0.85	0.86	0.88	0.9	0.91	0.92	0.92	0.93	0.93	0.94	0.96	0.96	0.97	0.99	1.01	1.04	1.06	1.05
1583	1.6	1.54	1.48	1.46	1.33	1.18	1.01	0.9	0.75	0.73	0.71	0.73	0.67	0.62	0.58	0.57	0.56	0.56	0.58	0.6	0.62	0.65	0.68	0.72	0.76	0.8	0.85	0.88	0.91	0.93	0.95	0.96	0.99	1.02	1.04	1.05	1.07	1.09	1.12	1.18	1.23	1.29	1.35	1.39	1.42	1.45	1.45	1.45	1.48
1584	1.19	1.06	0.89	0.73	0.74	0.72	0.7	0.67	0.64	0.62	0.59	0.58	0.57	0.55	0.56	0.58	0.62	0.63	0.66	0.67	0.68	0.69	0.73	0.78	0.81	0.83	0.86	0.88	0.88	0.9	0.91	0.92	0.94	0.97	1	1.05	1.08	1.13	1.19	1.25	1.27	1.27	1.29	1.29	1.27	1.27	1.29	1.3	1.32
1585	1.64	1.75	1.76	1.75	1.54	1.34	1.12	0.99	0.82	0.82	0.78	0.76	0.7	0.64	0.6	0.59	0.58	0.58	0.58	0.58	0.61	0.63	0.68	0.73	0.77	0.79	0.81	0.81	0.82	0.83	0.84	0.85	0.87	0.89	0.91	0.96	1	1.05	1.12	1.18	1.22	1.27	1.3	1.31	1.3	1.3	1.3	1.3	1.32
1586	1.73	1.71	1.68	1.68	1.71	1.76	1.8	1.61	1.41	1.16	0.95	0.74	0.74	0.71	0.72	0.67	0.62	0.59	0.58	0.59	0.6	0.63	0.66	0.71	0.75	0.79	0.83	0.86	0.88	0.92	0.95	0.96	0.97	0.97	0.98	1	1.04	1.11	1.19	1.25	1.32	1.35	1.36	1.35	1.33	1.32	1.33	1.34	1.37
1587	1.65	1.68	1.67	1.66	1.63	1.62	1.38	1.25	1.1	0.95	0.75	0.8	0.75	0.7	0.64	0.6	0.58	0.59	0.66	0.74	0.84	0.92	0.97	1	1.02	1.02	1.02	1.02	1.03	1.02	1	0.99	1	0.98	0.94	0.94	0.97	1.01	1.05	1.13	1.19	1.24	1.26	1.28	1.33	1.35	1.35	1.35	1.38
1588	1.65	1.68	1.67	1.66	1.63	1.62	1.38	1.25	1.1	0.94	0.74	0.78	0.73	0.68	0.64	0.59	0.55	0.54	0.54	0.56	0.59	0.63	0.66	0.68	0.7	0.73	0.77	0.81	0.85	0.89	0.93	0.95	0.97	0.98	1.02	1.01	1	1	1.01	1.01	1.04	1.11	1.21	1.31	1.39	1.46	1.5	1.5	1.5
1589	1.64	1.49	1.33	1.16	0.95	0.75	0.72	0.71	0.68	0.67	0.64	0.62	0.61	0.58	0.55	0.52	0.51	0.52	0.54	0.57	0.59	0.63	0.64	0.68	0.75	0.81	0.87	0.93	0.98	1.01	1.02	1.05	1.07	1.11	1.14	1.16	1.17	1.15	1.12	1.1	1.14	1.19	1.26	1.29	1.33	1.34	1.34	1.35	1.38
1590	1.57	1.64	1.49	1.33	1.19	1.04	0.81	0.78	0.75	0.68	0.63	0.62	0.63	0.65	0.67	0.7	0.74	0.77	0.81	0.85	0.89	0.92	0.96	1	1.03	1.05	1.08	1.11	1.12	1.14	1.17	1.17	1.2	1.22	1.27	1.31	1.36	1.4	1.44	1.46	1.47	1.47	1.43	1.39	1.34	1.3	1.29	1.32	1.36
1591	2.14	2.21	2.22	2.21	2.2	2.18	2.11	1.84	1.59	1.33	1.06	0.84	0.84	0.83	0.8	0.78	0.75	0.74	0.74	0.76	0.78	0.79	0.81	0.83	0.83	0.84	0.85	0.86	0.88	0.92	0.94	0.98	1.03	1.08	1.15	1.23	1.29	1.32	1.34	1.33	1.33	1.34	1.35	1.35	1.35	1.37	1.38	1.4	1.42
1592	1.6	1.59	1.59	1.59	1.59	1.62	1.46	1.31	1.15	1.02	0.84	0.81	0.77	0.72	0.63	0.57	0.54	0.53	0.55	0.6	0.64	0.67	0.7	0.73	0.77	0.8	0.84	0.88	0.91	0.94	0.97	0.99	1.02	1.04	1.06	1.11	1.14	1.19	1.22	1.23	1.25	1.29	1.3	1.32	1.34	1.35	1.35	1.38	1.4
1593	1.55	1.37	1.23	1.05	0.88	0.72	0.72	0.68	0.64	0.6	0.54	0.5	0.48	0.49	0.51	0.53	0.55	0.58	0.6	0.63	0.67	0.72	0.77	0.82	0.85	0.87	0.89	0.88	0.87	0.86	0.86	0.85	0.87	0.9	0.95	1	1	1.03	1.02	0.99	0.96	1	1.01	1.08	1.14	1.21	1.26	1.29	1.29
1594	1.55	1.37	1.23	1.05	0.88	0.71	0.71	0.67	0.63	0.58	0.54	0.51	0.51	0.52	0.54	0.57	0.58	0.59	0.6	0.62	0.64	0.68	0.71	0.73	0.76	0.76	0.76	0.77	0.77	0.77	0.79	0.82	0.84	0.89	0.93	0.98	1.02	1.04	1.05	1.08	1.11	1.14	1.18	1.22	1.23	1.25	1.26	1.28	1.3
1595	1.52	1.36	1.22	1.06	0.91	0.7	0.68	0.65	0.62	0.56	0.5	0.46	0.44	0.44	0.45	0.47	0.49	0.52	0.55	0.58	0.62	0.66	0.72	0.76	0.8	0.84	0.87	0.89	0.91	0.95	0.99	1.04	1.08	1.12	1.13	1.14	1.15	1.15	1.16	1.2	1.24	1.27	1.29	1.32	1.33	1.36	1.39	1.42	1.43
1596	1.53	1.37	1.24	1.1	0.91	0.76	0.7	0.63	0.56	0.56	0.51	0.51	0.52	0.53	0.53	0.53	0.53	0.54	0.56	0.59	0.63	0.67	0.73	0.79	0.84	0.88	0.89	0.91	0.89	0.87	0.86	0.87	0.88	0.92	0.96	1	1.04	1.07	1.09	1.1	1.14	1.18	1.2	1.23	1.25	1.26	1.26	1.26	1.26
1597	1.37	1.4	1.39	1.39	1.45	1.5	1.34	1.21	1.06	0.87	0.71	0.73	0.75	0.76	0.73	0.7	0.66	0.64	0.64	0.68	0.72	0.76	0.81	0.85	0.87	0.89	0.93	0.94	0.96	1	1.03	1.07	1.11	1.14	1.14	1.15	1.16	1.19	1.2	1.24	1.29	1.32	1.35	1.4	1.46	1.5	1.55	1.61	1.62
1598	1.59	1.58	1.55	1.49	1.5	1.54	1.38	1.27	1.14	0.99	0.78	0.78	0.74	0.7	0.66	0.65	0.62	0.6	0.61	0.63	0.67	0.71	0.74	0.77	0.8	0.84	0.87	0.92	0.97	1.01	1.04	1.1	1.15	1.19	1.27	1.34	1.4	1.43	1.45	1.44	1.42	1.41	1.4	1.42	1.43	1.46	1.5	1.52	1.54
1599	1.59	1.58	1.55	1.49	1.5	1.54	1.38	1.27	1.14	0.99	0.78	0.78	0.74	0.7	0.66	0.64	0.63	0.63	0.66	0.69	0.72	0.74	0.76	0.81	0.86	0.91	0.97	1.02	1.05	1.08	1.12	1.15	1.19	1.22	1.23	1.21	1.24	1.23	1.26	1.29	1.33	1.37	1.41	1.44	1.45	1.47	1.47	1.48	1.5
1600	1.46	1.48	1.35	1.22	1.06	0.94	0.79	0.79	0.78	0.77	0.72	0.71	0.66	0.62	0.61	0.6	0.6	0.62	0.64	0.67	0.7	0.74	0.77	0.79	0.81	0.84	0.86	0.89	0.92	0.94	0.96	0.97	0.98	1.01	1.07	1.13	1.18	1.2	1.21	1.21	1.21	1.21	1.25	1.29	1.32	1.36	1.38	1.39	1.35
1601	1.25	1.23	1.31	1.4	1.42	1.3	1.15	0.96	0.77	0.7	0.71	0.74	0.75	0.71	0.68	0.66	0.63	0.64	0.66	0.68	0.69	0.72	0.76	0.79	0.82	0.86	0.89	0.91	0.9	0.91	0.92	0.93	0.94	0.97	0.99	1.02	1.05	1.08	1.1	1.09	1.09	1.11	1.1	1.14	1.19	1.25	1.25	1.29	1.33
1602	1.44	1.46	1.46	1.46	1.42	1.28	1.08	0.86	0.67	0.55	0.54	0.57	0.6	0.6	0.58	0.58	0.58	0.6	0.62	0.64	0.66	0.67	0.69	0.73	0.78	0.84	0.93	0.97	0.99	1.01	1.01	1	1	1	1	0.99	0.98	0.99	1.02	1.04	1.08	1.13	1.15	1.15	1.17	1.18	1.17	1.19	1.2
1603	1.36	1.41	1.48	1.53	1.63	1.5	1.36	1.11	0.92	0.69	0.69	0.66	0.68	0.65	0.62	0.6	0.59	0.58	0.6	0.6	0.62	0.64	0.67	0.68	0.71	0.72	0.74	0.78	0.82	0.85	0.88	0.89	0.91	0.94	0.96	0.97	1.04	1.09	1.13	1.17	1.22	1.23	1.24	1.25	1.26	1.27	1.28	1.29	1.3
1604	1.39	1.4	1.37	1.39	1.31	1.13	0.94	0.76	0.64	0.6	0.6	0.62	0.64	0.58	0.54	0.53	0.54	0.56	0.59	0.63	0.65	0.67	0.7	0.71	0.73	0.76	0.79	0.82	0.87	0.91	0.94	0.98	1	1.01	1.01	1.03	1.05	1.07	1.12	1.17	1.2	1.23	1.27	1.31	1.36	1.42	1.48	1.54	1.59
1605	1.4	1.4	1.37	1.39	1.3	1.14	0.96	0.79	0.66	0.62	0.61	0.62	0.63	0.57	0.53	0.52	0.52	0.54	0.58	0.61	0.63	0.66	0.68	0.7	0.73	0.76	0.79	0.82	0.87	0.9	0.93	0.96	0.99	0.99	1	1.02	1.04	1.07	1.12	1.18	1.22	1.25	1.28	1.32	1.36	1.43	1.5	1.56	1.62
1606	1.7	1.71	1.75	1.56	1.35	1.13	0.97	0.75	0.75	0.74	0.74	0.71	0.69	0.67	0.67	0.7	0.73	0.77	0.81	0.85	0.88	0.91	0.95	1.02	1.08	1.14	1.19	1.22	1.24	1.27	1.28	1.29	1.31	1.31	1.28	1.28	1.28	1.28	1.31	1.34	1.38	1.42	1.46	1.48	1.52	1.54	1.55	1.55	1.57
1607	1.57	1.55	1.55	1.56	1.61	1.46	1.33	1.12	0.97	0.76	0.77	0.74	0.77	0.74	0.72	0.7	0.71	0.7	0.72	0.74	0.75	0.76	0.77	0.77	0.8	0.82	0.85	0.89	0.94	0.98	1.01	1.03	1.04	1.06	1.07	1.11	1.15	1.2	1.26	1.33	1.37	1.4	1.43	1.43	1.42	1.43	1.44	1.42	1.42
1608	1.57	1.55	1.55	1.56	1.61	1.46	1.33	1.18	1.04	0.86	0.85	0.8	0.76	0.71	0.69	0.7	0.74	0.79	0.82	0.83	0.85	0.85	0.84	0.83	0.83	0.84	0.85	0.87	0.93	1.01	1.07	1.13	1.17	1.21	1.21	1.2	1.2	1.2	1.2	1.21	1.21	1.23	1.26	1.3	1.33	1.36	1.39	1.39	1.4
1609	1.44	1.54	1.46	1.31	1.17	0.99	0.77	0.73	0.74	0.72	0.67	0.6	0.54	0.5	0.49	0.5	0.52	0.56	0.6	0.65	0.7	0.73	0.76	0.79	0.82	0.84	0.87	0.89	0.92	0.94	0.98	1.02	1.07	1.08	1.09	1.11	1.1	1.13	1.18	1.25	1.32	1.38	1.43	1.47	1.49	1.5	1.53	1.55	1.58
1610	1.47	1.43	1.24	1.11	0.95	0.84	0.7	0.7	0.67	0.68	0.62	0.59	0.57	0.56	0.56	0.57	0.59	0.62	0.67	0.69	0.71	0.72	0.74	0.75	0.81	0.85	0.87	0.91	0.93	0.95	0.99	1.05	1.09	1.11	1.12	1.09	1.07	1.04	1.02	1.01	1.03	1.03	1.08	1.15	1.2	1.27	1.33	1.38	1.4
1611	1.37	1.24	1.06	0.89	0.66	0.67	0.69	0.72	0.74	0.79	0.76	0.71	0.67	0.65	0.63	0.66	0.69	0.72	0.74	0.78	0.79	0.8	0.8	0.8	0.8	0.82	0.84	0.85	0.88	0.92	0.95	0.97	0.99	0.99	0.99	0.98	0.98	0.99	1.01	1.03	1.06	1.09	1.16	1.2	1.23	1.23	1.23	1.21	1.22
1612	1.51	1.54	1.56	1.42	1.27	1.13	0.99	0.84	0.83	0.82	0.77	0.72	0.68	0.64	0.62	0.6	0.6	0.61	0.65	0.7	0.76	0.83	0.89	0.93	0.97	1.01	1.04	1.05	1.07	1.08	1.08	1.1	1.12	1.15	1.17	1.21	1.24	1.29	1.34	1.4	1.46	1.5	1.52	1.55	1.57	1.59	1.62	1.66	1.7
1613	1.6	1.6	1.59	1.6	1.41	1.22	1.03	0.89	0.72	0.74	0.74	0.76	0.73	0.69	0.65	0.64	0.63	0.64	0.66	0.69	0.71	0.74	0.77	0.8	0.82	0.85	0.88	0.91	0.94	0.97	1.01	1.04	1.09	1.13	1.16	1.18	1.2	1.2	1.15	1.15	1.14	1.14	1.16	1.2	1.26	1.31	1.34	1.36	1.38
1614	1.43	1.49	1.39	1.22	1.04	0.95	0.77	0.7	0.7	0.7	0.64	0.6	0.56	0.56	0.58	0.61	0.64	0.68	0.71	0.74	0.76	0.77	0.78	0.8	0.81	0.83	0.85	0.88	0.93	0.99	1.03	1.1	1.15	1.19	1.22	1.27	1.29	1.3	1.3	1.32	1.31	1.32	1.32	1.31	1.3	1.3	1.3	1.31	1.33
1615	1.2	1.02	0.89	0.77	0.71	0.69	0.69	0.61	0.54	0.5	0.48	0.48	0.5	0.51	0.52	0.55	0.59	0.64	0.71	0.76	0.83	0.89	0.94	0.95	0.98	1	1	0.98	0.99	1	1.01	1.05	1.12	1.2	1.28	1.31	1.36	1.38	1.39	1.4	1.4	1.37	1.36	1.33	1.29	1.3	1.29	1.29	1.33
1616	1.46	1.46	1.47	1.51	1.39	1.25	1.07	0.93	0.77	0.76	0.74	0.72	0.67	0.62	0.58	0.58	0.6	0.61	0.63	0.65	0.67	0.69	0.72	0.76	0.79	0.81	0.82	0.82	0.82	0.82	0.85	0.88	0.92	0.97	1.04	1.09	1.13	1.15	1.13	1.11	1.09	1.07	1.08	1.1	1.12	1.13	1.16	1.19	1.23
1617	1.88	1.79	1.78	1.75	1.81	1.63	1.46	1.27	1.07	0.82	0.83	0.81	0.78	0.73	0.69	0.68	0.69	0.75	0.8	0.85	0.89	0.92	0.93	0.96	0.98	1	1	0.99	0.98	0.97	0.98	1	1	1.02	1.04	1.06	1.08	1.12	1.17	1.22	1.25	1.31	1.38	1.41	1.45	1.49	1.5	1.47	1.45
1618	1.48	1.31	1.1	0.92	0.78	0.78	0.75	0.77	0.72	0.67	0.62	0.6	0.6	0.62	0.65	0.71	0.75	0.79	0.84	0.87	0.88	0.89	0.89	0.86	0.88	0.9	0.93	0.96	1	0.99	0.97	0.98	1	1.03	1.09	1.14	1.17	1.16	1.15	1.14	1.14	1.14	1.17	1.18	1.16	1.13	1.12	1.13	1.17
1619	1.81	1.8	1.81	1.85	1.89	1.67	1.48	1.27	1.04	0.78	0.77	0.75	0.71	0.64	0.6	0.58	0.59	0.62	0.65	0.7	0.74	0.77	0.8	0.83	0.86	0.92	0.98	1.03	1.1	1.17	1.26	1.37	1.48	1.56	1.63	1.65	1.62	1.6	1.56	1.54	1.52	1.54	1.58	1.65	1.68	1.71	1.71	1.71	1.71
1620	1.55	1.63	1.7	1.71	1.72	1.51	1.33	1.11	0.96	0.78	0.8	0.76	0.75	0.7	0.66	0.63	0.62	0.63	0.65	0.68	0.7	0.73	0.75	0.78	0.8	0.83	0.86	0.9	0.96	1.01	1.07	1.13	1.21	1.28	1.34	1.38	1.41	1.42	1.42	1.42	1.44	1.47	1.48	1.49	1.49	1.5	1.5	1.53	1.57
1621	1.58	1.57	1.57	1.42	1.28	1.16	1.04	0.9	0.92	0.9	0.85	0.81	0.76	0.73	0.73	0.75	0.79	0.83	0.87	0.92	0.99	1.03	1.09	1.11	1.11	1.09	1.08	1.08	1.1	1.14	1.17	1.2	1.23	1.26	1.29	1.33	1.37	1.4	1.43	1.44	1.46	1.46	1.47	1.46	1.43	1.39	1.34	1.31	1.27
1622	1.55	1.38	1.22	1.1	0.89	0.88	0.85	0.79	0.72	0.66	0.61	0.57	0.55	0.55	0.56	0.59	0.6	0.62	0.65	0.69	0.73	0.78	0.82	0.84	0.85	0.86	0.87	0.89	0.89	0.89	0.88	0.88	0.89	0.89	0.92	0.96	0.98	1.01	1.08	1.1	1.07	1.07	1.06	1.01	1	1.06	1.09	1.13	1.15
[truncated: 274 more rows]
[truncated: 161 more columns]

## Sheet: ED Fig. 3a APC (DMSO) 
Extended Data Fig. 3
Panel a
DMSO	APC activity
[truncated: 1,897 more rows]
[truncated: 161 more columns]

## Sheet: ED Fig. 3a CDK2 (Mit. removal)
Extended Data Fig. 3
Panel a
Mitogen removal	CDK2 activity
[truncated: 3,427 more rows]
[truncated: 161 more columns]

## Sheet: ED Fig. 3a APC (Mit. removal)
Extended Data Fig. 3
[truncated: 3,429 more rows]
[truncated: 161 more columns]

## Sheet: ED Fig. 3a CDK2 (MEKi)
Extended Data Fig. 3
[truncated: 4,457 more rows]
[truncated: 161 more columns]

[truncated: 7 more sheets: ED Fig. 3a APC (MEKi), ED Fig. 3a CDK2 (CDK4_6i), ED Fig. 3a APC (CDK4_6i), ED Fig. 3b, ED Fig. 3c, ED Fig. 3d, ED Fig. 3e]
