# Supplementary material for: Loss of CDK4/6 activity in S/G2 phase leads to cell cycle reversal
Source: Nature. 2023 Jul 5;619(7969):363–70. doi: 10.1038/s41586-023-06274-3 (PMC10338338; doi:10.1038/s41586-023-06274-3)
Supplement: Supplementary file 17 — Source Data Extended Data Fig. 4 [file 41586_2023_6274_MOESM17_ESM.xlsx]

## Sheet: ED Fig. 4a
Extended Data Fig. 4
Panel a
	CDK1i
		Time since treatment (hrs)	-8	-7.8	-7.6	-7.4	-7.2	-7	-6.8	-6.6	-6.4	-6.2	-6	-5.8	-5.6	-5.4	-5.2	-5	-4.8	-4.6	-4.4	-4.2	-4	-3.8	-3.6	-3.4	-3.2	-3	-2.8	-2.6	-2.4	-2.2	-2	-1.8	-1.6	-1.4	-1.2	-1	-0.8	-0.6	-0.4	-0.2	1.06581e-14	0.2	0.4	0.6	0.8	1	1.2
	Cell #	1	1.26405	1.21641	1.19335	1.17789	1.22375	1.32214	1.46082	1.55909	1.66875	1.66511	1.60594	1.4207	1.21905	1.01347	0.883667	0.758659	0.717053	0.682492	0.644322	0.591665	0.569858	0.571435	0.589518	0.610317	0.639432	0.668595	0.694185	0.718647	0.737125	0.766018	0.794519	0.837138	0.871232	0.913737	0.940187	0.973259	1.00172	1.04154	0.999699	0.940829	0.877161	0.839804	0.78947	0.828707	0.888415	0.953924	0.980696
		2	1.43876	1.42503	1.39101	1.36444	1.34391	1.32407	1.34485	1.4059	1.49524	1.60068	1.7018	1.74526	1.75901	1.78723	1.7999	1.59016	1.39868	1.16057	0.93241	0.717228	0.701342	0.690698	0.715556	0.685508	0.63597	0.614981	0.605765	0.610865	0.629293	0.677988	0.730325	0.790227	0.859921	0.923234	0.97336	1.03705	1.10331	1.11715	1.07157	1.0167	0.954845	0.897838	0.883877	0.951128	1.04675	1.13711	1.2076
		3	1.43876	1.42503	1.39101	1.36444	1.34391	1.32407	1.34485	1.4059	1.49524	1.60068	1.7018	1.74526	1.75901	1.78723	1.7999	1.59016	1.39868	1.20203	0.967545	0.758919	0.741524	0.724046	0.708008	0.693672	0.657026	0.664688	0.683136	0.702119	0.727491	0.764267	0.805518	0.84895	0.895865	0.941317	0.981634	1.01347	1.07173	1.1284	1.11032	1.09674	1.09822	1.07584	1.06123	1.12306	1.19715	1.25253	1.29282
		4	1.60713	1.58727	1.57576	1.54667	1.53921	1.53577	1.5572	1.56984	1.62858	1.68597	1.69276	1.52081	1.28085	1.0517	0.817734	0.625772	0.608229	0.644489	0.630993	0.627783	0.627774	0.604112	0.604183	0.626265	0.656129	0.681412	0.718557	0.767371	0.812201	0.857821	0.903364	0.943768	0.975569	1.03243	1.08493	1.13465	1.19246	1.24256	1.18191	1.10353	1.06298	1.03636	1.01647	1.09241	1.17002	1.22458	1.26457
		5	1.60713	1.58727	1.57576	1.54667	1.53921	1.53577	1.5572	1.56984	1.62858	1.68597	1.69276	1.52081	1.28085	1.00403	0.785931	0.608645	0.579228	0.613061	0.655898	0.638643	0.614151	0.600268	0.596117	0.603738	0.627446	0.664997	0.719178	0.774373	0.838083	0.892095	0.950344	0.985602	1.01402	1.04437	1.07201	1.08217	1.09179	1.12061	1.07333	1.03674	1.02542	1.02517	1.02386	1.08497	1.13244	1.17901	1.21961
		6	0.685113	0.62874	0.641973	0.650184	0.614367	0.569659	0.527093	0.507373	0.495903	0.495035	0.49761	0.501421	0.51241	0.522258	0.535616	0.55371	0.571625	0.591442	0.62626	0.673456	0.727864	0.790726	0.857239	0.915347	0.963861	1.01502	1.06726	1.11112	1.13921	1.15944	1.17502	1.18961	1.19604	1.21461	1.24751	1.29037	1.33027	1.40512	1.37871	1.33319	1.28506	1.23288	1.15145	1.18094	1.2512	1.3028	1.33896
		7	1.35205	1.26108	1.07292	0.869225	0.695469	0.62634	0.610176	0.629865	0.636708	0.634172	0.615949	0.626748	0.657375	0.693699	0.722452	0.764526	0.793003	0.820091	0.833658	0.852081	0.864756	0.890986	0.926968	0.980357	1.05728	1.13304	1.20942	1.24851	1.27838	1.28977	1.28932	1.29331	1.319	1.34279	1.35761	1.38706	1.4168	1.44356	1.37726	1.32238	1.27211	1.2098	1.16165	1.22863	1.28224	1.32968	1.37306
		8	1.09907	0.913905	0.730598	0.713146	0.700851	0.740618	0.709291	0.692262	0.68646	0.704638	0.725133	0.731976	0.720718	0.728414	0.740532	0.767036	0.796615	0.837605	0.872792	0.911665	0.944264	0.993984	1.05128	1.13033	1.20977	1.29416	1.3816	1.46354	1.52059	1.57055	1.61143	1.62726	1.62779	1.64779	1.67318	1.68431	1.69402	1.69034	1.56516	1.44029	1.35395	1.30111	1.26819	1.33887	1.39914	1.42977	1.43955
		9	0.711255	0.687993	0.628225	0.586652	0.524254	0.462856	0.441243	0.440712	0.460304	0.493713	0.527133	0.560253	0.595466	0.637536	0.676116	0.709525	0.733532	0.763224	0.790553	0.827591	0.87638	0.938015	0.99009	1.04015	1.08907	1.13746	1.17152	1.2187	1.25004	1.27776	1.28954	1.30764	1.31527	1.33412	1.34685	1.38201	1.41424	1.42914	1.35682	1.30076	1.24821	1.21795	1.2025	1.2786	1.34314	1.3955	1.434
		10	0.933215	0.684495	0.530068	0.555956	0.584626	0.58924	0.592019	0.530055	0.489229	0.468498	0.471208	0.482257	0.501449	0.518137	0.544204	0.578667	0.611074	0.647126	0.682845	0.716982	0.745273	0.762255	0.789117	0.83871	0.885669	0.923142	0.986278	1.04241	1.0998	1.15197	1.22099	1.26659	1.31249	1.31826	1.33729	1.33879	1.34032	1.30495	1.24603	1.18572	1.15427	1.14109	1.151	1.22851	1.29205	1.3241	1.33879
		11	1.52203	1.51915	1.51302	1.59353	1.69135	1.67525	1.71153	1.66224	1.45997	1.23776	1.00366	0.805467	0.628077	0.565933	0.569395	0.594533	0.562736	0.573612	0.573511	0.514973	0.493383	0.485245	0.498151	0.531141	0.556918	0.598175	0.627775	0.664455	0.679661	0.729566	0.754717	0.779473	0.807024	0.850844	0.863675	0.89077	0.926483	0.950081	0.939318	0.937448	0.92775	0.943923	0.956922	1.01277	1.07499	1.1346	1.175
		12	1.46838	1.49337	1.52392	1.56713	1.60856	1.61517	1.64716	1.61969	1.62947	1.3902	1.15804	0.900174	0.685185	0.481559	0.522345	0.545521	0.562665	0.56875	0.517215	0.493314	0.489331	0.503774	0.525071	0.562183	0.60181	0.643044	0.695823	0.743698	0.792361	0.847316	0.886731	0.918694	0.955779	0.976617	0.981996	0.996739	1.00796	1.01241	0.956951	0.928636	0.919192	0.911823	0.917809	0.979805	1.0293	1.05223	1.06037
		13	1.46838	1.49337	1.52392	1.56713	1.60856	1.61517	1.64716	1.61969	1.62947	1.3902	1.15804	0.900174	0.682365	0.472599	0.506064	0.525912	0.529708	0.530082	0.485878	0.470634	0.478924	0.511412	0.537213	0.560759	0.588651	0.602658	0.598611	0.604853	0.624134	0.681785	0.74561	0.80648	0.853764	0.898412	0.918573	0.93928	0.965959	1.0109	0.990742	0.974425	0.968318	0.971523	0.965583	1.01492	1.0468	1.07175	1.118
		14	1.41355	1.39802	1.38539	1.37482	1.33013	1.34607	1.39134	1.42993	1.47901	1.55413	1.43709	1.24285	1.02797	0.813097	0.55495	0.529728	0.551007	0.565479	0.563123	0.567279	0.533211	0.513542	0.538554	0.569682	0.617442	0.683665	0.730427	0.743557	0.760438	0.768066	0.777629	0.79923	0.824721	0.868687	0.919565	0.965485	0.999536	1.03464	1.01127	1.00627	1.02139	1.04412	1.06618	1.15454	1.22447	1.25292	1.30046
		15	1.55934	1.53156	1.32743	1.08248	0.932559	0.815981	0.662365	0.64187	0.627311	0.630364	0.554115	0.500088	0.475606	0.483753	0.483379	0.482101	0.498817	0.532824	0.555927	0.60998	0.677449	0.728965	0.754873	0.775963	0.788074	0.770688	0.783427	0.781652	0.808902	0.824133	0.866928	0.887523	0.943945	0.986982	1.04004	1.08116	1.12347	1.18492	1.13854	1.09834	1.07867	1.06636	1.02762	1.09374	1.14652	1.17153	1.20109
		16	1.55934	1.53156	1.32743	1.08248	0.932559	0.726093	0.583677	0.582695	0.57686	0.576633	0.578132	0.507339	0.458022	0.442952	0.442315	0.436082	0.435774	0.439642	0.440894	0.458532	0.49946	0.537531	0.569268	0.600039	0.620478	0.634294	0.664399	0.708887	0.755502	0.795609	0.842681	0.879713	0.909976	0.938084	0.973514	1.01408	1.05474	1.08821	1.05507	1.00593	0.963963	0.927607	0.905377	0.949457	1.01587	1.06736	1.10902
		17	1.69139	1.74495	1.75708	1.76667	1.52168	1.2556	0.997458	0.783798	0.618069	0.638747	0.670002	0.660383	0.634968	0.601852	0.589371	0.5888	0.584664	0.566645	0.546835	0.535492	0.530614	0.531328	0.543831	0.550306	0.548926	0.542268	0.559297	0.574085	0.600833	0.630998	0.667266	0.667785	0.691731	0.730345	0.779859	0.839414	0.939832	1.02606	1.01978	1.00996	0.994057	0.968243	0.935761	0.981774	1.03515	1.07473	1.12513
		18	1.69139	1.74495	1.75708	1.76667	1.52168	1.2556	0.966731	0.767772	0.586435	0.599984	0.626946	0.641618	0.583266	0.549407	0.516671	0.513615	0.512224	0.518102	0.525404	0.550553	0.561393	0.594601	0.635797	0.671527	0.692268	0.696735	0.714486	0.739632	0.767603	0.834996	0.923046	1.0066	1.08323	1.14331	1.17757	1.19848	1.20554	1.20445	1.14603	1.09227	1.04964	1.01348	0.989816	1.05175	1.10185	1.1528	1.19114
		19	1.68416	1.66454	1.60979	1.4044	1.14914	0.874368	0.647811	0.530956	0.520162	0.527719	0.53976	0.510646	0.445593	0.393867	0.362239	0.355133	0.365315	0.362432	0.362869	0.362798	0.363513	0.365418	0.376126	0.392514	0.412357	0.427395	0.446169	0.503637	0.5577	0.611021	0.673289	0.717131	0.723335	0.725852	0.723612	0.707382	0.734354	0.76864	0.765647	0.789366	0.834949	0.853864	0.883542	0.961319	1.02734	1.08242	1.13543
		20	1.30002	1.06719	0.880681	0.724959	0.569239	0.597559	0.614087	0.590687	0.533333	0.479644	0.46888	0.481937	0.533075	0.598804	0.662152	0.703469	0.741806	0.770222	0.78745	0.807935	0.848272	0.875907	0.883853	0.874581	0.866625	0.883865	0.908264	0.914254	0.939313	0.963339	0.953628	0.939944	0.972559	0.994429	1.02131	1.06228	1.13245	1.16983	1.13981	1.11775	1.12685	1.10901	1.11486	1.19313	1.27495	1.3	1.34454
		21	1.30002	1.06719	0.848904	0.619854	0.43143	0.451331	0.461504	0.468987	0.497155	0.482811	0.467046	0.486233	0.498779	0.497594	0.50463	0.528001	0.529575	0.537788	0.557519	0.563199	0.573124	0.585162	0.609754	0.610518	0.61666	0.629125	0.652118	0.681502	0.730504	0.7882	0.827227	0.870726	0.898565	0.924788	0.94048	0.953816	0.954288	0.979682	0.942629	0.928974	0.925657	0.918259	0.902999	0.956814	1.02089	1.08148	1.14949
		22	1.36648	1.12296	0.846185	0.640838	0.541903	0.554661	0.57768	0.599248	0.531018	0.500512	0.509842	0.527904	0.553077	0.585251	0.601226	0.606409	0.61697	0.628657	0.638336	0.655288	0.696017	0.724909	0.76245	0.799932	0.834382	0.852585	0.875323	0.890509	0.906216	0.930197	0.962096	0.982354	0.998171	1.0212	1.04969	1.05562	1.06545	1.09365	1.06108	1.0333	1.03544	1.05697	1.06756	1.13216	1.1847	1.22353	1.25021
		23	1.36648	1.12296	0.930916	0.716347	0.628772	0.663451	0.700234	0.655907	0.622333	0.591757	0.592673	0.617402	0.643033	0.672274	0.705428	0.734911	0.748365	0.795009	0.824395	0.857816	0.897029	0.938293	0.945427	1.00017	1.01801	1.04669	1.11028	1.17274	1.20957	1.26785	1.33163	1.36018	1.38899	1.4131	1.43897	1.44595	1.45026	1.46602	1.39854	1.37825	1.36907	1.3888	1.40454	1.4943	1.54933	1.59597	1.60446
		24	1.72567	1.69388	1.58019	1.34595	1.07236	0.807489	0.53969	0.42437	0.416855	0.433814	0.472065	0.504382	0.498669	0.50878	0.519244	0.504176	0.492544	0.492101	0.479573	0.470838	0.474818	0.4884	0.507956	0.534652	0.567455	0.588553	0.613326	0.628833	0.648079	0.670771	0.701522	0.724503	0.75281	0.775704	0.79923	0.830071	0.866102	0.904297	0.917557	0.918848	0.918196	0.927076	0.933617	0.967974	1.01548	1.06506	1.09973
		25	1.72567	1.69388	1.58019	1.34595	1.07236	0.807489	0.571711	0.484594	0.487703	0.55436	0.594683	0.590823	0.561467	0.553895	0.510628	0.495426	0.492816	0.491571	0.500055	0.503082	0.498375	0.488154	0.472952	0.442978	0.414174	0.392593	0.37508	0.360384	0.351791	0.351863	0.356993	0.397238	0.457921	0.544381	0.626572	0.700791	0.732794	0.761263	0.745917	0.731045	0.711873	0.703326	0.682128	0.683765	0.707759	0.75283	0.803426
		26	1.47081	1.24486	1.0414	0.867393	0.703068	0.546642	0.529709	0.554916	0.544224	0.492211	0.476491	0.469606	0.422695	0.40246	0.393761	0.399487	0.415697	0.433681	0.452082	0.473289	0.512938	0.566876	0.603914	0.640902	0.671942	0.668611	0.66319	0.667977	0.676242	0.686773	0.72475	0.754719	0.802554	0.853726	0.890777	0.929493	0.960201	0.977854	0.93911	0.935781	0.932643	0.938313	0.94737	1.01605	1.06345	1.10372	1.14402
		27	1.5773	1.55041	1.56814	1.58107	1.58579	1.59516	1.61422	1.62159	1.63793	1.64793	1.70365	1.71979	1.79457	1.85823	1.68087	1.38949	1.13644	0.847849	0.621556	0.636466	0.680513	0.704023	0.696446	0.639069	0.577867	0.54735	0.546734	0.565103	0.587514	0.613398	0.654252	0.68741	0.698874	0.707942	0.722115	0.732423	0.74756	0.768906	0.771891	0.747144	0.704356	0.666989	0.639154	0.640704	0.673244	0.717084	0.750806
		28	0.485455	0.518876	0.496016	0.511274	0.489359	0.468776	0.469205	0.522103	0.549755	0.569447	0.60767	0.631124	0.643226	0.649371	0.664236	0.667229	0.695196	0.720166	0.745113	0.772783	0.82114	0.85486	0.894355	0.953343	1.00598	1.06317	1.13564	1.21058	1.27855	1.34265	1.38497	1.40477	1.43298	1.43741	1.41366	1.39565	1.3768	1.35648	1.29067	1.26448	1.27953	1.29471	1.29391	1.35452	1.41065	1.44351	1.47744
		29	0.410789	0.402013	0.379153	0.333036	0.363245	0.387041	0.440439	0.487196	0.564395	0.570991	0.585716	0.601163	0.625454	0.653327	0.654169	0.671791	0.689015	0.706705	0.717127	0.754981	0.778661	0.800768	0.835334	0.875362	0.936157	1.0207	1.09252	1.13724	1.16236	1.16387	1.13725	1.11569	1.09675	1.08898	1.07469	1.07582	1.06492	1.05028	1.00121	0.978496	0.968678	0.979396	1.01138	1.10221	1.17805	1.2383	1.29976
		30	1.51203	1.54801	1.56016	1.56447	1.53686	1.49364	1.47903	1.49966	1.52663	1.56783	1.62238	1.65308	1.68841	1.74769	1.56186	1.32474	1.072	0.866313	0.639463	0.643016	0.667025	0.697986	0.651439	0.619172	0.616215	0.640668	0.678666	0.734184	0.774212	0.810896	0.840661	0.883321	0.903576	0.93686	0.974766	1.00844	1.06387	1.14548	1.14945	1.16591	1.19255	1.19566	1.19056	1.25922	1.3089	1.35007	1.36771
		31	0.49368	0.490556	0.471659	0.46228	0.471157	0.498742	0.509835	0.525211	0.568289	0.619096	0.678781	0.727934	0.786826	0.808008	0.840458	0.848437	0.873395	0.905975	0.955968	0.994918	1.04545	1.0921	1.12127	1.13863	1.15869	1.19784	1.23355	1.25327	1.28534	1.31193	1.31701	1.324	1.34746	1.39075	1.432	1.46086	1.47919	1.49834	1.42684	1.35088	1.30758	1.28002	1.28252	1.35729	1.45012	1.52979	1.60157
		32	0.608365	0.604086	0.5805	0.528168	0.478559	0.46461	0.471957	0.483445	0.516715	0.556511	0.607108	0.64346	0.692666	0.743225	0.804343	0.850948	0.901277	0.964998	0.999817	1.06214	1.1384	1.19093	1.23414	1.28602	1.28986	1.27805	1.28026	1.28536	1.30648	1.36278	1.48034	1.54905	1.59726	1.62162	1.6309	1.58506	1.53795	1.50311	1.42636	1.34057	1.2933	1.32581	1.3702	1.4677	1.57537	1.65009	1.69991
		33	1.68684	1.69378	1.67346	1.65075	1.62732	1.5832	1.5295	1.49972	1.50572	1.54574	1.62927	1.72702	1.82784	1.76532	1.58488	1.36766	1.15457	0.937413	0.833479	0.791851	0.75277	0.677634	0.584623	0.503278	0.457363	0.431872	0.431748	0.447124	0.479113	0.514844	0.561083	0.6043	0.649298	0.695977	0.740735	0.785065	0.822572	0.856536	0.858675	0.843794	0.831533	0.827287	0.818546	0.832567	0.863869	0.890561	0.919084
		34	1.03836	0.792595	0.714551	0.663387	0.621098	0.592108	0.511756	0.481231	0.476558	0.488757	0.512589	0.537363	0.556726	0.579069	0.599163	0.629351	0.655696	0.692591	0.738957	0.789597	0.834548	0.881704	0.915428	0.944216	0.964141	0.961331	0.966744	1.01436	1.06579	1.10685	1.16685	1.22226	1.25371	1.28397	1.30225	1.32873	1.35232	1.36084	1.2948	1.26667	1.24057	1.22903	1.20609	1.26724	1.30956	1.33379	1.35902
		35	1.45728	1.50485	1.58263	1.67497	1.7237	1.77613	1.83338	1.85851	1.87296	1.87429	1.86823	1.62862	1.33852	1.0398	0.811645	0.602189	0.607425	0.645183	0.671887	0.667528	0.629107	0.588196	0.584965	0.604877	0.634985	0.677533	0.732367	0.774173	0.817971	0.862259	0.89533	0.927252	0.961861	1.00781	1.05638	1.1189	1.20486	1.29431	1.28617	1.25189	1.21206	1.16274	1.11859	1.16022	1.22042	1.27513	1.32845
		36	1.45728	1.50485	1.58263	1.67497	1.7237	1.77613	1.83338	1.85851	1.87296	1.87429	1.86823	1.62862	1.33852	1.0398	0.77061	0.569177	0.561079	0.589603	0.600849	0.625286	0.560684	0.537703	0.548829	0.58901	0.626624	0.665764	0.697206	0.722043	0.746253	0.778303	0.807999	0.825325	0.849627	0.868646	0.875962	0.894486	0.913509	0.957437	0.952704	0.962032	0.986958	1.0236	1.04436	1.11346	1.17835	1.24668	1.31063
		37	0.938295	0.739825	0.592524	0.609551	0.628981	0.647415	0.642259	0.594224	0.541414	0.520105	0.51808	0.530888	0.53429	0.535254	0.528667	0.512983	0.48845	0.462459	0.434484	0.407554	0.388279	0.37258	0.358401	0.353241	0.347112	0.34414	0.345844	0.353889	0.359274	0.369158	0.383873	0.419566	0.468474	0.534732	0.611632	0.70089	0.751196	0.783035	0.776914	0.751664	0.716513	0.705128	0.707722	0.740896	0.789881	0.839262	0.881438
		38	0.938295	0.725426	0.590386	0.604241	0.603394	0.601141	0.603954	0.542096	0.495164	0.484328	0.499896	0.509621	0.521685	0.539893	0.563665	0.59135	0.630896	0.667055	0.707827	0.72797	0.769693	0.801933	0.838682	0.853691	0.897393	0.929526	0.978065	1.02617	1.07927	1.12464	1.13964	1.14292	1.13886	1.14735	1.1558	1.18602	1.18048	1.16796	1.10734	1.07886	1.07649	1.11317	1.16365	1.25659	1.33348	1.39084	1.44157
		39	1.29559	1.08098	0.908964	0.692203	0.600775	0.554911	0.590506	0.609352	0.623411	0.593887	0.553785	0.554075	0.583929	0.621547	0.655781	0.67916	0.712694	0.724711	0.74308	0.754633	0.779957	0.812704	0.867695	0.919295	0.971658	1.01693	1.05762	1.08975	1.12056	1.14828	1.1658	1.17565	1.17401	1.17688	1.18847	1.21362	1.24183	1.28889	1.24978	1.22309	1.19837	1.18657	1.17419	1.25165	1.32138	1.37433	1.41031
		40	1.49067	1.48367	1.26197	1.06824	0.942785	0.780341	0.630711	0.655279	0.656218	0.595462	0.52313	0.483289	0.471053	0.481904	0.511012	0.543595	0.562571	0.594292	0.628846	0.644972	0.680126	0.731223	0.761762	0.787022	0.836734	0.886421	0.93594	0.997079	1.04748	1.04512	1.03998	1.04458	1.04584	1.04274	1.0827	1.11974	1.14833	1.1819	1.16126	1.15047	1.13708	1.12456	1.11351	1.17474	1.22762	1.26781	1.30157
		41	1.49067	1.48367	1.26197	1.06824	0.891239	0.704118	0.539578	0.552427	0.550731	0.546705	0.502986	0.467222	0.454009	0.459332	0.468441	0.481828	0.493367	0.512432	0.530107	0.543275	0.559601	0.590101	0.61404	0.636393	0.653972	0.671027	0.681123	0.693246	0.704194	0.726993	0.752427	0.784228	0.827647	0.859463	0.90099	0.943873	0.968894	0.9757	0.942395	0.877982	0.852539	0.852803	0.859008	0.930876	1.01551	1.07411	1.12715
		42	1.34421	1.35026	1.38267	1.43192	1.49437	1.53761	1.56443	1.60029	1.59926	1.60517	1.60715	1.63256	1.44742	1.24616	1.04311	0.855898	0.650337	0.623485	0.622125	0.605517	0.581111	0.573382	0.566694	0.566406	0.589009	0.608663	0.63741	0.681009	0.732676	0.76164	0.783175	0.814495	0.850948	0.87125	0.902706	0.933433	0.947391	0.952671	0.921297	0.909788	0.914745	0.923023	0.934643	0.995808	1.03652	1.07805	1.12188
		43	1.78295	1.78814	1.72333	1.66934	1.64259	1.64047	1.47287	1.27268	1.04565	0.817595	0.624973	0.584656	0.584887	0.599502	0.58219	0.555819	0.559326	0.585434	0.603171	0.619418	0.649565	0.682772	0.699103	0.735076	0.77766	0.823831	0.86206	0.929564	0.981162	1.0056	1.03269	1.03801	1.08455	1.15246	1.23666	1.28653	1.36063	1.36078	1.27024	1.19876	1.15609	1.13408	1.13884	1.21667	1.28371	1.347	1.39455
		44	1.67626	1.78806	1.87161	1.88105	1.9229	1.96263	1.70862	1.40373	1.13497	0.883176	0.619563	0.633476	0.661513	0.697049	0.701064	0.667059	0.650437	0.666464	0.676736	0.694048	0.733472	0.767897	0.816847	0.863018	0.911437	0.948591	0.989104	1.00515	1.0398	1.07675	1.11158	1.14397	1.1831	1.21719	1.20415	1.19142	1.17957	1.20925	1.14572	1.13444	1.14816	1.16928	1.16754	1.25658	1.35703	1.41999	1.48089
		45	1.33177	1.30795	1.2875	1.30507	1.3545	1.42221	1.48893	1.58288	1.45008	1.23496	0.985154	0.806478	0.619513	0.615994	0.641862	0.661003	0.613651	0.556545	0.523868	0.519377	0.553344	0.581833	0.612153	0.639232	0.659794	0.672391	0.672018	0.67465	0.685984	0.711232	0.728765	0.764898	0.815382	0.880469	0.957772	1.01387	1.07036	1.08397	1.02043	0.96417	0.953948	0.949419	0.967321	1.04192	1.11103	1.16656	1.20775
		46	1.33177	1.30795	1.2875	1.30507	1.3545	1.42221	1.48893	1.58288	1.45008	1.23496	0.985154	0.805004	0.624985	0.620938	0.646726	0.683749	0.642097	0.573872	0.536965	0.523991	0.527415	0.543475	0.566519	0.596111	0.631717	0.675358	0.720089	0.765727	0.814405	0.875197	0.928385	0.974902	1.0155	1.05058	1.10317	1.13394	1.16333	1.203	1.16375	1.11737	1.09515	1.09252	1.09423	1.17625	1.23591	1.28777	1.33116
		47	1.84383	1.81911	1.77771	1.69978	1.68005	1.7007	1.71608	1.73594	1.73419	1.72362	1.72661	1.76837	1.79643	1.61721	1.43345	1.18758	0.87591	0.654502	0.643026	0.618723	0.617735	0.651584	0.612261	0.592081	0.593221	0.616581	0.646588	0.690245	0.729957	0.777865	0.822087	0.872021	0.911191	0.942164	0.960822	0.9934	1.01085	1.0438	1.01611	0.991282	0.982746	0.994325	0.996625	1.06556	1.13473	1.16594	1.18136
		48	1.84383	1.81911	1.77771	1.69978	1.68005	1.7007	1.71608	1.73594	1.73419	1.72362	1.72661	1.76837	1.79643	1.61721	1.43345	1.18758	0.890063	0.629376	0.621794	0.59703	0.592603	0.611983	0.617174	0.595451	0.589252	0.607965	0.631851	0.653776	0.675184	0.710667	0.746025	0.795774	0.841103	0.886889	0.929366	0.968537	0.993882	1.02198	0.980423	0.93849	0.924103	0.925816	0.948927	1.04789	1.13833	1.20311	1.24442
		49	1.72815	1.70853	1.44662	1.18577	0.936212	0.729276	0.553938	0.595691	0.631142	0.661462	0.61521	0.560947	0.5305	0.516627	0.531525	0.558673	0.600506	0.651953	0.709263	0.749964	0.775191	0.778138	0.782882	0.78749	0.814959	0.848599	0.88721	0.940018	0.993698	1.03482	1.07859	1.14362	1.18954	1.23145	1.24934	1.26956	1.26265	1.26963	1.20207	1.16556	1.11753	1.08258	1.03388	1.06122	1.07941	1.10679	1.14577
		50	1.72815	1.70853	1.44662	1.18577	0.958358	0.76016	0.570923	0.605253	0.632962	0.638735	0.579653	0.539761	0.532791	0.544347	0.57378	0.614284	0.669398	0.711641	0.761591	0.807235	0.851526	0.887044	0.935489	0.979633	0.995226	1.00909	1.03614	1.0731	1.13669	1.22902	1.31226	1.35216	1.3846	1.35757	1.31115	1.24414	1.26355	1.28994	1.27994	1.30137	1.36427	1.36771	1.34148	1.3809	1.41217	1.43307	1.44757
		51	1.53461	1.52022	1.52923	1.51523	1.55259	1.58477	1.666	1.70973	1.50993	1.27681	1.04272	0.834341	0.635735	0.642418	0.650439	0.648544	0.590776	0.540728	0.526184	0.53555	0.561075	0.601278	0.642966	0.675841	0.70885	0.749056	0.778206	0.791854	0.827286	0.85969	0.895794	0.947077	1.01479	1.08651	1.14268	1.18533	1.2159	1.24263	1.1969	1.17378	1.16864	1.17347	1.18203	1.24508	1.30802	1.35144	1.38036
		52	1.67267	1.65669	1.60788	1.54728	1.56691	1.59466	1.64705	1.66963	1.72912	1.79273	1.80674	1.6103	1.38604	1.11424	0.838216	0.6188	0.573085	0.56751	0.578661	0.563226	0.531333	0.524747	0.54935	0.585353	0.630123	0.673811	0.712696	0.747333	0.793067	0.848679	0.909457	0.971564	1.02211	1.0645	1.09099	1.12211	1.1691	1.20144	1.17514	1.16695	1.17217	1.16794	1.19203	1.27279	1.35332	1.41894	1.48625
		53	1.67267	1.65669	1.60788	1.54728	1.56691	1.59466	1.64705	1.66963	1.72912	1.79273	1.80674	1.6103	1.38604	1.11424	0.836843	0.642156	0.622508	0.630164	0.646506	0.63194	0.57375	0.545313	0.549149	0.577901	0.612627	0.654183	0.685964	0.72355	0.755295	0.790819	0.825532	0.852252	0.875637	0.898003	0.918021	0.922011	0.965173	1.0179	1.02218	1.04228	1.08399	1.08657	1.09366	1.14756	1.20203	1.24049	1.29853
		54	1.47011	1.47182	1.48627	1.55863	1.59606	1.62393	1.59555	1.58946	1.39197	1.15767	0.949913	0.78607	0.561137	0.53852	0.58704	0.592172	0.593825	0.623554	0.60872	0.591542	0.606702	0.632124	0.673436	0.703981	0.711391	0.718196	0.73099	0.737458	0.750365	0.791761	0.836601	0.868472	0.90572	0.951764	1.00385	1.04401	1.09315	1.1613	1.1393	1.12861	1.14301	1.16835	1.18107	1.28847	1.37676	1.46958	1.5426
		55	1.33991	1.39931	1.42869	1.43295	1.44564	1.47059	1.45713	1.44372	1.40992	1.36409	1.33727	1.33219	1.35297	1.40572	1.29063	1.15768	1.05664	0.956276	0.816842	0.833428	0.841057	0.808589	0.757171	0.701363	0.673708	0.6702	0.654534	0.672405	0.692722	0.704784	0.732567	0.796418	0.842047	0.881826	0.938173	0.986721	1.01919	1.04091	1.01348	0.975515	0.935384	0.880857	0.842666	0.867748	0.904033	0.948797	1.01266
		56	1.33991	1.39931	1.42869	1.43295	1.44564	1.47059	1.45713	1.44372	1.40992	1.36409	1.33727	1.33219	1.35297	1.40572	1.29063	1.15768	0.960998	0.82611	0.67166	0.662068	0.637527	0.661314	0.605833	0.534256	0.502476	0.501016	0.508008	0.526605	0.558845	0.58622	0.599925	0.633976	0.671021	0.680646	0.710938	0.760136	0.794436	0.812739	0.82464	0.833479	0.848462	0.862525	0.903642	0.981571	1.05142	1.1111	1.17338
		57	1.38369	1.41989	1.45638	1.51111	1.56705	1.60497	1.45135	1.285	1.05929	0.774814	0.542969	0.51106	0.525791	0.549275	0.606344	0.638862	0.630934	0.608583	0.588764	0.55199	0.51272	0.476673	0.44392	0.431799	0.440713	0.451394	0.471852	0.492977	0.520831	0.541296	0.558519	0.596663	0.648658	0.713189	0.775307	0.834423	0.876776	0.901044	0.856263	0.811464	0.775734	0.740987	0.720029	0.752237	0.792232	0.830884	0.867466
		58	1.38369	1.41989	1.45638	1.51111	1.56705	1.60497	1.45135	1.285	1.05929	0.76791	0.56951	0.572717	0.589451	0.616043	0.670097	0.650442	0.607589	0.581388	0.564432	0.543331	0.543973	0.548727	0.556602	0.581478	0.618138	0.63353	0.643174	0.663517	0.680462	0.705546	0.759326	0.839172	0.931874	1.05385	1.17107	1.2508	1.32625	1.38163	1.29266	1.21003	1.15412	1.09282	1.04265	1.12077	1.18492	1.24663	1.29651
		59	1.04794	0.803306	0.693881	0.662214	0.673908	0.664856	0.599232	0.528113	0.484416	0.464041	0.477435	0.507884	0.5426	0.584867	0.630404	0.653402	0.682614	0.703476	0.731747	0.770723	0.821514	0.880625	0.955451	0.992395	1.00768	1.04459	1.0659	1.07922	1.12392	1.18261	1.21398	1.24648	1.27742	1.31827	1.35871	1.40519	1.42039	1.42165	1.31913	1.23374	1.17482	1.14057	1.15009	1.25593	1.35371	1.43151	1.50524
		60	1.35424	1.33661	1.343	1.41011	1.50872	1.54778	1.58637	1.62522	1.67438	1.73318	1.78911	1.60754	1.34681	1.05991	0.743938	0.532524	0.533139	0.593696	0.61691	0.651015	0.5857	0.549813	0.516668	0.514931	0.532787	0.588196	0.626472	0.658942	0.667195	0.689716	0.707816	0.727494	0.768596	0.820446	0.858462	0.892067	0.931543	0.963328	0.943448	0.921316	0.909104	0.921502	0.936583	1.0106	1.08162	1.1427	1.19461
		61	0.531304	0.563483	0.598308	0.642396	0.592577	0.550831	0.542316	0.550279	0.578823	0.606846	0.645284	0.692459	0.730837	0.732648	0.741471	0.743758	0.741076	0.746062	0.796008	0.843822	0.888912	0.924509	0.978776	1.01215	1.07507	1.13648	1.20267	1.2389	1.28725	1.27476	1.23247	1.19777	1.16814	1.1473	1.14342	1.13376	1.11788	1.11572	1.02883	0.976501	0.99323	1.01288	1.03147	1.11708	1.19028	1.24281	1.29115
		62	0.524393	0.557648	0.594127	0.643933	0.590228	0.546916	0.522015	0.508397	0.500503	0.512602	0.528112	0.556379	0.582786	0.615115	0.637599	0.659279	0.670815	0.672316	0.679732	0.716585	0.751429	0.777417	0.81239	0.839891	0.843968	0.864474	0.88521	0.909887	0.935351	0.948045	0.94716	0.971334	0.987691	1.03035	1.09663	1.14101	1.14902	1.18324	1.10846	1.02771	0.990105	0.978335	0.965209	1.02814	1.08958	1.14005	1.18824
		63	0.632271	0.590719	0.630926	0.673031	0.706006	0.683845	0.654379	0.671698	0.701816	0.705677	0.726238	0.733102	0.729117	0.719772	0.754137	0.780964	0.835045	0.874635	0.923731	0.969592	1.00169	1.03051	1.06394	1.08055	1.10444	1.12115	1.14242	1.16697	1.17937	1.17428	1.17425	1.19379	1.2014	1.2459	1.28398	1.3301	1.34849	1.38114	1.31324	1.28526	1.25949	1.24586	1.21941	1.28296	1.33079	1.37723	1.41122
		64	0.659024	0.61862	0.665059	0.701806	0.698434	0.663481	0.629772	0.620914	0.632955	0.658363	0.68196	0.711874	0.738567	0.77272	0.811665	0.85184	0.872945	0.888751	0.903539	0.922819	0.9474	0.980146	1.01975	1.05255	1.08198	1.11417	1.16551	1.21807	1.25313	1.28277	1.29618	1.30491	1.31269	1.34606	1.39206	1.42216	1.47613	1.53384	1.5013	1.46357	1.47279	1.46537	1.45864	1.53622	1.60684	1.66157	1.70125
		65	0.569676	0.610701	0.643867	0.635665	0.589094	0.551731	0.531465	0.521083	0.52795	0.560609	0.591883	0.639874	0.691012	0.750738	0.789298	0.826919	0.841742	0.861952	0.882237	0.901847	0.920748	0.98032	1.05831	1.12798	1.1612	1.17381	1.15703	1.18149	1.17503	1.20696	1.29222	1.36837	1.37888	1.371	1.39872	1.39501	1.37546	1.37027	1.34713	1.31832	1.31376	1.32708	1.3587	1.47114	1.54329	1.60295	1.67724
		66	1.52257	1.58035	1.63377	1.67549	1.69989	1.68352	1.60767	1.35452	1.08075	0.908724	0.773052	0.612882	0.599303	0.618279	0.543184	0.475374	0.473575	0.501268	0.540098	0.580909	0.631216	0.663676	0.701209	0.741676	0.774677	0.800799	0.841034	0.875729	0.900481	0.944431	0.99541	1.0676	1.14142	1.22084	1.28285	1.35842	1.39643	1.42286	1.37663	1.35203	1.32269	1.30501	1.29948	1.3718	1.42637	1.47073	1.52184
		67	1.52257	1.58035	1.63377	1.67549	1.69989	1.68352	1.60767	1.35452	1.08075	0.865295	0.732924	0.610905	0.619742	0.649749	0.620861	0.558579	0.514245	0.504666	0.517283	0.541715	0.558889	0.582924	0.608068	0.63564	0.658725	0.704795	0.758248	0.822151	0.877187	0.936872	0.979804	1.0178	1.05377	1.0925	1.13962	1.17065	1.19796	1.2175	1.18042	1.13848	1.12138	1.11909	1.11345	1.1667	1.21271	1.2508	1.26688
		68	1.59504	1.60973	1.42169	1.24642	1.05128	0.826384	0.651758	0.662352	0.666559	0.672592	0.699145	0.646328	0.612891	0.581911	0.579536	0.581152	0.596657	0.629588	0.657928	0.685171	0.715687	0.728857	0.740581	0.758556	0.784068	0.814037	0.867975	0.920879	0.970873	1.0298	1.09054	1.12571	1.13062	1.14341	1.15626	1.17275	1.19374	1.22737	1.18814	1.15337	1.13367	1.14872	1.16461	1.2489	1.33554	1.40921	1.44333
		69	1.77717	1.79375	1.78273	1.80766	1.89951	2.0238	1.82548	1.6069	1.27857	0.95259	0.637395	0.614573	0.592111	0.632817	0.618139	0.571488	0.565817	0.574057	0.590427	0.61328	0.634404	0.655813	0.68108	0.705123	0.721871	0.74382	0.778108	0.80431	0.845898	0.896738	0.940594	0.98496	1.03967	1.07948	1.1043	1.13871	1.15578	1.16952	1.10812	1.05876	1.01678	0.993012	0.96951	1.03	1.09838	1.15134	1.1955
		70	1.77717	1.79375	1.78273	1.80766	1.89951	2.0238	1.82548	1.6069	1.2997	1.00008	0.671078	0.650724	0.61449	0.619602	0.561683	0.510938	0.481183	0.480269	0.487997	0.499622	0.517864	0.537658	0.558042	0.579204	0.601063	0.62676	0.64821	0.666399	0.707347	0.763468	0.811964	0.870234	0.917167	0.943725	0.950185	0.97098	0.992936	1.03892	1.00597	0.97014	0.93389	0.890834	0.851007	0.890895	0.94893	1.00016	1.04901
		71	1.56339	1.35362	1.11156	0.869909	0.647598	0.586408	0.58584	0.579176	0.592791	0.534546	0.505321	0.509687	0.532422	0.553619	0.57456	0.604534	0.636146	0.66379	0.70078	0.75641	0.808957	0.852516	0.906611	0.960077	1.00975	1.05188	1.09656	1.11201	1.12455	1.13306	1.16211	1.17893	1.21183	1.23544	1.24725	1.22048	1.20859	1.21852	1.15413	1.11252	1.1146	1.15381	1.19103	1.32045	1.43036	1.5335	1.59083
		72	1.56339	1.35362	1.11156	0.887958	0.666153	0.600775	0.603878	0.595257	0.588276	0.526258	0.504302	0.510024	0.530545	0.54516	0.580713	0.618261	0.658565	0.718554	0.791755	0.866488	0.937636	0.999306	1.03064	1.05817	1.08456	1.10466	1.12176	1.16661	1.21549	1.26122	1.31447	1.36682	1.40593	1.45287	1.48109	1.49377	1.50645	1.50418	1.42161	1.36484	1.32959	1.31741	1.31819	1.38391	1.42607	1.46464	1.49296
		73	1.4056	1.3841	1.38499	1.45246	1.52028	1.52556	1.362	1.13254	0.865164	0.599797	0.458431	0.466935	0.474761	0.512257	0.567748	0.536898	0.52624	0.538092	0.572254	0.607977	0.652461	0.699553	0.737245	0.780357	0.819754	0.858781	0.896398	0.958922	1.00562	1.07845	1.15499	1.22482	1.26974	1.30015	1.2908	1.27048	1.23585	1.20927	1.1423	1.1177	1.1301	1.15761	1.18938	1.29554	1.37059	1.41068	1.44252
		74	1.96059	1.97846	2.00973	2.03243	2.02502	1.91958	1.93154	1.85	1.65563	1.32029	1.09926	0.817285	0.624448	0.52478	0.563131	0.576918	0.585101	0.542567	0.501656	0.481474	0.480634	0.46917	0.471509	0.479314	0.4858	0.495856	0.5134	0.531514	0.53634	0.555373	0.593239	0.630219	0.668863	0.729657	0.807347	0.86243	0.905907	0.961026	0.945139	0.897404	0.861134	0.831908	0.78808	0.821269	0.857457	0.886742	0.924736
		75	1.41041	1.05606	0.722457	0.490665	0.486473	0.535494	0.560992	0.578708	0.583718	0.535917	0.511894	0.526025	0.553191	0.595001	0.630702	0.670679	0.716519	0.762563	0.801611	0.847629	0.897824	0.932595	0.980949	1.03619	1.09051	1.11669	1.12737	1.124	1.12905	1.13352	1.14596	1.1531	1.17374	1.20616	1.26393	1.32834	1.4156	1.47105	1.41364	1.36292	1.33421	1.30556	1.30264	1.38598	1.44683	1.49026	1.53347
		76	NaN	NaN	NaN	NaN	NaN	NaN	NaN	NaN	NaN	NaN	NaN	NaN	NaN	NaN	NaN	NaN	NaN	0.409612	0.498741	0.523136	0.522933	0.524228	0.474529	0.451853	0.438125	0.454052	0.466996	0.464954	0.474566	0.493398	0.524993	0.565932	0.628756	0.715141	0.804553	0.852051	0.872193	0.888338	0.847268	0.809867	0.79078	0.818497	0.857345	0.928686	0.967385	1.02443	1.06526
		77	1.66422	1.41515	1.11863	0.918441	0.702815	0.697977	0.718946	0.733594	0.686488	0.618037	0.549586	0.497279	0.483957	0.495886	0.525615	0.551778	0.585882	0.621275	0.648918	0.678913	0.721716	0.764411	0.791149	0.818503	0.84769	0.858869	0.865389	0.885413	0.923609	0.955158	1.00562	1.05466	1.10325	1.14858	1.19967	1.23432	1.2814	1.31682	1.24621	1.19965	1.18236	1.16836	1.18351	1.29757	1.37605	1.42977	1.46069
		78	2.00658	2.0016	1.95775	1.87446	1.79007	1.74838	1.49157	1.25385	1.05465	0.876585	0.646823	0.597463	0.573311	0.557392	0.512641	0.508356	0.521088	0.547935	0.567155	0.576744	0.5962	0.630961	0.678497	0.753481	0.833724	0.875086	0.908599	0.947893	0.962259	0.972643	1.01036	1.05298	1.09142	1.14533	1.20006	1.26608	1.34559	1.40588	1.36325	1.33601	1.28886	1.22431	1.19466	1.25577	1.29494	1.32809	1.36706
		79	2.00658	2.0016	1.95775	1.87446	1.79007	1.74838	1.49157	1.25385	1.06168	0.895119	0.687352	0.654866	0.646076	0.630937	0.571038	0.518533	0.506646	0.518379	0.529992	0.535846	0.559223	0.581227	0.607523	0.646494	0.697291	0.73003	0.758248	0.777177	0.790489	0.793916	0.816167	0.839805	0.872141	0.90556	0.972983	1.04263	1.10938	1.16788	1.16112	1.14776	1.12025	1.09076	1.06873	1.10969	1.13804	1.17947	1.21375
		80	1.79873	1.8729	1.94723	1.90858	1.67094	1.41023	1.13885	0.826333	0.662143	0.686904	0.691058	0.682335	0.689713	0.634787	0.565797	0.55539	0.577417	0.615669	0.68102	0.759228	0.83816	0.922523	0.983152	1.03169	1.04459	1.06293	1.06608	1.09346	1.12085	1.19186	1.24205	1.28674	1.32132	1.35804	1.38765	1.41877	1.44207	1.46509	1.40116	1.34126	1.30259	1.2908	1.28506	1.37404	1.44075	1.49389	1.53946
		81	0.890753	0.648523	0.608148	0.617969	0.636265	0.628969	0.600702	0.560601	0.530843	0.531382	0.557347	0.589029	0.614225	0.656983	0.68818	0.71542	0.749602	0.776148	0.80244	0.853576	0.915597	0.965089	1.03471	1.08289	1.11203	1.14791	1.19508	1.24815	1.31211	1.39485	1.4388	1.47382	1.41102	1.37331	1.37041	1.39579	1.41567	1.4769	1.448	1.41005	1.40867	1.40743	1.45575	1.56916	1.63524	1.64549	1.66
		82	0.890753	0.673561	0.623414	0.655707	0.711666	0.736823	0.712001	0.701336	0.666961	0.641074	0.622525	0.618645	0.614643	0.612586	0.626015	0.645905	0.681803	0.703536	0.731683	0.76079	0.789893	0.79915	0.824027	0.844386	0.860796	0.896925	0.955736	1.02467	1.09806	1.16708	1.23057	1.27547	1.28659	1.29284	1.29282	1.28166	1.26788	1.27973	1.20243	1.16361	1.16281	1.16117	1.16763	1.28417	1.35741	1.39539	1.43747
		83	1.44936	1.17848	0.841105	0.565061	0.546977	0.596945	0.667953	0.719171	0.726523	0.712269	0.67851	0.637945	0.622351	0.62634	0.64383	0.655336	0.660055	0.678163	0.703022	0.731913	0.764722	0.808015	0.848388	0.893991	0.942473	1.00405	1.04604	1.09682	1.14054	1.16177	1.17142	1.19789	1.21552	1.26078	1.32496	1.39225	1.43945	1.5048	1.3877	1.30911	1.26428	1.25169	1.22534	1.38234	1.49643	1.56705	1.60169
		84	1.26668	1.25554	1.31065	1.39897	1.50029	1.65294	1.74929	1.81408	1.64004	1.41853	1.18505	0.988536	0.797181	0.786528	0.77184	0.749982	0.700513	0.653919	0.638601	0.647884	0.686267	0.736171	0.789333	0.853137	0.93552	0.980703	1.02061	1.04414	1.06475	1.0777	1.10575	1.12676	1.17275	1.21789	1.26333	1.31556	1.36878	1.40696	1.35017	1.28646	1.22964	1.1949	1.18821	1.27114	1.36934	1.45541	1.50586
		85	1.26668	1.25554	1.31065	1.39897	1.50029	1.65294	1.74929	1.81408	1.64004	1.41853	1.11429	0.895464	0.680512	0.646538	0.609032	0.642638	0.603439	0.555658	0.559225	0.598463	0.644179	0.695494	0.757688	0.788455	0.792036	0.805265	0.832606	0.859745	0.913517	0.991843	1.06811	1.1271	1.20353	1.24864	1.27054	1.26395	1.25566	1.26457	1.19716	1.13126	1.10426	1.08649	1.0447	1.11008	1.18981	1.26081	1.334
		86	0.794557	0.654492	0.617698	0.653086	0.598279	0.574746	0.590866	0.618756	0.655363	0.702668	0.739954	0.781061	0.816836	0.851091	0.879617	0.924045	0.943417	0.964055	1.00049	1.05322	1.08603	1.12213	1.17889	1.22389	1.22544	1.24703	1.2628	1.27997	1.31381	1.37848	1.42518	1.48755	1.51911	1.55264	1.56198	1.57827	1.5959	1.63757	1.56126	1.5204	1.4998	1.50159	1.48897	1.57527	1.64294	1.70398	1.74472
		87	1.65359	1.62228	1.61166	1.67292	1.78926	1.61541	1.41622	1.17857	0.888893	0.625679	0.619721	0.641062	0.685856	0.714217	0.662828	0.615138	0.573269	0.554462	0.557898	0.593278	0.639551	0.680335	0.713591	0.740855	0.756923	0.782129	0.808923	0.829224	0.857048	0.8928	0.920538	0.946989	0.97735	1.01255	1.0297	1.04639	1.07529	1.12673	1.10777	1.11331	1.13602	1.15983	1.1689	1.24086	1.30088	1.3496	1.37325
		88	1.65359	1.62228	1.61166	1.67292	1.78926	1.61541	1.41622	1.17857	0.888893	0.601105	0.591033	0.597351	0.632918	0.655506	0.642055	0.62577	0.618218	0.627095	0.657031	0.688856	0.71646	0.745073	0.767714	0.786269	0.806924	0.827706	0.853061	0.880085	0.924637	0.980553	1.03851	1.09567	1.15567	1.19751	1.22803	1.24946	1.27674	1.27656	1.18291	1.09768	1.07347	1.06525	1.10403	1.23924	1.39924	1.4919	1.56546
		89	1.52086	1.51917	1.56348	1.61978	1.68148	1.73235	1.73939	1.74948	1.72079	1.73683	1.53098	1.32523	1.05864	0.903461	0.688983	0.677641	0.680181	0.710918	0.665155	0.616203	0.603139	0.611235	0.64431	0.686682	0.717263	0.747237	0.772498	0.785494	0.794703	0.84836	0.887941	0.931541	0.944727	0.967322	0.953761	0.959239	0.966696	1.01082	0.978164	0.964901	0.947693	0.943192	0.93962	1.01151	1.08121	1.15619	1.22096
		90	1.80162	1.81282	1.75474	1.69903	1.57656	1.38949	1.38733	1.45629	1.57122	1.72066	1.83727	1.61735	1.34958	1.03304	0.782785	0.563607	0.602519	0.634266	0.663591	0.597898	0.524183	0.483414	0.476553	0.498772	0.534752	0.569537	0.624383	0.66092	0.693896	0.743679	0.801188	0.856747	0.916699	0.970888	0.97112	0.97029	0.977129	0.983952	0.953261	0.969336	1.00451	1.0276	1.06333	1.15093	1.23781	1.29616	1.33595
		91	1.26659	1.02352	0.83099	0.618193	0.594788	0.581085	0.58343	0.508814	0.450602	0.419773	0.405997	0.398868	0.401144	0.411998	0.425554	0.429134	0.431385	0.43036	0.421094	0.403371	0.38991	0.375676	0.359645	0.345558	0.342972	0.34334	0.349264	0.353418	0.360818	0.363456	0.373189	0.390875	0.435005	0.490703	0.561535	0.6084	0.654098	0.693821	0.701213	0.68627	0.703041	0.71708	0.719416	0.746596	0.786822	0.818635	0.849085
		92	1.26659	1.1024	0.912783	0.692467	0.659834	0.631853	0.549494	0.470453	0.428838	0.425483	0.433022	0.442344	0.460079	0.469375	0.467194	0.478434	0.487166	0.501116	0.517524	0.550314	0.57808	0.609081	0.638603	0.680862	0.70962	0.732004	0.760697	0.783393	0.799779	0.833385	0.86652	0.914672	0.96883	1.01341	1.06916	1.1023	1.1131	1.12669	1.07584	1.01581	1.01334	1.02034	1.02959	1.11179	1.18444	1.22062	1.26424
		93	1.56667	1.55576	1.5691	1.58147	1.42238	1.21063	0.988857	0.798527	0.622533	0.62212	0.640868	0.640189	0.567164	0.497926	0.465726	0.469452	0.50097	0.543081	0.574353	0.614192	0.646425	0.643565	0.660371	0.683643	0.698656	0.720841	0.763588	0.799334	0.820502	0.845921	0.866692	0.880369	0.885294	0.926704	0.973346	1.01951	1.0673	1.08944	1.02018	0.969125	0.951326	0.961606	1.01073	1.13935	1.24246	1.30682	1.35962
		94	1.73007	1.77429	1.80042	1.83363	1.84312	1.81678	1.82091	1.77975	1.7219	1.67485	1.48355	1.21362	0.982468	0.748276	0.598148	0.605585	0.647592	0.674747	0.698418	0.618822	0.539252	0.476207	0.447526	0.444436	0.466901	0.501044	0.540406	0.581165	0.63163	0.672278	0.711014	0.754206	0.795495	0.825076	0.857785	0.89587	0.933111	0.976159	0.967797	0.966064	0.966394	0.974075	0.974025	1.03202	1.08865	1.14706	1.18864
		95	1.52975	1.48204	1.44603	1.41998	1.39877	1.41343	1.43883	1.43866	1.47399	1.54768	1.61037	1.48621	1.28463	1.05791	0.802671	0.576489	0.528711	0.556686	0.561602	0.554474	0.500935	0.480618	0.471563	0.471753	0.475191	0.476875	0.490353	0.514402	0.551794	0.601067	0.644999	0.68033	0.711368	0.742472	0.790581	0.842682	0.903575	0.972401	0.963171	0.936925	0.928175	0.910758	0.881266	0.944699	1.00832	1.07087	1.1494
		96	1.52975	1.48204	1.44603	1.41998	1.39877	1.41343	1.43883	1.43866	1.47399	1.54768	1.61037	1.48621	1.28463	1.05791	0.841231	0.596883	0.552061	0.575108	0.581038	0.536789	0.504822	0.480761	0.476417	0.48385	0.487104	0.508904	0.532496	0.559896	0.601358	0.646823	0.682778	0.726012	0.771481	0.809504	0.856758	0.903702	0.946483	0.984829	0.969766	0.968341	0.958819	0.949532	0.946019	1.0143	1.06974	1.13647	1.20579
		97	0.839863	0.624728	0.620223	0.640417	0.663715	0.613141	0.588375	0.571393	0.563524	0.581881	0.607631	0.619892	0.641562	0.658273	0.652538	0.672741	0.696811	0.72127	0.762112	0.81583	0.838076	0.869415	0.918772	0.968688	1.0389	1.12084	1.17939	1.22092	1.24828	1.27039	1.28751	1.32816	1.35607	1.38985	1.41345	1.42361	1.44691	1.48698	1.4138	1.36532	1.34915	1.30584	1.25577	1.317	1.36025	1.39156	1.42242
		98	0.769046	0.554986	0.543122	0.552961	0.580584	0.607324	0.571217	0.548875	0.532344	0.517526	0.50744	0.497282	0.489958	0.49333	0.496573	0.496804	0.503898	0.515051	0.531609	0.542641	0.56096	0.586546	0.611838	0.641001	0.672692	0.710323	0.744601	0.782211	0.812897	0.852157	0.87612	0.900163	0.92963	0.967482	1.00138	1.04295	1.08224	1.12265	1.09278	1.06801	1.06324	1.06555	1.06479	1.1281	1.19028	1.24416	1.28316
		99	1.57215	1.51591	1.46678	1.47778	1.46224	1.47691	1.52024	1.52901	1.53818	1.59334	1.67919	1.60499	1.46219	1.25441	1.05173	0.806813	0.718498	0.689838	0.69463	0.665379	0.63323	0.609909	0.604695	0.616504	0.63872	0.680748	0.718908	0.723879	0.748805	0.769434	0.776741	0.794615	0.81493	0.852079	0.880489	0.926147	0.966614	1.04881	1.03438	1.0234	1.00369	0.983335	0.962377	1.00866	1.06952	1.12765	1.18185
		100	1.57215	1.51591	1.46678	1.47778	1.46224	1.47691	1.52024	1.52901	1.53818	1.59334	1.67919	1.60499	1.46219	1.28112	1.07992	0.830403	0.718473	0.674413	0.651119	0.627627	0.608082	0.606371	0.621648	0.654721	0.679898	0.70379	0.733987	0.765416	0.778748	0.78754	0.803466	0.814194	0.8285	0.876544	0.915583	0.972384	1.0338	1.09354	1.05696	1.04761	1.02395	1.01111	0.997962	1.06329	1.11748	1.15931	1.19504
		101	1.6099	1.6539	1.49614	1.3315	1.10042	0.951041	0.733161	0.705019	0.658773	0.660313	0.581976	0.520536	0.493671	0.4929	0.499102	0.505483	0.511291	0.518823	0.53716	0.558064	0.58001	0.607864	0.635495	0.660181	0.693498	0.726209	0.751865	0.786245	0.832021	0.87411	0.934157	0.996025	1.04848	1.08037	1.09189	1.10427	1.11724	1.13369	1.11161	1.12019	1.11981	1.13932	1.17361	1.25647	1.33158	1.38568	1.42492
		102	1.6099	1.6539	1.49614	1.3315	1.14829	0.990151	0.764845	0.745121	0.720121	0.69151	0.64139	0.602082	0.587096	0.592913	0.615893	0.637304	0.633296	0.620268	0.600406	0.58753	0.582182	0.614653	0.652576	0.689908	0.716785	0.752342	0.784237	0.823773	0.863924	0.898987	0.917117	0.932077	0.949906	0.977471	0.996492	1.01832	1.03098	1.04104	1.01233	1.0146	1.01709	1.01612	1.01789	1.05017	1.07643	1.09786	1.12572
		103	1.45273	1.20255	0.999205	0.836201	0.575984	0.476289	0.4454	0.431706	0.363806	0.353665	0.372519	0.409347	0.436433	0.458441	0.479397	0.494172	0.510043	0.535566	0.584968	0.624657	0.655815	0.684347	0.720156	0.744229	0.777208	0.820688	0.867397	0.895	0.925119	0.963552	0.996311	1.01864	1.04684	1.06972	1.0822	1.08619	1.09176	1.08191	1.00965	0.941254	0.895427	0.871843	0.869464	0.935028	0.995372	1.04825	1.07966
		104	1.54228	1.63772	1.65204	1.61238	1.58803	1.52779	1.43858	1.34818	1.31834	1.26731	1.34055	1.47775	1.37721	1.19176	0.985899	0.816085	0.569271	0.563359	0.598833	0.64394	0.583811	0.574692	0.554417	0.558106	0.587839	0.619982	0.655824	0.70683	0.749409	0.80337	0.868875	0.906358	0.939961	0.98063	1.00897	1.01934	1.05642	1.10968	1.09532	1.08404	1.09357	1.10237	1.09735	1.15751	1.22463	1.28526	1.32998
		105	1.54228	1.63772	1.65204	1.61238	1.58803	1.52779	1.43858	1.34818	1.31834	1.26731	1.34055	1.47775	1.37721	1.19176	0.98089	0.811974	0.592071	0.573497	0.60923	0.66542	0.602476	0.556323	0.560671	0.548643	0.544855	0.550145	0.557358	0.556394	0.60078	0.624818	0.656178	0.690574	0.747866	0.781377	0.841191	0.888721	0.931436	0.937162	0.912038	0.889055	0.874772	0.875474	0.899545	0.983916	1.07571	1.17711	1.25491
		106	1.65582	1.58343	1.46538	1.36069	1.35368	1.39135	1.42599	1.48168	1.5049	1.50507	1.47127	1.41068	1.41177	1.48793	1.36372	1.18134	0.978546	0.833409	0.61395	0.576159	0.594374	0.623754	0.544265	0.505245	0.488953	0.477083	0.481271	0.494424	0.511373	0.524598	0.543071	0.567943	0.601751	0.650369	0.707928	0.787489	0.891276	1.00642	1.0163	1.00632	0.980206	0.930441	0.869509	0.894862	0.945765	0.996843	1.03913
		107	1.78439	1.49069	1.18958	0.884919	0.562915	0.509187	0.524229	0.538758	0.506653	0.509236	0.516784	0.508004	0.512517	0.534035	0.572769	0.62072	0.671892	0.713051	0.743838	0.750342	0.72881	0.683283	0.627068	0.564472	0.50569	0.455543	0.417379	0.388914	0.37046	0.358924	0.351144	0.349036	0.359507	0.38864	0.444883	0.516303	0.597265	0.680142	0.712832	0.716182	0.716212	0.709211	0.698864	0.719909	0.754492	0.785119	0.819983
		108	0.826891	0.785599	0.740471	0.652909	0.571186	0.49949	0.448186	0.430316	0.416838	0.406547	0.390928	0.381269	0.365897	0.35988	0.354888	0.356635	0.362553	0.377145	0.403617	0.439541	0.480273	0.525654	0.569896	0.61613	0.659887	0.712565	0.768192	0.829949	0.871651	0.912354	0.955838	0.991807	1.01745	1.05041	1.10246	1.16012	1.22506	1.28715	1.24433	1.19207	1.11969	1.04404	0.977697	1.02393	1.0679	1.12758	1.22077
		109	1.77212	1.77277	1.80133	1.81034	1.84916	1.89255	1.92167	1.69158	1.47954	1.24394	0.961998	0.683452	0.693279	0.693129	0.697244	0.716202	0.746673	0.730854	0.712989	0.711486	0.733971	0.764634	0.805266	0.856654	0.902976	0.934088	0.971773	1.00835	1.02871	1.04057	1.07343	1.11006	1.14952	1.2105	1.27154	1.3354	1.38538	1.42942	1.3558	1.31254	1.26923	1.23716	1.2165	1.31119	1.39284	1.4504	1.54261
		110	1.77212	1.77277	1.80133	1.81034	1.84916	1.89255	1.92167	1.69158	1.47954	1.24394	0.961998	0.657154	0.67349	0.679982	0.675018	0.686323	0.733351	0.70843	0.676884	0.687068	0.721781	0.76379	0.799028	0.823511	0.83388	0.858581	0.880002	0.897119	0.924273	0.953643	0.979138	1.01177	1.04759	1.08757	1.13036	1.16525	1.20357	1.24673	1.20836	1.19115	1.18997	1.19486	1.20858	1.30365	1.38333	1.43627	1.51166
		111	1.68948	1.69668	1.71955	1.70158	1.61336	1.39968	1.18361	0.932809	0.763741	0.594862	0.564912	0.55287	0.538465	0.47917	0.456361	0.448966	0.459327	0.492151	0.530436	0.571508	0.61352	0.643031	0.674599	0.696268	0.731657	0.777377	0.839347	0.88619	0.913389	0.910083	0.927206	0.938232	0.968506	1.01578	1.0745	1.10741	1.1242	1.14721	1.13131	1.14372	1.16397	1.18592	1.20312	1.26332	1.2911	1.30675	1.35947
		112	1.68868	1.70922	1.71011	1.76314	1.81947	1.88873	1.93448	1.99046	2.05677	2.09671	1.86068	1.59006	1.3022	0.958156	0.659525	0.632771	0.622718	0.610331	0.617769	0.609187	0.603936	0.612543	0.637725	0.667704	0.679381	0.683712	0.68947	0.701362	0.691854	0.686412	0.698284	0.712085	0.728505	0.771866	0.818129	0.889893	0.949281	1.04847	1.04949	1.0591	1.03475	1.03985	1.01167	1.0802	1.15461	1.21008	1.26753
		113	0.881995	0.715223	0.684534	0.698212	0.683127	0.623219	0.566651	0.549142	0.541226	0.542675	0.565329	0.593634	0.649984	0.714746	0.787409	0.847693	0.914882	0.937086	0.946852	0.965529	1.01298	1.07017	1.13334	1.19563	1.23121	1.25777	1.26311	1.27848	1.28607	1.31853	1.3084	1.27848	1.26284	1.25902	1.25367	1.26728	1.31522	1.33523	1.30821	1.31244	1.35992	1.42066	1.49567	1.60491	1.69598	1.74449	1.82598
		114	NaN	NaN	NaN	NaN	NaN	NaN	NaN	NaN	NaN	NaN	NaN	0.509282	0.540346	0.625676	0.63829	0.664591	0.631343	0.581252	0.555802	0.554724	0.562358	0.56101	0.556886	0.551923	0.54412	0.537057	0.541052	0.550295	0.567028	0.582996	0.595536	0.601886	0.603281	0.605259	0.613924	0.625838	0.646637	0.670536	0.666346	0.659412	0.653166	0.644963	0.640643	0.666008	0.693895	0.729954	0.760883
		115	NaN	NaN	NaN	NaN	NaN	NaN	NaN	NaN	NaN	NaN	NaN	0.509282	0.448184	0.587592	0.611984	0.655251	0.681514	0.627443	0.615176	0.614887	0.617625	0.62826	0.63568	0.63554	0.648066	0.662233	0.680583	0.708474	0.737421	0.767332	0.802093	0.834552	0.858622	0.891212	0.926938	0.96548	0.99614	1.03711	1.02754	1.02292	1.03485	1.06185	1.08721	1.17182	1.25342	1.31428	1.41231
		116	1.55236	1.39192	1.09561	0.86747	0.721001	0.585634	0.593046	0.596186	0.59555	0.538404	0.466802	0.414095	0.389875	0.387734	0.405289	0.447944	0.514399	0.589595	0.660865	0.724497	0.811029	0.880682	0.945466	0.994973	1.05076	1.08254	1.10966	1.10869	1.10097	1.08312	1.04944	1.01019	1.01517	1.01569	1.02338	0.993418	0.99	0.979811	0.980648	0.999995	1.0711	1.14842	1.21721	1.29544	1.34273	1.3877	1.44046
		117	1.61582	1.31492	1.07565	0.776921	0.639632	0.651188	0.70293	0.677019	0.641827	0.641339	0.647996	0.655603	0.670972	0.697886	0.713638	0.728085	0.761152	0.806392	0.862583	0.911544	0.968986	1.01753	1.04573	1.09092	1.17033	1.25862	1.3397	1.43797	1.51586	1.5839	1.63582	1.65551	1.6591	1.64108	1.60398	1.55434	1.54125	1.52633	1.45261	1.41872	1.42678	1.45114	1.47992	1.57829	1.6302	1.66889	1.76026
		118	1.89801	1.89926	1.88861	1.87872	1.88445	1.9014	1.90101	1.86955	1.85956	1.85299	1.6212	1.3942	1.15063	0.856724	0.642501	0.669018	0.65472	0.653645	0.675541	0.605616	0.523985	0.493382	0.496177	0.498225	0.502154	0.509184	0.513058	0.525021	0.537797	0.544591	0.544622	0.546896	0.549425	0.567426	0.604838	0.66317	0.701274	0.744589	0.752505	0.74852	0.731792	0.73794	0.737581	0.775233	0.822267	0.868381	0.925365
		119	1.07054	0.851686	0.673733	0.595677	0.607872	0.622511	0.585195	0.544084	0.54918	0.551411	0.564794	0.572818	0.585153	0.615533	0.654172	0.697819	0.735592	0.77659	0.795543	0.829607	0.850978	0.883695	0.930114	0.990633	1.04165	1.07837	1.14239	1.18339	1.20495	1.20768	1.22588	1.1982	1.18703	1.18913	1.1792	1.19085	1.2249	1.25841	1.1878	1.17364	1.1396	1.11689	1.09276	1.17042	1.22766	1.27836	1.33602
		120	1.07054	0.869092	0.68657	0.591589	0.58645	0.590501	0.529455	0.491087	0.499333	0.516764	0.546953	0.568943	0.602392	0.641766	0.674743	0.700744	0.728656	0.749052	0.770633	0.807275	0.825825	0.862693	0.924942	0.996184	1.06218	1.11728	1.17066	1.2032	1.23464	1.22914	1.27293	1.32123	1.34593	1.35395	1.38571	1.40061	1.42341	1.46174	1.41317	1.40178	1.36672	1.32783	1.28061	1.3124	1.30883	1.37042	1.43382
		121	1.74312	1.7603	1.74495	1.66898	1.62118	1.3952	1.13567	0.909821	0.761021	0.644387	0.650762	0.641414	0.640608	0.620303	0.575797	0.533724	0.522308	0.532931	0.544042	0.556745	0.592817	0.635412	0.680385	0.732145	0.77649	0.822846	0.873912	0.915686	0.947765	0.970583	1.0045	1.03334	1.09374	1.13397	1.1833	1.21045	1.23743	1.24159	1.18526	1.13425	1.10314	1.06589	1.03155	1.08929	1.1448	1.1862	1.25278
		122	1.5872	1.60899	1.37355	1.12545	0.844757	0.594582	0.391758	0.448119	0.496482	0.562946	0.577661	0.565531	0.538614	0.533143	0.553334	0.583066	0.625421	0.672462	0.709547	0.75714	0.812219	0.834311	0.861118	0.87984	0.899852	0.928303	0.989494	1.02557	1.07918	1.11969	1.12332	1.11244	1.0955	1.08319	1.07049	1.08935	1.1001	1.12322	1.08288	1.04768	1.02616	1.05223	1.09341	1.19434	1.28483	1.33923	1.42068
		123	1.38916	1.38151	1.42939	1.4569	1.49638	1.51057	1.53887	1.5569	1.58224	1.61285	1.65471	1.67166	1.63028	1.48663	1.25163	1.00157	0.800864	0.622651	0.557095	0.544488	0.540626	0.499345	0.50585	0.53253	0.593045	0.623086	0.656823	0.675589	0.686351	0.687548	0.701977	0.712507	0.749007	0.793649	0.864183	0.96403	1.05117	1.11003	1.09396	1.06424	1.01854	0.99912	0.999795	1.08159	1.15062	1.21742	1.28452
		124	1.38916	1.38151	1.42939	1.4569	1.49638	1.51057	1.53887	1.5569	1.58224	1.61285	1.65471	1.67166	1.63028	1.48663	1.25163	0.986996	0.798602	0.645905	0.577848	0.585565	0.59765	0.535505	0.501124	0.517456	0.522365	0.54042	0.568734	0.59356	0.611984	0.650832	0.680207	0.713487	0.749183	0.790669	0.83823	0.881073	0.932463	0.993179	0.968618	0.948037	0.953803	0.955269	0.941288	1.02077	1.0846	1.13308	1.18199
		125	1.49801	1.52361	1.592	1.65466	1.67911	1.51489	1.29388	1.10063	0.9115	0.743056	0.706558	0.704351	0.643908	0.588741	0.554537	0.551011	0.557715	0.574497	0.591342	0.612758	0.637391	0.659545	0.690909	0.714062	0.744526	0.773382	0.816973	0.843743	0.877879	0.908056	0.941335	0.98204	1.03276	1.07689	1.12297	1.15273	1.15046	1.1446	1.10402	1.084	1.09029	1.11495	1.14442	1.20806	1.27038	1.32867	1.40304
		126	0.656461	0.529777	0.474579	0.474951	0.509014	0.528979	0.524388	0.528062	0.513266	0.53141	0.553662	0.576741	0.618053	0.669795	0.714746	0.754349	0.796434	0.817998	0.807365	0.790999	0.804433	0.803784	0.824966	0.875039	0.929729	0.940479	0.963452	0.992386	1.05148	1.12921	1.22228	1.285	1.32826	1.32437	1.30211	1.26478	1.25837	1.28376	1.28513	1.3205	1.34125	1.37214	1.38209	1.40815	1.37321	1.37749	1.38376
		127	1.32272	1.25349	1.25533	1.25037	1.2788	1.32442	1.38984	1.42727	1.36196	1.18571	0.978195	0.794648	0.675405	0.640301	0.65496	0.67732	0.680097	0.606573	0.535846	0.521499	0.504885	0.502517	0.538537	0.59766	0.648871	0.700856	0.748162	0.77456	0.803045	0.813514	0.83136	0.867514	0.91037	0.932329	0.976674	1.04872	1.11748	1.18348	1.15552	1.15417	1.13134	1.11117	1.09366	1.18083	1.24527	1.29977	1.3352
		128	1.96505	1.9654	1.9881	2.00921	1.98076	1.96138	1.71708	1.48613	1.19397	0.992363	0.778988	0.770688	0.709648	0.716903	0.675615	0.638562	0.62928	0.660051	0.686291	0.701051	0.724158	0.748324	0.77036	0.781009	0.796837	0.793126	0.78918	0.78025	0.795437	0.83791	0.879744	0.932238	0.996381	1.04773	1.06441	1.10256	1.11522	1.14279	1.09856	1.08653	1.08751	1.11751	1.12588	1.21153	1.26744	1.31277	1.35082
		129	1.96505	1.9654	1.9881	2.00921	1.98076	1.96138	1.71708	1.48613	1.19397	0.980682	0.762727	0.759396	0.724921	0.737056	0.700672	0.66606	0.646614	0.647268	0.654682	0.663091	0.672172	0.689419	0.703172	0.727844	0.747986	0.774085	0.793064	0.850129	0.907674	0.987402	1.06608	1.13918	1.17151	1.19276	1.21659	1.22807	1.25555	1.26051	1.21129	1.16144	1.12203	1.0838	1.07872	1.14164	1.21142	1.26824	1.321
		130	0.80926	0.669608	0.598839	0.499701	0.538208	0.561542	0.575055	0.537276	0.524871	0.519419	0.530917	0.54926	0.567404	0.559744	0.555468	0.552023	0.569372	0.603362	0.638133	0.680296	0.722706	0.768928	0.795522	0.851406	0.920807	0.989309	1.06552	1.14583	1.2099	1.24904	1.26998	1.27547	1.27403	1.2974	1.30741	1.32352	1.32445	1.34248	1.25452	1.19829	1.14502	1.13495	1.1437	1.21241	1.27479	1.35785	1.40751
		131	1.85128	1.80439	1.72495	1.65738	1.59692	1.54823	1.52864	1.57821	1.62684	1.72102	1.55199	1.38416	1.15972	0.860959	0.542013	0.572369	0.556202	0.536518	0.583023	0.607096	0.546558	0.523072	0.534254	0.562276	0.586093	0.609834	0.649492	0.677035	0.702691	0.735753	0.785316	0.818207	0.843192	0.886303	0.926442	0.963855	1.00466	1.04056	1.01611	1.00291	0.995531	0.985417	1.00056	1.06734	1.13135	1.18587	1.24142
		132	1.85128	1.80439	1.72495	1.65738	1.59692	1.54823	1.52864	1.57821	1.62684	1.72102	1.55199	1.38416	1.15972	0.913724	0.658803	0.680472	0.661302	0.640339	0.637851	0.590363	0.527084	0.497111	0.492803	0.501237	0.521884	0.55125	0.583997	0.623923	0.652146	0.681339	0.708133	0.731363	0.742344	0.76584	0.806511	0.868311	0.920485	0.990554	1.00239	0.997863	0.978431	0.997143	1.00311	1.05822	1.10438	1.16814	1.19941
		133	NaN	NaN	NaN	NaN	NaN	NaN	NaN	NaN	NaN	1.95579	1.83744	1.56459	1.31362	1.10768	0.953509	0.778726	0.771951	0.744242	0.67245	0.612435	0.586119	0.584052	0.598951	0.62462	0.647347	0.658893	0.674763	0.691142	0.721863	0.755656	0.800662	0.844828	0.882286	0.927011	0.965615	1.00273	1.03983	1.09246	1.06462	1.04694	1.034	1.03729	1.05107	1.13776	1.20132	1.26847	1.3124
		134	1.53472	1.54247	1.56791	1.40388	1.22387	1.08937	0.924313	0.71034	0.660791	0.639574	0.597506	0.583658	0.581083	0.597581	0.619332	0.636732	0.638322	0.639811	0.630114	0.619814	0.617812	0.627077	0.642775	0.669678	0.699997	0.723626	0.751351	0.766487	0.775728	0.790753	0.810972	0.833463	0.859531	0.903075	0.933529	0.962142	0.977274	0.986285	0.933296	0.896086	0.872561	0.859724	0.859068	0.904746	0.942456	0.970352	0.994911
		135	1.59472	1.58855	1.553	1.52814	1.49026	1.4495	1.43159	1.37156	1.40973	1.48764	1.55215	1.56861	1.63927	1.45039	1.19542	0.949309	0.733099	0.575624	0.55852	0.576288	0.594957	0.614134	0.568509	0.545998	0.548931	0.566176	0.583279	0.599042	0.621446	0.652397	0.662485	0.674201	0.69998	0.740075	0.776258	0.826328	0.873395	0.907016	0.864102	0.853233	0.85088	0.870486	0.898271	0.989175	1.05017	1.10984	1.15522
		136	1.59472	1.58855	1.553	1.52814	1.49026	1.4495	1.43159	1.37156	1.40973	1.48764	1.55215	1.56861	1.63927	1.45039	1.19542	0.949309	0.802849	0.659555	0.648147	0.664878	0.675	0.609544	0.532311	0.494244	0.486338	0.495656	0.519521	0.548168	0.570612	0.599671	0.633079	0.665141	0.699885	0.74208	0.773607	0.800614	0.825223	0.877362	0.835115	0.828488	0.838586	0.857028	0.847892	0.940215	1.01643	1.07892	1.1386
		137	1.38953	1.41902	1.46413	1.54305	1.56855	1.58391	1.60208	1.44392	1.19689	0.978204	0.805803	0.62172	0.597088	0.635526	0.658359	0.624239	0.591569	0.573188	0.559867	0.555574	0.554296	0.557347	0.567351	0.583829	0.605301	0.634645	0.678301	0.717235	0.751955	0.791712	0.828365	0.845796	0.866711	0.902194	0.938959	0.962224	0.991388	1.01328	0.963534	0.941217	0.941134	0.95159	0.969798	1.05121	1.1066	1.1434	1.16301
		138	1.38953	1.41902	1.46413	1.54305	1.56855	1.58391	1.60208	1.45811	1.21108	0.994616	0.83174	0.652271	0.60035	0.621375	0.6377	0.588701	0.548348	0.541254	0.549387	0.554926	0.562934	0.580842	0.609539	0.639892	0.672466	0.703809	0.736847	0.76701	0.809074	0.867282	0.933792	0.999279	1.04943	1.10559	1.14174	1.17499	1.19143	1.20929	1.13249	1.09324	1.06263	1.04799	1.04801	1.12604	1.1796	1.212	1.23583
		139	1.51489	1.51829	1.52222	1.50637	1.52939	1.54022	1.56182	1.57906	1.59829	1.59414	1.6006	1.65952	1.49495	1.30029	1.08709	0.9076	0.686122	0.665588	0.637294	0.631605	0.575334	0.526919	0.50345	0.504538	0.514364	0.512241	0.50914	0.516638	0.518192	0.525968	0.553411	0.586972	0.613625	0.647985	0.674516	0.692999	0.709397	0.759108	0.747838	0.776612	0.813874	0.854209	0.869021	0.948358	1.0196	1.09306	1.16132
		140	1.62429	1.40217	1.19021	0.957311	0.716801	0.716312	0.74512	0.740509	0.713554	0.670175	0.679374	0.724787	0.783663	0.821405	0.860396	0.900911	0.923972	0.939469	0.979381	1.028	1.05932	1.1118	1.15577	1.19566	1.24274	1.2909	1.31616	1.35726	1.39206	1.43494	1.46238	1.51791	1.55546	1.5952	1.58415	1.57699	1.53221	1.49608	1.39713	1.3569	1.34097	1.36564	1.36797	1.42429	1.44423	1.45587	1.43844
		141	1.49827	1.53751	1.55533	1.58863	1.62001	1.64487	1.55644	1.34872	1.121	0.880578	0.709322	0.595239	0.592676	0.591326	0.585799	0.513633	0.46884	0.445326	0.435381	0.431923	0.432394	0.44746	0.470624	0.520469	0.578483	0.630034	0.664957	0.697025	0.704164	0.708255	0.729255	0.749745	0.766994	0.802826	0.842742	0.875203	0.913073	0.96662	0.934078	0.923415	0.920028	0.927044	0.923235	0.989937	1.03728	1.08717	1.12812
		142	NaN	NaN	NaN	NaN	NaN	NaN	NaN	1.43584	1.58581	1.67294	1.74491	1.81574	1.85666	1.87638	1.66692	1.46446	1.17967	0.875686	0.649974	0.645214	0.61543	0.641507	0.658976	0.61524	0.565185	0.564652	0.579474	0.618313	0.672807	0.737126	0.769378	0.794741	0.813076	0.839749	0.875691	0.924836	0.973196	1.01596	0.992609	0.967972	0.956705	0.9497	0.950935	1.01614	1.07195	1.12233	1.16918
		143	NaN	NaN	NaN	NaN	NaN	NaN	NaN	1.43584	1.58581	1.67294	1.74491	1.81574	1.85666	1.87638	1.66612	1.46365	1.17887	0.88019	0.676496	0.688129	0.673353	0.692438	0.708371	0.642898	0.5854	0.553545	0.55939	0.580016	0.621231	0.668286	0.718722	0.764681	0.801908	0.835002	0.871788	0.904134	0.938554	0.972881	0.93986	0.909084	0.905051	0.909922	0.930458	1.03243	1.13076	1.21695	1.29078
		144	1.49472	1.5201	1.5691	1.69331	1.71734	1.45316	1.20015	0.946406	0.710733	0.548589	0.608402	0.63752	0.670164	0.618986	0.580155	0.580611	0.594039	0.600392	0.612868	0.630486	0.659228	0.715674	0.784626	0.85219	0.914782	0.949135	0.966217	0.955057	0.934029	0.916326	0.912005	0.906321	0.928641	0.967337	1.01612	1.06302	1.09287	1.09759	1.05412	1.01846	1.00364	1.01235	1.03355	1.1117	1.18213	1.23616	1.28796
		145	1.49472	1.5201	1.5691	1.69331	1.71734	1.45316	1.20015	0.940497	0.701369	0.541609	0.622996	0.684201	0.741371	0.717388	0.697778	0.698786	0.714071	0.747073	0.780496	0.811081	0.840566	0.860191	0.878952	0.88697	0.917573	0.939848	0.972387	0.99823	1.02958	1.03236	1.05198	1.0596	1.06713	1.0842	1.09072	1.09578	1.10464	1.10326	1.03477	1.02098	1.04053	1.06667	1.10704	1.21014	1.29031	1.31608	1.32297
		146	1.41463	1.45469	1.53815	1.52023	1.38264	1.2509	1.03505	0.772695	0.574917	0.520146	0.506211	0.502508	0.505477	0.517271	0.543102	0.579485	0.620866	0.638646	0.666381	0.69733	0.729291	0.765158	0.786582	0.815302	0.828332	0.857036	0.89673	0.978268	1.01991	1.09185	1.1129	1.11985	1.07323	1.06228	1.03023	1.04913	1.07656	1.1333	1.1285	1.14894	1.16491	1.18745	1.20777	1.27875	1.326	1.37358	1.39983
		147	0.827494	0.630062	0.649571	0.654756	0.653793	0.654806	0.600883	0.552708	0.538377	0.542826	0.543191	0.559572	0.580191	0.583315	0.593802	0.626914	0.69126	0.724983	0.764166	0.803741	0.846314	0.842294	0.872407	0.910284	0.931048	0.962206	0.988117	1.02363	1.05109	1.08155	1.07397	1.0906	1.08409	1.10157	1.12652	1.15546	1.1811	1.2377	1.19326	1.17127	1.18218	1.18822	1.17417	1.23156	1.26707	1.27716	1.27352
		148	0.797996	0.599865	0.621471	0.626378	0.631326	0.6662	0.602592	0.544019	0.516057	0.49968	0.496868	0.515934	0.552312	0.611992	0.665487	0.732247	0.788516	0.830914	0.860901	0.908334	0.951501	0.993185	1.05724	1.11234	1.15925	1.18173	1.21645	1.21965	1.2296	1.21299	1.22575	1.23604	1.27017	1.32121	1.40675	1.48628	1.56446	1.64618	1.56271	1.49382	1.44243	1.39355	1.31757	1.38639	1.42179	1.44362	1.44825
		149	1.79412	1.73439	1.68722	1.70985	1.78565	1.83821	1.94013	2.02977	2.02231	2.01962	1.86081	1.60261	1.27805	0.973928	0.723068	0.616047	0.567338	0.573165	0.574678	0.498331	0.462089	0.454281	0.456946	0.480216	0.506032	0.546031	0.576935	0.608239	0.650134	0.70644	0.759244	0.838984	0.960711	1.05694	1.13832	1.20456	1.23125	1.23025	1.16316	1.11539	1.05549	1.0075	0.948194	0.981772	0.987254	1.03032	1.09916
		150	1.79412	1.73439	1.68722	1.70985	1.78565	1.83821	1.94013	2.02977	2.02231	2.01962	1.86081	1.60261	1.27805	1.05011	0.790142	0.702497	0.665638	0.674233	0.608083	0.550442	0.510076	0.514645	0.527748	0.542124	0.566658	0.590831	0.606183	0.664607	0.736893	0.784065	0.827089	0.902372	0.982897	1.05439	1.13828	1.20566	1.23628	1.24247	1.18251	1.14388	1.14494	1.15743	1.174	1.25681	1.32129	1.36844	1.39952
		151	1.54343	1.46352	1.4585	1.48693	1.5079	1.37443	1.19206	0.954056	0.788565	0.613159	0.605729	0.623416	0.654387	0.599632	0.560584	0.542221	0.539496	0.543943	0.548253	0.562538	0.585344	0.619141	0.669468	0.725026	0.775998	0.822957	0.867917	0.907379	0.95541	1.01294	1.06925	1.12217	1.17389	1.20017	1.21128	1.21258	1.20884	1.20408	1.1559	1.13702	1.13968	1.14812	1.15431	1.22582	1.28339	1.3283	1.37075
		152	1.81976	1.87439	1.75477	1.50934	1.21969	0.98666	0.7646	0.645143	0.632502	0.641088	0.585244	0.518776	0.46711	0.435525	0.402244	0.381893	0.37107	0.366342	0.366501	0.375455	0.386989	0.39647	0.404387	0.41562	0.429027	0.460214	0.50639	0.560109	0.616381	0.662148	0.726365	0.802321	0.884066	0.981096	1.05437	1.07745	1.07633	1.06637	0.98267	0.940536	0.935709	0.941169	0.948153	1.01412	1.08009	1.13589	1.18302
		153	1.81976	1.87439	1.75477	1.50934	1.21969	1.01113	0.814756	0.707943	0.708779	0.711906	0.632204	0.538133	0.482169	0.451055	0.450671	0.449643	0.454278	0.467668	0.496667	0.522256	0.577133	0.643647	0.710346	0.781662	0.86204	0.922413	0.95967	0.98177	0.990615	0.985571	0.993543	1.01015	1.04616	1.07886	1.11878	1.1584	1.23397	1.28312	1.25906	1.25267	1.24443	1.22973	1.23685	1.31817	1.3748	1.41772	1.44276
		154	1.22308	1.2563	1.33829	1.40821	1.48071	1.5355	1.53559	1.30176	1.07503	0.83496	0.70464	0.577907	0.604919	0.588127	0.578286	0.493595	0.435808	0.419643	0.42727	0.444924	0.458728	0.478149	0.497995	0.522279	0.533341	0.548568	0.562311	0.558196	0.574008	0.607362	0.642317	0.663568	0.688389	0.702293	0.713463	0.728103	0.77269	0.820944	0.809132	0.818672	0.8237	0.824493	0.840203	0.916082	0.98404	1.04356	1.09321
		155	1.22308	1.2563	1.33829	1.40821	1.48071	1.5355	1.53559	1.30176	1.07503	0.817701	0.667681	0.538956	0.57065	0.562679	0.572112	0.492912	0.421334	0.384011	0.369378	0.362137	0.367767	0.369043	0.368797	0.367282	0.375229	0.380563	0.390195	0.397005	0.406039	0.425525	0.457779	0.491844	0.534632	0.578679	0.618278	0.641911	0.680033	0.726185	0.710397	0.701032	0.706624	0.69975	0.679664	0.72257	0.755001	0.796706	0.83951
		156	0.741313	0.744708	0.752127	0.678648	0.616529	0.584125	0.582495	0.580061	0.576232	0.570396	0.575744	0.598412	0.641437	0.71213	0.802733	0.883896	0.960194	1.02969	1.07502	1.11934	1.15708	1.18377	1.19177	1.1994	1.20036	1.1712	1.18308	1.20498	1.22978	1.23405	1.27935	1.31711	1.34912	1.42021	1.50755	1.57423	1.61319	1.66009	1.55961	1.48827	1.43446	1.40593	1.36724	1.45851	1.53278	1.59913	1.6538
		157	0.688736	0.701815	0.70633	0.665229	0.592325	0.573324	0.5519	0.559433	0.552787	0.550031	0.562353	0.590456	0.609017	0.643193	0.680125	0.7278	0.771018	0.80994	0.850744	0.904561	0.933929	0.966415	1.00519	1.05187	1.11588	1.16912	1.20791	1.22824	1.2329	1.21228	1.19776	1.17726	1.16913	1.17317	1.17665	1.17106	1.17349	1.19549	1.15733	1.15645	1.19109	1.25181	1.28377	1.37707	1.45738	1.51896	1.55524
		158	1.55706	1.6629	1.75582	1.799	1.86112	1.6616	1.37111	1.09175	0.819034	0.567704	0.579673	0.635596	0.674915	0.687059	0.645196	0.605052	0.572878	0.566147	0.568312	0.58303	0.603644	0.635419	0.66976	0.718653	0.761843	0.80556	0.849334	0.895261	0.940753	0.990622	1.04567	1.09668	1.15107	1.20871	1.26831	1.31773	1.37296	1.42026	1.34656	1.25788	1.17876	1.10145	1.04273	1.11024	1.19387	1.27418	1.37282
		159	1.60936	1.61958	1.60429	1.66934	1.67528	1.45839	1.22038	1.00908	0.78438	0.60101	0.626438	0.645341	0.662383	0.612553	0.573997	0.56205	0.562844	0.582786	0.614448	0.645861	0.687925	0.740231	0.793562	0.843963	0.898396	0.938613	0.983951	1.00507	1.03632	1.07939	1.14648	1.21161	1.28512	1.34746	1.41277	1.46041	1.4804	1.48925	1.40481	1.32408	1.25713	1.22006	1.21345	1.30185	1.38712	1.45443	1.50141
		160	1.17538	1.00715	0.862456	0.740313	0.750159	0.760701	0.702389	0.635565	0.590864	0.569098	0.58035	0.610273	0.643038	0.675207	0.715158	0.756262	0.794799	0.83283	0.882796	0.930644	1.00486	1.06431	1.12551	1.16603	1.20795	1.21446	1.21872	1.24184	1.28619	1.31224	1.30391	1.31068	1.29671	1.27949	1.28436	1.32497	1.361	1.39426	1.37138	1.35872	1.36174	1.37756	1.41643	1.51184	1.59018	1.63589	1.67803
		161	1.17538	0.969628	0.812888	0.669028	0.649619	0.650682	0.637148	0.589681	0.575105	0.585478	0.602835	0.618992	0.640516	0.677061	0.718268	0.764776	0.81702	0.883498	0.935528	0.996902	1.04693	1.10542	1.13588	1.18797	1.23106	1.27413	1.32225	1.36744	1.39722	1.43473	1.46877	1.4765	1.49182	1.50013	1.50457	1.51972	1.52512	1.53789	1.45757	1.37686	1.31913	1.28365	1.27023	1.36479	1.45096	1.52224	1.59081
		162	1.50286	1.49858	1.49651	1.46982	1.50372	1.53919	1.63562	1.74875	1.83754	1.86721	1.9063	1.92624	1.8883	1.83511	1.62877	1.39671	1.05874	0.846367	0.657695	0.623377	0.593063	0.618187	0.552747	0.498623	0.466611	0.456915	0.453915	0.462769	0.47387	0.484023	0.508704	0.56075	0.614755	0.688122	0.767613	0.839681	0.893914	0.941374	0.91534	0.885101	0.858101	0.834768	0.817884	0.866738	0.920133	0.964033	1.00503
		163	0.686136	0.70538	0.618011	0.599249	0.594062	0.555413	0.536079	0.551708	0.556853	0.588837	0.668196	0.67417	0.687583	0.7114	0.712019	0.679483	0.693414	0.69435	0.699922	0.718407	0.761034	0.808991	0.852375	0.903476	0.931905	0.936985	0.956839	0.990938	0.949311	0.921197	0.908396	0.88184	0.826793	0.82033	0.807399	0.785118	0.778884	0.768698	0.792177	0.823912	0.897591	0.964583	1.03709	1.05075	1.05794	1.03707	1.01089
		164	1.73585	1.62694	1.52239	1.3875	1.3919	1.22084	1.06111	0.920092	0.706473	0.522711	0.493919	0.556722	0.601778	0.668465	0.64085	0.664021	0.68454	0.708422	0.734788	0.741308	0.727471	0.730561	0.721926	0.731583	0.774971	0.813916	0.809518	0.854603	0.876154	0.824365	0.77465	0.769439	0.714374	0.676689	0.699882	0.775944	0.836739	0.950524	1.02663	1.09203	1.12157	1.14436	1.14404	1.18397	1.2322	1.26625	1.30375
		165	0.528464	0.546005	0.58216	0.597538	0.552406	0.594067	0.548326	0.517932	0.51207	0.49808	0.488999	0.499195	0.528053	0.568172	0.619702	0.680518	0.736317	0.772398	0.808596	0.842852	0.861296	0.88056	0.901736	0.919561	0.95449	1.00091	1.02576	1.06084	1.07608	1.08827	1.09951	1.12928	1.1337	1.15216	1.17739	1.20143	1.20451	1.21149	1.1593	1.10516	1.06488	1.04864	1.05596	1.12279	1.17627	1.21533	1.24029
		166	0.629105	0.634388	0.657868	0.6663	0.594859	0.531199	0.482391	0.451585	0.442408	0.448676	0.466989	0.490646	0.519519	0.548139	0.5731	0.596514	0.624578	0.640696	0.660375	0.684732	0.715444	0.759124	0.807298	0.858631	0.89803	0.918647	0.939219	0.96595	0.983227	1.00208	1.04106	1.06935	1.08896	1.12596	1.18633	1.2224	1.29171	1.35512	1.32633	1.30637	1.32437	1.30839	1.3072	1.37379	1.41565	1.42827	1.43182
		167	0.609269	0.528349	0.575715	0.579537	0.575327	0.532494	0.492512	0.444743	0.433619	0.438957	0.450184	0.461345	0.462029	0.470276	0.50404	0.567749	0.615139	0.659201	0.721836	0.724472	0.739059	0.784275	0.870061	0.944389	1.05264	1.11254	1.18279	1.21763	1.26694	1.28769	1.34201	1.39413	1.45966	1.48717	1.51988	1.51807	1.4981	1.44657	1.29294	1.18103	1.09491	1.01904	0.956105	1.00056	1.01173	1.00367	0.994315
		168	0.647061	0.590055	0.621901	0.635972	0.598078	0.543119	0.499733	0.473715	0.461827	0.482646	0.497393	0.502266	0.514416	0.534231	0.560747	0.608906	0.663174	0.701302	0.725719	0.738478	0.752486	0.776179	0.811832	0.855661	0.878878	0.894075	0.892524	0.875168	0.878257	0.890232	0.901156	0.907283	0.956119	0.999477	1.04502	1.08933	1.14974	1.18805	1.10983	1.06745	1.03994	1.00815	0.976758	1.0517	1.09701	1.12517	1.14442
		169	1.65943	1.29812	0.919029	0.609121	0.479269	0.542901	0.58204	0.618671	0.596885	0.546646	0.515481	0.497073	0.499254	0.507394	0.525013	0.53584	0.555813	0.579259	0.593955	0.609619	0.644662	0.681001	0.707788	0.742956	0.785	0.827122	0.861727	0.899947	0.911924	0.911671	0.910397	0.903666	0.891984	0.932503	0.986363	1.04536	1.13042	1.24151	1.22874	1.22589	1.22261	1.20213	1.16724	1.23738	1.2971	1.34661	1.39563
		170	1.65943	1.29812	0.951646	0.683277	0.564317	0.627103	0.65192	0.64857	0.57	0.495432	0.466937	0.461177	0.467001	0.502071	0.540716	0.562617	0.617079	0.672946	0.706164	0.748141	0.801523	0.841992	0.87924	0.920959	0.950391	0.987033	1.02941	1.076	1.13805	1.20376	1.25206	1.28781	1.31357	1.30054	1.31179	1.34032	1.36094	1.38802	1.32892	1.28764	1.26087	1.26907	1.28441	1.40494	1.48494	1.55275	1.58602
		171	1.55461	1.5042	1.51394	1.56945	1.62947	1.66015	1.69601	1.71623	1.7274	1.7187	1.72026	1.53994	1.3178	1.0575	0.811489	0.649786	0.667375	0.686298	0.726808	0.745859	0.666188	0.595763	0.559874	0.540241	0.537731	0.541116	0.540603	0.535587	0.540663	0.565998	0.606428	0.652011	0.700362	0.755486	0.793367	0.817678	0.845079	0.877057	0.852712	0.853043	0.866716	0.897362	0.932937	1.01312	1.0844	1.14336	1.1872
		172	1.41991	1.41285	1.41948	1.44674	1.48319	1.52339	1.56763	1.63357	1.67919	1.73433	1.73188	1.57156	1.34112	1.10881	0.906581	0.752445	0.733528	0.738778	0.735264	0.685166	0.634485	0.601604	0.599346	0.61148	0.630818	0.650092	0.688947	0.715932	0.740741	0.768221	0.811366	0.834952	0.871439	0.910781	0.941203	0.964895	1.00538	1.04649	0.99928	0.970192	0.936549	0.902867	0.874003	0.922441	0.959772	0.999371	1.01972
		173	1.08618	1.17391	1.41327	1.30061	1.18568	0.982389	0.776125	0.477149	0.519705	0.536324	0.559641	0.548912	0.583867	0.60803	0.652509	0.71283	0.738428	0.752805	0.789324	0.847126	0.898462	0.966435	1.02774	1.09038	1.14402	1.18283	1.2142	1.25028	1.28196	1.28295	1.28408	1.2764	1.27889	1.26724	1.29742	1.33956	1.37896	1.40952	1.35997	1.29952	1.25834	1.23399	1.20514	1.2705	1.35084	1.41711	1.47515
		174	1.37556	1.37785	1.44474	1.49875	1.54888	1.51131	1.48321	1.39879	1.1778	0.948419	0.753757	0.59264	0.486794	0.479127	0.507456	0.532658	0.554868	0.531823	0.51432	0.520127	0.544314	0.569664	0.605714	0.652156	0.711179	0.754272	0.800663	0.848779	0.899449	0.950773	1.01144	1.05988	1.08817	1.10645	1.11514	1.10841	1.11279	1.13115	1.09402	1.06618	1.0794	1.10467	1.13447	1.21904	1.29191	1.35451	1.41359
		175	1.37556	1.37785	1.44474	1.49875	1.54888	1.51131	1.48321	1.39879	1.1778	0.948419	0.753757	0.588575	0.504515	0.499863	0.516205	0.533888	0.556808	0.510918	0.490491	0.501982	0.527509	0.563503	0.610243	0.650812	0.688282	0.727252	0.763609	0.806229	0.856607	0.90541	0.954986	0.998449	1.0369	1.08598	1.11601	1.16657	1.21337	1.26933	1.20726	1.18641	1.14112	1.10595	1.05221	1.10777	1.15584	1.20465	1.25524
		176	1.41861	1.4266	1.46725	1.29725	1.07854	0.896197	0.766393	0.602849	0.607093	0.623561	0.611075	0.554553	0.515045	0.508211	0.522691	0.544804	0.573649	0.605662	0.651349	0.698891	0.73951	0.785904	0.825734	0.858426	0.887958	0.916291	0.953914	0.988067	1.02702	1.07132	1.13206	1.17322	1.20864	1.23884	1.25826	1.28363	1.30801	1.29719	1.24712	1.20862	1.16813	1.16903	1.21256	1.2995	1.36528	1.42372	1.43291
		177	1.58633	1.63181	1.65646	1.73779	1.73408	1.73659	1.74642	1.76019	1.72876	1.70037	1.67956	1.70866	1.61466	1.37976	1.15509	0.954612	0.616458	0.393013	0.383083	0.39297	0.378951	0.416738	0.471199	0.487571	0.50545	0.527259	0.551691	0.580531	0.60905	0.637435	0.662476	0.691741	0.720122	0.742773	0.786672	0.846825	0.912193	0.977089	0.965499	0.9353	0.905334	0.882358	0.864189	0.931629	1.00378	1.07092	1.12135
		178	1.58633	1.63181	1.65646	1.73779	1.73408	1.73659	1.74642	1.76019	1.72876	1.70037	1.67956	1.70866	1.61466	1.37976	1.15509	0.971139	0.70967	0.600332	0.636894	0.669937	0.658098	0.633925	0.59125	0.573037	0.580977	0.598041	0.625269	0.652143	0.691852	0.737164	0.771425	0.813069	0.857854	0.899142	0.935372	0.979473	1.01537	1.0583	1.03185	1.01172	1.00487	1.01293	1.01139	1.0746	1.1483	1.20177	1.25283
		179	1.57249	1.54792	1.5445	1.54066	1.55415	1.5751	1.59258	1.39836	1.14682	0.915371	0.683967	0.472153	0.507052	0.560971	0.594431	0.606117	0.627837	0.58306	0.553557	0.544034	0.556098	0.584146	0.620826	0.65528	0.694601	0.735543	0.760706	0.773803	0.797577	0.807584	0.811445	0.839387	0.877643	0.927337	0.987185	1.0565	1.11373	1.1671	1.1092	1.06591	1.01468	0.980599	0.942533	1.00562	1.05272	1.10137	1.14091
		180	1.68105	1.57614	1.26756	0.980887	0.754832	0.606966	0.521824	0.606428	0.658459	0.691111	0.618897	0.586091	0.552349	0.55957	0.593756	0.643537	0.685659	0.71167	0.743394	0.766153	0.781858	0.812621	0.852472	0.889392	0.950557	0.983752	1.01506	1.05995	1.09016	1.08849	1.11771	1.15556	1.17994	1.23274	1.28566	1.3348	1.36842	1.38496	1.29733	1.23767	1.20866	1.20239	1.23221	1.35125	1.44377	1.50558	1.55098
		181	1.68105	1.57614	1.26756	0.980887	0.754832	0.530388	0.423781	0.496628	0.556835	0.582098	0.585105	0.564135	0.526157	0.512339	0.524278	0.538597	0.557986	0.57947	0.580493	0.582359	0.585053	0.595637	0.619706	0.660969	0.70767	0.763374	0.819167	0.853284	0.898126	0.936722	0.951681	0.963259	0.989435	0.999384	1.02055	1.06343	1.07413	1.08929	1.04241	0.996385	0.954462	0.943689	0.927934	0.971269	1.01194	1.05119	1.08444
		182	0.607278	0.686129	0.777328	0.850595	0.858189	0.891293	0.930461	0.966077	0.986016	0.98729	0.984631	0.971115	0.971492	1.03267	1.10174	1.15012	1.20886	1.26583	1.29612	1.31915	1.34898	1.39456	1.43262	1.45297	1.47384	1.45819	1.46382	1.4698	1.49813	1.58549	1.7182	1.85402	1.98132	2.06838	2.08064	2.02089	1.91534	1.81052	1.67421	1.55693	1.51125	1.49464	1.48623	1.53273	1.55288	1.52041	1.53766
		183	1.42942	1.14985	0.973329	0.76465	0.659494	0.695497	0.749984	0.727119	0.705616	0.682856	0.693794	0.705272	0.739339	0.762626	0.776914	0.802017	0.834594	0.853818	0.906139	0.949488	0.98443	1.00873	1.04043	1.07986	1.11955	1.13875	1.15092	1.15859	1.14429	1.15846	1.16903	1.23758	1.34695	1.44359	1.48951	1.54775	1.53663	1.46156	1.32401	1.23124	1.13958	1.07976	1.04633	1.09004	1.12998	1.18232	1.20771
		184	1.38757	1.40165	1.4503	1.54369	1.65214	1.5246	1.40364	1.20759	0.999886	0.787739	0.780493	0.735348	0.742414	0.711175	0.680535	0.670416	0.678574	0.680444	0.682818	0.695346	0.716166	0.748555	0.788191	0.841545	0.903288	0.960626	1.01932	1.08243	1.1524	1.19978	1.24049	1.27726	1.30318	1.31973	1.37159	1.41327	1.45182	1.48891	1.41784	1.36043	1.32507	1.3047	1.29115	1.37435	1.42015	1.4667	1.47812
		185	0.522684	0.547667	0.547889	0.469348	0.421132	0.380081	0.359017	0.356389	0.3607	0.371926	0.394653	0.431683	0.476412	0.536542	0.590356	0.637411	0.677407	0.706272	0.722141	0.749121	0.783691	0.820095	0.869477	0.914529	0.950874	0.984423	1.02563	1.05927	1.08318	1.10738	1.12059	1.12126	1.13027	1.17638	1.22198	1.28208	1.33962	1.38489	1.3291	1.28514	1.25069	1.22579	1.2093	1.27939	1.34143	1.3851	1.43068
		186	1.08218	0.775507	0.484816	0.447224	0.447364	0.468732	0.511683	0.513624	0.551146	0.596707	0.631979	0.663045	0.714588	0.740623	0.778319	0.834649	0.896158	0.944169	1.00421	1.06281	1.10529	1.15042	1.18582	1.2172	1.22428	1.23322	1.24247	1.28046	1.27046	1.26287	1.24767	1.27343	1.27888	1.32826	1.36159	1.43128	1.4825	1.52676	1.48651	1.48124	1.45113	1.38797	1.32701	1.35474	1.37184	1.38566	1.39199
		187	1.08218	0.775507	0.544647	0.577	0.623099	0.664316	0.71301	0.67567	0.643769	0.637157	0.647196	0.660825	0.662672	0.666068	0.679652	0.696775	0.724366	0.771389	0.822185	0.843214	0.872867	0.902293	0.926097	0.95972	1.01562	1.08949	1.13643	1.18127	1.21432	1.23099	1.20982	1.2213	1.2265	1.24622	1.30063	1.37739	1.43466	1.48886	1.41844	1.34885	1.28483	1.24564	1.21754	1.2979	1.3458	1.38779	1.41091
		188	1.60154	1.38131	1.1577	0.898686	0.668882	0.583873	0.634848	0.671951	0.734312	0.671687	0.601325	0.554778	0.528251	0.52454	0.536821	0.571262	0.611421	0.664761	0.720121	0.758007	0.80448	0.844362	0.8897	0.935798	1.00587	1.06749	1.13556	1.20239	1.2868	1.31663	1.35117	1.36792	1.37823	1.3571	1.37807	1.37599	1.39847	1.4169	1.36752	1.33706	1.33586	1.31413	1.30141	1.38565	1.44754	1.48397	1.53261
		189	1.60154	1.38131	1.1577	0.901511	0.666283	0.570338	0.593223	0.633752	0.697643	0.638494	0.58588	0.589177	0.593169	0.627458	0.68402	0.734368	0.757007	0.776651	0.797051	0.827031	0.849091	0.844739	0.879223	0.944829	0.977668	1.04987	1.1742	1.23864	1.2733	1.30382	1.32068	1.31366	1.27271	1.24723	1.22838	1.22429	1.20815	1.25676	1.18759	1.16088	1.12857	1.12802	1.12079	1.22354	1.27995	1.31536	1.34179
		190	0.861201	0.619132	0.647132	0.642005	0.657072	0.604002	0.540783	0.499905	0.498108	0.515388	0.510792	0.520656	0.537167	0.566372	0.614542	0.658105	0.70467	0.764192	0.826634	0.873629	0.922571	0.968587	1.00079	1.04019	1.07141	1.08689	1.1122	1.1382	1.16345	1.19951	1.26643	1.31951	1.39399	1.42211	1.44982	1.48121	1.51768	1.5195	1.44838	1.39452	1.33643	1.27343	1.22858	1.27058	1.29669	1.32075	1.34784
		191	1.53127	1.54004	1.5364	1.54173	1.52701	1.45943	1.23699	1.00408	0.872353	0.745176	0.621633	0.642267	0.652712	0.593316	0.549277	0.547484	0.565851	0.606764	0.634639	0.672678	0.697883	0.736842	0.759306	0.789677	0.811005	0.858046	0.890059	0.93117	1.02486	1.13093	1.21223	1.26128	1.30839	1.34592	1.34417	1.34409	1.35693	1.36449	1.26177	1.20985	1.15713	1.11918	1.08893	1.13209	1.1496	1.17423	1.20594
		192	1.36831	1.38092	1.38381	1.39021	1.40897	1.44253	1.44866	1.4581	1.48266	1.51227	1.56987	1.65172	1.72756	1.77515	1.82467	1.61797	1.39994	1.12284	0.938256	0.727372	0.730355	0.715852	0.764106	0.747804	0.737494	0.739386	0.774421	0.804751	0.832697	0.860913	0.884438	0.902296	0.923855	0.958955	0.991712	1.02276	1.06737	1.12432	1.10857	1.11434	1.13196	1.14855	1.16353	1.25501	1.33083	1.38911	1.43862
		193	1.36831	1.38092	1.38381	1.39021	1.40897	1.44253	1.44866	1.4581	1.48266	1.51227	1.56987	1.65172	1.72756	1.77515	1.82467	1.61797	1.39994	1.07667	0.847438	0.586046	0.556136	0.530464	0.591146	0.592245	0.610618	0.610925	0.606618	0.620703	0.637098	0.651947	0.677753	0.720573	0.771018	0.82249	0.878113	0.924218	0.971131	1.00704	0.998795	1.00085	1.01345	1.01921	1.04477	1.12247	1.20149	1.27674	1.35439
		194	1.44782	1.44113	1.41345	1.39413	1.4086	1.45012	1.47566	1.56087	1.63245	1.76627	1.70928	1.5003	1.24753	1.02638	0.753984	0.664132	0.700781	0.721751	0.692564	0.636321	0.570941	0.526979	0.521952	0.537248	0.560031	0.605007	0.651044	0.682465	0.728318	0.768804	0.785024	0.795655	0.822909	0.846642	0.888959	0.951658	1.01975	1.0699	1.0798	1.07851	1.08289	1.08339	1.09347	1.1325	1.18505	1.20547	1.23714
		195	1.38374	1.41011	1.41947	1.41693	1.28757	1.12971	0.921251	0.770961	0.625705	0.582961	0.5478	0.547214	0.493128	0.453666	0.458666	0.482465	0.513133	0.543096	0.567181	0.59319	0.628665	0.651857	0.672777	0.705909	0.753124	0.777794	0.798359	0.809494	0.816647	0.817382	0.830263	0.863364	0.934471	0.98251	1.02412	1.06818	1.10914	1.11063	1.06406	1.02664	0.988661	0.967431	0.976037	1.03473	1.1007	1.15507	1.20378
		196	1.38374	1.41011	1.41947	1.41693	1.28757	1.12971	0.950628	0.801978	0.652521	0.619387	0.587549	0.558646	0.496155	0.441946	0.442904	0.456068	0.479706	0.502182	0.540301	0.547514	0.56136	0.571485	0.591921	0.632745	0.681784	0.736905	0.815699	0.885055	0.9224	0.951155	0.96265	0.926315	0.880616	0.842986	0.821098	0.803893	0.85439	0.917221	0.936953	0.986384	1.05842	1.09468	1.13449	1.22541	1.28731	1.31896	1.33704
		197	1.79292	1.85996	1.91862	1.87595	1.64348	1.32672	1.09084	0.838796	0.680944	0.675476	0.722773	0.686232	0.654278	0.632103	0.637935	0.651136	0.667594	0.696025	0.721068	0.738967	0.771922	0.784761	0.813758	0.841989	0.859776	0.883507	0.93647	0.984353	1.04573	1.10365	1.14831	1.18936	1.22072	1.25776	1.30837	1.32484	1.34545	1.34959	1.28593	1.23379	1.23087	1.24745	1.29533	1.38575	1.46234	1.5147	1.56549
		198	2.03988	1.99477	1.94753	1.94819	1.7424	1.51619	1.26665	1.03368	0.775417	0.723975	0.67839	0.652562	0.621423	0.608014	0.592198	0.576909	0.585821	0.594496	0.602166	0.623531	0.668681	0.709248	0.748129	0.792831	0.824431	0.853591	0.901489	0.947075	0.991423	1.04158	1.06723	1.12716	1.17239	1.21312	1.31059	1.44894	1.52307	1.60118	1.55444	1.45856	1.34343	1.23786	1.16647	1.21784	1.25848	1.31388	1.365
		199	2.03988	1.99477	1.94753	1.94819	1.7424	1.51619	1.26665	1.0213	0.763619	0.702729	0.648497	0.64271	0.639057	0.624424	0.618955	0.624396	0.620568	0.610493	0.61145	0.618513	0.633715	0.618136	0.649878	0.671294	0.677889	0.681944	0.7309	0.7371	0.774123	0.833384	0.889777	0.94859	1.02195	1.07507	1.1188	1.15997	1.19917	1.21735	1.15404	1.09646	1.05767	1.00914	0.962592	0.958482	0.959563	1.00387	1.04095
		200	1.96803	1.7256	1.41512	1.1379	0.885292	0.608014	0.602725	0.642536	0.672337	0.686283	0.685963	0.685176	0.652274	0.629312	0.618738	0.626176	0.640596	0.662833	0.682343	0.698375	0.717693	0.731406	0.752631	0.773187	0.800649	0.82875	0.851271	0.860599	0.889664	0.93975	0.99714	1.0723	1.18602	1.3024	1.40214	1.49604	1.62237	1.69607	1.59234	1.47108	1.34514	1.19439	1.05293	1.06904	1.10209	1.1343	1.14493
	CDK1i+MEKi
		Time since treatment (hrs)	-8	-7.8	-7.6	-7.4	-7.2	-7	-6.8	-6.6	-6.4	-6.2	-6	-5.8	-5.6	-5.4	-5.2	-5	-4.8	-4.6	-4.4	-4.2	-4	-3.8	-3.6	-3.4	-3.2	-3	-2.8	-2.6	-2.4	-2.2	-2	-1.8	-1.6	-1.4	-1.2	-1	-0.8	-0.6	-0.4	-0.2	1.06581e-14	0.2	0.4	0.6	0.8	1	1.2
	Cell #	1	0.639951	0.51704	0.55711	0.593108	0.620038	0.582862	0.580658	0.586833	0.592318	0.617415	0.631507	0.659556	0.674585	0.70859	0.734407	0.778111	0.807555	0.859936	0.907397	0.959248	0.98513	1.03151	1.04973	1.06907	1.10618	1.17344	1.18523	1.22849	1.26765	1.25048	1.24114	1.25489	1.24447	1.2672	1.30928	1.33499	1.3604	1.37691	1.28713	1.23982	1.17876	1.13586	1.12705	1.20037	1.29842	1.42566	1.54237
		2	0.633351	0.531057	0.583223	0.622291	0.665467	0.623932	0.596194	0.586325	0.587671	0.596637	0.608485	0.636381	0.671128	0.708655	0.7416	0.786927	0.827256	0.869908	0.9113	0.963626	0.988346	1.02778	1.07377	1.10874	1.14445	1.20869	1.24246	1.22727	1.25337	1.27523	1.26908	1.26388	1.28474	1.27111	1.22462	1.13859	1.17026	1.17817	1.12543	1.13971	1.23004	1.18584	1.13706	1.16929	1.19598	1.15255	1.15061
		3	1.08038	1.10077	1.1096	1.09684	1.06134	0.997641	0.973112	0.973817	0.977192	0.998941	1.0319	1.04097	1.06572	1.15496	1.27604	1.21921	1.10004	1.00183	0.868727	0.679917	0.654184	0.671466	0.634123	0.579224	0.53528	0.50534	0.502853	0.523782	0.541803	0.566736	0.596423	0.618591	0.633164	0.649964	0.658815	0.651607	0.637755	0.619137	0.618389	0.632886	0.668494	0.716088	0.767894	0.801975	0.832103	0.853695	0.878223
		4	1.13043	1.1939	1.21716	1.21659	1.19762	1.16412	1.17587	1.18378	1.15953	1.14763	1.17587	1.19888	1.21522	1.07206	0.936847	0.777188	0.605991	0.453813	0.542215	0.589399	0.606548	0.62921	0.63251	0.563958	0.525955	0.515474	0.500403	0.502254	0.516633	0.53199	0.560595	0.59292	0.617445	0.64346	0.674454	0.698406	0.712816	0.723253	0.693977	0.662226	0.638208	0.622293	0.617466	0.650178	0.679448	0.701064	0.723243
		5	0.676295	0.432887	0.434088	0.422819	0.444115	0.437346	0.428671	0.438074	0.453297	0.449985	0.466214	0.48915	0.518959	0.549376	0.585353	0.601559	0.6259	0.652694	0.687839	0.724609	0.763338	0.820431	0.862991	0.897471	0.937293	1.0026	1.03391	1.03349	1.05445	1.05849	1.04866	1.04484	1.09122	1.12382	1.1508	1.16355	1.20195	1.22004	1.17382	1.14836	1.15693	1.14793	1.1704	1.24183	1.30511	1.34768	1.39169
		6	0.676295	0.432887	0.434088	0.422819	0.42168	0.407122	0.392459	0.407347	0.414116	0.407927	0.402384	0.408375	0.402623	0.41105	0.435335	0.461893	0.474071	0.492702	0.518991	0.549577	0.579811	0.591713	0.615496	0.656978	0.700315	0.731586	0.771629	0.778771	0.790124	0.781092	0.800754	0.848721	0.926897	0.984372	1.04658	1.08985	1.10669	1.11015	1.05575	1.01298	1.00955	1.02161	1.03373	1.10596	1.17139	1.21417	1.25256
		7	1.8597	1.58274	1.31274	1.03793	0.795918	0.635653	0.644398	0.651797	0.624045	0.568415	0.533857	0.515646	0.532926	0.576315	0.613527	0.65786	0.7071	0.759816	0.809234	0.85723	0.912536	0.954033	0.983223	1.00935	1.04056	1.07376	1.11477	1.1384	1.16472	1.18932	1.19675	1.21666	1.2614	1.30708	1.37087	1.431	1.46584	1.51791	1.45505	1.40008	1.36344	1.37724	1.3768	1.49041	1.58675	1.6716	1.71177
		8	1.8597	1.58274	1.31274	1.03793	0.800136	0.660874	0.669599	0.674453	0.662394	0.609885	0.555421	0.539776	0.555538	0.575864	0.605706	0.633043	0.672013	0.710105	0.746819	0.769276	0.803549	0.829577	0.855226	0.887884	0.923805	0.96366	1.00149	1.05115	1.09758	1.15694	1.20281	1.25918	1.29278	1.30213	1.3179	1.35104	1.3627	1.36691	1.32369	1.30861	1.29845	1.32524	1.37206	1.49651	1.5853	1.66681	1.73421
		9	NaN	NaN	NaN	NaN	NaN	NaN	NaN	NaN	NaN	NaN	NaN	0.418749	0.395683	0.442833	0.506528	0.569111	0.638806	0.712148	0.734948	0.753595	0.780838	0.798171	0.803557	0.820308	0.858087	0.882074	0.901669	0.949727	0.994845	0.979007	0.955024	0.928905	0.891237	0.857282	0.880404	0.918139	0.978302	1.03125	1.03609	1.04025	1.07715	1.11323	1.17005	1.26194	1.31509	1.34726	1.3793
		10	NaN	NaN	NaN	NaN	NaN	NaN	NaN	NaN	NaN	NaN	NaN	NaN	NaN	0.594857	0.488509	0.601214	0.626085	0.658947	0.686064	0.638832	0.591198	0.548892	0.529154	0.527816	0.532034	0.546421	0.574528	0.601614	0.639548	0.677172	0.706601	0.732165	0.760452	0.785627	0.815603	0.852412	0.895962	0.940734	0.936854	0.950988	0.976964	0.99869	1.02393	1.09008	1.13817	1.18026	1.22184
		11	NaN	NaN	NaN	NaN	NaN	NaN	NaN	NaN	NaN	NaN	NaN	NaN	NaN	0.594857	0.488509	0.548257	0.552937	0.578018	0.605789	0.584588	0.566029	0.558821	0.565402	0.58503	0.612518	0.636761	0.661285	0.6813	0.701424	0.73281	0.768407	0.805989	0.852602	0.915684	0.970909	1.03698	1.08953	1.12049	1.08173	1.06343	1.04626	1.03477	1.04008	1.09468	1.12789	1.16409	1.19104
		12	1.60093	1.49143	1.32379	1.07897	0.830346	0.635122	0.578139	0.556651	0.576006	0.610446	0.58856	0.541237	0.503423	0.475569	0.45842	0.438886	0.429318	0.429707	0.43145	0.428823	0.428279	0.427806	0.432038	0.454229	0.492176	0.535147	0.585446	0.644867	0.692367	0.734098	0.775925	0.834204	0.881282	0.921155	0.954201	0.986989	0.995345	1.01086	0.98813	0.952456	0.930241	0.920204	0.91199	0.954496	1.01318	1.05596	1.10419
		13	1.55744	1.52042	1.49815	1.33677	1.12467	0.909412	0.740784	0.553493	0.533985	0.54443	0.588482	0.552468	0.512443	0.481091	0.482538	0.507387	0.541465	0.574327	0.602458	0.627268	0.648102	0.67682	0.717778	0.752368	0.786684	0.822769	0.856449	0.873856	0.919305	0.962414	1.01856	1.06356	1.12004	1.16403	1.21097	1.23584	1.28404	1.3436	1.33274	1.30343	1.27661	1.24225	1.19535	1.22409	1.26669	1.33244	1.36883
		14	1.6239	1.65195	1.66671	1.63456	1.63464	1.59148	1.59691	1.61551	1.67796	1.66188	1.45983	1.20951	0.931574	0.678386	0.540546	0.566568	0.598801	0.622652	0.613439	0.548046	0.499254	0.483586	0.487911	0.501244	0.5139	0.523355	0.537106	0.551039	0.571792	0.598931	0.628025	0.650317	0.676915	0.69868	0.721348	0.728502	0.719886	0.730897	0.727067	0.722987	0.740044	0.777936	0.793235	0.825936	0.853251	0.869915	0.885137
		15	1.5168	1.5192	1.55982	1.65107	1.76124	1.86775	1.95471	1.94537	1.9014	1.91281	1.64749	1.34352	1.12324	0.864669	0.530285	0.492197	0.465812	0.433327	0.491957	0.565942	0.641076	0.743973	0.840999	0.851429	0.843024	0.834575	0.841873	0.867426	0.896448	0.939414	0.982609	1.02599	1.07576	1.1182	1.15126	1.17698	1.18486	1.18997	1.13685	1.0998	1.09135	1.13445	1.19484	1.3308	1.44409	1.56389	1.6399
		16	1.73186	1.77862	1.59923	1.42651	1.21053	0.993423	0.75981	0.726261	0.66531	0.62704	0.547572	0.499332	0.453742	0.440609	0.448909	0.483564	0.531689	0.588301	0.63889	0.682089	0.690824	0.685708	0.687479	0.684534	0.687943	0.697598	0.71506	0.7277	0.767248	0.811875	0.86702	0.923045	0.991036	1.0478	1.09307	1.14663	1.18648	1.22048	1.16876	1.14553	1.13465	1.14897	1.15725	1.24943	1.32382	1.3698	1.39943
		17	1.73186	1.77862	1.59923	1.42651	1.21053	0.900338	0.664791	0.636049	0.582635	0.558839	0.582474	0.548728	0.520528	0.516334	0.507011	0.508208	0.517048	0.533021	0.556781	0.588278	0.608861	0.625605	0.63294	0.640976	0.646918	0.663495	0.678635	0.686248	0.694352	0.719694	0.762401	0.817318	0.914157	1.00602	1.0904	1.16455	1.24999	1.30416	1.2535	1.22324	1.21434	1.19246	1.16931	1.25898	1.32525	1.37486	1.41304
		18	NaN	NaN	NaN	NaN	NaN	NaN	1.81464	1.84161	1.76712	1.78476	1.82685	1.85753	1.93793	1.77898	1.51936	1.25079	0.976279	0.684724	0.647979	0.63011	0.59721	0.548528	0.510055	0.482917	0.476273	0.478975	0.489072	0.502276	0.519393	0.532872	0.545085	0.571758	0.609297	0.645785	0.687857	0.743859	0.800112	0.862536	0.879077	0.885896	0.8833	0.867232	0.837316	0.85032	0.873637	0.89197	0.90739
		19	NaN	NaN	NaN	NaN	NaN	NaN	NaN	NaN	NaN	NaN	NaN	NaN	NaN	NaN	NaN	0.605671	0.709006	0.711422	0.720335	0.713449	0.688617	0.691621	0.713092	0.756084	0.806263	0.83004	0.842593	0.851863	0.864956	0.883549	0.931456	0.980611	1.02476	1.05233	1.08599	1.11697	1.14415	1.1792	1.1642	1.16891	1.19097	1.23704	1.28543	1.38027	1.44188	1.47535	1.48558
		20	1.45115	1.4002	1.36824	1.38323	1.37807	1.40649	1.46258	1.5155	1.52914	1.53263	1.32354	1.13965	0.952865	0.798112	0.645531	0.650922	0.62209	0.585011	0.512085	0.453711	0.429809	0.430305	0.445013	0.455121	0.471006	0.484077	0.513932	0.534415	0.574286	0.609879	0.650996	0.684815	0.726918	0.753687	0.798827	0.839491	0.865561	0.885256	0.862829	0.83002	0.805912	0.808281	0.838445	0.924159	1.02451	1.11152	1.18483
		21	1.45115	1.4002	1.36824	1.38323	1.37807	1.40649	1.46258	1.5155	1.52914	1.53263	1.32354	1.13965	0.919518	0.740074	0.570953	0.559449	0.536956	0.544267	0.511298	0.483211	0.493885	0.507346	0.525766	0.555011	0.587862	0.614881	0.634147	0.648119	0.640656	0.635806	0.646488	0.676948	0.709063	0.76556	0.813138	0.856664	0.893404	0.932164	0.90445	0.894347	0.889308	0.885927	0.893853	0.965131	1.04643	1.11911	1.19406
		22	0.573411	0.546996	0.568786	0.592918	0.620329	0.581185	0.560532	0.559258	0.563672	0.574793	0.588172	0.5769	0.589189	0.615625	0.645606	0.687774	0.738594	0.757465	0.755865	0.765372	0.770023	0.775482	0.815085	0.869159	0.911384	0.97066	1.03575	1.09312	1.09247	1.09	1.06772	1.03189	0.996227	1.00639	1.03094	1.04747	1.04093	1.05227	1.03907	1.05676	1.08476	1.14856	1.18708	1.26595	1.31112	1.35319	1.39196
		23	1.47346	1.40337	1.20393	0.973418	0.816785	0.703813	0.621527	0.653828	0.67784	0.623493	0.555564	0.511886	0.502431	0.506109	0.523573	0.558608	0.595065	0.639929	0.685704	0.719958	0.741659	0.757613	0.76419	0.769964	0.766896	0.752792	0.750923	0.75864	0.804592	0.886965	0.986403	1.07983	1.16012	1.1889	1.2086	1.23602	1.23978	1.24817	1.20343	1.16872	1.12862	1.1184	1.12751	1.2078	1.27059	1.32562	1.36911
		24	1.30906	1.30793	1.35536	1.46557	1.42283	1.23006	1.01633	0.769048	0.614348	0.539881	0.590855	0.615134	0.635934	0.553501	0.510549	0.503891	0.485028	0.500111	0.511667	0.523768	0.556732	0.629714	0.680741	0.757147	0.826631	0.858186	0.884587	0.905359	0.888675	0.879035	0.887443	0.876569	0.872553	0.914046	0.961364	1.00902	1.0667	1.13161	1.0909	1.05961	1.03096	1.00671	0.972472	1.04989	1.11647	1.16524	1.22548
		25	1.30906	1.30793	1.35536	1.46557	1.42283	1.23006	1.01633	0.800034	0.607356	0.519573	0.563519	0.574456	0.556339	0.519662	0.492541	0.48971	0.503033	0.518185	0.528874	0.551918	0.587443	0.636199	0.700553	0.756744	0.788661	0.830205	0.848565	0.848163	0.836961	0.851756	0.849867	0.835979	0.85336	0.895911	0.956257	1.01205	1.10086	1.17937	1.18417	1.16256	1.1639	1.15721	1.15863	1.23579	1.29284	1.3346	1.36319
		26	1.28558	1.26256	1.2822	1.27856	1.35491	1.34943	1.34641	1.21908	1.08718	0.9405	0.822239	0.72362	0.732974	0.731349	0.727692	0.654815	0.601962	0.56078	0.555925	0.570324	0.581656	0.605888	0.636374	0.666442	0.689904	0.71853	0.750188	0.779282	0.816252	0.849475	0.878806	0.896486	0.908193	0.920867	0.941629	0.963798	0.995566	1.03613	1.01015	1.00896	1.01646	1.01437	1.014	1.07917	1.12097	1.16069	1.19492
		27	1.28558	1.26256	1.2822	1.27856	1.35491	1.34943	1.34641	1.21908	1.08718	0.9405	0.812376	0.706887	0.704027	0.698297	0.689832	0.615023	0.559037	0.520909	0.511419	0.525802	0.562129	0.598746	0.643974	0.680531	0.714827	0.730071	0.759754	0.783146	0.791875	0.803374	0.828012	0.831161	0.829599	0.850313	0.896799	0.927637	0.979974	1.02765	1.021	1.00498	1.01617	1.02292	1.0469	1.12812	1.19597	1.24732	1.28441
		28	1.66832	1.67436	1.73824	1.74184	1.56217	1.35938	1.11311	0.83661	0.564469	0.521707	0.5092	0.522898	0.547923	0.576503	0.56741	0.547188	0.557808	0.567017	0.596952	0.623144	0.660322	0.699064	0.740414	0.769234	0.795677	0.821726	0.856634	0.887009	0.919355	0.951652	0.969154	0.986236	1.00545	1.02174	1.02558	1.06712	1.1002	1.13782	1.11685	1.10943	1.07772	1.0508	1.03949	1.11077	1.18214	1.25164	1.32145
		29	1.02532	0.752858	0.507296	0.516845	0.546214	0.569745	0.582385	0.534304	0.498096	0.479618	0.486884	0.519127	0.543864	0.561165	0.586523	0.593206	0.597702	0.627776	0.668708	0.70303	0.74649	0.801496	0.840028	0.879189	0.918856	0.959957	0.99287	1.03677	1.06814	1.08791	1.08591	1.07865	1.06513	1.08565	1.10627	1.11309	1.11302	1.12695	1.06983	1.05707	1.08824	1.16783	1.23809	1.34934	1.41742	1.46772	1.49363
		30	1.02532	0.749046	0.525708	0.533433	0.56711	0.586437	0.612867	0.544192	0.510084	0.487047	0.496693	0.513698	0.556504	0.596288	0.627743	0.689028	0.746627	0.800481	0.841074	0.883927	0.885494	0.887516	0.882377	0.90758	0.926363	0.936376	0.944478	0.949077	0.94418	0.954831	0.970206	0.997206	1.03911	1.0933	1.18321	1.27121	1.33189	1.40527	1.39393	1.37323	1.38666	1.44279	1.48771	1.60695	1.68551	1.7497	1.7855
		31	1.66341	1.64332	1.58886	1.49725	1.39547	1.2612	1.2734	1.34951	1.42252	1.43941	1.54958	1.54428	1.51107	1.4669	1.28405	1.02307	0.791902	0.55061	0.404474	0.486334	0.593138	0.672431	0.732057	0.737783	0.698761	0.677624	0.691363	0.705481	0.727891	0.781234	0.819353	0.839391	0.87002	0.909505	0.922748	0.948558	0.995289	1.06334	1.07777	1.11225	1.14095	1.16505	1.171	1.23469	1.29325	1.36143	1.40085
		32	1.66341	1.64332	1.58886	1.49725	1.39547	1.2612	1.2734	1.34951	1.42252	1.43941	1.54958	1.54428	1.51107	1.4669	1.28405	1.02307	0.791902	0.522959	0.376297	0.470238	0.583613	0.692034	0.787799	0.808044	0.801597	0.805573	0.815324	0.874986	0.932652	0.980734	1.04431	1.10953	1.13848	1.15538	1.1759	1.16181	1.17306	1.22236	1.22657	1.23392	1.26893	1.29474	1.31258	1.39026	1.43226	1.45538	1.44817
		33	1.52711	1.28555	1.04636	0.857847	0.684966	0.647072	0.662083	0.670519	0.640403	0.620348	0.635656	0.675481	0.711831	0.742048	0.78577	0.811804	0.860144	0.907179	0.958439	0.99933	1.03973	1.0428	1.07896	1.11494	1.14552	1.20938	1.29623	1.31837	1.31823	1.31357	1.27983	1.24891	1.26736	1.29421	1.32811	1.35733	1.36993	1.36303	1.29656	1.24568	1.23073	1.23195	1.25805	1.35154	1.45151	1.52112	1.59671
		34	1.52711	1.28555	1.11218	0.940294	0.788141	0.77063	0.796743	0.72463	0.657608	0.604629	0.586369	0.596573	0.622982	0.643896	0.675341	0.71334	0.757871	0.809621	0.887087	0.945065	0.968677	1.00279	1.04904	1.07662	1.10383	1.14438	1.13501	1.12128	1.11364	1.1208	1.13928	1.19354	1.2541	1.32625	1.40976	1.48946	1.58995	1.67784	1.61432	1.578	1.52786	1.42102	1.33708	1.39581	1.36308	1.42071	1.52064
		35	1.72024	1.76674	1.80159	1.83638	1.84722	1.80443	1.80191	1.82199	1.83638	1.83981	1.86907	1.65067	1.41969	1.18337	0.979819	0.736037	0.711406	0.689404	0.680422	0.628438	0.572388	0.532823	0.51042	0.501973	0.511762	0.530405	0.547112	0.562679	0.569851	0.575694	0.585503	0.605408	0.639728	0.677588	0.711054	0.73463	0.751123	0.76456	0.766064	0.759879	0.758542	0.762379	0.762582	0.778583	0.803676	0.835228	0.866421
		36	1.49586	1.46873	1.44793	1.42956	1.45469	1.45064	1.48358	1.53185	1.55003	1.3989	1.23412	1.02433	0.871947	0.73746	0.753379	0.774247	0.802196	0.774727	0.710693	0.662739	0.621717	0.599306	0.56942	0.564224	0.550092	0.539897	0.544053	0.556849	0.570198	0.591624	0.609585	0.621221	0.640092	0.650862	0.672352	0.722478	0.78026	0.836315	0.86819	0.881868	0.889794	0.891647	0.889164	0.918007	0.961385	0.994403	1.02872
		37	NaN	NaN	NaN	NaN	1.62836	1.54787	1.45013	1.23873	1.01439	0.821855	0.668372	0.600973	0.580375	0.575799	0.553219	0.46229	0.409425	0.395451	0.387442	0.397565	0.43641	0.470586	0.519576	0.570785	0.631522	0.686194	0.745212	0.786124	0.845553	0.89029	0.918113	0.945739	0.99094	1.00456	1.03443	1.06035	1.08021	1.1238	1.10675	1.09582	1.09149	1.09633	1.06767	1.11253	1.13363	1.15926	1.1816
		38	0.498264	0.525705	0.539471	0.553985	0.491644	0.446255	0.441666	0.457952	0.477017	0.504014	0.537599	0.577225	0.613843	0.645242	0.673737	0.70248	0.743593	0.786577	0.844114	0.894837	0.941593	0.974731	1.00824	1.03729	1.06562	1.07849	1.07627	1.07196	1.07731	1.07943	1.0887	1.10849	1.12048	1.1106	1.1061	1.12085	1.143	1.17742	1.16108	1.16748	1.19344	1.21811	1.25475	1.36541	1.46579	1.53512	1.59312
		39	1.4708	1.50605	1.52726	1.55263	1.59027	1.62885	1.65376	1.69565	1.74804	1.76014	1.75534	1.59506	1.3226	1.04011	0.778182	0.606686	0.573852	0.607312	0.612224	0.620425	0.567718	0.528683	0.51429	0.531917	0.557428	0.57676	0.607183	0.639208	0.663051	0.686958	0.708126	0.728269	0.767182	0.806394	0.835636	0.882781	0.929071	0.979888	0.976938	0.984152	0.999102	1.0203	1.03583	1.11992	1.21138	1.28813	1.34579
		40	1.4708	1.50605	1.52726	1.55263	1.59027	1.62885	1.65376	1.69565	1.74804	1.76014	1.75534	1.59506	1.3226	1.04011	0.835994	0.649742	0.626351	0.676292	0.700736	0.666186	0.631839	0.589325	0.571008	0.578116	0.58381	0.595578	0.610127	0.610627	0.616362	0.639344	0.667391	0.691644	0.724652	0.76175	0.780548	0.805544	0.826068	0.849393	0.817767	0.809203	0.806567	0.817002	0.837699	0.910312	0.974182	1.02307	1.06289
		41	0.736	0.610485	0.632531	0.649609	0.666278	0.60343	0.536544	0.494243	0.474596	0.483805	0.504304	0.529361	0.55645	0.600149	0.630214	0.656718	0.681749	0.708727	0.733698	0.773268	0.818701	0.852861	0.887269	0.933205	0.989618	1.03614	1.10069	1.18618	1.2433	1.27133	1.29343	1.32065	1.35552	1.39859	1.43896	1.4897	1.54735	1.56479	1.48928	1.41224	1.38317	1.35252	1.3442	1.43212	1.54399	1.60818	1.65323
		42	0.635659	0.635389	0.658533	0.662427	0.620887	0.588251	0.612041	0.679114	0.764915	0.858631	0.95082	1.00916	1.02657	1.01892	1.01773	1.00733	1.01451	1.05558	1.11875	1.18533	1.2584	1.30835	1.32734	1.33724	1.32024	1.30314	1.30427	1.29556	1.29056	1.29069	1.28023	1.26625	1.29671	1.31855	1.34361	1.38362	1.44528	1.48178	1.42526	1.39478	1.40116	1.42612	1.47585	1.61418	1.71724	1.77592	1.78569
		43	0.523838	0.590671	0.636774	0.669169	0.68305	0.6221	0.559894	0.528695	0.517933	0.514441	0.514917	0.527712	0.537802	0.55477	0.593474	0.632443	0.675054	0.707256	0.738997	0.767292	0.786778	0.800203	0.828477	0.859394	0.882129	0.931487	0.988268	1.03927	1.08466	1.12612	1.16048	1.19781	1.24267	1.29514	1.35196	1.38292	1.38856	1.37339	1.29029	1.24182	1.23891	1.26006	1.29464	1.39484	1.45416	1.48711	1.52938
		44	1.64442	1.70083	1.70995	1.71516	1.72487	1.71974	1.69827	1.67558	1.46483	1.19237	0.946776	0.748088	0.614026	0.63316	0.694455	0.743267	0.760836	0.742953	0.743895	0.773864	0.83331	0.888455	0.92614	0.953823	0.960434	0.957614	0.963881	0.967787	0.973257	0.967482	0.980834	1.0071	1.02841	1.04541	1.03885	1.03886	NaN	0.997313	0.973968	0.966424	1.0022	1.01598	1.07018	1.13109	1.16216	1.18842	1.23292
		45	0.59583	0.502856	0.535073	0.566046	0.577729	0.526267	0.48867	0.477063	0.471104	0.488555	0.511496	0.531111	0.542954	0.557123	0.56587	0.574555	0.579043	0.582593	0.587429	0.594571	0.604554	0.644381	0.704411	0.755979	0.807155	0.872176	0.898309	0.913327	0.939397	0.98729	1.0213	1.07931	1.14854	1.21434	1.26079	1.31676	1.36928	1.39149	1.32503	1.28502	1.26016	1.22995	1.21777	1.29444	1.3548	1.39322	1.41827
		46	0.620936	0.533719	0.559832	0.58524	0.592475	0.527688	0.484151	0.476973	0.486232	0.522245	0.560868	0.608345	0.663057	0.721304	0.766871	0.816199	0.852748	0.887545	0.908795	0.923358	0.938892	0.962555	0.97158	0.992486	1.00921	1.0238	1.04133	1.08491	1.14683	1.20753	1.26552	1.31142	1.34427	1.35541	1.372	1.40089	1.42615	1.4311	1.34679	1.30028	1.26314	1.24178	1.24412	1.32843	1.38652	1.43474	1.46698
		47	1.84467	1.83937	1.83004	1.83385	1.84934	1.84643	1.86254	1.86058	1.87051	1.86984	1.85875	1.85336	1.8735	1.84751	1.63148	1.36239	1.08986	0.84668	0.618416	0.58979	0.605906	0.624341	0.600042	0.6075	0.601335	0.587918	0.579201	0.574041	0.570564	0.576071	0.592343	0.610588	0.631773	0.674445	0.71345	0.75618	0.798873	0.851223	0.847819	0.850708	0.872358	0.906846	0.926898	0.984708	1.04977	1.0961	1.14196
		48	1.82994	1.84021	1.62025	1.35468	1.0382	0.832457	0.631117	0.624004	0.648495	0.691955	0.651873	0.633486	0.654546	0.690153	0.738871	0.783783	0.815614	0.840977	0.873206	0.912371	0.951192	1.01496	1.06047	1.11218	1.15547	1.21656	1.26169	1.33394	1.39611	1.43055	1.44041	1.47095	1.46244	1.39649	1.35093	1.29747	1.24003	1.24183	1.254	1.29455	1.35945	1.42883	1.46033	1.52388	1.5672	1.60634	1.62331
		49	1.82994	1.84021	1.62025	1.35468	1.07314	0.862593	0.664747	0.660326	0.677194	0.67834	0.624229	0.583166	0.572766	0.588562	0.619815	0.668429	0.718095	0.78048	0.847579	0.904469	0.943916	0.96134	0.96941	0.968984	0.967872	0.974829	0.996556	1.01717	1.06299	1.10714	1.161	1.23254	1.28201	1.33038	1.38333	1.39346	1.38442	1.39496	1.32483	1.27637	1.27667	1.30404	1.33878	1.42284	1.49817	1.55504	1.57943
		50	1.46769	1.56411	1.58561	1.56622	1.5671	1.52874	1.48128	1.46694	1.32321	1.11248	0.91941	0.732663	0.59019	0.555085	0.572179	0.587268	0.596724	0.54249	0.51837	0.528076	0.554785	0.590976	0.624535	0.647336	0.654717	0.65509	0.663206	0.701563	0.746012	0.798329	0.849285	0.894767	0.905551	0.935128	0.973111	1.04046	1.07808	1.11798	1.06716	1.0295	0.999011	1.00393	1.02528	1.12896	1.21074	1.2681	1.30291
		51	1.46769	1.56411	1.58561	1.56622	1.5671	1.52874	1.48128	1.46694	1.32321	1.11248	0.91941	0.734395	0.589572	0.553853	0.564538	0.565782	0.561944	0.493613	0.452749	0.453241	0.471101	0.498529	0.526473	0.558878	0.577597	0.618077	0.645212	0.677147	0.682635	0.712013	0.734312	0.762054	0.799189	0.860454	0.903722	0.918266	0.925701	0.95724	0.936414	0.931441	0.957945	1.0086	1.00786	1.07465	1.10597	1.14424	1.16103
		52	1.03934	0.806432	0.648274	0.621264	0.61148	0.627878	0.635635	0.555693	0.483633	0.445704	0.423346	0.410584	0.399662	0.389293	0.381074	0.368677	0.358272	0.349548	0.342303	0.332395	0.32675	0.322629	0.317509	0.313596	0.311633	0.315836	0.329512	0.363521	0.411787	0.470485	0.536569	0.600818	0.646875	0.693758	0.738241	0.787234	0.848845	0.927688	0.927797	0.919522	0.910298	0.890344	0.867059	0.917422	0.974207	1.02848	1.09552
		53	1.65757	1.68424	1.69168	1.68673	1.67013	1.46468	1.191	0.938646	0.705339	0.550605	0.573857	0.605168	0.643177	0.672101	0.652523	0.640785	0.665551	0.691514	0.718895	0.739479	0.77427	0.797178	0.825429	0.852011	0.89776	0.907787	0.933678	0.950918	0.973486	1.00578	1.05709	1.10592	1.14389	1.1852	1.22902	1.27809	1.30768	1.34752	1.32139	1.32345	1.31629	1.32401	1.34063	1.4299	1.48092	1.53847	1.60566
		54	1.65757	1.68424	1.69168	1.68673	1.67013	1.46468	1.191	0.938646	0.714378	0.563039	0.564823	0.598628	0.629731	0.63825	0.611826	0.606458	0.620775	0.657925	0.704431	0.757407	0.798842	0.836392	0.863958	0.863886	0.862611	0.923575	0.979915	1.04661	1.14313	1.21652	1.23407	1.27211	1.28751	1.27169	1.30259	1.34125	1.35208	1.35087	1.30643	1.25689	1.21519	1.19461	1.22341	1.32812	1.41259	1.49276	1.5525
		55	1.87563	1.89023	1.90038	1.91459	1.91361	1.91874	1.9432	1.95273	1.97403	1.98499	1.97849	1.7199	1.42328	1.10319	0.868456	0.654724	0.656621	0.704159	0.75548	0.707651	0.6663	0.64411	0.639782	0.646317	0.668716	0.692897	0.737597	0.782318	0.816774	0.855238	0.896205	0.917431	0.949762	0.975523	0.980558	0.994286	1.01374	1.03619	1.02162	1.03634	1.06891	1.10646	1.13568	1.21615	1.28998	1.33159	1.35861
		56	1.87563	1.89023	1.90038	1.91459	1.91361	1.91874	1.9432	1.95273	1.97403	1.98499	1.97849	1.7199	1.42328	1.09251	0.843224	0.616446	0.608668	0.639338	0.6792	0.619552	0.564277	0.53626	0.53458	0.550174	0.559476	0.556127	0.542523	0.525203	0.515475	0.544269	0.571251	0.576459	0.622309	0.654058	0.659139	0.682813	0.747165	0.775641	0.766223	0.771394	0.78133	0.780636	0.775593	0.819406	0.857689	0.885157	0.890076
		57	1.15987	0.87984	0.70345	0.679327	0.665355	0.659244	0.688609	0.611775	0.550282	0.512096	0.505842	0.519775	0.536531	0.556249	0.574678	0.600484	0.611245	0.614264	0.614645	0.619579	0.626606	0.633976	0.64748	0.674757	0.70478	0.752354	0.809441	0.879382	0.957247	1.02009	1.05898	1.10384	1.12575	1.1257	1.1334	1.12633	1.11842	1.13651	1.07372	1.02621	1.00604	0.99102	0.989919	1.12644	1.24986	1.35327	1.43425
		58	NaN	NaN	0.476574	0.492172	0.584521	0.62763	0.66158	0.652171	0.609794	0.571236	0.547367	0.548532	0.56804	0.599315	0.640589	0.677609	0.720376	0.76344	0.806325	0.847179	0.878892	0.919953	0.973798	1.02262	1.06933	1.13857	1.18621	1.22762	1.2712	1.30972	1.32809	1.29469	1.26339	1.21568	1.16941	1.12837	1.16224	1.1985	1.23725	1.33247	1.43446	1.54044	1.59992	1.68595	1.71884	1.73582	1.71306
		59	NaN	NaN	0.476574	0.486486	0.581085	0.624527	0.669972	0.677551	0.650648	0.619594	0.603559	0.600759	0.61285	0.632587	0.655795	0.672794	0.71257	0.736043	0.770582	0.811311	0.857599	0.890727	0.927982	0.959346	0.980999	1.02306	1.0396	1.05567	1.09823	1.14331	1.17346	1.25274	1.32256	1.39948	1.46703	1.5043	1.51172	1.53421	1.4609	1.43988	1.44051	1.43809	1.44467	1.51261	1.52234	1.53742	1.5609
		60	NaN	NaN	NaN	0.424016	0.432919	0.523468	0.541735	0.56785	0.574886	0.53791	0.532784	0.547849	0.564808	0.591068	0.624355	0.655494	0.702638	0.749443	0.782399	0.828745	0.871511	0.90585	0.934434	0.967817	0.974255	0.970903	0.963619	0.956827	0.950463	0.95224	0.96762	0.975815	0.994928	1.04892	1.1243	1.1771	1.23569	1.30095	1.28015	1.25363	1.25254	1.26061	1.27542	1.34958	1.40559	1.46658	1.5273
		61	NaN	NaN	NaN	NaN	NaN	NaN	NaN	0.443004	0.42811	0.565523	0.614271	0.649334	0.684742	0.647108	0.608486	0.586333	0.591034	0.593376	0.608026	0.63819	0.670346	0.702121	0.733787	0.759714	0.769748	0.793645	0.81935	0.868165	0.924366	0.981863	1.05192	1.12748	1.17725	1.21631	1.24953	1.25863	1.24775	1.24065	1.18156	1.16064	1.15534	1.16016	1.17092	1.24809	1.29564	1.33421	1.36545
		62	NaN	NaN	NaN	NaN	NaN	NaN	NaN	NaN	NaN	0.425699	0.483652	0.525429	0.553878	0.553053	0.529995	0.543012	0.486761	0.472236	0.477864	0.488043	0.493549	0.496382	0.505898	0.535602	0.562195	0.599762	0.650323	0.689935	0.716794	0.761054	0.794655	0.824604	0.868787	0.911473	0.95063	0.974715	0.995001	1.01843	0.986724	0.99194	1.02626	1.07647	1.12921	1.2381	1.32151	1.40714	1.47791
		63	NaN	NaN	NaN	NaN	NaN	NaN	NaN	NaN	NaN	0.425699	0.434014	0.586721	0.643225	0.671871	0.700281	0.658469	0.596938	0.568565	0.559875	0.561631	0.559943	0.555436	0.558572	0.565199	0.575319	0.595561	0.620707	0.652549	0.686338	0.724087	0.765002	0.816413	0.884798	0.945546	1.0031	1.05572	1.08964	1.0824	1.03725	1.00982	0.99643	0.995533	1.02332	1.10484	1.17216	1.22873	1.29347
		64	1.6267	1.62678	1.62895	1.6594	1.68203	1.70527	1.67822	1.61219	1.56164	1.52269	1.45301	1.41734	1.28697	1.11973	0.954226	0.85187	0.725629	0.704336	0.69366	0.684731	0.654065	0.6446	0.648091	0.672525	0.710388	0.761962	0.78745	0.808126	0.842037	0.858009	0.862708	0.870072	0.889065	0.894622	0.913674	0.93094	0.955062	0.983457	0.943497	0.942651	0.951233	0.972994	0.999729	1.10628	1.19536	1.2636	1.30888
		65	1.42302	1.42352	1.43399	1.45762	1.5042	1.52407	1.54386	1.56474	1.41087	1.19884	0.999088	0.810204	0.631094	0.615626	0.619728	0.611277	0.58871	0.541472	0.520272	0.544439	0.577168	0.605981	0.637475	0.677974	0.70477	0.736126	0.776609	0.817939	0.854471	0.886073	0.921647	0.951669	0.994742	1.03211	1.08075	1.1163	1.1264	1.12758	1.07429	1.02459	1.00096	1.01502	1.03519	1.12045	1.20287	1.27696	1.34175
		66	1.42302	1.42352	1.43399	1.45762	1.5042	1.52407	1.54386	1.56474	1.41087	1.19884	0.999088	0.861126	0.704396	0.707858	0.73255	0.739575	0.676891	0.620204	0.593151	0.600729	0.626754	0.642377	0.665189	0.690414	0.719217	0.744267	0.784303	0.823432	0.854982	0.871597	0.904679	0.956424	0.984787	1.04937	1.12172	1.19809	1.2617	1.32884	1.28833	1.24831	1.21394	1.18188	1.18565	1.27488	1.37239	1.45823	1.53257
		67	1.78717	1.53911	1.19982	0.928293	0.72435	0.617312	0.636198	0.663473	0.668802	0.615054	0.559178	0.530357	0.530535	0.543029	0.554885	0.558126	0.571153	0.587886	0.601848	0.621066	0.647795	0.666763	0.699637	0.729312	0.784114	0.829354	0.877878	0.893194	0.934593	0.959957	0.993241	1.03434	1.10716	1.1443	1.1804	1.22848	1.27005	1.30265	1.27242	1.25501	1.23215	1.22951	1.2161	1.28046	1.33891	1.38152	1.4079
		68	0.744605	0.657638	0.558481	0.588711	0.63014	0.681668	0.633522	0.592163	0.562512	0.562985	0.581741	0.619563	0.651035	0.693775	0.72971	0.761896	0.790224	0.798597	0.809751	0.823605	0.852516	0.87369	0.942528	1.01702	1.1003	1.18284	1.26257	1.2979	1.31602	1.32453	1.3155	1.31189	1.31884	1.32838	1.33056	1.34828	1.38464	1.43981	1.39893	1.38458	1.3938	1.38585	1.37899	1.48618	1.57728	1.62253	1.63931
		69	0.750684	0.633472	0.539882	0.557182	0.598833	0.662191	0.65599	0.611763	0.60087	0.603494	0.613427	0.632321	0.650515	0.672479	0.689784	0.700906	0.704632	0.71112	0.716263	0.73931	0.759953	0.779909	0.810175	0.84673	0.867753	0.896095	0.929515	0.969309	0.999675	1.03569	1.06537	1.09406	1.09517	1.11713	1.13756	1.18523	1.24553	1.31953	1.31094	1.3036	1.28881	1.26495	1.25449	1.30951	1.37527	1.41427	1.45033
		70	1.18184	1.20142	1.22913	1.28601	1.37681	1.45964	1.52925	1.56555	1.56016	1.5842	1.59499	1.61773	1.6457	1.68441	1.48792	1.24285	1.01757	0.822029	0.65078	0.64272	0.646514	0.621153	0.574637	0.52908	0.504596	0.499409	0.50625	0.515504	0.528508	0.546276	0.579213	0.612754	0.649795	0.695643	0.743499	0.786737	0.817068	0.834722	0.811031	0.785146	0.761652	0.747738	0.753124	0.794071	0.841172	0.892163	0.945798
		71	1.18184	1.20142	1.22913	1.28601	1.37681	1.45964	1.52925	1.56555	1.56016	1.5842	1.59499	1.61773	1.6457	1.68441	1.48792	1.24285	0.970652	0.801631	0.64795	0.642212	0.644654	0.662469	0.590299	0.53236	0.507477	0.514655	0.527506	0.537518	0.549513	0.573757	0.61358	0.662502	0.708512	0.752411	0.791436	0.813285	0.830582	0.853734	0.834311	0.817662	0.798767	0.777313	0.756177	0.788952	0.821393	0.863751	0.919561
		72	1.27165	1.29787	1.3585	1.43931	1.5065	1.57556	1.69504	1.70533	1.50193	1.26482	1.03179	0.759891	0.540247	0.537862	0.539406	0.518233	0.481182	0.47353	0.463079	0.484006	0.493827	0.496286	0.505113	0.516337	0.53552	0.562669	0.59762	0.620549	0.637695	0.657641	0.719013	0.77388	0.825267	0.885583	0.94416	0.955714	0.964814	0.986408	0.966929	0.941516	0.933004	0.93857	0.949615	1.01027	1.06705	1.11578	1.16559
		73	1.67679	1.71056	1.69435	1.66596	1.68018	1.70283	1.75862	1.73709	1.5275	1.26683	1.0535	0.831455	0.660654	0.650157	0.652726	0.594643	0.518844	0.484519	0.462288	0.452782	0.48152	0.512869	0.55691	0.598024	0.637596	0.667735	0.689089	0.70416	0.726356	0.763461	0.797491	0.82928	0.86421	0.883921	0.889846	0.903198	0.932848	0.959245	0.955015	0.982884	1.01952	1.04081	1.06938	1.14546	1.21159	1.26308	1.31702
		74	1.38653	1.37427	1.39112	1.4964	1.36892	1.21102	1.04069	0.886186	0.67509	0.65273	0.643268	0.637965	0.590828	0.530157	0.496894	0.484475	0.488991	0.511288	0.536505	0.574792	0.613995	0.655794	0.68177	0.720666	0.741208	0.761275	0.786769	0.808791	0.83421	0.865063	0.890237	0.907241	0.956007	0.993326	1.03066	1.07744	1.14231	1.19379	1.14209	1.11015	1.09815	1.08635	1.06957	1.17693	1.27415	1.34187	1.3955
		75	1.38653	1.37427	1.39112	1.4964	1.36892	1.21102	1.04069	0.839528	0.627152	0.630191	0.640874	0.654418	0.666089	0.620552	0.56354	0.532911	0.522298	0.530987	0.546473	0.570465	0.599328	0.635175	0.683112	0.731677	0.776237	0.825254	0.870477	0.896145	0.913173	0.92439	0.944041	0.960878	0.971243	0.98802	1.02533	1.05487	1.07717	1.1294	1.06484	0.995699	0.95372	0.948626	0.924003	1.03218	1.14038	1.21632	1.25695
		76	0.684371	0.61655	0.639567	0.675788	0.620769	0.568616	0.523873	0.488602	0.459338	0.437235	0.412057	0.3993	0.390155	0.386121	0.386338	0.392544	0.405916	0.432727	0.463441	0.507004	0.561221	0.623932	0.68373	0.74639	0.808405	0.86431	0.91463	0.963539	1.00336	1.02775	1.03139	1.02668	1.01893	1.03804	1.06528	1.10976	1.13847	1.16319	1.1054	1.05212	1.01186	0.994081	0.99264	1.06485	1.14063	1.2086	1.28277
		77	0.56843	0.609448	0.678671	0.731675	0.750894	0.724988	0.66609	0.631253	0.618688	0.619087	0.637042	0.652217	0.665882	0.674044	0.689934	0.690117	0.698075	0.710181	0.728698	0.741047	0.763635	0.780817	0.800051	0.818746	0.859924	0.888027	0.906135	0.946556	1.03258	1.07821	1.12424	1.16497	1.16514	1.12436	1.10819	1.12233	1.14906	1.1829	1.15699	1.13863	1.13038	1.13804	1.17485	1.27744	1.36301	1.41504	1.45726
		78	0.546626	0.5702	0.606556	0.63061	0.649354	0.600544	0.538275	0.537595	0.540042	0.565126	0.604826	0.660979	0.701757	0.765113	0.820462	0.87188	0.899488	0.928042	0.95766	0.988424	1.03101	1.07528	1.12786	1.17707	1.18517	1.17488	1.17372	1.1725	1.17102	1.21996	1.27112	1.31902	1.36064	1.41159	1.44558	1.46009	1.47721	1.50539	1.42171	1.36941	1.36484	1.38246	1.3902	1.50486	1.58808	1.63623	1.64998
		79	1.18517	1.19045	1.19937	1.25182	1.3103	1.37162	1.43911	1.33433	1.16015	0.959547	0.808979	0.657718	0.649126	0.677067	0.708248	0.658866	0.608976	0.57742	0.564704	0.576609	0.604489	0.621427	0.672771	0.732331	0.795769	0.863472	0.930596	0.955412	0.991909	1.01065	1.03283	1.05835	1.0969	1.12074	1.18145	1.22751	1.30354	1.40746	1.42748	1.40742	1.41916	1.40612	1.37433	1.40775	1.43834	1.44554	1.45359
		80	1.18517	1.19045	1.19937	1.25182	1.3103	1.37162	1.43911	1.33433	1.16015	0.959547	0.821119	0.661375	0.645747	0.661482	0.683897	0.618213	0.557453	0.514475	0.504528	0.519188	0.547696	0.585094	0.631473	0.681128	0.724768	0.764815	0.819067	0.855844	0.903381	0.933651	1.00133	1.07492	1.12272	1.1768	1.24483	1.25037	1.2213	1.18839	1.08069	1.02005	0.985837	0.965823	0.975722	1.00662	0.983403	0.974559	0.989276
		81	1.53652	1.56854	1.6343	1.68768	1.74793	1.75937	1.77644	1.75683	1.73487	1.68161	1.62796	1.57911	1.37541	1.20351	0.993403	0.852863	0.699796	0.695488	0.666779	0.682323	0.631381	0.583721	0.557627	0.539059	0.528772	0.526249	0.540121	0.567854	0.604674	0.646102	0.701558	0.743718	0.787694	0.824368	0.855155	0.868007	0.886887	0.877361	0.852149	0.862907	0.901886	0.960984	1.05496	1.17383	1.27749	1.3856	1.47841
		82	1.63755	1.66072	1.71689	1.76021	1.82211	1.92234	1.8673	1.63641	1.42619	1.15278	0.875597	0.711401	0.672381	0.631966	0.636232	0.581842	0.510229	0.469475	0.441352	0.420153	0.405224	0.398481	0.403832	0.420987	0.44968	0.482782	0.518381	0.55391	0.585627	0.611868	0.637156	0.654851	0.662588	0.669569	0.672603	0.678867	0.715294	0.760537	0.783104	0.799285	0.814632	0.819569	0.829038	0.87755	0.95062	1.02434	1.08791
		83	1.56812	1.62041	1.60692	1.58135	1.60725	1.60387	1.62953	1.73585	1.79071	1.62038	1.41004	1.15682	0.899737	0.694342	0.675779	0.665064	0.644744	0.596801	0.554883	0.535314	0.533729	0.543524	0.559654	0.570436	0.574635	0.583316	0.592994	0.606608	0.62605	0.64614	0.66538	0.687129	0.711703	0.735578	0.756161	0.786984	0.817283	0.854862	0.853704	0.872702	0.888626	0.90579	0.919347	0.981579	1.03021	1.08412	1.14325
		84	1.30134	1.31987	1.33979	1.39716	1.4576	1.53034	1.58402	1.64156	1.45547	1.24722	1.01385	0.811341	0.615651	0.62256	0.652223	0.683058	0.657566	0.630443	0.620948	0.619345	0.631609	0.643587	0.649306	0.652994	0.643291	0.624516	0.619331	0.63294	0.666783	0.709307	0.742266	0.782025	0.808984	0.829132	0.858846	0.918068	0.975716	1.05809	1.05799	1.05592	1.05574	1.07178	1.08425	1.17563	1.26878	1.34364	1.38973
		85	1.30134	1.31987	1.33979	1.39716	1.4576	1.53034	1.58402	1.64156	1.45547	1.24722	1.01385	0.805482	0.617705	0.634554	0.664325	0.68266	0.656777	0.619949	0.596192	0.594195	0.605048	0.624718	0.636629	0.658871	0.684426	0.737606	0.779706	0.829391	0.87527	0.934428	0.973785	1.02713	1.08798	1.14863	1.19101	1.23847	1.27774	1.30484	1.23173	1.1838	1.16554	1.15438	1.15482	1.24993	1.32069	1.35624	1.37989
		86	1.3898	1.37314	1.4095	1.50132	1.57607	1.65195	1.68554	1.68108	1.67019	1.67453	1.65069	1.67794	1.74308	1.83776	1.62156	1.3857	1.11079	0.822685	0.591505	0.605819	0.636827	0.658386	0.657202	0.585864	0.542226	0.525896	0.530357	0.543375	0.558018	0.583707	0.619427	0.662756	0.707857	0.757612	0.796262	0.833018	0.863578	0.892761	0.877413	0.855399	0.847295	0.849662	0.85271	0.910204	0.978528	1.04176	1.11151
		87	1.41007	1.38455	1.39278	1.42682	1.456	1.52357	1.38655	1.23696	1.07398	0.948238	0.751699	0.739346	0.714283	0.702961	0.641644	0.604784	0.596196	0.614381	0.644903	0.674636	0.709179	0.746563	0.77209	0.795717	0.824686	0.838625	0.858658	0.888718	0.931566	0.974752	1.02596	1.08691	1.14247	1.16937	1.21715	1.25579	1.27591	1.29227	1.27293	1.27166	1.2974	1.34897	1.39887	1.52581	1.62987	1.72566	1.77982
		88	1.41007	1.38455	1.39278	1.42682	1.456	1.52357	1.38655	1.23696	1.03974	0.903793	0.697974	0.67641	0.64766	0.671554	0.636816	0.613921	0.611275	0.613424	0.613373	0.609427	0.625537	0.656349	0.693258	0.736991	0.773757	0.79609	0.813091	0.852525	0.888286	0.951196	1.00157	1.06503	1.11534	1.1388	1.15464	1.19256	1.2104	1.23777	1.22674	1.20571	1.20224	1.21333	1.23382	1.35482	1.46469	1.55829	1.63123
		89	0.948894	0.78462	0.630352	0.642548	0.65688	0.694442	0.672017	0.661771	0.656762	0.635229	0.602465	0.557883	0.510844	0.462297	0.430553	0.404657	0.386644	0.358032	0.341377	0.330566	0.327794	0.321867	0.328294	0.32924	0.332906	0.331146	0.335479	0.341504	0.375164	0.420672	0.479154	0.537028	0.596943	0.642858	0.687224	0.76219	0.839548	0.913255	0.929163	0.941877	0.928219	0.91866	0.922092	0.987335	1.04926	1.11869	1.18543
		90	1.4383	1.5994	1.57484	1.5841	1.57664	1.55225	1.5861	1.62266	1.66435	1.72862	1.80493	1.8862	1.68376	1.44876	1.16845	0.883561	0.608248	0.605015	0.643238	0.688904	0.706713	0.702677	0.706333	0.718235	0.741439	0.777851	0.815071	0.845648	0.875146	0.894704	0.906697	0.921475	0.942905	0.964603	0.989041	1.02173	1.07561	1.12996	1.11806	1.12378	1.14935	1.16796	1.18354	1.26558	1.33742	1.39125	1.42376
		91	NaN	NaN	NaN	NaN	NaN	0.745491	0.57207	0.511789	0.472491	0.491381	0.49593	0.494183	0.497385	0.474894	0.431571	0.437616	0.453908	0.469716	0.479909	0.50092	0.507925	0.510992	0.525075	0.529683	0.539805	0.542179	0.550281	0.552008	0.58353	0.627288	0.681795	0.740975	0.79901	0.844333	0.865325	0.879303	0.903451	0.920985	0.90692	0.917158	0.928626	0.923373	0.922682	0.94923	0.972128	1.01654	1.04741
		92	1.3538	1.13476	0.922565	0.742895	0.625269	0.614799	0.628459	0.622752	0.545732	0.510002	0.496449	0.514787	0.535977	0.54884	0.562342	0.57675	0.584373	0.591414	0.610385	0.632082	0.66084	0.699295	0.743738	0.781828	0.82421	0.869547	0.900373	0.919137	0.933347	0.942349	0.958731	0.978906	1.01119	1.05149	1.08765	1.11697	1.15503	1.20188	1.1596	1.14164	1.12696	1.10664	1.07762	1.14083	1.18152	1.22079	1.25864
		93	1.3538	1.13476	0.922565	0.703106	0.588481	0.572343	0.579343	0.562572	0.500825	0.44386	0.424825	0.432455	0.456726	0.488666	0.504965	0.519529	0.544928	0.568276	0.600536	0.652166	0.702444	0.749538	0.782324	0.816266	0.85454	0.885357	0.911863	0.953212	0.990657	0.994942	1.01091	1.02722	1.04891	1.06778	1.1047	1.12876	1.16039	1.17084	1.10833	1.0752	1.06327	1.06285	1.08202	1.17898	1.24963	1.3106	1.35326
		94	1.08699	0.785148	0.560674	0.508235	0.496074	0.511527	0.549174	0.483607	0.458256	0.471241	0.499681	0.534689	0.559142	0.590883	0.615434	0.642039	0.664843	0.699975	0.734065	0.765415	0.783313	0.817503	0.845013	0.89344	0.927139	0.96317	0.971867	0.99545	1.00472	1.01485	1.03151	1.05397	1.07626	1.08328	1.10595	1.11669	1.15343	1.18986	1.14471	1.12252	1.12544	1.1232	1.12189	1.21073	1.28681	1.34498	1.38892
		95	0.885757	0.679022	0.710115	0.707333	0.724831	0.652167	0.588026	0.508117	0.477097	0.464682	0.450803	0.43933	0.430625	0.433382	0.431139	0.434078	0.43935	0.446563	0.455374	0.46855	0.495903	0.525961	0.553156	0.586737	0.627041	0.676023	0.722087	0.739264	0.760095	0.78326	0.808833	0.855172	0.93756	1.00959	1.09865	1.18888	1.25357	1.34716	1.32497	1.28026	1.25607	1.26073	1.24497	1.35648	1.48834	1.5711	1.65112
		96	1.22841	1.04464	0.787208	0.74671	0.7071	0.672863	0.618029	0.593694	0.594386	0.612146	0.650348	0.706559	0.738742	0.776368	0.825312	0.855433	0.876194	0.909418	0.927971	0.939156	0.985675	1.02332	1.05852	1.11704	1.18321	1.22155	1.24771	1.27016	1.27508	1.27304	1.26414	1.25676	1.23902	1.22258	1.21733	1.21016	1.21769	1.25502	1.25515	1.27151	1.30527	1.33366	1.36549	1.43296	1.47096	1.50291	1.55448
		97	1.50346	1.57621	1.56992	1.48627	1.40577	1.33903	1.28473	1.23984	1.21205	1.18028	1.05278	0.930086	0.834804	0.725364	0.635779	0.615825	0.583855	0.524376	0.501859	0.485472	0.480157	0.485684	0.493167	0.509669	0.530149	0.557217	0.588004	0.626657	0.656585	0.685977	0.70257	0.721921	0.736646	0.772215	0.852395	0.931475	1.00348	1.07558	1.05898	1.00212	0.969943	0.961925	0.964436	1.04085	1.12302	1.2015	1.26918
		98	0.556388	0.576604	0.58803	0.578806	0.520924	0.494423	0.514421	0.521127	0.522632	0.534918	0.557841	0.559195	0.586495	0.641807	0.7316	0.809652	0.901619	0.988932	1.06717	1.08244	1.097	1.10661	1.08617	1.07006	1.05495	1.06564	1.07672	1.07176	1.08966	1.16814	1.18567	1.20933	1.27697	1.31444	1.31671	1.33297	1.35562	1.39537	1.33782	1.28758	1.25517	1.22775	1.20551	1.28592	1.37482	1.46101	1.53906
		99	0.567828	0.595303	0.598137	0.591305	0.545812	0.499428	0.494105	0.51808	0.532917	0.553804	0.575076	0.58976	0.594302	0.607365	0.617388	0.61868	0.648693	0.662468	0.651125	0.692429	0.734555	0.750992	0.797288	0.871663	0.901771	0.94709	1.00633	1.05695	1.09408	1.13655	1.17404	1.20401	1.22749	1.26538	1.31398	1.32578	1.32273	1.31064	1.23051	1.16863	1.16776	1.18339	1.21112	1.30334	1.36763	1.39924	1.43285
		100	1.07827	0.866933	0.710641	0.70049	0.702691	0.65106	0.598966	0.565995	0.559524	0.543795	0.539316	0.54416	0.55323	0.575086	0.613368	0.655919	0.722118	0.779364	0.823805	0.873012	0.91633	0.938045	0.943687	0.929534	0.929374	0.906116	0.877984	0.85552	0.862775	0.863021	0.885635	0.916732	0.959623	0.986544	1.03279	1.07961	1.11382	1.16807	1.14936	1.13108	1.14721	1.1828	1.20862	1.32657	1.41949	1.49065	1.55133
		101	1.49519	1.29807	1.06125	0.794675	0.578468	0.558608	0.535291	0.544793	0.54472	0.459691	0.393133	0.385702	0.386271	0.40641	0.418645	0.42192	0.425158	0.430829	0.426412	0.427517	0.465445	0.509901	0.531601	0.557564	0.57499	0.566552	0.55498	0.571312	0.610992	0.630282	0.676774	0.71297	0.731693	0.733452	0.772882	0.782901	0.804443	0.819325	0.782444	0.731625	0.723116	0.737299	0.7652	0.839391	0.936263	1.0243	1.08902
		102	1.29574	1.33863	1.39283	1.43234	1.4386	1.42451	1.44011	1.47076	1.53457	1.59958	1.68808	1.76375	1.71562	1.51232	1.26939	0.981876	0.693554	0.559335	0.515758	0.532649	0.575246	0.596143	0.576905	0.595456	0.60707	0.619736	0.644635	0.657364	0.671411	0.687613	0.710432	0.719426	0.742906	0.76805	0.805725	0.834464	0.880903	0.924279	0.909257	0.89575	0.89809	0.905882	0.924999	1.01706	1.11196	1.20437	1.27873
		103	1.34297	1.30348	1.36425	1.39231	1.47349	1.48113	1.55703	1.57067	1.59161	1.6108	1.653	1.67677	1.75781	1.57164	1.40086	1.17164	0.934471	0.685821	0.678438	0.648047	0.685451	0.699369	0.689509	0.691239	0.693321	0.696014	0.713063	0.740333	0.763646	0.79969	0.849026	0.913328	0.986387	1.04879	1.10493	1.17163	1.21961	1.24257	1.19631	1.17534	1.14462	1.1249	1.1131	1.18648	1.25144	1.32143	1.37764
		104	1.34297	1.30348	1.36425	1.39231	1.47349	1.48113	1.55703	1.57067	1.59161	1.6108	1.653	1.67677	1.75781	1.57164	1.40086	1.17164	0.907656	0.658613	0.668847	0.634796	0.653375	0.684535	0.668478	0.633597	0.630035	0.637374	0.644767	0.651426	0.669937	0.693157	0.730772	0.782694	0.833668	0.876772	0.909523	0.940218	0.968274	1.00242	0.984868	0.979608	0.985864	1.0021	1.01266	1.07551	1.14421	1.19038	1.21837
		105	1.85967	1.84547	1.83578	1.87329	1.93937	1.70857	1.51035	1.22347	0.957599	0.661578	0.648974	0.608982	0.644787	0.598216	0.547629	0.499145	0.471448	0.46433	0.465955	0.474566	0.494649	0.520253	0.54575	0.569547	0.607259	0.656218	0.714796	0.782522	0.848554	0.901207	0.946503	0.988271	1.02487	1.04607	1.06407	1.08641	1.10229	1.09399	1.04315	1.02177	1.02046	1.0359	1.08442	1.18671	1.26497	1.30917	1.34339
		106	1.85967	1.84547	1.83578	1.87329	1.93937	1.70857	1.51035	1.21672	0.968338	0.680595	0.677979	0.648526	0.70364	0.646586	0.598088	0.56189	0.555864	0.565067	0.585178	0.610545	0.632639	0.641871	0.648764	0.664824	0.686774	0.706326	0.734674	0.772519	0.809042	0.851577	0.911516	0.97703	1.03404	1.06684	1.11086	1.14948	1.19429	1.23225	1.21406	1.18814	1.17178	1.16092	1.16957	1.25139	1.33138	1.389	1.43778
		107	1.42242	1.44752	1.4894	1.51965	1.53759	1.56982	1.37975	1.14792	0.988849	0.845067	0.653815	0.637336	0.629277	0.545131	0.461094	0.426665	0.417199	0.426381	0.44785	0.474484	0.500816	0.538031	0.57066	0.612206	0.659115	0.719691	0.774132	0.831549	0.867756	0.884745	0.89046	0.891632	0.903117	0.949142	0.997082	1.04597	1.08647	1.13064	1.08669	1.06125	1.04927	1.06776	1.07457	1.15151	1.22087	1.26631	1.29821
		108	1.42242	1.44752	1.4894	1.51965	1.53759	1.56982	1.37975	1.14792	0.934027	0.765091	0.583531	0.573163	0.581807	0.570348	0.529288	0.496928	0.491447	0.49622	0.519031	0.540222	0.567333	0.598844	0.62845	0.631916	0.632585	0.668737	0.721242	0.776965	0.853301	0.913895	0.958579	0.973736	0.970731	0.987373	1.00791	1.02116	1.03847	1.07896	1.0443	1.04404	1.04154	1.07491	1.11292	1.21291	1.32056	1.41883	1.50117
		109	2.01091	2.02604	2.02545	1.99065	1.97464	1.95023	1.90962	1.89483	1.91661	1.96396	2.03026	1.92861	1.65044	1.33183	1.01869	0.750925	0.623567	0.639567	0.668432	0.647025	0.578229	0.528112	0.505335	0.507626	0.527432	0.548559	0.58033	0.619473	0.651519	0.6805	0.713055	0.747484	0.794968	0.849175	0.922295	1.00138	1.05664	1.08444	1.07446	1.06467	1.04477	1.04648	1.0676	1.12327	1.17262	1.22739	1.28985
		110	1.56523	1.60255	1.42495	1.20705	0.975892	0.7123	0.469667	0.486198	0.500889	0.499153	0.518829	0.532362	0.514638	0.518004	0.536081	0.558162	0.576232	0.602226	0.638975	0.677401	0.732551	0.801912	0.883798	0.935926	0.983064	0.985473	0.988799	1.00466	1.00678	1.02181	1.04556	1.07172	1.06716	1.10223	1.12824	1.18358	1.21674	1.22186	1.16515	1.14389	1.13845	1.18643	1.27023	1.41509	1.50417	1.58709	1.63376
		111	1.56171	1.6238	1.67959	1.69161	1.70525	1.64143	1.57624	1.56836	1.54424	1.51832	1.55476	1.61326	1.63056	1.67076	1.74437	1.57697	1.31129	1.0483	0.832075	0.604777	0.57183	0.618891	0.657839	0.639812	0.606473	0.600213	0.61105	0.638094	0.677061	0.723075	0.767244	0.812275	0.846827	0.89104	0.927062	0.976801	1.02501	1.07866	1.06043	1.05545	1.04902	1.05681	1.05636	1.12916	1.19477	1.26189	1.29889
		112	NaN	NaN	NaN	NaN	0.721145	0.578983	0.592124	0.594451	0.605842	0.614631	0.617996	0.563281	0.49375	0.450261	0.412548	0.389178	0.378255	0.389143	0.40425	0.440342	0.473612	0.517944	0.548134	0.596385	0.640485	0.685704	0.730546	0.790319	0.822589	0.84446	0.870353	0.887956	0.899436	0.915108	0.937044	0.940567	0.944374	0.940661	0.913594	0.883298	0.867823	0.860786	0.877629	0.936604	1.00919	1.08852	1.18052
		113	NaN	NaN	NaN	NaN	0.721145	0.578983	0.621128	0.616858	0.613788	0.602806	0.590893	0.514102	0.474227	0.474755	0.500334	0.530593	0.568165	0.605049	0.643839	0.670567	0.686413	0.697064	0.723023	0.749542	0.781824	0.820006	0.845071	0.859191	0.901656	0.967816	1.03675	1.14299	1.23605	1.31275	1.35318	1.40098	1.43437	1.48558	1.41677	1.38104	1.36262	1.35478	1.34483	1.4382	1.50667	1.56108	1.58846
		114	1.69871	1.72582	1.72837	1.7404	1.72414	1.71587	1.72215	1.74442	1.78299	1.8	1.80025	1.58775	1.34214	1.05578	0.819945	0.627948	0.631539	0.630681	0.625207	0.588143	0.530809	0.50692	0.520717	0.558111	0.596433	0.630193	0.664149	0.689418	0.717337	0.747261	0.784861	0.835543	0.885581	0.93653	0.989062	1.02695	1.03397	1.04974	1.02446	1.01251	1.00807	1.02287	1.03619	1.10768	1.18171	1.25272	1.33655
		115	1.68094	1.66303	1.63367	1.60932	1.59453	1.56015	1.52733	1.52721	1.52468	1.56658	1.63965	1.51895	1.34657	1.17027	0.911925	0.671777	0.64762	0.636453	0.607464	0.61544	0.590666	0.557165	0.552701	0.573404	0.607418	0.647313	0.68951	0.73202	0.773499	0.819212	0.870315	0.922192	0.951184	0.983645	1.00975	1.03147	1.02787	1.04816	1.00916	1.00391	1.01378	1.05018	1.09126	1.18928	1.26381	1.33133	1.39595
		116	0.627941	0.639409	0.652873	0.619133	0.557956	0.487768	0.447797	0.442462	0.449263	0.469107	0.489891	0.51764	0.547299	0.580477	0.613357	0.658856	0.699689	0.740428	0.783285	0.818598	0.832463	0.844287	0.853671	0.871703	0.909004	0.957926	1.02051	1.08989	1.14992	1.19932	1.26387	1.31724	1.3657	1.42347	1.47677	1.52872	1.56683	1.60103	1.52335	1.46993	1.43217	1.41516	1.40346	1.50915	1.58413	1.64163	1.69418
		117	0.63057	0.582188	0.600202	0.634726	0.567057	0.516478	0.497685	0.4801	0.47544	0.474952	0.477369	0.49265	0.518163	0.550111	0.592964	0.635102	0.675519	0.721597	0.756761	0.789954	0.825814	0.847128	0.871237	0.896472	0.914838	0.93155	0.969343	1.01096	1.04047	1.06924	1.0854	1.10856	1.10632	1.15154	1.20877	1.26906	1.31241	1.34655	1.2783	1.27114	1.28361	1.30675	1.3466	1.4661	1.52444	1.59538	1.66259
		118	0.64553	0.62465	0.650887	0.692048	0.63239	0.572333	0.541438	0.530717	0.528053	0.550958	0.585617	0.615906	0.655277	0.710587	0.768632	0.808739	0.851045	0.881619	0.893204	0.906525	0.916401	0.945997	0.998509	1.0529	1.10959	1.16946	1.206	1.24889	1.29775	1.33989	1.38182	1.42076	1.44485	1.45976	1.46637	1.47344	1.49342	1.50002	1.44348	1.40501	1.41699	1.4228	1.44144	1.52599	1.60066	1.63538	1.67192
		119	1.76443	1.78697	1.81338	1.75074	1.51387	1.26273	1.02856	0.790732	0.625084	0.629111	0.627214	0.591261	0.538937	0.485745	0.462235	0.457496	0.461693	0.470909	0.48934	0.505535	0.524026	0.552016	0.583032	0.609018	0.649221	0.690346	0.725961	0.764643	0.798892	0.841739	0.892392	0.935629	0.971621	1.02163	1.05117	1.06458	1.07853	1.09481	1.05235	1.03866	1.03266	1.04399	1.06413	1.13399	1.18332	1.23738	1.27006
		120	1.21314	0.932155	0.751964	0.519686	0.582362	0.597131	0.617442	0.554598	0.529084	0.506937	0.517694	0.541483	0.557732	0.577492	0.612242	0.644239	0.679335	0.727647	0.774	0.819677	0.875137	0.927209	0.972577	1.03854	1.10663	1.15835	1.19186	1.16838	1.13907	1.09586	1.07323	1.0308	1.02835	1.05937	1.11789	1.1576	1.19554	1.23874	1.18503	1.13551	1.12018	1.13935	1.15456	1.23517	1.30152	1.32712	1.37403
		121	1.21314	0.969802	0.789009	0.601064	0.681772	0.720014	0.730609	0.690057	0.644529	0.634702	0.641684	0.655577	0.656513	0.669296	0.680402	0.706477	0.726403	0.763596	0.790829	0.85909	0.906414	0.986463	1.08975	1.21177	1.28856	1.36574	1.41003	1.42728	1.41744	1.40802	1.41622	1.41898	1.40622	1.40783	1.42527	1.41579	1.36884	1.35421	1.31123	1.28985	1.32236	1.40971	1.4612	1.54363	1.59915	1.62526	1.65598
		122	1.97019	1.99881	2.02987	2.07221	2.08165	2.08271	2.08006	2.04382	2.03892	1.7774	1.50772	1.18795	0.915056	0.642136	0.64584	0.637354	0.656261	0.65059	0.61798	0.59348	0.59782	0.622006	0.64783	0.676577	0.706987	0.728468	0.747287	0.772068	0.792505	0.80952	0.849741	0.867085	0.89421	0.938751	0.980589	1.00803	1.07865	1.14312	1.13929	1.15466	1.17885	1.19264	1.20128	1.28525	1.35772	1.4245	1.47471
		123	1.97019	1.99881	2.02987	2.07221	2.08165	2.08271	2.08006	2.04382	2.03892	1.7774	1.50772	1.18795	0.909699	0.614686	0.601088	0.581761	0.595613	0.578934	0.55528	0.535849	0.526356	0.528085	0.531094	0.537732	0.548295	0.577982	0.619801	0.699684	0.786171	0.861801	0.935719	0.996718	1.02393	1.03029	1.06568	1.10472	1.13749	1.17958	1.16466	1.13752	1.12402	1.11745	1.11966	1.18256	1.28063	1.35897	1.4451
		124	1.26261	1.27797	1.30299	1.34587	1.44881	1.5017	1.38984	1.25986	1.10477	0.848121	0.702232	0.688863	0.654728	0.627492	0.619133	0.522391	0.459871	0.435696	0.436086	0.445941	0.458746	0.471154	0.483493	0.502945	0.520608	0.560064	0.611713	0.654425	0.676064	0.696183	0.70389	0.721581	0.756754	0.803548	0.859525	0.910092	0.959375	0.976856	0.931494	0.886021	0.863519	0.826537	0.819297	0.89179	0.954438	1.01058	1.07312
		125	1.26261	1.27797	1.30299	1.34587	1.44881	1.5017	1.38984	1.25986	1.10477	0.8424	0.691458	0.678323	0.648941	0.62645	0.641419	0.577734	0.52939	0.500577	0.494854	0.469569	0.442743	0.431418	0.434852	0.451839	0.49021	0.541664	0.607679	0.6583	0.696045	0.722231	0.739058	0.773607	0.819931	0.859328	0.908943	0.958632	0.976278	0.986294	0.932819	0.889356	0.867358	0.861314	0.875094	0.971577	1.06725	1.14588	1.20915
		126	NaN	NaN	NaN	NaN	NaN	NaN	NaN	NaN	NaN	NaN	1.27888	1.33459	1.45993	1.29909	1.0945	0.905517	0.740521	0.526631	0.566268	0.608512	0.636329	0.611947	0.562144	0.538596	0.538631	0.558803	0.599932	0.639711	0.677196	0.726177	0.76915	0.800538	0.839763	0.86692	0.897145	0.935308	0.950353	0.981184	0.964659	0.948349	0.949563	0.976543	0.99586	1.07512	1.14806	1.20266	1.25431
		127	1.60858	1.71288	1.82014	1.67635	1.50156	1.25026	1.02413	0.752857	0.726668	0.69675	0.697454	0.653436	0.62366	0.609382	0.613291	0.643375	0.669215	0.699176	0.715465	0.734217	0.759971	0.77767	0.800247	0.840829	0.869484	0.882083	0.91579	0.948746	0.996131	1.04952	1.10036	1.14286	1.16562	1.15746	1.16733	1.18268	1.20823	1.24809	1.20936	1.19785	1.21278	1.21978	1.24431	1.35451	1.4287	1.46241	1.47248
		128	1.60858	1.71288	1.82014	1.67635	1.50156	1.25026	1.02518	0.75322	0.741055	0.716898	0.733521	0.692791	0.676247	0.658926	0.660842	0.668386	0.67258	0.676522	0.682485	0.699366	0.717507	0.763734	0.816107	0.881727	0.937992	0.9988	1.0518	1.10389	1.15013	1.2023	1.24399	1.27091	1.30924	1.32849	1.368	1.42833	1.49733	1.55946	1.53198	1.51335	1.52753	1.55667	1.5782	1.7073	1.79918	1.84122	1.86554
		129	1.27252	1.29328	1.33346	1.34942	1.40542	1.49183	1.36963	1.24958	1.12627	0.98606	0.772897	0.718973	0.667455	0.612238	0.554715	0.527915	0.526475	0.546858	0.57886	0.616171	0.666015	0.718094	0.766325	0.828148	0.880196	0.919023	0.971654	1.0346	1.07246	1.10747	1.13541	1.14962	1.14178	1.15179	1.18842	1.24212	1.29945	1.36001	1.31546	1.27527	1.24531	1.24172	1.25726	1.38765	1.49897	1.61404	1.69393
		130	1.27252	1.29328	1.33346	1.34942	1.40542	1.49183	1.36963	1.24958	1.12437	0.958223	0.745923	0.697586	0.646762	0.593923	0.563765	0.534001	0.522972	0.516215	0.519453	0.521828	0.5349	0.556548	0.597276	0.635666	0.676939	0.70662	0.734354	0.775011	0.813793	0.850305	0.897991	0.95531	1.00163	1.04775	1.07768	1.10484	1.1192	1.10958	1.046	1.00842	0.980136	0.966406	0.977293	1.0574	1.13519	1.19967	1.25122
		131	1.48161	1.49756	1.49336	1.45893	1.49078	1.52516	1.56163	1.43612	1.30474	1.08239	0.845869	0.66999	0.626335	0.581557	0.588928	0.59785	0.529877	0.517759	0.51129	0.500578	0.507902	0.518946	0.542811	0.565583	0.595039	0.622563	0.651494	0.680093	0.709606	0.733332	0.760705	0.785994	0.810684	0.835821	0.864732	0.888423	0.918415	0.944645	0.912503	0.895799	0.887075	0.88576	0.896881	0.974724	1.04448	1.10592	1.15282
		132	1.4966	1.53242	1.58218	1.61286	1.68081	1.73656	1.74433	1.71972	1.69894	1.66953	1.68488	1.76925	1.68574	1.52182	1.29433	1.0215	0.753669	0.62554	0.585021	0.575143	0.604654	0.563259	0.560034	0.571354	0.60881	0.648739	0.708362	0.780628	0.850157	0.907192	0.952948	0.977841	0.997443	1.0111	1.01795	1.05138	1.07268	1.07058	1.02052	0.995427	0.975565	0.98863	1.0584	1.17961	1.29451	1.37373	1.45148
		133	1.87723	1.70919	1.43608	1.17262	0.848026	0.577834	0.532577	0.555515	0.561791	0.565905	0.509818	0.481584	0.467438	0.472533	0.489066	0.509677	0.530264	0.56218	0.600773	0.656011	0.725998	0.807686	0.878312	0.935722	1.01236	1.09597	1.20108	1.30171	1.4018	1.47297	1.5013	1.46575	1.42145	1.41831	1.40702	1.42001	1.4666	1.52334	1.48679	1.46758	1.45818	1.4518	1.44961	1.49884	1.51871	1.52621	1.52842
		134	1.20535	0.983308	0.881368	0.65885	0.616777	0.602003	0.606948	0.537135	0.497654	0.496273	0.509358	0.525226	0.543154	0.568495	0.591932	0.62775	0.675332	0.731519	0.786223	0.825533	0.85305	0.878457	0.902435	0.925804	0.952592	0.9874	1.02016	1.04135	1.05301	1.05114	1.04733	1.04822	1.05211	1.06726	1.08396	1.09253	1.10327	1.10668	1.04526	1.03845	1.05731	1.07021	1.09715	1.18663	1.25286	1.30393	1.35884
		135	1.20535	0.981057	0.857643	0.629333	0.580519	0.566378	0.583025	0.539461	0.513258	0.516494	0.53882	0.557535	0.576549	0.601463	0.63126	0.65807	0.685794	0.709675	0.732526	0.754279	0.770089	0.779197	0.802401	0.816855	0.837409	0.864563	0.897893	0.902772	0.930955	0.938456	0.956002	0.996449	1.06622	1.13015	1.19805	1.23756	1.23681	1.2295	1.14875	1.10933	1.09582	1.10557	1.11381	1.18393	1.22534	1.25105	1.27571
		136	0.824007	0.634528	0.571214	0.540736	0.526214	0.449025	0.407433	0.40525	0.41664	0.437045	0.454835	0.475152	0.501683	0.532073	0.564707	0.600016	0.627451	0.641912	0.655936	0.667623	0.677303	0.703882	0.735764	0.760794	0.779324	0.798654	0.798361	0.803689	0.819277	0.853399	0.885926	0.927041	0.96243	0.998795	1.02231	1.03856	1.06258	1.09465	1.05216	1.02844	1.03159	1.03383	1.02811	1.09015	1.13953	1.17805	1.21501
		137	0.931656	0.678668	0.646701	0.669072	0.65167	0.644264	0.651745	0.676617	0.697159	0.714658	0.740741	0.7625	0.778882	0.787743	0.802428	0.80808	0.803037	0.802533	0.813837	0.826171	0.853839	0.895594	0.952881	1.01475	1.05256	1.06264	1.05319	1.00708	0.982997	0.947358	0.916398	0.894587	0.890562	0.848574	0.854685	0.881201	0.929587	0.993576	1.01083	1.0432	1.07471	1.10346	1.1171	1.19744	1.24688	1.2769	1.30203
		138	1.49471	1.51626	1.55514	1.40965	1.25295	1.08334	0.945958	0.774076	0.755079	0.708701	0.652706	0.587027	0.533573	0.515688	0.525024	0.550273	0.581602	0.610205	0.640991	0.673426	0.705829	0.726986	0.75324	0.778162	0.802028	0.81291	0.830711	0.838266	0.834871	0.830304	0.847039	0.859102	0.869484	0.902456	0.937093	0.964527	1.00452	1.03718	1.00021	0.975884	0.96506	0.966041	0.977815	1.04868	1.11664	1.17281	1.21531
		139	1.49471	1.51626	1.55514	1.40965	1.25295	1.03671	0.851957	0.646581	0.605837	0.553086	0.545315	0.519712	0.487492	0.46843	0.463224	0.465163	0.471419	0.480815	0.495796	0.514276	0.536348	0.567676	0.609026	0.635374	0.670193	0.711582	0.755821	0.777349	0.836334	0.875058	0.897859	0.92651	0.966358	0.990912	1.03555	1.09741	1.12201	1.1238	1.06631	1.0067	0.95324	0.930927	0.9318	0.993107	1.04146	1.06749	1.08931
		140	0.778881	0.668923	0.619935	0.565314	0.549322	0.527056	0.460441	0.432334	0.435813	0.443101	0.468023	0.499141	0.538916	0.575998	0.612018	0.641908	0.66653	0.694174	0.725801	0.767684	0.812949	0.859183	0.900196	0.929999	0.949671	0.972839	1.00271	1.04378	1.10131	1.16944	1.235	1.27598	1.29667	1.31666	1.3198	1.31673	1.32379	1.33951	1.26388	1.21888	1.20067	1.19644	1.20737	1.30674	1.40343	1.48312	1.55268
		141	0.74801	0.62653	0.581062	0.536175	0.530792	0.554891	0.506363	0.476297	0.464234	0.45512	0.445156	0.450979	0.468985	0.493971	0.524645	0.549434	0.566427	0.585466	0.603576	0.608216	0.633233	0.663682	0.677527	0.685442	0.706141	0.731618	0.762219	0.820853	0.879293	0.954754	1.03014	1.10314	1.15608	1.21873	1.26943	1.2972	1.31445	1.35433	1.30375	1.26929	1.26078	1.25673	1.2431	1.31531	1.37849	1.43563	1.48765
		142	1.61902	1.68645	1.70043	1.66277	1.43107	1.17111	0.911274	0.710543	0.55533	0.591573	0.611691	0.612371	0.56123	0.520325	0.515509	0.537853	0.590398	0.630367	0.672436	0.717204	0.761759	0.805416	0.839943	0.860387	0.880367	0.892041	0.902289	0.920745	0.954315	0.983413	1.01197	1.03622	1.08286	1.10516	1.13274	1.15253	1.17879	1.17495	1.12779	1.10009	1.10659	1.11417	1.13288	1.2199	1.28684	1.3295	1.36752
		143	1.61902	1.68645	1.70043	1.66277	1.43107	1.17111	0.959777	0.773442	0.610538	0.64627	0.658147	0.624306	0.556646	0.507676	0.482605	0.506618	0.54634	0.581048	0.626769	0.670287	0.696084	0.709874	0.732369	0.758667	0.793653	0.83853	0.881739	0.939138	0.978713	1.00709	1.02923	1.04808	1.05422	1.06249	1.08744	1.10136	1.12819	1.13186	1.08911	1.0702	1.09031	1.11798	1.17198	1.29597	1.39021	1.44672	1.48997
		144	1.66839	1.675	1.71207	1.71747	1.69844	1.65381	1.64385	1.62983	1.65466	1.70824	1.76431	1.62666	1.44298	1.21517	0.993172	0.777296	0.673567	0.614462	0.609954	0.565552	0.512133	0.513833	0.543169	0.579119	0.630496	0.682081	0.741529	0.784384	0.833689	0.894603	0.934211	0.97433	1.01858	1.04771	1.05792	1.06896	1.10901	1.14066	1.12342	1.13812	1.17309	1.19111	1.22708	1.31579	1.38498	1.46226	1.5078
		145	1.46657	1.24924	0.996014	0.852914	0.689525	0.664902	0.657531	0.666321	0.61088	0.57877	0.573459	0.598613	0.638425	0.692472	0.754896	0.815987	0.866347	0.904504	0.966857	1.04323	1.12065	1.17138	1.23285	1.24897	1.25313	1.24855	1.24304	1.2363	1.21836	1.20965	1.22931	1.30824	1.39515	1.50678	1.55338	1.59317	1.60066	1.59516	1.50332	1.45906	1.41737	1.41149	1.41423	1.5048	1.57494	1.6289	1.65145
		146	1.45272	1.44837	1.42832	1.42872	1.42715	1.44087	1.43406	1.49222	1.53559	1.56612	1.60042	1.69608	1.75846	1.53989	1.3515	1.0972	0.865156	0.614984	0.606349	0.56806	0.584602	0.530072	0.493697	0.498049	0.511928	0.535185	0.570438	0.598427	0.617245	0.646648	0.670089	0.691328	0.72079	0.763247	0.810613	0.852874	0.895945	0.943793	0.896929	0.852956	0.82359	0.809561	0.800219	0.882701	0.963014	1.04701	1.10563
		147	1.45272	1.44837	1.42832	1.42872	1.42715	1.44087	1.43406	1.49222	1.53559	1.56612	1.60042	1.69608	1.75846	1.53989	1.3515	1.07407	0.840871	0.594821	0.584523	0.540884	0.568674	0.505864	0.462272	0.456838	0.468879	0.487405	0.508964	0.525399	0.549836	0.56674	0.588316	0.603746	0.629152	0.643859	0.66973	0.695996	0.722529	0.762329	0.742189	0.743228	0.75849	0.781082	0.782011	0.838753	0.875332	0.896767	0.916689
		148	NaN	0.520495	0.467322	0.524031	0.54733	0.566656	0.558272	0.537745	0.482049	0.445566	0.441336	0.454336	0.470039	0.48196	0.48562	0.4792	0.483907	0.496228	0.513359	0.544822	0.585168	0.620699	0.667731	0.703225	0.734626	0.760806	0.791425	0.812138	0.837922	0.864125	0.891539	0.902247	0.914712	0.939701	0.964624	0.993415	1.03634	1.08491	1.05538	1.04639	1.05018	1.06506	1.07355	1.16284	1.23979	1.31151	1.36639
		149	NaN	0.520495	0.467322	0.513059	0.525752	0.549191	0.550625	0.534197	0.508996	0.491067	0.491842	0.516728	0.546681	0.582088	0.625548	0.664632	0.691813	0.729938	0.771364	0.807523	0.836664	0.862372	0.886856	0.921435	0.969985	1.03405	1.13643	1.25755	1.34637	1.41166	1.47721	1.50081	1.4902	1.46312	1.44029	1.4057	1.39064	1.38302	1.34849	1.36207	1.39329	1.41628	1.44715	1.53859	1.60815	1.64864	1.67707
		150	1.53545	1.51541	1.49484	1.45204	1.41281	1.39157	1.43199	1.47011	1.48993	1.53357	1.59255	1.60638	1.62098	1.66149	1.6676	1.47999	1.24125	1.05241	0.862632	0.66994	0.621967	0.614924	0.553369	0.512896	0.495759	0.50191	0.524507	0.541111	0.5549	0.572653	0.587625	0.604208	0.63042	0.653012	0.666772	0.672945	0.684103	0.708705	0.711084	0.711303	0.721444	0.735554	0.742183	0.776148	0.816333	0.859255	0.881335
		151	1.53545	1.51541	1.49484	1.45204	1.41281	1.39157	1.43199	1.47011	1.48993	1.53357	1.59255	1.60638	1.62098	1.66149	1.6676	1.47999	1.24125	1.01227	0.840113	0.665867	0.627149	0.624403	0.604951	0.543987	0.501935	0.494948	0.50504	0.539053	0.574424	0.608968	0.642139	0.682384	0.710362	0.732837	0.757763	0.782139	0.824121	0.870151	0.87156	0.869971	0.879682	0.870051	0.864745	0.914065	0.971274	1.01881	1.0653
		152	1.44748	1.44685	1.45908	1.28231	1.08508	0.8716	0.642784	0.530368	0.596209	0.667098	0.725279	0.758548	0.695588	0.641367	0.583855	0.55232	0.54981	0.56228	0.58173	0.619272	0.674631	0.731	0.774794	0.835515	0.87591	0.890696	0.906015	0.94079	0.960838	1.00191	1.0454	1.10886	1.16104	1.21344	1.23194	1.2288	1.22559	1.23266	1.17486	1.16846	1.2014	1.22127	1.23868	1.31041	1.34862	1.3781	1.39851
		153	1.44748	1.44685	1.45908	1.28231	1.08508	0.8716	0.639535	0.459042	0.52138	0.591773	0.620076	0.63468	0.629984	0.5869	0.543358	0.570461	0.61814	0.663476	0.708789	0.757927	0.781374	0.825148	0.893085	0.928516	0.966356	1.02849	1.07115	1.09673	1.15169	1.22769	1.25364	1.27231	1.27927	1.27055	1.21584	1.21526	1.24205	1.30063	1.28786	1.34103	1.41272	1.46598	1.51014	1.62236	1.70448	1.7501	1.77796
		154	0.385198	0.402454	0.414506	0.435291	0.453162	0.44238	0.445245	0.459375	0.443618	0.42798	0.410209	0.404399	0.37832	0.379321	0.385588	0.389055	0.380376	0.378379	0.37596	0.374973	0.379043	0.392512	0.410811	0.438963	0.471086	0.510197	0.54494	0.582276	0.610939	0.633179	0.639077	0.657594	0.697568	0.723925	0.74557	0.798366	0.865978	0.910792	0.905678	0.90781	0.892536	0.860396	0.834507	0.874815	0.917472	0.965018	1.01326
		155	0.385198	0.402454	0.414506	0.435291	0.453162	0.446497	0.463801	0.477837	0.501944	0.533123	0.564073	0.601292	0.65135	0.69042	0.737175	0.786525	0.813874	0.813968	0.814029	0.793387	0.777677	0.777665	0.800731	0.848426	0.908452	0.957533	1.03829	1.10977	1.15198	1.18171	1.23125	1.21363	1.21492	1.21382	1.205	1.19458	1.21942	1.23865	1.18638	1.16754	1.15669	1.15499	1.15209	1.23352	1.30366	1.35314	1.40277
		156	0.825397	0.601044	0.583186	0.603816	0.625006	0.598076	0.558311	0.554424	0.537925	0.529301	0.537278	0.5752	0.619625	0.674961	0.731312	0.771916	0.802566	0.819893	0.841875	0.863192	0.899663	0.929783	0.976681	1.01451	1.06428	1.11137	1.16246	1.19704	1.22002	1.24991	1.2938	1.32398	1.32726	1.33125	1.34126	1.33199	1.34489	1.36472	1.32309	1.28975	1.27984	1.26305	1.26564	1.3402	1.38243	1.41688	1.45683
		157	0.857349	0.631294	0.632318	0.650312	0.661799	0.608092	0.566494	0.533263	0.522247	0.535315	0.557464	0.598313	0.65235	0.698862	0.754103	0.803621	0.853287	0.893348	0.952864	1.00268	1.04711	1.09681	1.12943	1.15971	1.20594	1.27048	1.34071	1.41765	1.44599	1.48988	1.51349	1.49497	1.46348	1.46267	1.43586	1.41855	1.40478	1.42186	1.36882	1.32482	1.29932	1.3114	1.33466	1.43092	1.50973	1.55679	1.60255
		158	1.56253	1.50847	1.50861	1.53723	1.56296	1.6632	1.74445	1.76078	1.81243	1.81098	1.8556	2.05241	2.16229	1.95118	1.73168	1.42651	1.02079	0.738016	0.73168	0.725996	0.738259	0.713703	0.665365	0.629808	0.62597	0.638489	0.664038	0.696248	0.738887	0.772312	0.807024	0.829543	0.867601	0.884692	0.918624	0.944033	0.975153	0.986232	0.976186	0.963449	0.968436	0.975132	0.988992	1.04316	1.09267	1.12144	1.15313
		159	1.56253	1.50847	1.50861	1.53723	1.56296	1.6632	1.74445	1.76078	1.81243	1.81098	1.8556	2.05241	2.16229	1.95118	1.73168	1.45302	1.03502	0.735576	0.735767	0.749488	0.753188	0.751747	0.732187	0.70262	0.680753	0.682126	0.689792	0.697186	0.718448	0.735411	0.731092	0.733603	0.736577	0.737063	0.752529	0.776828	0.806278	0.866148	0.858618	0.863847	0.896924	0.930146	0.944927	1.04031	1.12367	1.17366	1.22538
		160	1.56038	1.56957	1.40169	1.18951	0.941805	0.77318	0.615841	0.609456	0.626528	0.613786	0.52134	0.469561	0.444466	0.448987	0.467751	0.496316	0.534338	0.583978	0.627873	0.659344	0.691277	0.72335	0.763165	0.808076	0.870564	0.943419	1.00384	1.01696	0.99292	0.984663	0.969259	0.979241	0.997928	1.03235	1.07616	1.11234	1.1332	1.1614	1.1416	1.13687	1.15963	1.1981	1.24571	1.3627	1.43654	1.48489	1.50683
		161	1.68067	1.59924	1.49868	1.42156	1.44877	1.50799	1.55795	1.66405	1.80417	1.63387	1.45132	1.21833	1.01377	0.74696	0.708932	0.643833	0.650755	0.592753	0.571534	0.589615	0.631001	0.685626	0.735408	0.768703	0.796395	0.810271	0.817169	0.840777	0.852266	0.882482	0.938152	1.00557	1.05264	1.11037	1.14919	1.18087	1.20129	1.22106	1.19714	1.19998	1.20749	1.23181	1.26884	1.34439	1.40748	1.45076	1.49493
		162	1.67916	1.68067	1.684	1.70335	1.68951	1.68233	1.67242	1.66828	1.44603	1.23476	1.02477	0.831725	0.661235	0.650968	0.642506	0.602801	0.557041	0.491266	0.469282	0.474253	0.506343	0.55372	0.608618	0.658911	0.716173	0.78345	0.847127	0.900109	0.955912	0.987663	1.00915	1.02773	1.06311	1.10735	1.15831	1.21539	1.2838	1.34593	1.2954	1.26632	1.24547	1.21998	1.198	1.27953	1.34182	1.39079	1.42447
		163	1.67916	1.68067	1.684	1.70335	1.68951	1.68233	1.67242	1.66828	1.44603	1.23476	1.05243	0.881203	0.697877	0.687126	0.683687	0.635277	0.582064	0.542897	0.525106	0.525713	0.530508	0.54071	0.56711	0.596865	0.626341	0.651906	0.681456	0.711306	0.752374	0.788264	0.852803	0.928183	0.985025	1.02667	1.074	1.12076	1.15876	1.20389	1.16761	1.1442	1.11121	1.08447	1.06435	1.14497	1.21231	1.27943	1.33351
		164	1.46375	1.54941	1.62499	1.6541	1.6124	1.56717	1.53055	1.53286	1.57159	1.62416	1.6476	1.67316	1.67969	1.4841	1.2842	1.06555	0.810318	0.593938	0.598315	0.600392	0.630658	0.645132	0.617741	0.566368	0.531083	0.533862	0.557628	0.580123	0.594278	0.603879	0.616257	0.621275	0.647649	0.687635	0.722714	0.762756	0.813684	0.862791	0.835831	0.832757	0.832912	0.831828	0.825533	0.906574	0.989089	1.07085	1.14587
		165	1.47613	1.52688	1.56204	1.62059	1.69042	1.72822	1.76914	1.76612	1.75308	1.70504	1.61363	1.32831	1.07373	0.788788	0.641188	0.529299	0.606433	0.640432	0.674841	0.604963	0.528463	0.4664	0.448925	0.452468	0.475263	0.510188	0.555152	0.608948	0.685055	0.749003	0.801995	0.841745	0.881397	0.916571	0.95243	1.00651	1.06514	1.11618	1.10451	1.11753	1.13039	1.15613	1.18147	1.26123	1.32065	1.37486	1.39994
		166	1.47613	1.52688	1.56204	1.62059	1.69042	1.72822	1.76914	1.76612	1.75308	1.70504	1.61363	1.32831	1.07373	0.797488	0.644577	0.516926	0.588266	0.627649	0.655559	0.596781	0.549287	0.509975	0.500775	0.515724	0.541049	0.562583	0.577324	0.598445	0.611192	0.625555	0.675282	0.736863	0.791618	0.858549	0.922979	0.973481	1.0163	1.07514	1.07395	1.08217	1.07635	1.08019	1.0802	1.13687	1.17859	1.23283	1.27224
		167	1.06613	0.755345	0.572412	0.556096	0.564773	0.590272	0.564709	0.526448	0.526367	0.549809	0.574497	0.607776	0.643687	0.684567	0.717209	0.76304	0.802312	0.845092	0.890076	0.944962	0.985851	1.03576	1.06025	1.09163	1.12725	1.15774	1.1449	1.1591	1.16443	1.1413	1.15766	1.23962	1.31982	1.3775	1.46472	1.50015	1.51289	1.51996	1.44947	1.39338	1.38255	1.37452	1.37779	1.50744	1.599	1.67154	1.73552
		168	1.53512	1.5361	1.59309	1.61204	1.68791	1.69096	1.67498	1.39945	1.14016	0.878191	0.740917	0.573359	0.58963	0.595718	0.591077	0.506529	0.428018	0.403513	0.387166	0.416334	0.440004	0.479566	0.520149	0.571838	0.594477	0.612247	0.622226	0.637054	0.659435	0.692698	0.752653	0.829436	0.90467	0.937847	0.96216	0.991709	1.01014	1.02234	1.01403	1.03624	1.04227	1.04485	1.05273	1.11414	1.13422	1.16767	1.21005
		169	0.951401	0.755516	0.625363	0.619502	0.654324	0.690757	0.651223	0.625593	0.600734	0.572906	0.548733	0.534316	0.530635	0.5341	0.55077	0.59064	0.641364	0.691259	0.736105	0.782412	0.821445	0.848817	0.874638	0.90462	0.931401	0.959411	1.0024	1.05228	1.11116	1.16596	1.22737	1.28751	1.32313	1.36075	1.39363	1.41435	1.40328	1.42158	1.36596	1.33304	1.32138	1.35265	1.37443	1.46408	1.54413	1.59171	1.61393
		170	1.62108	1.55523	1.47934	1.49224	1.55682	1.63871	1.71573	1.81555	1.84041	1.88709	1.90922	1.94437	1.72858	1.48159	1.23314	0.997096	0.764131	0.733946	0.721328	0.675855	0.646567	0.633091	0.637873	0.641507	0.635394	0.629265	0.624842	0.627403	0.640695	0.669122	0.709281	0.737565	0.776313	0.811222	0.831521	0.840665	0.868238	0.888477	0.873583	0.887221	0.901906	0.918472	0.938193	1.01984	1.10238	1.18397	1.25796
		171	1.62108	1.55523	1.47934	1.49224	1.55682	1.63871	1.71573	1.81555	1.84041	1.88709	1.90922	1.94437	1.72858	1.48159	1.20369	0.930648	0.694598	0.6622	0.634141	0.583288	0.558403	0.521425	0.507483	0.511281	0.527782	0.541574	0.551025	0.563748	0.577639	0.606925	0.636323	0.656935	0.674904	0.698147	0.707241	0.719585	0.735815	0.755413	0.733444	0.720914	0.712516	0.713538	0.723057	0.792705	0.879581	0.965641	1.05591
		172	1.58915	1.68301	1.70482	1.77247	1.82834	1.82271	1.78916	1.80519	1.50032	1.20719	0.991389	0.789527	0.601462	0.656868	0.680782	0.671094	0.626458	0.565996	0.532337	0.520775	0.517947	0.517719	0.520267	0.519547	0.526489	0.539344	0.554028	0.573527	0.587495	0.604589	0.638922	0.687805	0.732428	0.797387	0.866058	0.919284	0.989141	1.04441	1.0396	1.02785	1.02863	0.998278	0.990894	1.041	1.0962	1.14193	1.19701
		173	1.36796	1.46382	1.51143	1.49611	1.46637	1.39109	1.2055	1.25353	1.32006	1.38575	1.44945	1.63142	1.68105	1.72034	1.52742	1.29062	1.03726	0.75895	0.582031	0.590849	0.622564	0.644869	0.672922	0.610247	0.582783	0.570636	0.580178	0.592855	0.630126	0.639748	0.643638	0.645539	0.675964	0.711951	0.768825	0.835673	0.891795	0.932127	0.910964	0.89555	0.898741	0.905992	0.90348	0.96005	1.03419	1.11315	1.19366
		174	1.46631	1.48409	1.53645	1.52454	1.57316	1.43428	1.22217	1.00831	0.818775	0.65696	0.659241	0.689618	0.691767	0.703325	0.640076	0.590031	0.572827	0.5597	0.563097	0.572645	0.590767	0.608752	0.648792	0.701765	0.753834	0.81053	0.857417	0.893732	0.921884	0.953326	0.978476	1.01642	1.04376	1.06374	1.07804	1.09993	1.11632	1.10227	1.0697	1.08575	1.12241	1.15955	1.24102	1.35645	1.42961	1.47794	1.53217
		175	0.543332	0.589637	0.600156	0.575379	0.57958	0.531238	0.518325	0.512766	0.51009	0.519025	0.546106	0.556996	0.594549	0.62806	0.655317	0.694976	0.738794	0.752336	0.793745	0.833789	0.885669	0.926184	0.952251	0.974793	1.00988	1.0031	1.0041	1.03837	1.05276	1.05589	1.06204	1.07541	1.09336	1.18106	1.25102	1.30984	1.39571	1.4712	1.40112	1.37607	1.38659	1.37834	1.37496	1.46604	1.51846	1.56915	1.60711
		176	1.45008	1.42428	1.44234	1.48335	1.53278	1.39042	1.20416	1.02916	0.851494	0.681768	0.657057	0.694761	0.682811	0.642444	0.607891	0.612029	0.632457	0.660296	0.687696	0.727271	0.764083	0.784187	0.809562	0.823189	0.846362	0.869217	0.91509	0.944438	0.982432	1.02022	1.07332	1.11339	1.15394	1.21362	1.27253	1.29117	1.34751	1.41657	1.36178	1.30337	1.26194	1.21625	1.19378	1.27587	1.35637	1.43231	1.47466
		177	1.17201	1.15739	1.13186	1.17086	1.19409	1.25441	1.34205	1.43408	1.52878	1.64628	1.48834	1.27212	1.03536	0.812288	0.528352	0.482924	0.471383	0.4845	0.440252	0.432591	0.437508	0.44552	0.472502	0.506982	0.526085	0.54274	0.57643	0.590552	0.608193	0.634304	0.661799	0.684982	0.70188	0.72048	0.728784	0.743173	0.772734	0.800371	0.824703	0.886774	0.96257	1.03486	1.10788	1.17199	1.21714	1.27317	1.29818
		178	1.6063	1.65069	1.66446	1.68423	1.67439	1.67015	1.68061	1.68724	1.6702	1.67161	1.68755	1.73875	1.57261	1.33467	1.05936	0.807123	0.562372	0.546248	0.581346	0.631006	0.656642	0.638632	0.625429	0.62386	0.633089	0.625797	0.60943	0.599558	0.594847	0.591403	0.611483	0.675145	0.706299	0.761871	0.823834	0.872523	0.907554	0.968417	0.958751	0.960538	0.993326	1.02373	1.05659	1.12558	1.16216	1.1722	1.1785
		179	1.80125	1.79481	1.73189	1.65272	1.46931	1.28655	1.00235	0.790902	0.661467	0.635069	0.596557	0.623345	0.583908	0.540638	0.520657	0.531763	0.55421	0.592319	0.625539	0.665043	0.698593	0.722399	0.755169	0.776429	0.777284	0.779201	0.784829	0.762706	0.769933	0.796126	0.807824	0.826635	0.845559	0.852321	0.87411	0.897954	0.929626	0.96424	0.943776	0.925562	0.924893	0.916563	0.909797	0.970612	1.02944	1.0921	1.1448
		180	0.942075	0.740578	0.703015	0.677602	0.639333	0.606872	0.593267	0.5874	0.581774	0.585196	0.603386	0.614654	0.651736	0.70931	0.778914	0.827971	0.894415	0.946626	1.00545	1.06108	1.14539	1.21955	1.28247	1.33002	1.35168	1.38528	1.42068	1.45562	1.46867	1.46688	1.42055	1.37331	1.35938	1.35634	1.38154	1.3976	1.37986	1.3853	1.33019	1.30873	1.29318	1.30961	1.29021	1.34629	1.36499	1.40721	1.45743
		181	0.754814	0.54212	0.424438	0.442873	0.438481	0.405514	0.392672	0.387492	0.36835	0.387153	0.42508	0.461228	0.491429	0.53571	0.585969	0.627566	0.671834	0.715127	0.768077	0.807554	0.867184	0.932249	0.994744	1.04854	1.11103	1.15186	1.19925	1.26882	1.34063	1.42457	1.51285	1.59882	1.68127	1.74588	1.79156	1.85203	1.88583	1.90982	1.82716	1.7571	1.68392	1.62416	1.56823	1.61956	1.66214	1.70627	1.75459
		182	NaN	NaN	NaN	NaN	NaN	NaN	NaN	NaN	NaN	NaN	1.8264	1.78823	1.75072	1.80443	1.61313	1.40794	1.1863	1.0227	0.780222	0.766663	0.771965	0.784249	0.728946	0.67959	0.650599	0.642625	0.653457	0.67727	0.69716	0.718667	0.742289	0.775536	0.813555	0.857411	0.903204	0.947705	1.00345	1.0514	1.02552	1.02246	1.03642	1.04187	1.05633	1.14367	1.20952	1.26139	1.30688
		183	NaN	NaN	NaN	NaN	NaN	NaN	NaN	NaN	NaN	NaN	1.8264	1.78823	1.75072	1.80443	1.61313	1.40794	1.25283	1.06687	0.81705	0.789909	0.774067	0.723971	0.696816	0.656133	0.634721	0.627717	0.612948	0.611014	0.609914	0.608475	0.619941	0.636059	0.654904	0.682099	0.725166	0.783697	0.85842	0.928961	0.942351	0.957287	0.960442	0.957205	0.955454	1.00398	1.06158	1.11459	1.16023
		184	2.09391	1.84147	1.54803	1.25997	0.980936	0.768632	0.731592	0.720422	0.692257	0.658111	0.633989	0.636453	0.656566	0.681277	0.699477	0.71	0.719649	0.739113	0.750964	0.769313	0.789026	0.826722	0.866627	0.922215	0.985755	1.06513	1.16763	1.23572	1.27678	1.32259	1.35678	1.36776	1.38111	1.37744	1.39506	1.40836	1.40965	1.43926	1.42	1.39135	1.37696	1.36305	1.34627	1.41031	1.45957	1.50517	1.54814
		185	2.09391	1.84147	1.54803	1.25357	0.969045	0.73375	0.676391	0.65097	0.62181	0.587162	0.574958	0.584079	0.60403	0.623889	0.642242	0.67126	0.706532	0.749067	0.78391	0.804448	0.849304	0.899257	0.951467	1.01028	1.0789	1.10992	1.13899	1.15239	1.17558	1.20668	1.2446	1.26473	1.30394	1.30822	1.30352	1.29955	1.27303	1.24095	1.19215	1.18986	1.19758	1.25078	1.30597	1.40949	1.48542	1.54817	1.62266
		186	1.55076	1.51637	1.46228	1.30797	1.06411	0.831597	0.65635	0.551186	0.518432	0.516881	0.545391	0.55752	0.496809	0.474048	0.477668	0.465554	0.46341	0.467926	0.479023	0.493628	0.50275	0.510213	0.530803	0.540045	0.543567	0.557514	0.558896	0.576124	0.59467	0.610211	0.62424	0.637221	0.650121	0.664427	0.704312	0.754576	0.809362	0.857352	0.883014	0.919971	0.949283	0.999032	1.05239	1.14656	1.21577	1.27858	1.33082
		187	1.41441	1.40567	1.49265	1.55534	1.61075	1.48136	1.24691	0.96422	0.725381	0.508268	0.428528	0.423027	0.413911	0.41998	0.413205	0.44292	0.474084	0.505724	0.490728	0.480029	0.485561	0.480883	0.492146	0.506035	0.507449	0.511511	0.512735	0.484236	0.477177	0.514732	0.540751	0.568066	0.621304	0.661024	0.665065	0.664318	0.668837	0.700173	0.707824	0.723033	0.744134	0.779749	0.786105	0.821652	0.855307	0.901436	0.927139
		188	1.41441	1.40567	1.49265	1.55534	1.61075	1.48136	1.24691	0.96422	0.783796	0.60469	0.613224	0.638451	0.672303	0.627718	0.590074	0.540352	0.525618	0.51168	0.498385	0.500605	0.497987	0.526163	0.559917	0.583867	0.592279	0.626703	0.648879	0.674219	0.716455	0.765928	0.81084	0.850835	0.85306	0.840613	0.849767	0.864743	0.875094	0.917217	0.944465	0.98546	1.03634	1.08793	1.12417	1.17328	1.2047	1.22958	1.27661
		189	1.71289	1.69716	1.64565	1.56142	1.5892	1.6756	1.72454	1.78345	1.75808	1.46945	1.1604	0.901861	0.634598	0.507472	0.56551	0.596675	0.615323	0.617315	0.555515	0.516147	0.500748	0.49411	0.493275	0.502311	0.503513	0.515778	0.550038	0.589263	0.611262	0.645671	0.678945	0.695664	0.722974	0.766924	0.80067	0.833346	0.859178	0.880787	0.852164	0.831521	0.815128	0.809715	0.807501	0.85525	0.905612	0.955246	1.00414
		190	1.71289	1.69716	1.64565	1.56142	1.5892	1.6756	1.72454	1.78345	1.75808	1.46945	1.1604	0.901861	0.639486	0.517807	0.59238	0.631984	0.644312	0.633261	0.558664	0.52973	0.52875	0.555976	0.596688	0.625608	0.610583	0.606169	0.602997	0.597648	0.606795	0.641858	0.664725	0.695505	0.725075	0.765832	0.794311	0.838801	0.872013	0.910094	0.875668	0.837059	0.806429	0.785854	0.768425	0.816644	0.867739	0.906928	0.93984
		191	1.46656	1.53758	1.56138	1.53736	1.45451	1.34704	1.24955	1.24529	1.22255	1.05963	0.901554	0.737465	0.632138	0.565008	0.614127	0.63977	0.689494	0.602141	0.527555	0.474707	0.455804	0.450121	0.459526	0.463911	0.478033	0.492167	0.51064	0.530646	0.552523	0.571517	0.590438	0.613471	0.629288	0.649298	0.68078	0.718017	0.759649	0.809874	0.793354	0.77175	0.759171	0.738358	0.727657	0.79019	0.855099	0.907132	0.956005
		192	1.46656	1.53758	1.56138	1.53736	1.45451	1.34704	1.24955	1.24529	1.22255	1.05963	0.901554	0.749345	0.644323	0.562911	0.602776	0.627349	0.669977	0.595645	0.545065	0.523101	0.532477	0.551123	0.585034	0.627849	0.673863	0.70477	0.728326	0.747606	0.765075	0.780065	0.804216	0.829745	0.85064	0.899716	0.93095	0.974644	1.02257	1.07983	1.02668	0.998446	0.971304	0.946253	0.924843	0.986179	1.03855	1.08227	1.11418
		193	1.50283	1.54514	1.55721	1.5353	1.53429	1.47049	1.37707	1.30041	1.27488	1.30028	1.36791	1.37433	1.4543	1.40568	1.216	1.01045	0.832452	0.660359	0.59566	0.606864	0.624082	0.635259	0.565937	0.504084	0.484055	0.482911	0.495809	0.518781	0.55183	0.594261	0.641738	0.673941	0.70447	0.736735	0.764457	0.792118	0.83577	0.860191	0.828394	0.815625	0.805707	0.789696	0.802598	0.871114	0.92846	0.979253	1.03864
		194	1.50283	1.54514	1.55721	1.5353	1.53429	1.47049	1.37707	1.30041	1.27488	1.30028	1.36791	1.37433	1.4543	1.40568	1.216	1.01045	0.83855	0.66464	0.586742	0.603806	0.621359	0.618911	0.550212	0.503537	0.4736	0.460304	0.460542	0.457296	0.462013	0.474191	0.491588	0.510838	0.537551	0.5612	0.58762	0.620929	0.652823	0.687736	0.682342	0.689336	0.690886	0.694652	0.700657	0.758363	0.808402	0.855496	0.909258
		195	1.40408	1.5487	1.72557	1.82356	1.98663	2.10839	2.0605	1.75368	1.39955	0.993922	0.659524	0.404258	0.421231	0.507583	0.614388	0.727188	0.82027	0.84784	0.892548	0.920896	0.92305	0.922118	0.920445	0.905363	0.904883	0.926983	0.956215	1.00275	1.06306	1.11083	1.1546	1.21534	1.25507	1.29385	1.3291	1.36244	1.379	1.35254	1.30842	1.2998	1.29317	1.30516	1.37714	1.44198	1.49342	1.54682	1.56938
		196	1.40408	1.5487	1.72557	1.82356	1.98663	2.10839	2.0605	1.75368	1.39955	0.993922	0.659524	0.376712	0.402354	0.493375	0.607886	0.690838	0.786101	0.773922	0.767062	0.75337	0.791816	0.827869	0.865645	0.895937	0.909642	0.900825	0.889745	0.887528	0.909393	0.920336	0.916721	0.924891	0.951113	0.963427	1.01038	1.08771	1.14747	1.16618	1.14853	1.11435	1.07972	1.07681	1.12715	1.2268	1.34476	1.44662	1.54571
		197	0.747832	0.549344	0.58237	0.616574	0.5515	0.516958	0.516044	0.517067	0.508488	0.513385	0.520829	0.53446	0.55333	0.577557	0.594397	0.615607	0.634436	0.643376	0.661148	0.70172	0.737391	0.772792	0.839653	0.930342	1.00872	1.08741	1.18168	1.23194	1.27117	1.29688	1.30729	1.30244	1.32369	1.33158	1.34972	1.37509	1.38738	1.40068	1.3297	1.28392	1.2616	1.26781	1.26413	1.3505	1.41847	1.47056	1.50736
		198	1.59785	1.59379	1.56903	1.55514	1.54529	1.62181	1.62386	1.61911	1.44629	1.21508	0.917047	0.743378	0.577878	0.557259	0.572458	0.628996	0.575527	0.556559	0.556686	0.55951	0.579342	0.597662	0.623675	0.657782	0.701309	0.718865	0.732509	0.758722	0.763598	0.78765	0.830397	0.866689	0.905441	0.957007	1.00832	1.04671	1.11854	1.14104	1.1304	1.1267	1.15022	1.16042	1.19963	1.27467	1.32749	1.3523	1.37815
		199	1.59785	1.59379	1.56903	1.55514	1.54529	1.62181	1.62386	1.61911	1.44629	1.21508	0.956653	0.770446	0.607759	0.584987	0.590767	0.608867	0.582968	0.579267	0.601595	0.634212	0.664264	0.687764	0.711075	0.743799	0.776182	0.806285	0.847465	0.893905	0.954179	1.02623	1.08545	1.11679	1.14774	1.13686	1.12654	1.11577	1.09555	1.10454	1.10803	1.14426	1.21093	1.31244	1.37621	1.45893	1.50938	1.5392	1.56086
		200	NaN	NaN	NaN	NaN	NaN	NaN	NaN	0.855895	0.826262	0.810043	0.76336	0.730862	0.672485	0.628148	0.608171	0.620825	0.645842	0.680989	0.715599	0.752229	0.790657	0.838361	0.858485	0.868247	0.858346	0.846379	0.825978	0.827065	0.841102	0.88397	0.922953	0.952356	0.986968	1.00715	1.04306	1.05686	1.09268	1.11335	1.1434	1.16417	1.21931	1.26232	1.32409	1.37913	1.42646	1.45732	1.48419
	CDK1i+Mitogen removal
		Time since treatment (hrs)	-8	-7.8	-7.6	-7.4	-7.2	-7	-6.8	-6.6	-6.4	-6.2	-6	-5.8	-5.6	-5.4	-5.2	-5	-4.8	-4.6	-4.4	-4.2	-4	-3.8	-3.6	-3.4	-3.2	-3	-2.8	-2.6	-2.4	-2.2	-2	-1.8	-1.6	-1.4	-1.2	-1	-0.8	-0.6	-0.4	-0.2	1.06581e-14	0.2	0.4	0.6	0.8	1	1.2
	Cell #	1	1.25885	1.24646	1.23147	1.27969	1.39269	1.41462	1.32018	1.12503	0.930396	0.735372	0.59678	0.552419	0.574474	0.561315	0.52579	0.502962	0.485865	0.480667	0.489486	0.516281	0.530336	0.561369	0.609772	0.663938	0.717823	0.776515	0.809835	0.8293	0.826401	0.765508	0.741721	0.741035	0.778351	0.769652	0.848234	0.861428	0.859373	0.821884	0.82679	0.816545	0.851879	0.919556	0.991391	1.08148	1.17002	1.25697	1.32801
		2	1.54842	1.57922	1.61329	1.60732	1.60341	1.56479	1.51577	1.54248	1.62319	1.67417	1.73936	1.78995	1.66594	1.41868	1.1606	0.889322	0.648683	0.551785	0.517617	0.508826	0.54768	0.548929	0.514556	0.503233	0.486772	0.470323	0.476454	0.482405	0.4789	0.475059	0.48241	0.489147	0.493184	0.521354	0.565774	0.616269	0.660522	0.72117	0.742733	0.756969	0.770854	0.783041	0.780014	0.793845	0.815442	0.833803	0.850375
		3	1.51667	1.47946	1.29993	1.09113	0.866527	0.646731	0.487161	0.467742	0.498139	0.52177	0.545193	0.550283	0.560879	0.589512	0.616691	0.634427	0.641514	0.63167	0.628292	0.637508	0.638488	0.633865	0.659165	0.680938	0.693619	0.701345	0.746208	0.785518	0.839562	0.888943	0.932603	0.938015	0.948603	0.918316	0.882449	0.886815	0.890777	0.849079	0.797315	0.750687	0.651664	0.562485	0.519796	0.548358	0.629117	0.748738	0.882872
		4	1.17042	1.1615	1.12529	1.06569	1.02179	1.02459	0.901686	0.78733	0.692909	0.602872	0.493781	0.498472	0.518332	0.5246	0.515737	0.481452	0.476907	0.476164	0.485932	0.499595	0.512471	0.514212	0.528442	0.546983	0.570671	0.596839	0.632437	0.658279	0.687123	0.712573	0.742565	0.767318	0.795966	0.825539	0.856795	0.890639	0.924939	0.959048	0.947144	0.933986	0.912116	0.891113	0.875596	0.911065	0.93899	0.977975	1.0213
		5	1.17042	1.1615	1.12529	1.06569	1.02179	1.02459	0.901686	0.78733	0.692909	0.593852	0.466262	0.468864	0.476365	0.474523	0.468366	0.443364	0.432984	0.436587	0.458615	0.474866	0.487878	0.498226	0.502857	0.497606	0.511648	0.53857	0.577162	0.636668	0.705211	0.761063	0.820114	0.88259	0.930612	0.977458	1.03881	1.09087	1.10382	1.12042	1.06136	1.00982	0.964003	0.952836	0.948097	1.006	1.0502	1.08709	1.11545
		6	0.784999	0.536128	0.561149	0.611289	0.66711	0.70708	0.704017	0.715821	0.716808	0.729672	0.753435	0.770574	0.744237	0.742757	0.72642	0.719289	0.746817	0.816187	0.840552	0.898738	0.921221	0.940618	0.946146	0.985955	1.00765	1.05424	1.05934	1.10496	1.16098	1.22614	1.27769	1.35474	1.34571	1.31196	1.29618	1.31852	1.35138	1.4034	1.38525	1.34863	1.30541	1.285	1.29123	1.36814	1.43643	1.47156	1.48511
		7	0.589061	0.535143	0.586567	0.605904	0.607652	0.569717	0.495579	0.452485	0.434582	0.431685	0.424374	0.432897	0.453257	0.47157	0.502422	0.53239	0.566012	0.600943	0.624111	0.647726	0.691373	0.748532	0.815147	0.897112	0.948045	0.981796	1.01651	1.02821	1.03405	1.05786	1.07966	1.09503	1.11583	1.15956	1.18503	1.25169	1.2629	1.27208	1.19961	1.1772	1.17064	1.19953	1.23499	1.32534	1.37813	1.34325	1.3385
		8	1.37081	1.36943	1.33903	1.14736	1.02122	0.872139	0.681402	0.598956	0.637351	0.65165	0.673273	0.696365	0.626312	0.568404	0.555463	0.557237	0.58115	0.611651	0.643497	0.680736	0.714961	0.748621	0.785012	0.826358	0.85998	0.899221	0.935316	0.962355	0.986481	1.0119	1.03888	1.06861	1.10814	1.13652	1.14948	1.15453	1.15943	1.15759	1.1054	1.07867	1.07651	1.07635	1.08615	1.14647	1.19838	1.24823	1.27874
		9	1.37081	1.36943	1.33903	1.14736	1.02122	0.872139	0.708286	0.570515	0.552954	0.566544	0.601888	0.610094	0.5979	0.600811	0.575462	0.542853	0.524506	0.512974	0.501852	0.498883	0.508521	0.540546	0.595141	0.663655	0.747746	0.826711	0.887574	0.941947	0.992992	1.0393	1.08443	1.12042	1.14698	1.15933	1.16157	1.17355	1.20142	1.24286	1.21087	1.19547	1.19369	1.19768	1.19767	1.27096	1.3328	1.39403	1.43091
		10	1.06926	0.943092	1.04439	1.0525	1.17214	1.29383	1.47312	1.45594	1.50214	1.50708	1.53823	1.54982	1.53354	1.51923	1.33188	1.09793	0.874699	0.614487	0.457963	0.507603	0.575848	0.628547	0.707281	0.691814	0.68324	0.660518	0.669031	0.688794	0.728471	0.772403	0.822103	0.835157	0.841835	0.867582	0.868939	0.876403	0.893435	0.910663	0.90153	0.908341	0.918345	0.930812	0.955582	0.986449	1.03138	1.0639	1.09121
		11	1.41102	1.4202	1.45155	1.49612	1.54905	1.54974	1.56278	1.56467	1.56806	1.61419	1.67856	1.76462	1.58779	1.35004	1.06907	0.768623	0.537242	0.571171	0.611065	0.633419	0.66924	0.599419	0.527041	0.486108	0.477932	0.491831	0.522247	0.563801	0.60113	0.62221	0.634164	0.617224	0.615989	0.631594	0.650076	0.641972	0.665253	0.666725	0.642914	0.627982	0.650786	0.66128	0.689188	0.727164	0.765939	0.787993	0.794539
		12	1.41102	1.4202	1.45155	1.49612	1.54905	1.54974	1.56278	1.56467	1.56806	1.61419	1.67856	1.76462	1.58779	1.35004	1.06907	0.812152	0.582993	0.616268	0.660627	0.688015	0.685965	0.623704	0.569076	0.536771	0.534061	0.554327	0.573632	0.603121	0.642758	0.676843	0.706195	0.73545	0.76322	0.785314	0.817202	0.849079	0.881514	0.919419	0.903394	0.878292	0.864864	0.86338	0.851319	0.897855	0.940681	0.970694	0.989756
		13	1.4309	1.46617	1.55657	1.63113	1.6719	1.68986	1.66696	1.56197	1.29838	1.02373	0.761851	0.556183	0.436534	0.486384	0.541688	0.593934	0.624677	0.582901	0.554438	0.532419	0.51798	0.511384	0.511912	0.512697	0.522031	0.534806	0.551369	0.566363	0.590813	0.616289	0.64559	0.682362	0.721245	0.754436	0.780665	0.801548	0.814356	0.831767	0.826265	0.823126	0.828039	0.834201	0.836588	0.862184	0.891337	0.921266	0.942028
		14	1.4309	1.46617	1.55657	1.63113	1.6719	1.68986	1.66696	1.56197	1.29838	1.02373	0.761851	0.644332	0.521068	0.555658	0.586708	0.618556	0.536507	0.479669	0.450323	0.43999	0.435527	0.445589	0.461243	0.493106	0.535645	0.581605	0.62589	0.665836	0.688685	0.712865	0.735329	0.754383	0.780745	0.804657	0.814787	0.820579	0.841285	0.853811	0.851141	0.864133	0.892386	0.926676	0.961339	1.019	1.07123	1.11082	1.13753
		15	0.554976	0.568359	0.60158	0.629181	0.673566	0.622287	0.561575	0.527781	0.512892	0.510212	0.512074	0.531829	0.548994	0.56372	0.572679	0.598753	0.617479	0.651078	0.693051	0.753713	0.815021	0.853179	0.887988	0.909958	0.90577	0.893305	0.908618	0.905934	0.919101	0.954293	0.960532	0.969102	0.993214	1.01501	1.03299	1.07882	1.1324	1.17643	1.14067	1.14613	1.17195	1.18765	1.19718	1.28354	1.32847	1.34034	1.35567
		16	1.28961	1.26585	1.24636	1.25315	1.16709	1.17111	1.07321	0.939928	0.777822	0.615081	0.497614	0.517837	0.576537	0.616273	0.673262	0.662565	0.617099	0.585067	0.58296	0.587929	0.598353	0.621587	0.651455	0.676193	0.718209	0.769229	0.80809	0.843442	0.879077	0.909728	0.921979	0.947064	0.970853	1.01123	1.04645	1.09987	1.13617	1.18935	1.16282	1.15098	1.12756	1.13024	1.12129	1.1879	1.24221	1.29774	1.35127
		17	1.30887	1.12048	0.936267	0.799164	0.681274	0.544153	0.555949	0.534535	0.515344	0.486673	0.490444	0.508692	0.555339	0.567504	0.558364	0.541789	0.508343	0.483317	0.450664	0.43473	0.426836	0.439299	0.451026	0.480401	0.512231	0.539892	0.572388	0.605737	0.6236	0.65135	0.674237	0.707968	0.753278	0.79321	0.829238	0.876372	0.903883	0.90465	0.891306	0.879133	0.859493	0.848926	0.854294	0.881818	0.899642	0.924791	0.948786
		18	0.815378	0.658422	0.659555	0.669038	0.613202	0.549082	0.507371	0.505062	0.524723	0.554292	0.591836	0.615197	0.64108	0.659925	0.678364	0.712458	0.744122	0.779821	0.821816	0.855091	0.876162	0.907792	0.930321	0.933511	0.946494	0.935396	0.933361	0.945201	0.984319	1.01721	1.0748	1.10974	1.14139	1.14887	1.18807	1.21232	1.2591	1.29774	1.28073	1.2376	1.24077	1.25143	1.25324	1.31312	1.38539	1.42274	1.43293
		19	0.793026	0.615581	0.59761	0.600421	0.566642	0.500894	0.478626	0.498154	0.525265	0.557071	0.57489	0.589733	0.599289	0.598193	0.603128	0.616548	0.624471	0.652062	0.706505	0.754174	0.800049	0.852686	0.889715	0.908122	0.935454	0.966386	0.990108	1.02181	1.05224	1.06828	1.09856	1.14071	1.17077	1.22062	1.27376	1.29077	1.29205	1.30119	1.22439	1.19043	1.19171	1.21695	1.2354	1.32245	1.37928	1.42375	1.46575
		20	0.810796	0.779342	0.759782	0.704585	0.649344	0.612518	0.614352	0.630174	0.659583	0.679488	0.704218	0.723609	0.741239	0.759064	0.780337	0.814956	0.863711	0.911657	0.953256	0.988077	1.03764	1.08576	1.11747	1.14697	1.1923	1.23344	1.25264	1.25954	1.26103	1.24611	1.23238	1.22165	1.22577	1.23041	1.28549	1.29385	1.32648	1.39279	1.36951	1.32021	1.31667	1.29029	1.2546	1.31669	1.36214	1.38622	1.40755
		21	1.67424	1.704	1.73692	1.75317	1.77879	1.86253	1.91441	1.96174	2.02826	2.07395	1.77994	1.50012	1.1884	0.919478	0.671611	0.652992	0.623688	0.61537	0.566472	0.511874	0.492717	0.491162	0.497973	0.502448	0.510518	0.518715	0.531475	0.551204	0.569839	0.589069	0.603803	0.618499	0.635272	0.673945	0.718367	0.794596	0.866532	0.917449	0.903464	0.867056	0.820609	0.740263	0.697198	0.700775	0.727999	0.734449	0.790868
		22	1.7051	1.64229	1.59672	1.50808	1.28867	1.04744	0.789508	0.535391	0.432384	0.493475	0.542267	0.573945	0.62278	0.563934	0.52141	0.497112	0.482404	0.479812	0.48156	0.486784	0.496689	0.511652	0.524966	0.538703	0.55651	0.581179	0.606935	0.629272	0.656685	0.677098	0.678529	0.695284	0.734786	0.788894	0.848486	0.917871	1.00534	1.05585	1.01447	0.994153	0.981361	0.943197	0.922178	0.971683	1.00354	1.03439	1.05094
		23	1.85747	1.85928	1.86251	1.87431	1.88316	1.94692	1.96886	1.98914	1.9877	1.74564	1.47885	1.19847	0.932422	0.719649	0.741867	0.735942	0.74778	0.742855	0.723952	0.718622	0.723536	0.734776	0.737954	0.728303	0.731471	0.751892	0.760919	0.794095	0.833349	0.856033	0.866369	0.868807	0.874011	0.874981	0.886575	0.909796	0.941926	0.968889	0.94045	0.91166	0.891754	0.877	0.857519	0.9001	0.938819	0.977058	1.01177
		24	1.76528	1.70552	1.51404	1.28422	1.02411	0.759928	0.646415	0.638436	0.635368	0.635648	0.616581	0.565233	0.517327	0.496559	0.50322	0.518327	0.531648	0.546452	0.563569	0.572971	0.583234	0.618085	0.652335	0.695006	0.749317	0.791077	0.81935	0.838273	0.844144	0.865572	0.891375	0.911249	0.964381	1.03466	1.0924	1.15298	1.2134	1.25126	1.23224	1.23932	1.24803	1.26715	1.28666	1.34625	1.37225	1.38791	1.40524
		25	1.76528	1.70552	1.51404	1.28422	1.02411	0.747848	0.613729	0.60804	0.601141	0.600133	0.579495	0.531327	0.473114	0.455889	0.461408	0.481052	0.506278	0.522856	0.530324	0.541681	0.557915	0.585156	0.604144	0.625478	0.659235	0.692714	0.722967	0.773994	0.833135	0.887129	0.934133	0.969728	0.995479	1.01088	1.02918	1.04879	1.07952	1.09326	1.0542	1.03492	1.03296	1.04132	1.07957	1.1853	1.26697	1.32735	1.37232
		26	NaN	NaN	NaN	NaN	NaN	NaN	NaN	NaN	NaN	NaN	0.809812	0.596609	0.658668	0.645488	0.657472	0.659869	0.609063	0.533609	0.478798	0.465128	0.490258	0.52236	0.551823	0.591281	0.618526	0.640477	0.667213	0.704823	0.733089	0.76815	0.81767	0.850529	0.886938	0.934667	0.980564	0.996935	1.02021	1.03134	0.982041	0.952767	0.943374	0.950113	0.966677	1.0293	1.07993	1.11904	1.14779
		27	NaN	NaN	NaN	NaN	NaN	NaN	NaN	NaN	NaN	NaN	NaN	NaN	NaN	NaN	NaN	NaN	NaN	0.287741	0.455569	0.467213	0.497234	0.472277	0.442719	0.418494	0.401757	0.391832	0.392427	0.398524	0.415556	0.444872	0.47996	0.519076	0.559336	0.596217	0.628126	0.665939	0.710529	0.759163	0.784061	0.808778	0.821943	0.824184	0.823557	0.847415	0.868066	0.888299	0.914684
		28	1.51456	1.57111	1.54092	1.45935	1.4229	1.37351	1.2842	1.28684	1.38984	1.48686	1.58728	1.60893	1.62646	1.3856	1.08342	0.79206	0.61554	0.420141	0.448338	0.539392	0.571205	0.597226	0.621766	0.618982	0.580108	0.602751	0.628695	0.646086	0.664573	0.682064	0.68485	0.691295	0.701552	0.72433	0.735191	0.744808	0.756992	0.76818	0.752165	0.740727	0.761292	0.784871	0.807807	0.855307	0.924137	0.976955	1.032
		29	1.51456	1.57111	1.54092	1.45935	1.4229	1.37351	1.2842	1.28684	1.38984	1.48686	1.58728	1.60893	1.62646	1.3856	1.08342	0.79206	0.618945	0.495116	0.556716	0.608275	0.636996	0.660176	0.603256	0.559985	0.560677	0.576624	0.61692	0.662535	0.714948	0.767783	0.826933	0.861632	0.900452	0.912398	0.935073	0.967026	1.02851	1.08674	1.10005	1.11353	1.1467	1.14754	1.1496	1.21111	1.25885	1.26642	1.27916
		30	1.27056	1.28312	1.28169	1.27382	1.144	0.991765	0.848438	0.771011	0.670208	0.657273	0.670025	0.645428	0.590679	0.545902	0.53954	0.548419	0.568104	0.588768	0.61724	0.637352	0.667111	0.702249	0.751275	0.770741	0.786003	0.807059	0.815826	0.819805	0.847052	0.891581	0.915903	0.93185	0.980258	1.0372	1.04815	1.10506	1.16407	1.13913	1.09284	1.09975	1.09598	1.10097	1.1544	1.20944	1.22962	1.22076	1.23551
		31	1.27056	1.28312	1.28169	1.27382	1.144	0.991765	0.82211	0.719446	0.612188	0.587285	0.603607	0.608645	0.577036	0.531747	0.522344	0.518856	0.513381	0.547846	0.561745	0.58298	0.604407	0.634832	0.638697	0.679471	0.712278	0.74448	0.780363	0.832555	0.885054	0.931058	0.965912	0.982897	1.00222	1.02536	1.0576	1.04567	1.04941	1.04762	1.0045	0.96055	0.957712	0.968572	0.97626	1.01364	1.05295	1.11621	1.18773
		32	1.59482	1.6187	1.67088	1.68326	1.65502	1.68244	1.64431	1.5963	1.61728	1.67018	1.61918	1.63186	1.63005	1.44398	1.21222	0.985277	0.845503	0.700125	0.684304	0.669197	0.681685	0.585922	0.509546	0.469757	0.459003	0.482002	0.51604	0.556855	0.60354	0.660336	0.698813	0.748011	0.783766	0.808788	0.828818	0.853511	0.86331	0.876378	0.856353	0.840443	0.817163	0.803079	0.798487	0.841286	0.879228	0.923614	0.964344
		33	1.59482	1.6187	1.67088	1.68326	1.65502	1.68244	1.64431	1.5963	1.61728	1.67018	1.61918	1.63186	1.63005	1.44398	1.21222	1.00474	0.814668	0.649924	0.623177	0.608927	0.608508	0.582719	0.540512	0.527318	0.530667	0.531663	0.547207	0.584575	0.623964	0.665154	0.719638	0.747151	0.760861	0.77645	0.808659	0.841275	0.891202	0.925236	0.910134	0.879175	0.856891	0.839179	0.841901	0.892921	0.949547	0.993808	1.02477
		34	1.75285	1.80506	1.81993	1.83885	1.8604	1.86449	1.89218	1.74658	1.51522	1.22126	0.912762	0.578368	0.471392	0.453364	0.479441	0.539737	0.595454	0.640645	0.649287	0.656745	0.641042	0.638501	0.622903	0.605029	0.592381	0.597954	0.601813	0.615526	0.625783	0.642096	0.661539	0.675697	0.698615	0.735753	0.773785	0.788038	0.808104	0.820206	0.782837	0.751139	0.740407	0.738207	0.743704	0.78876	0.8193	0.85383	0.882153
		35	1.75285	1.80506	1.81993	1.83885	1.8604	1.86449	1.89218	1.74658	1.51522	1.22126	0.998819	0.761184	0.737281	0.757005	0.831284	0.822622	0.794656	0.759515	0.732184	0.707139	0.712484	0.732636	0.755533	0.787773	0.822733	0.857806	0.900944	0.946195	0.9807	1.00565	1.03377	1.05236	1.08368	1.13417	1.19888	1.24165	1.31827	1.38546	1.33536	1.25545	1.21871	1.16986	1.13006	1.20114	1.29779	1.36991	1.42632
		36	1.61448	1.72213	1.78417	1.56358	1.29539	0.971963	0.775732	0.5714	0.637358	0.676886	0.730737	0.663626	0.613365	0.583258	0.58673	0.6007	0.624265	0.65341	0.669458	0.698674	0.737929	0.772809	0.805861	0.85523	0.891848	0.934241	0.988111	1.03031	1.08668	1.14432	1.17811	1.2066	1.24837	1.27257	1.27905	1.29546	1.29399	1.28702	1.22922	1.22127	1.22003	1.24097	1.26041	1.33018	1.39681	1.44427	1.49686
		37	1.57643	1.57922	1.45879	1.38971	1.33482	1.16442	0.940423	0.794346	0.650856	0.585044	0.58659	0.625632	0.649913	0.676546	0.616379	0.572827	0.567892	0.576141	0.598792	0.628494	0.66269	0.682209	0.7046	0.724717	0.759725	0.790092	0.826957	0.864139	0.892713	0.910817	0.921869	0.949512	0.968607	0.99737	1.01048	1.04544	1.04103	1.02826	0.949084	0.93456	0.923538	0.938621	0.979888	1.07515	1.11777	1.13366	1.13325
		38	0.945316	0.803101	0.586029	0.557361	0.562277	0.625265	0.576626	0.565756	0.537655	0.51918	0.504721	0.526142	0.542079	0.577182	0.620518	0.669232	0.711116	0.757582	0.791295	0.820042	0.860291	0.884372	0.907832	0.939557	0.96037	0.967446	0.982741	0.997044	1.02487	1.08173	1.14351	1.18399	1.21942	1.25391	1.25663	1.2832	1.33156	1.37713	1.31656	1.28202	1.23089	1.18525	1.13508	1.17648	1.21807	1.26419	1.29416
		39	0.942039	0.810566	0.613698	0.588077	0.582071	0.631589	0.554386	0.505405	0.462101	0.459499	0.47821	0.507393	0.529123	0.56139	0.590598	0.630561	0.671335	0.722313	0.764589	0.803199	0.827933	0.85612	0.889692	0.929062	0.95493	0.966738	0.974633	0.965374	0.955496	0.951519	0.949986	0.952188	0.964484	0.994719	1.01973	1.04736	1.10911	1.19254	1.17496	1.16467	1.15381	1.11693	1.0735	1.11237	1.14711	1.19444	1.24766
		40	1.45785	1.4776	1.48396	1.54061	1.58576	1.63364	1.66709	1.70136	1.69822	1.70407	1.75572	1.58401	1.31954	1.06619	0.822425	0.577254	0.561905	0.597105	0.606404	0.595722	0.531786	0.493261	0.482133	0.487117	0.49687	0.507571	0.522952	0.539781	0.564791	0.587816	0.60896	0.615235	0.614969	0.612689	0.621015	0.634663	0.664076	0.704041	0.689239	0.67703	0.673782	0.678959	0.68508	0.745848	0.794399	0.827335	0.849302
		41	1.33403	1.36844	1.41987	1.45033	1.55011	1.44588	1.32059	1.13328	0.919687	0.675918	0.634482	0.582404	0.543776	0.54597	0.532382	0.530992	0.526965	0.548458	0.570597	0.604298	0.631319	0.640436	0.635083	0.624603	0.625391	0.633515	0.653842	0.68376	0.71951	0.744266	0.763831	0.794699	0.809545	0.833394	0.850557	0.892455	0.928946	0.98843	0.992866	1.00526	1.00806	1.02336	1.03367	1.09865	1.16296	1.23081	1.27358
		42	1.33403	1.36844	1.41987	1.45033	1.55011	1.44588	1.32059	1.13328	0.919687	0.72616	0.703693	0.672493	0.649798	0.657507	0.588796	0.553027	0.506853	0.489403	0.492606	0.511325	0.536202	0.582675	0.641302	0.702229	0.757849	0.818351	0.849944	0.863959	0.893175	0.933785	0.95533	0.999137	1.04086	1.07296	1.12135	1.1947	1.26211	1.35514	1.31458	1.27521	1.25805	1.25599	1.2312	1.32899	1.40741	1.45511	1.49297
		43	1.46082	1.54696	1.62759	1.71635	1.82142	1.88038	1.87399	1.86803	1.87697	1.85065	1.82595	1.79322	1.56862	1.26993	0.962184	0.670199	0.441266	0.426977	0.458903	0.484459	0.523442	0.538001	0.516096	0.525609	0.552903	0.555648	0.562107	0.573255	0.590668	0.60513	0.658473	0.725046	0.793893	0.84897	0.907252	0.95	0.978223	0.999569	0.920412	0.830178	0.713258	0.59953	0.508628	0.525643	0.563267	0.627727	0.732863
		44	1.46082	1.54696	1.62759	1.71635	1.82142	1.88038	1.87399	1.86803	1.87697	1.85065	1.82595	1.79322	1.56862	1.26993	0.962184	0.786706	0.652181	0.656393	0.710022	0.753872	0.675747	0.591719	0.549878	0.530038	0.52647	0.533678	0.546117	0.567147	0.605037	0.648955	0.712439	0.766985	0.81584	0.849104	0.885355	0.899142	0.925669	0.936217	0.91087	0.897279	0.899675	0.907325	0.923046	0.98393	1.02996	1.06569	1.10312
		45	0.777662	0.473175	0.617767	0.584417	0.615244	0.661694	0.58286	0.517503	0.489225	0.476092	0.470042	0.470864	0.482496	0.502438	0.522066	0.549758	0.572705	0.602	0.626912	0.655703	0.680288	0.705086	0.731503	0.769615	0.806669	0.855057	0.920768	0.964426	0.997662	1.03514	1.07623	1.09272	1.10361	1.11626	1.13228	1.16933	1.19929	1.2513	1.21209	1.18335	1.09498	1.06561	1.02715	1.06694	1.08718	1.15521	1.17194
		46	0.777662	0.489332	0.607011	0.571799	0.593972	0.616739	0.537133	0.483869	0.456602	0.465162	0.490126	0.511283	0.537807	0.575587	0.605704	0.629203	0.65228	0.66946	0.679816	0.675993	0.684972	0.689733	0.707726	0.722677	0.748587	0.778607	0.808749	0.843273	0.889233	0.941479	0.980647	1.04125	1.08544	1.13984	1.20418	1.26575	1.31341	1.36844	1.32554	1.28541	1.23826	1.20916	1.16687	1.19869	1.22174	1.26957	1.29231
		47	1.72116	1.73377	1.71745	1.69285	1.66636	1.617	1.58872	1.56688	1.40399	1.2231	1.04368	0.893302	0.760494	0.769018	0.754427	0.746638	0.688456	0.620367	0.573736	0.560431	0.555736	0.559035	0.565451	0.582996	0.60517	0.654948	0.725326	0.798024	0.867955	0.941388	0.987681	1.02589	1.06729	1.10763	1.15355	1.19548	1.244	1.30362	1.24889	1.17317	1.11166	1.04187	0.970296	1.0197	1.07702	1.13491	1.19598
		48	1.72116	1.73377	1.71745	1.69285	1.66636	1.617	1.58872	1.56688	1.40399	1.2231	1.04368	0.895681	0.750495	0.754992	0.743755	0.736559	0.674161	0.609874	0.569434	0.557425	0.5589	0.57425	0.603224	0.635531	0.666431	0.694979	0.72717	0.76122	0.795378	0.838088	0.904104	0.951762	0.997717	1.03447	1.06121	1.06695	1.08214	1.09108	1.06261	1.05917	1.07268	1.0867	1.10444	1.14369	1.17086	1.17316	1.1863
		49	1.66366	1.62482	1.63379	1.51335	1.35831	1.11629	0.942454	0.756844	0.685898	0.613183	0.595262	0.554061	0.473299	0.435072	0.419417	0.423818	0.430737	0.443113	0.458547	0.484978	0.513986	0.539443	0.556296	0.574816	0.598381	0.595317	0.580665	0.568984	0.559143	0.552974	0.54614	0.584129	0.650769	0.714105	0.79865	0.906885	0.996385	1.06549	1.08111	1.06285	1.04102	1.01375	0.97891	0.995733	1.02001	1.0377	1.04536
		50	1.27437	1.02518	0.822015	0.688959	0.573936	0.661227	0.718579	0.756733	0.709026	0.646083	0.593903	0.564306	0.549496	0.550306	0.567581	0.579815	0.608273	0.657209	0.700661	0.723536	0.758448	0.768044	0.76482	0.781695	0.823932	0.856707	0.900105	0.955356	1.00363	1.03376	1.07576	1.13784	1.1835	1.22858	1.27528	1.30556	1.31114	1.33207	1.2776	1.23789	1.23941	1.22628	1.22692	1.31144	1.39231	1.4389	1.50901
		51	1.42175	1.45427	1.4702	1.48606	1.50172	1.54109	1.72062	1.88684	1.7756	1.57814	1.33084	0.927766	0.627469	0.588124	0.597265	0.607588	0.642709	0.594606	0.54406	0.514294	0.514212	0.509954	0.520278	0.535452	0.556021	0.580141	0.629422	0.653763	0.697843	0.730337	0.772298	0.814645	0.879298	0.933188	0.973629	0.991767	1.01448	1.04441	1.01024	1.00562	1.03357	1.04627	1.07345	1.14923	1.21101	1.26368	1.31233
		52	1.42175	1.45427	1.4702	1.48606	1.50172	1.54109	1.72062	1.88684	1.7756	1.57814	1.33084	0.927766	0.620535	0.581237	0.610155	0.645437	0.68243	0.653751	0.610528	0.545637	0.500297	0.49159	0.48757	0.482824	0.515139	0.563285	0.608106	0.64909	0.695243	0.713952	0.713867	0.715459	0.745226	0.777663	0.797361	0.8489	0.911916	0.957933	0.964293	0.999937	1.0029	1.00235	1.0075	1.0592	1.09032	1.14592	1.17604
		53	1.42747	1.43311	1.46114	1.43788	1.40125	1.41282	1.17814	0.931632	0.723651	0.534767	0.375131	0.462082	0.537629	0.625981	0.744745	0.797428	0.815329	0.828958	0.844672	0.811035	0.791204	0.782743	0.796416	0.825254	0.861248	0.882581	0.88826	0.885553	0.878893	0.887331	0.902532	0.936228	0.97158	0.999622	1.02337	1.05948	1.10182	1.13689	1.12678	1.09273	1.05908	1.02925	1.02507	1.08456	1.14688	1.22221	1.27954
		54	1.47598	1.50314	1.45722	1.32082	1.1498	0.946734	0.771732	0.643345	0.602553	0.586481	0.604381	0.558172	0.552996	0.569478	0.600172	0.621565	0.645417	0.654331	0.666629	0.670783	0.66716	0.652076	0.633701	0.601242	0.562235	0.532484	0.512199	0.499081	0.491069	0.493337	0.497585	0.510475	0.537278	0.649814	0.759872	0.843742	0.909478	0.956221	0.882814	0.82837	0.81519	0.826559	0.855655	0.925092	0.975099	1.00803	1.02527
		55	1.47598	1.50314	1.45722	1.32082	1.1498	1.04571	0.882308	0.781333	0.74523	0.742564	0.671546	0.630981	0.609991	0.625659	0.647514	0.669332	0.686651	0.687831	0.694265	0.67599	0.63251	0.587013	0.542446	0.495229	0.464672	0.447349	0.430267	0.426415	0.433382	0.453703	0.499483	0.560027	0.623477	0.686108	0.743468	0.800704	0.840564	0.883094	0.887915	0.889054	0.884086	0.892212	0.89674	0.94017	0.980416	1.02445	1.07204
		56	1.55655	1.30358	1.09068	0.863096	0.673301	0.655793	0.676284	0.62679	0.576746	0.539288	0.524968	0.537398	0.565993	0.601235	0.646859	0.699558	0.745943	0.796146	0.85006	0.896818	0.938671	0.961309	0.962202	0.966799	0.986003	0.998901	1.01398	1.0123	1.04778	1.06764	1.0936	1.1626	1.24374	1.26751	1.28936	1.30204	1.28483	1.26873	1.19197	1.14459	1.1238	1.11497	1.12096	1.2052	1.27575	1.32251	1.35117
		57	1.6434	1.65046	1.64975	1.64951	1.65139	1.66871	1.65238	1.64009	1.60695	1.55398	1.55351	1.56034	1.55402	1.5717	1.66299	1.7732	1.59564	1.42223	1.19063	0.978462	0.69082	0.698013	0.677804	0.693033	0.631094	0.576777	0.538728	0.530465	0.536789	0.561069	0.586197	0.618255	0.656061	0.695725	0.723443	0.757565	0.784193	0.796746	0.760507	0.720337	0.680562	0.672217	0.670025	0.714785	0.768898	0.802791	0.817549
		58	2.01142	1.79647	1.552	1.30342	0.979329	0.679132	0.655159	0.642693	0.633914	0.656177	0.619709	0.608089	0.622114	0.645828	0.669552	0.682045	0.7024	0.715906	0.73185	0.763237	0.80413	0.840248	0.889621	0.927269	0.961779	1.02043	1.0642	1.10284	1.15824	1.21783	1.29826	1.35126	1.4137	1.47352	1.51371	1.47641	1.47803	1.47893	1.40117	1.34148	1.33785	1.33959	1.31519	1.37296	1.43123	1.48159	1.51697
		59	1.60328	1.61211	1.51447	1.29946	1.07333	0.8656	0.707906	0.559119	0.530784	0.536263	0.546044	0.472745	0.436424	0.424891	0.430771	0.45557	0.495494	0.539727	0.564958	0.606807	0.626792	0.657599	0.697334	0.762607	0.80096	0.84464	0.903651	0.961126	1.00183	1.06206	1.1167	1.12648	1.13451	1.15109	1.1401	1.1322	1.12671	1.09936	1.03046	1.01347	0.999953	0.998829	1.02962	1.11797	1.19332	1.26886	1.33639
		60	NaN	NaN	NaN	NaN	NaN	NaN	NaN	NaN	NaN	1.48351	1.483	1.30204	1.07613	0.83391	0.627367	0.497863	0.497385	0.544081	0.568465	0.591841	0.527665	0.488552	0.450002	0.437285	0.429603	0.433077	0.448153	0.480182	0.51918	0.556457	0.596606	0.625815	0.650652	0.659788	0.690354	0.728816	0.775617	0.832472	0.866551	0.882495	0.898753	0.921222	0.950974	1.01278	1.07299	1.11844	1.15935
		61	1.52794	1.53148	1.50085	1.48421	1.53991	1.55317	1.5703	1.59895	1.61301	1.66298	1.73432	1.7171	1.54413	1.31414	1.04461	0.802379	0.65154	0.617015	0.62913	0.63841	0.59096	0.535957	0.521366	0.522922	0.538043	0.557204	0.571012	0.596744	0.631315	0.669312	0.709066	0.762783	0.798124	0.837816	0.876544	0.901891	0.922245	0.96024	0.926314	0.899934	0.886007	0.883038	0.865859	0.92206	0.964169	1.00418	1.04348
		62	1.52794	1.53148	1.50085	1.48421	1.53991	1.55317	1.5703	1.59895	1.61301	1.66298	1.73432	1.7171	1.54413	1.31414	1.04461	0.81794	0.674979	0.652114	0.672192	0.696944	0.640945	0.577915	0.541356	0.535153	0.531682	0.539853	0.563165	0.590474	0.617837	0.66802	0.711081	0.758869	0.803817	0.841387	0.84811	0.842833	0.823832	0.825544	0.797058	0.782612	0.803148	0.842849	0.868249	0.925031	0.974251	1.00086	1.02288
		63	0.998061	0.832765	0.702652	0.690057	0.678287	0.612243	0.532627	0.488495	0.468191	0.464125	0.477919	0.495871	0.502765	0.521003	0.547957	0.558081	0.559781	0.571835	0.565295	0.560437	0.573034	0.58955	0.612172	0.655717	0.696586	0.732674	0.772897	0.80869	0.830178	0.842404	0.859354	0.886609	0.9071	0.933286	0.96965	1.00248	1.04246	1.0693	1.04796	1.03561	1.0328	1.01879	1.02954	1.09645	1.15287	1.20382	1.25333
		64	1.55698	1.59488	1.60899	1.57597	1.5794	1.60479	1.57664	1.56003	1.63706	1.68207	1.71085	1.51771	1.27331	1.02032	0.81214	0.57579	0.553803	0.561031	0.537022	0.468918	0.419828	0.400339	0.394787	0.398424	0.407881	0.416619	0.429227	0.447006	0.46406	0.487637	0.519645	0.548436	0.575693	0.594305	0.603964	0.623341	0.638396	0.651612	0.654613	0.660159	0.658639	0.656111	0.652005	0.659588	0.668271	0.672139	0.676488
		65	1.64373	1.59787	1.5821	1.41058	1.24607	1.09152	0.936629	0.772403	0.754046	0.723744	0.68999	0.657246	0.629835	0.626855	0.637157	0.672575	0.710766	0.76225	0.816017	0.86731	0.896325	0.924245	0.932719	0.947858	0.957985	0.977596	0.990104	1.03814	1.09279	1.15382	1.2275	1.31585	1.38154	1.43319	1.47166	1.46624	1.44904	1.41677	1.31872	1.25541	1.22084	1.22891	1.25059	1.33817	1.40554	1.48234	1.52521
		66	1.64373	1.59787	1.5821	1.41058	1.24607	1.1013	0.936685	0.781527	0.76287	0.731741	0.68338	0.658412	0.629733	0.642491	0.667059	0.717184	0.770565	0.819967	0.861248	0.900876	0.924222	0.935688	0.937573	0.935458	0.935882	0.940997	0.955706	0.968222	0.995997	1.01479	1.036	1.06079	1.08415	1.09423	1.1192	1.13505	1.16059	1.19376	1.17314	1.15884	1.16043	1.14401	1.13556	1.19637	1.25548	1.3221	1.38419
		67	1.41383	1.49855	1.37584	1.18663	0.967321	0.71819	0.509389	0.501337	0.499252	0.521937	0.53334	0.45921	0.412816	0.402499	0.400744	0.419189	0.430378	0.456068	0.491569	0.533292	0.578353	0.617989	0.631167	0.639308	0.658093	0.651528	0.648035	0.68042	0.715152	0.74932	0.815722	0.893958	0.950988	1.00601	1.05718	1.11764	1.1594	1.21009	1.17938	1.13318	1.05479	1.00164	0.955506	0.968007	0.998403	1.05053	1.10522
		68	1.41383	1.49855	1.37584	1.18663	0.958732	0.736856	0.517039	0.493746	0.468877	0.485604	0.481095	0.421337	0.405346	0.43826	0.479502	0.521147	0.561553	0.614745	0.645043	0.658344	0.670604	0.690794	0.695828	0.693531	0.704319	0.732504	0.739132	0.740933	0.76327	0.794356	0.807496	0.864521	0.894734	0.910846	0.937482	0.954494	0.939536	0.939893	0.92613	0.895683	0.890453	0.904794	0.94198	1.00065	1.06936	1.13208	1.17652
		69	1.17896	1.1523	1.11017	1.07489	1.06651	1.08305	1.08846	1.13721	1.14335	1.16923	1.27325	1.27828	1.10563	0.956293	0.765575	0.534986	0.45062	0.496099	0.541319	0.57252	0.589038	0.554383	0.538609	0.538477	0.555526	0.574447	0.595284	0.628578	0.65889	0.691339	0.713055	0.728669	0.744048	0.766482	0.780433	0.807402	0.846616	0.893353	0.880484	0.878688	0.883491	0.876815	0.869047	0.91678	0.956627	0.989057	1.01333
		70	1.17896	1.1523	1.11017	1.07489	1.06651	1.08305	1.08846	1.13721	1.14335	1.16923	1.27325	1.27828	1.10563	0.956293	0.765575	0.526575	0.432604	0.492046	0.533348	0.559773	0.572256	0.536835	0.508504	0.513945	0.531546	0.557123	0.578545	0.597451	0.620138	0.659155	0.696376	0.728678	0.76939	0.805889	0.83593	0.864684	0.898233	0.947663	0.930271	0.916745	0.91413	0.919287	0.911074	0.966574	1.01893	1.05895	1.09375
		71	0.664972	0.537467	0.564894	0.569723	0.574638	0.534098	0.531254	0.516678	0.503129	0.502176	0.516448	0.549484	0.575265	0.591352	0.603524	0.622597	0.646703	0.695739	0.73237	0.768998	0.787943	0.785509	0.756837	0.751666	0.772644	0.775957	0.737158	0.736713	0.778063	0.810263	0.908639	1.06982	1.13303	1.15033	1.14369	1.13427	1.13211	1.19177	1.17171	1.17243	1.14132	1.10407	1.07743	1.15607	1.22204	1.28328	1.33118
		72	1.57277	1.58079	1.53617	1.4761	1.52908	1.55434	1.62266	1.77838	1.89707	1.9433	1.93972	1.92651	1.74631	1.50778	1.23828	0.970667	0.749449	0.683226	0.693116	0.697391	0.719688	0.664102	0.604196	0.569257	0.568661	0.591709	0.62563	0.655043	0.69446	0.715673	0.743174	0.756866	0.784271	0.814751	0.863485	0.911517	0.962876	1.00118	1.00811	1.03336	1.06657	1.0976	1.1491	1.21481	1.24656	1.28154	1.322
		73	1.23556	1.19483	1.16282	1.15309	1.13762	1.11544	1.12584	1.03277	0.892396	0.762243	0.666514	0.568224	0.583524	0.604205	0.615718	0.587419	0.542085	0.511453	0.513247	0.550002	0.602747	0.668883	0.73576	0.786842	0.812379	0.839144	0.846042	0.83214	0.807379	0.822671	0.803544	0.794951	0.816251	0.869449	0.905161	0.959184	1.01947	1.0644	1.04959	1.04893	1.05879	1.06836	1.08447	1.15833	1.21193	1.25668	1.29563
		74	1.23556	1.19483	1.16282	1.15309	1.13762	1.11544	1.12584	1.03277	0.892396	0.762243	0.631617	0.53682	0.543372	0.552704	0.555577	0.555657	0.505114	0.481242	0.485779	0.518631	0.562459	0.606508	0.643676	0.66907	0.689472	0.713524	0.721366	0.711785	0.716913	0.720673	0.719116	0.727809	0.772232	0.799861	0.818931	0.83135	0.847272	0.875657	0.888684	0.904113	0.915184	0.939134	0.949685	0.99752	1.04659	1.10183	1.15564
		75	0.646353	0.510757	0.559595	0.595927	0.618217	0.554272	0.539774	0.537764	0.535974	0.56082	0.568384	0.585322	0.601393	0.621116	0.639119	0.668481	0.694702	0.726045	0.76334	0.796888	0.839353	0.877534	0.916079	0.94628	0.965372	0.986874	1.00246	1.01561	1.04316	1.06451	1.07083	1.06153	1.05637	1.04481	1.04883	1.0681	1.1123	1.14346	1.10769	1.08616	1.07641	1.07234	1.09411	1.19403	1.28214	1.34411	1.40401
		76	0.642756	0.52329	0.599801	0.649116	0.68553	0.648271	0.626512	0.603656	0.593283	0.604784	0.612484	0.634507	0.662768	0.701461	0.727899	0.754937	0.774157	0.800707	0.820741	0.840144	0.862153	0.903368	0.943043	0.972734	0.993943	1.02573	1.04504	1.05803	1.08622	1.12981	1.1744	1.20899	1.2495	1.26253	1.27575	1.28464	1.289	1.2959	1.25392	1.22499	1.21273	1.2395	1.25703	1.35587	1.4358	1.49399	1.52024
		77	1.50304	1.45046	1.47362	1.45298	1.48865	1.49301	1.49889	1.4994	1.52863	1.56224	1.60391	1.60329	1.37685	1.16881	0.917452	0.739668	0.588769	0.637405	0.637628	0.641331	0.582209	0.535969	0.522905	0.517042	0.536417	0.555737	0.577429	0.601067	0.638253	0.665751	0.692986	0.708169	0.734717	0.787344	0.820346	0.843939	0.888716	0.93194	0.883682	0.843172	0.846386	0.845604	0.849243	0.947088	1.06185	1.16314	1.25549
		78	NaN	NaN	0.340062	0.383038	0.417161	0.448948	0.471412	0.500891	0.550775	0.590767	0.652129	0.721053	0.773891	0.803983	0.821526	0.823264	0.811001	0.806322	0.792863	0.81913	0.849599	0.909288	0.926403	0.987356	1.01818	1.05452	1.08643	1.16145	1.21177	1.26892	1.30206	1.34161	1.40699	1.4505	1.46419	1.45812	1.43435	1.36928	1.26857	1.22372	1.23243	1.24931	1.27392	1.36285	1.4314	1.47977	1.53195
		79	NaN	NaN	0.340062	0.423272	0.450043	0.474721	0.479548	0.477031	0.477904	0.485785	0.500408	0.503279	0.521319	0.540879	0.5365	0.542549	0.549323	0.568389	0.569131	0.58732	0.609395	0.657898	0.695892	0.747245	0.795987	0.82105	0.827552	0.826802	0.826046	0.819343	0.838057	0.858337	0.895901	0.924922	0.971212	1.012	1.02672	1.03591	1.0056	0.98468	0.999933	1.05297	1.10293	1.21388	1.3182	1.3928	1.43829
		80	NaN	NaN	NaN	2.15949	2.0345	1.85416	1.74671	1.64323	1.43265	1.1975	1.00938	0.856771	0.708445	0.721349	0.72289	0.725	0.636116	0.537571	0.469402	0.448141	0.452704	0.48004	0.516466	0.555873	0.589689	0.624695	0.665061	0.697217	0.762203	0.832643	0.906038	0.978872	1.03268	1.04089	1.05079	1.0484	1.02778	1.03938	0.97924	0.908441	0.884056	0.888758	0.893186	0.971429	1.04905	1.09121	1.1088
		81	NaN	NaN	NaN	NaN	NaN	NaN	NaN	NaN	NaN	NaN	NaN	NaN	NaN	NaN	NaN	NaN	0.45215	0.555352	0.605409	0.654787	0.69445	0.660643	0.661551	0.667197	0.66635	0.687309	0.717193	0.743165	0.770185	0.807062	0.856399	0.871917	0.872295	0.876558	0.88747	0.886825	0.915637	0.96015	0.947753	0.941931	0.991842	1.01874	1.04823	1.13641	1.22377	1.24966	1.302
		82	NaN	NaN	NaN	NaN	NaN	NaN	NaN	NaN	NaN	NaN	NaN	NaN	NaN	NaN	NaN	NaN	0.45215	0.60239	0.646294	0.680626	0.693552	0.648269	0.612764	0.619221	0.622082	0.624257	0.617619	0.613131	0.604852	0.611557	0.641493	0.675067	0.72321	0.782866	0.85619	0.90753	0.972942	1.04072	1.01174	0.950495	0.935502	0.916778	0.883084	0.937933	1.01464	1.05473	1.09009
		83	1.73295	1.78643	1.61516	1.37697	1.12077	0.872548	0.586764	0.533521	0.538769	0.546838	0.518346	0.498996	0.485096	0.486407	0.503306	0.533192	0.569109	0.59997	0.64464	0.692282	0.743155	0.801436	0.860646	0.920813	0.972145	1.00175	1.01211	1.02125	1.0109	0.992292	0.978641	0.975907	0.963492	0.958188	0.965979	0.97106	0.999755	1.04606	1.02837	1.0531	1.09551	1.14601	1.19661	1.30238	1.36599	1.42134	1.43061
		84	1.51699	1.55151	1.58743	1.63271	1.69147	1.75084	1.77998	1.78063	1.83479	1.8185	1.62449	1.38896	1.16823	0.933565	0.748591	0.701701	0.689636	0.674222	0.604835	0.542178	0.528438	0.527104	0.540924	0.566636	0.587414	0.610023	0.638275	0.662359	0.681481	0.713152	0.747604	0.789469	0.819367	0.853673	0.877339	0.897166	0.931645	0.995744	0.983503	0.969774	0.962845	0.937157	0.903252	0.930918	0.964495	0.993594	1.01984
		85	0.642654	0.640996	0.657702	0.678883	0.637879	0.598872	0.603205	0.621503	0.638851	0.666112	0.691637	0.700814	0.720215	0.758924	0.788821	0.825657	0.865792	0.898275	0.921203	0.932246	0.951026	0.981461	1.01829	1.04103	1.07148	1.08291	1.07738	1.08677	1.08622	1.09251	1.10262	1.07171	1.0213	1.03166	1.04646	1.09079	1.1868	1.28678	1.30823	1.34027	1.36541	1.40339	1.46543	1.58788	1.69839	1.81157	1.90862
		86	0.599217	0.577219	0.591792	0.602352	0.577714	0.543387	0.570878	0.609231	0.658585	0.707524	0.76613	0.801458	0.83002	0.873735	0.911018	0.929679	0.955921	0.981356	0.999697	1.04615	1.12982	1.20045	1.24314	1.29627	1.3461	1.35344	1.35421	1.38361	1.37732	1.32094	1.28011	1.26835	1.28426	1.31295	1.41047	1.52791	1.61266	1.64085	1.62067	1.59484	1.5504	1.53182	1.55282	1.64681	1.7105	1.77729	1.82283
		87	1.30244	1.33454	1.36182	1.36345	1.36692	1.35706	1.38332	1.43242	1.47519	1.5484	1.64054	1.66691	1.72453	1.56087	1.38105	1.18252	0.972174	0.749821	0.754938	0.70346	0.647339	0.60445	0.530603	0.459425	0.449004	0.468072	0.50735	0.562048	0.605505	0.647731	0.687574	0.727543	0.75753	0.795622	0.818691	0.834957	0.852571	0.891044	0.889277	0.915244	0.936681	0.958782	0.964816	1.0196	1.05975	1.11421	1.15597
		88	0.620976	0.612714	0.633204	0.601765	0.546282	0.520538	0.516726	0.516933	0.531263	0.545065	0.571292	0.594372	0.633346	0.666766	0.707319	0.742485	0.776868	0.811257	0.85683	0.891475	0.923579	0.96693	0.99618	1.02904	1.08284	1.14725	1.20165	1.25305	1.2924	1.31006	1.31336	1.29422	1.30404	1.31318	1.35014	1.37542	1.43364	1.47558	1.4028	1.31724	1.27711	1.2364	1.19575	1.2773	1.35522	1.41138	1.45963
		89	NaN	NaN	NaN	NaN	NaN	NaN	NaN	NaN	NaN	NaN	NaN	NaN	0.708517	0.778954	0.723425	0.674282	0.618502	0.535907	0.48999	0.469289	0.475055	0.485728	0.496536	0.514691	0.535299	0.548027	0.571681	0.601224	0.63473	0.692131	0.754768	0.797409	0.842532	0.885087	0.908335	0.921722	0.944895	0.987394	0.987525	0.958114	0.918658	0.899333	0.858694	0.85017	0.874386	0.946942	1.01144
		90	1.458	1.43201	1.43187	1.47991	1.54408	1.598	1.69688	1.78936	1.80135	1.85982	1.66823	1.4543	1.17007	0.957221	0.71472	0.708577	0.678122	0.693148	0.64383	0.570825	0.536843	0.546724	0.57109	0.608732	0.652493	0.685751	0.709836	0.729203	0.744859	0.752589	0.762515	0.775602	0.816564	0.859315	0.865958	0.888216	0.92156	0.938446	0.907175	0.925364	0.93127	0.935388	0.932008	0.987721	1.03439	1.08138	1.12113
		91	1.78333	1.75927	1.75923	1.79809	1.81732	1.85447	1.88068	1.89569	1.85273	1.77285	1.63157	1.5404	1.45574	1.37725	1.17591	1.00501	0.804692	0.608557	0.497496	0.564975	0.589084	0.595216	0.597385	0.525788	0.458204	0.428215	0.403876	0.401942	0.421832	0.44667	0.489336	0.546126	0.588644	0.631631	0.682001	0.71902	0.749023	0.791123	0.789494	0.777075	0.761288	0.76033	0.767298	0.814586	0.8835	0.954183	1.02074
		92	0.591614	0.603923	0.604581	0.601512	0.596703	0.593599	0.615917	0.65103	0.681332	0.69571	0.7116	0.717643	0.726662	0.73692	0.748832	0.750378	0.764706	0.792278	0.825112	0.864012	0.913551	0.94907	0.970128	0.988638	0.993151	0.990756	0.995666	1.0068	1.01154	1.03617	1.06027	1.09185	1.12871	1.1682	1.185	1.22625	1.25855	1.17351	1.10097	1.05693	1.01908	1.00332	1.10042	1.18766	1.24785	1.30039	1.33222
		93	0.579894	0.583243	0.573051	0.579682	0.516179	0.470401	0.46367	0.473852	0.497416	0.534196	0.567776	0.596178	0.627459	0.655101	0.684236	0.717942	0.746764	0.774493	0.803832	0.848888	0.890576	0.949205	1.01513	1.06466	1.10041	1.13621	1.15191	1.15146	1.17101	1.19247	1.20036	1.22149	1.25848	1.27374	1.27829	1.28943	1.3069	1.33498	1.28232	1.27208	1.28689	1.3001	1.28972	1.39203	1.44225	1.46974	1.48864
		94	NaN	1.40313	1.3741	1.4242	1.45292	1.49408	1.45441	1.47584	1.46364	1.46522	1.45664	1.34573	1.13937	0.912473	0.678769	0.460071	0.474669	0.514516	0.545518	0.571701	0.574965	0.534344	0.492333	0.470164	0.467619	0.481416	0.502332	0.530506	0.56348	0.59514	0.632063	0.68505	0.728261	0.765846	0.804695	0.836945	0.862227	0.892705	0.883968	0.882265	0.8811	0.87034	0.862255	0.907417	0.944193	0.990339	1.0477
		95	NaN	1.40313	1.3741	1.4242	1.45292	1.49408	1.45441	1.47584	1.46364	1.46522	1.45664	1.34573	1.13937	0.912473	0.678769	0.528522	0.557344	0.595503	0.617108	0.632915	0.558915	0.509353	0.480067	0.481428	0.50676	0.541033	0.567306	0.598258	0.633145	0.659299	0.688726	0.728767	0.762531	0.776697	0.798519	0.816928	0.836884	0.85938	0.852883	0.860476	0.881503	0.905143	0.923808	0.987992	1.02117	1.04106	1.05899
		96	1.44411	1.20414	0.979113	0.735999	0.481939	0.437591	0.415012	0.435622	0.434794	0.426961	0.465432	0.504481	0.516464	0.530997	0.551407	0.573506	0.586194	0.597695	0.594728	0.622407	0.653681	0.682073	0.723708	0.79582	0.856241	0.909622	0.962228	1.00591	1.03821	1.0577	1.08139	1.09859	1.12527	1.14231	1.16654	1.19663	1.19835	1.21242	1.20999	1.22947	1.23671	1.28981	1.31266	1.36446	1.38903	1.39919	1.39995
		97	1.44411	1.20414	0.979113	0.725952	0.471892	0.494942	0.502474	0.525833	0.526193	0.512411	0.481002	0.474059	0.46335	0.47304	0.483544	0.493235	0.504196	0.536411	0.57562	0.61313	0.66288	0.726768	0.771756	0.814548	0.873989	0.909881	0.944897	0.975118	0.996234	1.05462	1.1247	1.15141	1.15808	1.17801	1.15689	1.12651	1.14233	1.18854	1.17095	1.18504	1.18257	1.16123	1.13972	1.16225	1.15042	1.15848	1.18133
		98	1.58681	1.6318	1.65147	1.68886	1.71847	1.73933	1.77968	1.85709	1.94829	1.90329	1.67687	1.41523	1.12409	0.80011	0.660208	0.666397	0.658388	0.63874	0.606657	0.536167	0.496837	0.493119	0.500246	0.510481	0.534381	0.560798	0.589011	0.635391	0.686165	0.731788	0.775296	0.815655	0.844026	0.875616	0.914065	0.958236	1.00716	1.06683	1.0461	1.0296	1.01635	1.00401	0.991722	1.06294	1.13624	1.20879	1.28281
		99	1.24997	1.23848	1.22588	1.16658	1.28917	1.40087	1.50268	1.53025	1.54205	1.41171	1.24159	0.965298	0.757174	0.628208	0.506332	0.436828	0.479351	0.506627	0.523453	0.521905	0.489607	0.456126	0.450348	0.456076	0.472264	0.490861	0.530016	0.575024	0.622011	0.669579	0.712531	0.745628	0.770686	0.806831	0.853076	0.918738	0.992786	1.07115	1.04597	1.01096	0.972807	0.930169	0.892435	0.950784	1.0206	1.07415	1.12077
		100	1.51623	1.51061	1.494	1.6349	1.44226	1.2358	1.01652	0.794432	0.488155	0.488777	0.47159	0.449013	0.428117	0.392701	0.370075	0.361185	0.37108	0.383645	0.392427	0.424236	0.460395	0.476358	0.516795	0.553643	0.582685	0.60703	0.625161	0.627604	0.65518	0.66705	0.689092	0.752828	0.799902	0.807006	0.841875	0.887498	0.90445	0.909422	0.89926	0.885196	0.857744	0.856837	0.876916	0.92167	0.967558	1.03825	1.10312
		101	1.63813	1.59859	1.57224	1.54321	1.54726	1.65864	1.777	1.85114	1.92172	1.99986	2.00619	2.07332	2.17504	1.9054	1.5845	1.2729	0.943682	0.59881	0.578217	0.582738	0.600326	0.588957	0.540059	0.517577	0.525423	0.537086	0.547874	0.557601	0.56789	0.570614	0.566904	0.579434	0.604381	0.635182	0.669167	0.726299	0.765341	0.775244	0.751056	0.71737	0.664801	0.624031	0.621325	0.651744	0.690956	0.735686	0.773619
		102	1.63813	1.59859	1.57224	1.54321	1.54726	1.65864	1.777	1.85114	1.92172	1.99986	2.00619	2.07332	2.17504	1.9054	1.5845	1.31259	1.02623	0.686929	0.667286	0.680169	0.661505	0.600264	0.536699	0.506381	0.492417	0.504269	0.519545	0.531943	0.534536	0.536042	0.553511	0.588711	0.652236	0.726336	0.811905	0.865996	0.894366	0.8908	0.814256	0.728182	0.64994	0.592875	0.554791	0.59322	0.629551	0.667351	0.706841
		103	1.40854	1.38544	1.32377	1.32365	1.31194	1.31655	1.34017	1.40306	1.44667	1.49241	1.57272	1.43215	1.27246	1.08286	0.941827	0.747049	0.747061	0.74328	0.742795	0.696214	0.657333	0.627478	0.614484	0.613816	0.616145	0.627195	0.629514	0.627347	0.624922	0.622225	0.609175	0.60124	0.614586	0.630538	0.661213	0.696004	0.734894	0.764712	0.757233	0.755381	0.758873	0.768969	0.781789	0.831763	0.877938	0.928258	0.971433
		104	1.40854	1.38544	1.32377	1.32365	1.31194	1.31655	1.34017	1.40306	1.44667	1.49241	1.57272	1.43215	1.27246	1.08286	0.918806	0.696599	0.685115	0.677093	0.680699	0.668968	0.670623	0.666396	0.676142	0.689054	0.704549	0.728677	0.748818	0.76863	0.790396	0.821388	0.850148	0.889883	0.917825	0.942518	0.949468	0.956537	0.963515	0.995289	0.967868	0.960087	0.95815	0.956281	0.940524	0.993592	1.03982	1.08868	1.14945
		105	1.6935	1.68015	1.62327	1.5617	1.5175	1.51639	1.50284	1.55993	1.41838	1.24925	1.04507	0.93343	0.736534	0.719465	0.693198	0.701809	0.617323	0.553654	0.510639	0.487767	0.490147	0.506449	0.533485	0.578829	0.62679	0.668079	0.708614	0.760144	0.793931	0.84185	0.895633	0.958585	1.01341	1.07211	1.12908	1.17409	1.1869	1.1767	1.13373	1.10926	1.09564	1.11257	1.13272	1.19069	1.22995	1.26063	1.29637
		106	1.6935	1.68015	1.62327	1.5617	1.5175	1.51639	1.50284	1.55993	1.41838	1.24925	1.04507	0.835197	0.629726	0.625491	0.616545	0.649407	0.688747	0.654084	0.618175	0.599212	0.583281	0.566388	0.563326	0.57133	0.579581	0.60218	0.641377	0.676201	0.703178	0.735214	0.77717	0.815991	0.858136	0.90723	0.971676	1.01846	1.06028	1.09908	1.0777	1.04682	1.02916	1.02621	1.01918	1.07405	1.12831	1.16192	1.18133
		107	NaN	NaN	NaN	NaN	NaN	NaN	NaN	NaN	NaN	NaN	0.572737	0.541479	0.635149	0.663553	0.70226	0.721591	0.709306	0.69257	0.686013	0.688404	0.691486	0.692566	0.693777	0.704558	0.716288	0.73288	0.758076	0.79674	0.832453	0.868744	0.912258	0.943023	0.971122	1.01763	1.07607	1.12158	1.18381	1.23123	1.20783	1.1884	1.17555	1.13746	1.06539	1.04395	1.01597	0.977568	0.964224
		108	NaN	NaN	NaN	NaN	NaN	NaN	NaN	NaN	NaN	NaN	NaN	NaN	NaN	0.830099	0.751887	0.762175	0.709444	0.685035	0.622225	0.542502	0.508613	0.501134	0.508837	0.54004	0.572718	0.604373	0.631239	0.660584	0.672391	0.687472	0.695551	0.709265	0.723349	0.752154	0.7794	0.810667	0.846692	0.887206	0.875753	0.875196	0.885069	0.901439	0.910516	0.968247	1.02043	1.06418	1.09715
		109	NaN	NaN	NaN	NaN	NaN	NaN	NaN	NaN	NaN	NaN	NaN	NaN	NaN	0.830099	0.72252	0.751115	0.705069	0.706909	0.647924	0.581425	0.53838	0.526541	0.534743	0.547007	0.559478	0.576362	0.59716	0.609803	0.63201	0.67266	0.713095	0.746577	0.782908	0.807535	0.820894	0.832139	0.847384	0.866752	0.865306	0.865046	0.857823	0.850559	0.850902	0.876524	0.899037	0.926524	0.955653
		110	1.5414	1.46361	1.36234	1.30518	1.35744	1.36387	1.30182	1.37613	1.18808	0.953884	0.807786	0.71857	0.524631	0.562148	0.594315	0.604339	0.568779	0.528544	0.493482	0.464617	0.443031	0.449932	0.466575	0.500866	0.536398	0.575459	0.605336	0.634586	0.666323	0.712453	0.754151	0.806136	0.848799	0.879341	0.907652	0.956723	0.99342	1.03506	1.03085	1.02878	1.00462	0.985719	0.95454	0.989228	1.02424	1.05442	1.07924
		111	1.79793	1.84855	1.89787	1.91319	1.93996	1.96082	2.00609	2.03419	1.99425	1.71926	1.41361	1.07836	0.753139	0.528449	0.534176	0.573254	0.607695	0.641055	0.64728	0.644737	0.639933	0.644522	0.648612	0.66534	0.689914	0.715117	0.742211	0.776275	0.811892	0.845084	0.880231	0.893813	0.902916	0.909869	0.927976	0.939772	0.980084	0.991721	0.974996	0.968017	0.970748	0.970422	1.00295	1.06652	1.12612	1.1889	1.22651
		112	1.79793	1.84855	1.89787	1.91319	1.93996	1.96082	2.00609	2.03419	1.99425	1.71926	1.41361	1.07836	0.734685	0.545678	0.57776	0.623508	0.645051	0.676712	0.63221	0.598741	0.581671	0.59188	0.616884	0.63908	0.66872	0.693693	0.716349	0.732079	0.761276	0.783804	0.830853	0.879067	0.947834	1.00694	1.07761	1.10726	1.12916	1.12777	1.08044	1.03445	1.02823	1.03875	1.05825	1.12776	1.19117	1.24434	1.27839
		113	1.49626	1.58518	1.68844	1.73761	1.86138	1.68177	1.47524	1.20619	0.991965	0.708207	0.694587	0.700331	0.715627	0.665568	0.630275	0.60106	0.562975	0.539859	0.51058	0.488815	0.469827	0.453542	0.458141	0.50071	0.541478	0.604117	0.673726	0.717875	0.754387	0.785808	0.821417	0.850276	0.881159	0.879132	0.878789	0.862445	0.848655	0.838678	0.819071	0.816476	0.817832	0.827309	0.842207	0.881814	0.916737	0.960145	0.994585
		114	1.76787	1.8553	1.89146	1.95462	1.96698	1.96407	1.92631	1.93727	1.87961	1.87639	1.9054	1.90434	1.90632	1.71645	1.43615	1.13372	0.942235	0.733925	0.726681	0.750465	0.803809	0.778396	0.765253	0.759765	0.785539	0.793307	0.825484	0.85014	0.893538	0.924206	0.957533	0.985884	1.00461	1.01594	1.03023	1.05011	1.07608	1.11936	1.11083	1.11092	1.11063	1.11613	1.10834	1.14946	1.19864	1.22337	1.23605
		115	1.55803	1.285	1.01261	0.824176	0.660394	0.631817	0.657161	0.671625	0.593134	0.535877	0.51203	0.511485	0.521205	0.542513	0.562021	0.592843	0.625065	0.659081	0.68799	0.723537	0.756922	0.786267	0.824748	0.877617	0.926803	0.964084	1.01766	1.06548	1.10236	1.16028	1.23881	1.30128	1.33828	1.37883	1.4121	1.44721	1.471	1.51405	1.48107	1.4423	1.39421	1.36058	1.32936	1.36899	1.40081	1.43393	1.48531
		116	1.82921	1.82901	1.80901	1.74543	1.67554	1.5772	1.54661	1.55019	1.6008	1.59663	1.61015	1.57639	1.55884	1.43548	1.22612	1.00674	0.816778	0.650771	0.581309	0.625813	0.644675	0.665353	0.63251	0.581939	0.547539	0.534381	0.533058	0.542598	0.552841	0.567454	0.580817	0.587166	0.58914	0.587907	0.590878	0.599966	0.616903	0.650294	0.665146	0.658059	0.670278	0.687023	0.714669	0.757442	0.825925	0.880241	0.933474
		117	1.50537	1.5546	1.69002	1.55884	1.41864	1.24569	1.03111	0.737621	0.714327	0.688572	0.64881	0.607781	0.583594	0.565773	0.561412	0.592182	0.641557	0.675672	0.702409	0.721161	0.738348	0.754701	0.786296	0.829749	0.878018	0.924176	0.971015	1.01174	1.04104	1.076	1.12076	1.17687	1.23059	1.27528	1.30424	1.32496	1.33874	1.34651	1.28244	1.22277	1.17204	1.11349	1.07185	1.10704	1.14253	1.18526	1.21564
		118	1.5277	1.2711	1.00211	0.771293	0.709453	0.68597	0.690753	0.690888	0.647924	0.607117	0.568096	0.541106	0.527935	0.509111	0.490762	0.471625	0.456738	0.457183	0.457707	0.463485	0.465733	0.477512	0.484352	0.50288	0.519792	0.540532	0.56587	0.589285	0.601787	0.620347	0.643811	0.673628	0.719772	0.79134	0.864269	0.924749	0.970282	0.995197	0.93286	0.87314	0.840855	0.815735	0.807315	0.861815	0.907993	0.947813	0.976178
		119	0.558581	0.573124	0.567663	0.564154	0.505094	0.411189	0.362257	0.340749	0.335816	0.332792	0.326101	0.323319	0.331672	0.335899	0.33752	0.339644	0.34241	0.335166	0.329607	0.324227	0.327963	0.335861	0.351777	0.361925	0.374679	0.388234	0.400157	0.414307	0.442328	0.472483	0.498913	0.529277	0.559053	0.578552	0.596155	0.618005	0.629258	0.64609	0.635494	0.638501	0.652195	0.684644	0.705805	0.743309	0.762895	0.76416	0.751326
		120	1.00783	0.77252	0.703445	0.634783	0.615708	0.528337	0.478894	0.48079	0.513342	0.552636	0.594172	0.637201	0.669666	0.701757	0.740953	0.766279	0.785161	0.80512	0.822771	0.829736	0.858875	0.896375	0.930537	0.954212	0.980745	1.00588	1.03747	1.05482	1.09535	1.15185	1.16921	1.19461	1.21738	1.22489	1.22846	1.29468	1.35321	1.46726	1.43491	1.40541	1.36176	1.29944	1.20946	1.26943	1.31294	1.35128	1.39774
		121	0.995366	0.754171	0.701709	0.654929	0.64128	0.562316	0.495398	0.445748	0.414783	0.407815	0.417499	0.443616	0.478865	0.512126	0.538658	0.574745	0.616097	0.654008	0.70839	0.779043	0.832011	0.872856	0.911198	0.934534	0.940809	0.940221	0.930334	0.936112	0.945385	0.986573	1.06113	1.15574	1.21546	1.25814	1.30272	1.34103	1.36179	1.40548	1.3762	1.32801	1.28166	1.24964	1.21402	1.26773	1.3079	1.32741	1.3417
		122	NaN	NaN	NaN	0.668341	0.669583	0.727634	0.725087	0.738196	0.689017	0.619379	0.590819	0.579228	0.591711	0.617003	0.64556	0.659869	0.682935	0.702617	0.722587	0.767565	0.832539	0.903889	0.993595	1.08119	1.17746	1.26489	1.34095	1.36971	1.40215	1.41993	1.42374	1.43378	1.45585	1.47706	1.47211	1.46083	1.47089	1.49084	1.46009	1.43177	1.40002	1.33951	1.28637	1.29268	1.32086	1.36445	1.42169
		123	NaN	NaN	NaN	NaN	NaN	NaN	0.413013	0.415564	0.422185	0.427249	0.418021	0.412829	0.419386	0.493507	0.548504	0.604862	0.656482	0.691295	0.649885	0.628471	0.622129	0.625112	0.637051	0.655426	0.675017	0.693032	0.699256	0.703364	0.706952	0.715227	0.720251	0.730105	0.747629	0.766897	0.783078	0.807194	0.835848	0.855444	0.846583	0.837953	0.828583	0.810323	0.797731	0.817723	0.841124	0.862936	0.89197
		124	1.72645	1.83814	1.83487	1.72001	1.59088	1.47609	1.35535	1.21835	1.03022	0.886174	0.719046	0.641363	0.592638	0.64226	0.673002	0.750097	0.748922	0.755516	0.755102	0.766746	0.76927	0.771468	0.807404	0.816668	0.847093	0.880175	0.937492	0.973072	1.00979	1.0147	1.01845	1.02544	1.03047	1.06594	1.14056	1.20463	1.23484	1.25494	1.23624	1.18717	1.13974	1.13169	1.13072	1.17715	1.24014	1.30164	1.37153
		125	1.72645	1.83814	1.83487	1.72001	1.59088	1.47609	1.35535	1.21835	1.03022	0.886174	0.726131	0.651463	0.616249	0.656871	0.707142	0.775035	0.781198	0.789279	0.849066	0.899229	0.943047	0.992712	1.052	1.07659	1.11999	1.15841	1.18829	1.21029	1.22451	1.20678	1.19346	1.1928	1.16904	1.15931	1.17566	1.19885	1.21219	1.26698	1.24506	1.20428	1.15782	1.11307	1.05058	1.05567	1.06853	1.08597	1.11108
		126	1.60948	1.61768	1.60299	1.58906	1.60959	1.62433	1.62045	1.46015	1.2398	0.969517	0.758079	0.615591	0.596857	0.632582	0.728119	0.804269	0.826826	0.88108	0.921647	0.933504	0.928283	0.919597	0.902517	0.877653	0.858963	0.85261	0.839818	0.841036	0.847152	0.873088	0.895167	0.917593	0.913706	0.92704	0.956931	1.01441	1.09904	1.21647	1.23987	1.21695	1.17151	1.11471	1.07508	1.13537	1.20772	1.27521	1.35546
		127	1.54798	1.55011	1.57957	1.46271	1.32376	1.17023	0.998351	0.8233	0.808816	0.789359	0.764837	0.755768	0.725177	0.680644	0.675751	0.684185	0.698841	0.71246	0.740196	0.762259	0.79836	0.845542	0.902336	0.962323	1.02465	1.09542	1.15512	1.21349	1.27903	1.33643	1.37773	1.42107	1.45248	1.46815	1.49185	1.50162	1.51052	1.51759	1.44351	1.37611	1.33737	1.3053	1.28151	1.33519	1.37473	1.41155	1.48523
		128	1.62283	1.64462	1.69093	1.75004	1.82152	1.87624	1.90047	1.92129	1.9411	1.93033	1.93674	2.01232	1.77563	1.52834	1.24565	0.998662	0.734748	0.745492	0.727553	0.742372	0.708586	0.665761	0.650475	0.656499	0.661603	0.674689	0.684892	0.703339	0.738473	0.802133	0.867676	0.940195	0.991372	1.02664	1.04567	1.05387	1.05974	1.07795	1.02546	0.99855	0.975055	0.951887	0.933187	0.991845	1.02493	1.04749	1.07909
		129	1.74573	1.76568	1.80745	1.84421	1.91993	1.71531	1.50376	1.22245	1.02103	0.745101	0.728158	0.680429	0.67672	0.6042	0.537675	0.513138	0.518024	0.549777	0.591541	0.637776	0.684499	0.721834	0.746485	0.763301	0.774713	0.786812	0.806814	0.840108	0.888394	0.948519	0.99122	1.03355	1.0673	1.08483	1.0945	1.12436	1.16395	1.19776	1.156	1.11824	1.07669	1.02786	0.996852	1.04605	1.09525	1.14372	1.15566
		130	1.75979	1.75277	1.72223	1.73227	1.74922	1.77658	1.79709	1.62789	1.44381	1.21241	1.00993	0.84284	0.847791	0.817249	0.830528	0.789294	0.700495	0.639365	0.598208	0.562284	0.552794	0.579712	0.61546	0.649784	0.67511	0.712646	0.747041	0.790275	0.85898	0.925307	0.98237	1.04664	1.10106	1.13822	1.17032	1.21122	1.25802	1.31442	1.27236	1.21562	1.14531	1.05966	0.957646	0.96255	0.986076	0.992027	1.01261
		131	1.75979	1.75277	1.72223	1.73227	1.74922	1.77658	1.79709	1.62789	1.44381	1.21241	0.994248	0.80566	0.796303	0.743214	0.717664	0.678675	0.624629	0.600087	0.618882	0.654613	0.692729	0.736859	0.77445	0.808028	0.842989	0.877662	0.914618	0.951712	0.991086	1.02494	1.07676	1.1185	1.16981	1.21287	1.26086	1.29806	1.35035	1.38988	1.30742	1.20482	1.10766	1.00033	0.909183	0.963561	1.03003	1.07286	1.1473
		132	1.62821	1.61647	1.63743	1.65844	1.68134	1.74489	1.81192	1.8375	1.89702	1.97191	2.02475	2.04006	2.04986	1.80424	1.52811	1.23073	1.00977	0.796674	0.816307	0.817401	0.834139	0.773873	0.720769	0.649319	0.61085	0.567727	0.544105	0.517291	0.521845	0.528654	0.555623	0.603626	0.67322	0.788296	0.868945	0.927681	0.973298	1.00775	0.932138	0.88849	0.856712	0.814687	0.778386	0.798717	0.815256	0.836498	0.872843
		133	1.23535	1.02205	0.785619	0.680782	0.644703	0.672878	0.628664	0.597628	0.588532	0.587373	0.598644	0.616845	0.63202	0.646812	0.668763	0.696573	0.725898	0.753585	0.786129	0.816067	0.851416	0.871313	0.897034	0.917579	0.954355	0.998001	1.03776	1.06315	1.09059	1.10903	1.10995	1.12546	1.1584	1.18021	1.1945	1.20683	1.20783	1.20077	1.15669	1.12341	1.092	1.09249	1.10511	1.16423	1.20976	1.25212	1.29424
		134	1.27486	1.07765	0.85771	0.757456	0.714589	0.688592	0.611917	0.53676	0.492283	0.478031	0.49411	0.520601	0.556715	0.597061	0.636648	0.673527	0.710248	0.750192	0.788937	0.819928	0.853967	0.891832	0.937356	0.994221	1.05139	1.08375	1.09786	1.09397	1.07421	1.07038	1.09853	1.14185	1.20087	1.25088	1.27249	1.27244	1.26353	1.24272	1.19634	1.18006	1.17522	1.19	1.19801	1.24614	1.28184	1.3243	1.36681
		135	1.48746	1.26204	1.06189	0.869221	0.765566	0.564428	0.578842	0.581893	0.598051	0.513104	0.46293	0.437417	0.44426	0.442803	0.445617	0.461839	0.49468	0.526658	0.574282	0.620049	0.646801	0.690301	0.725316	0.72865	0.7639	0.829305	0.892294	0.927575	0.988582	1.04714	1.07796	1.07998	1.11548	1.1514	1.1418	1.14426	1.13643	1.11582	1.06716	1.05859	1.05271	1.07611	1.11911	1.20292	1.26949	1.3338	1.38494
		136	1.48746	1.26204	1.06189	0.904473	0.77794	0.556385	0.565335	0.569431	0.545245	0.480243	0.459438	0.458128	0.471301	0.487594	0.500136	0.518562	0.545318	0.57288	0.63266	0.684623	0.727044	0.792307	0.794048	0.78834	0.803379	0.867417	0.903033	0.993082	1.08952	1.13856	1.12729	1.11595	1.08477	1.03147	1.02851	1.05178	1.02652	1.02634	1.00313	0.997195	0.979482	1.01374	1.05874	1.126	1.1757	1.20946	1.24186
		137	0.826202	0.560715	0.564321	0.568309	0.512501	0.449447	0.448262	0.437573	0.43855	0.444622	0.462798	0.476128	0.508074	0.53479	0.567044	0.598651	0.64001	0.681592	0.72145	0.764145	0.78679	0.818703	0.840268	0.872434	0.919228	0.982653	1.02033	1.04788	1.06457	1.07458	1.09834	1.11257	1.10987	1.12683	1.15276	1.15642	1.21788	1.30149	1.29919	1.28418	1.27879	1.22943	1.17967	1.20303	1.22545	1.248	1.2378
		138	0.76528	0.536943	0.54907	0.546765	0.570531	0.490976	0.440228	0.414708	0.409168	0.412625	0.426072	0.44334	0.456518	0.477652	0.494878	0.498738	0.508556	0.522079	0.532116	0.54442	0.581031	0.627099	0.681626	0.742056	0.800806	0.845765	0.883486	0.915349	0.94789	0.972495	1.00073	1.01727	1.03868	1.03962	1.02928	1.0234	1.04708	1.05563	1.01875	1.01324	0.998988	0.965456	0.949911	0.999687	1.02971	1.07554	1.12138
		139	1.37134	1.35239	1.35423	1.38229	1.42824	1.47978	1.54152	1.61522	1.65356	1.70699	1.74503	1.54245	1.28155	1.03968	0.780512	0.546833	0.557264	0.569774	0.580871	0.5647	0.512831	0.463065	0.446579	0.431453	0.433629	0.449662	0.463782	0.473422	0.495335	0.506964	0.51584	0.530057	0.558746	0.623274	0.686824	0.733854	0.776428	0.803297	0.770488	0.766033	0.770929	0.773294	0.789882	0.816197	0.833525	0.862743	0.910021
		140	1.4343	1.26141	1.0481	0.829439	0.663667	0.554413	0.573664	0.59581	0.591446	0.54103	0.501825	0.483904	0.482691	0.498819	0.528527	0.574605	0.621128	0.658024	0.680469	0.708849	0.734811	0.7803	0.824813	0.879535	0.927554	0.968094	1.01345	1.04648	1.07902	1.12626	1.15146	1.15725	1.18119	1.19508	1.19041	1.19579	1.19844	1.18471	1.11387	1.0671	1.05492	1.07191	1.11376	1.22559	1.32197	1.3921	1.43185
		141	1.4343	1.26141	1.0481	0.881908	0.721797	0.619316	0.642017	0.66149	0.604944	0.549311	0.512989	0.505321	0.512793	0.532685	0.564831	0.596937	0.627449	0.664794	0.701758	0.726907	0.752209	0.775584	0.80851	0.840265	0.878652	0.93245	0.994135	1.06642	1.10721	1.1534	1.21915	1.26621	1.25887	1.27652	1.32103	1.27862	1.25615	1.2668	1.2215	1.16514	1.18061	1.19521	1.21033	1.28844	1.34032	1.37117	1.39977
		142	1.53287	1.56818	1.58989	1.6018	1.60632	1.59886	1.6082	1.63913	1.68431	1.79201	1.63063	1.42975	1.13483	0.913774	0.644001	0.620151	0.59646	0.640867	0.598991	0.546082	0.517124	0.493922	0.482989	0.473528	0.477186	0.484792	0.512202	0.547891	0.599763	0.653801	0.712683	0.77344	0.829428	0.869265	0.918788	0.970897	1.0062	1.03786	0.994681	0.944173	0.895942	0.867643	0.833507	0.873936	0.913787	0.95145	0.981242
		143	1.53287	1.56818	1.58989	1.6018	1.60632	1.59886	1.6082	1.63913	1.68431	1.79201	1.63063	1.42975	1.15328	0.939085	0.657084	0.651148	0.642251	0.674086	0.625957	0.597979	0.567697	0.5487	0.550046	0.565557	0.577243	0.588241	0.620914	0.649434	0.681337	0.707142	0.747921	0.781282	0.823196	0.859234	0.901427	0.937501	0.988268	1.02662	1.00058	0.994581	1.00457	0.997214	1.00565	1.07799	1.13366	1.1716	1.21687
		144	1.65372	1.76007	1.82343	1.88274	1.89881	1.90116	1.64312	1.4148	1.18848	0.990064	0.765018	0.752929	0.724712	0.68325	0.622522	0.556743	0.532204	0.538891	0.570456	0.60409	0.649085	0.691538	0.739283	0.786158	0.836274	0.878555	0.931026	0.9826	1.01361	1.06357	1.10194	1.13188	1.16114	1.20427	1.22179	1.24059	1.2544	1.26112	1.22521	1.19466	1.17399	1.16369	1.16975	1.23288	1.29585	1.34842	1.38946
		145	1.65372	1.76007	1.82343	1.88274	1.89881	1.90116	1.64312	1.4148	1.18848	0.988592	0.757147	0.73463	0.693758	0.65093	0.590022	0.526572	0.501939	0.510497	0.523534	0.543121	0.57253	0.603067	0.634337	0.672095	0.700131	0.72637	0.748167	0.778467	0.806364	0.842699	0.885457	0.92864	0.95333	0.954612	0.976388	0.981797	1.00164	1.02984	1.05748	1.08113	1.11965	1.15604	1.19525	1.25993	1.30487	1.33402	1.34584
		146	1.5924	1.57242	1.41396	1.24297	1.00048	0.860202	0.732483	0.730534	0.69733	0.728055	0.685695	0.632948	0.615491	0.627481	0.648102	0.677232	0.707779	0.738577	0.765082	0.795157	0.824966	0.84784	0.865626	0.885944	0.905182	0.920101	0.949512	0.982575	1.0401	1.08645	1.13959	1.19698	1.20931	1.18745	1.19728	1.19759	1.1845	1.21898	1.20357	1.19603	1.20583	1.21603	1.22875	1.33521	1.42617	1.48359	1.53322
		147	1.5924	1.57242	1.41396	1.24297	1.00048	0.850936	0.693498	0.669903	0.621987	0.629198	0.582911	0.54295	0.538403	0.550304	0.579491	0.612401	0.651642	0.690251	0.696888	0.725816	0.735493	0.736844	0.728409	0.764064	0.767088	0.781842	0.797638	0.819852	0.839057	0.876762	0.913835	0.94328	1.00787	1.08184	1.12862	1.17949	1.23067	1.25107	1.19009	1.17094	1.15497	1.13762	1.11758	1.15415	1.18965	1.23831	1.31067
		148	0.964178	0.750241	0.572939	0.610874	0.615677	0.592405	0.550057	0.513435	0.503768	0.513341	0.524403	0.548953	0.575791	0.610248	0.636124	0.668839	0.712203	0.748224	0.771735	0.805145	0.845388	0.875248	0.911749	0.945163	0.971348	0.985735	1.00676	1.03095	1.08282	1.1206	1.14968	1.1546	1.17495	1.18517	1.22007	1.23969	1.28248	1.33166	1.28641	1.25152	1.25607	1.25243	1.23323	1.30323	1.36587	1.4134	1.466
		149	0.909023	0.702571	0.509183	0.531196	0.525939	0.538068	0.473235	0.435183	0.424836	0.42161	0.437727	0.446475	0.462364	0.475687	0.505488	0.529787	0.581608	0.624083	0.673203	0.723213	0.778424	0.809387	0.843196	0.86218	0.856486	0.870751	0.879656	0.9101	0.946501	0.973447	0.980205	1.01814	1.07003	1.10725	1.18098	1.2263	1.24543	1.21119	1.14045	1.07556	1.05979	1.05238	1.07538	1.17081	1.24546	1.29428	1.35081
		150	1.47099	1.49675	1.50847	1.57207	1.3366	1.11295	0.900324	0.711754	0.487049	0.514877	0.543156	0.532497	0.507558	0.482819	0.479672	0.494339	0.519619	0.542603	0.560296	0.574345	0.594593	0.629132	0.664058	0.714732	0.767777	0.813534	0.841455	0.867644	0.890262	0.927458	0.938278	0.937475	0.942616	0.946361	0.936378	0.948731	0.959173	0.967867	0.940661	0.952119	0.988361	1.03936	1.08142	1.15416	1.19352	1.21144	1.23171
		151	1.47099	1.49675	1.50847	1.57207	1.3366	1.11295	0.895348	0.742048	0.525787	0.560698	0.594896	0.594718	0.532526	0.493715	0.474798	0.484084	0.499259	0.525948	0.556956	0.581997	0.602296	0.624792	0.65493	0.689732	0.731109	0.753077	0.788005	0.798621	0.803047	0.82987	0.869094	0.903437	0.957112	0.989619	0.978294	0.970768	0.980797	0.980332	0.958246	0.977885	1.00987	1.01433	1.03696	1.10054	1.15422	1.19915	1.2403
		152	1.45511	1.21217	0.993365	0.726525	0.525378	0.504468	0.502413	0.488058	0.481515	0.474604	0.475139	0.461924	0.453101	0.446875	0.427333	0.409364	0.390695	0.363206	0.328609	0.305116	0.287246	0.277837	0.271543	0.268388	0.265718	0.268385	0.27071	0.270512	0.276951	0.293363	0.328601	0.380537	0.44154	0.505055	0.561084	0.602538	0.640142	0.678752	0.687883	0.702196	0.727825	0.750803	0.7755	0.830831	0.887114	0.929443	0.96387
		153	1.38106	1.33949	1.33127	1.32859	1.33501	1.36803	1.4385	1.50208	1.60074	1.6935	1.7607	1.57852	1.39069	1.12289	0.864268	0.586131	0.549353	0.549469	0.621661	0.645551	0.68272	0.686827	0.632519	0.574017	0.545542	0.529945	0.524678	0.524368	0.52662	0.52956	0.533393	0.535237	0.540228	0.561941	0.580533	0.606174	0.649285	0.700672	0.719912	0.749142	0.782905	0.80969	0.840692	0.89002	0.939776	0.982857	1.01965
		154	0.624795	0.540792	0.581784	0.624586	0.678125	0.646261	0.626272	0.620873	0.627953	0.655013	0.681001	0.715161	0.760277	0.787815	0.828522	0.876772	0.918187	0.971957	1.0449	1.10699	1.17055	1.21628	1.24434	1.26312	1.28452	1.27322	1.28047	1.29931	1.32365	1.31824	1.32612	1.34792	1.35079	1.33321	1.32598	1.33553	1.34703	1.36378	1.33797	1.31519	1.28355	1.22423	1.1624	1.20773	1.28467	1.35573	1.43154
		155	0.616323	0.535873	0.581274	0.61119	0.685925	0.636195	0.613182	0.622245	0.64428	0.672123	0.703253	0.724779	0.742568	0.781425	0.802348	0.840903	0.88378	0.945468	0.980725	1.02425	1.07476	1.11786	1.14412	1.18977	1.26064	1.2922	1.33868	1.39651	1.42726	1.45937	1.51779	1.53751	1.52467	1.53522	1.5177	1.49474	1.51255	1.56188	1.48706	1.42572	1.37785	1.3293	1.27012	1.32359	1.37087	1.42455	1.47659
		156	1.54793	1.6063	1.66899	1.74887	1.82155	1.85569	1.87468	1.90104	1.90943	1.64145	1.3521	1.05851	0.826227	0.574335	0.590575	0.631415	0.656708	0.591713	0.541069	0.510131	0.501657	0.515159	0.543112	0.585275	0.615587	0.638907	0.654116	0.660921	0.642884	0.629303	0.629496	0.652647	0.698632	0.761536	0.821967	0.897799	0.937649	0.979237	0.959542	0.953722	0.934253	0.924985	0.907719	0.948057	0.982471	1.00982	1.04501
		157	1.54793	1.6063	1.66899	1.74887	1.82155	1.85569	1.87468	1.90104	1.90943	1.64145	1.3521	1.08559	0.848954	0.605642	0.612477	0.656046	0.666083	0.617693	0.572359	0.542827	0.520531	0.513857	0.517652	0.529834	0.556188	0.598234	0.632741	0.669162	0.709767	0.748536	0.787136	0.844468	0.882888	0.897146	0.919098	0.930863	0.919667	0.938026	0.908101	0.87299	0.842353	0.837081	0.827016	0.878447	0.938685	0.991311	1.02443
		158	1.6268	1.68206	1.63669	1.43983	1.23492	0.974706	0.691018	0.568117	0.600868	0.625574	0.651179	0.657798	0.604061	0.565347	0.545476	0.550144	0.567045	0.585003	0.610138	0.644674	0.683559	0.72052	0.754462	0.787319	0.823993	0.85511	0.869199	0.89817	0.937596	0.974523	1.01115	1.0633	1.1169	1.15943	1.18891	1.21383	1.25079	1.25841	1.19834	1.15571	1.10047	1.02138	0.94469	0.944604	0.924625	0.930151	0.995778
		159	1.30173	1.30558	1.29376	1.3101	1.33433	1.36057	1.37359	1.37029	1.38036	1.38547	1.31387	1.14534	0.979608	0.793606	0.680694	0.61468	0.655624	0.686651	0.718254	0.665183	0.61036	0.566426	0.550119	0.544442	0.537497	0.556978	0.598257	0.659189	0.712976	0.789532	0.849534	0.901854	0.958607	0.999481	1.02934	1.05743	1.08853	1.0871	1.05544	1.06504	1.08763	1.10579	1.13471	1.21997	1.2657	1.2898	1.31455
		160	1.30173	1.30558	1.29376	1.3101	1.33433	1.36057	1.37359	1.37029	1.38036	1.38547	1.31387	1.14534	0.979608	0.793606	0.671111	0.578277	0.606422	0.642035	0.671322	0.61849	0.591251	0.569457	0.554364	0.55684	0.567534	0.574328	0.589192	0.616966	0.644176	0.692409	0.751943	0.818408	0.895162	0.961992	1.01731	1.06146	1.06735	1.07901	1.03013	0.987064	0.959102	0.962726	0.955139	1.01924	1.07231	1.11651	1.14924
		161	1.15051	0.999972	0.847411	0.673023	0.513063	0.551591	0.593716	0.620824	0.634514	0.616717	0.549275	0.50026	0.464842	0.452264	0.44948	0.465558	0.49054	0.52068	0.547861	0.567899	0.578839	0.571903	0.55637	0.536729	0.519089	0.507748	0.511123	0.533365	0.577385	0.65978	0.731217	0.796115	0.849492	0.891001	0.895858	0.919595	0.958478	1.00965	0.988535	0.977127	0.970042	0.963105	0.953744	1.01439	1.07618	1.11624	1.15195
		162	1.23586	1.01045	0.85954	0.627814	0.591555	0.579336	0.614238	0.548618	0.495152	0.479148	0.498844	0.488289	0.475874	0.478954	0.483138	0.506884	0.546292	0.600956	0.637362	0.682503	0.702647	0.725737	0.736414	0.753126	0.7639	0.780379	0.800181	0.829693	0.876874	0.955877	1.03574	1.0752	1.10778	1.13549	1.11306	1.09493	1.11449	1.14936	1.11261	1.12872	1.14255	1.16494	1.14917	1.22353	1.25725	1.29618	1.31732
		163	1.75049	1.89359	1.91324	1.68762	1.38003	1.07263	0.857465	0.675059	0.65816	0.659463	0.686899	0.603066	0.542995	0.504396	0.496345	0.512928	0.537202	0.558427	0.594722	0.640906	0.679119	0.715346	0.752756	0.784902	0.814518	0.849133	0.883857	0.923047	0.95827	0.995942	1.03132	1.05867	1.08977	1.12713	1.167	1.18175	1.20577	1.22035	1.16845	1.11015	1.08562	1.05889	1.04186	1.09231	1.14937	1.18087	1.21077
		164	1.54651	1.70676	1.69855	1.54063	1.27074	1.11223	0.859953	0.711869	0.698492	0.713348	0.655115	0.612073	0.610601	0.627385	0.649767	0.67392	0.703043	0.731367	0.760408	0.78817	0.819633	0.848962	0.880026	0.917628	0.961847	1.01592	1.06079	1.11874	1.15954	1.18989	1.2021	1.22465	1.23895	1.2453	1.2572	1.28565	1.29693	1.29748	1.25347	1.21989	1.20015	1.19023	1.19446	1.25167	1.30622	1.35922	1.41516
		165	1.51599	1.56532	1.56629	1.56282	1.57532	1.66054	1.66154	1.47696	1.28864	1.02409	0.746349	0.521869	0.494873	0.502534	0.553874	0.517299	0.498302	0.472469	0.446191	0.434831	0.441924	0.447919	0.461579	0.497578	0.548174	0.607652	0.672125	0.741879	0.80262	0.862478	0.907805	0.939482	0.958941	0.979012	0.997204	1.03138	1.07669	1.13627	1.10451	1.05633	0.993586	0.935417	0.866337	0.907499	0.961376	1.01831	1.07422
		166	1.38832	1.37831	1.40253	1.41775	1.37269	1.34196	1.29741	1.23733	1.14865	0.990902	0.850027	0.725819	0.646855	0.603401	0.657935	0.691435	0.72111	0.673093	0.618421	0.586068	0.55452	0.512486	0.496264	0.490983	0.475282	0.478585	0.498002	0.511114	0.538926	0.585763	0.667064	0.745874	0.824635	0.892124	0.950145	0.973232	1.00332	1.04451	1.01576	1.00046	0.98519	0.964857	0.932753	0.974995	0.997994	1.02015	1.04058
		167	1.38832	1.37831	1.40253	1.41775	1.37269	1.34196	1.29741	1.23733	1.14865	0.990902	0.850027	0.722818	0.64324	0.604374	0.658322	0.686622	0.703193	0.650449	0.59599	0.569943	0.560298	0.555385	0.558057	0.562865	0.565264	0.581266	0.615535	0.650692	0.695352	0.740685	0.776327	0.806153	0.84403	0.880217	0.929403	0.975876	1.01841	1.05437	1.0351	1.01864	1.00923	0.997704	0.988501	1.03979	1.07714	1.11429	1.17007
		168	NaN	NaN	1.55456	1.59766	1.6516	1.68436	1.6798	1.66969	1.70699	1.48543	1.19714	0.945587	0.70159	0.456932	0.458526	0.506816	0.53511	0.537767	0.478187	0.422646	0.384824	0.363952	0.354518	0.343856	0.344487	0.346615	0.348678	0.351445	0.361913	0.371062	0.383316	0.398914	0.412087	0.435271	0.470267	0.515055	0.559244	0.618764	0.645747	0.649706	0.645197	0.646008	0.632376	0.634884	0.652611	0.667051	0.667536
		169	NaN	NaN	1.69898	1.81633	1.36423	1.10813	0.797695	0.506382	0.416604	0.452522	0.464008	0.481049	0.486709	0.478781	0.471502	0.448258	0.468798	0.497914	0.520496	0.550669	0.611959	0.643143	0.640587	0.656285	0.68756	0.697396	0.732194	0.765624	0.776425	0.784561	0.811115	0.823895	0.855664	0.879508	0.898743	0.937411	0.976138	1.00562	0.992618	0.993209	0.994639	0.99381	1.00934	1.09633	1.16215	1.23303	1.30864
		170	NaN	NaN	NaN	NaN	NaN	NaN	NaN	0.298883	0.466669	0.529346	0.565973	0.593149	0.546588	0.509792	0.502263	0.520291	0.542835	0.561268	0.593539	0.632001	0.664338	0.694542	0.72477	0.751227	0.775508	0.805603	0.837986	0.871999	0.899352	0.925855	0.939395	0.986645	1.05306	1.10828	1.14717	1.20043	1.20349	1.18666	1.13391	1.12095	1.09856	1.09361	1.09571	1.15502	1.20682	1.24664	1.29641
		171	NaN	NaN	NaN	NaN	NaN	NaN	NaN	NaN	NaN	NaN	1.96428	1.83219	1.35815	1.04253	0.766199	0.490487	0.448571	0.515556	0.597471	0.67138	0.723157	0.733808	0.678877	0.651796	0.637158	0.648723	0.670606	0.687167	0.695513	0.697001	0.700907	0.727713	0.766819	0.809716	0.868328	0.926051	0.975222	1.00255	0.988424	0.98123	0.978485	0.969191	0.976358	1.01859	1.03563	1.04302	1.045
		172	0.841068	0.678204	0.655881	0.654154	0.629825	0.572212	0.526941	0.516136	0.518687	0.524567	0.536816	0.54991	0.570996	0.596921	0.621483	0.651171	0.68057	0.707722	0.730253	0.766267	0.79879	0.844813	0.90803	0.984334	1.05122	1.12798	1.22194	1.30032	1.35175	1.39276	1.40832	1.39346	1.36247	1.31889	1.27677	1.2376	1.21359	1.20688	1.17652	1.17883	1.21296	1.24078	1.27518	1.35584	1.42425	1.4569	1.48188
		173	0.816559	0.627018	0.594523	0.587302	0.581853	0.525746	0.502717	0.498187	0.504922	0.509885	0.52102	0.529402	0.54071	0.559508	0.587861	0.612036	0.642372	0.671529	0.705915	0.74334	0.780523	0.828465	0.873479	0.905091	0.929029	0.950622	0.96002	0.985022	1.00858	1.00643	1.04316	1.08402	1.12349	1.15796	1.21489	1.24751	1.2823	1.31252	1.27519	1.24159	1.21057	1.18243	1.15517	1.20277	1.26088	1.29985	1.33308
		174	1.26842	1.27003	1.27148	1.28922	1.29868	1.27471	1.27174	1.2651	1.24137	1.25514	1.23391	1.17509	1.12414	0.935083	0.75832	0.608846	0.56274	0.522374	0.617142	0.693808	0.765493	0.763232	0.749503	0.748058	0.760278	0.746604	0.730342	0.757663	0.785563	0.79588	0.820818	0.845846	0.86278	0.867991	0.877091	0.885755	0.906025	0.900832	0.843698	0.813652	0.8373	0.852064	0.8707	0.950623	1.0081	1.04117	1.06664
		175	1.26842	1.27003	1.27148	1.28922	1.29868	1.27471	1.27174	1.2651	1.24137	1.25514	1.23391	1.17509	1.12414	0.935083	0.75832	0.618128	0.573745	0.521901	0.598986	0.652173	0.705633	0.691403	0.684252	0.693569	0.700326	0.711363	0.72053	0.732636	0.759684	0.801526	0.824029	0.845756	0.876027	0.891862	0.902912	0.919945	0.951592	0.977399	0.962499	0.950214	0.965897	0.972064	1.00957	1.09198	1.18748	1.27051	1.33849
		176	1.14267	0.816596	0.597474	0.588324	0.627402	0.645778	0.605243	0.563856	0.540779	0.533204	0.543757	0.557287	0.564385	0.585372	0.615447	0.641564	0.662315	0.686861	0.699247	0.704618	0.714225	0.728117	0.75887	0.781794	0.829414	0.857373	0.889353	0.923394	0.97495	0.986836	1.02933	1.07228	1.10895	1.14667	1.18998	1.21907	1.2654	1.32028	1.27575	1.26268	1.27104	1.27627	1.2799	1.38217	1.46074	1.5127	1.55635
		177	1.13651	0.835498	0.628448	0.619163	0.645585	0.653742	0.571294	0.509292	0.483489	0.494087	0.513143	0.5415	0.566563	0.5874	0.611235	0.635036	0.655623	0.673635	0.708869	0.72349	0.749286	0.771567	0.799888	0.806747	0.817814	0.821857	0.840323	0.870957	0.914702	0.949767	0.999646	1.0408	1.07942	1.12447	1.18233	1.23028	1.27434	1.31434	1.24567	1.19678	1.17194	1.15987	1.14605	1.23662	1.31807	1.38735	1.44101
		178	1.60627	1.59543	1.57418	1.56898	1.53861	1.51758	1.53379	1.54304	1.58139	1.68021	1.72265	1.76782	1.80591	1.59538	1.37317	1.16082	0.883926	0.581244	0.598661	0.590126	0.590549	0.596071	0.637028	0.580652	0.543273	0.535979	0.544949	0.561282	0.58179	0.605536	0.629282	0.647094	0.669676	0.690423	0.711792	0.737771	0.778377	0.807534	0.795889	0.776294	0.75297	0.728176	0.708101	0.726673	0.745271	0.759013	0.776902
		179	1.45329	1.54943	1.6179	1.69093	1.70594	1.61645	1.30953	1.03928	0.770386	0.637581	0.54704	0.600882	0.614313	0.61252	0.575318	0.512884	0.468764	0.463794	0.469384	0.482603	0.499877	0.523376	0.547038	0.577258	0.600521	0.612813	0.633089	0.658305	0.671516	0.691447	0.720819	0.739864	0.753344	0.778915	0.840537	0.909952	0.988563	1.04466	1.03202	0.998327	0.961663	0.94112	0.950704	1.02304	1.09772	1.16112	1.19617
		180	1.45329	1.54943	1.6179	1.69093	1.70594	1.61645	1.30953	1.03928	0.770386	0.599379	0.47798	0.535701	0.556676	0.557257	0.55787	0.517706	0.475202	0.455201	0.455843	0.468588	0.482316	0.491837	0.497441	0.513427	0.5394	0.562742	0.581414	0.623356	0.657664	0.672513	0.694475	0.73058	0.759286	0.799987	0.850123	0.909993	0.95173	0.99536	0.968951	0.938013	0.908682	0.903667	0.921533	1.01088	1.11138	1.19936	1.26421
		181	1.33337	1.14578	0.929269	0.80035	0.706014	0.658561	0.637994	0.66705	0.620997	0.573157	0.538713	0.535689	0.544029	0.565057	0.598483	0.643202	0.67909	0.710934	0.725518	0.735789	0.737738	0.751623	0.768318	0.79664	0.83255	0.901913	0.956951	1.02499	1.08533	1.16278	1.21417	1.2781	1.26812	1.26893	1.26569	1.25352	1.2567	1.33174	1.31628	1.30427	1.31357	1.30054	1.2765	1.34615	1.39164	1.42578	1.44939
		182	1.02329	0.744008	0.521627	0.603711	0.64664	0.647498	0.674812	0.61578	0.573364	0.558948	0.551921	0.553316	0.591222	0.633369	0.680179	0.730421	0.781052	0.802779	0.833584	0.857209	0.872969	0.866076	0.887861	0.906135	0.935128	0.982152	1.05089	1.08977	1.12832	1.15541	1.15977	1.15592	1.16483	1.15391	1.16156	1.17334	1.217	1.25283	1.24336	1.24633	1.2867	1.30219	1.32985	1.40049	1.46016	1.49052	1.51424
		183	NaN	NaN	NaN	NaN	NaN	NaN	NaN	NaN	NaN	NaN	NaN	2.02894	1.70218	1.28345	0.954514	0.647918	0.63933	0.600187	0.591689	0.616738	0.563223	0.522812	0.519739	0.534588	0.556209	0.586161	0.622353	0.661102	0.695172	0.734521	0.778285	0.829886	0.879077	0.936602	0.99357	1.03964	1.07625	1.11545	1.07689	1.03049	0.9921	0.968761	0.929568	0.964644	1.00562	1.03725	1.06377
		184	0.571586	0.540558	0.558126	0.591481	0.536093	0.515868	0.506684	0.508111	0.517296	0.541448	0.572518	0.614026	0.673906	0.729546	0.781275	0.825174	0.85456	0.871351	0.904943	0.945205	0.997786	1.05659	1.12583	1.17553	1.17285	1.16641	1.16799	1.16764	1.15778	1.1709	1.1575	1.1407	1.12599	1.15318	1.20708	1.2777	1.34585	1.40688	1.3639	1.3385	1.31761	1.31874	1.32259	1.39253	1.44002	1.4813	1.48731
		185	0.619295	0.590115	0.617909	0.628515	0.585732	0.574374	0.594766	0.60221	0.616483	0.637054	0.64876	0.666147	0.697131	0.73172	0.7726	0.807483	0.83295	0.868635	0.901591	0.928992	0.966748	0.987714	1.014	1.05415	1.10028	1.12759	1.15934	1.16129	1.13047	1.0947	1.08911	1.1007	1.17698	1.25042	1.32192	1.3713	1.40237	1.38093	1.33356	1.31016	1.30278	1.3106	1.35145	1.43418	1.50171	1.55792	1.61642
		186	0.697065	0.657769	0.665962	0.693463	0.655186	0.594644	0.566217	0.560332	0.564183	0.570002	0.599345	0.629311	0.658389	0.69677	0.735739	0.751803	0.780999	0.824676	0.854305	0.881407	0.937261	0.995605	1.03919	1.07355	1.1055	1.10206	1.0846	1.10614	1.14029	1.17374	1.21832	1.27254	1.33536	1.37893	1.42665	1.45445	1.4696	1.4298	1.32969	1.23747	1.1833	1.15786	1.15753	1.21818	1.29291	1.33952	1.3595
		187	0.699121	0.654627	0.663316	0.695956	0.636204	0.605775	0.579746	0.581988	0.601706	0.636184	0.65914	0.681956	0.706334	0.71274	0.726641	0.746178	0.778469	0.790301	0.819245	0.841934	0.869515	0.915202	1.00472	1.07715	1.14106	1.18851	1.22741	1.22537	1.2376	1.24518	1.26662	1.29947	1.35487	1.39638	1.44086	1.44851	1.42611	1.38907	1.30415	1.24432	1.22136	1.23723	1.26567	1.33802	1.38585	1.41732	1.43067
		188	0.732266	0.639661	0.688083	0.755367	0.767413	0.761716	0.771473	0.781785	0.811485	0.849661	0.873136	0.89472	0.930158	0.956466	0.969986	1.00091	1.00996	1.05091	1.07103	1.11954	1.1576	1.18701	1.16044	1.14444	1.12652	1.11454	1.14003	1.18539	1.25186	1.28795	1.32543	1.35965	1.42794	1.48175	1.54376	1.60521	1.67087	1.68415	1.60699	1.52621	1.416	1.2955	1.20151	1.23567	1.31516	1.45382	1.58593
		189	0.661287	0.57562	0.655751	0.753481	0.854861	0.87763	0.881723	0.880481	0.891673	0.902099	0.918755	0.926887	0.92458	0.908276	0.899392	0.921432	0.950489	0.982327	0.991101	1.01234	1.0493	1.07873	1.10943	1.18168	1.21799	1.22858	1.24516	1.25901	1.22625	1.22139	1.22731	1.24156	1.24986	1.28427	1.33197	1.37972	1.41623	1.46585	1.4679	1.4713	1.47465	1.51079	1.52133	1.6103	1.66527	1.69648	1.70574
		190	1.70997	1.78661	1.61968	1.42624	1.18129	0.95949	0.732745	0.718298	0.696974	0.690809	0.637913	0.575376	0.553567	0.55071	0.569987	0.592822	0.610759	0.627338	0.642371	0.659195	0.680163	0.7102	0.754456	0.804115	0.852119	0.914873	0.977747	1.01959	1.06749	1.11981	1.16922	1.24224	1.3257	1.39303	1.45508	1.50518	1.53396	1.5227	1.44931	1.38331	1.33506	1.28502	1.29803	1.36952	1.45464	1.51617	1.57663
		191	1.70997	1.78661	1.61968	1.42624	1.18129	0.961485	0.747002	0.737227	0.714779	0.717168	0.678421	0.615631	0.587575	0.579637	0.573436	0.560498	0.551716	0.560809	0.55746	0.563049	0.574385	0.583987	0.592546	0.613532	0.631592	0.651656	0.682524	0.728643	0.785419	0.843966	0.904824	0.954095	0.972964	0.983624	0.994863	1.00643	1.01863	1.04012	1.01962	1.01058	1.01448	1.03133	1.05643	1.13887	1.21715	1.27839	1.34583
		192	1.36965	1.36929	1.39089	1.42042	1.47923	1.55505	1.63385	1.78018	1.84128	1.64908	1.46957	1.23467	0.94475	0.744288	0.749338	0.703784	0.690435	0.660911	0.614448	0.585431	0.588925	0.605142	0.627151	0.644623	0.671794	0.697065	0.721615	0.75031	0.778872	0.806327	0.842563	0.875824	0.905591	0.950965	0.981058	0.98692	1.00273	1.0211	0.998258	0.969846	0.977279	0.981063	0.986657	1.02681	1.09992	1.14247	1.18051
		193	1.36965	1.36929	1.39089	1.42042	1.47923	1.55505	1.63385	1.78018	1.84128	1.64908	1.46957	1.23467	0.947942	0.748588	0.762398	0.740025	0.75018	0.746872	0.722364	0.709586	0.710051	0.714932	0.704748	0.700759	0.701401	0.706311	0.712293	0.732814	0.743988	0.764195	0.787175	0.817906	0.847398	0.8875	0.915908	0.948352	0.979628	1.01073	0.992919	0.974201	0.950912	0.931776	0.918227	0.935753	0.957799	0.98061	0.999285
		194	1.80022	1.83438	1.82782	1.86732	1.8683	1.60754	1.3264	1.06496	0.829008	0.602551	0.585028	0.584218	0.585621	0.519043	0.47439	0.459664	0.468938	0.487198	0.520057	0.553343	0.574311	0.607314	0.621819	0.630857	0.637552	0.65047	0.653539	0.656413	0.661094	0.665938	0.680804	0.690162	0.707547	0.732304	0.77986	0.822462	0.880859	0.95807	0.99777	1.01847	1.04998	1.07711	1.09866	1.16478	1.23079	1.27661	1.29707
		195	1.80022	1.83438	1.82782	1.86732	1.8683	1.60754	1.3264	1.0632	0.820984	0.589722	0.575251	0.591284	0.590149	0.530798	0.487391	0.474127	0.468051	0.476408	0.496105	0.505951	0.491535	0.479796	0.48105	0.487764	0.501877	0.551977	0.610224	0.661709	0.703942	0.749595	0.786295	0.815363	0.860567	0.891304	0.919549	0.947251	0.971727	0.971573	0.957148	0.95139	0.950968	0.958339	0.975925	1.0342	1.09975	1.14584	1.19634
		196	0.896435	0.634076	0.59801	0.559667	0.551427	0.54999	0.493125	0.479127	0.482891	0.498492	0.521366	0.555545	0.594634	0.63047	0.676939	0.711118	0.740222	0.768355	0.800727	0.823928	0.863747	0.902004	0.968563	1.03546	1.10948	1.16213	1.19975	1.19693	1.19873	1.16638	1.16728	1.17375	1.20678	1.21893	1.28414	1.34445	1.39925	1.43021	1.3882	1.31057	1.24127	1.20654	1.17649	1.22998	1.31282	1.38135	1.42058
		197	1.18979	1.04098	0.887461	0.682047	0.678648	0.695098	0.666207	0.619286	0.584933	0.578478	0.601196	0.631547	0.66617	0.699625	0.738504	0.774634	0.808733	0.84353	0.871233	0.893141	0.925619	0.957311	0.991915	1.03636	1.09317	1.11787	1.15684	1.17264	1.17335	1.17244	1.20542	1.20388	1.23038	1.28899	1.32535	1.33351	1.35768	1.37957	1.29795	1.23876	1.20138	1.18752	1.17917	1.27047	1.34986	1.41911	1.47248
		198	1.20234	1.242	1.28491	1.35749	1.41418	1.45616	1.50181	1.55193	1.41067	1.26901	1.0947	0.946179	0.782207	0.757646	0.710203	0.685456	0.633785	0.606796	0.615661	0.645146	0.674131	0.715201	0.753654	0.792672	0.833761	0.89449	0.93789	0.975307	1.01111	1.04338	1.06468	1.0961	1.13884	1.18681	1.22911	1.27311	1.30869	1.34701	1.26851	1.19934	1.12828	1.04117	0.982798	1.01984	1.05857	1.08551	1.13678
		199	1.20234	1.242	1.28491	1.35749	1.41418	1.45616	1.50181	1.55193	1.41468	1.27301	1.11524	0.962333	0.790663	0.761443	0.714156	0.668842	0.622965	0.595829	0.600857	0.627326	0.672794	0.715512	0.771139	0.830859	0.890637	0.944214	1.00509	1.05891	1.10423	1.15052	1.19415	1.22918	1.26458	1.29222	1.32058	1.35663	1.38439	1.41825	1.32727	1.236	1.12832	1.05905	0.975288	1.02511	1.08228	1.15747	1.19369
		200	0.903421	0.712629	0.55397	0.59443	0.61631	0.62282	0.55709	0.502156	0.484759	0.489704	0.506918	0.535699	0.575073	0.636649	0.682103	0.730157	0.790301	0.851025	0.889645	0.924726	0.953471	0.973535	0.988167	0.996408	1.00222	1.03611	1.05877	1.0734	1.09683	1.13908	1.17084	1.18086	1.16243	1.18667	1.23042	1.27684	1.33131	1.42422	1.37168	1.30872	1.24887	1.23197	1.20898	1.28158	1.34128	1.3748	1.38775
[truncated: 220 more columns]

## Sheet: ED Fig. 4b
Extended Data Fig. 4
Panel b
			Cell cycle exit (%)
		CDK1i	15.02	11.68	10.49	16.02
		CDK1i + Mit. Removal	43.15	39.46	85.61	68.73
		CDK1i + MEKi	94.15	83.92	83.44	85.11
		CDK1i + CDK4/6i	91.56	84.93	88.16	74.16

## Sheet: ED Fig. 4c
Extended Data Fig. 4
Panel c
				Pre-competition Clocks
					Time (hrs)	0	1	2	3	4	5	6	7	8	9	10	11	12	13	14	15	16	17	18	19	20	21	22	23	24	25	26	27	28	29	30	31	32	33	34	35	36	37	38	39	40	41	42	43
				Frequency (%)	Mitosis clock	0	0.00986736	0.062768	0.174509	0.240335	0.190404	0.288811	1.68186	6.72856	15.6172	22.1304	20.3606	13.623	7.33415	3.4179	1.72073	0.962699	0.545492	0.36247	0.410485	0.503402	0.485789	0.473507	0.53768	0.482034	0.380573	0.243684	0.134806	0.103103	0.0479092	0.00869986	0.000584381	1.69324e-05	0.000150107	0.00332916	0.0271865	0.0816727	0.0902651	0.0368807	0.00990425	0.0407216	0.140985	0.188042	0.0960045
					Cell cycle exit clock (Mit. Removal)	0	0.0346562	0.0955327	0.222789	0.422754	0.659256	0.861519	0.974383	1.00405	1.00535	1.02311	1.06146	1.12013	1.24036	1.48108	1.84237	2.23828	2.56603	2.79431	2.97439	3.17482	3.41685	3.66863	3.88255	4.02132	4.06879	4.05393	4.04963	4.10426	4.1853	4.21785	4.15855	4.01455	3.81432	3.58226	3.33872	3.1044	2.87851	2.60919	2.21907	1.68895	1.10554	0.604871	0.271285
					Cell cycle exit clock (MEKi)	0	0.0356768	0.112753	0.305683	0.691881	1.32974	2.22339	3.32515	4.56587	5.86496	7.10362	8.10904	8.70443	8.80038	8.43462	7.72264	6.78694	5.73636	4.67745	3.70159	2.85639	2.1482	1.5696	1.11499	0.781345	0.563882	0.445191	0.38757	0.344865	0.286336	0.209566	0.133465	0.0808782	0.0645032	0.0819957	0.117406	0.146899	0.150392	0.124164	0.0821859	0.0434105	0.0182179	0.00605111	0.00158566
[truncated: 7 more columns]

## Sheet: ED Fig. 4d
Extended Data Fig. 4
Panel d
			Cell cycle exit (%)
	Cell cycle exit (%)	DMSO	0.05	0.071	1.56
		CDK1i	4.62	17.65	7.04
		CDK4/6i	12.92	18.89	25.78
		CDK1i + CDK4/6i	69.65	87.78	78.62
	DMSO
		Time since treatment (hrs)	-16	-15.8	-15.6	-15.4	-15.2	-15	-14.8	-14.6	-14.4	-14.2	-14	-13.8	-13.6	-13.4	-13.2	-13	-12.8	-12.6	-12.4	-12.2	-12	-11.8	-11.6	-11.4	-11.2	-11	-10.8	-10.6	-10.4	-10.2	-10	-9.8	-9.6	-9.4	-9.2	-9	-8.8	-8.6	-8.4	-8.2	-8	-7.8	-7.6	-7.4	-7.2	-7	-6.8
	Cell #	1	1.52509	1.52969	1.51537	1.51403	1.48971	1.48431	1.48788	1.49155	1.46444	1.51042	1.52283	1.33659	1.16178	0.934525	NaN	0.728755	0.631652	NaN	NaN	NaN	NaN	NaN	NaN	NaN	NaN	NaN	NaN	0.722687	NaN	NaN	NaN	NaN	NaN	NaN	NaN	NaN	NaN	NaN	NaN	NaN	NaN	NaN	NaN	NaN	NaN	0.827962	0.999731
		2	0.953069	0.965313	0.960569	0.961213	0.983157	1.02563	1.07384	1.13163	1.16781	1.22473	1.27184	1.28301	1.30993	1.3074	1.32015	1.32483	1.35124	1.33671	1.36949	1.36211	1.35058	1.33508	1.32165	1.28382	1.28069	1.28905	1.32105	1.36487	1.4378	1.5204	1.5219	1.54949	1.55364	1.54841	1.56564	1.67431	1.81857	1.64003	1.41798	1.1522	0.834513	0.486595	0.468989	NaN	0.482074	0.48968	0.539849
		3	1.48852	1.51486	1.51752	1.47474	1.43778	1.36973	1.31817	1.27043	1.23134	1.22941	1.24778	1.27427	1.28074	1.18678	0.988069	0.771792	0.549945	0.40249	0.376633	0.434701	0.509223	0.570468	0.590022	0.597951	0.601945	0.606134	0.628453	0.646822	0.674644	0.700094	0.719165	0.729733	0.734477	0.73635	0.738876	0.730009	0.71858	0.705268	0.665139	0.622263	0.602548	0.586009	0.580073	0.597755	0.608901	0.627357	0.638991
		4	NaN	NaN	NaN	NaN	NaN	NaN	NaN	NaN	NaN	NaN	NaN	NaN	2.01959	1.62986	1.22645	0.922912	0.724168	0.542006	0.515816	0.47394	0.496643	0.510815	0.55627	0.601998	0.644533	0.662271	0.674565	0.693369	0.706668	0.729228	0.743464	0.746196	0.755683	0.760309	0.752265	0.740861	0.74461	0.731403	0.728248	0.728026	0.733745	0.747722	0.773799	0.797866	0.82329	0.851071	0.883166
		5	1.08535	1.11459	1.12273	1.14321	1.16118	1.16149	1.15578	1.18397	1.21663	1.21163	1.23877	1.27743	1.31507	1.3413	1.41884	1.4597	1.45892	1.43035	1.40997	1.38161	1.37764	1.22416	1.08351	0.959166	0.824663	0.678876	NaN	0.69054	0.674881	0.635106	0.602364	0.569301	0.544481	0.552294	0.564951	0.559865	0.568221	0.583459	0.592266	0.609325	0.646756	0.664924	0.681354	0.683498	0.667172	0.63867	0.627577
		6	0.88184	0.868123	0.86194	0.858704	0.842945	0.884303	0.907872	0.910073	0.901662	0.917937	0.939923	0.960159	0.995221	1.01725	1.03665	1.03687	1.06788	1.11519	1.15446	1.17325	1.19371	1.19616	1.17461	1.15513	1.16568	1.23441	1.27799	1.31649	1.37094	1.33533	1.24687	1.18797	1.11232	1.1041	1.14955	1.17944	1.25315	1.37904	1.43409	1.46575	1.32507	1.1279	0.87272	0.628223	0.411823	0.431187	0.497748
		7	1.17268	1.20457	1.23573	1.27452	1.30975	1.34088	1.39749	1.43474	1.43685	1.41545	1.3901	1.32251	1.28728	1.28388	1.2839	1.30096	1.33034	1.33124	1.33743	1.3807	1.48878	1.5625	1.56194	1.4065	1.14839	0.820926	0.533696	0.31756	0.270348	0.323192	0.364885	0.41294	0.466724	0.510617	0.52922	0.560002	0.60906	0.638199	0.68186	0.721011	0.766089	0.804229	0.877903	0.927529	0.925908	0.94487	0.922107
		8	0.782851	0.818757	0.90197	0.95495	1.00365	0.988446	0.998628	0.996554	0.98504	0.932643	0.964794	1.00558	1.04202	1.07536	1.19371	1.32079	1.40965	1.49973	1.56473	1.564	1.50638	1.45888	1.4008	1.34623	1.37445	1.40899	1.41453	1.38643	1.40844	1.2261	1.00083	0.77602	0.564995	0.407285	0.407649	0.460843	0.532131	0.622672	0.643676	0.649756	0.665406	0.68647	0.707265	0.714935	0.725083	0.725684	0.719676
		9	NaN	NaN	NaN	NaN	NaN	NaN	NaN	NaN	NaN	NaN	NaN	NaN	NaN	NaN	NaN	NaN	NaN	NaN	NaN	NaN	NaN	NaN	NaN	NaN	NaN	NaN	NaN	NaN	NaN	NaN	NaN	NaN	NaN	NaN	NaN	NaN	NaN	NaN	NaN	NaN	NaN	NaN	0.301402	0.305315	0.309853	0.312532	0.32204
		10	NaN	NaN	NaN	NaN	NaN	NaN	NaN	NaN	NaN	NaN	NaN	NaN	NaN	NaN	NaN	NaN	NaN	0.25868	0.314006	0.326291	0.357359	0.418367	0.459892	0.518134	0.551518	0.596888	0.597472	0.615403	0.629432	0.631677	0.631879	0.643459	0.652574	0.660599	0.683455	0.683459	0.66364	0.611669	0.603655	0.58375	0.58129	0.570283	0.620611	0.620572	0.61114	0.589763	0.60961
		11	NaN	NaN	NaN	NaN	NaN	NaN	NaN	NaN	NaN	NaN	NaN	NaN	NaN	NaN	NaN	NaN	NaN	NaN	NaN	NaN	NaN	NaN	NaN	NaN	NaN	NaN	NaN	NaN	NaN	NaN	NaN	NaN	0.725681	NaN	NaN	NaN	NaN	NaN	NaN	NaN	NaN	NaN	NaN	NaN	NaN	0.884634	NaN
		12	NaN	0.184763	0.150193	NaN	0.175806	0.180637	0.180232	0.224406	0.258146	0.268199	0.265329	0.27594	0.272	0.267774	0.264281	0.26209	0.252227	0.24513	0.243871	0.243861	0.244691	0.248058	0.250941	0.256202	0.259697	0.264349	0.264432	0.255883	0.256705	0.261458	0.264013	0.27175	0.287661	0.301001	0.28732	0.300331	0.307675	0.318917	0.327337	0.368654	0.390433	0.433066	0.461356	0.49733	0.522321	0.552661	0.565022
		13	1.14043	1.15366	1.18587	1.18417	1.18295	1.19353	1.20045	1.21093	1.23327	1.25409	1.26686	1.28567	1.29462	1.32549	1.37167	1.43941	1.51969	1.5848	1.62942	1.66619	1.65244	1.61159	1.55827	1.49719	1.42423	1.41129	1.401	1.40383	1.41579	1.41568	1.3796	1.39202	1.48373	1.63553	1.48281	1.28763	1.06145	0.77328	0.428101	0.398309	0.449285	0.494589	0.535698	0.575826	0.61231	0.642921	0.698618
		14	0.912371	0.910662	0.914757	0.930357	0.963949	1.00007	1.057	1.11635	1.15802	1.18438	1.20934	1.24583	1.26376	1.29604	1.33186	1.33983	1.35566	1.40282	1.43103	1.46919	1.5327	1.54569	1.54127	1.51895	1.46815	1.39708	1.35624	1.29685	1.27823	1.29512	1.33234	1.38147	1.46713	1.53008	1.56421	1.58793	1.60043	1.56414	1.45199	1.31639	1.08104	0.788407	0.559624	0.448046	0.362535	NaN	0.370004
		15	1.31321	1.3306	1.31417	1.27864	1.25489	1.25099	1.24514	1.2668	1.2956	1.32439	1.331	1.31406	1.30303	1.29643	1.28552	1.30726	1.349	1.40053	1.48523	1.55886	1.60211	1.64155	1.65735	1.62526	1.58614	1.54039	1.46694	1.40569	1.36998	1.33191	1.29779	1.31084	1.13503	0.951902	0.744645	0.549413	0.377102	0.409791	NaN	0.429837	0.508361	0.578319	0.605999	0.634361	0.6824	0.716235	0.764456
		16	1.48852	1.51486	1.51752	1.47474	1.43778	1.36973	1.31817	1.27043	1.23134	1.22941	1.24778	1.27427	1.28074	1.18678	0.988069	0.771792	0.530508	0.371086	0.340586	0.384039	0.431943	0.501568	0.513273	0.520617	0.532266	0.540315	0.549567	0.576044	0.597831	0.616585	0.620142	0.631689	0.604787	0.56592	0.54152	0.539123	0.539081	0.582308	0.63461	0.653634	0.666004	0.670307	0.665532	0.663803	0.653261	0.638177	0.620613
		17	0.965901	0.99341	0.988829	0.945806	0.890838	0.816333	0.76746	0.749412	0.762878	0.785532	0.828905	0.896621	0.968701	1.01557	1.05323	1.13239	1.20712	1.27065	1.34233	1.42241	1.42498	1.41425	1.40321	1.35011	1.27215	1.24399	1.2461	1.21695	1.22256	1.25775	1.27653	1.24202	1.25307	1.27934	1.26531	1.21418	1.1652	1.1578	1.14115	1.132	1.20806	1.29778	1.32929	1.20139	1.06749	0.854935	0.713247
		18	1.21921	1.22104	1.20734	1.19204	1.21595	1.25491	NaN	NaN	NaN	NaN	NaN	1.32296	1.38295	1.44989	1.4395	1.4404	1.39537	1.39012	1.41124	1.43941	1.47402	1.52963	1.53872	1.48965	1.45847	1.43787	1.40338	1.40038	1.40586	1.35801	1.34812	NaN	NaN	1.22497	1.0369	0.905633	0.794394	NaN	NaN	NaN	NaN	NaN	NaN	NaN	NaN	NaN	NaN
		19	1.14644	1.15456	1.19887	1.23384	1.26728	1.34894	1.43057	1.48122	1.48295	1.48046	1.43352	1.34515	1.2959	1.27382	1.25917	1.28274	1.35016	1.35689	1.36902	1.3879	1.37082	1.34349	1.27835	1.22535	1.20201	1.21421	1.27642	1.39033	1.47769	1.52043	1.54398	1.51194	1.49592	1.50998	1.54475	1.55893	1.60599	1.62355	1.60312	1.587	1.5638	1.50195	1.47415	1.4913	1.4873	1.44473	1.51634
		20	1.21667	1.24477	1.29423	1.30715	1.3473	1.39357	1.44031	1.42085	1.41641	1.38679	1.33864	1.27335	1.24751	1.21471	1.21469	1.25785	1.30513	1.3316	1.31576	1.26785	1.15636	1.07003	1.11169	0.979045	0.875797	0.79733	NaN	0.69313	NaN	NaN	0.495339	0.529467	NaN	0.531524	0.549441	0.556445	0.551524	0.546511	0.534571	0.5221	0.535889	0.543538	0.540058	0.558376	0.566077	0.550111	0.551984
		21	1.86966	1.87068	1.82684	1.79823	1.79215	1.79452	1.79744	1.80021	1.81683	1.74014	1.67208	1.57562	1.51431	1.53565	1.68786	1.50488	1.30615	NaN	NaN	1.15097	0.927721	NaN	NaN	NaN	NaN	NaN	0.649041	0.689838	NaN	NaN	NaN	0.773523	0.781153	0.786228	NaN	0.782032	0.803785	0.803835	0.813804	NaN	NaN	NaN	NaN	0.825831	0.827286	0.825537	0.852123
		22	NaN	NaN	NaN	NaN	NaN	NaN	NaN	NaN	NaN	NaN	NaN	NaN	NaN	NaN	NaN	NaN	NaN	NaN	NaN	NaN	NaN	NaN	NaN	NaN	NaN	NaN	NaN	0.238216	0.23757	0.232019	NaN	0.25067	0.290976	0.325657	0.374463	0.362671	0.352466	NaN	0.358287	NaN	0.369362	NaN	0.373583	0.389154	0.403226	0.397717	0.407924
		23	0.993716	0.971998	0.996132	1.06811	1.13587	1.19511	1.24478	1.24911	1.22383	1.19529	1.20671	1.20476	1.23393	1.20398	1.24365	1.1791	1.12951	1.09054	1.12745	1.17027	1.24168	1.3126	1.35961	1.33506	1.22817	1.18715	1.14648	1.10651	1.12001	1.16464	1.02184	0.837503	0.653419	0.446212	0.283235	0.289839	0.349594	NaN	0.434192	0.52384	0.601725	0.668813	NaN	NaN	NaN	NaN	NaN
		24	1.35255	1.34582	1.28273	1.2662	1.26773	1.28865	1.29016	1.29927	1.32115	1.31227	1.31559	1.32403	1.31988	1.32099	1.31564	1.31927	1.34394	1.20986	1.08321	0.97582	0.837402	0.690375	NaN	0.703708	0.680142	0.649805	0.636915	0.625183	0.606271	0.598948	0.601548	0.60247	0.601784	0.612271	0.617806	0.6131	0.606776	0.599377	0.599985	0.611748	0.627473	0.648755	0.668083	0.692911	0.73818	0.769954	0.773703
		25	NaN	NaN	NaN	NaN	NaN	NaN	NaN	1.05847	NaN	NaN	1.02894	0.992586	0.958044	0.97927	0.973078	0.985438	0.968723	0.979471	0.97819	0.967249	0.967127	0.996995	0.989693	0.996942	0.986335	NaN	NaN	NaN	0.967513	0.971347	NaN	0.96987	0.945951	0.943193	0.979312	0.969322	0.997956	1.00665	1.01369	0.989597	1.00781	0.996394	0.999061	1.01138	1.01953	1.03369	1.03701
		26	1.29455	1.28562	1.29679	1.27348	1.23214	1.16326	1.11841	1.04558	0.99578	0.968952	0.978806	0.981971	0.997415	1.01516	1.04404	1.03766	1.01621	1.00113	0.886958	0.721824	0.578202	0.432624	0.287622	0.27239	0.340413	NaN	0.368206	0.397923	0.442448	0.458312	0.420838	0.421725	0.48324	0.53157	NaN	NaN	NaN	NaN	NaN	0.646333	0.754841	NaN	NaN	NaN	NaN	NaN	NaN
		27	NaN	NaN	NaN	NaN	NaN	NaN	NaN	NaN	NaN	NaN	NaN	NaN	NaN	NaN	NaN	NaN	NaN	NaN	0.649925	0.505197	0.456069	0.44127	0.520296	0.606786	0.677052	0.769814	0.792381	0.756071	0.687803	0.641695	0.62045	0.625839	0.654418	0.704057	0.733011	0.742162	0.780744	0.838157	0.862078	0.898802	0.927993	0.888975	0.834285	0.805263	0.781808	0.768351	0.798536
		28	1.12365	1.13043	1.14673	1.18437	1.19752	1.17315	1.18594	1.20721	1.20768	1.20134	1.24502	1.27258	1.24501	1.18694	1.06771	0.905443	0.715719	0.579919	0.513059	0.504518	0.516749	0.544338	0.56821	0.545136	0.552274	0.555654	0.56344	0.578178	0.614799	0.657116	0.694283	0.732308	0.776108	0.802295	0.821398	0.840053	0.853193	0.868389	0.885214	0.89948	0.908329	0.91251	0.904011	0.919317	0.939427	0.97719	1.00797
		29	NaN	NaN	NaN	NaN	NaN	NaN	NaN	NaN	NaN	NaN	NaN	NaN	NaN	NaN	NaN	NaN	NaN	NaN	NaN	NaN	NaN	NaN	NaN	NaN	NaN	NaN	NaN	NaN	NaN	NaN	NaN	0.353464	0.343852	0.467593	NaN	0.522064	0.562827	0.611069	0.58071	0.587289	0.603083	0.62881	0.645226	0.664788	0.671157	0.664702	0.671685
		30	0.999931	1.02291	1.03578	1.04355	1.01598	1.01998	1.00328	1.01823	1.06215	1.11921	1.13585	1.17457	1.16413	1.14381	1.11007	1.14829	1.21097	1.27809	1.3397	1.42379	1.47279	1.46496	1.41212	1.31789	1.06456	0.801962	0.556623	0.373009	0.265696	0.334312	0.411985	0.495536	0.572583	0.596183	0.60752	0.639437	0.677459	0.699128	0.72617	0.730727	0.69914	0.645246	0.608208	0.568601	0.540791	0.500559	0.513677
		31	1.1722	1.1745	1.205	1.23775	1.25952	1.284	1.2854	1.28038	1.26825	1.23797	1.19643	1.15931	1.1189	1.09159	1.08014	1.08174	1.10688	1.11781	1.11853	1.13941	1.17336	1.19042	1.23504	1.27721	1.09794	0.915052	0.752488	0.609045	0.470946	NaN	NaN	NaN	0.52628	0.569708	0.587298	0.565912	0.541299	0.525794	0.52475	0.547567	0.561177	0.592497	0.632813	0.672778	0.694873	0.716142	0.733308
		32	NaN	NaN	NaN	NaN	NaN	NaN	1.31452	1.44293	1.42367	NaN	NaN	NaN	1.43898	1.38528	1.33621	1.33781	1.32058	1.33457	1.36092	1.42646	1.28128	1.08505	0.915341	0.751392	NaN	NaN	NaN	NaN	NaN	NaN	NaN	NaN	NaN	NaN	0.579617	0.581902	NaN	0.632003	0.633717	0.628327	0.629058	0.632428	0.620233	0.604042	0.570016	0.541485	0.509145
		33	NaN	NaN	NaN	NaN	NaN	NaN	NaN	NaN	NaN	NaN	NaN	NaN	NaN	NaN	NaN	NaN	NaN	NaN	NaN	NaN	0.209102	0.209722	0.235951	0.305051	0.388967	0.470932	0.543994	0.595326	0.610683	0.619096	0.619255	0.62336	0.635209	0.659558	0.690994	0.706185	0.764732	0.809057	0.837425	0.865023	0.919414	0.927041	0.951226	0.967096	0.979725	0.96962	0.981579
		34	1.02602	1.02433	1.01923	1.03173	1.05774	1.09123	1.09695	1.09747	1.09997	1.09251	1.06218	1.05643	1.05131	1.03083	1.02498	1.03669	1.04	1.04229	1.07589	1.07913	1.08663	1.077	1.07166	1.05725	1.0561	1.04124	1.04783	1.05511	1.05039	1.0528	1.06192	1.07746	1.14118	1.15331	1.144	NaN	NaN	NaN	1.12626	NaN	NaN	1.08615	NaN	1.04372	NaN	1.02584	NaN
		35	NaN	NaN	NaN	NaN	NaN	NaN	NaN	NaN	NaN	NaN	NaN	NaN	NaN	NaN	NaN	NaN	NaN	NaN	NaN	NaN	NaN	NaN	NaN	NaN	NaN	NaN	1.27385	0.889347	0.610939	0.48158	0.320912	0.388691	0.444967	0.505503	0.482944	0.499716	0.523905	0.562673	0.596363	0.62428	0.621668	0.631268	0.627938	0.6102	0.60993	0.632764	0.648541
		36	2.27685	2.22219	2.11467	1.95931	1.79019	1.64469	1.60566	1.59111	1.61231	1.61411	1.52665	1.38297	1.29995	1.26117	1.2823	1.3469	1.54486	1.734	1.84448	1.85004	1.8794	1.55255	1.16969	0.829961	0.581194	0.323301	0.364763	0.433021	0.492304	0.541857	0.578448	0.574008	0.578798	0.591435	0.592941	0.593941	0.611551	0.623037	0.660379	0.668837	0.699643	0.740923	0.777201	0.770287	0.770012	0.773519	0.7787
		37	1.52509	1.52969	1.51537	1.51403	1.48971	1.48431	1.48788	1.49155	1.46444	1.51042	1.52283	1.33659	1.16178	0.934525	NaN	0.757137	0.646782	NaN	NaN	NaN	NaN	NaN	0.697592	NaN	NaN	NaN	NaN	NaN	NaN	NaN	NaN	NaN	NaN	NaN	NaN	NaN	NaN	NaN	NaN	NaN	NaN	NaN	NaN	NaN	NaN	NaN	NaN
		38	NaN	NaN	NaN	NaN	NaN	NaN	NaN	NaN	NaN	NaN	NaN	NaN	NaN	NaN	NaN	NaN	NaN	NaN	NaN	NaN	NaN	NaN	NaN	NaN	0.860791	0.92384	0.972206	1.0028	1.02378	1.02662	1.01967	1.01295	1.02141	1.02939	1.0577	1.08876	1.12901	1.19916	1.15942	1.10123	NaN	NaN	NaN	NaN	NaN	1.02028	NaN
		39	NaN	NaN	NaN	NaN	NaN	NaN	NaN	NaN	NaN	NaN	NaN	NaN	NaN	NaN	NaN	NaN	NaN	NaN	NaN	NaN	NaN	NaN	NaN	NaN	1.18437	1.29198	1.43572	1.51312	1.58986	1.64921	1.64163	1.59646	1.60169	1.58908	1.58977	1.62706	1.62948	1.60496	1.59024	1.55253	1.33346	1.09548	0.911077	0.70064	NaN	NaN	NaN
		40	1.74079	1.76426	1.78901	1.77682	1.77906	1.78651	1.78058	1.78049	1.80609	1.77498	1.75919	1.79881	1.81247	1.85876	1.94335	1.99794	2.01734	2.03565	2.01862	1.98237	2.02706	2.02642	2.00242	2.04596	2.10556	2.07786	2.07797	1.79913	1.46879	1.17954	0.915287	NaN	0.690458	0.747406	0.785923	0.766961	0.716341	0.69867	0.687654	0.692151	0.710289	0.741229	0.744028	0.765535	0.78831	0.809089	0.85139
		41	NaN	NaN	NaN	NaN	NaN	NaN	NaN	NaN	NaN	NaN	NaN	NaN	NaN	NaN	NaN	NaN	NaN	NaN	0.649925	0.505197	0.651628	NaN	0.6643	0.719791	0.772073	0.709302	0.679602	0.673894	0.67186	0.685594	0.715284	0.715045	0.727427	0.744452	0.710362	0.687454	0.686517	0.681122	0.647521	0.662895	0.697262	0.732679	0.750619	0.767839	0.778113	0.765623	0.735066
		42	1.21146	1.2667	1.24031	1.23696	1.20084	1.18118	1.15569	1.14791	1.14559	1.15117	1.14598	1.17029	1.19856	1.21212	1.22628	1.22254	1.20272	1.19879	1.17371	1.13999	1.09884	1.07266	1.04773	1.04039	1.05599	1.08067	1.09948	1.11744	1.13819	1.13515	1.1417	1.1433	1.15129	1.1515	1.02267	0.87665	0.706185	0.582764	0.453235	0.444275	0.440942	0.467862	0.448567	0.444336	0.465018	0.473296	0.478991
		43	1.07589	1.12682	1.18913	1.24839	1.30219	1.3417	1.36674	1.33643	1.29232	1.26048	1.2399	1.21447	1.24427	1.27562	1.3033	1.33232	1.38412	1.43164	1.4822	1.51108	1.5105	1.49652	1.48022	1.49048	1.51569	1.51272	1.49921	1.49744	1.47632	1.44118	1.45848	1.48024	1.46282	1.46883	1.469	1.45453	1.48068	1.54456	1.55089	1.57319	1.38303	1.1793	0.947887	0.771008	0.609992	0.637239	0.639439
		44	NaN	NaN	NaN	NaN	NaN	NaN	NaN	NaN	NaN	NaN	NaN	NaN	NaN	NaN	NaN	NaN	NaN	NaN	NaN	NaN	NaN	NaN	NaN	NaN	NaN	NaN	NaN	NaN	NaN	NaN	NaN	NaN	NaN	NaN	NaN	NaN	NaN	NaN	NaN	NaN	0.338824	0.331084	0.476658	0.570547	0.65394	0.737727	0.745909
		45	1.71403	1.68301	1.68145	1.66877	1.67376	1.69094	1.69143	1.65863	1.63243	1.63973	1.63448	1.66681	1.69256	1.67729	1.50253	1.23341	0.943981	0.722113	0.568917	NaN	0.528046	0.576719	0.651805	NaN	0.663351	NaN	0.658213	NaN	NaN	0.699189	0.768875	0.82981	0.91117	0.977756	1.0158	1.03953	1.02927	1.02113	1.00621	1.00702	0.964469	0.965709	0.982537	0.971928	0.905594	0.887122	0.917936
		46	1.2448	1.25885	1.27421	1.27853	1.272	1.25262	1.2389	1.30371	1.37704	1.46233	1.54637	1.6561	1.67759	1.63578	1.55203	1.42162	1.37833	1.12439	0.949451	0.788868	0.71942	0.533287	0.556125	0.580484	0.632886	0.666795	0.704906	0.736808	0.749659	0.72163	0.709177	0.680338	0.653616	0.652529	0.671604	0.659385	0.683016	0.736913	0.772322	0.797503	0.818071	0.8352	0.840029	0.845753	0.859822	0.855761	0.857835
		47	1.11302	1.108	1.14347	1.1774	1.19581	1.21452	1.20401	1.23889	1.2725	1.28625	1.29684	1.22688	1.04278	0.817195	0.633175	0.425831	0.382818	0.419145	NaN	NaN	NaN	NaN	NaN	NaN	0.500549	0.58603	0.675209	0.680807	0.669702	0.664104	0.654104	0.655061	0.680851	0.734198	0.77564	0.798536	0.818271	0.826879	0.808872	0.803835	0.788248	0.777011	0.76564	0.782654	0.767796	0.767996	0.775221
		48	0.987968	1.0438	1.10381	1.12894	1.09541	1.02256	0.963107	0.901925	0.896241	0.888275	0.899823	0.923753	0.97341	1.05221	1.14438	1.29957	1.33739	1.16183	0.915474	0.688566	0.445515	0.308761	0.388508	0.443542	0.493438	0.50871	0.514982	0.480299	0.456553	0.437994	0.403372	0.384253	0.381696	0.385431	0.400601	0.427415	0.452996	0.478678	0.516061	0.541536	0.577313	0.60165	0.621369	0.64523	0.657651	0.655881	0.657956
		49	NaN	NaN	NaN	NaN	NaN	NaN	NaN	NaN	NaN	NaN	NaN	0.151205	0.203163	NaN	0.265259	0.316422	0.414129	0.522885	NaN	0.622025	NaN	NaN	NaN	NaN	NaN	0.692814	NaN	NaN	0.773943	0.785567	0.773141	0.777245	0.806207	0.773885	0.774219	0.795437	0.79422	0.784636	0.824383	0.846954	0.845814	0.838399	0.830834	0.830242	0.844286	0.876338	0.905706
		50	NaN	NaN	NaN	NaN	NaN	NaN	NaN	NaN	NaN	NaN	NaN	NaN	NaN	NaN	NaN	NaN	NaN	NaN	NaN	NaN	NaN	NaN	NaN	NaN	NaN	NaN	NaN	NaN	NaN	NaN	NaN	0.275469	0.302563	0.395193	0.437465	0.476112	0.508174	0.527292	0.496822	0.492918	0.448181	0.446697	0.418513	0.398938	0.372608	0.374806	0.362105
		51	1.4057	1.37308	1.37271	1.39836	1.42977	1.45787	1.47781	1.50447	1.51044	1.56597	1.62257	1.67832	1.70765	1.72791	1.71569	1.73843	1.76268	1.79208	1.81138	1.81081	1.7548	1.75457	1.84494	1.90211	1.92499	1.94727	1.88417	1.57525	1.30999	NaN	NaN	NaN	NaN	NaN	NaN	NaN	NaN	1.11588	0.947834	NaN	NaN	NaN	NaN	0.823657	0.831181	NaN	0.857817
		52	NaN	NaN	NaN	NaN	NaN	NaN	NaN	NaN	NaN	NaN	NaN	NaN	NaN	NaN	NaN	NaN	NaN	NaN	NaN	NaN	NaN	NaN	NaN	NaN	NaN	0.802245	0.668358	0.650687	0.662467	NaN	0.687972	0.706341	NaN	0.740589	0.743805	0.733152	0.747126	0.743375	0.753771	0.776491	0.779313	0.781738	0.807991	0.825267	0.840574	0.858283	0.887064
		53	1.04781	1.05814	1.07647	1.02499	1.01518	0.953834	0.908613	0.893241	0.922592	0.929784	0.974472	1.01555	0.996963	1.00335	0.999944	1.00251	0.987419	1.02449	1.00717	1.02622	1.01941	1.05218	1.02073	1.05813	1.06176	1.06641	1.05986	1.07665	1.0227	1.02863	1.06051	1.05319	1.05837	1.13967	0.987383	0.933829	0.868646	NaN	NaN	0.885312	0.861984	0.967349	0.94152	0.99031	0.924695	0.874739	0.82719
		54	NaN	NaN	NaN	NaN	NaN	NaN	NaN	NaN	NaN	NaN	NaN	NaN	NaN	NaN	NaN	NaN	0.252981	NaN	0.441714	NaN	NaN	NaN	NaN	NaN	NaN	NaN	NaN	NaN	NaN	NaN	NaN	NaN	NaN	NaN	NaN	NaN	NaN	NaN	NaN	NaN	NaN	0.573603	0.668642	0.781739	0.784925	0.796311	0.812732
		55	1.1407	1.14423	1.15531	1.14799	1.15497	1.16023	1.19437	1.19047	1.21095	1.21197	1.20411	1.18155	1.13487	1.11618	1.09521	1.08414	1.08974	1.15006	1.1917	1.26489	1.3017	1.36749	1.44975	1.51994	1.54951	1.57697	1.57353	1.50178	1.22307	0.969103	0.766267	0.569285	NaN	0.435612	0.505926	0.55677	0.602325	0.621699	0.635824	0.637832	0.640046	0.659181	0.679667	0.679819	0.68729	0.67103	0.635051
		56	NaN	NaN	NaN	NaN	NaN	NaN	NaN	NaN	NaN	NaN	NaN	NaN	NaN	NaN	NaN	NaN	NaN	NaN	NaN	NaN	NaN	0.629848	NaN	NaN	NaN	NaN	NaN	0.805498	0.857833	0.917425	0.942295	0.954217	0.962402	0.982244	NaN	0.989035	0.972098	0.930514	0.881267	0.833471	0.808926	0.775829	0.782783	0.797518	0.787125	0.803082	0.822045
		57	1.21126	1.22033	1.21612	1.20421	1.19208	1.20578	1.21236	1.23725	1.2566	1.25381	1.23072	1.23003	1.23113	1.26059	1.28421	1.13769	0.961149	0.788533	0.665434	0.547792	0.609433	0.676688	0.720939	0.697955	0.674391	0.672544	0.694606	0.73828	0.77353	0.81083	0.848163	0.836331	0.818859	0.818702	0.824895	0.813601	0.836701	0.854939	0.856046	0.861469	0.8552	0.85341	0.844563	0.853949	0.871494	0.894421	0.922898
		58	NaN	NaN	NaN	NaN	NaN	NaN	NaN	NaN	NaN	NaN	NaN	NaN	NaN	NaN	NaN	NaN	NaN	NaN	NaN	NaN	NaN	NaN	NaN	NaN	NaN	NaN	NaN	NaN	NaN	NaN	NaN	NaN	NaN	NaN	NaN	NaN	NaN	NaN	NaN	NaN	NaN	NaN	NaN	NaN	NaN	NaN	NaN
		59	0.919046	0.868646	0.632802	0.494633	0.294882	0.266883	0.264347	0.261615	0.276415	0.274245	0.266188	0.258074	0.2516	0.240862	0.239809	0.244107	0.245865	0.23758	0.249985	0.272135	0.314087	0.366435	0.431212	0.478329	0.498425	0.504773	0.490918	0.485184	0.5667	0.675074	NaN	NaN	NaN	NaN	NaN	NaN	NaN	NaN	NaN	NaN	NaN	NaN	NaN	NaN	NaN	NaN	NaN
		60	1.2735	1.2292	1.19661	1.27151	1.33061	1.38793	1.43006	1.45406	1.39968	1.39091	1.38029	1.34046	1.34779	1.33392	1.21855	1.13469	0.988293	0.798093	0.614571	0.574849	0.533084	NaN	0.544586	0.60571	0.674139	0.661447	0.652768	0.762776	0.774237	0.842841	0.863363	0.927246	0.914439	1.03749	1.08555	1.18861	1.23723	1.27234	1.2638	1.22524	1.19713	1.19815	1.17313	1.13256	1.12713	1.08415	1.02576
		61	1.50294	1.51637	1.50596	1.52929	1.53533	1.53135	1.50145	1.49975	1.48414	1.44217	1.42072	1.37874	1.31969	1.20535	1.09859	0.978263	0.888384	0.85116	0.84003	0.737958	0.628416	0.519985	0.390837	0.326023	NaN	0.426952	0.517993	NaN	0.596047	0.64722	NaN	0.66439	0.650407	0.646757	0.654164	0.661277	0.688752	0.712933	0.734979	0.765548	NaN	0.782363	0.809496	0.834361	0.866048	0.892427	0.918473
		62	1.23655	1.24937	1.24226	1.21377	1.22177	1.25948	1.28444	1.33549	1.39534	1.39962	1.41126	1.43292	1.42532	1.38236	1.38704	1.29957	1.03641	0.79456	0.613028	0.409499	0.244627	0.248927	0.278327	0.29337	0.326017	0.404067	0.463014	0.496201	0.534871	0.556458	0.566702	0.586132	0.605539	0.612062	0.619917	0.63047	0.637626	0.631786	0.622308	0.621352	0.622394	0.624722	0.647157	0.663899	0.685227	0.700481	0.720259
		63	1.29972	1.30366	1.30589	1.29978	1.3334	1.35198	1.36749	1.3538	1.37084	1.33218	1.32623	1.30894	1.2949	1.28176	1.30274	1.2675	1.33763	1.42492	1.46976	1.51191	1.57182	1.56123	1.4468	1.29732	1.12767	1.06526	0.994173	1.05777	1.15733	1.32331	1.37164	1.48211	1.27752	1.15675	1.041	0.968516	NaN	NaN	NaN	NaN	NaN	NaN	NaN	NaN	NaN	NaN	NaN
		64	1.38205	1.37803	1.41943	1.50146	1.53325	1.44872	1.43403	1.39688	1.34313	1.30815	1.32207	1.39856	1.44287	1.40732	1.24605	1.0807	0.819186	0.628409	0.426556	0.421159	0.437313	NaN	0.477455	0.474666	0.555246	0.595016	0.650003	0.669049	0.69804	0.737974	0.756087	0.763383	0.805714	0.843143	0.861938	0.884484	0.887708	0.89677	0.915551	0.905455	0.875856	0.86774	0.856697	0.850891	0.858779	0.934951	0.976013
		65	1.26214	1.26826	1.30034	1.33062	1.36104	1.37608	1.39695	1.41477	1.42905	1.43138	1.43742	1.42912	1.40569	1.37394	1.39721	1.42575	1.40554	1.37568	1.46398	1.2718	1.08054	0.945597	0.834769	NaN	0.631005	0.626676	0.615148	0.606127	0.597474	0.599372	0.620208	0.670828	0.725272	0.754702	0.754448	0.746245	0.744874	0.750371	0.762938	0.787372	0.817868	0.821612	0.828492	0.847073	0.8614	0.869229	0.880406
		66	1.00039	0.99604	1.01477	1.02337	1.02442	1.02085	1.02349	1.01996	1.02111	1.03637	1.02197	1.02415	1.02057	1.01106	0.994244	1.00502	1.00284	1.00828	1.00927	1.01097	1.0027	1.00526	0.99413	1.00863	0.994582	1.00814	0.987625	0.982409	0.96756	0.980764	0.974986	0.996365	0.998705	0.999941	1.00264	1.02113	1.01088	NaN	1.01669	1.02639	1.01414	0.994986	0.997804	0.983916	0.980879	0.997088	0.9967
		67	1.29972	1.30366	1.30589	1.29978	1.3334	1.35198	1.36749	1.3538	1.37084	1.33218	1.32623	1.30894	1.2949	1.28176	1.30274	1.2675	1.33763	1.42492	1.46976	1.51191	1.57182	1.56123	1.4468	1.29732	1.12767	1.06526	0.994173	1.05777	1.15733	1.32331	1.37164	1.48211	1.27752	1.15675	1.0214	0.91118	NaN	NaN	NaN	NaN	0.732943	0.808043	0.806408	0.780199	0.764437	0.768365	0.773197
		68	1.508	1.53173	1.46703	1.44722	1.45281	1.45661	1.42742	1.49045	1.51327	1.52987	1.56653	1.55132	1.52778	1.51717	1.52482	1.55636	1.60557	1.61933	1.64687	1.6535	1.646	1.66017	1.63329	1.6054	1.5605	1.57275	1.56635	1.5608	1.60498	1.62921	1.62436	1.43808	1.19858	0.902363	0.629526	0.333261	0.229721	0.238038	0.234184	0.257711	0.295553	0.324063	0.360825	0.359063	0.394375	0.386543	0.43183
		69	1.38407	1.33531	1.28222	1.22988	1.20452	1.20763	1.23817	1.21708	1.19727	1.14012	1.10612	1.05716	1.05815	1.11731	1.22375	1.25201	1.31774	1.31551	1.24323	1.14208	0.948605	0.72841	0.555324	0.367398	0.22699	0.23596	0.284393	0.356148	0.436086	0.504238	0.582021	0.645518	0.75897	0.849149	NaN	NaN	0.929896	0.913342	0.880752	NaN	NaN	NaN	NaN	NaN	NaN	NaN	NaN
		70	NaN	NaN	NaN	NaN	NaN	NaN	NaN	1.21129	1.24462	1.30549	NaN	NaN	NaN	1.35209	1.37641	1.37774	1.35796	1.35223	1.32336	1.30182	1.28955	1.24985	1.17822	1.10821	1.06712	1.02534	1.02888	1.16615	1.28707	1.21152	1.09542	0.968439	NaN	0.739277	0.553435	0.565627	NaN	NaN	NaN	NaN	0.629508	0.710563	NaN	NaN	NaN	NaN	NaN
		71	NaN	NaN	NaN	NaN	NaN	NaN	NaN	NaN	NaN	NaN	NaN	NaN	NaN	NaN	NaN	NaN	NaN	1.02029	NaN	NaN	NaN	NaN	NaN	NaN	NaN	NaN	NaN	NaN	NaN	NaN	NaN	NaN	NaN	NaN	NaN	NaN	NaN	NaN	NaN	NaN	NaN	NaN	NaN	NaN	NaN	NaN	NaN
		72	NaN	NaN	NaN	NaN	NaN	NaN	NaN	NaN	NaN	NaN	NaN	NaN	NaN	NaN	NaN	NaN	NaN	NaN	NaN	NaN	NaN	NaN	NaN	NaN	NaN	NaN	NaN	NaN	NaN	1.05781	0.972829	0.985189	0.992087	1.01912	NaN	1.02628	NaN	NaN	NaN	NaN	NaN	NaN	NaN	NaN	NaN	NaN	NaN
		73	1.19855	1.28066	1.36859	1.40973	1.43787	1.45628	1.42949	1.39998	1.39529	1.36617	1.34505	1.34277	1.34299	1.34246	1.36441	1.39495	1.40285	1.43523	1.4773	1.51083	1.52741	1.56118	1.3348	1.10372	0.889523	0.736488	0.600321	0.662847	0.727043	NaN	NaN	0.762276	0.732651	0.689103	0.707105	0.731833	0.764263	0.797387	0.814579	0.811328	0.8117	0.817755	0.817099	0.797875	0.801083	0.80078	0.788741
		74	1.22767	1.24665	1.26598	1.28423	1.27159	1.28798	1.30293	1.31372	1.31781	1.38474	1.40006	1.4327	1.47461	1.51383	1.47005	1.45142	1.41549	1.42946	1.3363	1.38451	1.40316	1.41339	1.17586	1.0593	0.838263	0.660409	0.522847	0.578785	0.598506	0.610849	0.608274	0.575948	0.554642	0.575247	0.578369	0.606506	0.63166	0.650409	0.640911	0.664147	0.667166	0.691717	0.718871	0.763514	0.789832	0.806876	0.815353
		75	1.68976	1.6109	1.57527	1.59081	1.60505	1.63269	1.71487	1.78278	1.90741	1.98483	2.02456	2.00381	1.98635	1.91635	1.64268	1.39499	1.17785	0.926143	NaN	0.69127	0.726068	0.77213	0.739581	0.729682	0.737039	0.746383	0.788416	0.853306	0.908104	0.975872	1.03223	1.07134	1.06199	1.0538	1.02382	0.966924	0.895989	0.831585	0.785503	0.740003	0.703302	0.716631	0.8065	0.875071	0.905915	0.906864	0.851976
		76	0.892127	0.938801	0.993224	1.0287	1.05988	1.07919	1.08433	1.0963	1.10301	1.10543	1.11172	1.1366	1.17452	1.21826	1.24857	1.28351	1.2768	1.25662	1.23686	1.22241	1.20274	1.21058	1.22714	1.21659	1.19718	1.22055	1.2308	1.2461	1.27312	1.33666	1.34659	1.37473	1.37538	1.37814	1.35244	1.35104	1.39573	1.46335	1.48804	1.40545	1.28972	1.02049	0.736137	0.493997	0.375911	0.280598	0.310579
		77	0.954801	0.934564	0.964022	0.992297	1.0203	1.00062	1.01828	1.02274	1.00673	1.01736	1.02688	1.0432	1.08702	1.07209	1.11518	1.14041	1.13506	1.1067	1.10022	1.0407	1.09235	1.07221	1.10181	1.13171	1.19683	1.15718	1.18473	1.17532	1.17992	1.12325	1.0842	1.07467	1.07917	1.12032	1.0785	1.08475	1.30823	1.5135	NaN	NaN	NaN	NaN	NaN	NaN	1.51043	1.58784	NaN
		78	1.65004	1.63945	1.5948	1.54015	1.48522	1.44174	1.40423	1.42847	1.46005	1.49348	1.58775	1.38872	1.13573	0.883156	0.622842	0.302134	0.307679	0.337994	0.416526	0.503656	0.582134	0.644477	0.692512	0.685153	0.670821	0.659715	0.657171	0.669844	0.691571	0.712022	0.731889	0.749922	0.775587	0.797909	0.819578	0.846795	0.881866	0.895942	0.913749	0.911751	0.899292	0.867316	0.839299	0.78781	0.764845	0.743183	0.727318
		79	1.25731	1.27051	1.30058	1.33765	1.36631	1.40794	1.39171	1.37979	1.32722	1.31501	1.29751	1.2548	1.20537	1.22011	1.20251	1.18193	1.13525	1.07568	1.05564	1.15701	1.21918	1.29756	1.18714	1.05044	0.811031	0.614428	0.441012	0.468801	0.424888	0.4816	0.522965	0.57082	0.622164	0.704166	0.689683	0.693477	0.703195	0.688438	0.691052	0.694869	0.693892	0.68304	0.670569	0.641731	0.597221	0.545626	0.520054
		80	1.12043	1.12381	1.12321	1.1206	1.12985	1.12356	1.12544	1.10697	1.10602	1.09116	1.09505	1.08641	1.09478	1.08977	1.07273	0.980951	0.834543	0.676084	0.505004	0.377583	0.360547	0.414689	0.473305	0.545201	0.587694	0.594972	0.588047	0.568101	0.548031	0.534662	0.542714	0.542195	0.545573	0.566865	0.598534	0.61017	0.632172	0.663658	0.676753	0.657718	0.643707	0.620912	0.586366	0.57806	0.589337	0.621495	0.656878
		81	NaN	NaN	NaN	NaN	NaN	NaN	NaN	NaN	NaN	NaN	NaN	NaN	NaN	NaN	NaN	NaN	NaN	NaN	NaN	NaN	NaN	NaN	NaN	NaN	NaN	NaN	NaN	NaN	NaN	NaN	NaN	NaN	NaN	NaN	NaN	NaN	NaN	NaN	NaN	NaN	NaN	NaN	NaN	NaN	NaN	NaN	0.718544
		82	1.01376	0.979909	0.923222	0.900911	0.88605	0.912015	0.908074	0.958785	1.08793	1.15977	1.17492	1.16107	1.16346	1.00008	0.906941	0.837434	0.897317	0.932229	0.979409	0.945432	0.951235	0.914021	0.860391	0.873438	0.931994	0.960741	0.925173	0.888981	0.870772	0.85526	0.914825	0.896828	0.901586	0.859964	0.727088	0.532384	0.472244	0.457605	NaN	NaN	0.462699	0.578837	0.692321	NaN	NaN	NaN	NaN
		83	1.00408	0.997977	0.992852	0.989126	0.973348	0.961848	0.952634	0.955368	0.960532	0.978035	0.995694	1.02314	1.04661	1.05645	1.06418	1.05008	1.04279	1.03268	1.02296	1.00344	1.00994	1.0135	1.00929	1.01559	1.0143	1.01029	1.01075	1.01531	1.0249	1.0759	1.12892	1.11775	1.10898	NaN	NaN	1.10049	1.07036	1.01147	1.03103	1.04879	1.03778	1.03163	1.04055	1.02974	1.00823	1.01004	1.01132
		84	1.09833	1.10945	1.1246	1.13527	1.14157	1.14978	1.19054	1.21372	1.24001	1.28247	1.18756	0.978554	0.778157	0.573331	0.361036	0.27518	0.309502	NaN	0.355718	0.410503	0.465326	0.513241	0.561938	0.601319	NaN	0.650452	NaN	0.69364	NaN	NaN	NaN	NaN	NaN	NaN	NaN	NaN	NaN	NaN	NaN	NaN	NaN	0.751778	0.779151	0.811163	0.819462	0.838132	0.851836
		85	1.32921	1.31508	1.31018	1.30462	1.40089	1.46163	1.4984	1.4845	1.52311	1.4688	1.43812	1.404	1.36133	1.28675	1.28053	1.07513	0.872238	0.720804	0.565686	0.413079	NaN	NaN	NaN	0.476732	0.567807	NaN	NaN	0.669789	NaN	NaN	NaN	NaN	0.765769	0.81142	0.861354	0.845849	0.834987	0.811186	0.809494	0.776899	0.792678	0.81432	0.836046	0.852284	0.877746	0.915919	0.914486
		86	NaN	NaN	NaN	NaN	NaN	NaN	NaN	1.18301	1.147	1.15039	1.16013	1.18957	1.20786	1.26205	1.29263	1.30232	1.30408	1.29899	1.28643	1.27066	1.26071	1.25322	1.22848	1.17188	1.13164	1.09017	1.05312	1.03728	1.09456	1.16547	1.29341	1.42941	1.5444	1.61632	1.66573	1.67604	1.64338	1.62265	1.63103	1.64477	1.64698	1.69469	1.78098	1.84585	1.90177	1.96171	1.86523
		87	0.784176	0.815869	0.772733	0.807727	0.827074	0.903584	0.931663	1.04705	1.09929	1.17411	1.22854	1.26436	1.28232	1.33078	1.39597	1.37402	1.38034	1.34072	1.36049	1.37592	1.18601	0.968665	0.79167	0.545263	0.31688	NaN	0.342996	0.39866	0.476653	0.546229	0.593806	0.683645	NaN	NaN	0.769048	NaN	NaN	NaN	NaN	0.805603	NaN	NaN	0.830298	0.811332	0.738779	0.640658	0.576919
		88	1.71403	1.68301	1.68145	1.66877	1.67376	1.69094	1.69143	1.65863	1.63243	1.63973	1.63448	1.66681	1.69256	1.67729	1.50253	1.23341	0.943981	0.699548	0.538292	0.499092	0.55385	0.622003	0.66269	0.660016	0.659193	0.670944	0.686202	0.711956	0.733503	0.752985	0.766403	0.790621	0.818344	0.826773	0.836941	0.870442	0.879731	0.895634	0.933211	0.966078	0.990542	1.0113	1.00982	0.998096	0.990874	0.983123	1.00008
		89	0.955875	0.912705	0.898048	0.840373	0.854601	0.882018	0.90807	0.911553	0.896942	0.918237	0.971318	0.946303	0.962781	1.02611	1.00947	0.979972	1.08342	1.17454	1.11443	1.15205	1.18351	1.141	1.0588	1.082	1.04437	1.01371	0.966729	0.948377	0.937442	0.891092	0.9058	0.793333	0.670764	0.693546	0.797033	NaN	NaN	0.80493	NaN	1.01448	NaN	NaN	1.23808	1.22601	1.179	1.16848	1.0998
		90	1.24026	1.29107	1.37028	1.41444	1.45609	1.47808	1.48078	1.46084	1.45741	1.46225	1.44485	1.44655	1.42966	1.37724	1.29603	1.23392	1.17482	1.16132	1.14203	1.13176	1.13922	0.997046	0.807497	0.635281	0.469208	0.282282	0.240088	0.351911	0.468083	NaN	NaN	NaN	NaN	NaN	NaN	NaN	NaN	NaN	0.583056	0.70394	0.826076	0.83239	0.840332	0.826309	0.794141	0.77932	0.76694
		91	NaN	NaN	NaN	NaN	NaN	NaN	NaN	NaN	NaN	NaN	NaN	NaN	NaN	NaN	NaN	NaN	NaN	NaN	NaN	NaN	NaN	NaN	NaN	NaN	NaN	0.722254	NaN	NaN	NaN	NaN	NaN	NaN	0.76087	0.787605	NaN	0.81093	0.813833	0.817916	0.82209	0.823001	0.818435	0.830755	0.836253	0.843424	0.866166	0.889412	0.912321
		92	0.823829	0.770349	0.780264	0.778503	0.788133	0.821771	0.876125	0.90195	0.931378	0.978294	0.9866	1.01203	1.03456	1.05877	1.06669	1.07624	1.0659	1.05009	1.04689	1.04828	1.07659	1.13899	1.21469	1.25309	1.29484	1.33736	1.33294	1.31008	1.28463	1.25094	1.18014	1.1404	1.12531	1.16742	1.24261	1.31249	1.38139	1.43016	1.41426	1.37618	1.21732	1.05693	0.905878	0.788358	NaN	0.673707	0.708297
		93	1.65932	1.55049	1.5421	1.5856	1.59527	1.5396	1.46855	1.37537	1.3297	1.39866	1.46194	1.56958	1.70081	1.67317	1.41048	1.13341	0.825128	0.608624	0.418257	0.409507	0.430556	0.479316	0.437983	0.46874	0.490847	0.518207	0.535571	0.541143	0.562667	0.592812	0.652547	0.723771	0.784175	0.820611	0.861354	0.868321	0.862701	0.875075	0.850472	0.775224	0.742436	0.711578	0.693628	0.723545	0.76448	0.723491	0.733117
		94	0.976467	0.899029	0.830576	0.913933	1.00025	1.04282	1.14244	1.20069	1.29858	1.30501	1.30395	1.24721	1.23621	1.2115	1.21215	1.23829	1.24426	1.09699	0.911539	0.727523	0.557095	0.394574	0.430212	0.524014	NaN	NaN	NaN	0.630431	0.717307	0.82114	0.856069	0.882394	NaN	0.903966	0.94645	0.984317	1.02691	1.05266	1.04741	1.02877	1.00252	0.967476	0.937311	0.935424	0.953719	0.979157	0.995284
		95	1.13804	1.12478	1.14098	1.21728	1.20349	1.19215	1.22807	1.27806	1.28009	1.30041	1.28222	1.29582	1.33284	1.3166	1.32196	1.35864	1.35976	1.33643	1.34451	1.35525	1.3712	1.3762	1.38358	1.42855	1.47363	1.47858	1.50272	1.47661	1.42126	1.36534	1.3318	1.29648	1.31129	1.31807	1.33182	1.36157	1.36684	1.36675	1.41012	1.43474	1.41689	1.45203	1.49846	1.52446	1.56456	1.3429	1.09392
		96	1.49557	1.45202	1.41163	1.3822	1.36426	1.3484	1.30612	1.27605	1.28431	1.28098	1.30401	1.33616	1.37503	1.37999	1.4148	1.41913	1.41851	1.41769	1.39898	1.37722	1.38022	1.4014	1.40609	1.22806	1.01258	0.791817	0.610885	0.445861	0.47655	0.527866	0.55822	0.552746	0.526871	0.504031	0.491024	0.490714	0.485237	0.498887	0.513152	0.527835	0.528846	0.522838	0.49623	0.48086	0.46659	0.458227	0.461792
		97	1.25151	1.26074	1.21803	1.19891	1.17127	1.16442	1.16109	1.18083	1.17997	1.20898	1.20435	1.15489	1.15503	1.19243	1.20716	1.25231	1.32318	1.38068	1.42829	1.47543	1.50674	1.5303	1.52643	1.47793	1.43306	1.38344	1.35407	1.30497	1.37818	1.22217	1.03258	0.848469	0.676309	0.417985	0.416291	0.455655	0.4773	0.526572	0.547911	0.538467	0.532412	0.54151	0.544719	0.561857	0.595037	0.626391	0.670867
		98	NaN	NaN	NaN	NaN	NaN	NaN	NaN	NaN	NaN	NaN	NaN	NaN	2.01959	1.62986	1.22645	0.922912	0.724168	0.64113	0.685447	0.72273	0.8005	0.870227	0.876632	0.898426	0.927878	0.928557	0.909832	0.868794	0.831943	0.779166	0.774285	0.815192	0.868889	0.915999	0.96707	1.01061	1.02747	1.05229	1.08023	1.08257	1.07747	1.07736	1.07507	1.10546	1.12304	1.13933	1.15565
		99	1.2735	1.2292	1.19661	1.27151	1.33061	1.38793	1.43006	1.45406	1.39968	1.39091	1.38029	1.34046	1.34779	1.33392	1.21855	1.13469	0.988293	0.798093	0.614571	0.534311	0.459325	NaN	NaN	NaN	NaN	NaN	NaN	NaN	NaN	NaN	0.52918	0.642273	NaN	NaN	NaN	NaN	NaN	NaN	NaN	NaN	NaN	NaN	NaN	NaN	NaN	NaN	NaN
		100	0.75132	0.940266	1.10532	1.14641	1.2674	1.32107	1.34007	1.37958	1.36593	1.40892	1.42026	1.41312	1.42336	1.50032	1.4892	1.53709	1.56625	1.51524	1.42876	1.29743	1.21217	1.13743	1.13481	1.14165	1.18161	1.04919	0.916848	0.781778	0.63379	0.510257	0.527752	0.579761	0.609266	0.620644	0.611946	0.59205	0.559244	0.543514	0.547395	0.584526	0.601575	0.629744	0.664823	0.737	0.76867	0.787679	0.806141
		101	1.21667	1.24477	1.29423	1.30715	1.3473	1.39357	1.44031	1.42085	1.41641	1.38679	1.33864	1.27335	1.24751	1.21471	1.21469	1.25785	1.30513	1.3316	1.31576	1.26785	1.15636	1.07003	1.11169	0.979045	0.875797	0.813191	NaN	0.737861	NaN	0.54932	0.592334	0.604931	0.618447	0.620755	0.633419	0.644729	0.651519	0.656993	0.659923	0.668232	0.683073	0.694955	0.714353	0.7128	0.712085	0.707763	0.718487
		102	1.29951	1.29752	1.3006	1.23922	1.18368	1.13322	1.12512	1.14855	1.19555	1.24483	1.31157	1.33236	1.33164	1.33769	1.36454	1.37426	1.37033	1.34115	1.35645	1.38818	1.38141	1.37368	1.38853	1.3475	1.28727	1.27895	1.2947	1.36054	1.1811	0.970132	0.765384	0.589115	NaN	0.337951	0.362168	0.404509	0.421414	0.418916	0.450155	0.470333	0.522531	0.561436	0.608528	0.636621	0.654382	0.658111	0.66969
		103	1.31132	1.35488	1.34941	1.3776	1.40348	1.40618	1.41539	1.44844	1.47617	1.43679	1.45673	1.46174	1.46668	1.44741	1.50814	1.55075	1.5218	1.46555	1.41431	1.39554	1.40461	1.45005	1.45993	1.48927	1.46202	1.36522	1.28253	1.27259	1.27605	1.0715	0.893039	0.717748	0.705114	0.652215	NaN	NaN	NaN	NaN	NaN	NaN	NaN	NaN	NaN	NaN	NaN	NaN	NaN
		104	1.14316	1.14188	1.11984	1.12626	1.09472	1.0923	1.10514	1.1345	1.15911	1.19067	1.21167	1.22063	1.2181	1.21169	1.20839	1.19373	1.21205	1.17306	1.15456	1.14019	1.15118	1.00331	0.896538	0.783459	0.667288	NaN	NaN	NaN	NaN	NaN	NaN	NaN	NaN	0.528393	0.542211	0.584129	NaN	0.614369	0.647825	0.687858	NaN	0.718251	NaN	NaN	NaN	NaN	0.747777
		105	1.38745	1.37978	1.39556	1.40003	1.43401	1.46276	1.56859	1.6374	1.72247	1.84165	1.90838	1.95296	2.04316	2.0674	2.06367	2.04647	2.05752	1.99259	1.95876	1.87967	1.877	1.83444	1.81504	1.80282	1.82775	1.5469	1.23297	0.948981	0.67927	0.375719	0.356049	0.376626	NaN	0.372165	0.386104	0.440041	0.480415	0.498048	0.52521	0.532141	0.544804	0.565967	0.596717	0.62013	0.656451	0.683133	0.689791
		106	1.61614	1.67772	1.69278	1.7088	1.72568	1.76883	1.68536	1.65637	1.55396	1.45679	1.32898	1.3133	1.3578	1.44955	1.51206	1.59373	1.59942	1.63412	1.6188	1.6057	1.49387	1.27026	0.969492	0.7598	0.563426	NaN	NaN	NaN	NaN	NaN	NaN	NaN	0.487222	0.560613	NaN	0.638609	NaN	NaN	NaN	0.676252	0.705253	NaN	0.704084	0.69746	0.688893	0.664727	0.668038
		107	1.25255	1.20288	1.1472	1.11494	1.02782	0.955187	0.876779	0.873201	0.738841	0.630968	0.515304	0.41565	0.273075	0.277599	0.294357	0.296608	0.295143	NaN	0.317513	0.332212	0.353448	0.392116	0.424258	0.50913	0.591447	0.665334	NaN	0.759	0.762166	0.721438	0.716236	0.706114	0.67444	0.723086	0.763959	0.794012	0.828513	NaN	NaN	NaN	0.866321	NaN	0.889942	0.914857	0.96111	0.989146	NaN
		108	1.55732	1.58524	1.61917	1.63361	1.67371	1.68608	1.70041	1.69712	1.70142	1.67211	1.63719	1.62905	1.55111	1.43282	1.38484	1.31743	1.05507	0.855283	0.692099	0.465611	0.332605	0.353152	NaN	0.420561	NaN	NaN	NaN	NaN	NaN	0.532518	0.655671	0.696257	0.735875	0.757325	0.7443	0.72197	0.746382	0.789609	0.808014	0.830642	0.892386	0.910447	0.912389	0.92594	0.936283	NaN	NaN
		109	NaN	NaN	NaN	NaN	NaN	NaN	NaN	NaN	NaN	NaN	NaN	NaN	NaN	NaN	NaN	NaN	NaN	NaN	NaN	NaN	NaN	NaN	NaN	NaN	NaN	NaN	NaN	NaN	NaN	NaN	NaN	NaN	NaN	NaN	NaN	NaN	NaN	NaN	NaN	NaN	NaN	NaN	NaN	NaN	0.379427	0.404956	0.382792
		110	1.17646	1.15575	1.13253	1.10074	1.13085	1.19823	1.31544	1.39557	1.46261	1.46573	1.44251	1.37527	1.33007	1.35572	1.34227	1.10379	0.882916	0.699634	0.49508	NaN	NaN	NaN	NaN	NaN	NaN	NaN	0.351443	0.437581	NaN	NaN	NaN	NaN	NaN	0.528306	NaN	NaN	NaN	0.578921	0.614685	0.653372	0.681473	0.665373	0.683221	NaN	0.657471	0.63677	0.609112
		111	1.39104	1.36331	1.38368	1.42393	1.45543	1.50738	1.58144	1.63074	1.63132	1.6081	1.61516	1.68481	1.72206	1.78187	1.83114	1.84447	1.80675	1.79962	1.84643	1.93079	1.6943	1.45346	1.15324	0.830673	0.5485	0.577235	NaN	0.633216	0.723772	0.804561	0.845081	0.878975	0.89568	0.885317	0.866174	0.830295	0.815925	0.824018	0.868088	0.907555	0.963733	0.977108	0.974061	0.952318	0.90348	0.888915	0.897068
		112	1.52854	1.55002	1.5094	1.47606	1.4144	1.40553	1.37058	1.37651	1.36557	1.37322	1.3487	1.39201	1.2882	1.05139	0.823195	0.607915	0.368645	0.317764	0.39229	0.457803	0.512551	0.546406	0.559433	0.557296	0.556901	0.576817	0.586686	0.592029	0.619181	0.643709	0.653522	0.657527	0.640765	0.645934	0.653834	0.668256	0.678518	0.71311	0.715749	0.70768	0.692749	0.70499	0.708223	0.712843	0.73262	0.769006	0.789552
		113	0.997284	1.03246	1.06444	1.08565	1.0888	1.09522	1.10331	1.11016	1.13565	1.16747	1.19062	1.23308	1.27855	1.30277	1.32934	1.35654	1.36257	1.36604	1.38286	1.37922	1.37122	1.37647	1.38696	1.41794	1.35068	1.19445	1.023	0.801211	0.579888	NaN	0.476194	0.470044	0.475234	0.529479	0.558825	0.583647	0.632664	0.681326	0.720895	0.754184	0.773293	0.768789	0.76695	0.772945	0.782146	0.794443	0.825328
		114	NaN	NaN	NaN	NaN	NaN	NaN	NaN	NaN	NaN	NaN	NaN	NaN	1.52037	1.43379	1.45064	1.38621	1.3236	1.24286	1.05997	0.833593	0.646717	0.483905	0.341266	0.250487	NaN	0.273487	0.307336	0.357754	0.4097	0.488782	0.522163	0.549112	0.544429	0.553734	0.569717	0.5774	0.58895	0.620105	0.62882	0.632514	0.620445	0.615034	0.604217	0.576225	0.568339	0.575858	0.577016
		115	1.34241	1.45998	1.5338	1.56901	1.63605	1.65467	1.65019	1.64634	1.62284	1.60299	1.59649	1.65381	1.71326	1.76285	1.81157	1.85487	1.89198	1.89046	1.60658	1.31284	1.00926	0.692779	0.503263	0.582539	0.664331	0.729499	0.773651	0.747812	0.760163	0.788082	0.850668	0.900873	0.934829	0.986232	1.01791	0.971481	0.947268	0.877236	0.792863	0.691567	0.641335	0.609004	0.654456	0.671788	0.706373	0.766744	0.800585
		116	1.65932	1.55049	1.5421	1.5856	1.59527	1.5396	1.46855	1.37537	1.3297	1.39866	1.46194	1.56958	1.70081	1.67317	1.41048	1.13341	0.851616	0.585528	0.458495	0.523402	0.641004	0.712987	0.737581	0.718562	0.670775	0.60733	0.57232	0.548369	0.528324	0.525928	0.539602	0.568049	0.602426	0.641908	0.65837	0.673521	0.67321	0.666444	0.652674	0.645174	0.640161	0.647976	0.661486	0.663092	0.669072	0.672425	0.70258
		117	1.00408	0.997977	0.992852	0.989126	0.973348	0.961848	0.952634	0.955368	0.960532	0.978035	0.995694	1.02314	1.04661	1.05645	1.06418	1.05008	1.04279	1.03268	1.02296	1.00344	1.00994	1.0135	1.00929	1.01559	1.0143	1.01029	1.01075	1.01531	1.0249	1.0759	1.12892	1.13017	1.11102	NaN	1.09309	1.05116	1.0088	NaN	0.995134	1.00937	1.01206	1.02478	1.01308	1.02471	1.01633	1.02348	1.01899
		118	1.25498	1.25315	1.20786	1.19926	1.20406	1.15676	1.10214	1.1341	1.13149	1.16579	1.17033	1.25498	1.28374	1.27327	1.2984	1.51814	1.35387	1.11173	0.934165	0.720391	0.385538	0.37987	0.429307	0.483793	0.537565	0.583926	0.632359	0.670994	0.702576	0.725535	0.741664	0.750872	0.767082	0.783244	0.797759	0.8132	0.823392	0.846039	0.86348	0.865109	0.865629	0.872197	0.849407	0.837893	0.827024	0.83218	0.827572
		119	1.62153	1.70679	1.6937	1.73163	1.73376	1.72196	1.66548	1.66109	1.40124	1.16132	0.890825	0.625637	0.392854	0.381467	0.366943	0.377983	0.388607	0.371804	0.395292	0.43683	0.470294	0.495001	0.53843	0.538607	0.530945	0.519247	0.52777	0.566538	0.60948	0.651158	0.695232	0.733308	0.746163	0.747788	0.74901	0.741823	0.731082	0.722759	0.728415	0.719967	0.714387	0.719391	0.716434	0.728787	0.764232	0.808116	0.843521
		120	1.309	1.33296	1.32995	1.32787	1.30752	1.29335	1.27375	1.27307	1.28667	1.29842	1.31815	1.36026	1.41084	1.45988	1.47848	1.44824	1.26471	1.03557	0.787621	0.608756	0.467892	NaN	0.469326	0.51612	NaN	0.576914	0.589692	0.595067	0.606501	0.6309	0.65288	0.671922	0.684434	0.712489	0.719651	0.729162	0.756083	0.785089	0.790325	0.782231	0.782684	0.773243	0.763687	0.759763	0.767114	0.773963	0.780397
		121	1.2888	1.30463	1.2893	1.30178	1.3061	1.31348	1.36829	1.39158	1.41353	1.42079	1.41899	1.45302	1.27762	1.03585	0.825498	0.649265	0.401383	NaN	0.381335	0.450919	0.534026	0.587741	0.62705	0.65854	0.680507	0.676458	0.676018	NaN	0.692762	0.705131	0.709252	0.696438	0.673118	0.636359	0.630423	0.654668	0.700247	0.73952	0.771613	0.779128	0.774895	0.777904	0.766714	0.776381	0.779655	0.779599	0.778306
		122	0.983067	0.981683	0.973256	0.979071	0.958205	0.929234	0.906921	0.942948	0.906857	0.912542	0.949945	0.996378	0.959948	1.01858	1.03308	1.08884	1.12834	1.20586	1.30505	1.39271	1.4316	1.4501	1.48667	1.48704	1.53074	1.5359	1.53331	1.50954	1.46162	1.40662	1.36569	1.3271	1.09154	0.874924	0.717158	0.556726	NaN	NaN	NaN	NaN	0.421678	0.484964	0.539069	0.517378	0.524238	0.541406	0.549858
		123	NaN	NaN	NaN	NaN	NaN	NaN	NaN	NaN	NaN	NaN	NaN	NaN	NaN	NaN	NaN	NaN	NaN	NaN	NaN	1.03554	0.664795	0.582299	0.439511	0.435498	0.393501	0.365798	0.345847	0.339024	0.315205	0.291947	0.27138	0.274247	0.282128	0.305788	0.318257	0.338786	0.356524	0.372744	0.382565	0.40464	0.426223	0.455002	0.484433	0.527746	0.568987	0.60979	0.636691
		124	0.780683	0.519728	0.337423	0.344524	0.366047	0.463663	0.528044	0.596772	0.665411	NaN	NaN	NaN	NaN	0.708855	NaN	0.666267	0.654235	0.639822	0.639604	0.645607	0.676651	0.711802	0.754492	0.788208	0.839614	0.889783	0.932907	0.96145	1.00432	1.01101	0.987644	0.968553	0.947588	0.908324	0.888343	0.885272	0.877397	0.884769	0.919845	0.945547	0.951853	0.943343	0.930187	0.893018	0.84961	0.869377	0.932075
		125	NaN	1.27953	NaN	1.3969	1.5065	1.60984	1.68555	1.71076	1.67721	1.63359	1.60224	1.4276	1.29469	1.20369	1.12853	1.06948	1.17563	1.25583	1.35568	1.38756	1.36346	1.31389	1.29027	1.22142	1.24714	1.28833	1.32603	1.35927	1.41442	1.40236	1.38048	1.3529	1.33109	1.11433	0.991616	0.879224	NaN	NaN	NaN	NaN	NaN	NaN	NaN	NaN	NaN	0.820321	NaN
		126	NaN	NaN	NaN	NaN	NaN	NaN	NaN	NaN	NaN	NaN	NaN	NaN	NaN	NaN	NaN	NaN	NaN	NaN	NaN	0.185586	0.24087	0.23511	0.24562	0.230007	0.208837	0.234147	0.274987	0.318752	0.386206	0.480126	0.542766	0.581763	0.608564	0.63941	0.644355	NaN	0.639471	0.645841	NaN	0.671202	0.683843	0.705702	0.723174	0.720727	0.680934	0.645621	0.611475
		127	1.20572	1.20224	1.17339	1.12939	1.08061	1.05472	1.02485	1.00046	0.994488	0.99717	0.991476	0.983025	0.963914	0.979748	0.991032	0.995416	0.98537	0.990552	0.958932	0.94457	0.922171	0.933879	0.927682	0.917463	0.832862	0.721571	0.615651	0.579035	0.561723	0.60257	0.672573	0.709528	0.729533	0.741295	0.754674	0.769267	0.776869	NaN	NaN	0.748435	0.70823	0.682086	0.67125	0.7008	0.73493	0.776535	0.796199
		128	1.35806	1.40366	1.42844	1.51196	1.56857	1.57292	1.56255	1.62758	1.66514	1.70353	1.74195	1.7842	1.78142	1.78342	1.78783	1.77147	1.79861	1.81681	1.80991	1.802	1.81606	1.78349	1.80994	1.82219	1.86677	1.90519	1.89057	1.82503	1.80359	1.75964	1.74894	1.79264	1.71716	1.44972	1.18134	0.874463	0.614416	0.491877	0.523161	0.582211	0.668874	0.735483	0.789058	0.856725	0.907654	0.936244	0.96177
		129	1.1463	1.11345	1.09961	1.09051	1.06354	1.03518	0.996597	1.0333	0.887923	0.751777	0.59247	0.506074	0.362844	0.433664	0.523546	0.636168	NaN	NaN	NaN	NaN	NaN	NaN	0.701404	0.776112	NaN	NaN	0.826949	NaN	0.876385	0.909213	0.992573	NaN	NaN	1.01607	NaN	1.03168	1.0615	1.09032	1.10228	1.13595	1.16666	1.18447	1.18846	1.17896	1.17354	1.16602	1.15522
		130	NaN	NaN	NaN	NaN	NaN	NaN	NaN	NaN	NaN	NaN	NaN	NaN	NaN	NaN	NaN	NaN	NaN	NaN	NaN	NaN	NaN	NaN	0.668724	0.674033	0.639579	0.628762	0.608307	0.601584	0.586125	0.618711	0.61803	0.63691	0.644924	0.64212	0.635513	0.648382	0.650816	0.662817	0.702673	0.725096	0.736326	0.736486	0.737066	0.735216	0.745859	0.76213	0.783908
		131	1.65696	1.65646	1.6058	1.60196	1.61826	1.62075	1.60748	1.61612	1.59436	1.58961	1.58975	1.58519	1.58368	1.59763	1.55648	1.55101	1.61577	1.65116	1.70199	1.77137	1.81337	1.72977	1.71808	1.81484	1.54436	1.23935	1.06537	0.857558	NaN	NaN	NaN	0.515893	0.571186	0.661092	0.700971	0.724067	0.734565	0.736266	0.742698	0.758014	0.752559	0.752388	0.759553	0.761694	0.77164	0.797769	0.843153
		132	1.42599	1.40839	1.43276	1.44186	1.43913	1.46813	1.51056	1.51712	1.54127	1.56444	1.55021	1.51613	1.52908	1.47045	1.44914	1.28719	1.11611	0.89366	0.706645	0.501643	0.515541	0.54973	0.601897	0.655625	0.721284	0.731129	0.756091	0.801405	0.859127	0.901799	0.94105	0.93793	0.924996	0.925119	0.928063	0.919525	0.93576	0.929766	0.907539	0.870724	0.843151	0.860067	0.873512	0.87574	0.898153	0.925848	0.901262
		133	NaN	NaN	NaN	NaN	NaN	NaN	NaN	NaN	NaN	NaN	NaN	NaN	NaN	NaN	NaN	NaN	NaN	NaN	NaN	NaN	NaN	NaN	NaN	NaN	NaN	NaN	NaN	NaN	NaN	NaN	NaN	NaN	NaN	NaN	NaN	NaN	NaN	NaN	NaN	NaN	NaN	NaN	NaN	NaN	NaN	NaN	NaN
		134	1.22775	1.22225	1.22414	1.21505	1.22886	1.27013	1.30893	1.32799	1.35478	1.37167	1.35207	1.3382	1.33734	1.33249	1.31873	1.30693	1.12326	0.945336	0.75936	0.58044	0.429874	0.461326	0.481681	0.498616	0.508197	0.504323	0.47599	0.454164	0.449824	0.454378	0.453074	0.446969	0.434885	0.424362	0.408888	0.386154	0.386518	0.389436	0.407021	0.446178	0.488078	0.537829	0.604413	0.636481	0.642406	0.660639	0.673516
		135	1.37102	1.38628	1.40248	1.40506	1.39206	1.35641	1.36796	1.35776	1.2878	1.22333	1.21173	1.16536	1.18092	1.24744	1.13161	0.931421	0.750212	0.533689	0.343198	0.365604	0.424518	0.485083	0.547387	0.586694	0.602431	0.618988	0.648409	0.682717	0.695923	0.709202	0.730956	0.727267	0.728439	0.744846	0.76701	0.766466	0.781054	0.814878	0.840797	0.832751	0.843113	0.861935	0.848097	0.82566	0.833145	0.83707	0.843862
		136	NaN	NaN	NaN	NaN	NaN	NaN	NaN	NaN	NaN	NaN	NaN	NaN	NaN	NaN	NaN	NaN	NaN	NaN	NaN	NaN	NaN	NaN	NaN	NaN	NaN	NaN	NaN	NaN	NaN	NaN	NaN	NaN	NaN	NaN	NaN	NaN	NaN	0.87474	NaN	NaN	NaN	NaN	NaN	NaN	NaN	NaN	NaN
		137	NaN	NaN	NaN	NaN	NaN	NaN	NaN	NaN	NaN	NaN	NaN	NaN	NaN	NaN	NaN	NaN	NaN	NaN	NaN	NaN	NaN	NaN	NaN	NaN	NaN	NaN	NaN	NaN	NaN	NaN	NaN	NaN	NaN	NaN	NaN	NaN	0.22636	0.293925	NaN	NaN	0.335583	NaN	0.392906	0.464469	0.521432	0.555409	0.597721
		138	1.69394	1.69846	1.7355	1.77067	1.81507	1.86412	1.99522	2.10268	2.20172	2.3333	2.44544	2.47427	2.44687	2.39626	2.29909	2.14092	2.07093	2.04673	2.01282	1.98852	2.06083	2.09534	2.17174	2.17619	1.92425	1.61544	1.30917	0.983935	0.743142	NaN	0.778155	0.804957	0.822525	0.804997	0.776016	0.769782	0.78719	0.825573	0.873353	0.935012	0.959887	1.00506	1.02415	1.07743	1.10501	1.12309	1.11096
		139	1.31418	1.31151	1.2997	1.25422	1.21609	1.20567	1.20135	1.21462	1.24962	1.27418	1.26865	1.28771	1.30976	1.36532	1.49885	1.56629	1.64351	1.7364	1.76528	1.73802	1.78373	1.81809	1.7593	1.70511	1.62069	1.55085	1.46762	1.49869	1.56244	1.63882	1.67006	1.89803	1.63278	1.34707	1.06964	0.853386	0.461948	NaN	NaN	NaN	0.532889	NaN	NaN	NaN	0.550025	0.643945	0.713875
		140	NaN	NaN	NaN	NaN	NaN	NaN	NaN	NaN	NaN	NaN	NaN	NaN	NaN	NaN	NaN	NaN	NaN	NaN	NaN	NaN	NaN	NaN	0.319797	0.354087	0.461843	NaN	NaN	NaN	0.522452	0.574404	0.617465	0.613408	0.625821	0.633233	0.650429	0.667089	0.673583	0.682423	0.692665	0.705317	0.729508	0.76461	0.790006	0.819944	0.825083	0.812161	0.793684
		141	0.943414	0.988404	0.985673	1.01186	1.0063	1.02085	1.02932	1.06536	1.07066	1.09077	1.06929	1.07072	1.06369	1.07592	1.08608	1.11882	1.12222	1.13752	1.14061	1.13159	1.1578	1.21269	1.27868	1.32126	1.36437	1.38993	1.40832	1.41036	1.40246	1.40012	1.40864	1.37037	1.36617	1.34026	1.35125	1.32304	1.34038	1.31261	1.35415	1.33934	1.32104	1.27249	1.09293	0.892468	0.708934	0.579123	NaN
		142	1.49557	1.45202	1.41163	1.3822	1.36426	1.3484	1.30612	1.27605	1.28431	1.28098	1.30401	1.33616	1.37503	1.37999	1.4148	1.41913	1.41851	1.41769	1.39898	1.37722	1.38022	1.4014	1.40609	1.22806	1.01258	0.814142	0.654735	NaN	0.482387	0.494141	0.5472	0.559012	0.527166	0.519512	0.525585	0.538817	0.551849	0.58056	0.615688	0.648799	0.671242	0.693511	0.707214	0.702419	0.708674	0.720252	0.743645
		143	1.78394	1.77175	1.70335	1.62096	1.55582	1.52353	1.50156	1.51598	1.51016	1.5328	1.53153	1.52983	1.37446	1.189	0.959882	0.724992	0.523232	0.517387	0.569521	0.630669	0.707736	0.753207	0.742798	0.731059	0.736212	0.743607	0.727673	0.693438	0.63585	0.585787	0.545404	0.557666	0.613264	0.69174	0.750483	0.800186	0.84253	0.854922	0.87248	0.88308	0.862743	0.818605	0.838144	0.822051	0.846829	0.884439	0.906897
		144	NaN	NaN	NaN	NaN	NaN	NaN	NaN	NaN	NaN	NaN	NaN	NaN	NaN	0.91174	0.852568	NaN	0.849439	0.804924	NaN	0.804295	0.787601	0.753535	0.754416	0.789002	NaN	NaN	NaN	NaN	NaN	NaN	NaN	NaN	NaN	NaN	NaN	NaN	NaN	0.822261	NaN	0.821272	0.826543	0.867811	0.879932	0.863979	0.915779	0.980012	1.00106
		145	0.87585	0.918904	0.876339	0.862701	0.814739	0.782578	0.746577	0.77767	0.761424	0.757636	0.823079	0.841667	0.828999	0.907293	0.980277	1.0608	1.17548	1.31662	1.36045	1.37745	1.36364	1.36797	1.27105	1.12531	1.04906	0.954685	0.842175	0.862094	0.902553	0.920283	0.978699	0.988684	0.97812	1.06231	1.06227	0.878454	0.743361	0.580986	0.357585	0.20929	0.20893	0.208877	0.205761	0.230995	0.229918	0.24903	0.262033
		146	NaN	NaN	NaN	NaN	NaN	NaN	NaN	NaN	NaN	NaN	NaN	NaN	NaN	NaN	NaN	NaN	NaN	NaN	NaN	NaN	NaN	NaN	0.63389	0.650271	0.663573	0.662353	0.65706	0.635304	0.615798	0.592986	0.570712	0.555664	0.557423	0.569757	0.588865	0.609898	0.623543	0.624857	0.603031	0.569888	0.537679	0.509642	0.490609	0.494222	0.504887	0.514764	0.52608
		147	0.993328	1.01116	1.06388	1.07052	1.08368	1.08987	1.14888	1.16097	1.20395	1.24156	1.2469	1.20694	1.15177	1.12287	1.09386	1.0783	1.06948	1.10826	1.0939	1.07769	0.928221	0.765086	0.646205	0.564061	NaN	NaN	0.472801	0.534631	0.602349	0.587386	0.63609	0.68721	0.782831	0.87346	0.904282	0.906532	0.887593	0.826877	0.791173	0.812065	0.82171	0.844033	0.859889	0.868712	0.902847	0.931942	0.932212
		148	NaN	NaN	NaN	NaN	NaN	NaN	NaN	NaN	NaN	NaN	NaN	NaN	NaN	NaN	NaN	NaN	NaN	NaN	0.502286	0.541338	0.579341	0.621375	0.672756	0.717475	0.733148	0.752788	NaN	NaN	NaN	NaN	NaN	NaN	NaN	NaN	NaN	0.775311	0.77837	0.785724	0.830948	0.876357	0.913364	0.931728	0.970855	0.967761	NaN	0.981348	0.942573
		149	1.0529	1.08648	1.12845	1.1963	1.26846	1.35052	1.41589	1.47019	1.47764	1.46322	1.41621	1.34538	1.274	1.2499	1.23653	1.22369	1.2563	1.26121	1.30752	1.3415	1.36973	1.37665	1.40702	1.38554	1.19857	0.98978	0.795263	0.57711	0.33633	0.321914	0.363717	0.409874	0.469974	0.550221	0.573642	0.578931	0.58409	0.582673	0.56732	0.558219	0.563186	0.562136	0.57606	0.587193	0.595818	0.576943	0.57361
		150	1.69394	1.69846	1.7355	1.77067	1.81507	1.86412	1.99522	2.10268	2.20172	2.3333	2.44544	2.47427	2.44687	2.39626	2.29909	2.14092	2.07093	2.04673	2.01282	1.98852	2.06083	2.09534	2.17174	2.17619	1.92425	1.61544	1.30917	1.05117	0.81152	NaN	NaN	0.799429	0.797361	0.792007	0.709623	0.694632	0.708265	0.732886	0.76365	0.804866	0.84706	NaN	0.91034	NaN	NaN	0.950037	0.973916
		151	1.0518	1.0807	1.13551	1.24458	1.37337	1.50399	1.6056	1.69103	1.68371	1.666	1.65241	1.66957	1.70576	1.78954	1.745	1.71181	1.58802	1.45292	1.41977	1.20998	0.981457	0.810555	0.635833	0.351875	0.449331	0.544682	NaN	0.640498	0.713204	0.796009	0.79229	0.780628	0.740979	0.733634	0.722904	0.694957	0.62701	0.594028	0.561756	0.546019	0.563211	0.639538	0.716094	0.782041	0.838488	0.868589	0.881293
		152	1.1722	1.1745	1.205	1.23775	1.25952	1.284	1.2854	1.28038	1.26825	1.23797	1.19643	1.15931	1.1189	1.09159	1.08014	1.08174	1.10688	1.11781	1.11853	1.13941	1.17336	1.19042	1.23504	1.27721	1.09794	0.915052	0.752488	0.604303	0.519562	0.630204	0.702647	0.743207	0.743465	0.682716	0.622153	0.597337	0.598352	0.612031	0.628658	0.647112	0.673564	0.699978	0.715663	0.734616	0.762758	0.773185	0.775045
		153	NaN	1.73936	1.92916	1.95895	2.04746	2.0483	2.09396	2.20236	2.2203	2.21982	2.24779	2.22528	2.13341	2.09973	NaN	2.05598	1.93685	1.75855	1.44243	1.11757	0.80257	0.604236	0.459662	NaN	0.490696	0.521359	0.552677	0.5426	0.547197	0.54698	0.554888	0.573644	0.600762	0.627257	0.659093	0.677842	0.692288	0.696799	0.698737	0.689176	0.683245	0.675287	0.676144	0.672467	0.667678	0.66681	0.667151
		154	1.22767	1.24665	1.26598	1.28423	1.27159	1.28798	1.30293	1.31372	1.31781	1.38474	1.40006	1.4327	1.47461	1.51383	1.47005	1.45142	1.41549	1.42946	1.3363	1.38451	1.40316	1.41339	1.17586	1.0593	0.838263	0.623431	0.511838	0.572451	0.602371	0.608292	0.649091	0.58982	0.55524	0.56126	0.599327	0.619272	0.640382	0.631262	0.600066	0.584306	0.585945	0.602814	0.647878	0.678858	0.671959	0.636931	0.582987
		155	1.17658	1.28113	1.33235	1.33318	1.29107	1.23777	1.23805	1.29065	1.30561	1.32412	1.37003	1.33661	1.32639	1.43355	1.52329	1.57277	1.68025	1.73727	1.71648	1.67609	1.71077	1.6917	1.69179	1.6843	1.71573	1.71276	1.7343	1.76481	1.77494	1.76694	1.72035	1.68388	1.66059	1.72443	1.77626	1.7965	1.72658	1.4132	1.07708	0.748583	0.495156	NaN	0.375272	0.469203	NaN	0.547315	0.66259
		156	NaN	NaN	NaN	NaN	NaN	NaN	NaN	NaN	NaN	NaN	NaN	NaN	NaN	NaN	NaN	NaN	NaN	NaN	0.502286	0.541338	0.579341	0.621375	0.672756	0.717475	0.770648	0.827055	NaN	NaN	NaN	NaN	0.849672	NaN	NaN	NaN	0.87367	0.897657	0.865161	0.858155	0.878804	0.913594	0.94569	0.980813	0.991985	1.01728	0.980074	0.945753	0.965608
		157	1.25731	1.27051	1.30058	1.33765	1.36631	1.40794	1.39171	1.37979	1.32722	1.31501	1.29751	1.2548	1.20537	1.22011	1.20251	1.18193	1.13525	1.07568	1.05564	1.15701	1.21918	1.29756	1.18714	1.05044	0.811031	0.614428	0.441012	0.462931	0.467713	0.523587	0.56926	0.567691	0.558041	0.543227	0.495327	0.461982	0.492174	0.515541	0.524496	0.519996	0.513791	0.485922	0.463797	0.447721	0.440559	0.434109	0.435596
		158	1.29851	1.33833	1.3571	1.35358	1.35145	1.32221	1.2922	1.29601	1.30755	1.3162	1.35107	1.3747	1.38537	1.38646	1.39142	1.42059	1.30177	1.12998	0.983089	NaN	0.821952	NaN	0.648573	0.615155	0.625394	0.606427	0.613402	0.618343	0.631379	0.658452	0.691975	0.714344	0.737733	0.753589	0.760923	0.756666	0.765079	0.772377	0.781432	0.798687	0.825129	0.84645	0.863115	0.876391	0.883419	0.886414	0.885725
		159	1.35063	1.32045	1.29854	1.20962	1.22827	1.20346	1.17746	1.13439	1.13541	1.11482	1.13177	1.16274	1.20178	1.22938	1.23008	1.23085	1.1922	1.15177	1.13165	1.15021	1.1555	1.21954	1.35464	1.16242	0.970807	0.864331	0.704951	NaN	NaN	NaN	0.516649	0.644956	NaN	NaN	NaN	NaN	NaN	NaN	0.736468	0.754034	0.801995	0.809954	0.820562	0.844891	0.844442	0.824704	0.817422
		160	1.15153	1.10822	1.06318	1.05216	1.06599	1.05665	1.0482	1.06572	1.08235	1.09304	1.11893	1.12075	1.11484	1.0952	1.0906	1.096	1.10489	1.10887	1.13161	1.17185	1.17849	1.19758	1.23389	1.23725	1.04533	0.861993	0.660043	0.440172	0.255252	0.261963	0.290119	0.331203	0.385039	0.428621	0.458685	0.46981	0.494022	0.500354	0.502835	0.499427	0.507633	0.500986	0.497887	0.500289	0.495568	0.495184	0.50606
		161	0.928969	0.970353	0.993097	0.954042	0.921735	0.873606	0.827092	0.810874	0.842534	0.886906	0.926237	0.954704	0.954192	0.955356	0.915964	0.87777	0.855343	0.849474	0.82409	0.845501	0.837104	0.833678	0.824997	0.832979	0.852256	0.88441	0.929673	0.963995	1.01746	1.03464	1.06758	1.10245	1.16532	1.20927	1.24788	1.27882	1.28895	1.29034	1.25445	1.20903	1.18037	1.17142	1.14115	1.15812	1.20222	1.22351	1.22817
		162	1.28351	1.22909	1.19566	1.16178	1.10697	1.12192	1.15012	1.1709	1.16595	1.17466	1.1785	1.18236	1.23595	1.29092	1.16527	1.01851	0.811121	0.610288	0.441001	0.43495	0.425627	0.473144	0.466716	0.45491	0.451694	0.479468	0.533495	0.578242	0.62016	0.650724	0.669231	0.670162	0.682721	0.691815	0.71117	0.725417	0.729429	0.734517	0.735788	0.728	0.730778	0.732885	0.732629	0.729329	0.754314	0.783264	0.835667
		163	1.42599	1.40839	1.43276	1.44186	1.43913	1.46813	1.51056	1.51712	1.54127	1.56444	1.55021	1.51613	1.52908	1.47045	1.44914	1.28719	1.11611	0.89366	0.679659	0.490342	0.477724	0.479515	0.506039	0.581744	0.593098	0.583388	0.589454	0.605827	0.631345	0.664541	0.695026	0.701046	0.701633	0.671342	0.673311	0.656928	0.66648	0.653099	0.650537	0.651654	0.703015	0.746097	0.801866	0.848515	0.885872	0.89725	0.901115
		164	1.72835	1.83154	1.89302	1.89379	1.89826	1.90383	1.87634	1.92209	1.9812	2.01256	2.02587	2.09249	2.06522	2.03136	2.02706	2.0337	1.92746	1.8625	1.88603	1.85018	1.51544	1.27692	1.03687	0.69769	0.388314	0.375414	0.367123	0.336665	0.353269	0.382787	0.394706	0.398429	0.443001	0.456564	0.474283	0.489726	0.510063	0.53034	0.548477	0.57201	0.607836	0.646638	0.68128	0.71641	0.739489	0.761186	0.759493
		165	1.45404	1.45506	1.43425	1.4036	1.38597	1.37445	1.33928	1.34612	1.33918	1.31325	1.27797	1.27821	1.24685	1.29186	1.30977	1.3125	1.28851	1.25808	1.24724	1.2332	1.18276	0.993096	0.805036	0.580898	0.399133	0.26708	0.287041	0.305063	0.368201	0.437051	0.471478	0.512642	0.560006	0.574489	0.602693	0.629285	0.661652	0.693494	0.724292	0.742562	0.787386	0.806817	0.821516	0.802651	0.784183	0.762322	0.736751
		166	1.02078	1.00926	0.975453	0.982849	1.01258	1.03182	1.1264	1.15362	1.18335	1.22134	1.23054	1.20011	1.23688	1.25873	1.28211	1.32468	1.36734	1.39639	1.39927	1.46738	1.53487	1.5888	1.68434	1.76936	1.75981	1.72914	1.74955	1.69028	1.68156	1.69364	1.73379	1.7034	1.69272	1.65995	1.66115	1.62683	1.67826	1.63824	1.4451	1.2206	1.02087	0.783926	0.640203	0.646315	0.615	0.585529	0.571749
		167	1.1426	1.1431	1.13685	1.18053	1.21359	1.22252	1.22361	1.20439	1.1465	1.13719	1.12415	1.17728	1.204	1.24527	1.28556	1.32991	1.31389	1.34285	1.32607	1.25722	1.19885	1.16301	1.14713	1.14318	1.16201	1.18763	1.20659	1.24808	1.24534	1.07478	0.892261	0.727267	0.52096	0.425832	0.527424	0.624294	0.666455	0.68604	0.656317	0.6392	0.64609	0.639617	0.651045	0.702392	0.723444	0.738798	0.767356
		168	1.06881	1.04884	1.03702	1.03853	1.06376	1.13223	1.20074	1.25517	1.28827	1.2786	1.24885	1.19851	1.13945	1.10315	1.07022	1.03418	1.04	1.05743	1.09591	1.15495	1.19322	1.21172	1.20085	1.15728	1.11628	1.11032	1.10434	1.09292	1.10769	1.14439	1.19076	1.22826	1.31181	1.38499	1.43281	1.45398	1.46581	1.45504	1.44808	1.4435	1.465	1.46505	1.51819	1.54861	1.6425	1.49732	1.32058
		169	NaN	NaN	NaN	NaN	NaN	NaN	NaN	NaN	NaN	NaN	NaN	NaN	NaN	NaN	NaN	NaN	NaN	NaN	NaN	NaN	NaN	NaN	NaN	NaN	0.771133	0.701775	0.71385	NaN	NaN	0.706698	0.724583	0.736658	0.744467	0.777299	0.798934	0.851695	0.942016	1.00179	1.08347	1.14173	1.14264	1.11285	1.08519	1.05382	1.05681	1.10648	NaN
		170	1.38205	1.37803	1.41943	1.50146	1.53325	1.44872	1.43403	1.39688	1.34313	1.30815	1.32207	1.39856	1.44287	1.40732	1.24605	1.0807	0.819186	0.647043	0.504333	NaN	0.508981	0.530103	0.559364	NaN	NaN	NaN	0.521923	0.525541	0.568028	0.600746	NaN	NaN	NaN	NaN	NaN	NaN	NaN	0.67935	0.763542	NaN	NaN	NaN	NaN	0.827638	0.82806	0.875281	0.891991
		171	1.25735	1.27052	1.32789	1.37252	1.46839	1.55738	1.59599	1.5926	1.61085	1.56878	1.54694	1.5756	1.614	1.6419	1.69759	1.74058	1.77245	1.7969	1.81572	1.81574	1.79053	1.74674	1.71624	1.6298	1.56096	1.46529	1.39348	1.17071	0.950548	0.718526	0.561417	0.422006	0.432793	0.484451	0.519626	0.515567	0.497792	0.473515	0.466778	0.479473	0.491897	0.517148	0.559303	0.593277	0.630159	0.685139	0.723127
		172	0.924559	0.967677	0.992748	0.994716	1.00494	0.987711	0.971323	0.998191	1.11722	1.15238	1.14826	1.11379	1.10922	1.0087	0.864117	0.747393	0.639699	0.530741	0.434504	NaN	0.437182	NaN	0.488714	0.563779	0.568385	0.571675	0.60604	0.627579	0.636863	0.64277	0.681054	0.700694	0.729958	0.739529	0.762249	0.762502	0.754815	0.749821	0.738677	0.718472	0.727034	0.76039	0.778313	0.803362	0.82038	0.800255	0.771037
		173	1.53034	1.51829	1.49167	1.44289	1.42321	1.41276	1.43141	1.4058	1.4	1.407	1.38868	1.40074	1.5199	1.66835	1.83494	1.67636	1.43639	1.11929	0.749113	0.391941	0.405318	0.46553	0.535221	0.631343	0.664547	0.667041	0.641162	0.59787	0.558828	0.54286	0.530332	0.556155	0.604197	0.675489	0.720367	0.763604	0.792634	0.828353	0.831197	0.839683	0.818117	0.819071	0.816609	0.839043	0.860324	0.927551	0.961264
		174	NaN	NaN	NaN	1.26578	NaN	NaN	1.23227	1.23759	1.25043	1.2656	1.32758	NaN	NaN	NaN	NaN	NaN	NaN	1.39913	1.44276	1.51038	1.55741	NaN	NaN	1.54857	1.56229	1.52281	1.49197	1.48647	NaN	1.4772	1.39607	1.33028	1.229	0.983658	0.864992	0.766545	NaN	NaN	NaN	NaN	NaN	NaN	NaN	NaN	NaN	NaN	NaN
		175	1.2559	1.27734	1.24588	1.24165	1.1978	1.17179	1.14239	1.13161	1.08038	1.15008	1.28415	1.3794	1.48903	1.31678	1.08358	0.767215	0.495477	0.227969	NaN	0.271484	0.329295	0.36974	0.427447	0.466785	0.468136	0.464666	0.467703	0.461962	0.458053	0.487225	0.518617	0.550147	NaN	NaN	0.584515	0.613132	0.64064	0.662723	0.693961	0.722334	0.742104	0.710205	0.678389	0.635165	0.600451	0.578879	0.590384
		176	1.01291	1.00292	1.00843	1.01594	1.02858	1.02164	1.04159	1.02473	1.02205	1.01089	1.01183	0.990899	1.02105	1.12647	1.37448	1.39425	1.2163	1.1751	1.06919	0.814844	0.798537	0.979238	0.99038	1.00756	1.00575	1.01131	1.02873	1.03566	1.01263	1.03047	1.01999	1.00543	1.00702	1.01398	1.01833	1.01529	1.02179	1.01486	1.02391	0.997386	0.996875	0.988084	0.98605	0.978503	0.988454	1.0036	1.02417
		177	1.4057	1.37308	1.37271	1.39836	1.42977	1.45787	1.47781	1.50447	1.51044	1.56597	1.62257	1.67832	1.70765	1.72791	1.71569	1.73843	1.76268	1.79208	1.81138	1.81081	1.7548	1.75457	1.84494	1.90211	1.92499	1.94727	1.88417	1.64998	1.45409	NaN	NaN	NaN	NaN	NaN	NaN	NaN	NaN	NaN	NaN	NaN	NaN	NaN	NaN	NaN	NaN	NaN	NaN
		178	1.03265	1.0565	1.07663	1.10134	1.16434	1.23747	1.27579	1.29361	1.30152	1.309	1.30955	1.31448	1.33246	1.3353	1.2982	1.2919	1.26106	1.27005	1.29427	1.32693	1.34507	1.38815	1.39682	1.44357	1.48566	1.47847	1.49222	1.50336	1.46152	1.41954	1.39361	1.37175	1.34253	1.29076	1.26862	1.11048	0.924792	0.803564	0.733453	NaN	NaN	0.650807	0.72567	0.81575	0.854434	0.883434	0.908497
		179	1.12043	1.12381	1.12321	1.1206	1.12985	1.12356	1.12544	1.10697	1.10602	1.09116	1.09505	1.08641	1.09478	1.08977	1.07273	0.980951	0.834543	0.676084	0.505004	0.370896	0.383893	0.446139	0.493075	0.555512	0.598713	0.569987	0.549114	0.551652	0.549655	0.550493	0.567109	0.58202	0.588514	0.601252	0.618647	0.617624	0.624727	0.615865	0.62185	0.62154	0.63733	0.655207	0.683925	0.705689	0.730655	0.754071	0.754743
		180	NaN	NaN	NaN	NaN	NaN	NaN	NaN	NaN	NaN	NaN	NaN	NaN	NaN	NaN	NaN	NaN	NaN	NaN	NaN	NaN	NaN	NaN	NaN	NaN	NaN	NaN	NaN	NaN	NaN	NaN	NaN	NaN	NaN	NaN	NaN	NaN	NaN	NaN	NaN	NaN	0.338824	0.331084	0.409308	0.469861	0.527449	0.591236	0.639427
		181	1.24026	1.29107	1.37028	1.41444	1.45609	1.47808	1.48078	1.46084	1.45741	1.46225	1.44485	1.44655	1.42966	1.37724	1.29603	1.23392	1.17482	1.16132	1.14203	1.13176	1.13922	0.997046	0.807497	0.635281	0.469208	0.282282	0.240088	0.313538	0.400885	NaN	NaN	NaN	NaN	0.512157	0.624239	NaN	NaN	0.732541	0.759791	0.780375	0.807222	0.825342	NaN	0.856535	0.888862	0.92042	0.916193
		182	0.965901	0.99341	0.988829	0.945806	0.890838	0.816333	0.76746	0.749412	0.762878	0.785532	0.828905	0.896621	0.968701	1.01557	1.05323	1.13239	1.20712	1.27065	1.34233	1.42241	1.42498	1.41425	1.40321	1.35011	1.27215	1.24399	1.2461	1.21695	1.22256	1.25775	1.27653	1.24202	1.25307	1.27934	1.26531	1.21418	1.1652	1.1578	1.14115	1.132	1.20806	1.29778	1.32929	1.20139	1.06749	0.883625	0.736245
		183	1.4716	1.52928	1.53424	1.51622	1.40995	1.32321	1.25805	1.27183	1.29683	1.35194	1.37968	1.34753	1.29451	1.25431	1.28762	1.31242	1.39626	1.50551	1.58701	1.48518	1.32015	1.14636	0.933612	0.695737	0.636008	0.664327	0.663688	0.652181	0.654884	0.636527	0.615217	0.600924	0.607064	0.619122	0.623566	0.625225	0.629505	0.62548	0.606139	0.602069	0.62291	0.64563	0.663126	0.687619	0.711455	0.700273	0.673462
		184	1.1426	1.1431	1.13685	1.18053	1.21359	1.22252	1.22361	1.20439	1.1465	1.13719	1.12415	1.17728	1.204	1.24527	1.28556	1.32991	1.31389	1.34285	1.32607	1.25722	1.19885	1.16301	1.14713	1.14318	1.16201	1.18763	1.20659	1.24808	1.24534	1.07478	0.892261	0.77194	0.616245	NaN	0.534394	0.629723	0.722	0.76906	0.773309	0.803202	0.829308	0.851964	0.835616	0.836043	0.811205	0.813944	0.811293
		185	1.2448	1.25885	1.27421	1.27853	1.272	1.25262	1.2389	1.30371	1.37704	1.46233	1.54637	1.6561	1.67759	1.63578	1.55203	1.42162	1.37833	1.12439	0.949451	0.798288	0.736665	NaN	0.577749	0.640677	0.707561	0.780405	0.815413	0.839207	0.867029	0.873979	0.892331	0.905799	0.894206	0.873123	0.866241	0.841449	0.824739	0.837248	0.827335	0.826592	0.83415	0.836379	0.838406	0.849957	0.861816	0.877274	0.914207
		186	1.78394	1.77175	1.70335	1.62096	1.55582	1.52353	1.50156	1.51598	1.51016	1.5328	1.53153	1.52983	1.37446	1.189	0.959882	0.724992	0.51486	0.497936	0.511588	0.54524	0.612475	0.639628	0.613043	0.623658	0.645833	0.666167	0.708028	0.742786	0.761373	0.765111	0.75346	0.736329	0.732326	0.713739	0.710059	0.701381	0.702507	0.703138	0.704442	0.690738	0.69083	0.685034	0.697138	0.728762	0.766518	0.799442	0.829284
		187	0.872868	0.880006	0.887227	0.901988	0.931141	0.94117	0.956593	0.982485	1.00646	1.00882	1.03043	1.05953	1.0917	1.11308	1.12968	1.14218	1.15624	1.14789	1.14628	1.18991	1.21767	1.23692	1.25461	1.26888	1.27029	1.26491	1.2805	1.29025	1.28258	1.26254	1.20029	1.14176	1.06568	1.03977	1.08775	1.01361	0.89202	0.820307	0.734865	NaN	0.560995	0.552186	0.567199	0.542445	0.504873	0.477703	0.45916
		188	NaN	NaN	NaN	NaN	NaN	NaN	NaN	NaN	NaN	NaN	NaN	1.19549	1.0821	1.10654	1.08398	1.06562	1.13408	1.16045	1.18135	1.24029	1.26106	1.23571	1.25104	1.29253	1.29108	1.34839	1.36997	1.37533	1.31623	1.30474	1.26873	1.27846	1.3224	1.3849	1.39147	1.48871	1.50903	1.49453	1.5002	1.48234	1.3465	1.11944	0.889039	0.656786	0.529681	NaN	0.451359
		189	1.28351	1.22909	1.19566	1.16178	1.10697	1.12192	1.15012	1.1709	1.16595	1.17466	1.1785	1.18236	1.23595	1.29092	1.16527	1.01851	0.90938	0.778015	NaN	0.622491	0.625281	0.647507	0.628205	0.560572	0.546671	0.545191	0.554643	0.572632	0.610533	NaN	NaN	NaN	0.63438	0.65961	0.688726	0.718593	NaN	0.743458	NaN	0.774427	0.800276	0.809027	0.823489	0.856573	0.877335	0.878339	0.873124
		190	1.27086	1.31221	1.36209	1.34116	1.29738	1.23717	1.16978	1.14199	1.17614	1.21557	1.2788	1.35679	1.40066	1.43746	1.50673	1.59542	1.62883	1.62817	1.62289	1.59557	1.54836	1.51684	1.53898	1.58314	1.64079	1.62055	1.64272	1.61231	1.57084	1.50781	1.59196	1.49094	1.27952	1.05565	0.838267	0.501277	0.360886	NaN	0.376391	0.405677	0.480673	0.593725	NaN	0.677409	0.733689	NaN	NaN
		191	1.28224	1.30105	1.3168	1.33788	1.33711	1.36171	1.34797	1.33897	1.32926	1.32686	1.26918	1.26211	1.26287	1.24103	1.15432	0.973175	0.77053	0.552993	0.447545	0.418069	NaN	NaN	NaN	NaN	NaN	0.520672	0.622435	0.703605	0.695779	0.685806	0.672322	0.665552	0.67476	0.680108	0.689952	0.704568	0.723115	0.733897	0.751257	0.755207	0.757188	0.752139	0.74533	0.730574	0.713106	0.695586	0.688107
		192	1.28224	1.30105	1.3168	1.33788	1.33711	1.36171	1.34797	1.33897	1.32926	1.32686	1.26918	1.26211	1.26287	1.24103	1.15432	0.973175	0.77053	0.552993	0.363195	0.265578	0.299644	0.359472	0.427102	0.497676	0.544746	0.612386	0.632044	0.644854	0.646828	0.65098	0.626957	0.638051	0.647819	0.655586	0.685581	0.714446	0.737498	0.743187	0.733802	0.734061	0.74607	0.748486	0.7741	0.820703	0.816913	0.82818	0.81524
		193	1.07156	1.06488	1.05913	1.06106	1.08098	1.06233	1.07576	1.07061	1.0829	1.07199	1.06638	1.07686	1.09844	1.09491	1.08844	1.10504	1.09053	1.09534	1.07812	1.07805	1.074	1.07619	1.0444	1.04921	1.04721	1.04535	1.05559	1.06445	1.06149	1.03825	1.0281	1.00507	0.985537	0.968256	0.996409	0.985501	0.986719	0.997118	1.05761	1.08049	1.2142	1.2246	1.24276	NaN	NaN	NaN	NaN
		194	NaN	NaN	NaN	NaN	NaN	NaN	NaN	NaN	NaN	NaN	NaN	NaN	NaN	NaN	NaN	NaN	NaN	NaN	NaN	NaN	NaN	NaN	NaN	0.526104	NaN	0.561985	0.552295	0.556821	0.556433	0.545814	0.545461	0.557423	0.57281	0.578518	0.583233	0.604402	0.614526	0.621031	0.631464	0.635473	0.630229	0.628909	0.625016	0.62747	0.637777	0.646058	0.652734
		195	NaN	1.73936	1.92916	1.95895	2.04746	2.0483	2.09396	2.20236	2.2203	2.21982	2.24779	2.22528	2.13341	2.09973	NaN	2.05598	1.93685	1.75855	1.44243	1.11757	0.80257	0.554279	0.416688	0.451956	0.491166	0.514207	0.551623	0.534609	0.513832	0.495192	0.503028	0.515458	0.52971	0.560116	0.591521	0.598573	0.608487	0.611443	0.599889	0.580131	0.586703	0.582459	0.586266	0.588707	0.626786	0.682327	0.724815
		196	1.21921	1.22104	1.20734	1.19204	1.21595	1.25491	NaN	NaN	NaN	NaN	NaN	1.32296	1.38295	1.44989	1.4395	1.4404	1.39537	1.39012	1.41124	1.43941	1.47402	1.52963	1.53872	1.48965	1.45847	1.43787	1.40338	1.40038	1.40586	1.35801	1.34812	NaN	NaN	1.22497	1.0369	0.875866	0.745308	NaN	NaN	NaN	NaN	NaN	NaN	0.577447	0.541168	0.581651	0.59835
		197	1.62153	1.70679	1.6937	1.73163	1.73376	1.72196	1.66548	1.66109	1.40124	1.16132	0.890825	0.625637	0.392854	0.381467	0.366943	0.377983	0.388607	0.431168	0.41558	0.396213	0.368788	0.352219	0.314731	0.343535	0.390947	0.445716	0.506958	0.559695	0.620224	0.664202	0.688829	0.699106	0.723657	0.723994	0.72403	0.73842	0.742239	0.71441	0.702199	0.705888	0.716769	0.732222	0.766024	0.798732	0.819557	0.810344	0.807437
		198	1.65696	1.65646	1.6058	1.60196	1.61826	1.62075	1.60748	1.61612	1.59436	1.58961	1.58975	1.58519	1.58368	1.59763	1.55648	1.55101	1.61577	1.65116	1.70199	1.77137	1.81337	1.72977	1.71808	1.81484	1.54436	1.23935	1.15292	1.00926	NaN	NaN	NaN	NaN	NaN	NaN	NaN	NaN	NaN	NaN	NaN	NaN	NaN	NaN	0.739295	0.857448	NaN	NaN	1.00433
		199	NaN	NaN	NaN	NaN	NaN	NaN	NaN	NaN	NaN	NaN	NaN	NaN	NaN	NaN	NaN	NaN	NaN	NaN	NaN	NaN	NaN	NaN	NaN	NaN	NaN	NaN	NaN	NaN	NaN	NaN	0.683345	0.880188	NaN	NaN	NaN	NaN	NaN	NaN	NaN	NaN	NaN	NaN	NaN	NaN	NaN	NaN	NaN
		200	1.18755	1.15265	1.12022	1.10666	1.10919	1.126	1.12155	1.10584	1.12269	1.14601	1.18286	1.22274	1.2579	1.25695	1.24151	1.16901	1.02293	0.872232	0.770468	0.678071	0.638631	0.675857	0.723058	0.688853	0.639537	0.576761	0.52137	0.496777	0.516143	0.541054	0.561789	0.577622	0.58621	0.5984	0.612908	0.633667	0.654302	0.685604	0.731287	0.781682	0.836053	0.91319	0.966263	0.987068	1.01663	1.05937	1.08136
	CDK1i
		Time since treatment (hrs)	-16	-15.8	-15.6	-15.4	-15.2	-15	-14.8	-14.6	-14.4	-14.2	-14	-13.8	-13.6	-13.4	-13.2	-13	-12.8	-12.6	-12.4	-12.2	-12	-11.8	-11.6	-11.4	-11.2	-11	-10.8	-10.6	-10.4	-10.2	-10	-9.8	-9.6	-9.4	-9.2	-9	-8.8	-8.6	-8.4	-8.2	-8	-7.8	-7.6	-7.4	-7.2	-7	-6.8
	Cell #	1	1.0177	1.05063	1.09605	1.15889	1.17342	1.18728	1.20594	1.22356	1.22333	1.25272	1.28396	1.32582	1.35641	1.38087	1.37087	1.40312	1.40183	1.40327	1.3974	1.44127	1.45692	1.4227	1.62998	1.49738	1.24929	0.995751	0.847219	0.474158	NaN	NaN	NaN	NaN	NaN	NaN	NaN	NaN	0.448564	0.488263	0.566776	0.583838	0.615895	NaN	NaN	NaN	0.65059	0.699333	0.708457
		2	NaN	NaN	NaN	NaN	NaN	NaN	NaN	NaN	NaN	NaN	NaN	NaN	NaN	NaN	NaN	NaN	NaN	NaN	NaN	NaN	NaN	NaN	NaN	NaN	NaN	0.332221	0.323556	0.459367	0.533563	0.608232	0.696609	0.721754	0.687861	0.689517	0.668956	0.661356	0.66145	0.673275	0.647134	0.628871	0.606378	0.590813	0.588551	0.607189	0.636492	0.661774	0.686767
		3	NaN	NaN	NaN	NaN	NaN	NaN	NaN	NaN	NaN	NaN	NaN	NaN	NaN	NaN	NaN	NaN	NaN	NaN	NaN	NaN	0.624707	0.52562	0.579491	NaN	0.611592	0.655799	0.700462	0.729396	0.738575	0.713155	0.734467	0.695685	0.720546	0.714693	0.732385	0.760589	0.791464	0.771285	0.754735	0.748445	0.722542	0.715766	0.740698	0.761026	0.798278	0.830009	0.853298
		4	0.91952	0.954162	0.954569	0.969369	1.02142	1.05351	1.04567	1.12176	1.16805	1.22737	1.30707	1.40455	1.46291	1.51348	1.51074	1.48942	1.52643	1.53761	1.54394	1.56939	1.53785	1.4438	1.40553	1.43527	1.42902	1.45952	1.51024	1.55076	1.48682	1.41565	1.37496	1.36595	1.20276	0.999438	0.840563	0.731388	0.583642	NaN	0.60015	0.699045	0.788388	0.78346	0.787803	0.754272	0.752365	0.757325	0.763096
		5	0.798099	0.758296	0.754993	0.740578	0.784006	0.80902	0.849368	0.891499	0.913686	0.924162	0.961361	0.941721	0.926796	0.918195	0.867308	0.965153	0.930843	0.920387	0.926335	0.967064	0.911638	0.903033	0.932121	0.912274	0.928098	0.860866	0.877242	0.902713	0.939289	0.952474	0.989038	1.04693	0.969398	0.982701	0.915649	0.877628	0.830662	0.868166	0.859673	0.919989	0.992846	0.976038	0.988552	0.972395	0.969256	0.961152	0.923397
		6	0.927996	0.929063	0.939758	0.881952	0.870246	0.874017	0.930436	0.966737	1.03257	1.03076	1.00233	0.939421	0.893978	0.890853	0.944504	1.02513	1.09461	1.14637	1.1739	1.16016	1.18558	1.22954	1.24694	1.25412	1.3128	1.29778	1.29845	1.29802	1.29521	1.20487	1.14265	1.05521	1.02767	1.00038	1.03791	1.06952	1.0969	1.0839	1.06445	1.01619	0.8349	0.689488	0.550052	0.465426	0.387193	0.45829	0.525029
		7	NaN	NaN	NaN	NaN	NaN	NaN	NaN	NaN	NaN	NaN	NaN	NaN	NaN	NaN	NaN	NaN	NaN	NaN	NaN	NaN	NaN	NaN	NaN	NaN	NaN	NaN	NaN	NaN	NaN	NaN	NaN	NaN	NaN	1.07553	NaN	NaN	NaN	NaN	NaN	NaN	1.0446	1.06202	1.0372	NaN	1.03389	1.03114	1.02549
		8	NaN	NaN	NaN	NaN	NaN	NaN	NaN	NaN	NaN	NaN	NaN	NaN	NaN	NaN	NaN	NaN	NaN	NaN	NaN	NaN	NaN	NaN	NaN	NaN	NaN	NaN	NaN	NaN	NaN	NaN	NaN	NaN	NaN	NaN	NaN	NaN	0.196672	0.223631	0.266342	0.286654	0.398634	0.45436	0.494715	0.540198	0.575093	0.521351	0.495192
		9	NaN	NaN	NaN	NaN	NaN	NaN	NaN	NaN	NaN	NaN	NaN	NaN	NaN	NaN	NaN	NaN	NaN	NaN	NaN	NaN	NaN	NaN	NaN	NaN	NaN	NaN	NaN	NaN	NaN	NaN	NaN	NaN	NaN	NaN	NaN	NaN	NaN	NaN	NaN	NaN	NaN	NaN	NaN	NaN	0.383531	0.301789	0.443385
		10	1.33662	1.42861	1.50692	1.5407	1.59537	1.68197	1.77569	1.88046	1.92436	1.87519	1.84791	1.74316	1.60693	1.51756	1.50942	1.5144	1.51915	1.52339	1.54674	1.51884	1.47681	1.45032	1.48391	1.39689	1.18538	0.945368	0.697391	0.46058	0.315973	0.322498	0.34541	0.470272	0.554317	0.677882	0.823692	0.944452	1.04935	1.1172	1.14992	1.14365	1.17001	1.12307	1.11651	1.06382	1.03682	1.00678	0.985416
		11	NaN	NaN	NaN	0.804562	0.779733	0.799834	0.809551	0.838173	0.853137	0.892361	0.920731	NaN	0.956797	0.987201	1.00324	0.989732	1.01953	1.03916	1.04157	NaN	NaN	NaN	NaN	NaN	NaN	NaN	NaN	1.01466	0.986612	0.919667	0.840738	0.776691	0.752362	0.73311	0.729981	0.730173	0.754386	0.785434	0.809314	0.826106	0.866854	0.902915	0.923271	0.951916	0.976332	0.983559	0.995752
		12	1.36385	1.49754	1.57386	1.55568	1.54439	1.48748	1.49422	1.48502	1.53503	1.56819	1.59185	1.57313	1.57684	1.56747	1.52199	1.50237	1.53075	1.54102	1.58225	1.65175	1.66648	1.63323	1.66945	1.64879	1.40256	1.16119	0.953883	0.729477	0.580535	0.614369	0.6623	0.702747	0.695116	0.662247	0.649562	0.654112	0.684753	0.721549	0.755614	0.803247	0.842394	0.858097	0.884797	0.913829	0.940684	0.970473	0.957097
		13	1.17205	1.17669	1.21615	1.31841	1.40094	1.50179	1.5984	1.64333	1.69476	1.72018	1.726	1.71617	1.73445	1.74139	1.65421	1.54537	1.47603	1.39205	1.33909	1.36021	1.42328	1.45481	1.47641	1.48925	1.55054	1.52941	1.51902	1.50199	1.41496	1.2628	1.16871	0.960468	0.769514	0.690347	0.615272	NaN	NaN	NaN	0.553094	0.612712	0.67289	NaN	0.661605	0.690491	0.710317	0.730993	0.74789
		14	1.41171	1.45274	1.46834	1.49262	1.51785	1.5426	1.60366	1.65984	1.68231	1.7244	1.738	1.70543	1.67216	1.6002	1.56206	1.56322	1.57334	1.58396	1.62943	1.5898	1.51323	1.40535	1.28133	1.17645	1.10735	1.1296	0.971922	0.803488	0.65691	0.561611	0.421422	NaN	NaN	NaN	NaN	NaN	0.471094	0.557768	0.60763	0.598605	NaN	0.586434	0.608485	0.654814	0.711714	0.760344	0.818349
		15	NaN	NaN	NaN	NaN	NaN	NaN	NaN	NaN	NaN	NaN	NaN	NaN	NaN	NaN	NaN	NaN	NaN	NaN	NaN	NaN	NaN	NaN	NaN	0.406815	0.535483	0.615327	0.670825	0.705416	0.721919	0.729973	0.711337	0.705841	0.705829	0.680345	NaN	NaN	NaN	NaN	0.653144	0.66125	0.661848	0.650715	0.666397	0.68436	0.699631	0.735376	0.779956
		16	1.05108	1.04888	1.05077	1.03501	0.990185	0.991032	0.986	0.969043	0.980934	0.98867	0.995355	1.02422	1.04211	1.05218	1.05231	1.05491	1.02191	1.03262	1.04733	1.05032	1.02979	1.02884	1.01018	0.99148	0.973135	0.975755	0.995669	0.996145	1.0061	1.02976	1.01744	1.01341	1.02351	1.02268	1.03205	1.08246	1.10335	1.15394	1.21609	1.28192	1.25416	1.22279	NaN	1.16918	NaN	1.09819	1.00014
		17	1.05956	0.982838	0.912414	0.91479	0.953958	1.02736	1.07387	1.10514	1.1758	1.23623	1.25213	1.22637	1.21428	1.16695	1.1223	1.21872	1.33022	1.46285	1.56106	1.63623	1.58374	1.51168	1.44834	1.29794	1.02413	0.777314	0.590705	0.370314	0.267547	0.334845	0.410299	0.472342	0.537639	0.576093	0.581251	0.606907	0.615874	0.631696	0.651929	0.68742	0.726598	0.774093	0.81337	0.852842	0.891581	0.927961	0.965082
		18	1.31604	1.31578	1.3663	1.34128	1.32069	1.34944	1.38312	1.35631	1.38796	1.43129	1.45983	1.46037	1.52684	1.57342	1.5922	1.59298	1.6196	1.61613	1.66067	1.66514	1.64512	1.44701	1.18374	0.893278	0.657758	0.435011	NaN	NaN	0.41094	0.477668	0.549725	NaN	NaN	NaN	NaN	NaN	0.583141	0.602066	0.604921	0.602422	0.637548	0.687221	NaN	NaN	NaN	0.735877	0.778962
		19	1.11728	1.13398	1.12598	1.08708	1.04391	1.01749	1.00026	0.989301	0.994684	1.00932	1.03086	1.04735	1.0487	1.05144	1.0623	1.04515	1.03177	1.04646	1.07412	1.10994	1.17905	1.27374	1.34111	1.38826	1.44376	1.48799	1.50046	1.49626	1.49094	1.45268	1.41343	1.38092	1.37223	1.37647	1.3945	1.39814	1.39587	1.409	1.37573	1.34126	1.33575	1.31463	1.11988	0.962704	0.761571	0.603296	0.493546
		20	1.18618	1.25807	1.28295	1.35586	1.3961	1.38351	1.38615	1.43003	1.4655	1.47908	1.49783	1.454	1.40151	1.34965	1.34703	1.33927	1.34492	1.39309	1.42219	1.43796	1.48126	1.52623	1.54459	1.55204	1.58092	1.56496	1.53889	1.52862	1.35173	1.10915	0.885614	0.744986	0.577408	NaN	0.587347	0.612728	0.657068	0.615898	0.586016	0.573053	0.574574	0.573103	0.598156	0.626388	0.665524	0.71137	0.757982
		21	0.963121	0.968558	1.01319	1.13809	1.18898	1.23691	1.29613	1.26632	1.19713	1.1533	1.15773	1.12927	1.18034	1.2338	1.25557	1.27736	1.27562	1.28992	1.27956	1.26465	1.26651	1.33247	1.34412	1.3021	1.32945	1.31278	1.23628	1.04428	0.890796	0.713689	0.55666	0.461484	0.5442	0.620157	0.704964	0.745645	0.759291	0.718105	0.69514	0.655885	0.622488	0.602423	0.61934	0.635929	0.671454	0.737484	0.762487
		22	1.45205	1.51333	1.53254	1.50716	1.39439	1.32219	1.24069	1.21338	1.19514	1.16567	1.12464	1.06784	1.00422	0.93739	0.863213	0.685273	0.576983	0.434976	0.31898	0.312687	0.383617	0.458869	0.541288	0.61092	0.636642	0.651756	0.639098	0.664691	0.679745	0.678976	0.655028	NaN	NaN	NaN	NaN	0.65691	0.647833	0.631505	0.630797	0.67109	0.677509	0.693413	0.712698	0.70902	0.687159	0.677982	0.677051
		23	1.20883	1.26734	1.2879	1.32203	1.36683	1.44701	1.51117	1.54841	1.54472	1.49913	1.45782	1.4748	1.50485	1.54189	1.60564	1.65599	1.6485	1.62873	1.6223	1.57979	1.54102	1.50967	1.49763	1.46302	1.45237	1.44517	1.42439	1.39622	1.19807	0.993989	0.825084	0.679693	NaN	NaN	NaN	NaN	NaN	NaN	NaN	NaN	0.565382	NaN	NaN	NaN	NaN	0.644352	NaN
		24	1.28749	1.27424	1.27234	1.21839	1.1858	1.15648	1.13988	1.13035	1.15612	1.19751	1.20882	1.15217	0.995585	0.820524	0.629495	0.552224	0.573435	NaN	NaN	NaN	NaN	NaN	NaN	NaN	NaN	0.656302	NaN	NaN	NaN	NaN	NaN	NaN	NaN	NaN	NaN	NaN	NaN	NaN	NaN	NaN	NaN	NaN	NaN	NaN	NaN	NaN	NaN
		25	1.42044	1.44435	1.47586	1.52595	1.53367	1.53261	1.5604	1.54948	1.46935	1.42976	1.35395	1.26617	1.23006	1.27553	1.31412	1.28398	1.1109	0.975087	NaN	0.864697	0.719595	0.652514	NaN	NaN	NaN	0.715387	0.720817	NaN	NaN	NaN	NaN	NaN	NaN	0.666407	0.650375	0.694093	0.73418	0.787919	0.843374	0.867375	0.841326	0.843232	0.837562	0.836381	0.8496	0.871835	0.88587
		26	1.49131	1.49805	1.44642	1.38885	1.38396	1.356	1.35691	1.37347	1.40994	1.44594	1.49148	1.53974	1.57899	1.56078	1.52222	1.4498	1.38303	1.34007	1.31734	1.23471	1.2161	1.2313	1.06797	0.883258	0.734966	0.569276	0.396198	0.39303	NaN	NaN	NaN	0.427531	NaN	0.463949	NaN	NaN	0.516083	0.509688	0.500619	0.484993	0.468298	0.444494	0.486301	0.536064	NaN	0.605553	0.647303
		27	NaN	NaN	NaN	NaN	NaN	NaN	NaN	NaN	NaN	NaN	NaN	NaN	NaN	NaN	NaN	NaN	NaN	NaN	NaN	NaN	NaN	NaN	NaN	NaN	NaN	NaN	NaN	NaN	NaN	NaN	NaN	NaN	NaN	NaN	NaN	NaN	NaN	NaN	NaN	2.06394	1.70972	1.53087	1.24369	1.08521	0.885187	0.583004	0.614728
		28	1.35615	1.32045	1.32247	1.34635	1.41267	1.4815	1.57308	1.65153	1.69496	1.72951	1.74157	1.70416	1.66396	1.64901	1.60946	1.58528	1.56234	1.50093	1.43624	1.20256	0.948103	0.728311	0.544438	0.386122	0.433541	0.496558	0.532292	0.557755	0.559939	0.538343	0.541457	0.572014	0.614865	0.65368	0.678628	0.692573	0.717693	0.725782	0.760532	0.780484	0.792952	0.780199	0.777789	0.729469	0.705575	NaN	NaN
		29	1.14732	1.17419	1.21583	1.23592	1.25332	1.26011	1.27506	1.27921	1.3005	1.34439	1.37664	1.4078	1.42052	1.44788	1.4654	1.47607	1.48211	1.4892	1.44919	1.42018	1.4084	1.42651	1.44011	1.48737	1.48683	1.48392	1.46808	1.4724	1.46153	1.46968	1.48777	1.51995	1.40712	1.19186	1.03914	NaN	NaN	0.877056	NaN	NaN	NaN	NaN	NaN	NaN	NaN	NaN	NaN
		30	1.25954	1.30151	1.34724	1.40457	1.51467	1.6177	1.70611	1.74987	1.78634	1.8177	1.8303	1.8084	1.77431	1.73264	1.64885	1.60529	1.60636	1.62396	1.65983	1.69717	1.72461	1.70176	1.70241	1.70493	1.72055	1.71756	1.75683	1.76164	1.74718	1.68586	1.63902	1.56954	1.51339	1.50777	1.32679	1.12176	0.891649	0.669683	0.447852	0.474508	0.49905	0.582325	0.630713	0.654879	0.644531	0.638666	0.626299
		31	1.14356	1.22547	1.28616	1.41513	1.45617	1.50028	1.53646	1.53031	1.35139	1.23826	1.0975	1.05245	1.07861	1.20103	1.23729	1.10631	0.918545	0.718361	0.522373	0.356695	0.37563	0.425766	0.490104	0.528625	0.58432	0.59334	0.564558	0.513446	0.464593	0.444673	0.435735	0.447387	0.457838	0.478533	0.491883	0.510518	0.525427	0.568169	0.631377	0.705828	0.747044	0.786665	0.790612	0.760833	0.737354	0.731946	0.729621
		32	NaN	NaN	NaN	NaN	NaN	NaN	NaN	NaN	NaN	NaN	NaN	NaN	NaN	NaN	NaN	NaN	NaN	NaN	NaN	NaN	NaN	NaN	NaN	NaN	NaN	NaN	0.231602	0.43739	NaN	0.540753	0.609737	0.649905	0.643786	0.6247	0.633401	0.671913	0.69529	0.710474	0.709611	0.686863	0.673319	0.661347	0.665684	0.658319	0.690248	0.700753	0.677191
		33	2.08181	2.0843	1.95878	1.8557	1.72319	1.60744	1.51203	1.46313	1.43556	1.53303	1.6155	1.65227	1.68118	1.69699	1.60675	1.37149	1.1283	0.92056	0.797114	0.673011	NaN	NaN	NaN	NaN	NaN	0.69879	0.804724	0.890946	0.877129	0.892562	0.89778	0.893287	0.902312	0.904694	0.903529	0.915923	0.93618	0.965831	0.989288	1.01656	1.02192	1.0225	1.02158	1.04499	1.0636	1.08732	1.1027
		34	NaN	NaN	NaN	NaN	NaN	NaN	NaN	NaN	NaN	NaN	NaN	NaN	NaN	NaN	NaN	NaN	NaN	NaN	NaN	NaN	NaN	NaN	NaN	NaN	NaN	1.09583	1.03708	0.749836	0.621535	0.47764	0.398559	0.456793	NaN	0.517519	0.528663	0.547912	0.537071	0.492636	0.495292	0.497241	0.500586	0.516142	0.525034	0.526296	0.529093	0.543509	0.560834
		35	NaN	NaN	NaN	NaN	NaN	NaN	NaN	NaN	NaN	NaN	NaN	NaN	NaN	NaN	NaN	NaN	NaN	NaN	NaN	NaN	NaN	NaN	0.422285	0.482909	0.53335	0.587352	0.667801	0.673606	0.710708	0.744142	0.732148	0.722827	0.730658	0.757491	0.801163	0.86184	0.883538	0.86098	0.822848	0.771728	0.729413	0.724126	0.750465	0.772926	0.824288	0.887674	0.947217
		36	1.45116	1.3551	1.29436	1.30841	1.34081	1.37062	1.42871	1.49787	1.5203	1.55008	1.52611	1.50862	1.52701	1.52672	1.30289	1.10325	0.930526	0.73426	NaN	0.549865	0.582034	0.612652	0.62844	0.642199	0.657147	0.680425	0.713733	0.736377	0.753896	0.756533	0.731014	0.706686	0.67958	0.66189	0.642826	0.618336	0.587213	0.570121	0.54901	0.541397	0.542836	0.549184	0.562074	0.582031	0.598538	0.628518	0.670499
		37	1.4301	1.30525	1.15546	1.03835	1.00245	1.07021	1.13519	1.23527	1.29655	1.25659	1.20749	1.16774	1.13304	1.10502	1.10161	1.0717	1.01394	0.842551	0.672908	0.514267	0.409439	0.36893	0.441678	0.519482	0.599653	0.653649	0.6892	0.716031	0.743171	0.773391	0.7918	NaN	0.793012	0.801788	NaN	NaN	0.798631	0.812617	0.832444	0.880476	0.917548	0.941382	0.930914	0.910952	0.87946	0.864718	0.873931
		38	0.575437	0.61316	0.67314	0.679934	0.666705	0.652261	0.635119	0.632601	0.63822	0.629419	0.619562	0.617562	0.622056	0.635613	0.648123	0.664805	0.711015	0.719933	0.714413	0.735117	0.765116	0.774201	0.78419	0.805092	0.816991	0.837068	0.837761	0.846788	0.845425	0.842127	0.800546	0.776627	0.742382	0.69107	0.65835	0.669946	0.678332	0.727544	0.799111	0.856033	0.884736	0.915498	0.911717	0.899518	0.87907	0.865486	0.874662
		39	NaN	NaN	NaN	NaN	NaN	NaN	NaN	NaN	NaN	NaN	NaN	NaN	NaN	NaN	NaN	NaN	NaN	NaN	NaN	NaN	NaN	NaN	NaN	NaN	NaN	NaN	NaN	NaN	NaN	NaN	NaN	NaN	NaN	NaN	2.01749	2.10988	1.96029	1.69197	1.39636	1.04414	0.723176	0.554296	0.541466	NaN	NaN	0.526217	0.553728
		40	1.75397	1.73556	1.75237	1.73385	1.75775	1.74149	1.72501	1.63169	1.57694	1.48714	1.45088	1.39607	1.45463	1.49218	1.32307	1.10662	0.92655	0.706321	0.533679	NaN	0.552545	0.597789	0.629503	0.658672	0.651388	0.662905	0.697048	0.723916	0.757259	0.776631	0.791597	0.786974	0.800153	0.805289	0.818008	0.829282	0.848271	0.861682	0.878266	0.898184	0.918723	0.946403	0.972336	0.996582	1.00882	1.01397	0.997883
		41	0.972808	0.988347	1.06355	1.11972	1.17349	1.23246	1.27779	1.31782	1.37033	1.40228	1.42988	1.43706	1.44852	1.40617	1.40772	1.40178	1.37305	1.30721	1.34892	1.37035	1.41055	1.49902	1.60516	1.56983	1.55043	1.50018	1.43431	1.31977	1.27397	1.24169	1.24427	1.38781	1.22417	1.0696	0.871536	0.646236	0.341016	0.396552	0.448345	0.506264	0.564287	0.549533	0.566949	0.594676	0.611831	0.626055	0.669399
		42	1.52509	1.57083	1.56121	1.51597	1.46119	1.42577	1.40338	1.38072	1.39037	1.38251	1.39985	1.39923	1.39138	1.37308	1.42154	1.48202	1.59448	1.73314	1.89475	1.95481	2.05592	2.09592	2.0725	1.91115	1.79113	1.63574	1.26058	0.933254	0.723577	0.539111	0.331224	0.400625	0.470164	0.561813	0.637031	0.687244	0.706328	0.725466	0.720087	0.698313	0.669108	0.645735	0.613741	0.598951	0.600411	0.624086	0.629184
		43	1.57256	1.58238	1.55912	1.5545	1.52986	1.49335	1.45657	1.49147	1.50359	1.52512	1.54936	1.55006	1.55259	1.49257	1.4513	1.39135	1.27979	1.1381	0.97762	0.753342	0.562863	0.502641	0.480649	NaN	NaN	NaN	NaN	NaN	NaN	0.534783	NaN	NaN	NaN	NaN	NaN	NaN	0.62883	NaN	NaN	NaN	0.744454	0.813507	0.828592	0.819982	0.824925	0.787112	NaN
		44	1.1224	1.1136	1.16583	1.20442	1.23427	1.22998	1.25632	1.2431	1.26717	1.29275	1.33478	1.33546	1.34281	1.38443	1.41003	1.43547	1.44698	1.4011	1.3174	1.30342	1.2368	1.2157	1.23483	1.24331	1.2311	1.29444	1.3604	1.44805	1.59803	1.72443	1.77348	1.77063	1.74303	1.63999	1.54132	1.49969	1.52306	1.54766	1.60207	1.65102	1.68379	1.74986	1.6816	1.40446	1.12215	0.90227	0.629633
		45	0.743849	0.730815	0.755284	0.734507	0.758127	0.823706	0.89568	0.985437	1.08018	1.19109	1.23153	1.26298	1.20916	1.10627	0.944402	0.746062	0.55448	0.409758	0.307869	0.248129	0.297061	0.344741	0.384561	0.459548	0.535237	NaN	NaN	0.579146	0.581475	0.578414	0.584967	0.571091	0.561619	0.564932	0.618744	0.626538	0.603398	0.588659	0.623502	0.642408	0.684499	0.765831	0.819768	0.835369	0.811204	0.769225	0.735327
		46	NaN	NaN	NaN	NaN	NaN	NaN	NaN	NaN	NaN	NaN	NaN	NaN	NaN	NaN	NaN	NaN	NaN	NaN	NaN	NaN	NaN	NaN	NaN	NaN	NaN	NaN	NaN	NaN	0.557014	0.383306	0.430052	0.432842	0.471814	0.523431	0.590728	0.536023	0.518274	0.528791	0.526546	0.534654	0.56137	0.590435	0.62008	0.651993	0.660637	0.686009	0.715062
		47	1.28099	1.24718	1.26222	1.3553	1.40658	1.42305	1.49358	1.57124	1.56438	1.58257	1.59551	1.5544	1.31992	1.08492	0.869564	0.648916	0.447232	0.429201	NaN	0.448485	0.484932	0.532493	0.575346	0.602141	0.623316	0.647292	0.687519	0.71958	NaN	0.734565	0.727429	0.727775	NaN	0.702298	0.676762	0.66895	0.692208	0.721764	0.697844	0.706627	0.697554	0.681507	0.638075	0.657057	0.647865	0.663791	0.699665
		48	1.19441	1.10285	1.05291	1.02892	1.15477	1.27474	1.41423	1.49513	1.55754	1.53631	1.55098	1.57252	1.59816	1.58444	1.47579	1.40855	1.18449	0.941105	0.71607	0.556923	0.419227	0.470435	0.553157	0.616678	0.692316	0.724646	0.717526	0.696984	0.707389	0.716647	0.715962	0.7043	0.706715	0.735532	0.761298	0.771241	0.806942	0.834761	0.844653	0.853946	0.872978	0.897012	0.934293	0.945779	0.958422	0.962011	0.973436
		49	1.35342	1.40259	1.44207	1.4754	1.44578	1.40346	1.37313	1.34321	1.28263	1.29642	1.30299	1.31866	1.33686	1.39625	1.41185	1.39728	1.35211	1.11004	0.893636	0.705638	0.563747	NaN	0.424572	0.469669	0.492802	0.50565	0.492132	0.484791	0.47741	0.474553	0.508191	0.557947	0.598851	0.648828	0.681142	0.687453	0.667947	0.671957	0.674036	0.687929	0.691044	0.697483	0.694412	0.699023	0.697938	0.696359	0.728985
		50	0.809784	0.808271	0.833284	0.882814	0.892843	0.877018	0.883384	0.924695	0.986811	1.05925	1.12461	1.17227	1.14255	1.11925	1.09834	1.12434	1.13096	1.13148	1.12766	1.13208	1.12693	1.14834	1.18284	1.22095	1.26983	1.29944	1.33751	1.36882	1.34926	1.34831	1.37076	1.33053	1.36475	1.48636	1.54576	1.50283	1.53813	1.47441	1.34917	1.25816	1.2818	1.2475	1.22633	1.23622	1.23533	1.20275	1.01803
		51	NaN	NaN	NaN	NaN	0.93612	1.00322	1.05855	1.1213	1.18799	1.2164	1.2693	1.34347	1.4072	1.44846	1.47101	1.4384	1.38636	1.35082	1.31096	1.32347	1.37328	1.40031	1.42514	1.47549	1.55801	1.61294	1.67166	1.73274	1.79774	1.80711	1.81095	1.79676	1.77475	1.7954	1.73227	1.66808	1.45975	1.18942	0.871334	0.638399	0.437351	0.398843	0.415657	0.505131	0.528414	NaN	0.56155
		52	NaN	NaN	NaN	NaN	NaN	NaN	NaN	NaN	NaN	NaN	NaN	NaN	NaN	NaN	NaN	NaN	NaN	NaN	NaN	NaN	NaN	NaN	NaN	NaN	NaN	NaN	NaN	NaN	NaN	NaN	NaN	NaN	NaN	NaN	NaN	NaN	NaN	NaN	0.724764	0.686783	0.603302	0.566125	0.56198	0.534063	0.505633	0.561776	0.563154
		53	0.973897	1.00467	1.02161	1.06582	1.13631	1.19569	1.18976	1.23344	1.23506	1.242	1.27322	1.33133	1.35871	1.35236	1.34429	1.31136	1.27891	1.2677	1.25269	1.25644	1.25585	1.24927	1.2281	1.24119	1.2469	1.2726	1.28869	1.28651	1.29009	1.28109	1.26803	1.2834	1.30526	1.33242	1.33871	1.32795	1.12442	0.919055	0.73329	0.595472	0.458167	0.51253	0.550472	0.5723	0.549463	0.54029	0.532046
		54	1.00183	1.15735	1.27392	1.28482	1.26732	1.25505	1.23551	1.207	1.20611	1.27166	1.31874	1.3619	1.3946	1.40675	1.38638	1.42161	1.44004	1.46332	1.48935	1.26607	1.04608	0.818341	0.615072	0.43375	NaN	0.517457	0.593671	0.655604	0.693427	0.700207	0.690072	0.686839	0.705407	0.72433	0.730059	0.736156	0.744713	0.751099	0.754769	0.756834	0.760539	0.755569	0.720597	0.700238	0.700443	0.706509	0.70589
		55	NaN	NaN	NaN	NaN	NaN	NaN	NaN	NaN	NaN	NaN	NaN	NaN	NaN	NaN	NaN	NaN	NaN	NaN	NaN	NaN	NaN	NaN	NaN	NaN	NaN	NaN	NaN	NaN	NaN	NaN	NaN	NaN	NaN	NaN	NaN	NaN	NaN	NaN	NaN	NaN	NaN	NaN	NaN	NaN	NaN	NaN	NaN
		56	NaN	NaN	NaN	NaN	NaN	NaN	NaN	NaN	NaN	NaN	NaN	NaN	NaN	NaN	NaN	NaN	NaN	NaN	NaN	NaN	NaN	NaN	NaN	NaN	NaN	NaN	0.153169	0.181813	0.165543	0.172763	0.190794	0.217008	0.244424	0.296905	0.324231	0.332749	0.331678	0.324749	0.325099	0.322351	0.321254	0.326963	0.340291	0.360201	0.390612	0.428142	0.471148
		57	NaN	NaN	NaN	NaN	NaN	NaN	NaN	NaN	NaN	NaN	NaN	NaN	NaN	NaN	NaN	NaN	NaN	NaN	NaN	NaN	0.49219	0.473443	0.502215	0.582299	0.648202	0.700525	0.752123	0.777223	0.762648	0.762647	0.789183	0.797197	0.808746	0.819508	0.813793	0.812184	0.817644	0.820639	0.800638	0.805055	0.810493	0.819947	0.843539	0.884413	0.926741	0.969415	1.01446
		58	NaN	NaN	NaN	NaN	NaN	NaN	NaN	NaN	NaN	NaN	NaN	NaN	NaN	NaN	NaN	NaN	NaN	NaN	NaN	NaN	NaN	NaN	NaN	NaN	NaN	NaN	NaN	NaN	NaN	NaN	NaN	NaN	NaN	NaN	NaN	NaN	NaN	NaN	0.417276	0.502972	NaN	0.521337	0.526684	0.534086	0.514523	0.488107	0.530917
		59	NaN	NaN	NaN	NaN	NaN	NaN	NaN	NaN	NaN	NaN	0.295649	0.27899	0.293474	0.305694	0.344564	0.361411	0.364335	NaN	0.363458	0.373348	0.386686	0.430415	0.483634	0.562582	0.640116	0.705997	0.747281	0.808507	0.857281	0.889095	0.895249	0.917911	0.921966	0.931238	0.935818	0.929503	0.903414	0.883493	0.830421	0.774861	0.74984	0.751178	0.728034	0.73622	0.74595	0.744749	0.746085
		60	NaN	NaN	NaN	NaN	NaN	NaN	NaN	NaN	NaN	NaN	NaN	NaN	NaN	NaN	NaN	NaN	NaN	NaN	NaN	NaN	0.624707	0.52562	0.60435	NaN	0.610328	0.672529	0.691655	0.680935	0.684083	0.682541	0.683157	0.674013	0.639088	0.623757	0.621783	0.603661	0.622781	0.659048	0.688881	0.70761	0.741974	0.739539	0.740642	0.72475	0.707952	0.691383	0.701164
		61	0.940283	0.946091	0.991378	0.98774	1.0032	0.983144	0.984073	0.991643	1.05778	1.08066	1.08517	1.05712	1.02918	1.01628	1.06961	1.18335	1.2465	1.29639	1.30121	1.26341	1.21094	1.21865	1.23188	1.29486	1.32712	1.38061	1.41142	1.43102	1.41787	1.3966	1.31848	1.25756	1.23582	1.24075	1.30437	1.37145	1.44795	1.47341	1.45531	1.42093	1.41742	1.54224	1.6444	1.55167	1.37147	1.1782	0.83903
		62	NaN	NaN	NaN	NaN	NaN	NaN	NaN	NaN	NaN	NaN	NaN	NaN	NaN	NaN	NaN	NaN	NaN	NaN	NaN	NaN	NaN	NaN	NaN	NaN	NaN	NaN	NaN	NaN	NaN	NaN	NaN	NaN	NaN	NaN	NaN	NaN	NaN	NaN	NaN	NaN	NaN	NaN	NaN	NaN	0.190578	0.300117	0.42093
		63	1.44436	1.40621	1.37241	1.34718	1.35917	1.359	1.39319	1.44027	1.44663	1.40797	1.39721	1.41053	1.37827	1.39687	1.41679	1.43069	1.30464	1.13118	0.931263	0.71876	0.529257	NaN	0.502988	0.546343	0.598378	0.676111	0.737419	0.743516	0.756975	0.773455	0.807882	0.827955	0.87613	0.912121	0.941474	0.936176	0.943625	0.947239	0.944023	0.952752	0.969645	0.984611	0.974572	0.982777	0.971841	0.955479	0.947961
		64	NaN	NaN	NaN	NaN	NaN	NaN	NaN	NaN	NaN	NaN	NaN	NaN	NaN	NaN	NaN	NaN	NaN	NaN	NaN	NaN	NaN	NaN	NaN	NaN	0.258969	0.363384	0.425876	0.494511	0.537247	0.541241	0.551525	0.566506	0.571955	0.604714	0.622796	0.632346	0.65004	0.654234	0.631334	0.635279	0.64209	0.640303	0.654231	0.705179	0.730512	NaN	NaN
		65	1.43931	1.48392	1.47357	1.41829	1.32464	1.21683	1.20624	1.27591	1.40732	1.52835	1.62399	1.66512	1.69386	1.66687	1.63909	1.5868	1.50429	1.44265	1.35781	1.25585	1.21629	1.0482	0.873117	0.753354	0.663128	0.583221	0.682081	0.754563	0.813554	0.847324	0.919454	0.922646	0.869586	0.80765	0.77462	0.679911	0.612954	0.604657	0.606357	0.583906	0.568846	0.60354	0.642218	0.688099	0.742162	0.782439	0.795422
		66	NaN	NaN	NaN	1.47612	1.52797	1.54477	1.55927	1.57559	1.50195	1.38871	1.34862	1.29257	1.09365	0.926761	0.749461	0.635703	0.528466	NaN	NaN	0.546594	0.622756	0.734503	0.739158	0.759604	0.762606	0.755582	0.777691	0.814653	0.819566	0.840409	0.85346	0.829704	0.801764	0.781042	0.768348	0.770524	0.764581	0.758157	0.752815	0.742094	0.723101	0.704958	0.693115	0.688283	0.683988	0.696745	0.735643
		67	NaN	NaN	NaN	NaN	NaN	NaN	1.54512	1.53423	1.5436	1.51949	1.46461	1.45113	1.3948	1.3451	1.31521	1.31263	1.27608	1.30507	1.30024	1.32389	1.33583	1.37583	1.1815	1.02695	0.880798	0.759328	NaN	NaN	0.6033	0.649597	0.694898	0.727144	0.749342	NaN	NaN	NaN	NaN	NaN	NaN	0.774321	NaN	0.798023	0.798786	0.791777	0.793455	0.817413	0.854126
		68	NaN	NaN	NaN	NaN	NaN	NaN	NaN	NaN	NaN	NaN	NaN	0.890281	0.912389	0.924631	0.92384	0.924597	0.891705	0.900098	0.88202	0.879198	0.882857	0.93288	1.01598	1.10879	1.13308	1.16282	NaN	NaN	NaN	NaN	NaN	NaN	NaN	NaN	NaN	NaN	1.15427	1.08956	NaN	1.01264	NaN	NaN	NaN	NaN	NaN	NaN	1.0159
		69	1.43704	1.40791	1.38998	1.4169	1.43701	1.522	1.55007	1.58715	1.56799	1.52842	1.44712	1.42828	1.25042	1.0488	0.844166	0.705361	0.571935	NaN	0.564752	0.577497	0.596697	0.595251	0.56554	0.542466	0.533024	0.534526	0.539465	0.547436	0.543727	0.551327	0.546798	0.547145	0.545581	0.546714	0.541372	0.540524	0.533121	0.532576	0.546303	0.573566	0.60615	0.659168	0.722371	0.771543	0.799902	0.814217	0.799743
		70	1.35721	1.31961	1.31823	1.26136	1.15038	1.1252	1.1421	1.16268	1.18836	1.28383	1.35003	1.41296	1.46472	1.48384	1.48764	1.50386	1.47626	1.46367	1.46914	1.50496	1.50736	1.55515	1.58415	1.64177	1.65815	1.6665	1.45098	1.21097	0.995603	0.790411	0.607914	0.624393	0.654401	0.649697	0.662123	0.662435	0.676021	0.711375	0.73703	0.750771	0.756358	0.768916	0.807471	0.814586	0.822313	0.835568	0.846931
		71	0.86908	0.901118	0.900541	0.926217	0.992332	1.04961	1.06369	1.09247	1.13571	1.16147	1.17279	1.2105	1.25292	1.286	1.31989	1.3682	1.38442	1.41564	1.42472	1.39486	1.38657	1.39112	1.34045	1.2784	1.22118	1.12798	0.912935	0.729701	0.64721	0.577484	NaN	NaN	NaN	NaN	NaN	0.524508	0.612534	0.693824	NaN	0.712967	0.72977	0.752999	0.76234	0.77353	0.781506	0.788912	NaN
		72	NaN	NaN	NaN	NaN	NaN	NaN	NaN	NaN	NaN	NaN	NaN	NaN	NaN	NaN	NaN	NaN	NaN	0.372277	NaN	0.444847	0.478023	0.513239	0.539405	0.546336	0.549328	0.556328	0.569151	0.57045	0.583246	0.617138	0.63855	0.642497	0.666365	0.691249	0.699789	0.698414	0.703133	0.699794	0.709468	0.715114	0.727384	0.741592	0.759157	0.755347	0.750106	0.759435	0.770069
		73	1.9462	1.91193	1.91762	1.98159	2.0429	2.00034	1.94894	1.98292	1.9264	1.8812	1.86232	1.84386	1.77435	1.76817	1.7289	1.49998	1.23454	0.938949	0.703787	0.521301	NaN	NaN	NaN	NaN	0.53836	NaN	0.644226	0.746403	0.788044	NaN	NaN	NaN	NaN	NaN	NaN	0.806873	0.810576	0.808997	0.824759	0.834273	0.851027	0.89798	NaN	NaN	0.903498	0.920716	0.945154
		74	0.996455	1.00195	1.02167	1.02282	1.02134	1.03521	1.0308	1.01184	1.02087	1.02268	0.998527	1.0226	1.02004	1.0133	1.02561	1.04353	1.02458	1.02326	1.03652	1.02906	1.01525	1.00616	1.0026	0.995804	0.99276	0.985162	0.985603	1.00477	0.999445	0.995336	1.00161	1.02138	1.00866	1.00586	1.03102	1.03775	1.01625	1.06121	1.08641	1.07369	1.07254	1.0829	1.0287	1.00714	0.99013	0.987602	0.991424
		75	1.17922	1.22308	1.27469	1.30581	1.31905	1.30376	1.26691	1.19503	1.11592	1.10106	1.04792	1.01743	1.02121	1.02776	0.861875	0.741283	0.593847	0.433652	0.309925	0.33162	NaN	NaN	NaN	NaN	0.371822	0.423218	0.483494	0.52167	0.553583	0.569401	0.582417	0.598949	0.611366	0.636117	0.653811	0.680661	0.701785	0.711155	0.69666	0.702794	0.703913	0.690298	0.692799	0.712948	0.721409	0.710312	0.696988
		76	1.03152	1.08621	1.16823	1.22488	1.25842	1.27747	1.26857	1.2383	1.23804	1.25991	1.29867	1.31778	1.32845	1.36133	1.37305	1.39333	1.3924	1.40711	1.38066	1.17568	0.951356	0.749802	0.573923	0.434279	NaN	NaN	NaN	NaN	NaN	NaN	NaN	NaN	NaN	0.458321	0.493396	0.537949	0.57423	0.608858	0.661939	0.705491	0.741312	0.736509	0.701601	0.6669	0.625476	0.598414	NaN
		77	NaN	NaN	NaN	NaN	NaN	NaN	NaN	NaN	NaN	0.3549	NaN	NaN	NaN	NaN	NaN	NaN	NaN	0.541095	NaN	0.581919	0.627551	0.617583	0.630927	0.691961	0.752316	NaN	NaN	NaN	NaN	NaN	NaN	NaN	NaN	NaN	NaN	NaN	NaN	NaN	NaN	NaN	NaN	NaN	NaN	NaN	NaN	NaN	NaN
		78	1.21798	1.15253	1.06396	0.966305	0.86814	0.866748	0.89924	0.963442	1.04391	1.13883	1.19745	1.22203	1.23105	1.21231	1.20818	1.20947	1.04791	0.867277	0.720573	0.54813	NaN	0.404153	0.456673	0.520389	0.572172	0.58465	0.589285	0.601001	0.609855	NaN	0.60775	0.635897	0.630134	0.597078	0.572859	0.562831	0.563021	0.572515	0.581012	0.600888	0.63936	0.691144	0.726285	0.747365	0.750543	0.748363	0.721212
		79	0.965916	0.962317	0.960935	0.952256	0.939133	0.933534	0.934997	0.945939	0.962537	0.970525	0.970319	0.966975	0.950711	0.937893	0.94421	0.953064	0.962307	0.98055	0.986251	0.987419	0.985159	1.00157	1.01541	1.02127	1.02737	1.03973	1.02528	1.00449	0.994836	0.985181	0.967299	0.972341	0.975239	0.97953	0.98101	0.991644	0.985841	0.987702	0.99566	0.994684	0.987922	0.986119	0.977594	0.97165	0.970672	0.975999	0.976717
		80	0.932263	0.994431	1.02013	1.06745	1.11183	1.15765	1.15468	1.14772	1.13393	1.12708	1.13599	1.18627	1.29059	1.39248	1.42369	1.41176	1.37137	1.28456	1.242	1.26636	1.28905	1.34942	1.4449	1.47922	1.51587	1.59576	1.60345	1.6018	1.62959	1.65816	1.65568	1.70279	1.70666	1.71232	1.68626	1.63914	1.61558	1.60588	1.55636	1.51882	1.5035	1.4221	1.39019	1.4425	1.43698	1.41	1.23652
		81	1.52197	1.53849	1.53156	1.50144	1.47388	1.45527	1.44288	1.42335	1.4116	1.36067	1.29196	1.27649	1.2884	1.28964	1.33493	1.40209	1.41606	1.40207	1.40353	1.40197	1.37895	1.36057	1.36866	1.38428	1.40745	1.41884	1.43233	1.46765	1.4756	1.50914	1.47403	1.25469	1.02462	0.841135	0.674141	NaN	0.587796	0.679098	0.743352	0.781283	0.761772	0.747351	0.741586	0.744681	0.749691	0.771255	0.781762
		82	NaN	NaN	NaN	NaN	NaN	NaN	NaN	NaN	NaN	NaN	NaN	NaN	NaN	NaN	NaN	NaN	1.02916	1.05342	1.05967	1.08716	NaN	NaN	NaN	NaN	NaN	NaN	NaN	NaN	NaN	NaN	NaN	NaN	NaN	NaN	NaN	NaN	NaN	NaN	NaN	NaN	NaN	NaN	NaN	NaN	NaN	NaN	NaN
		83	NaN	NaN	NaN	NaN	NaN	NaN	NaN	NaN	NaN	NaN	NaN	NaN	NaN	NaN	NaN	NaN	NaN	NaN	NaN	1.20507	0.539076	0.442219	0.346116	0.4654	0.573261	0.674338	0.74608	0.74242	0.726273	0.724551	0.718518	0.717909	0.721854	0.726425	0.7494	0.762028	0.794661	0.820506	0.850867	0.861077	0.875161	0.866357	0.869992	0.864096	0.857687	0.854309	0.854095
		84	NaN	NaN	NaN	NaN	NaN	NaN	NaN	NaN	NaN	NaN	NaN	NaN	NaN	NaN	NaN	NaN	NaN	NaN	NaN	NaN	NaN	NaN	NaN	NaN	NaN	NaN	NaN	0.789663	0.958887	NaN	NaN	NaN	NaN	NaN	NaN	NaN	NaN	NaN	NaN	NaN	NaN	NaN	NaN	NaN	NaN	NaN	NaN
		85	NaN	NaN	NaN	NaN	NaN	NaN	NaN	NaN	NaN	NaN	NaN	NaN	NaN	NaN	NaN	NaN	NaN	NaN	NaN	NaN	NaN	NaN	NaN	NaN	NaN	NaN	NaN	NaN	1.37979	1.43728	1.45672	1.49696	1.56073	1.62031	1.68668	1.70707	1.68749	1.60066	1.5314	1.44765	1.39863	1.3729	1.40812	1.41372	1.39732	1.245	1.12827
		86	0.945054	0.923569	0.912991	0.913699	0.984393	1.05291	1.15633	1.24145	1.26541	1.21911	1.18077	1.11302	1.07979	1.07834	1.10597	1.10924	1.12415	1.10975	1.11069	1.1373	1.14321	1.14621	1.17761	1.04074	0.91171	0.832174	0.740458	0.614073	NaN	0.627748	0.599856	0.57224	0.540281	0.523626	0.533023	0.545073	0.580073	0.61532	0.660077	0.707963	0.760686	0.775522	0.807025	0.839731	0.83823	0.827062	0.834042
		87	NaN	NaN	NaN	NaN	NaN	NaN	NaN	NaN	NaN	NaN	NaN	NaN	NaN	1.53642	1.69264	1.77132	1.86596	1.82832	1.8708	1.85085	1.78501	1.71027	1.70678	1.65011	1.57441	1.51967	1.49071	1.49735	1.40812	1.45913	1.4856	1.47295	1.20915	1.02182	0.757213	0.669453	0.572419	NaN	NaN	NaN	NaN	NaN	0.687041	0.814611	0.943259	0.921679	NaN
		88	NaN	NaN	NaN	NaN	NaN	NaN	NaN	NaN	NaN	NaN	NaN	NaN	NaN	NaN	NaN	NaN	NaN	NaN	NaN	NaN	NaN	NaN	NaN	NaN	NaN	NaN	NaN	NaN	NaN	0.899892	0.623673	0.580677	0.54396	0.599953	0.628444	0.717951	0.738331	0.748198	0.743479	0.737746	0.727066	0.693719	0.636438	0.579135	0.534592	0.487259	0.480401
		89	1.07087	1.18502	1.23493	1.30917	1.37589	1.4318	1.45594	1.48609	1.50795	1.54277	1.553	1.55016	1.56044	1.57676	1.45966	1.23581	1.01213	0.755674	0.506311	0.396976	0.428064	0.471593	0.515328	0.532715	0.528131	0.514317	0.514938	0.526158	0.533207	0.551564	0.568876	0.564584	0.562572	0.560013	0.551213	0.537704	0.530214	0.525579	0.544611	0.565559	0.594838	0.627099	0.649366	0.64881	0.647681	0.645268	0.635001
		90	0.930637	0.954939	1.00543	1.02152	1.03609	1.03337	1.01727	0.950013	0.948597	0.947675	0.965891	0.989208	1.00488	0.996753	0.976679	0.964634	0.984798	0.955959	0.982425	0.981642	0.999439	0.958492	1.01954	1.02067	1.04372	1.062	NaN	1.04754	NaN	1.02423	1.01744	1.00241	0.973468	1.00157	0.972026	0.948824	0.940095	NaN	NaN	NaN	NaN	NaN	NaN	NaN	NaN	NaN	NaN
		91	1.1224	1.1136	1.16583	1.20442	1.23427	1.22998	1.25632	1.2431	1.26717	1.29275	1.33478	1.33546	1.34281	1.38443	1.41003	1.43547	1.44698	1.4011	1.3174	1.30342	1.2368	1.2157	1.23483	1.24331	1.2311	1.29444	1.3604	1.44805	1.59803	1.72443	1.77348	1.77063	1.74303	1.63999	1.54132	1.49969	1.52306	1.54766	1.60207	1.65102	1.68379	1.74986	1.6816	1.40446	1.12215	0.823993	0.564507
		92	1.40942	1.37632	1.32646	1.3767	1.42645	1.52231	1.66064	1.81183	1.9601	2.01998	2.09413	2.06168	2.02935	1.94446	1.99862	2.03424	2.18107	2.35698	2.5872	2.29194	1.9867	1.53247	1.10513	0.656016	0.666696	0.641139	0.688683	0.672528	0.68541	0.70229	0.724796	0.736707	0.752006	0.74724	0.747114	0.752177	0.771191	0.778519	0.78178	0.778065	0.77513	0.782232	0.802335	0.848718	0.894121	0.928653	0.976036
		93	0.965319	1.00817	1.06544	1.13114	1.19855	1.26014	1.30793	1.35183	1.35051	1.35504	1.34729	1.34994	1.34726	1.37937	1.37766	1.38064	1.39665	1.21202	0.979196	0.741371	0.496534	0.249966	0.220985	0.252419	0.287422	0.331343	0.364987	0.389869	0.393457	0.405346	0.415046	0.430787	0.448586	0.479357	0.514635	0.567857	0.623912	0.654435	0.66724	0.675142	0.674714	0.666003	0.673185	0.681802	0.68945	0.690443	0.688122
		94	0.841911	0.840666	0.864931	0.882004	0.885871	0.886268	0.866993	0.870387	0.90427	0.929879	0.959585	1.00773	1.02019	0.980424	0.96985	0.98274	1.00093	1.01608	1.05733	1.07277	1.09546	1.10143	0.946053	0.767324	0.580658	0.378404	0.210303	0.223235	0.248809	0.271746	0.308535	0.319851	0.321691	0.333713	0.376201	0.406705	0.429265	0.423314	0.42656	0.433769	0.431895	0.445055	0.484905	0.516668	0.544105	0.569113	0.56995
		95	1.04842	1.054	1.0822	1.08569	1.06591	1.06302	1.09161	1.11471	1.16398	1.25516	1.30642	1.32503	1.33125	1.33677	1.3077	1.2781	1.38375	1.48631	1.55442	1.66724	1.72188	1.62985	1.54782	1.499	1.36869	1.3334	1.27815	1.19595	1.10028	1.06059	0.987606	1.00488	1.05094	1.1021	1.17905	1.23959	1.30535	1.35539	1.43416	1.43682	1.34171	1.11426	0.888119	0.702262	0.556713	NaN	NaN
		96	1.33473	1.32398	1.35308	1.40084	1.50068	1.60916	1.68606	1.69613	1.71531	1.70673	1.68372	1.64945	1.6995	1.65332	1.62649	1.58534	1.53974	1.43034	1.43775	1.51148	1.55757	1.46616	1.32477	1.10915	0.854377	0.707279	NaN	0.72623	0.806581	0.932409	1.01619	1.04252	1.02554	1.01556	0.987956	0.955871	0.949705	1.00132	1.06365	1.09046	1.12135	1.1486	1.16176	1.1354	1.14929	1.15981	1.17048
		97	1.32363	1.29635	1.30123	1.30891	1.30664	1.32383	1.32587	1.303	1.29189	1.31266	1.38657	1.41069	1.45723	1.49928	1.54946	1.55985	1.52122	1.43882	1.33826	1.2164	1.10203	1.11913	1.18721	1.3357	1.39487	1.45204	1.51547	1.5395	1.54436	1.60781	1.68856	1.72141	1.75186	1.72023	1.64416	1.51814	1.43433	1.37866	1.18317	0.981475	0.813612	0.62031	0.414207	0.39599	0.446832	NaN	NaN
		98	NaN	NaN	NaN	NaN	NaN	NaN	NaN	NaN	NaN	NaN	NaN	NaN	NaN	NaN	NaN	NaN	NaN	NaN	NaN	NaN	NaN	NaN	NaN	NaN	NaN	NaN	NaN	NaN	NaN	NaN	NaN	NaN	NaN	NaN	NaN	NaN	NaN	NaN	NaN	NaN	NaN	NaN	NaN	NaN	NaN	NaN	NaN
		99	1.16089	1.1883	1.28845	1.38918	1.39217	1.34979	1.2501	1.12847	1.05007	1.01619	1.01789	1.09917	1.18117	1.15274	1.07358	1.00487	0.960557	0.956243	1.03519	1.14505	1.19482	1.16615	1.14189	1.10406	0.914847	0.776598	0.680885	0.595118	0.468079	NaN	NaN	0.47498	0.491537	0.514139	0.48279	0.466426	0.485819	0.503752	0.522277	0.55969	0.602188	0.645414	0.696781	0.757372	0.833171	0.874016	0.897485
		100	NaN	NaN	NaN	NaN	NaN	NaN	NaN	NaN	NaN	NaN	NaN	NaN	NaN	NaN	NaN	0.331209	0.370816	0.453759	0.516256	0.564351	0.591363	0.58817	0.596709	0.571546	0.559431	0.553337	0.551703	0.530578	0.534693	0.525357	0.497381	0.469896	0.481622	0.501445	0.556927	0.594188	0.642533	0.653876	0.647735	0.64518	0.66947	0.672152	0.699578	0.734327	0.733186	0.765489	0.798288
		101	NaN	NaN	NaN	NaN	NaN	NaN	NaN	NaN	NaN	NaN	NaN	NaN	NaN	NaN	NaN	NaN	NaN	NaN	NaN	NaN	NaN	NaN	NaN	NaN	NaN	NaN	NaN	NaN	NaN	NaN	NaN	NaN	NaN	NaN	NaN	0.349877	0.446039	NaN	NaN	NaN	NaN	NaN	NaN	0.530821	0.606378	0.713067	0.73236
		102	1.15433	1.16833	1.19962	1.2574	1.32225	1.40865	1.47368	1.4793	1.44936	1.45113	1.44016	1.497	1.4868	1.57049	1.54731	1.49144	1.42299	1.40523	1.34637	1.34705	1.34548	1.26148	1.22479	1.17363	1.13975	1.18864	1.28865	1.14257	0.988321	0.940224	0.831725	NaN	NaN	NaN	NaN	NaN	NaN	NaN	NaN	0.746673	NaN	NaN	NaN	NaN	NaN	NaN	0.882441
		103	0.96274	0.951119	0.97701	1.00385	1.05281	1.10585	1.16235	1.29902	1.51133	1.70546	1.88692	2.12049	2.22208	2.21202	2.22977	2.25488	2.20378	2.188	2.24612	2.22673	2.24645	2.25852	2.22094	2.13994	2.09367	2.03144	1.9911	1.97381	1.94295	1.92786	1.90538	1.57726	1.27056	0.972415	0.724802	0.469895	0.526086	0.558032	0.607254	0.618936	0.633335	0.672001	0.742131	0.747868	0.76246	0.78982	0.804714
		104	NaN	NaN	NaN	NaN	NaN	NaN	NaN	NaN	NaN	NaN	NaN	NaN	NaN	NaN	NaN	NaN	NaN	NaN	NaN	NaN	NaN	NaN	NaN	0.620054	0.494813	NaN	0.544904	0.546329	0.605082	NaN	0.652547	0.676831	0.701497	0.746014	0.769446	0.796851	0.808223	0.831423	0.830668	0.859876	0.872163	0.891267	NaN	NaN	NaN	NaN	NaN
		105	1.22953	1.24641	1.27625	1.30278	1.36513	1.36812	1.35757	1.35416	1.34819	1.29531	1.27868	1.26231	1.07476	0.915582	0.709175	0.568489	0.443732	NaN	0.491584	0.526676	0.634969	0.677712	0.708211	0.738326	0.764344	0.768603	0.776091	0.775883	0.762739	0.752599	0.76361	0.773459	0.779292	0.809564	0.835502	0.868901	0.894386	0.91286	0.934673	0.944598	0.943828	0.960663	0.99795	1.01059	1.01928	1.0024	0.978093
		106	1.18219	1.13533	1.17027	1.1803	1.21365	1.19232	1.24433	1.19466	1.12301	1.04049	1.09399	1.0571	1.17743	1.28109	1.28012	1.19115	1.16284	1.06341	1.00249	1.03309	1.091	1.10006	1.10527	1.11989	1.11651	1.08757	1.10266	1.11353	1.07011	1.065	1.09339	1.09193	1.08979	1.13944	1.12337	1.10958	1.14517	1.18368	1.16542	1.16488	1.10895	1.12224	1.09974	1.08592	1.04039	1.03471	0.939469
		107	1.2922	1.28393	1.31668	1.35073	1.37689	1.36039	1.35188	1.33007	1.30805	1.25863	1.26617	1.30449	1.31519	1.30831	1.30251	1.31825	1.28542	1.27447	1.28603	1.27064	1.23141	1.21719	1.16256	1.08776	1.1311	1.0552	0.927437	0.829168	0.738041	0.580781	NaN	NaN	0.543922	0.587462	0.634928	0.67713	0.69953	0.72916	0.725764	0.723696	0.732041	0.745066	0.750238	0.773999	0.806136	0.822954	0.838671
		108	0.900751	1.03814	1.22983	1.36531	1.32558	1.32186	1.30056	1.2169	1.1671	1.15375	1.18453	1.12797	1.04404	0.969387	0.939055	0.910578	0.972998	1.12506	1.19826	1.31243	1.51542	1.59984	1.5123	1.47015	1.48945	1.39354	1.1908	1.08049	0.973917	0.760832	0.542057	NaN	0.521886	0.513551	0.508975	0.515654	0.533128	0.520212	0.481288	0.463705	0.457593	0.470596	0.474705	0.504013	0.535991	0.557443	0.5953
		109	NaN	NaN	NaN	NaN	NaN	NaN	NaN	NaN	NaN	NaN	NaN	NaN	NaN	NaN	NaN	NaN	NaN	NaN	NaN	NaN	NaN	NaN	NaN	NaN	NaN	NaN	NaN	NaN	NaN	NaN	NaN	NaN	NaN	NaN	NaN	NaN	NaN	NaN	NaN	NaN	NaN	NaN	NaN	NaN	NaN	0.675237	0.758733
		110	1.77254	1.8926	1.92755	1.96219	1.91821	1.85394	1.79622	1.79053	1.75022	1.7951	1.73315	1.66527	1.57992	1.53485	1.47077	1.28001	1.0207	0.758397	0.512807	0.276377	0.257549	0.349027	0.44406	0.525546	0.601759	0.64156	0.638264	0.673134	0.706254	0.748826	0.786146	0.827322	0.833748	0.83607	0.83159	0.85185	0.877618	0.894952	0.930401	0.971066	1.0068	1.02062	1.04773	1.06527	1.07179	1.06076	1.05404
		111	1.34724	1.37256	1.29949	1.26098	1.24069	1.20192	1.15932	1.36674	1.3821	1.50506	1.58142	1.62232	1.36686	1.23546	0.96899	0.739506	0.530064	0.416264	0.351352	0.347159	NaN	0.404736	0.498558	0.570121	0.599398	0.611873	0.617461	0.633204	0.683241	0.735219	0.774951	0.817873	0.822195	0.825765	0.842211	0.881451	0.909397	0.932585	0.956448	0.973053	0.970242	0.973116	0.985019	0.991648	0.990584	0.998189	1.01101
		112	1.17922	1.22308	1.27469	1.30581	1.31905	1.30376	1.26691	1.19503	1.11592	1.10106	1.04792	1.01743	1.02121	1.02776	0.861875	0.741283	0.593847	0.433652	0.328869	0.350026	NaN	NaN	NaN	0.377808	0.418707	0.443065	0.432038	0.449064	0.474267	0.511296	0.572222	0.630056	0.659094	0.690363	0.704613	0.703001	0.706703	0.740615	0.755026	0.758312	0.749375	0.731154	0.7018	0.689336	0.688014	0.706133	0.738142
		113	1.00183	1.15735	1.27392	1.28482	1.26732	1.25505	1.23551	1.207	1.20611	1.27166	1.31874	1.3619	1.3946	1.40675	1.38638	1.42161	1.44004	1.46332	1.48935	1.26607	1.04608	0.818341	0.638087	0.483879	NaN	0.572	0.65592	0.731265	0.767314	0.765296	0.761516	0.748204	0.75702	0.760892	0.769358	0.786203	0.801514	0.804777	0.811018	0.804479	0.801203	0.807289	0.809779	0.79561	0.78436	0.786911	0.791303
		114	1.34016	1.23594	1.18132	1.15681	1.10684	1.10868	1.19484	1.27701	1.30589	1.3628	1.40587	1.39935	1.36537	1.35626	1.3882	1.44545	1.53395	1.6146	1.68618	1.67662	1.69885	1.71151	1.72886	1.76177	1.85749	1.91768	1.97435	1.98383	1.99137	1.9764	1.92698	1.82597	1.76067	1.69273	1.63207	1.62868	1.53038	1.30351	1.04447	0.771633	0.511626	0.43326	0.474871	0.548703	0.600801	0.628333	0.609067
		115	0.898221	0.887107	0.937723	0.968389	1.05071	1.12772	1.21134	1.24979	1.2484	1.19713	1.17716	1.18379	1.16271	1.23924	1.33731	1.36553	1.33323	1.35006	1.37648	1.44307	1.5966	1.7144	1.80481	1.83501	1.84542	1.77958	1.7548	1.73595	1.71355	1.70393	1.68655	1.68551	1.68463	1.69141	1.65944	1.67858	1.67971	1.67299	1.60425	1.41417	1.18695	0.978771	0.794772	NaN	0.649943	0.656337	0.657772
		116	1.35342	1.40259	1.44207	1.4754	1.44578	1.40346	1.37313	1.34321	1.28263	1.29642	1.30299	1.31866	1.33686	1.39625	1.41185	1.39728	1.35211	1.11004	0.893636	0.69327	0.545765	NaN	0.426321	0.482415	0.519071	0.569183	0.595083	0.591336	0.602089	0.599058	0.611455	0.599186	0.607818	0.627702	0.641139	0.638525	0.649363	0.655432	0.664401	0.683116	0.694104	0.720211	0.749249	0.773887	0.787533	0.800222	0.822534
		117	0.853899	0.835033	0.839054	0.834095	0.854208	0.857533	0.890634	0.887402	0.887023	0.867479	0.877463	0.891874	0.887807	0.787729	0.673513	0.577707	0.485011	NaN	0.422191	0.461945	0.501302	0.495505	0.483024	0.459145	0.442215	0.451735	0.455114	0.449282	0.455915	0.472876	0.479507	0.520411	0.572286	0.612011	0.640192	0.674398	0.680714	0.679129	0.69123	0.702033	0.707018	0.700276	0.680809	0.664972	0.659983	0.669745	0.69944
		118	1.01302	1.09083	1.1539	1.23231	1.25736	1.28677	1.32164	1.34124	1.35651	1.3814	1.40865	1.4064	1.38981	1.36107	1.32631	1.30058	1.30712	1.32309	1.33093	1.3144	1.30106	1.27095	1.27836	1.32467	1.40781	1.46395	1.527	1.59565	1.67998	1.72586	1.77106	1.8205	1.82014	1.76304	1.72075	1.70372	1.63194	1.56573	1.48482	1.33291	1.12587	0.943688	0.811535	0.745208	NaN	NaN	0.74504
		119	0.86092	0.884663	0.927152	0.927676	1.00524	1.05024	1.09604	1.08636	1.08543	1.05035	0.940447	0.886692	0.9114	0.948195	0.930005	0.964463	0.977629	0.962737	0.956936	1.01937	1.07327	1.12095	1.22651	1.22751	1.09497	0.909876	0.781434	0.601588	0.455487	0.38742	0.408741	NaN	0.398062	0.399852	0.46378	0.532142	0.610017	0.654581	0.672231	0.688403	0.695031	0.669596	0.698806	0.746116	0.774346	0.812911	0.847118
		120	0.923632	0.956586	0.973239	1.0433	1.07478	1.13668	1.19609	1.22167	1.21675	1.21877	1.17031	1.12745	1.11748	1.12913	1.15076	1.22099	1.2721	1.32068	1.33833	1.29007	1.23308	1.16099	0.959218	0.778014	0.63263	0.492907	NaN	0.429699	0.476196	0.480093	0.524053	0.563729	0.579129	0.600379	0.663129	0.689925	0.729037	0.76358	0.797497	0.78901	0.788484	0.779122	0.785575	0.779316	0.771247	0.783272	0.812617
		121	1.33103	1.32562	1.32885	1.36845	1.424	1.43244	1.44859	1.45853	1.47375	1.47417	1.46135	1.45486	1.47195	1.46845	1.49313	1.54088	1.56878	1.58889	1.60995	1.60684	1.61948	1.66141	1.67071	1.66837	1.6617	1.65145	1.64727	1.66521	1.6712	1.71017	1.72922	1.71788	1.67743	1.64799	1.6047	1.59417	1.57369	1.57788	1.58951	1.60908	1.6356	1.66607	1.71389	1.73891	1.78532	1.83345	1.62609
		122	0.814197	0.786577	0.796559	0.793853	0.786904	0.817234	0.867857	0.901901	0.952028	0.964001	0.978826	1.02565	1.07607	1.13389	1.16524	1.17527	1.14816	1.10815	1.05419	1.03535	1.02789	1.02277	1.03984	1.06216	1.11106	1.20674	1.33934	1.45638	1.60585	1.68281	1.74817	1.76506	1.77397	1.74587	1.75604	1.73018	1.71223	1.64816	1.61729	1.61658	1.35868	1.12551	0.916422	0.661752	0.406449	0.402006	0.418355
		123	0.937368	0.977014	0.954323	0.936815	0.872232	0.841847	0.795715	0.767545	0.751109	0.767286	0.802161	0.806567	0.860718	0.901879	0.926001	0.951917	0.95864	0.938938	0.936569	0.946818	0.982198	1.05887	1.10783	1.14864	1.15973	1.12049	1.08908	1.08691	1.0701	1.08931	1.10697	1.01486	0.857191	0.695781	0.515533	0.341562	0.277519	0.277893	0.287515	NaN	0.294436	0.316809	0.353234	0.390952	0.455002	0.508663	0.561655
		124	1.39642	1.44775	1.4716	1.45103	1.4303	1.37877	1.32052	1.26772	1.25623	1.223	1.2376	1.25528	1.28808	1.29858	1.3662	1.39111	1.40946	1.39606	1.44085	1.4687	1.50261	1.57646	1.6206	1.60332	1.57199	1.58018	1.5478	1.49295	1.45651	1.47642	1.46306	1.4878	1.51535	1.54684	1.527	1.27265	1.03981	0.838025	0.689004	0.552887	NaN	0.646555	0.710827	0.773429	0.772769	0.754298	0.743925
		125	NaN	NaN	NaN	NaN	NaN	NaN	NaN	NaN	NaN	NaN	NaN	NaN	NaN	NaN	NaN	NaN	NaN	NaN	NaN	NaN	NaN	NaN	NaN	NaN	NaN	NaN	NaN	NaN	NaN	NaN	NaN	NaN	NaN	NaN	NaN	0.230917	0.272182	0.357985	0.475201	NaN	NaN	NaN	0.579857	0.674475	0.773141	0.797558	0.831623
		126	1.59116	1.60903	1.67889	1.74435	1.75351	1.81659	1.85238	1.75368	1.60451	1.47567	1.36202	1.22921	1.19927	1.23327	1.22508	1.20782	1.20562	1.19739	1.18286	1.16814	1.18313	1.19139	1.19691	1.06524	0.899556	0.719274	0.559748	0.37305	0.390044	0.449802	0.508859	0.563307	0.642055	0.642651	0.665541	0.70185	0.733971	0.7516	0.785489	0.801587	0.798231	NaN	NaN	0.787933	0.762608	0.724422	0.713962
		127	NaN	NaN	NaN	NaN	NaN	NaN	NaN	NaN	NaN	NaN	NaN	NaN	NaN	NaN	NaN	NaN	NaN	NaN	NaN	NaN	NaN	NaN	NaN	NaN	NaN	NaN	NaN	NaN	NaN	NaN	NaN	NaN	NaN	NaN	NaN	0.24326	0.389155	0.384059	0.401912	0.403707	NaN	NaN	0.406065	0.428858	0.489701	0.562194	0.638409
		128	NaN	NaN	NaN	NaN	NaN	NaN	NaN	NaN	NaN	NaN	NaN	NaN	NaN	NaN	NaN	NaN	NaN	NaN	NaN	NaN	NaN	NaN	NaN	NaN	NaN	NaN	NaN	NaN	NaN	NaN	NaN	NaN	NaN	NaN	NaN	NaN	NaN	NaN	0.533543	0.674369	0.766253	0.844589	0.909532	0.937861	0.954335	0.973086	0.988534
		129	1.5012	1.60256	1.67364	1.69492	1.70042	1.69135	1.65955	1.62729	1.61743	1.61737	1.61892	1.61512	1.64476	1.64703	1.66699	1.7473	1.91767	2.08622	1.90978	1.62698	1.28599	0.8488	0.403405	0.350535	0.423947	0.509355	0.590986	0.665365	0.711013	0.706037	0.673259	0.645982	0.619594	0.597035	0.581736	0.579065	0.593958	0.612324	0.628953	0.630573	0.638825	0.640406	0.631583	0.630824	0.633736	0.616815	0.62211
		130	1.6739	1.70017	1.7212	1.71137	1.73413	1.70389	1.64555	1.58828	1.59189	1.59167	1.58545	1.62604	1.62626	1.58958	1.3433	1.11778	0.870873	0.624155	0.364706	0.412106	0.470215	NaN	NaN	NaN	NaN	NaN	NaN	NaN	NaN	NaN	0.538221	0.6127	0.702654	0.704763	0.697487	0.701684	0.713341	0.728097	0.738931	0.767508	0.771717	0.783628	0.786748	0.795601	0.786796	0.779772	0.776986
		131	NaN	NaN	NaN	NaN	NaN	NaN	NaN	NaN	NaN	NaN	NaN	NaN	NaN	NaN	NaN	NaN	NaN	NaN	NaN	NaN	NaN	NaN	1.46397	0.927926	0.717957	0.529663	0.487203	0.54572	0.571276	0.643615	0.686727	0.723541	0.736127	0.773725	0.785118	0.771786	0.744618	0.739822	0.729951	0.724625	0.71806	0.721637	0.723453	0.726454	0.743387	0.79852	0.812277
		132	1.40369	1.39491	1.38111	1.36969	1.36464	1.42741	1.45741	1.52969	1.60351	1.64518	1.62032	1.58913	1.54334	1.47506	1.25926	1.01663	0.814929	0.663559	NaN	0.544659	0.591711	0.691168	0.754026	0.758553	0.769548	0.830717	0.882526	NaN	NaN	NaN	NaN	NaN	NaN	0.925566	0.983503	1.01915	0.993372	0.969594	0.934289	0.903869	0.895668	0.876766	0.858597	0.870048	0.872208	0.879679	0.910153
		133	0.904528	0.876623	0.840995	0.850069	0.881471	0.890968	0.897499	0.919366	0.917445	0.951357	1.0222	1.06123	1.12423	1.16458	1.16064	1.14143	1.15503	1.15955	1.17405	1.22532	1.27077	1.31514	1.32555	1.3281	1.31575	1.33783	1.32379	1.34725	1.37218	1.40477	1.40636	1.40622	1.38974	1.36074	1.29915	1.23592	1.18402	1.13302	1.08858	0.95424	0.792234	0.638824	0.489336	0.447578	0.535453	NaN	NaN
		134	1.60253	1.63611	1.66482	1.69292	1.66245	1.5912	1.49471	1.43343	1.33689	1.28201	1.24256	1.19188	1.17649	1.15676	1.12652	1.10729	1.04646	0.981411	0.943971	0.82172	0.679276	0.583877	0.483651	0.363892	0.376049	0.438691	0.494014	0.536854	0.585376	0.61152	0.624544	0.650408	0.71143	0.737238	0.750775	0.7815	0.792932	0.792876	0.801022	0.78725	0.76004	0.75122	0.730704	0.701872	0.697963	0.69382	0.67422
		135	1.30891	1.30687	1.31066	1.30413	1.24156	1.21798	1.2486	1.28571	1.33082	1.44089	1.47676	1.49378	1.54433	1.54967	1.5052	1.35149	1.19513	1.00782	0.84611	NaN	0.716722	0.72269	0.715283	0.714214	0.71833	0.705798	0.713922	0.712625	0.728368	0.744667	0.771398	0.781979	0.801448	0.791441	0.77282	0.737837	0.711743	0.698609	0.693253	0.688553	0.703385	0.710811	0.721022	0.752595	0.804197	0.855044	0.897386
		136	1.15229	1.17095	1.15001	1.12692	1.13191	1.15631	1.18247	1.22447	1.26613	1.29883	1.30789	1.30246	1.33013	1.35971	1.37487	1.38477	1.43735	1.45127	1.45376	1.46901	1.49714	1.47149	1.43112	1.40438	1.41687	1.45754	1.52794	1.60982	1.67806	1.70066	1.68785	1.70723	1.70598	1.65417	1.61653	1.57386	1.54769	1.3539	1.18987	1.00976	0.87612	0.67887	0.693445	0.725333	0.755666	0.736494	0.732531
		137	NaN	NaN	NaN	NaN	NaN	NaN	NaN	NaN	NaN	NaN	1.6256	NaN	1.60803	1.59326	1.53506	1.47253	1.40786	1.33391	1.24481	1.23416	1.28185	1.34638	1.46232	1.56707	1.68255	1.76411	1.7962	1.77959	1.82931	1.85198	1.85076	1.87662	1.91887	1.89972	1.87557	1.89973	1.90671	1.90913	1.90101	1.8213	1.49804	1.22989	0.987091	0.727374	0.511091	0.536139	0.544117
		138	1.25814	1.24758	1.2086	1.14562	1.07757	1.01025	0.984252	0.994705	1.0199	1.06004	1.07526	1.07944	1.04624	0.883688	0.711814	0.528988	0.399336	0.318629	0.372585	0.420515	0.489165	0.517424	0.531377	0.526237	0.533815	0.529823	0.523207	0.51817	0.535338	0.548967	0.568235	0.573246	0.590141	0.605842	0.625873	0.642255	0.659743	0.673795	0.682903	0.6981	0.72032	0.756343	0.782697	0.784565	0.768512	0.753229	0.708286
		139	1.27751	1.32706	1.36333	1.38801	1.43104	1.44382	1.44654	1.47179	1.47741	1.45952	1.4536	1.45756	1.4444	1.41313	1.40677	1.40508	1.4149	1.47745	1.3354	1.16748	0.991113	0.8	0.594784	NaN	0.63036	0.655937	0.689226	0.709906	0.701313	0.700668	0.743633	0.758846	0.776499	0.798872	0.835244	0.793762	0.81202	0.8402	0.889688	0.878396	0.910089	0.90753	0.846469	0.776835	0.744789	0.724208	0.685104
		140	1.26615	1.33319	1.40198	1.41016	1.39353	1.39364	1.42687	1.45516	1.51782	1.60897	1.66349	1.69728	1.69835	1.7238	1.73895	1.77171	1.79265	1.87532	1.86259	1.60861	1.36664	1.1429	0.914877	0.759347	0.866014	0.925464	0.975977	1.0253	1.11171	1.13186	1.16076	1.18179	1.1873	1.17738	1.20818	1.15261	1.14169	1.08979	1.03841	0.953923	0.968865	0.951672	0.961414	0.939538	0.943927	0.941152	0.933027
		141	0.971449	1.01565	1.07477	1.10653	1.08308	1.09571	1.12535	1.1495	1.14967	1.1755	1.20076	1.20817	1.23255	1.24548	1.25152	1.2479	1.2329	1.21634	1.23231	1.24183	1.25401	1.30254	1.32235	1.32476	1.31724	1.32729	1.34126	1.35062	1.35668	1.39752	1.43157	1.41433	1.27326	1.08946	0.865322	0.683704	0.512978	NaN	NaN	0.485769	0.504093	0.538239	0.523148	0.524791	0.517545	0.523547	0.538862
		142	1.34016	1.23594	1.18132	1.15681	1.10684	1.10868	1.19484	1.27701	1.30589	1.3628	1.40587	1.39935	1.36537	1.35626	1.3882	1.44545	1.53395	1.6146	1.68618	1.67662	1.69885	1.71151	1.72886	1.76177	1.85749	1.91768	1.97435	1.98383	1.99137	1.9764	1.92698	1.82597	1.76067	1.69273	1.63207	1.62868	1.53038	1.30351	1.04447	0.771633	0.475487	0.355961	0.397257	0.45617	0.480287	0.502772	0.485178
		143	NaN	NaN	NaN	NaN	NaN	NaN	NaN	NaN	NaN	NaN	NaN	NaN	NaN	NaN	NaN	NaN	NaN	NaN	NaN	NaN	NaN	NaN	NaN	NaN	NaN	NaN	NaN	NaN	NaN	NaN	NaN	NaN	NaN	NaN	NaN	1.89961	1.93981	1.95056	2.01869	2.17367	1.94616	1.69507	1.39906	1.11449	0.753897	NaN	NaN
		144	1.05956	0.982838	0.912414	0.91479	0.953958	1.02736	1.07387	1.10514	1.1758	1.23623	1.25213	1.22637	1.21428	1.16695	1.1223	1.21872	1.33022	1.46285	1.56106	1.63623	1.58374	1.51168	1.44834	1.29794	1.02413	0.777314	0.590705	0.415504	0.330846	NaN	0.409853	0.497909	0.576956	0.611172	0.651574	0.67077	0.686599	0.698924	0.699802	0.689273	0.668898	0.672794	0.66227	0.674244	0.69291	0.72119	0.726681
		145	NaN	NaN	NaN	NaN	NaN	NaN	NaN	NaN	NaN	NaN	NaN	NaN	NaN	NaN	NaN	NaN	NaN	NaN	NaN	NaN	NaN	NaN	NaN	NaN	NaN	NaN	NaN	NaN	NaN	NaN	NaN	NaN	NaN	NaN	NaN	NaN	NaN	NaN	NaN	0.410708	NaN	NaN	NaN	NaN	0.494494	NaN	0.511141
		146	1.23248	1.22896	1.24051	1.23609	1.23685	1.26796	1.30472	1.32952	1.35442	1.38805	1.39714	1.3966	1.40956	1.46799	1.51801	1.55934	1.58235	1.61287	1.60377	1.58323	1.53435	1.51872	1.50332	1.52119	1.52622	1.59849	1.62997	1.61521	1.51737	1.42472	1.33166	1.24833	1.22023	1.28699	1.3135	1.14717	0.996399	0.858203	0.685892	0.521485	0.53187	0.549606	0.536646	0.51346	0.517354	0.516895	0.50101
		147	1.02125	1.0208	1.05079	1.08086	1.16489	1.19402	1.21219	1.2273	1.24526	1.25332	1.2889	1.35244	1.37627	1.32417	1.20648	1.17231	1.11361	1.09854	1.07559	1.12558	1.12441	1.08547	1.07277	1.11372	1.10894	1.09843	1.01238	0.892673	0.765918	0.635998	0.520141	0.555635	0.638935	NaN	0.766661	0.841573	0.911017	0.949337	0.976089	0.938857	0.952694	0.955167	0.920469	0.877136	0.866627	0.86856	0.870421
		148	1.42711	1.33421	1.33675	1.39389	1.48422	1.55001	1.67876	1.70234	1.70631	1.69065	1.69162	1.72544	1.77217	1.7712	1.73451	1.71633	1.68747	1.64719	1.63845	1.70203	1.76765	1.80818	1.83765	1.85339	1.83731	1.78672	1.74639	1.72014	1.6766	1.64428	1.66418	1.70811	1.74324	1.78907	1.80992	1.74427	1.50277	1.25336	0.981501	0.769124	0.596609	0.608198	0.632423	0.695473	0.709694	NaN	NaN
		149	NaN	NaN	NaN	NaN	NaN	1.04607	1.05897	1.14357	1.2024	1.19692	1.24175	1.20367	1.16155	1.11081	1.14986	1.20232	1.18531	1.03863	0.880334	0.656508	0.415788	0.294708	0.329123	NaN	0.354353	0.402397	0.444729	0.436596	0.439133	0.471388	0.512485	0.558094	0.606108	0.633037	0.631554	0.601326	0.58982	0.600891	0.625852	0.673687	0.74906	0.828749	0.883743	0.940449	0.979267	0.982802	0.976717
		150	1.41702	1.38809	1.36263	1.32228	1.29248	1.22685	1.24266	1.24599	1.24429	1.30378	1.38893	1.40455	1.3936	1.34994	1.23537	1.16139	1.08239	1.01932	1.05061	1.04925	1.02379	0.978764	0.833688	0.641467	0.492287	0.354003	0.253241	NaN	0.271207	0.274431	0.281998	0.266282	0.258522	0.269106	0.26422	0.264976	0.311325	0.375308	0.455447	0.557867	0.652665	NaN	NaN	NaN	NaN	NaN	NaN
		151	NaN	NaN	NaN	NaN	NaN	NaN	NaN	NaN	NaN	NaN	NaN	NaN	NaN	NaN	NaN	NaN	NaN	NaN	NaN	0.370088	0.518871	0.543758	NaN	0.611725	0.630531	0.650801	0.704177	0.715734	0.742615	0.771486	0.799398	0.800411	0.812196	0.797945	0.764473	0.751977	0.766791	0.777566	0.761986	0.784852	0.777729	0.789188	0.786428	0.839694	0.888515	0.935254	0.965712
		152	1.42764	1.46386	1.52116	1.55189	1.58297	1.5772	1.5518	1.50627	1.50688	1.48607	1.44761	1.42098	1.41332	1.35805	1.33613	1.38246	1.40501	1.40875	1.39441	1.22868	1.01054	0.775954	0.619261	0.527542	NaN	NaN	NaN	NaN	NaN	NaN	NaN	0.570254	NaN	0.636407	0.730918	NaN	NaN	0.729544	0.729274	NaN	NaN	NaN	0.728048	0.730017	0.737552	0.766663	NaN
		153	1.09064	1.04924	1.02648	1.04022	1.08522	1.17999	1.2595	1.29701	1.31482	1.29137	1.28329	1.24565	1.24299	1.24193	1.25629	1.23883	1.23009	1.06114	0.873431	0.755076	0.638321	NaN	NaN	NaN	NaN	0.517717	0.599644	0.736166	NaN	NaN	NaN	NaN	NaN	NaN	NaN	0.787216	NaN	0.845278	0.919861	0.936611	0.933781	0.922834	0.912607	0.889224	0.875506	0.860342	0.840349
		154	NaN	NaN	NaN	NaN	NaN	NaN	NaN	NaN	NaN	NaN	NaN	NaN	NaN	NaN	NaN	NaN	NaN	NaN	NaN	NaN	NaN	NaN	NaN	NaN	NaN	NaN	NaN	NaN	NaN	NaN	NaN	NaN	NaN	NaN	NaN	NaN	NaN	NaN	NaN	NaN	NaN	NaN	NaN	NaN	NaN	NaN	NaN
		155	NaN	NaN	NaN	NaN	NaN	NaN	NaN	NaN	NaN	NaN	NaN	NaN	NaN	NaN	NaN	NaN	NaN	NaN	NaN	1.0092	0.677984	0.531154	NaN	0.423895	0.449514	0.422619	0.479983	0.508903	0.519861	0.52168	0.523261	0.534845	0.549154	0.571772	0.603586	0.617281	0.58745	0.585442	0.574522	0.553564	0.539039	0.542116	0.521321	0.524536	0.551471	0.566262	NaN
		156	NaN	NaN	NaN	NaN	NaN	NaN	NaN	NaN	NaN	NaN	NaN	NaN	NaN	NaN	NaN	NaN	NaN	NaN	NaN	NaN	NaN	NaN	NaN	0.544457	0.534308	0.56537	0.563646	0.555441	0.547919	NaN	NaN	0.502732	0.52858	0.553781	NaN	NaN	0.575926	0.608487	0.644268	0.630275	0.626726	0.634257	0.670549	0.722916	0.770641	0.810202	0.845398
		157	1.41702	1.38809	1.36263	1.32228	1.29248	1.22685	1.24266	1.24599	1.24429	1.30378	1.38893	1.40455	1.3936	1.34994	1.23537	1.16139	1.08239	1.01932	1.05061	1.04925	1.02379	0.978764	0.833688	0.641467	0.492287	0.347508	0.253346	0.280741	0.286453	0.30808	0.31292	0.331254	0.319801	0.350909	0.350007	0.369195	0.38109	0.423784	0.419293	0.444496	0.478896	0.490901	0.506461	0.531294	0.567555	0.58683	0.614976
		158	1.87141	1.83121	1.78111	1.7155	1.67964	1.70248	1.68785	1.67844	1.76375	1.63511	1.49275	1.39202	1.1041	0.792445	0.650094	0.610859	0.54712	NaN	0.653259	0.719697	0.819548	0.805481	0.784461	0.755425	0.776777	0.756003	0.739534	0.748474	0.781324	0.769766	0.785064	0.810898	0.814333	0.806992	0.813549	0.810026	0.81057	0.809135	0.821078	0.826859	0.845926	0.8678	0.90518	0.897848	0.828272	0.744093	0.661112
		159	1.47022	NaN	1.41541	NaN	1.38485	1.34901	1.23724	1.17095	1.19703	1.24201	1.25113	1.32208	1.35869	1.36952	1.29256	1.22519	1.19655	0.993827	0.77676	0.626109	0.670571	0.666875	NaN	NaN	NaN	NaN	NaN	NaN	NaN	NaN	NaN	NaN	NaN	NaN	NaN	NaN	NaN	NaN	NaN	NaN	NaN	NaN	NaN	NaN	NaN	NaN	NaN
		160	1.44023	1.37674	1.33168	1.24809	1.21082	1.24568	1.3021	1.3566	1.35935	1.3353	1.34151	1.36157	1.38256	1.41423	1.23049	0.967208	0.726714	0.48077	0.294163	0.341305	0.423556	0.475793	NaN	0.512555	0.544405	0.547135	0.545762	0.566114	0.618303	0.679281	0.748489	0.772316	0.784834	0.785812	0.802055	0.799556	0.811595	0.822104	0.816301	0.790945	0.768319	0.719254	0.680476	0.663456	0.659994	0.668592	0.691899
		161	1.47559	1.47369	1.4763	1.48868	1.5589	1.64853	1.68438	1.6808	1.67809	1.61039	1.56502	1.53603	1.5286	1.5277	1.60436	1.68764	1.80085	1.85591	1.90378	1.84554	1.73955	1.61607	1.54139	1.48435	1.44548	1.39994	1.38021	1.28017	1.04174	0.83406	0.636676	0.485735	0.419535	0.506563	0.604119	0.726562	0.819264	0.883413	0.911814	0.914762	0.914623	0.890526	0.868243	0.887703	0.894291	0.898298	0.889703
		162	0.898221	0.887107	0.937723	0.968389	1.05071	1.12772	1.21134	1.24979	1.2484	1.19713	1.17716	1.18379	1.16271	1.23924	1.33731	1.36553	1.33323	1.35006	1.37648	1.44307	1.5966	1.7144	1.80481	1.83501	1.84542	1.77958	1.7548	1.73595	1.71355	1.70393	1.68655	1.68551	1.68463	1.69141	1.65944	1.67858	1.67971	1.67299	1.60425	1.41417	1.18695	1.02563	0.865739	NaN	0.7465	0.769985	0.820348
		163	0.852733	0.894575	0.885448	0.88229	0.826637	0.77264	0.719015	0.722601	0.735101	0.780122	0.82581	0.89157	0.935225	0.97833	0.836831	0.72545	0.565346	0.407514	0.245027	0.31348	0.409453	NaN	NaN	NaN	NaN	0.472096	NaN	NaN	0.538547	NaN	NaN	0.630164	0.659164	0.636059	0.653545	0.66812	0.648316	0.627148	0.613301	0.594646	0.579066	0.587059	0.603093	0.630408	0.665901	0.675974	0.675935
		164	NaN	NaN	NaN	NaN	NaN	NaN	NaN	NaN	NaN	NaN	NaN	NaN	NaN	NaN	NaN	NaN	NaN	NaN	NaN	NaN	NaN	NaN	NaN	NaN	NaN	NaN	NaN	NaN	NaN	NaN	NaN	NaN	NaN	NaN	NaN	NaN	NaN	NaN	NaN	NaN	0.998825	0.993436	0.993722	0.963757	0.960918	0.928491	0.919905
		165	1.61323	1.56718	1.49828	1.40247	1.37051	1.34365	1.3091	1.34664	1.33515	1.30518	1.29693	1.29561	1.26528	1.25121	1.07844	0.866606	0.655564	0.452968	0.316607	NaN	0.353946	0.406817	0.465392	0.527189	NaN	0.556432	0.56398	0.589233	0.626116	0.643707	NaN	NaN	0.660821	0.681578	0.693901	0.690968	0.704107	0.743812	0.797241	NaN	NaN	NaN	NaN	NaN	NaN	NaN	NaN
		166	1.02073	1.02501	1.03069	1.02931	1.01779	1.00806	1.00847	0.997592	1.01	1.00809	0.99993	1.00461	1.01953	1.02201	1.03308	1.05471	1.04722	1.04898	1.05501	1.06548	1.06999	1.06711	NaN	1.04341	1.04002	1.02004	1.01293	1.00848	1.00943	1.00707	1.02328	0.989058	1.00575	1.01282	1.00787	0.989009	1.02091	1.00692	1.00641	1.00184	1.01724	0.98976	1.00242	0.993632	0.972621	0.991346	1.02351
		167	NaN	NaN	NaN	NaN	NaN	NaN	NaN	NaN	NaN	NaN	NaN	NaN	NaN	1.53642	1.69264	1.77132	1.86596	1.82832	1.8708	1.85085	1.78501	1.71027	1.70678	1.65011	1.57441	1.51967	1.49071	1.49735	1.40812	1.45913	1.4856	1.47295	1.20915	1.02182	0.757213	0.522843	0.345288	0.435224	0.561159	0.693708	NaN	0.808001	0.847111	0.853627	0.842073	0.836389	NaN
		168	1.28401	1.27473	1.26815	1.30502	1.32072	1.33338	1.33477	1.32221	1.30128	1.29833	1.33645	1.39523	1.51276	1.61406	1.73229	1.78349	1.79281	1.71026	1.64293	1.60284	1.58724	1.61586	1.65026	1.71444	1.74652	1.74049	1.64866	1.63678	1.34235	1.02276	0.715404	0.499305	0.283536	0.339035	NaN	0.405186	0.499667	0.589642	0.608029	0.590853	0.588064	0.610886	0.64546	0.742034	NaN	NaN	0.827397
		169	1.29062	1.34967	1.40983	1.44996	1.50015	1.55935	1.5948	1.61225	1.62481	1.61896	1.59411	1.56734	1.53662	1.50628	1.52296	1.55782	1.59006	1.59331	1.59024	1.57177	1.54085	1.66769	1.91479	2.02541	1.84561	1.63685	1.26474	0.84808	0.613784	0.679571	0.764304	0.882294	0.906594	0.887812	0.814839	0.757592	0.664092	0.654375	0.65408	0.680888	0.718428	0.771538	0.79999	0.822358	0.857986	0.8656	0.84185
		170	1.12151	1.17057	1.19322	1.23009	1.2172	1.19152	1.20528	1.20935	1.19589	1.20705	1.21044	1.23228	1.25767	1.29388	1.31694	1.37001	1.38977	1.41571	1.44897	1.45462	1.46114	1.45604	1.44977	1.42101	1.42412	1.38299	1.36093	1.36892	1.39192	1.38867	1.44396	1.43559	1.42192	1.38142	1.3101	1.23784	1.22115	1.15655	1.16183	1.19866	1.24188	1.34504	1.46825	1.33622	1.20246	1.06589	0.837736
		171	1.55773	1.5232	1.44618	1.45157	1.40796	1.37398	1.36845	1.36007	1.3134	1.32943	1.37422	1.43924	1.4687	1.51443	1.52905	1.52637	1.49511	1.33744	1.09473	0.850328	0.60416	0.447635	0.471303	NaN	NaN	0.521602	0.583213	0.641552	0.620435	0.609868	0.643807	0.688438	0.723529	0.758444	0.786091	0.810839	0.806272	0.798009	0.773693	0.747098	0.723212	0.714367	0.680228	0.676128	0.688519	0.67204	0.65255
		172	1.3984	1.39187	1.38747	1.39558	1.36761	1.36778	1.3902	1.35063	1.35454	1.36699	1.33775	1.30977	1.35965	1.30069	1.23992	1.25249	1.11322	0.932441	0.801128	0.683251	0.544297	0.560892	0.620323	0.667662	0.68505	0.680638	0.659863	0.623784	0.590204	0.602322	0.627876	0.666343	0.706171	0.749677	0.777015	0.783475	0.78022	0.775714	0.774229	0.782635	0.777893	0.777487	0.774463	0.770258	0.762093	0.779982	0.802375
		173	1.35141	1.44804	1.53003	1.52463	1.48593	1.47099	1.41564	1.33699	1.26145	1.266	1.27282	1.29108	1.32333	1.38516	1.44662	1.50514	1.54817	1.58199	1.626	1.66819	1.70478	1.70746	1.77171	1.84537	1.92733	2.10839	1.89261	1.59002	1.26592	0.973007	0.545266	NaN	0.547171	0.564186	0.589628	0.557972	0.55616	0.556086	0.577565	0.600049	0.623221	0.63911	0.658021	0.670893	0.677955	0.676787	0.677253
		174	1.6456	1.6659	1.74479	1.79988	1.79761	1.78785	1.74144	1.641	1.57807	1.53721	1.47149	1.41883	1.26541	1.0083	0.749919	0.502778	0.310566	0.238197	0.380532	NaN	NaN	NaN	0.526766	NaN	NaN	NaN	NaN	NaN	NaN	NaN	NaN	NaN	NaN	NaN	NaN	NaN	NaN	NaN	NaN	NaN	NaN	NaN	NaN	NaN	NaN	NaN	NaN
		175	NaN	NaN	NaN	NaN	NaN	NaN	NaN	NaN	NaN	NaN	NaN	NaN	NaN	NaN	NaN	NaN	NaN	NaN	NaN	NaN	NaN	NaN	NaN	NaN	NaN	NaN	NaN	NaN	NaN	NaN	NaN	NaN	NaN	NaN	NaN	NaN	NaN	NaN	NaN	NaN	NaN	NaN	NaN	NaN	0.778711	0.698376	NaN
		176	1.00236	1.03813	1.03964	1.06738	1.06902	1.08139	1.06565	1.06838	1.06997	1.07993	1.07164	1.08698	1.0862	1.07902	1.05614	1.05243	1.05571	1.08921	1.08507	1.10492	1.09288	1.06622	1.04786	1.03792	1.02285	1.01552	1.00541	1.00189	1.00559	1.01815	1.0195	1.02374	1.02697	1.03235	1.02749	1.04077	1.04051	1.0257	1.02782	1.03389	1.03362	1.1377	1.25174	1.38336	1.50904	1.66792	1.59467
		177	NaN	NaN	NaN	NaN	NaN	NaN	NaN	NaN	NaN	NaN	NaN	NaN	NaN	NaN	NaN	NaN	NaN	NaN	0.477799	0.526813	NaN	0.563745	0.565907	0.595316	0.566751	0.550661	0.552928	0.593065	0.613373	0.631515	0.650242	0.711767	0.738146	0.776193	0.798986	0.826123	0.857329	0.897785	0.915388	0.936165	0.933287	0.842411	0.802157	0.814162	0.821615	0.829485	0.86852
		178	NaN	NaN	NaN	NaN	NaN	NaN	NaN	NaN	NaN	NaN	NaN	NaN	NaN	NaN	NaN	NaN	NaN	NaN	NaN	NaN	NaN	NaN	NaN	NaN	NaN	NaN	NaN	NaN	NaN	NaN	NaN	NaN	NaN	NaN	NaN	NaN	NaN	NaN	NaN	NaN	NaN	NaN	NaN	NaN	NaN	NaN	NaN
		179	NaN	NaN	NaN	NaN	NaN	NaN	NaN	NaN	NaN	NaN	NaN	NaN	NaN	NaN	NaN	NaN	NaN	NaN	NaN	NaN	NaN	NaN	NaN	NaN	NaN	NaN	NaN	NaN	NaN	NaN	NaN	NaN	NaN	NaN	NaN	NaN	0.418072	0.420379	0.449251	NaN	0.4807	0.497843	0.516997	0.519774	0.514899	0.529098	0.562998
		180	1.25341	1.29995	1.38292	1.42918	NaN	1.48813	1.54597	1.58299	1.56935	1.59742	1.57192	1.53588	1.47818	1.44696	1.42182	1.41511	1.47397	1.50819	1.5476	1.55318	1.55372	1.52848	1.53498	1.53875	1.48122	1.44538	1.39962	1.30082	1.24825	1.27449	1.30348	1.34486	1.43165	1.43332	1.26645	1.02849	0.786657	0.50186	0.374532	0.412333	NaN	NaN	NaN	NaN	NaN	NaN	NaN
		181	1.19084	1.27998	1.32393	1.38428	1.43178	1.47527	1.52507	1.60155	1.62909	1.67443	1.67867	1.66458	1.53973	1.45399	1.44343	1.44348	1.29249	1.36527	1.43008	1.45925	1.51304	1.74905	1.81761	1.85068	1.79364	1.74107	1.63636	1.57506	1.48598	1.44669	1.37579	1.33682	1.26391	1.19799	1.02569	0.843865	0.665372	0.509867	0.434514	0.465608	NaN	NaN	NaN	NaN	NaN	NaN	NaN
		182	1.13265	1.20124	1.26123	1.29243	1.33628	1.3801	1.39795	1.3774	1.33148	1.27135	1.25179	1.22066	1.23404	1.28697	1.38838	1.47278	1.53547	1.59123	1.56881	1.51649	1.47214	1.47573	1.46119	1.5175	1.58937	1.63454	1.64587	1.61771	1.5583	1.37298	1.09999	0.855505	0.650719	0.473467	0.428909	0.514206	0.553391	0.611621	0.67143	0.707331	0.700348	0.702257	0.73163	0.737701	0.738666	0.750806	0.794879
		183	0.991076	0.999895	0.966123	0.929076	0.917798	0.927556	0.931978	0.970179	1.02212	1.07495	1.0724	1.09036	1.12759	1.12182	1.11071	1.1187	1.1315	1.14697	1.20405	1.23834	1.27887	1.29018	1.27428	1.22579	1.1754	1.1378	1.10922	1.07122	1.07217	1.08588	1.07888	1.11049	0.96115	0.800322	0.632715	0.530176	NaN	0.425279	0.516273	0.595355	0.698167	0.747431	0.759312	NaN	0.760682	0.768807	0.76831
		184	NaN	NaN	NaN	NaN	NaN	NaN	NaN	NaN	NaN	NaN	NaN	NaN	NaN	NaN	NaN	NaN	NaN	NaN	NaN	NaN	NaN	NaN	0.263895	0.307528	0.286559	0.334226	0.377608	0.401129	0.443541	0.499926	0.508356	0.530936	0.549698	0.570189	0.571092	0.581654	0.620315	0.688812	0.770605	0.895921	0.995429	1.04774	1.05876	1.08288	1.05752	1.02626	0.998238
		185	1.00737	1.05672	1.10431	1.12567	1.17368	1.21226	1.26112	1.29566	1.3581	1.32666	1.27826	1.19367	1.15312	1.16195	1.26423	1.38937	1.58554	1.72466	1.77458	1.80218	1.79297	1.77826	1.74517	1.72884	1.66075	1.61096	1.51027	1.44967	1.42958	1.43055	1.40576	1.38199	1.37258	1.15753	0.944279	0.753606	0.619852	0.496193	NaN	0.550792	0.638797	0.728438	0.785861	0.816409	0.801976	0.755985	0.724542
		186	1.55538	1.53432	1.49727	1.47048	1.46705	1.40881	1.42305	1.43233	1.43236	1.37061	1.36125	1.33218	1.32826	1.31776	1.3597	1.35101	1.35023	1.32136	1.28655	1.06926	0.911179	0.727923	0.59493	0.454811	0.474509	0.432036	0.404168	0.354711	0.335382	0.329301	0.324933	0.341327	0.353501	0.352247	0.385476	0.424211	0.455507	0.489101	0.512279	0.52941	0.533999	0.54342	0.557805	0.582629	0.608634	0.649928	0.682673
		187	NaN	NaN	NaN	NaN	NaN	NaN	NaN	NaN	NaN	NaN	NaN	NaN	NaN	NaN	NaN	NaN	NaN	NaN	NaN	NaN	NaN	NaN	0.326073	0.42125	0.361197	0.392758	0.42503	0.442809	0.474821	0.5779	0.596037	0.620357	0.675018	0.74977	0.808324	0.887027	0.932981	0.954254	0.940957	0.908478	0.870812	0.811467	0.77799	0.785472	0.810749	0.830441	0.844091
		188	NaN	NaN	NaN	NaN	NaN	NaN	NaN	NaN	NaN	NaN	NaN	NaN	NaN	NaN	NaN	NaN	NaN	NaN	0.262956	0.238738	0.252774	0.322305	0.39546	0.463041	0.524547	0.576625	0.595172	0.602391	0.64719	0.704863	0.763922	0.818999	0.863639	0.866745	0.860896	0.87286	0.852446	0.853658	0.867039	0.909384	0.922898	0.97484	0.984648	0.986064	0.961647	0.928843	0.874164
		189	1.19914	1.18379	1.16035	1.18563	1.21038	1.24626	1.39008	1.56266	1.70813	1.87715	1.97642	1.96646	1.93265	1.79516	1.68375	1.57334	1.51233	1.43433	1.41988	1.33417	1.23549	1.17943	1.15781	1.12534	1.2261	1.42752	1.48631	1.46052	1.50232	1.43798	1.36494	1.1968	1.03926	0.822765	0.61676	0.433116	NaN	0.458335	0.521392	0.57968	0.621349	0.59164	0.559825	0.516573	0.49628	0.493326	0.5033
		190	1.30504	1.23103	1.15564	1.07705	1.00385	0.938094	0.938905	0.958179	0.967577	0.954976	0.989058	1.01987	1.03449	1.00635	0.910278	0.772891	0.634715	0.519522	NaN	0.436496	0.443549	0.460084	0.469517	0.462988	0.487707	0.502458	0.530176	0.546738	0.562292	0.573128	0.600556	0.639447	0.684762	0.714447	0.745873	0.759749	0.766689	0.770679	0.800196	0.823245	0.846724	0.85333	0.857309	0.845477	0.834645	0.815462	0.830255
		191	0.754417	0.764575	0.829068	0.918615	0.969112	1.06582	1.12582	1.14076	1.15014	1.18322	1.18933	1.15251	1.12135	1.11592	1.12419	1.11639	1.14042	1.17707	1.1744	1.18792	1.23945	1.31115	1.36664	1.40359	1.32656	1.28574	1.21496	1.21296	1.24583	1.40734	1.4744	1.59679	1.6476	1.71342	1.71198	1.78434	1.81647	1.84723	1.82157	1.76779	1.64866	1.5069	1.30947	1.04847	0.845958	0.638527	0.514663
		192	1.01748	1.01822	1.01883	0.992765	0.988436	0.990201	0.976596	0.975201	0.982528	0.991291	0.994806	1.00077	1.02238	1.04337	1.03457	1.03427	1.04564	1.05454	1.07307	1.07675	1.08056	NaN	NaN	NaN	NaN	1.07163	1.04106	1.00065	1.01242	1.02397	1.03943	1.03259	1.04146	1.03676	1.01518	0.983016	0.969863	0.961397	0.94966	0.939603	0.963215	0.982375	0.981537	0.990172	1.04121	1.06496	1.06885
		193	1.84206	1.71236	1.5693	1.42799	1.32608	1.30174	1.39488	1.48312	1.57649	1.64406	1.68052	1.68311	1.69176	1.68431	1.72486	1.62397	1.38613	1.14163	0.860505	0.619968	0.520339	0.568781	0.62216	0.714713	0.716532	0.718099	0.727348	0.731862	0.751112	0.762937	0.772247	0.761495	0.738606	0.699205	0.673648	0.655181	0.629845	0.63458	0.64268	0.654495	0.66954	0.717939	0.749695	0.774241	0.779721	0.777625	0.755642
		194	NaN	NaN	NaN	NaN	NaN	NaN	NaN	NaN	NaN	NaN	NaN	NaN	NaN	NaN	NaN	NaN	NaN	NaN	NaN	NaN	NaN	NaN	NaN	NaN	NaN	NaN	NaN	NaN	NaN	NaN	NaN	NaN	NaN	NaN	NaN	0.44813	0.439967	0.434314	0.423179	0.406223	0.415832	0.425819	0.4281	0.438308	0.439477	0.449994	0.449551
		195	NaN	NaN	NaN	NaN	NaN	NaN	NaN	NaN	NaN	NaN	NaN	NaN	NaN	NaN	NaN	NaN	NaN	NaN	NaN	NaN	NaN	NaN	NaN	NaN	NaN	NaN	NaN	NaN	NaN	NaN	NaN	NaN	NaN	NaN	NaN	NaN	NaN	NaN	NaN	NaN	NaN	NaN	NaN	NaN	NaN	NaN	NaN
		196	NaN	NaN	NaN	NaN	NaN	NaN	NaN	NaN	NaN	NaN	NaN	NaN	NaN	NaN	NaN	NaN	NaN	NaN	NaN	NaN	NaN	NaN	NaN	NaN	NaN	NaN	NaN	NaN	NaN	NaN	NaN	NaN	NaN	NaN	NaN	NaN	NaN	NaN	NaN	NaN	NaN	NaN	NaN	NaN	NaN	NaN	NaN
		197	NaN	NaN	NaN	NaN	NaN	NaN	NaN	NaN	NaN	NaN	NaN	NaN	NaN	NaN	NaN	NaN	NaN	NaN	NaN	0.268551	0.338291	0.370293	0.419869	0.456026	0.470602	0.554033	0.545016	0.564599	0.620859	0.697477	0.753558	0.796954	0.839833	0.85477	0.832063	0.793294	0.793517	0.787753	0.779348	0.782724	0.820683	0.83681	0.858038	0.892534	0.928508	0.949511	0.962224
		198	1.09871	1.10879	1.13807	1.19052	1.22154	1.21585	1.1867	1.12203	1.07044	1.07043	1.08184	1.07984	1.09206	1.12531	1.10964	1.09293	1.0719	1.01622	0.959261	0.953922	0.945738	0.926835	0.838052	0.705454	0.545687	0.402744	0.349162	0.39445	NaN	0.493981	0.589216	0.66257	0.691371	NaN	0.701455	0.710977	0.728483	0.776219	0.796113	0.824942	0.842177	0.849369	0.828142	0.831512	0.823198	0.811535	0.823047
		199	1.12807	1.15739	1.18509	1.19304	1.26518	1.34563	1.35705	1.38224	1.42085	1.40194	1.3917	1.40812	1.35547	1.38134	1.37503	1.34824	1.29451	1.30153	1.23741	1.21585	1.14393	1.13726	1.11817	1.08367	1.04217	0.92543	0.744921	0.576897	0.502837	0.44343	NaN	NaN	NaN	NaN	NaN	NaN	NaN	NaN	0.510407	0.538052	0.605307	NaN	NaN	NaN	NaN	NaN	NaN
		200	1.15923	1.2093	1.27185	1.35716	1.43835	1.42849	1.38798	1.37665	1.3853	1.41944	1.48974	1.59694	1.64933	1.67052	1.65271	1.62174	1.50175	1.40696	1.33514	1.25703	1.20334	1.21659	1.24353	1.22148	1.21954	1.21222	1.23384	1.24112	1.25546	1.2685	1.3597	1.49322	1.63417	1.48143	1.30451	1.05082	0.729357	0.449733	0.497185	0.55479	0.609981	0.672843	0.683313	0.677429	0.689601	0.724477	0.767865
	CDK4/6i
		Time since treatment (hrs)	-16	-15.8	-15.6	-15.4	-15.2	-15	-14.8	-14.6	-14.4	-14.2	-14	-13.8	-13.6	-13.4	-13.2	-13	-12.8	-12.6	-12.4	-12.2	-12	-11.8	-11.6	-11.4	-11.2	-11	-10.8	-10.6	-10.4	-10.2	-10	-9.8	-9.6	-9.4	-9.2	-9	-8.8	-8.6	-8.4	-8.2	-8	-7.8	-7.6	-7.4	-7.2	-7	-6.8
	Cell #	1	1.01177	1.04133	1.10275	1.2202	1.27769	1.31662	1.35213	1.31897	1.31644	1.26061	1.23495	1.21875	1.218	1.13704	1.02612	0.846103	0.785789	0.697836	NaN	NaN	NaN	NaN	NaN	NaN	NaN	NaN	NaN	NaN	NaN	NaN	NaN	NaN	NaN	NaN	NaN	NaN	NaN	NaN	NaN	NaN	NaN	NaN	NaN	NaN	NaN	NaN	NaN
		2	1.41486	1.42266	1.43537	1.39221	1.32894	1.22083	1.17558	1.16995	1.17986	1.17531	1.20189	1.19985	1.19916	1.20068	1.21433	1.25057	1.26579	1.28317	1.29964	1.36815	1.40652	1.48359	1.50496	1.50848	1.49084	1.47412	1.39526	1.32074	1.15324	0.959798	0.749293	0.539243	0.441299	0.48175	NaN	NaN	0.547768	NaN	NaN	0.612614	NaN	NaN	NaN	NaN	NaN	NaN	NaN
		3	NaN	NaN	NaN	NaN	NaN	NaN	NaN	NaN	NaN	NaN	NaN	NaN	NaN	NaN	NaN	NaN	NaN	NaN	NaN	NaN	NaN	NaN	NaN	0.341857	0.326448	0.457815	NaN	0.508059	0.538059	0.590127	0.593726	0.590906	0.613247	0.654849	0.682301	0.687933	0.703117	0.701998	0.723469	0.740895	0.771638	0.791268	0.811038	0.818499	0.827535	0.829157	0.853092
		4	0.960577	0.969301	0.948986	0.961259	1.011	0.970656	0.963889	0.958434	0.91226	0.889292	0.901474	0.911847	0.912429	0.93161	0.9667	0.948748	0.977827	0.97228	0.964077	0.881852	0.839329	0.705046	0.614602	0.639689	0.674191	0.797747	0.914133	1.03173	1.05999	1.11215	1.16553	1.19323	1.1756	1.18779	1.12487	1.06922	1.06374	1.08455	1.07067	NaN	NaN	NaN	NaN	1.10741	1.08844	1.07972	1.07316
		5	2.36041	2.35992	2.40677	2.40972	2.31675	2.23934	2.17125	2.10656	2.03107	2.01085	NaN	1.9332	1.78881	1.62083	1.34861	1.05934	0.827532	0.687407	0.567035	0.574212	0.632311	0.694598	0.745751	0.792385	0.852089	0.884177	0.908993	0.934631	0.9605	0.980848	0.989909	1.00302	1.01682	1.01152	1.01946	1.01915	1.00971	1.00161	0.996161	0.983415	0.976711	0.970537	0.959005	0.950519	0.950746	0.946916	0.94554
		6	1.04793	0.995027	0.967535	0.989853	1.01044	1.04099	1.06315	1.13914	1.18284	1.21304	1.20652	1.17423	1.01335	0.8093	0.616704	0.471818	0.424686	0.490021	NaN	NaN	NaN	0.563297	0.618489	0.68444	0.711745	0.753818	0.797681	0.817611	0.838113	0.852958	0.868073	0.873704	0.891182	0.883173	0.888134	0.883624	0.877786	0.860197	0.86249	0.874789	0.887885	0.888262	0.911469	0.917856	0.922312	0.901027	0.904899
		7	1.14168	1.12483	1.12244	1.1395	1.15907	1.17408	1.17366	1.15922	1.14205	1.1078	1.09612	1.1607	1.25699	1.33727	1.4275	1.49937	1.52615	1.55529	1.58219	1.64377	1.69757	1.69737	1.70704	1.70731	1.67266	1.69086	1.7023	1.6734	1.65728	1.64512	1.64104	1.68257	1.7536	1.80053	1.82741	1.80558	1.76702	1.70954	1.66734	1.45474	1.24003	1.02231	0.830476	NaN	0.645628	0.672448	0.716982
		8	1.31292	1.31894	1.30297	1.27201	1.23846	1.21688	1.17683	1.16159	1.18744	1.25073	1.38641	1.54279	1.74418	1.88463	1.99631	2.06836	2.18785	2.22617	2.21324	2.20688	2.17334	2.11254	2.01518	2.00177	1.90566	1.75678	1.63639	1.49897	1.21024	0.962622	0.770105	0.525973	0.426154	0.497013	0.598881	0.682867	0.767436	0.763502	0.744169	0.746254	0.758573	0.791595	0.844995	0.877494	0.879105	0.879172	0.868685
		9	1.42613	1.41746	1.41496	1.45935	1.51376	1.60032	1.65956	1.71343	1.76636	1.83804	1.88803	1.93704	1.92543	1.84682	1.84703	1.83008	1.83527	1.89374	1.7318	1.45337	1.23775	0.962834	0.64525	0.68195	0.739198	0.74219	0.762754	0.803623	0.787258	0.769226	0.752915	0.77557	0.797015	0.797854	0.805497	0.831619	0.849559	0.872263	0.881824	0.891674	0.877744	0.869264	0.853905	0.850396	0.831507	0.841285	0.850145
		10	1.15722	1.19157	1.22496	1.25083	1.32422	1.37772	1.41862	1.50745	1.56725	1.57424	1.60046	1.60662	1.61271	1.61206	1.64225	1.66314	1.69626	1.75835	1.8231	1.75692	1.49978	1.20431	0.914086	0.631512	0.504647	0.565759	NaN	NaN	0.637447	0.651902	0.702373	0.711386	0.716178	0.730263	0.748747	0.761942	0.76828	0.783184	0.808347	0.821167	0.848432	0.875852	0.89275	0.91552	0.95134	0.963752	0.977796
		11	1.08311	1.11331	1.13603	1.1541	1.1694	1.2036	1.22101	1.25423	1.24077	1.24137	1.23123	1.22891	1.22002	1.24071	1.25765	1.28679	1.31227	1.33502	1.35507	1.33676	1.32158	1.3305	1.28792	1.25708	1.25068	1.21508	1.15377	1.12982	1.13191	1.13454	1.17234	1.22289	1.30622	1.35891	1.47762	1.6005	1.70817	1.73317	1.76185	1.76258	1.75085	1.68832	1.4418	1.23529	0.974922	0.686557	0.451442
		12	0.954497	0.982741	1.02436	1.0455	1.08105	1.10665	1.13294	1.16942	1.18997	1.209	1.21545	1.2282	1.21857	1.21928	1.22691	1.25598	1.27591	1.30184	1.31659	1.31168	1.30701	1.28174	1.23268	1.22258	1.24168	1.22576	1.20012	1.21316	1.22982	1.23762	1.29181	1.3431	1.37289	1.37876	1.32567	1.21902	1.15356	1.08225	1.03114	1.05256	1.0387	1.07017	1.08527	1.04899	1.02537	1.16804	1.28368
		13	0.95898	0.970745	1.00909	1.0563	1.07726	1.0916	1.1402	1.11044	1.08711	1.08391	1.09623	1.0988	1.10306	1.11863	1.1347	1.12352	1.09462	1.12258	1.10755	1.10562	1.12688	1.1662	1.22374	1.32701	1.35163	1.4586	1.27284	1.06909	0.979696	0.808752	0.540817	0.525764	0.495397	0.314707	0.316318	0.300268	0.328831	0.384737	0.449839	0.473258	0.527002	0.572386	0.566146	0.555645	0.555959	0.545413	0.529188
		14	1.21695	1.21027	1.19358	1.19287	1.15373	1.10408	1.0513	1.0048	1.00649	1.04643	1.11256	1.18618	1.2658	1.28385	1.29711	1.28167	1.22991	1.22413	1.25369	1.27322	1.26975	1.30329	1.31876	1.29194	1.27258	1.28647	1.26687	1.20727	1.24577	1.29744	1.36876	1.43758	1.47023	1.49164	1.51106	1.46046	1.42813	1.43552	1.33581	1.2759	1.30249	1.15013	0.916575	0.763175	0.652154	0.487319	NaN
		15	NaN	NaN	NaN	NaN	NaN	NaN	NaN	NaN	NaN	NaN	NaN	NaN	NaN	NaN	NaN	NaN	NaN	NaN	NaN	NaN	NaN	NaN	NaN	NaN	NaN	0.354331	0.503744	NaN	0.590096	0.658016	0.740958	0.738835	0.752317	0.769213	0.813377	0.822479	0.87207	0.908284	0.946803	0.961281	0.99271	0.95025	0.895175	0.884045	0.858284	0.847834	0.856678
		16	NaN	NaN	NaN	NaN	NaN	NaN	NaN	NaN	NaN	NaN	NaN	0.60931	0.688965	0.787529	0.864221	0.969481	1.00894	1.0409	1.11934	1.15663	1.18089	1.2129	NaN	NaN	1.20204	1.08906	0.913942	NaN	NaN	0.734734	0.68513	0.619821	NaN	NaN	NaN	NaN	NaN	NaN	NaN	NaN	NaN	NaN	NaN	NaN	NaN	NaN	NaN
		17	NaN	NaN	NaN	NaN	NaN	NaN	NaN	NaN	NaN	NaN	NaN	NaN	NaN	NaN	NaN	NaN	0.263859	0.316345	0.336122	0.368796	NaN	0.401937	0.426253	0.46194	0.505763	0.529529	0.525107	0.544418	0.55942	0.570078	0.571367	0.596229	0.605682	0.609667	0.62583	0.664021	0.682139	0.713945	0.73983	0.737131	0.741276	0.762043	0.769663	0.778015	0.791803	0.7956	0.800209
		18	0.978429	1.00066	1.00319	1.0134	1.01998	1.02479	1.0559	1.08319	1.10126	1.10119	1.13016	1.11645	1.12336	1.14394	1.13603	1.12332	1.12745	1.1359	1.11866	1.13567	1.11737	1.13011	1.12402	1.17408	1.20311	1.2525	1.2902	1.32675	1.29651	1.30512	1.32772	1.3396	1.32409	1.32701	1.3001	1.27503	1.25657	1.25482	1.26199	1.26694	1.25769	1.22063	1.21261	1.20608	1.05995	0.86728	0.679341
		19	NaN	NaN	NaN	NaN	NaN	NaN	NaN	NaN	NaN	NaN	NaN	NaN	NaN	NaN	NaN	NaN	NaN	NaN	NaN	NaN	NaN	NaN	NaN	NaN	NaN	NaN	NaN	NaN	NaN	NaN	NaN	NaN	NaN	NaN	NaN	NaN	NaN	NaN	NaN	NaN	NaN	NaN	NaN	NaN	1.60572	1.78276	1.77158
		20	1.23945	1.24264	1.22551	1.25929	1.29948	1.3391	1.40567	1.46794	1.50373	1.54857	1.59754	1.62401	1.62962	1.64735	1.62832	1.57072	1.50018	1.47632	1.4327	1.4392	1.2264	1.06859	0.897664	0.766118	0.590586	NaN	NaN	NaN	0.654107	0.743197	0.806203	0.836384	0.886626	0.931825	0.933566	0.932145	0.934194	0.923287	0.898366	0.895644	0.915432	0.906155	0.902047	0.902606	0.881191	0.856983	0.887167
		21	0.970943	0.997588	1.03364	1.05365	1.06606	1.08152	1.0952	1.10752	1.15825	1.18086	1.1706	1.15445	1.13096	1.08511	1.07107	1.07789	1.09085	1.09728	1.08957	1.07829	1.05774	1.03665	1.06183	1.0821	1.10546	1.13778	1.16103	1.15306	1.14581	1.16388	1.20948	1.24307	1.24464	1.30264	1.32736	1.32525	1.33589	1.36631	1.31178	1.31637	1.24947	1.10097	0.896733	0.824369	0.702826	NaN	NaN
		22	0.849308	0.885256	0.948703	0.996409	1.05728	1.08659	1.12203	1.1675	1.20072	1.23861	1.29702	1.32351	1.32422	1.34319	1.31766	1.30915	1.30885	1.33044	1.2569	1.17877	1.07894	1.02353	0.984226	1.06787	1.19229	1.34397	1.40364	1.47014	1.46791	1.42597	1.36438	1.3724	1.36534	1.35536	1.34193	1.36489	1.38683	1.19172	0.98392	0.80648	0.662971	0.490792	NaN	0.490219	NaN	0.539693	NaN
		23	1.6235	1.75946	1.81869	1.87322	1.94079	1.88926	1.75277	1.63516	NaN	1.54736	1.45724	1.40023	1.4121	1.47112	1.48948	1.52547	1.54666	1.61092	1.58083	1.57661	1.50893	1.43318	1.39605	1.13276	0.894703	0.667415	0.483108	0.206567	0.283748	0.31129	0.380033	0.459477	0.553263	0.592593	0.652591	0.691045	0.741333	0.783219	0.816399	0.837314	0.860939	0.887259	0.883773	0.894863	0.904922	0.920226	0.909336
		24	1.54299	1.54733	1.58272	1.58107	1.55245	1.52347	1.49504	1.42444	1.39767	1.38693	1.38021	1.342	1.30074	1.31349	1.40692	1.39277	1.28862	1.12922	0.887453	0.656669	0.497683	NaN	NaN	0.423377	NaN	NaN	0.436423	0.474171	0.447776	0.458375	0.493833	0.522198	0.580004	0.617222	0.641654	0.657267	0.683486	0.697062	0.710855	0.719263	0.74396	0.776412	0.780475	0.803129	0.820094	0.819585	0.800669
		25	1.25734	1.34697	1.46172	1.55712	1.54329	1.51612	1.47269	1.41484	1.39283	1.43578	1.46533	1.48949	1.51844	1.50086	1.45146	1.4482	1.45201	1.38457	1.39803	1.45793	1.20918	0.981916	0.820581	0.614503	0.380324	0.425756	0.442799	0.452774	0.44548	0.460039	0.465622	0.467576	0.479008	0.474554	0.464655	0.479095	0.513309	0.51664	0.527193	0.556596	0.52727	0.48106	0.47326	0.461097	0.427702	0.503093	0.630358
		26	NaN	NaN	NaN	NaN	NaN	NaN	NaN	NaN	NaN	NaN	NaN	NaN	NaN	NaN	NaN	NaN	NaN	NaN	NaN	NaN	NaN	NaN	NaN	NaN	NaN	NaN	NaN	NaN	NaN	NaN	NaN	NaN	NaN	NaN	NaN	NaN	NaN	NaN	NaN	NaN	NaN	NaN	0.306353	0.395322	0.554542	0.666514	0.769606
		27	1.45862	1.54951	1.58404	1.65395	1.61406	1.58151	1.5036	1.46549	1.40596	1.42923	1.44228	1.44075	1.43074	1.41581	1.39249	1.34039	1.2825	1.2926	1.31344	1.31499	1.34853	1.38215	1.37379	1.38706	1.4213	1.45295	1.49908	1.56617	1.536	1.51547	1.4554	1.38953	1.30336	1.29667	1.38447	1.49939	1.60627	1.41015	1.21734	0.900694	0.641674	0.402328	NaN	NaN	0.459102	NaN	0.511584
		28	1.31323	1.39388	1.41941	1.39126	1.38812	1.3707	1.40396	1.51421	1.64892	1.73085	1.79943	1.71846	1.66274	1.60129	1.55381	1.48695	1.3356	1.16443	0.984543	0.769216	0.612505	NaN	0.576922	0.547572	0.517399	0.523852	0.530889	0.566243	0.575157	0.582097	0.593202	0.597444	0.602558	0.646029	0.687879	0.690385	0.671008	NaN	0.653454	0.649669	0.64998	0.673135	0.741872	0.808764	0.835147	0.852885	0.880293
		29	0.842448	0.915639	0.865252	0.901785	0.91155	0.89402	0.918861	0.956032	0.909753	0.897865	0.913769	0.811262	0.823708	0.8583	0.739895	0.735376	0.767004	0.756684	0.702006	0.701542	0.574218	0.477711	0.448275	0.464934	NaN	0.499892	0.63636	0.816712	NaN	0.879476	NaN	NaN	NaN	NaN	NaN	NaN	NaN	NaN	NaN	NaN	NaN	NaN	NaN	NaN	NaN	NaN	NaN
[truncated: 373 more rows]
[truncated: 180 more columns]

## Sheet: ED Fig. 4e
Extended Data Fig. 4
Panel e
			Cell cycle exit (%)
	Cell cycle exit (%)	DMSO	2.94	1.63	1.2
		CDK1i	10.94	13.54	8.41
		CDK4/6i	20.22	18.96	25.66
		CDK1i + CDK4/6i	82.49	79.46	89.68
	DMSO
[truncated: 808 more rows]
[truncated: 235 more columns]

## Sheet: ED Fig. 4f
Extended Data Fig. 4
Panel f
[truncated: 730 more rows]
[truncated: 225 more columns]

## Sheet: ED Fig. 4g
Extended Data Fig. 4
[truncated: 408 more rows]
[truncated: 115 more columns]

[truncated: 1 more sheets: ED Fig. 4h]
