# Supplementary material for: Loss of CDK4/6 activity in S/G2 phase leads to cell cycle reversal
Source: Nature. 2023 Jul 5;619(7969):363–70. doi: 10.1038/s41586-023-06274-3 (PMC10338338; doi:10.1038/s41586-023-06274-3)
Supplement: Supplementary file 18 — Source Data Extended Data Fig. 5 [file 41586_2023_6274_MOESM18_ESM.xlsx]

## Sheet: ED Fig. 5a (DMSO)
Extended Data Fig. 5
Panel a
	DMSO
		Time since treatment (hrs)	-8	-7.8	-7.6	-7.4	-7.2	-7	-6.8	-6.6	-6.4	-6.2	-6	-5.8	-5.6	-5.4	-5.2	-5	-4.8	-4.6	-4.4	-4.2	-4	-3.8	-3.6	-3.4	-3.2	-3	-2.8	-2.6	-2.4	-2.2	-2	-1.8	-1.6	-1.4	-1.2	-1	-0.8	-0.6	-0.4	-0.2	1.06581e-14	0.2	0.4	0.6	0.8	1	1.2
		1	1.55187	1.6066	1.6933	1.69256	1.6963	1.6843	1.69736	1.69253	1.76551	1.85168	1.6839	1.50676	1.32702	1.09144	0.840029	0.83729	0.795196	0.735809	0.708121	0.663595	0.622457	0.600233	0.590758	0.582504	0.581157	0.591159	0.597765	0.601233	0.613849	0.62232	0.628588	0.653691	0.723198	0.782071	0.848758	0.911321	0.953435	0.968702	0.957092	0.92734	0.899538	0.895828	0.892387	0.923109	0.961074	1.00306	1.00796
	Cell #	2	1.55187	1.6066	1.6933	1.69256	1.6963	1.6843	1.69736	1.69253	1.76551	1.85168	1.6839	1.50676	1.32702	1.10273	0.841012	0.850153	0.824115	0.77647	0.754195	0.751451	0.73859	0.746275	0.781704	0.817724	0.85367	0.901047	0.926695	0.965038	1.01123	1.07266	1.11774	1.18681	1.25356	1.29875	1.32148	1.34576	1.36512	1.36559	1.33179	1.28832	1.22751	1.17566	1.12425	1.11946	1.15269	1.19811	1.2217
		3	1.78665	1.78055	1.82361	1.89634	1.99361	1.99275	1.97545	1.978	1.94406	1.66263	1.45234	1.27566	1.03657	0.823222	0.863113	0.87075	0.843821	0.798282	0.760047	0.715184	0.694936	0.690764	0.724307	0.741749	0.764115	0.78074	0.807371	0.82865	0.859402	0.89136	0.919975	0.933836	0.926801	0.928583	0.945449	0.958075	0.984055	1.01713	0.999116	0.951108	0.921041	0.898116	0.882447	0.897154	0.927176	0.943468	0.947579
		4	1.54313	1.58282	1.53928	1.64659	1.58743	1.38764	1.20299	1.03218	0.870727	0.731781	0.740444	0.759651	0.763092	0.699733	0.645419	0.616806	0.588756	0.566973	0.563277	0.569931	0.582555	0.600101	0.619601	0.641552	0.664438	0.691672	0.727569	0.761596	0.800373	0.842952	0.880034	0.919255	0.941255	0.953225	0.959944	0.983688	1.00987	1.04931	1.06108	1.0584	1.05472	1.04405	1.04219	1.10223	1.20015	1.27165	1.34931
		5	1.27172	1.27082	1.27541	1.29601	1.31229	1.2875	1.30071	1.32577	1.35639	1.36309	1.40597	1.4554	1.51412	1.5078	1.36743	1.24798	1.09795	0.911279	0.740753	0.757719	0.729312	0.697218	0.666709	0.656003	0.598061	0.560427	0.526222	0.503208	0.49364	0.481912	0.475553	0.474439	0.486016	0.509709	0.542196	0.575473	0.617504	0.646756	0.643	0.673737	0.690496	0.716466	0.756565	0.816478	0.85056	0.897181	0.926911
		6	1.4612	1.45316	1.41807	1.39418	1.36771	1.33152	1.32513	1.35547	1.37791	1.23578	1.13761	1.03999	0.899342	0.754179	0.754352	0.686961	0.62013	0.561186	0.508386	0.484313	0.493384	0.504465	0.531112	0.568471	0.606151	0.651921	0.691145	0.72765	0.749227	0.775161	0.804342	0.831501	0.836783	0.844187	0.849653	0.858762	0.861857	0.884313	0.895365	0.908552	0.890709	0.869231	0.849707	0.863793	0.877861	0.875353	0.915989
		7	1.23803	1.23696	1.24636	1.2307	1.22926	1.24552	1.13936	1.02888	0.864372	0.709817	0.549555	0.532163	0.503327	0.516231	0.495064	0.486697	0.467312	0.450209	0.44835	0.448632	0.448047	0.455006	0.464793	0.487668	0.527216	0.546316	0.558534	0.578223	0.601647	0.611346	0.650913	0.692939	0.732712	0.761752	0.786862	0.797697	0.822642	0.854231	0.87145	0.91431	0.963462	0.97402	0.96129	0.99306	0.996006	0.935821	0.922273
		8	1.3095	1.33462	1.34893	1.34413	1.33436	1.33366	1.34441	1.38895	1.46835	1.32432	1.21511	1.09125	0.903604	0.706833	0.743962	0.705393	0.656031	0.6306	0.585905	0.533044	0.519579	0.532985	0.543377	0.554211	0.561399	0.560386	0.570299	0.594133	0.611989	0.634104	0.66279	0.683445	0.735377	0.786735	0.821424	0.848123	0.857664	0.834745	0.81186	0.800513	0.783548	0.779708	0.763053	0.761419	0.77873	0.850418	0.915082
		9	1.33758	1.3804	1.36331	1.40969	1.4752	1.53634	1.55091	1.53344	1.48534	1.44482	1.43479	1.43828	1.31678	1.23216	1.09873	0.924321	0.745792	0.752194	0.70497	0.665852	0.628012	0.591354	0.561115	0.539026	0.516092	0.499509	0.490658	0.473285	0.472401	0.479215	0.516255	0.568151	0.641501	0.70977	0.790358	0.859872	0.909089	0.957987	0.970275	0.989256	0.995518	0.999276	0.977357	0.989838	0.975999	0.966905	0.960883
		10	1.56584	1.51797	1.46572	1.46078	1.45526	1.44831	1.47244	1.49414	1.50866	1.54404	1.39854	1.25187	1.11829	0.980816	0.813054	0.834219	0.812578	0.779147	0.723179	0.677307	0.623563	0.592674	0.568694	0.553126	0.539778	0.518272	0.509806	0.51479	0.549871	0.594222	0.650397	0.711277	0.764812	0.814821	0.853503	0.893631	0.936631	0.990647	1.01453	1.05968	1.10177	1.1172	1.1137	1.12646	1.10605	1.11899	1.15793
		11	1.44565	1.4334	1.43035	1.34608	1.32414	1.21004	1.09575	0.962462	0.853055	0.743039	0.778165	0.773891	0.755242	0.75382	0.695294	0.622571	0.578681	0.573774	0.561262	0.559289	0.571848	0.596718	0.643282	0.695461	0.73822	0.798396	0.843864	0.865701	0.878714	0.918231	0.932142	0.954717	0.959685	0.988562	1.01867	1.06332	1.13025	1.20856	1.20596	1.16503	1.12034	1.07743	1.04234	1.06352	1.12221	1.14141	1.13141
		12	1.34831	1.32266	1.29296	1.28091	1.27419	1.28416	1.31153	1.35638	1.28562	1.1306	1.00366	0.853985	0.719539	0.68428	0.721724	0.743313	0.757014	0.727965	0.689629	0.660642	0.643539	0.653332	0.676718	0.702785	0.736495	0.765654	0.783456	0.798253	0.815161	0.82404	0.832315	0.840565	0.863756	0.912341	0.973535	1.02933	1.07437	1.08545	1.03237	0.959272	0.887817	0.834037	0.816883	0.859196	0.928063	0.98875	1.029
		13	1.34831	1.32266	1.29296	1.28091	1.27419	1.28416	1.31153	1.35638	1.28562	1.1306	1.00366	0.853985	0.67304	0.609819	0.62123	0.620049	0.607719	0.609683	0.56928	0.546608	0.526577	0.529862	0.542329	0.575469	0.61453	0.656273	0.693538	0.718433	0.724997	0.71149	0.688191	0.658659	0.646721	0.664771	0.699675	0.726048	0.756012	0.765222	0.746502	0.697057	0.686472	0.726313	0.758962	0.822587	0.91308	0.975803	1.0023
		14	1.46989	1.4896	1.52458	1.56519	1.60027	1.59863	1.55573	1.50147	1.44907	1.43548	1.39851	1.39473	1.27756	1.15769	1.01901	0.89353	0.76211	0.733591	0.689309	0.642309	0.607108	0.580636	0.575733	0.585478	0.590622	0.609802	0.637081	0.675274	0.710802	0.759799	0.799073	0.846929	0.873742	0.897411	0.908764	0.925429	0.912722	0.922515	0.888554	0.882765	0.904865	0.933177	0.933695	1.00569	1.01948	1.01803	1.01225
		15	1.43389	1.52522	1.62505	1.66337	1.66348	1.63848	1.62026	1.59877	1.60251	1.60531	1.62007	1.42873	1.29392	1.12694	0.950065	0.788516	0.823971	0.796176	0.757541	0.727396	0.70629	0.683035	0.692555	0.726504	0.760255	0.791465	0.822306	0.838223	0.84215	0.849102	0.855433	0.878361	0.920305	0.981324	1.04317	1.10469	1.15517	1.18939	1.18521	1.15442	1.15791	1.15964	1.16686	1.20205	1.27037	1.3225	1.37456
		16	NaN	NaN	NaN	NaN	NaN	NaN	1.79538	1.8226	1.85068	1.65347	1.45981	1.25692	1.06442	0.861024	0.883266	0.872291	0.857107	0.81937	0.78057	0.737062	0.720706	0.722459	0.741097	0.772669	0.816127	0.86029	0.887071	0.921717	0.950705	0.976369	0.994008	1.03058	1.0608	1.07308	1.08697	1.11638	1.14714	1.18445	1.21772	1.2476	1.26197	1.25486	1.23206	1.26056	1.27059	1.28219	1.28713
		17	NaN	NaN	NaN	NaN	NaN	NaN	NaN	NaN	NaN	NaN	0.703005	0.639889	0.627766	0.589672	0.600524	0.543989	0.506847	0.488797	0.486774	0.494024	0.520176	0.542512	0.578676	0.606811	0.623723	0.662525	0.695564	0.718404	0.742941	0.773034	0.796816	0.855115	0.934774	1.02456	1.10054	1.17525	1.22673	1.25354	1.22644	1.20453	1.16205	1.12981	1.07537	1.05427	1.03478	1.00801	0.964191
		18	1.46846	1.51137	1.51341	1.50341	1.46983	1.43522	1.40345	1.41128	1.32244	1.19432	1.08317	0.955156	0.834851	0.763944	0.765392	0.727881	0.695523	0.634372	0.579754	0.533305	0.517623	0.509674	0.51682	0.537533	0.575557	0.628039	0.694016	0.746642	0.789366	0.829721	0.84752	0.869707	0.90108	0.933327	0.973238	1.00625	1.0437	1.07706	1.04485	0.995513	1.02298	1.03339	1.02611	1.08175	1.14042	1.12311	1.09123
		19	1.4205	1.43058	1.45246	1.50826	1.57852	1.61341	1.66303	1.47645	1.28114	1.08143	0.821029	0.643534	0.6784	0.686525	0.685986	0.747544	0.702222	0.66408	0.64677	0.662639	0.713727	0.780546	0.847633	0.915461	0.967021	1.00681	1.05043	1.10612	1.15575	1.20575	1.25802	1.31197	1.33687	1.33474	1.34259	1.3459	1.36793	1.40879	1.42974	1.37538	1.33413	1.27725	1.21778	1.20641	1.28364	1.34026	1.40948
		20	1.4205	1.43058	1.45246	1.50826	1.57852	1.61341	1.66303	1.47645	1.28114	1.08143	0.865376	0.684917	0.714832	0.718734	0.710937	0.721029	0.677371	0.644233	0.634073	0.648854	0.681247	0.727066	0.768218	0.795626	0.816251	0.836044	0.859421	0.895126	0.959776	1.03167	1.09712	1.16752	1.23534	1.28767	1.33119	1.3807	1.39545	1.37195	1.27088	1.16927	1.0732	1.00749	0.990438	1.06584	1.13501	1.1896	1.21651
		21	1.52792	1.51467	1.51194	1.52051	1.56708	1.41911	1.25804	1.11231	0.976701	0.802756	0.811336	0.78359	0.740399	0.680385	0.622597	0.585647	0.563126	0.5603	0.579428	0.603951	0.633523	0.671308	0.705506	0.743511	0.783511	0.828528	0.877643	0.907582	0.932315	0.96614	0.976043	0.985729	1.01595	1.02552	1.02767	1.05485	1.07578	1.10299	1.09476	1.08813	1.08099	1.08244	1.0986	1.17488	1.23385	1.24482	1.24864
		22	1.53916	1.55604	1.56022	1.52364	1.55443	1.52814	1.54546	1.37757	1.23131	1.0584	0.963348	0.816413	0.854739	0.850701	0.8445	0.807914	0.757123	0.731403	0.721553	0.688512	0.659834	0.644629	0.641042	0.639497	0.657224	0.661334	0.668263	0.665573	0.660475	0.667368	0.714837	0.77338	0.824842	0.871772	0.925159	0.952346	0.973836	0.999497	0.98861	0.991245	0.990392	1.0179	1.03923	1.10182	1.16584	1.22978	1.2842
		23	1.4648	1.45093	1.45462	1.45528	1.51192	1.38295	1.24822	1.11316	1.00047	0.833158	0.808715	0.768874	0.740921	0.687776	0.635065	0.609482	0.604952	0.604484	0.609864	0.635355	0.669645	0.708073	0.749354	0.799786	0.826517	0.824669	0.805616	0.795573	0.781692	0.777382	0.7876	0.816012	0.842301	0.861458	0.878859	0.897351	0.911212	0.924918	0.913493	0.937221	0.943006	0.964298	0.998565	1.06213	1.11479	1.18816	1.25537
		24	1.58716	1.6158	1.64245	1.6437	1.6552	1.63556	1.62174	1.60887	1.57633	1.56796	1.6216	1.64158	1.67698	1.50576	1.32437	1.03447	0.849066	0.644684	0.645802	0.608015	0.636501	0.560453	0.491036	0.445734	0.422163	0.420562	0.448377	0.486074	0.518755	0.54923	0.575516	0.599194	0.618069	0.644984	0.666616	0.696372	0.736918	0.779927	0.791282	0.805476	0.822772	0.832926	0.830502	0.858057	0.896152	0.924013	0.944962
		25	1.76304	1.69961	1.64724	1.59542	1.54298	1.51825	1.53208	1.54308	1.54555	1.55297	1.40818	1.24446	1.02919	0.879292	0.68916	0.638139	0.612768	0.635723	0.59574	0.599196	0.621529	0.61946	0.618997	0.63546	0.661952	0.665908	0.695832	0.732656	0.755618	0.775119	0.798515	0.807712	0.811641	0.829292	0.84459	0.855575	0.870316	0.884028	0.839455	0.78505	0.763477	0.747009	0.743049	0.742259	0.776865	0.822696	0.844375
		26	1.28656	1.28125	1.29843	1.30345	1.39159	1.43772	1.45138	1.28919	1.17891	0.980983	0.818641	0.670305	0.699922	0.694562	0.695736	0.692053	0.65137	0.585897	0.525481	0.471252	0.43112	0.435048	0.456095	0.486071	0.520176	0.566351	0.598097	0.637674	0.653511	0.661147	0.652873	0.650069	0.659592	0.690244	0.74674	0.821008	0.930479	0.993648	1.00391	0.977822	0.950775	0.955111	0.92156	0.93146	0.968942	0.994664	0.968522
		27	NaN	NaN	NaN	NaN	NaN	NaN	NaN	1.56455	1.56303	1.53673	1.38884	1.21481	1.00635	0.828054	0.713232	0.679222	0.663772	0.661501	0.611827	0.581118	0.573513	0.595301	0.615992	0.652201	0.690659	0.728199	0.768197	0.79751	0.828728	0.847874	0.865367	0.876557	0.89963	0.910364	0.93207	0.93673	0.932844	0.926134	0.877726	0.858988	0.840444	0.832582	0.826461	0.869912	0.85919	0.880646	0.916232
		28	1.48497	1.54459	1.59945	1.59774	1.61246	1.62342	1.6244	1.62975	1.68356	1.72008	1.54023	1.37751	1.22062	1.01423	0.80957	0.814351	0.781331	0.733736	0.722168	0.691775	0.658494	0.646661	0.63765	0.625562	0.618356	0.623016	0.625851	0.628707	0.633212	0.636356	0.635298	0.65547	0.706769	0.772407	0.83674	0.899973	0.938484	0.956293	0.941175	0.915782	0.890752	0.890271	0.894163	0.929062	0.968915	1.0058	1.01134
		29	1.48497	1.54459	1.59945	1.59774	1.61246	1.62342	1.6244	1.62975	1.68356	1.72008	1.54023	1.37751	1.22062	0.988908	0.774424	0.789238	0.776323	0.738468	0.764175	0.772026	0.762137	0.767048	0.799323	0.833803	0.864552	0.902253	0.931772	0.963364	1.0029	1.05256	1.09877	1.15802	1.21297	1.24585	1.26634	1.2826	1.28965	1.29434	1.27885	1.23424	1.18547	1.14858	1.10534	1.09134	1.12565	1.16446	1.17748
		30	1.56377	1.58086	1.57726	1.59153	1.59784	1.59488	1.59814	1.62156	1.61911	1.60393	1.41134	1.26187	1.05037	0.857865	0.675107	0.651432	0.562819	0.520253	0.48099	0.457462	0.455164	0.467438	0.48982	0.514127	0.539719	0.563903	0.58669	0.617736	0.64634	0.676077	0.709026	0.739774	0.762624	0.787902	0.811886	0.839681	0.857637	0.878639	0.868458	0.864903	0.851934	0.829856	0.797259	0.798421	0.786423	0.786214	0.816077
		31	1.63688	1.65808	1.6194	1.57886	1.56472	1.57888	1.66901	1.46401	1.32937	1.17389	0.960887	0.701716	0.733699	0.712782	0.681181	0.660513	0.5965	0.556384	0.505706	0.472371	0.442165	0.428102	0.421292	0.436132	0.459797	0.487215	0.514204	0.542592	0.569861	0.597992	0.643278	0.691468	0.738311	0.765864	0.778371	0.800357	0.816741	0.840188	0.81252	0.81015	0.809068	0.805163	0.790688	0.831717	0.842513	0.834775	0.824903
		32	1.51964	1.56077	1.60078	1.63471	1.65147	1.66563	1.70366	1.70362	1.68445	1.6652	1.44686	1.24421	1.03375	0.871693	0.704488	0.710417	0.677107	0.672002	0.641226	0.603971	0.583498	0.580305	0.576197	0.573935	0.58586	0.60775	0.626778	0.640396	0.652435	0.65456	0.664569	0.683812	0.718691	0.760927	0.811704	0.860666	0.904185	0.932277	0.925777	0.935363	0.957239	0.969694	0.997709	1.04301	1.06177	1.04941	1.07037
		33	1.51964	1.56077	1.60078	1.63471	1.65147	1.66563	1.70366	1.70362	1.68445	1.6652	1.44686	1.24421	1.03375	0.853635	0.683619	0.725757	0.727669	0.750698	0.742923	0.712362	0.669892	0.631479	0.600326	0.595006	0.59334	0.595128	0.613131	0.629574	0.643354	0.664748	0.681604	0.692109	0.730871	0.777826	0.823933	0.873163	0.916497	0.932521	0.909519	0.894391	0.905093	0.924685	0.953252	1.01146	1.04456	1.0159	0.985136
		34	1.50801	1.41343	1.43753	1.4777	1.4575	1.52375	1.57756	1.50608	1.29966	1.10717	0.881873	0.690894	0.595369	0.598476	0.615091	0.618013	0.610048	0.593393	0.58811	0.564839	0.546622	0.526162	0.51618	0.523669	0.551936	0.579215	0.612885	0.648035	0.670557	0.698077	0.746509	0.796126	0.844015	0.902948	0.934126	0.943796	0.962892	0.971395	0.938639	0.907187	0.894872	0.880668	0.879893	0.902316	0.952019	0.982173	1.00082
		35	1.54126	1.51768	1.52382	1.56321	1.58494	1.61848	1.63155	1.68343	1.7253	1.744	1.80034	1.86602	1.92059	1.90269	1.68285	1.46258	1.14503	0.899113	0.718475	0.733548	0.72742	0.772295	0.719384	0.656941	0.605589	0.586628	0.579428	0.596788	0.63774	0.691378	0.75499	0.831014	0.892476	0.942611	0.983099	1.00928	1.03198	1.06092	1.05195	1.01551	0.983429	0.976506	0.938811	0.912565	0.89325	0.895132	0.887098
		36	1.45611	1.52428	1.57111	1.58156	1.56115	1.59796	1.40139	1.19263	0.988119	0.763938	0.51542	0.51271	0.499402	0.4634	0.484579	0.488966	0.48448	0.496241	0.524753	0.558854	0.585644	0.615823	0.645586	0.667725	0.664984	0.676391	0.676602	0.706149	0.741849	0.795232	0.841374	0.894845	0.919813	0.949707	0.955289	0.95495	0.972326	0.984366	0.953948	0.92554	0.923789	0.92536	0.959571	1.00763	1.0642	1.10928	1.12536
		37	1.65075	1.72275	1.75909	1.79109	1.82259	1.82578	1.75245	1.54859	1.35706	1.15506	0.977155	0.839984	0.841044	0.809959	0.772786	0.7202	0.68505	0.653174	0.651185	0.663304	0.686781	0.711289	0.743443	0.778163	0.814445	0.843312	0.868857	0.889344	0.892288	0.897313	0.903419	0.910592	0.936805	0.977722	1.02349	1.08045	1.13668	1.18784	1.17404	1.16294	1.15121	1.11706	1.07325	1.06835	1.0541	1.03579	1.06789
		38	1.58979	1.60225	1.66296	1.70082	1.70326	1.70545	1.72806	1.72137	1.78176	1.5903	1.42445	1.1585	0.980084	0.737661	0.74785	0.720062	0.757777	0.709277	0.668497	0.653365	0.669336	0.698496	0.725748	0.751803	0.781309	0.807366	0.826593	0.869887	0.915264	0.9403	0.990116	1.05583	1.11964	1.18186	1.2542	1.30503	1.34141	1.35593	1.34793	1.3272	1.31556	1.32735	1.33389	1.37144	1.40137	1.39649	1.36554
		39	1.58979	1.60225	1.66296	1.70082	1.70326	1.70545	1.72806	1.72137	1.78176	1.5903	1.42445	1.22593	1.04959	0.802923	0.818345	0.806792	0.791766	0.748875	0.716413	0.6786	0.662118	0.654142	0.668889	0.685972	0.716523	0.731924	0.754408	0.772978	0.790077	0.812556	0.86126	0.9233	1.00854	1.10841	1.20919	1.29817	1.36206	1.40527	1.37336	1.31566	1.25669	1.24135	1.20849	1.21222	1.26243	1.28104	1.27231
		40	1.48785	1.52025	1.52763	1.50527	1.5323	1.55975	1.57153	1.62839	1.64654	1.51171	1.30656	1.10423	0.916962	0.7474	0.684902	0.669718	0.643323	0.594302	0.556354	0.537715	0.547062	0.562941	0.577504	0.590631	0.608855	0.631231	0.673358	0.72024	0.768268	0.82015	0.86968	0.903628	0.93173	0.952728	0.956296	0.952545	0.954809	0.962368	0.929058	0.939734	0.953864	0.963535	0.966281	1.01786	1.04188	1.09659	1.15312
		41	1.73685	1.74746	1.76597	1.78251	1.79853	1.82689	1.85047	1.88925	1.6789	1.48409	1.28114	1.07605	0.843797	0.859642	0.853513	0.840984	0.806132	0.786861	0.767395	0.740476	0.718489	0.702517	0.711104	0.730925	0.766923	0.811704	0.861049	0.902973	0.945872	0.990062	1.03626	1.07578	1.11296	1.13527	1.15268	1.1805	1.2145	1.23446	1.19302	1.155	1.0971	1.05162	1.0057	1.02106	1.03724	1.06016	1.07582
		42	1.71132	1.70479	1.64185	1.61004	1.57911	1.56515	1.58278	1.608	1.65589	1.4895	1.30739	1.12343	1.00476	0.806401	0.801377	0.805356	0.785423	0.739852	0.708902	0.702097	0.708793	0.735579	0.768034	0.810552	0.864388	0.917199	0.96692	1.00568	1.04228	1.06534	1.09203	1.10803	1.09906	1.09908	1.11667	1.13637	1.17029	1.21463	1.20037	1.16952	1.14559	1.13357	1.14059	1.16121	1.18914	1.22983	1.26652
		43	1.75442	1.68356	1.57713	1.50774	1.44601	1.3771	1.37406	1.45039	1.31814	1.20561	1.05455	0.927706	0.757016	0.748363	0.710385	0.713348	0.656598	0.621328	0.601108	0.589202	0.580159	0.592483	0.622726	0.680493	0.744428	0.809994	0.853652	0.881002	0.899363	0.914354	0.916902	0.943497	0.975191	0.997999	1.0279	1.07058	1.08613	1.09315	1.06292	1.01334	1.0039	1.0282	1.06268	1.1544	1.24097	1.28615	1.28772
		44	1.75442	1.68356	1.57713	1.50774	1.44601	1.3771	1.37406	1.45039	1.31814	1.20561	1.01965	0.872066	0.727792	0.754257	0.73951	0.779248	0.723398	0.640407	0.573277	0.529646	0.51971	0.549793	0.585135	0.613851	0.656231	0.699023	0.730591	0.779439	0.853942	0.899726	0.934829	0.98228	1.02111	1.02141	1.02382	1.01442	0.991956	0.963995	0.873672	0.822376	0.802523	0.788028	0.796445	0.906814	1.02842	1.16165	1.25642
		45	1.39535	1.45124	1.48687	1.56249	1.62703	1.62215	1.5779	1.53433	1.48009	1.44683	1.4435	1.2894	1.1625	0.992342	0.890712	0.789818	0.820113	0.831721	0.865523	0.843178	0.827793	0.817888	0.823067	0.83338	0.831974	0.833277	0.830864	0.84155	0.864206	0.90591	0.959093	1.03791	1.11293	1.17928	1.23791	1.285	1.30957	1.31852	1.25779	1.22594	1.22871	1.24588	1.2687	1.35028	1.35498	1.32348	1.29632
		46	1.70925	1.67012	1.64966	1.63586	1.63402	1.62201	1.64652	1.64811	1.67814	1.71795	1.72054	1.69585	1.72563	1.51335	1.30183	1.10978	0.961447	0.784882	0.809084	0.797073	0.785514	0.732202	0.681321	0.637223	0.616117	0.620283	0.640943	0.672713	0.726175	0.784075	0.842248	0.895737	0.942396	0.964528	0.981887	0.982353	0.991924	1.00428	1.00444	1.02918	1.07113	1.10796	1.13643	1.19054	1.22559	1.26275	1.29872
		47	1.69574	1.70577	1.70998	1.69943	1.66579	1.55848	1.37358	1.17778	1.04015	0.889291	0.858556	0.884992	0.896478	0.887812	0.876905	0.859633	0.843003	0.859246	0.885192	0.919041	0.963995	1.00839	1.05166	1.0886	1.11302	1.13242	1.15935	1.17688	1.19097	1.22061	1.26237	1.29544	1.34358	1.40364	1.44982	1.49069	1.54252	1.57103	1.52441	1.47802	1.45299	1.43781	1.44234	1.51312	1.57755	1.60238	1.61608
		48	1.42289	1.47451	1.51156	1.57072	1.63043	1.63034	1.60088	1.60357	1.60548	1.59069	1.61506	1.65682	1.47399	1.30234	1.1431	0.953523	0.749703	0.769479	0.762238	0.749168	0.737132	0.727472	0.717382	0.732876	0.747007	0.76044	0.774201	0.774481	0.787988	0.80378	0.843895	0.885344	0.93211	0.952644	0.987587	1.00516	1.01907	1.04017	1.0389	1.01247	1.0248	1.05147	1.093	1.16425	1.25121	1.3045	1.35082
		49	1.62677	1.62644	1.62365	1.59734	1.58289	1.58718	1.58464	1.60985	1.62654	1.65863	1.71584	1.54257	1.33735	1.08913	0.909002	0.719069	0.741922	0.773034	0.854041	0.837594	0.792275	0.761243	0.749808	0.752545	0.78791	0.837305	0.893583	0.945201	1.00214	1.03815	1.07296	1.09179	1.08722	1.07252	1.06391	1.06089	1.05799	1.06446	1.00111	0.978703	0.953287	0.935877	0.924965	0.998729	1.04115	1.11432	1.18718
		50	1.45616	1.4697	1.47644	1.46006	1.46173	1.43129	1.38785	1.33646	1.33958	1.36849	1.38499	1.41714	1.48909	1.35489	1.18435	0.995265	0.875767	0.721497	0.728685	0.718973	0.737267	0.681341	0.638546	0.600566	0.57715	0.570545	0.58167	0.596063	0.625128	0.656348	0.700708	0.747298	0.790886	0.835699	0.876803	0.911615	0.946607	0.992551	1.00227	1.02795	1.04332	1.04984	1.05148	1.07595	1.08545	1.10682	1.12311
		51	NaN	NaN	NaN	NaN	NaN	1.64129	1.68888	1.70517	1.73071	1.68917	1.69394	1.48763	1.31207	1.11747	0.949668	0.782671	0.811784	0.78541	0.756392	0.717618	0.6589	0.598141	0.56064	0.544084	0.566979	0.587138	0.616089	0.651515	0.683561	0.718807	0.762323	0.805988	0.840251	0.877889	0.899741	0.93239	0.958195	1.00243	0.995099	1.01721	1.0604	1.10659	1.133	1.19614	1.23774	1.23546	1.23561
		52	NaN	NaN	NaN	NaN	NaN	NaN	NaN	NaN	NaN	1.64712	1.64054	1.65429	1.6244	1.59352	1.5214	1.332	1.14979	0.995651	0.844826	0.741284	0.733721	0.703343	0.672959	0.633733	0.592627	0.555101	0.532353	0.528215	0.545018	0.583297	0.633121	0.678821	0.727687	0.761984	0.790844	0.832582	0.877212	0.906008	0.894396	0.892992	0.896919	0.912576	0.933264	0.984044	1.02748	1.03746	1.02994
		53	NaN	NaN	NaN	NaN	NaN	NaN	NaN	NaN	NaN	NaN	NaN	NaN	0.678417	NaN	0.807944	0.754379	0.75338	0.711005	0.682977	0.674369	0.676659	0.687122	0.694274	0.739709	0.80441	0.852544	0.886453	0.907244	0.90756	0.933411	0.960381	0.99286	1.02798	1.0469	1.03678	1.05398	1.06555	1.09781	1.10617	1.09488	1.07639	1.06652	1.05335	1.08498	1.12576	1.1703	1.20448
		54	1.85238	1.80033	1.7675	1.74405	1.72403	1.71983	1.74482	1.75016	1.78642	1.83328	1.83373	1.81804	1.84362	1.60008	1.37275	1.13994	0.96452	0.760017	0.766977	0.745472	0.744241	0.682664	0.639607	0.620262	0.614601	0.64026	0.687113	0.72627	0.771984	0.821989	0.86458	0.898428	0.928981	0.960675	0.978303	1.00225	1.02087	1.04314	1.02832	1.03036	1.03264	1.03167	1.05612	1.09159	1.10148	1.10201	1.12775
		55	1.85238	1.80033	1.7675	1.74405	1.72403	1.71983	1.74482	1.75016	1.78642	1.83328	1.83373	1.81804	1.84362	1.60008	1.37275	1.17663	0.999851	0.801174	0.8286	0.808965	0.779855	0.721363	0.667926	0.616563	0.597912	0.60022	0.621336	0.653207	0.711228	0.765882	0.825235	0.882255	0.930242	0.953513	0.971373	0.972427	0.984683	1.00309	1.00517	1.03475	1.07897	1.12132	1.15424	1.2131	1.26189	1.31523	1.34872
		56	1.64109	1.70088	1.7326	1.78603	1.78329	1.72788	1.67284	1.60043	1.51108	1.44107	1.39577	1.38384	1.40604	1.47108	1.34572	1.21913	1.07281	0.933684	0.796909	0.818722	0.821844	0.816248	0.799567	0.764088	0.727263	0.726025	0.737333	0.748866	0.771183	0.813911	0.843196	0.883663	0.91434	0.945641	0.978471	0.991156	0.987509	1.0137	1.01228	0.995233	1.00257	1.03103	1.03757	1.0676	1.10228	1.13775	1.14828
		57	1.79494	1.80926	1.81702	1.8193	1.81584	1.80785	1.7637	1.56194	1.36283	1.1944	1.04066	0.936078	0.997768	1.02645	1.02927	1.00167	0.940424	0.887456	0.865076	0.863939	0.875221	0.926512	0.96625	1.00441	1.0327	1.07105	1.09225	1.12301	1.16803	1.22348	1.26703	1.31278	1.34596	1.38139	1.40822	1.43598	1.47666	1.51418	1.49294	1.46458	1.43326	1.4165	1.40477	1.42477	1.42748	1.45517	1.44244
		58	1.31258	1.34938	1.37035	1.40911	1.46193	1.51476	1.52916	1.55912	1.59847	1.61306	1.44827	1.28595	1.1063	0.930798	0.753112	0.731644	0.714349	0.696801	0.647029	0.601532	0.582661	0.57559	0.571942	0.588343	0.613916	0.627939	0.660805	0.700823	0.719553	0.737247	0.771979	0.77907	0.786179	0.813679	0.850418	0.875019	0.91694	0.960205	0.964524	0.956471	0.982407	1.028	1.08898	1.1849	1.28697	1.37073	1.41588
		59	1.31258	1.34938	1.37035	1.40911	1.46193	1.51476	1.52916	1.55912	1.59847	1.61306	1.44827	1.28595	1.12436	0.966247	0.776163	0.786976	0.77877	0.751431	0.689871	0.661362	0.608528	0.584185	0.561059	0.541391	0.528755	0.522487	0.542554	0.568933	0.610937	0.650335	0.701824	0.731403	0.756747	0.782265	0.811231	0.832917	0.859167	0.887907	0.882506	0.875015	0.892875	0.909376	0.916056	0.955964	1.00506	1.03317	1.04942
		60	1.64913	1.65581	1.6814	1.7255	1.7789	1.80269	1.79656	1.77315	1.75399	1.7458	1.72125	1.71889	1.7382	1.74625	1.66161	1.47997	1.29597	1.11199	0.923613	0.80539	0.813431	0.805649	0.752875	0.694049	0.644448	0.597118	0.581504	0.60264	0.634729	0.665648	0.696971	0.744604	0.78716	0.829932	0.878822	0.92981	0.957359	0.985788	0.956819	0.922961	0.897348	0.868175	0.887228	0.938074	1.0148	1.06228	1.15767
		61	1.65691	1.61063	1.50105	1.45704	1.44642	1.37608	1.41684	1.33162	1.2123	1.05176	0.96555	0.778113	0.790374	0.786037	0.77985	0.736808	0.703478	0.659757	0.630155	0.624772	0.631775	0.639839	0.665209	0.699494	0.73538	0.765295	0.801522	0.841555	0.860803	0.88691	0.932572	0.981967	1.00135	1.04682	1.08832	1.1242	1.14951	1.20918	1.21582	1.20467	1.18243	1.1669	1.11369	1.09483	1.08956	1.08392	1.08102
		62	1.61876	1.64305	1.66891	1.69272	1.70505	1.6924	1.82135	1.62874	1.42191	1.2303	1.07868	0.762807	0.757975	0.732971	0.72262	0.667464	0.61289	0.581178	0.56923	0.580859	0.620955	0.668814	0.733248	0.803176	0.876245	0.941239	1.00218	1.05907	1.09903	1.12306	1.14144	1.1777	1.19331	1.21695	1.23322	1.25539	1.25989	1.2704	1.20197	1.18576	1.17664	1.18371	1.19284	1.29705	1.32259	1.34903	1.3578
		63	1.70858	1.73365	1.74402	1.72824	1.72139	1.6893	1.64584	1.60968	1.59594	1.59038	1.66567	1.78606	1.91048	1.71937	1.50916	1.29032	1.05638	0.796886	0.827583	0.85289	0.840144	0.794902	0.758964	0.725751	0.695063	0.690289	0.694623	0.698116	0.705593	0.716731	0.719634	0.72223	0.740954	0.765938	0.790879	0.820981	0.856154	0.880882	0.865467	0.851187	0.830682	0.823172	0.824478	0.886223	0.951296	1.01032	1.05209
		64	1.37483	1.40144	1.44562	1.495	1.5275	1.56508	1.59313	1.61133	1.60503	1.68066	1.50714	1.34873	1.11892	0.979674	0.763083	0.756672	0.729676	0.768717	0.712753	0.663936	0.634411	0.624679	0.62194	0.637118	0.659366	0.690479	0.732321	0.786173	0.824775	0.864266	0.912688	0.957104	0.993263	1.04854	1.10524	1.15898	1.19496	1.2341	1.21979	1.16746	1.13376	1.11902	1.07087	1.03754	1.06065	1.06288	1.05486
		65	1.78343	1.73712	1.73234	1.74533	1.72198	1.73184	1.74106	1.72486	1.71121	1.66414	1.60188	1.53784	1.50491	1.47047	1.48538	1.53616	1.40632	1.24653	1.09406	0.959309	0.776653	0.775499	0.773377	0.746785	0.703247	0.671381	0.654944	0.65895	0.675747	0.695267	0.716979	0.739701	0.75958	0.774601	0.791989	0.821929	0.841876	0.86621	0.828976	0.814524	0.799307	0.808061	0.802354	0.863792	0.917381	0.981984	1.0466
		66	1.67268	1.67954	1.7274	1.76373	1.75631	1.79909	1.81225	1.78415	1.7905	1.60063	1.35992	1.16295	0.989059	0.792385	0.802242	0.808569	0.781271	0.73003	0.689256	0.655277	0.627589	0.619011	0.617432	0.618736	0.623853	0.637011	0.65658	0.691404	0.72802	0.77371	0.826977	0.876249	0.911112	0.936125	0.946941	0.949472	0.960591	0.976223	0.941721	0.911075	0.887572	0.855512	0.820133	0.840698	0.859427	0.858736	0.862947
		67	1.67268	1.67954	1.7274	1.76373	1.75631	1.79909	1.81225	1.78415	1.7905	1.60063	1.35992	1.16295	0.984337	0.789033	0.785554	0.777752	0.734656	0.674445	0.615486	0.583585	0.571347	0.590731	0.622042	0.663467	0.710068	0.753751	0.797118	0.835101	0.870909	0.896297	0.912474	0.93159	0.953429	0.977986	1.01783	1.06981	1.1149	1.16617	1.15553	1.14597	1.11066	1.08257	1.05841	1.04585	1.01376	1.00042	0.985619
		68	1.74256	1.74952	1.75292	1.71013	1.69923	1.70723	1.72006	1.7526	1.78764	1.84077	1.90715	1.70225	1.4841	1.21203	0.981408	0.754181	0.769456	0.783504	0.850351	0.83379	0.787294	0.754307	0.740997	0.74621	0.783678	0.832924	0.888444	0.945441	1.00319	1.04332	1.08442	1.10772	1.10413	1.08612	1.07829	1.0723	1.07053	1.07607	1.00989	0.985349	0.959573	0.944587	0.937045	1.02248	1.07097	1.1513	1.22757
		69	1.74256	1.74952	1.75292	1.71013	1.69923	1.70723	1.72006	1.7526	1.78764	1.84077	1.90715	1.70225	1.4841	1.21626	1.00326	0.739476	0.722205	0.698539	0.717114	0.642676	0.595066	0.560146	0.546904	0.552602	0.587061	0.637382	0.69296	0.733495	0.780877	0.823392	0.853252	0.870548	0.907081	0.916665	0.928926	0.934988	0.956731	0.974836	0.986248	0.997418	1.03281	1.07517	1.09537	1.14219	1.1758	1.21774	1.26033
		70	1.62519	1.65788	1.71252	1.75136	1.75885	1.72159	1.6617	1.55956	1.4995	1.47141	1.41895	1.25884	1.11404	0.936223	0.765339	0.638881	0.633304	0.634738	0.621336	0.580243	0.548021	0.498568	0.478179	0.482859	0.498725	0.532932	0.577512	0.62543	0.671563	0.725525	0.760959	0.803893	0.839868	0.870723	0.894406	0.917205	0.923737	0.926974	0.892925	0.857812	0.835649	0.835439	0.867162	0.94822	1.02487	1.10071	1.13704
		71	1.62519	1.65788	1.71252	1.75136	1.75885	1.72159	1.6617	1.55956	1.4995	1.47141	1.41895	1.25884	1.11404	0.936223	0.761454	0.645774	0.632781	0.629526	0.61185	0.575109	0.527915	0.494595	0.491924	0.509708	0.529421	0.562161	0.59597	0.628264	0.665429	0.71322	0.768808	0.815072	0.845988	0.87689	0.899295	0.915351	0.933803	0.948327	0.929005	0.899056	0.898573	0.903481	0.905912	0.92158	0.948159	0.927741	0.90533
		72	1.48074	1.47369	1.44722	1.40875	1.35079	1.30895	1.30311	1.33341	1.34058	1.21017	1.09344	0.923408	0.78164	0.657139	0.661392	0.679054	0.698103	0.671905	0.649093	0.640814	0.624103	0.626895	0.641308	0.66169	0.697542	0.744152	0.798619	0.862888	0.910433	0.943149	0.953322	0.95654	0.936539	0.941261	0.965792	0.996992	1.06054	1.10555	1.07807	1.06103	1.06982	1.06554	1.09016	1.16814	1.20162	1.21674	1.22477
		73	1.69802	1.68222	1.59606	1.51123	1.45334	1.43564	1.44606	1.48559	1.54323	1.57607	1.5753	1.58083	1.58125	1.5755	1.4265	1.27026	1.10013	0.961342	0.81613	0.823718	0.818095	0.801686	0.786621	0.769897	0.759386	0.759132	0.782957	0.813119	0.84927	0.896214	0.941048	0.991355	1.03633	1.06797	1.10259	1.14603	1.17379	1.20493	1.19487	1.16191	1.11956	1.09086	1.06869	1.08889	1.1558	1.23023	1.29452
		74	1.57635	1.63522	1.694	1.7355	1.75566	1.75159	1.69429	1.69163	1.64632	1.60666	1.61105	1.63075	1.60954	1.61216	1.61478	1.43963	1.30595	1.12713	0.934325	0.753739	0.761566	0.738454	0.719453	0.722196	0.709913	0.683744	0.669685	0.682473	0.705044	0.734163	0.753564	0.777253	0.802272	0.827535	0.85355	0.879338	0.908896	0.945831	0.948328	0.946703	0.955819	0.961216	0.973007	0.997435	1.00883	1.02427	1.08487
		75	NaN	NaN	NaN	NaN	NaN	NaN	NaN	NaN	NaN	NaN	NaN	NaN	0.641511	0.68318	0.672824	0.647316	0.608419	0.552701	0.506727	0.481785	0.480936	0.493409	0.517197	0.533603	0.543234	0.543303	0.536665	0.528972	0.539465	0.582358	0.64298	0.686582	0.736679	0.777699	0.803774	0.817762	0.854262	0.886744	0.87167	0.85598	0.857975	0.860033	0.866778	0.928166	0.986254	1.03187	1.06049
		76	1.75109	1.77012	1.79143	1.80913	1.83678	1.86976	1.93088	1.72198	1.51969	1.34878	1.14704	0.911978	0.926257	0.901731	0.831928	0.779366	0.712016	0.663695	0.640517	0.628587	0.62852	0.64849	0.673651	0.692557	0.715261	0.744267	0.759144	0.764321	0.772204	0.794177	0.812058	0.845828	0.890244	0.938	0.977998	1.01462	1.03276	1.05172	1.02221	1.01066	0.990642	0.989845	0.995266	1.02211	1.0308	1.05373	1.06534
		77	1.75109	1.77012	1.79143	1.80913	1.83678	1.86976	1.93088	1.72198	1.51969	1.30744	1.10089	0.874855	0.897825	0.883538	0.857704	0.804989	0.729427	0.674026	0.637041	0.619148	0.622358	0.633878	0.644849	0.66485	0.685641	0.709461	0.736443	0.770132	0.807242	0.849288	0.874328	0.909674	0.938238	0.958795	0.978706	0.997816	0.987545	0.993072	0.916708	0.860814	0.859527	0.872938	0.861035	0.92474	0.95234	0.954518	0.955592
		78	1.3884	1.45741	1.5026	1.53524	1.59873	1.65703	1.44327	1.30245	1.09582	0.920644	0.746377	0.781573	0.744326	0.742196	0.677095	0.610511	0.553856	0.538021	0.540461	0.558879	0.593167	0.635499	0.677367	0.738668	0.803347	0.862326	0.928348	0.995408	1.04905	1.08921	1.13133	1.16636	1.20051	1.21566	1.23357	1.25586	1.27211	1.25632	1.19095	1.14186	1.08831	1.05515	1.07011	1.11424	1.17423	1.20864	1.23204
		79	1.3884	1.45741	1.5026	1.53524	1.59873	1.65703	1.44327	1.30245	1.09582	0.856254	0.666742	0.686786	0.640395	0.625064	0.613425	0.554894	0.509071	0.487485	0.480622	0.48998	0.520582	0.567566	0.618602	0.681099	0.746122	0.80757	0.857448	0.902362	0.940784	0.966108	0.98721	1.00363	1.02088	1.04133	1.05215	1.0663	1.07757	1.09334	1.06236	1.04803	1.01949	0.985378	0.965917	0.982218	0.985405	1.01124	1.0641
		80	1.8608	1.85623	1.83274	1.81746	1.79482	1.746	1.69867	1.62642	1.59852	1.57247	1.58892	1.57185	1.62105	1.6611	1.73229	1.52776	1.38372	1.20292	0.973474	0.730351	0.732227	0.69555	0.656683	0.629129	0.592444	0.568558	0.571721	0.580017	0.598597	0.621231	0.658938	0.712506	0.770736	0.826251	0.863385	0.90085	0.91189	0.923374	0.89138	0.875744	0.870476	0.86367	0.866051	0.933226	1.01	1.07603	1.15973
		81	1.8608	1.85623	1.83274	1.81746	1.79482	1.746	1.69867	1.62642	1.59852	1.57247	1.58892	1.57185	1.62105	1.6611	1.73229	1.54034	1.39631	1.2352	1.03423	0.812351	0.817072	0.791587	0.735484	0.678684	0.627703	0.596039	0.598884	0.621473	0.659717	0.698505	0.744721	0.806223	0.877073	0.946935	1.01284	1.08139	1.1159	1.13327	1.06671	1.04085	1.02818	0.998484	0.971451	1.04607	1.0499	1.02482	1.04507
		82	1.66397	1.70195	1.77016	1.81959	1.83183	1.83727	1.82491	1.78204	1.73071	1.69838	1.58381	1.41162	1.22155	1.00947	0.836137	0.751142	0.730541	0.703265	0.724643	0.684696	0.634132	0.607041	0.606925	0.608354	0.61988	0.651317	0.691637	0.736564	0.781308	0.827922	0.867731	0.902582	0.929383	0.949145	0.97559	0.993612	1.01092	1.02893	1.00666	0.949967	0.895742	0.861864	0.859471	0.943788	1.02038	1.11351	1.19594
		83	1.57633	1.58117	1.61425	1.67003	1.73726	1.76242	1.72705	1.68364	1.65613	1.63646	1.6312	1.65448	1.65357	1.66048	1.64464	1.46517	1.30647	1.14408	0.972286	0.806757	0.811672	0.798309	0.789207	0.760376	0.729355	0.69445	0.667438	0.660497	0.672507	0.68625	0.729881	0.777939	0.818551	0.853853	0.897479	0.935555	0.970943	1.01066	0.989149	0.937847	0.874994	0.818994	0.761845	0.757311	0.793177	0.844381	0.889558
		84	1.60987	1.68149	1.72488	1.76741	1.7939	1.79046	1.73456	1.67871	1.66557	1.67739	1.48226	1.33188	1.20177	1.04942	0.860106	0.889224	0.875367	0.854529	0.822068	0.792835	0.759284	0.745715	0.737175	0.730691	0.732465	0.743509	NaN	0.759311	0.785256	0.814914	0.837856	0.857665	0.867416	0.875494	0.891228	0.911312	0.93401	0.971096	0.974819	0.970678	0.96071	0.966589	0.967044	0.993574	1.00624	1.03066	1.0365
		85	1.60987	1.68149	1.72488	1.76741	1.7939	1.79046	1.73456	1.67871	1.66557	1.67739	1.48226	1.33188	1.20177	1.04963	0.862075	0.891343	0.887381	0.870954	0.846198	0.822088	0.792239	0.772746	0.76151	0.758189	0.756996	0.764619	0.774693	0.797094	0.814739	0.826303	0.836209	0.852893	0.857833	0.860786	0.868471	0.875568	0.882299	0.907252	0.914767	0.916666	0.932198	0.957151	0.969911	0.997966	1.02295	1.03699	1.02858
		86	1.76228	1.78774	1.75202	1.7279	1.72642	1.77088	1.53874	1.36453	1.18063	0.984458	0.75777	0.805983	0.833145	0.854863	0.850322	0.82682	0.791931	0.752141	0.739271	0.732486	0.74332	0.769895	0.809333	0.841037	0.884365	0.910901	0.920867	0.924593	0.916595	0.907797	0.905297	0.922795	0.948495	0.976349	1.00511	1.03625	1.06008	1.10248	1.11293	1.1064	1.11279	1.13397	1.16306	1.22085	1.29875	1.34161	1.38583
		87	1.88391	1.91856	1.90145	1.86483	1.83344	1.80892	1.80455	1.58807	1.3797	1.17521	0.944656	0.735487	0.759312	0.745843	0.702083	0.67249	0.596121	0.527138	0.487878	0.484391	0.48505	0.49869	0.51647	0.536938	0.566231	0.59559	0.631669	0.67456	0.715767	0.759806	0.803521	0.835982	0.866081	0.899711	0.925647	0.947679	0.979177	0.999966	0.974009	0.970619	0.979043	0.977357	1.00285	1.06128	1.10293	1.13123	1.17077
		88	1.88391	1.91856	1.90145	1.86483	1.83344	1.80892	1.80455	1.58807	1.3797	1.17521	0.977385	0.767309	0.780208	0.761622	0.734588	0.678401	0.60744	0.552786	0.530852	0.523954	0.528689	0.557732	0.597697	0.64012	0.674965	0.704736	0.73389	0.767457	0.78341	0.8292	0.916439	0.962701	0.974747	1.00004	1.03573	1.03521	1.06822	1.14965	1.16914	1.16786	1.17383	1.18046	1.16916	1.18537	1.18849	1.19555	1.2045
		89	1.55904	1.50706	1.46401	1.40778	1.36993	1.36285	1.38629	1.4297	1.47744	1.55717	1.55043	1.40892	1.21685	1.02007	0.76269	0.676271	0.698498	0.730844	0.733925	0.757249	0.687113	0.611714	0.554127	0.526422	0.515642	0.52098	0.538958	0.563668	0.590306	0.622478	0.647963	0.671841	0.700885	0.736292	0.769114	0.803587	0.83901	0.869753	0.849683	0.824301	0.810005	0.782246	0.757015	0.788595	0.835033	0.869637	0.893582
		90	1.53687	1.53495	1.58267	1.59809	1.60804	1.63316	1.66582	1.52594	1.36742	1.2049	0.998669	0.803625	0.766332	0.745494	0.707439	0.6858	0.65662	0.629769	0.613159	0.613243	0.638937	0.6731	0.718256	0.756867	0.816423	0.871797	0.917152	0.932787	0.959941	0.962867	0.964484	0.96441	0.99393	1.00329	1.0165	1.02681	1.04631	1.08181	1.05469	1.0254	1.03946	1.0322	1.01625	1.0728	1.14039	1.17554	1.24997
		91	1.9464	1.95693	1.98505	1.98435	1.97273	1.96833	1.9354	1.7056	1.47795	1.27993	1.09605	0.961562	1.00374	1.00843	1.00632	0.973479	0.914086	0.861977	0.846993	0.851842	0.866568	0.917827	0.96113	1.00276	1.02686	1.06699	1.09574	1.13424	1.18277	1.24655	1.29937	1.35218	1.39299	1.44767	1.4873	1.51734	1.55699	1.59279	1.56451	1.52338	1.49341	1.47596	1.46516	1.48798	1.49149	1.51777	1.50241
		92	1.50972	1.51837	1.55502	1.57623	1.59579	1.60014	1.57652	1.53914	1.52192	1.49135	1.44557	1.41599	1.45138	1.28437	1.15971	1.06111	0.953767	0.781514	0.797246	0.770591	0.729171	0.69401	0.666883	0.661442	0.685231	0.731768	0.781235	0.833654	0.872994	0.904362	0.923356	0.950323	0.97261	0.995828	1.02029	1.05555	1.09115	1.1263	1.13012	1.12894	1.11509	1.095	1.05704	1.04109	1.02204	1.02223	1.04217
		93	1.65422	1.6369	1.61113	1.59976	1.62164	1.67085	1.73995	1.80577	1.62736	1.43971	1.23484	1.05032	0.85058	0.84647	0.817105	0.781976	0.721643	0.681897	0.675774	0.698287	0.735151	0.787086	0.830348	0.87627	0.915512	0.951362	0.990501	1.03123	1.05715	1.08442	1.10846	1.11658	1.11964	1.13108	1.15072	1.16716	1.1866	1.22015	1.19058	1.15123	1.13131	1.08469	1.02288	1.04404	1.0642	1.0755	1.14449
		94	1.79504	1.80747	1.81272	1.80741	1.7906	1.81369	1.85223	1.90139	1.94995	1.93091	1.73184	1.49388	1.25168	0.995774	0.84473	0.852209	0.865255	0.856747	0.839047	0.793703	0.749627	0.719917	0.694892	0.689284	0.687913	0.708746	0.749398	0.808693	0.883545	0.969369	1.02659	1.06586	1.09575	1.10326	1.11359	1.1395	1.16102	1.20994	1.20394	1.18545	1.17199	1.17433	1.14389	1.18484	1.21952	1.26247	1.29079
		95	1.79504	1.80747	1.81272	1.80741	1.7906	1.81369	1.85223	1.90139	1.94995	1.93091	1.73184	1.49388	1.22371	0.972124	0.815802	0.819533	0.823119	0.849077	0.837741	0.805457	0.777662	0.754863	0.734212	0.727484	0.73746	0.747825	0.783731	0.822863	0.866612	0.900508	0.942153	0.970363	0.998155	1.05774	1.1117	1.1442	1.19878	1.28271	1.24656	1.2562	1.28333	1.28375	1.26829	1.34638	1.39641	1.44986	1.49015
		96	1.69952	1.73327	1.73414	1.70177	1.65377	1.62223	1.5778	1.55107	1.53153	1.53321	1.53265	1.53133	1.56821	1.53792	1.36792	1.22515	1.05463	0.883424	0.78348	0.784494	0.763249	0.77542	0.761392	0.750016	0.760739	0.78492	0.816986	0.843927	0.870443	0.895711	0.917515	0.933216	0.962491	0.98472	1.00084	1.01772	1.04333	1.06195	1.03981	1.03555	1.03614	1.03488	1.04932	1.12142	1.16692	1.21099	1.244
		97	1.69952	1.73327	1.73414	1.70177	1.65377	1.62223	1.5778	1.55107	1.53153	1.53321	1.53265	1.53133	1.56821	1.53792	1.34528	1.20251	1.0738	0.919715	0.834584	0.867799	0.843307	0.809182	0.767222	0.725804	0.704119	0.706063	0.719786	0.750955	0.786574	0.827656	0.870752	0.916744	0.952891	0.989688	1.02313	1.05244	1.06753	1.07514	1.0429	1.0324	1.03066	1.05732	1.0859	1.16907	1.22374	1.27776	1.31563
		98	1.51331	1.52805	1.54772	1.55848	1.60036	1.63059	1.51667	1.35367	1.18546	0.960033	0.792507	0.787656	0.791701	0.816771	0.872698	0.871325	0.861151	0.865685	0.839083	0.843867	0.858216	0.872053	0.892488	0.930445	0.951758	0.982992	1.02904	1.06646	1.10147	1.1213	1.14096	1.12873	1.14192	1.15359	1.192	1.21725	1.27721	1.31317	1.2987	1.27065	1.23265	1.18636	1.13902	1.115	1.08449	1.06828	1.07629
		99	1.64235	1.63101	1.62749	1.59136	1.53015	1.48383	1.48602	1.5279	1.57905	1.6685	1.53034	1.39558	1.19564	0.940852	0.710974	0.712785	0.671196	0.630956	0.642063	0.583529	0.519223	0.48003	0.462415	0.466996	0.484322	0.516773	0.555047	0.588629	0.624408	0.649251	0.68378	0.732375	0.778979	0.824909	0.873104	0.91738	0.939452	0.982467	0.960174	0.956854	0.954007	0.963963	0.986859	1.05413	1.10995	1.15509	1.18151
		100	1.30635	1.35452	1.40021	1.43568	1.44685	1.45321	1.47492	1.52203	1.57985	1.62161	1.63719	1.60707	1.58788	1.57925	1.40199	1.24811	1.11258	0.963598	0.790396	0.804819	0.787904	0.75659	0.724965	0.689487	0.671171	0.667323	0.692533	0.727869	0.774647	0.787693	0.832299	0.878382	0.909673	0.957162	1.04388	1.06957	1.08711	1.15122	1.16986	1.1747	1.22083	1.24632	1.23379	1.23929	1.25291	1.25661	1.25652
		101	1.30635	1.35452	1.40021	1.43568	1.44685	1.45321	1.47492	1.52203	1.57985	1.62161	1.63719	1.60707	1.58788	1.57925	1.40199	1.24811	1.08915	0.949989	0.785869	0.797806	0.773185	0.76596	0.72422	0.681341	0.648212	0.633106	0.634799	0.656019	0.683485	0.724389	0.762776	0.809992	0.850294	0.905839	0.968025	1.02516	1.06371	1.09915	1.09246	1.08423	1.09709	1.11549	1.15457	1.18241	1.24464	1.25514	1.25661
		102	1.76881	1.78564	1.82891	1.86634	1.91135	1.96884	1.97813	1.94237	1.90555	1.88548	1.86246	1.80567	1.6198	1.42382	1.22848	1.04531	0.908547	0.895959	0.873273	0.835855	0.797447	0.760984	0.760082	0.787544	0.809757	0.82448	0.855063	0.891615	0.922688	0.955395	0.98041	1.01184	1.03034	1.04609	1.06429	1.06378	1.05748	1.0393	1.00218	0.942225	0.907647	0.867184	0.847407	0.848308	0.860789	0.868834	0.88699
		103	1.76881	1.78564	1.82891	1.86634	1.91135	1.96884	1.97813	1.94237	1.90555	1.88548	1.86246	1.80567	1.6198	1.42382	1.24244	1.05267	NaN	NaN	0.902547	0.899352	0.895251	0.847748	0.805806	0.784905	0.778523	0.780782	0.782359	0.781723	0.775277	0.765564	0.769236	0.784288	0.806233	0.838181	0.886495	0.936151	0.991901	1.05799	1.08033	1.0926	1.10471	1.09305	1.06783	1.08243	1.10835	1.14227	1.1884
		104	NaN	NaN	NaN	NaN	NaN	1.8569	1.9268	1.94825	1.96178	1.95008	1.95193	1.98193	1.74659	1.53216	1.31432	1.11467	0.887036	NaN	0.893537	0.864116	0.842637	0.796025	0.752405	0.734356	0.766465	0.812776	0.870073	0.9284	0.985949	1.00069	0.986221	0.961838	0.931494	0.89562	0.885467	0.889866	0.907989	0.939265	0.937266	0.946475	0.958393	0.948623	0.921476	0.932536	0.931917	0.945508	0.966569
		105	1.39021	1.38734	1.39225	1.43842	1.43464	1.43672	1.43117	1.43588	1.45517	1.51784	1.54689	1.40555	1.28691	1.09294	0.901459	0.708575	0.706406	0.673347	0.653408	0.614879	0.581206	0.547112	0.532259	0.538734	0.562086	0.585942	0.606396	0.625716	0.645467	0.675064	0.717688	0.767011	0.810841	0.85217	0.88358	0.892657	0.896294	0.896907	0.879773	0.861519	0.878496	0.888983	0.912616	0.943903	0.975332	0.987697	0.993997
		106	1.39021	1.38734	1.39225	1.43842	1.43464	1.43672	1.43117	1.43588	1.45517	1.51784	1.54689	1.40555	1.28691	1.09294	0.936792	0.774648	0.796261	0.779296	0.776146	0.715643	0.653474	0.600362	0.573713	0.564395	0.563231	0.579567	0.599648	0.617887	0.64627	0.703513	0.757059	0.803395	0.846434	0.867798	0.864602	0.871865	0.860847	0.866178	0.862883	0.893303	0.947098	1.00615	1.04145	1.10212	1.1294	1.11804	1.12076
		107	1.65176	1.6348	1.6288	1.64118	1.63143	1.61254	1.60053	1.60005	1.58845	1.58741	1.59515	1.5911	1.59545	1.64044	1.67624	1.72061	1.57317	1.40261	1.1481	0.969585	0.776748	0.782675	0.774964	0.816116	0.791151	0.781077	0.765856	0.775996	0.78948	0.79348	0.802371	0.823707	0.83893	0.879299	0.934168	0.976992	1.01251	1.03731	1.02959	1.00324	0.980803	0.972495	0.965384	0.978038	0.997487	1.02094	1.03976
		108	1.37166	1.38935	1.39676	1.25443	1.12084	0.974517	0.771588	0.593891	0.560363	0.496722	0.497061	0.520697	0.540841	0.555442	0.610399	0.604015	0.579621	0.546833	0.522211	0.506075	0.501888	0.513198	0.532778	0.560558	0.585413	0.616791	0.64227	0.681436	0.727782	0.778652	0.817548	0.865805	0.897042	0.915543	0.92453	0.938074	0.929394	0.933223	0.903009	0.885375	0.911566	0.925341	0.933969	1.00358	1.05567	1.06887	1.10601
		109	1.37166	1.38935	1.39676	1.25443	1.12084	0.974517	0.771588	0.593891	0.560363	0.517103	0.560443	0.622606	0.656039	0.671757	0.701806	0.649781	0.578025	0.52185	0.488683	0.463569	0.444982	0.447986	0.461391	0.481107	0.500877	0.527064	0.550994	0.5788	0.619697	0.664671	0.711485	0.753915	0.778082	0.783199	0.77769	0.769544	0.77913	0.80636	0.806392	0.842363	0.89158	0.925743	0.948605	1.02608	1.04629	1.07454	1.09577
		110	1.67562	1.7084	1.6961	1.69708	1.73434	1.74264	1.76865	1.84488	1.85428	1.8074	1.75078	1.69674	1.6004	1.55524	1.53079	1.52621	1.36699	1.24151	1.09279	0.964807	0.839249	0.853703	0.833399	0.805661	0.788447	0.765723	0.758858	0.773075	0.804709	0.83042	0.861157	0.882963	0.907484	0.92058	0.929023	0.934413	0.948475	0.962857	0.958845	0.953239	0.948175	0.923906	0.910166	0.919703	0.929321	0.942722	0.983362
		111	1.72836	1.74731	1.71007	1.65329	1.62673	1.56813	1.52775	1.51698	1.57548	1.55861	1.37809	1.20172	1.02255	0.813237	0.665154	0.710964	0.769652	0.813385	0.83397	0.819338	0.783953	0.74442	0.732958	0.738133	0.745287	0.758776	0.780647	0.802015	0.8216	0.835044	0.862768	0.895398	0.920701	0.950065	0.996484	1.04118	1.09393	1.131	1.09854	1.06114	1.0209	0.982517	0.956484	0.990685	1.03255	1.04937	1.06417
		112	1.34705	1.34768	1.33547	1.34593	1.33489	1.31882	1.31297	1.34022	1.37071	1.41129	1.45635	1.49121	1.51432	1.51624	1.47583	1.30894	1.11099	0.883548	0.712214	0.616479	0.625582	0.695875	0.787887	0.807199	0.811463	0.818302	0.809653	0.805666	0.822482	0.836335	0.852821	0.871312	0.899327	0.923808	0.947508	0.979488	1.00796	1.02954	1.0088	0.99874	0.994253	0.99008	0.984106	1.00714	1.02696	1.02711	1.02069
		113	1.40384	1.43111	1.475	1.46573	1.50067	1.51252	1.36101	1.14799	0.962495	0.792299	0.627317	0.643707	0.675843	0.68385	0.661945	0.639531	0.586377	0.554507	0.538575	0.538078	0.528865	0.528008	0.529243	0.534643	0.562975	0.611825	0.681153	0.760014	0.831352	0.879476	0.921637	0.943051	0.953394	0.971658	0.996712	1.02563	1.05456	1.07692	1.06428	1.02695	1.02418	1.05205	1.06338	1.11775	1.16799	1.17364	1.15497
		114	1.50333	1.52027	1.49921	1.43295	1.37978	1.30575	1.25504	1.24107	1.2367	1.22769	1.24296	1.14371	1.06135	0.9842	0.912494	0.840396	0.862204	0.856074	0.852383	0.825786	0.787096	0.750052	0.727897	0.730569	0.758202	0.794226	0.833864	0.868424	0.895322	0.906437	0.915159	0.943429	0.964958	0.994057	1.0021	1.02059	1.0498	1.09036	1.08031	1.07663	1.06727	1.01188	0.953339	0.927703	0.934729	0.947156	0.979673
		115	1.50333	1.52027	1.49921	1.43295	1.37978	1.30575	1.25504	1.24107	1.2367	1.22769	1.24296	1.14371	1.06135	1.00958	0.94522	0.87423	0.895742	0.899201	0.877662	0.850838	0.809442	0.771071	0.73584	0.723966	0.718726	0.724756	0.733236	0.753745	0.762889	0.778874	0.7973	0.812118	0.81856	0.817169	0.809051	0.815044	0.846749	0.894647	0.936492	0.983147	1.01927	1.04178	1.03105	1.04322	1.05216	1.05571	1.06936
		116	NaN	NaN	NaN	NaN	NaN	NaN	NaN	NaN	NaN	NaN	1.26256	1.48276	1.19979	1.09803	0.984648	0.855984	0.886775	0.876879	0.886585	0.859256	0.820696	0.816569	0.841131	0.873892	0.918465	0.969641	1.01591	1.04871	1.07101	1.09119	1.12196	1.15509	1.19219	1.22802	1.26238	1.29541	1.32511	1.36606	1.35144	1.34739	1.34191	1.33111	1.31026	1.34538	1.36306	1.38385	1.39598
		117	NaN	NaN	NaN	NaN	NaN	NaN	NaN	NaN	NaN	NaN	NaN	NaN	0.807265	0.796122	0.820915	0.801905	0.785059	0.738077	0.700023	0.693369	0.687416	0.700898	0.730778	0.75002	0.764338	0.80809	0.8504	0.870665	0.896403	0.927121	0.961111	1.01204	1.06355	1.10309	1.13093	1.13675	1.14522	1.14071	1.14438	1.1302	1.13338	1.13099	1.13142	1.14208	1.1677	1.19808	1.22019
		118	NaN	NaN	NaN	NaN	NaN	NaN	NaN	NaN	NaN	NaN	NaN	NaN	0.807265	0.796701	0.829317	0.812931	0.81045	0.764954	0.719784	0.693793	0.700274	0.730881	0.779388	0.831168	0.882766	0.918759	0.948727	0.958144	0.978493	1.00169	1.03775	1.07754	1.12541	1.13434	1.14698	1.16259	1.15748	1.15093	1.12834	1.1192	1.09774	1.09106	1.08159	1.11859	1.13567	1.14714	1.16742
		119	NaN	NaN	NaN	NaN	NaN	NaN	NaN	NaN	NaN	NaN	NaN	NaN	NaN	NaN	NaN	NaN	NaN	0.837472	0.91033	0.908954	0.901549	0.887522	0.845125	0.819443	0.81534	0.828445	0.842385	0.86791	0.902642	0.927854	0.95652	1.00587	1.06876	1.14518	1.255	1.38702	1.48427	1.51663	1.46604	1.40956	1.33814	1.28853	1.28148	1.35126	1.42169	1.50053	1.54584
		120	1.96692	1.91961	1.8349	1.79426	1.75054	1.73009	1.73672	1.7138	1.71156	1.53711	1.36067	1.1783	0.976435	0.786462	0.809303	0.82426	0.829098	0.858576	0.860823	0.846154	0.819276	0.811998	0.834693	0.869405	0.907533	0.968652	1.02239	1.07175	1.11406	1.1522	1.17701	1.21611	1.25253	1.30089	1.36647	1.4267	1.47394	1.50701	1.45172	1.37002	1.27825	1.1984	1.12098	1.10843	1.11231	1.17524	1.24386
		121	1.96692	1.91961	1.8349	1.79426	1.75054	1.73009	1.73672	1.7138	1.71156	1.53711	1.36067	1.1783	1.02062	0.846193	NaN	NaN	0.879157	0.899205	0.910837	0.91651	0.915371	0.904456	0.899072	0.91212	0.926193	0.960857	1.00078	1.04068	1.07751	1.11021	1.12698	1.12717	1.12999	1.13518	1.16042	1.19202	1.23652	1.27688	1.26352	1.19316	1.13843	1.09739	1.07582	1.09985	1.17918	1.25572	1.3249
		122	1.49271	1.4962	1.50649	1.50798	1.52059	1.56762	1.57672	1.60898	1.65431	1.71411	1.59935	1.43835	1.22809	1.02993	0.821809	0.767243	0.74597	0.739039	0.696724	0.663666	0.627054	0.628875	0.655506	0.694669	0.735618	0.779394	0.809261	0.831219	0.84598	0.862855	0.877649	0.902601	0.938109	0.967708	0.973622	0.984021	1.00377	1.01857	0.985955	0.982264	0.976853	0.958487	0.924819	0.942669	0.95634	0.948137	0.95169
		123	1.69537	1.6649	1.65517	1.61432	1.63478	1.62284	1.60486	1.58101	1.40366	1.21747	1.05859	0.870152	0.716631	0.722128	0.710497	0.698646	0.697232	0.668103	0.645434	0.630661	0.619817	0.633249	0.640059	0.643759	0.6557	0.676744	0.695333	0.721876	0.757455	0.790204	0.824486	0.858652	0.88967	0.916427	0.936246	0.942938	0.93788	0.93334	0.907006	0.885158	0.898708	0.915822	0.94145	0.97994	1.01811	1.04049	1.07007
		124	1.47626	1.50324	1.56223	1.62263	1.65738	1.68104	1.65817	1.63053	1.60782	1.62708	1.61165	1.65461	1.72074	1.76392	1.70634	1.54636	1.34341	1.11197	0.940096	0.830768	0.858058	0.878043	0.878037	0.83311	0.798404	0.768596	0.767254	0.785597	0.805011	0.822038	0.85975	0.886782	0.903834	0.929054	0.973488	1.00441	1.04562	1.10548	1.0992	1.09512	1.10136	1.08635	1.07164	1.13669	1.19443	1.24359	1.32669
		125	1.79085	1.79933	1.81257	1.83547	1.85572	1.89125	1.91088	1.93479	1.71101	1.50352	1.2873	1.08087	0.848478	0.861271	0.856355	0.835949	0.793058	0.764073	0.73074	0.702929	0.678654	0.667476	0.684384	0.717585	0.757402	0.811407	0.862198	0.904176	0.940757	0.985633	1.02349	1.06676	1.09863	1.12888	1.15231	1.18501	1.21032	1.24415	1.20612	1.1645	1.10394	1.06881	1.01252	1.02163	1.03134	1.05497	1.06741
		126	1.67912	1.71362	1.69873	1.67661	1.64391	1.63667	1.61936	1.60606	1.6061	1.64524	1.67528	1.70864	1.79379	1.90862	1.77384	1.60286	1.41242	1.21126	0.962995	0.920655	0.920816	0.907615	0.864111	0.82436	0.798039	0.783635	0.790183	0.820528	0.85972	0.903079	0.95026	0.991984	1.02862	1.04978	1.05952	1.05979	1.07811	1.07515	1.03512	1.01238	1.02573	1.05503	1.11928	1.20844	1.24914	1.26168	1.25487
		127	1.67912	1.71362	1.69873	1.67661	1.64391	1.63667	1.61936	1.60606	1.6061	1.64524	1.67528	1.70864	1.79379	1.90862	1.77384	1.60286	1.41242	1.20354	0.971899	0.944968	0.956305	0.949898	0.918005	0.881159	0.851234	0.830544	0.839296	0.868763	0.875316	0.889383	0.912408	0.932625	0.951731	0.983628	1.00865	1.01914	1.01845	1.01742	0.98649	0.950174	0.943074	0.955588	0.972834	1.0305	1.11868	1.21992	1.32182
		128	1.53852	1.53404	1.49147	1.47082	1.44596	1.4168	1.23669	1.12475	0.999038	0.922953	0.805015	0.827226	0.813467	0.782708	0.707506	0.661506	0.609678	0.570492	0.541928	0.537383	0.545199	0.558365	0.586208	0.627409	0.687726	0.758172	0.825682	0.909928	0.996439	1.05348	1.09697	1.14531	1.17748	1.20381	1.24401	1.30476	1.35763	1.37607	1.31332	1.24942	1.19246	1.11238	1.09501	1.14642	1.20535	1.22035	1.28753
		129	1.46284	1.5113	1.49263	1.42866	1.3847	1.32371	1.27963	1.25089	1.24511	1.23406	1.23966	1.14171	1.05889	0.97522	0.905637	0.834531	0.858327	0.849683	0.850751	0.82159	0.780603	0.738693	0.718643	0.72209	0.748538	0.781371	0.822139	0.860453	0.886283	0.906801	0.921785	0.949818	0.973904	0.99515	0.998085	1.01626	1.04838	1.09148	1.08949	1.08824	1.0749	1.02099	0.95534	0.931661	0.939631	0.952258	0.987437
		130	1.46284	1.5113	1.49263	1.42866	1.3847	1.32371	1.27963	1.25089	1.24511	1.23406	1.23966	1.14171	1.05889	0.997269	0.939986	0.865457	0.87983	0.882646	0.867564	0.833766	0.796793	0.764355	0.732163	0.721996	0.724037	0.731515	0.747383	0.771187	0.784576	0.800021	0.819061	0.829427	0.835174	0.832825	0.827645	0.838089	0.87884	0.932037	0.972305	1.01139	1.03941	1.05201	1.03669	1.04663	1.05492	1.05872	1.07124
		131	1.48074	1.49135	1.48999	1.50234	1.50685	1.49848	1.50966	1.55579	1.59109	1.43842	1.30662	1.17201	1.02433	0.83757	0.844426	0.812757	0.778068	0.737456	0.712038	0.692875	0.69108	0.690279	0.711312	0.739257	0.75792	0.763652	0.764269	0.755508	0.744877	0.741109	0.756966	0.778142	0.791302	0.79284	0.813117	0.842578	0.868469	0.895894	0.870032	0.855638	0.823843	0.778055	0.753596	0.786499	0.784506	0.788099	0.804628
		132	1.48074	1.49135	1.48999	1.50234	1.50685	1.49848	1.50966	1.55579	1.59109	1.43842	1.30662	1.16228	1.02218	0.844774	0.858468	0.85031	0.832857	0.797606	0.776256	0.7636	0.758694	0.769535	0.795668	0.824477	0.859398	0.904385	0.964879	1.02447	1.10561	1.17756	1.2546	1.31499	1.37292	1.40434	1.44345	1.45783	1.46435	1.45411	1.38775	1.31371	1.28877	1.24874	1.19572	1.19451	1.17941	1.12103	1.07834
		133	1.50901	1.57183	1.62568	1.71842	1.80395	1.79926	1.7456	1.67905	1.60586	1.5504	1.55205	1.38261	1.24876	1.06051	0.931573	0.801265	0.832106	0.833772	0.863118	0.834809	0.816119	0.799328	0.803216	0.816045	0.817318	0.819027	0.823331	0.829536	0.853282	0.898109	0.953344	1.03141	1.11409	1.18901	1.24824	1.29687	1.32404	1.33689	1.27772	1.24559	1.25306	1.28763	1.32958	1.41689	1.43862	1.4003	1.36497
		134	1.44686	1.49935	1.52975	1.54379	1.54027	1.55054	1.55028	1.54299	1.56496	1.56161	1.36681	1.18811	1.04592	0.865835	0.663078	0.659647	0.642249	0.608327	0.61594	0.633191	0.6289	0.631647	0.645293	0.695424	0.755855	0.828154	0.874296	0.943642	0.98427	1.01833	1.04712	1.11617	1.15954	1.2075	1.25673	1.29961	1.32846	1.34826	1.32273	1.27588	1.26862	1.27005	1.32703	1.38454	1.456	1.47383	1.49119
		135	NaN	NaN	NaN	NaN	NaN	NaN	NaN	1.23112	1.31113	1.27307	1.14558	0.97917	0.789826	0.656049	0.588897	0.618905	0.644225	0.666617	0.617686	0.585911	0.531787	0.497046	0.481914	0.475386	0.474659	0.481354	0.503119	0.527246	0.548056	0.570523	0.597111	0.608563	0.628188	0.649352	0.67017	0.684429	0.71688	0.75607	0.758029	0.767447	0.793788	0.797848	0.772917	0.805149	0.832785	0.83915	0.858954
		136	1.57186	1.57893	1.55625	1.54739	1.55706	1.59856	1.60262	1.63536	1.62977	1.57195	1.37383	1.1755	0.972594	0.790087	0.683581	0.702517	0.710185	0.717934	0.707928	0.684321	0.67313	0.680109	0.700391	0.715151	0.733599	0.770847	0.817649	0.833383	0.872499	0.91099	0.930788	0.948455	0.984499	1.01996	1.04406	1.06361	1.07546	1.10188	1.05445	1.04282	1.05692	1.06789	1.08531	1.1691	1.21014	1.20026	1.22088
		137	1.28336	1.28861	1.28373	1.2702	1.2545	1.24441	1.21854	1.19303	1.20982	1.22377	1.26571	1.3524	1.2528	1.10489	0.974907	0.837234	0.699232	0.684112	0.656701	0.634157	0.594861	0.551065	0.527535	0.524952	0.525115	0.537193	0.560597	0.57491	0.584035	0.609502	0.623885	0.624928	0.635187	0.661627	0.682557	0.704343	0.762987	0.809658	0.788818	0.795669	0.875917	0.942559	0.999829	1.09855	1.14814	1.12137	1.10581
		138	1.39916	1.42378	1.44695	1.45121	1.4397	1.42807	1.45174	1.4541	1.45793	1.48592	1.50792	1.42682	1.28413	1.13181	0.981378	0.821598	0.729938	0.711498	0.695215	0.64292	0.597322	0.555088	0.528313	0.527399	0.533124	0.557976	0.585785	0.621485	0.659152	0.69979	0.738779	0.781442	0.821176	0.844603	0.863348	0.867568	0.878101	0.877558	0.889577	0.849037	0.881403	0.922824	0.987661	1.04304	1.16957	1.22416	1.25376
		139	1.48178	1.50815	1.55552	1.54561	1.57694	1.5908	1.58858	1.60536	1.79288	1.61152	1.44632	1.26431	1.07616	0.747939	0.74985	0.72119	0.691485	0.653407	0.585913	0.532799	0.49508	0.483027	0.486678	0.513189	0.535656	0.569118	0.599559	0.635186	0.666745	0.706832	0.756761	0.799814	0.835821	0.86864	0.901257	0.926236	0.95101	0.979155	0.969063	0.973151	0.962638	0.956063	0.947607	0.972801	0.987014	1.0129	1.03179
		140	1.8217	1.81782	1.79295	1.74973	1.67145	1.62662	1.62226	1.61408	1.42701	1.30588	1.1093	0.925395	0.727553	0.726005	0.705516	0.726398	0.68963	0.677952	0.693303	0.715433	0.748974	0.789263	0.815165	0.82659	0.842903	0.844743	0.851397	0.85645	0.87089	0.875665	0.895845	0.923604	0.966727	1.00291	1.04612	1.11546	1.15802	1.1672	1.1257	1.14959	1.14359	1.14581	1.14874	1.21103	1.19709	1.16925	1.17751
		141	1.57965	1.5638	1.58956	1.48583	1.32749	1.10771	0.899507	0.667235	0.551568	0.519149	0.562443	0.630522	0.674779	0.712301	0.739659	0.737532	0.704298	0.687337	0.665794	0.647115	0.635002	0.626937	0.621461	0.626907	0.649299	0.678541	0.708148	0.743613	0.76653	0.766891	0.762709	0.772864	0.774587	0.784517	0.800827	0.820249	0.819708	0.822812	0.795463	0.790742	0.783809	0.762788	0.73885	0.747805	0.743175	0.743789	0.757497
		142	1.65459	1.70026	1.72443	1.72902	1.71645	1.69884	1.71536	1.72648	1.76254	1.57791	1.39533	1.12532	0.924624	0.723238	0.735006	0.733799	0.795961	0.784883	0.76325	0.745863	0.733088	0.750675	0.774185	0.797396	0.829109	0.86929	0.900492	0.935973	0.97978	1.03032	1.06743	1.10466	1.13273	1.14842	1.16274	1.20024	1.22873	1.2625	1.24446	1.22584	1.20698	1.19543	1.17338	1.21933	1.25643	1.27852	1.29054
		143	1.63387	1.67344	1.69492	1.69208	1.66712	1.62896	1.63794	1.64229	1.69936	1.72806	1.64822	1.60789	1.4328	1.25622	1.05986	0.980061	0.833654	0.824584	0.78846	0.778435	0.725135	0.684865	0.65682	0.630982	0.615518	0.617953	0.634684	0.659302	0.695614	0.743209	0.786516	0.824877	0.855888	0.883967	0.904428	0.920966	0.932918	0.952853	0.948516	0.939069	0.935233	0.948276	0.942375	0.954214	0.965506	0.973455	0.975341
		144	1.45954	1.48721	1.47961	1.48711	1.51468	1.46195	1.29883	1.13079	0.975748	0.831532	0.73643	0.716692	0.708299	0.670217	0.605178	0.55031	0.511916	0.488562	0.4802	0.479639	0.494018	0.517372	0.556164	0.596508	0.652666	0.713078	0.765425	0.818636	0.852297	0.868048	0.873347	0.879281	0.866406	0.871733	0.86692	0.884849	0.893771	0.914267	0.894173	0.910033	0.918305	0.948624	0.978502	1.03637	1.06789	1.09698	1.09329
		145	1.45954	1.48721	1.47961	1.48711	1.51468	1.46195	1.29883	1.13079	0.935685	0.782848	0.705849	0.697276	0.687206	0.680856	0.616674	0.544239	0.495455	0.484733	0.490719	0.501825	0.524716	0.550417	0.576932	0.611437	0.653223	0.671897	0.693617	0.722793	0.746153	0.763857	0.79952	0.825721	0.847256	0.85657	0.878822	0.896299	0.916395	0.922236	0.893665	0.883992	0.87199	0.870245	0.877948	0.943865	0.988153	1.04675	1.07635
		146	1.36034	1.42188	1.48728	1.54481	1.55635	1.57647	1.58967	1.57995	1.56553	1.57756	1.55654	1.53087	1.52166	1.56056	1.61221	1.45553	1.32528	1.18653	1.03118	0.84924	0.876854	0.868812	0.828041	0.753663	0.680623	0.618679	0.590138	0.59522	0.621357	0.663435	0.713554	0.767025	0.82998	0.880409	0.924366	0.960207	0.993227	1.01383	0.977529	0.977851	0.979007	0.96046	0.951006	0.984863	0.995792	1.02427	1.05109
		147	1.28579	1.29439	1.34378	1.41059	1.52197	1.62741	1.71016	1.75508	1.77091	1.76355	1.77148	1.78212	1.59328	1.38127	1.1111	0.887047	0.707639	0.718098	0.740062	0.777772	0.738225	0.664818	0.617834	0.597609	0.606591	0.635815	0.66952	0.715756	0.753858	0.781489	0.814539	0.861138	0.898613	0.951655	0.993207	1.02391	1.03739	1.0482	0.986855	0.9374	0.894007	0.869379	0.870678	0.913198	0.97429	1.04128	1.07382
		148	1.28579	1.29439	1.34378	1.41059	1.52197	1.62741	1.71016	1.75508	1.77091	1.76355	1.77148	1.78212	1.59328	1.38127	1.07482	0.848755	0.643342	0.631807	0.645374	0.727064	0.698676	0.664277	0.656797	0.654974	0.663558	0.699934	0.735395	0.761502	0.788036	0.810049	0.820621	0.822354	0.830904	0.851174	0.886326	0.902917	0.915115	0.92176	0.887271	0.857628	0.852326	0.894284	0.912587	0.962227	1.01243	1.03782	1.04664
		149	1.43525	1.42865	1.40616	1.40093	1.4181	1.44216	1.29761	1.18393	1.0562	0.91671	0.769632	0.78345	0.766679	0.740044	0.710013	0.676047	0.655487	0.644286	0.643595	0.655125	0.68584	0.714411	0.743864	0.776543	0.805952	0.81712	0.825585	0.839875	0.877928	0.914198	0.956125	1.00907	1.06762	1.1124	1.15237	1.17434	1.18967	1.18162	1.11484	1.04253	1.01898	1.0031	0.995925	1.04087	1.09321	1.11312	1.12603
		150	1.34501	1.37978	1.3954	1.40248	1.38703	1.3967	1.35141	1.20262	1.09567	0.93849	0.799319	0.700245	0.713441	0.694739	0.707719	0.667792	0.6217	0.590394	0.571422	0.559317	0.56124	0.582143	0.606222	0.633416	0.674897	0.713413	0.743589	0.765813	0.794537	0.832636	0.862771	0.881141	0.911328	0.957483	0.979045	1.00777	1.05052	1.10115	1.09664	1.12117	1.14448	1.14031	1.09253	1.09165	1.03524	0.998324	0.983978
		151	NaN	NaN	NaN	NaN	NaN	NaN	NaN	1.52024	1.65641	1.45217	1.30501	1.15224	0.960351	0.8302	0.800792	0.770128	0.716947	0.660547	0.60867	0.583656	0.570339	0.571067	0.586023	0.612686	0.638553	0.670682	0.698743	0.734524	0.77511	0.812713	0.855776	0.898187	0.926569	0.951624	0.977941	0.990159	0.991339	0.986875	0.949053	0.953994	0.987957	1.01376	1.04516	1.09962	1.10932	1.1068	1.12869
		152	NaN	NaN	NaN	NaN	NaN	NaN	NaN	NaN	NaN	NaN	0.83364	0.830692	0.833414	0.814413	0.785382	0.739374	0.691864	0.646992	0.622864	0.618686	0.644468	0.683024	0.714328	0.752666	0.804241	0.850966	0.903827	0.966558	1.03502	1.09696	1.13236	1.14967	1.16761	1.18076	1.1963	1.2325	1.27365	1.31577	1.27796	1.23709	1.18323	1.11951	1.08484	1.14256	1.19249	1.23659	1.31503
		153	NaN	NaN	NaN	NaN	NaN	NaN	NaN	NaN	NaN	NaN	0.83364	0.82094	0.870297	0.877466	0.858865	0.82175	0.757771	0.681669	0.642566	0.646214	0.685248	0.74	0.78827	0.825249	0.854273	0.877253	0.902058	0.943199	1.00616	1.08224	1.1483	1.22156	1.2857	1.3078	1.32235	1.33392	1.34347	1.35157	1.28753	1.25306	1.23479	1.2064	1.16813	1.21658	1.24277	1.24915	1.24297
		154	1.54435	1.55455	1.5869	1.58102	1.61177	1.66882	1.67496	1.6983	1.66485	1.64033	1.60574	1.60595	1.60713	1.46556	1.3364	1.1499	0.984846	0.822012	0.837738	0.82673	0.848454	0.818491	0.771239	0.736295	0.713737	0.704055	0.717415	0.752997	0.79121	0.831328	0.859099	0.876801	0.889113	0.907374	0.918741	0.931176	0.947635	0.960338	0.933094	0.951342	0.958463	0.982239	1.0081	1.06106	1.08179	1.13862	1.19657
		155	1.55177	1.5503	1.52664	1.56076	1.56145	1.56341	1.57848	1.59773	1.59758	1.62134	1.70471	1.53083	1.36911	1.19141	1.01466	0.779079	0.785002	0.751292	0.721172	0.664683	0.619441	0.604609	0.605066	0.637502	0.681421	0.73175	0.781187	0.834935	0.866198	0.918325	0.960652	0.9911	0.993685	1.01675	1.01795	1.02233	1.03186	1.0694	1.06404	1.0717	1.08425	1.10376	1.11811	1.15652	1.18526	1.21634	1.2523
		156	1.55177	1.5503	1.52664	1.56076	1.56145	1.56341	1.57848	1.59773	1.59758	1.62134	1.70471	1.54875	1.38703	1.22566	1.04777	0.810628	0.804773	0.778381	0.741526	0.699926	0.653801	0.626927	0.62055	0.633354	0.665097	0.707112	0.749848	0.786701	0.819318	0.850027	0.873982	0.894795	0.902919	0.926405	0.946548	0.981678	1.00746	1.03332	1.02735	1.02235	1.02666	1.03085	1.03806	1.07489	1.11411	1.14259	1.16081
		157	NaN	NaN	NaN	1.48623	1.5667	1.60358	1.6355	1.6374	1.63199	1.65153	1.62564	1.67823	1.66167	1.48412	1.31576	1.16557	0.959764	0.857238	0.876105	0.863493	0.825144	0.783543	0.732719	0.688866	0.678166	0.685284	0.709242	0.729994	0.779166	0.836851	0.891159	0.941549	1.00459	1.05825	1.1089	1.14906	1.19053	1.22782	1.19954	1.20943	1.2048	1.21834	1.23247	1.27269	1.25433	1.29358	1.29221
		158	1.66995	1.71068	1.71997	1.71122	1.68029	1.65391	1.63491	1.64915	1.65683	1.63262	1.57678	1.52492	1.44998	1.45094	1.29688	1.18798	1.07806	0.953113	0.750364	0.763458	0.746214	0.716544	0.687306	0.680058	0.654947	0.655339	0.672213	0.700017	0.74652	0.787869	0.814651	0.843141	0.865133	0.880353	0.903238	0.929682	0.962791	0.998216	0.971203	0.953783	0.963624	0.967388	0.976408	1.03859	1.10299	1.13007	1.15991
		159	1.66995	1.71068	1.71997	1.71122	1.68029	1.65391	1.63491	1.64915	1.65683	1.63262	1.57678	1.52492	1.44998	1.45094	1.29688	1.18798	1.07806	0.954404	0.775136	0.779227	0.746577	0.709422	0.670428	0.632113	0.610337	0.611082	0.625304	0.651302	0.688022	0.7243	0.757732	0.789255	0.832372	0.872692	0.909761	0.952261	0.975758	0.996501	0.960406	0.958739	0.970292	1.00817	1.03351	1.10525	1.14231	1.16	1.18053
		160	1.57432	1.56245	1.56934	1.56693	1.55907	1.59296	1.64179	1.70364	1.79947	1.87108	1.92436	1.98759	1.81181	1.57885	1.36336	1.12191	0.864501	0.820695	0.806756	0.77806	0.759266	0.720034	0.687778	0.64639	0.620087	0.590182	0.577876	0.592993	0.628934	0.656505	0.697386	0.739721	0.789704	0.829278	0.874621	0.914133	0.95668	0.991828	0.989707	1.00243	1.02065	1.0276	1.03333	1.08743	1.12137	1.15142	1.16585
		161	NaN	NaN	NaN	NaN	NaN	NaN	NaN	NaN	NaN	1.65666	1.68008	1.64068	1.68596	1.49404	1.30752	1.14205	0.975867	0.743375	0.732041	0.682399	0.630758	0.583842	0.536731	0.502436	0.488426	0.482911	0.494977	0.516405	0.558469	0.602936	0.651273	0.704078	0.754318	0.799997	0.840783	0.879186	0.90843	0.934744	0.909668	0.923028	0.936567	0.935775	0.938639	0.991958	1.02779	1.06479	1.11265
		162	NaN	NaN	NaN	NaN	NaN	NaN	NaN	NaN	NaN	1.65666	1.68008	1.64068	1.68596	1.49404	1.30752	1.11763	0.966072	0.750963	0.745242	0.702972	0.681713	0.631503	0.574908	0.556869	0.559764	0.573573	0.597639	0.626953	0.654474	0.684288	0.720261	0.757759	0.798229	0.843887	0.873166	0.897032	0.926565	0.954079	0.921261	0.941357	0.96344	0.975572	1.0051	1.09189	1.13896	1.19358	1.24275
		163	1.68814	1.71958	1.77367	1.80453	1.80342	1.82077	1.83448	1.81241	1.77823	1.77208	1.70205	1.63116	1.59771	1.63441	1.43157	1.28879	1.11743	0.958353	0.751666	0.754845	0.726725	0.719353	0.674735	0.626791	0.599079	0.58102	0.581971	0.588975	0.612195	0.636718	0.684828	0.736158	0.787282	0.827433	0.865899	0.886989	0.899016	0.933716	0.909354	0.872661	0.852884	0.834919	0.820376	0.871576	0.939708	0.987498	1.03712
		164	1.66693	1.62455	1.5875	1.57978	1.58411	1.60052	1.63364	1.61123	1.62152	1.44934	1.27806	1.09484	0.942301	0.757266	0.7691	0.703998	0.659138	0.616829	0.557476	0.515646	0.511308	0.50736	0.5189	0.547741	0.574509	0.62362	0.678891	0.733638	0.776049	0.825727	0.84796	0.887761	0.935069	0.988378	1.00716	1.03571	1.044	1.02902	0.983394	1.00624	1.03598	1.05816	1.07015	1.07014	1.0331	1.00947	1.01021
		165	1.64048	1.59401	1.58639	1.59543	1.61649	1.68549	1.75056	1.73513	1.64957	1.54509	1.49316	1.43709	1.44689	1.47736	1.48873	1.37286	1.21894	1.02352	0.837759	0.735673	0.701298	0.72126	0.738672	0.754352	0.725915	0.689195	0.687716	0.696879	0.720206	0.745229	0.786518	0.82572	0.85672	0.8933	0.910412	0.913399	0.91649	0.933718	0.912703	0.914913	0.909528	0.92132	0.925828	0.962939	0.986813	1.03939	1.04859
		166	1.61047	1.60409	1.6244	1.64149	1.63125	1.58903	1.37461	1.19662	0.974805	0.83716	0.711043	0.756776	0.739691	0.754927	0.709214	0.668448	0.648283	0.654223	0.686743	0.715308	0.741953	0.763176	0.781289	0.794125	0.814645	0.842675	0.873538	0.908446	0.949781	0.973909	0.991559	1.01308	1.03345	1.06715	1.1176	1.15805	1.17806	1.20379	1.1718	1.16034	1.18166	1.21129	1.20268	1.23234	1.24631	1.25937	1.24623
		167	1.33994	1.44545	1.54685	1.65744	1.72153	1.7221	1.64446	1.5938	1.5438	1.51336	1.49312	1.49395	1.50721	1.36349	1.2038	1.10451	0.964571	0.818414	0.806523	0.78808	0.722805	0.658796	0.605782	0.581183	0.577221	0.603724	0.644856	0.695477	0.750493	0.822762	0.889676	0.953492	1.01209	1.06717	1.0891	1.09658	1.09735	1.07491	1.00725	0.978214	0.970203	0.966934	0.976644	1.03251	1.07794	1.13544	1.16798
		168	NaN	NaN	NaN	NaN	NaN	NaN	NaN	NaN	NaN	NaN	NaN	0.771637	0.739979	0.759455	0.739664	0.729533	0.699644	0.657449	0.614249	0.593558	0.580593	0.584035	0.598613	0.617041	0.63278	0.656742	0.679801	0.706026	0.729578	0.766084	0.796012	0.84313	0.87672	0.917597	0.95902	0.999921	1.01319	1.05571	1.02983	1.03492	1.03303	1.04797	0.983293	1.04777	1.08855	1.11849	1.13166
		169	1.58187	1.60314	1.6086	1.59737	1.51107	1.44928	1.37357	1.20278	1.03287	0.905785	0.746992	0.622722	0.599757	0.59728	0.585118	0.566206	0.549025	0.544692	0.564886	0.58202	0.605377	0.626066	0.656565	0.669393	0.680177	0.691792	0.718332	0.728814	0.751079	0.782978	0.80323	0.814685	0.836633	0.882056	0.924522	0.983412	1.04457	1.1044	1.08575	1.06719	1.02857	0.995806	0.941326	0.968994	0.996335	1.04346	1.05325
		170	1.60818	1.60899	1.60004	1.57197	1.57728	1.5818	1.5822	1.58049	1.51182	1.37888	1.20627	1.02424	0.857414	0.773583	0.742902	0.718004	0.700312	0.662205	0.628754	0.612779	0.61303	0.617661	0.626099	0.638845	0.656322	0.67363	0.699257	0.73972	0.780426	0.829443	0.877701	0.911546	0.93703	0.958222	0.991303	1.03066	1.08459	1.13417	1.11449	1.1127	1.13658	1.1405	1.15896	1.22704	1.27553	1.31022	1.35086
		171	1.4623	1.45964	1.49155	1.54982	1.61876	1.66183	1.74213	1.79637	1.78723	1.76582	1.71811	1.6894	1.44282	1.2599	1.06066	0.931705	0.745065	0.780596	0.804695	0.843798	0.812745	0.785904	0.75796	0.713667	0.680009	0.674844	0.681499	0.699709	0.733568	0.769188	0.801436	0.829198	0.84504	0.853478	0.867237	0.868158	0.868603	0.881837	0.862009	0.851747	0.88782	0.917884	0.951389	1.0214	1.0807	1.13943	1.19292
		172	1.63966	1.6136	1.55959	1.52957	1.51942	1.49895	1.5247	1.49988	1.47652	1.26341	1.08311	0.883132	0.761733	0.596847	0.631143	0.656944	0.670677	0.649649	0.645423	0.613257	0.566922	0.545749	0.535535	0.533822	0.546099	0.571091	0.596131	0.620804	0.652406	0.682955	0.717137	0.762165	0.805514	0.847988	0.882918	0.921376	0.944284	0.957773	0.923003	0.907037	0.887714	0.894126	0.878832	0.923367	0.96249	0.98365	1.01939
		173	NaN	NaN	NaN	NaN	NaN	NaN	NaN	NaN	NaN	NaN	NaN	0.740015	0.698727	0.722811	0.709846	0.710326	0.679658	0.638181	0.61591	0.600722	0.597472	0.597564	0.599275	0.607464	0.617715	0.640275	0.666488	0.70144	0.730045	0.767463	0.798062	0.823089	0.846313	0.869941	0.896031	0.924685	0.958689	0.993616	0.977258	0.982785	1.00854	1.05584	1.08234	1.14153	1.16386	1.18985	1.1718
		174	1.60951	1.64185	1.71582	1.74286	1.76204	1.78304	1.76345	1.72053	1.72787	1.70872	1.73698	1.78877	1.82173	1.82451	1.83922	1.86224	1.61841	1.42157	1.22556	1.0271	0.784138	0.795161	0.769341	0.761498	0.723634	0.704005	0.691508	0.695717	0.713243	0.736634	0.771942	0.814458	0.868645	0.939937	1.0145	1.06353	1.1133	1.15489	1.10381	1.07936	1.05897	1.05375	1.02878	1.08273	1.10847	1.14983	1.1732
		175	1.60951	1.64185	1.71582	1.74286	1.76204	1.78304	1.76345	1.72053	1.72787	1.70872	1.73698	1.78877	1.82173	1.82451	1.83922	1.86224	1.63025	1.4334	1.27346	1.0846	0.85221	0.856201	0.840766	0.817725	0.797379	0.79099	0.797801	0.801998	0.827649	0.864569	0.89097	0.919331	0.977558	1.01713	1.05717	1.09998	1.13961	1.17093	1.13913	1.1184	1.07995	1.04662	0.999443	1.01987	1.04189	1.08916	1.15484
		176	1.21397	1.21732	1.22137	1.23268	1.20505	1.18623	1.12193	1.13668	1.1427	1.15774	1.18463	1.25913	1.35082	1.45776	1.55989	1.5572	1.37497	1.14163	0.88809	0.733918	0.589903	0.608766	0.609798	0.658701	0.596917	0.554942	0.534369	0.51235	0.491105	0.499379	0.518414	0.541035	0.572097	0.607636	0.647976	0.700262	0.750554	0.800332	0.79466	0.814822	0.833993	0.850518	0.840073	0.88754	0.896806	0.900264	0.895515
		177	1.57411	1.6195	1.65541	1.64364	1.64086	1.68452	1.67186	1.65598	1.67572	1.71089	1.74179	1.55276	1.37531	1.1171	0.923521	0.680169	0.670479	0.626489	0.639378	0.573477	0.50567	0.473912	0.46994	0.483469	0.523952	0.56188	0.573682	0.615196	0.64936	0.673513	0.714247	0.772396	0.808148	0.860751	0.902318	0.955148	1.02699	1.09797	1.1164	1.19023	1.22515	1.21981	1.2461	1.28976	1.28195	1.29148	1.32752
		178	1.54263	1.57512	1.57468	1.57135	1.60441	1.659	1.66476	1.68613	1.67374	1.68571	1.6952	1.70404	1.72161	1.54836	1.31457	1.11114	0.904393	0.703943	0.702342	0.723402	0.689113	0.654305	0.627752	0.620834	0.625281	0.640455	0.667107	0.674517	0.694455	0.732568	0.799916	0.865113	0.945005	1.01193	1.05626	1.06639	1.065	1.07641	1.04782	1.03069	1.04236	1.05275	1.0531	1.09015	1.11193	1.10927	1.08875
		179	1.78157	1.76762	1.79502	1.84428	1.89838	1.93903	1.73947	1.5221	1.28546	1.06463	0.836208	0.839263	0.834007	0.836714	0.80275	0.775853	0.768094	0.77503	0.799083	0.841557	0.892612	0.950223	1.01583	1.06099	1.0987	1.12212	1.13527	1.13634	1.15579	1.18486	1.23041	1.30282	1.38756	1.48102	1.55879	1.6341	1.67509	1.70825	1.65172	1.60216	1.49579	1.43796	1.38076	1.41252	1.42841	1.4901	1.51479
		180	1.78157	1.76762	1.79502	1.84428	1.89838	1.93903	1.73947	1.5221	1.30906	1.10179	0.889092	0.909375	0.91268	0.900389	0.853364	0.807241	0.77044	0.753319	0.739323	0.741501	0.755435	0.790847	0.829052	0.887136	0.955813	1.01876	1.06302	1.11165	1.13748	1.16047	1.19179	1.22141	1.24851	1.28762	1.32955	1.36423	1.40423	1.42985	1.38579	1.35636	1.28815	1.21929	1.17399	1.18131	1.1563	1.17149	1.20329
		181	1.75869	1.79291	1.80653	1.81707	1.8033	1.76676	1.71171	1.67561	1.6045	1.55704	1.55121	1.56112	1.65634	1.59843	1.4583	1.30646	1.15804	0.919575	0.863467	0.865961	0.853518	0.8114	0.762746	0.726993	0.728837	0.742848	0.765886	0.789925	0.814147	0.831776	0.860102	0.891137	0.943624	0.992208	1.04356	1.07642	1.118	1.15992	1.15516	1.16872	1.17325	1.17201	1.16493	1.2094	1.24641	1.30201	1.32288
		182	1.75869	1.79291	1.80653	1.81707	1.8033	1.76676	1.71171	1.67561	1.6045	1.55704	1.55121	1.56112	1.65634	1.59843	1.4583	1.30646	1.15143	0.899719	0.817538	0.793497	0.757747	0.70903	0.668435	0.65771	0.675611	0.700857	0.723014	0.734084	0.734037	0.72699	0.719201	0.713019	0.721817	0.746434	0.766607	0.799263	0.822652	0.851406	0.829623	0.851961	0.870555	0.914224	0.97706	1.10493	1.15193	1.20255	1.22499
		183	1.46288	1.46442	1.48533	1.47068	1.50613	1.51296	1.5272	1.56169	1.57824	1.59093	1.64234	1.48986	1.31642	1.1154	0.9494	0.736079	0.721702	0.697552	0.718477	0.67572	0.642524	0.623228	0.616053	0.623236	0.640229	0.668035	0.6939	0.714359	0.734522	0.754789	0.781523	0.801749	0.836823	0.868335	0.898612	0.93665	0.974062	1.006	0.988451	1.04569	1.07608	1.10366	1.15489	1.24849	1.28476	1.32713	1.36033
		184	NaN	NaN	NaN	NaN	NaN	NaN	NaN	NaN	NaN	NaN	NaN	NaN	NaN	NaN	0.760608	0.644258	0.684303	0.647732	0.678217	0.613106	0.552989	0.518631	0.512987	0.529163	0.548817	0.568028	0.604709	0.648257	0.684405	0.710527	0.740195	0.756901	0.783365	0.818106	0.892366	0.972662	1.02326	1.05067	1.0296	1.01881	1.02171	1.03251	1.02116	1.04867	1.05314	1.04338	1.03417
		185	1.8786	1.86904	1.82297	1.79062	1.76054	1.7507	1.73745	1.76103	1.83605	1.65119	1.44239	1.22885	1.00608	0.713913	0.674035	0.660652	0.690896	0.697795	0.707124	0.722785	0.701225	0.651457	0.625382	0.610744	0.609886	0.618326	0.62714	0.635854	0.648378	0.655499	0.660967	0.680099	0.698329	0.719009	0.7386	0.76661	0.787957	0.811159	0.819331	0.848654	0.867716	0.904553	0.930307	0.990416	1.00808	1.01493	1.00976
		186	1.59071	1.59849	1.60262	1.5678	1.54334	1.50099	1.52262	1.56754	1.43807	1.29046	1.14494	0.984635	0.800881	0.792666	0.771158	0.748714	0.704818	0.654635	0.615896	0.61678	0.644578	0.684569	0.725119	0.772374	0.804849	0.835096	0.862085	0.897973	0.938391	0.979418	1.01116	1.0487	1.08717	1.13145	1.17234	1.21514	1.24948	1.26172	1.17934	1.11312	1.02948	0.941485	0.881922	0.912209	0.955834	1.01297	1.0965
		187	1.59071	1.59849	1.60262	1.5678	1.54334	1.50099	1.52262	1.56754	1.43807	1.29046	1.14494	0.933133	0.740243	0.711542	0.68986	0.65953	0.661449	0.613999	0.593818	0.582693	0.597578	0.611598	0.63596	0.664936	0.695733	0.723334	0.760357	0.799275	0.835324	0.862605	0.887067	0.899462	0.907135	0.92072	0.942465	0.964477	0.997453	1.03145	1.02911	1.04057	1.04387	1.04994	1.03994	1.07514	1.08954	1.11937	1.14541
		188	1.50932	1.56555	1.61311	1.62934	1.61937	1.64111	1.66046	1.65716	1.68083	1.70094	1.49607	1.28147	1.05738	0.865988	0.700395	0.687794	0.671732	0.682204	0.646424	0.60376	0.580984	0.572929	0.577395	0.588506	0.612509	0.645451	0.689091	0.735971	0.781456	0.813468	0.844862	0.869495	0.890699	0.909517	0.932736	0.937069	0.942698	0.954954	0.941788	0.930318	0.950408	0.968561	0.985972	1.02331	1.05124	1.05978	1.0802
		189	1.49692	1.46503	1.46882	1.47325	1.49136	1.50577	1.51942	1.54323	1.40231	1.26087	1.11297	0.971024	0.792901	0.77396	0.745923	0.726083	0.706589	0.690709	0.681243	0.676106	0.685513	0.705061	0.724427	0.758031	0.796745	0.828705	0.85373	0.877665	0.896385	0.912311	0.936404	0.954835	0.981007	1.00899	1.04252	1.07387	1.10931	1.15177	1.13184	1.11586	1.09724	1.07454	1.04333	1.09	1.14039	1.17394	1.22872
		190	1.49692	1.46503	1.46882	1.47325	1.49136	1.50577	1.51942	1.54323	1.40231	1.26087	1.11297	0.974088	0.797142	0.79514	0.774657	0.761466	0.735042	0.722803	0.707102	0.699046	0.709725	0.73596	0.756502	0.78158	0.822359	0.861112	0.885431	0.914143	0.937497	0.946506	0.961085	0.988418	0.99921	1.0086	1.03557	1.03728	1.06305	1.09787	1.05903	1.04749	1.05351	1.03317	1.0284	1.09267	1.13336	1.16334	1.20778
		191	1.53728	1.5402	1.51425	1.45048	1.42202	1.43687	1.4482	1.46469	1.48354	1.48956	1.51117	1.48496	1.51454	1.3608	1.18484	0.980433	0.844373	0.664804	0.667004	0.670602	0.669984	0.649765	0.60905	0.576375	0.565222	0.574137	0.580108	0.593042	0.607249	0.627128	0.648303	0.6768	0.715725	0.753732	0.783727	0.791276	0.811717	0.835224	0.806702	0.837375	0.885222	0.899375	0.923187	0.987952	0.963877	0.955495	0.965399
		192	1.53728	1.5402	1.51425	1.45048	1.42202	1.43687	1.4482	1.46469	1.48354	1.48956	1.51117	1.48496	1.51454	1.3608	1.18484	0.980433	0.850844	0.679082	0.680091	0.687575	0.697343	0.672118	0.630851	0.603271	0.586698	0.581151	0.580771	0.582616	0.59137	0.614827	0.636696	0.661467	0.690351	0.717896	0.751897	0.783612	0.812998	0.831422	0.815634	0.808235	0.804622	0.81781	0.839944	0.903712	0.977843	1.04756	1.10012
		193	1.46374	1.46486	1.45685	1.48444	1.50528	1.53888	1.37312	1.21619	1.02947	0.800847	0.603327	0.618615	0.612686	0.61488	0.643167	0.613674	0.571137	0.552996	0.554846	0.564691	0.576194	0.579818	0.576034	0.577776	0.587477	0.616209	0.663004	0.691446	0.740691	0.783094	0.80671	0.819945	0.852729	0.868663	0.895783	0.944997	0.978418	1.02294	1.01769	1.0215	1.02597	1.03603	1.03639	1.06854	1.07326	1.04365	1.05477
		194	1.41191	1.42604	1.52986	1.45153	1.41927	1.40583	1.36817	1.32699	1.38584	1.41899	1.42894	1.28872	1.14565	0.980756	0.8614	0.738286	0.74282	0.718718	0.716654	0.654776	0.596638	0.561671	0.549399	0.546647	0.557506	0.575796	0.60014	0.641149	0.687126	0.729209	0.777095	0.827432	0.869665	0.90833	0.964732	1.02468	1.06515	1.10085	1.06035	1.04475	1.02261	0.99096	0.977482	1.02511	1.02865	1.0276	1.06809
		195	1.72	1.67578	1.59547	1.52924	1.5045	1.49668	1.49925	1.36408	1.24039	1.10755	0.993768	0.840731	0.82977	0.808386	0.763082	0.702411	0.676274	0.669748	0.676635	0.715879	0.757466	0.798331	0.833904	0.873537	0.901191	0.921325	0.937823	0.968294	0.979737	0.980076	0.97919	0.980837	0.968252	0.960398	0.96651	0.970043	0.985133	1.00816	0.994944	0.993189	1.0144	1.03962	1.06984	1.15298	1.22755	1.2763	1.3184
		196	1.72	1.67578	1.59547	1.52924	1.5045	1.49668	1.49925	1.36408	1.24039	1.10755	0.989822	0.874226	0.877259	0.862262	0.828779	0.775219	0.705697	0.670451	0.65258	0.666177	0.69791	0.750178	0.811221	0.867501	0.917203	0.971979	1.01746	1.04474	1.06274	1.0719	1.07684	1.07684	1.0983	1.12986	1.17216	1.22629	1.27888	1.32716	1.32267	1.32571	1.3092	1.28531	1.24384	1.26256	1.27329	1.29494	1.32138
		197	1.7965	1.80369	1.78875	1.80158	1.82827	1.81015	1.84144	1.91802	1.9703	1.73437	1.53325	1.2863	1.03112	0.750982	0.779353	0.780206	0.781913	0.752258	0.740719	0.7021	0.684772	0.702155	0.73729	0.773678	0.822746	0.887182	0.952866	1.0073	1.05821	1.10817	1.13668	1.14717	1.17928	1.21312	1.2615	1.31642	1.37669	1.42842	1.35908	1.32403	1.31473	1.29907	1.28192	1.38531	1.42576	1.44069	1.47409
		198	1.40671	1.48479	1.52792	1.5121	1.49058	1.47693	1.46837	1.46323	1.5014	1.51864	1.49484	1.47366	1.33403	1.12557	0.900158	0.777546	0.645	0.627475	0.636046	0.658372	0.602311	0.557528	0.538715	0.552905	0.587038	0.623828	0.687003	0.746225	0.799263	0.853661	0.921424	0.953919	0.974455	0.994439	1.01628	1.03433	1.06045	1.10419	1.0706	1.04513	1.00813	0.985025	0.939146	0.974794	0.994282	1.02275	1.05307
		199	1.71151	1.74417	1.75068	1.76647	1.74713	1.72607	1.70124	1.69499	1.65278	1.65159	1.63518	1.65184	1.67629	1.68312	1.70896	1.52746	1.33434	1.14475	1.01182	0.816538	0.819636	0.795048	0.752743	0.685125	0.64885	0.642587	0.665788	0.703008	0.766206	0.833119	0.886586	0.939533	0.991647	1.03589	1.05805	1.09609	1.13417	1.15843	1.10216	1.08351	1.04741	1.0045	0.968529	0.988898	0.976371	0.984999	0.994881
		200	1.74873	1.77018	1.78242	1.77881	1.75032	1.75461	1.75681	1.77317	1.7775	1.78718	1.77568	1.77054	1.72036	1.72845	1.80399	1.63949	1.45167	1.28432	1.02411	0.75184	0.733166	0.720876	0.708745	0.737608	0.734839	0.720804	0.737591	0.767715	0.803676	0.842507	0.876407	0.900644	0.93384	0.977074	1.02489	1.07499	1.12498	1.16571	1.11361	1.09928	1.10234	1.10484	1.10975	1.19681	1.24449	1.28732	1.30711
		201	1.74873	1.77018	1.78242	1.77881	1.75032	1.75461	1.75681	1.77317	1.7775	1.78718	1.77568	1.77054	1.72036	1.72845	1.80399	1.63949	1.45167	1.28432	1.01853	0.760105	0.733914	0.703821	0.664266	0.685038	0.677557	0.666265	0.676301	0.707279	0.735632	0.747728	0.768893	0.814138	0.860335	0.903922	0.942646	0.983167	1.00993	1.0474	1.00449	0.983914	0.974531	0.96528	0.943996	0.995417	1.02694	1.04241	1.04536
		202	1.70948	1.6498	1.58633	1.55654	1.54004	1.55166	1.54585	1.54328	1.54704	1.5783	1.40703	1.26635	1.12177	0.989189	0.827214	0.831447	0.816102	0.789129	0.738102	0.687132	0.673982	0.655108	0.666945	0.684283	0.70975	0.736294	0.77441	0.809148	0.837694	0.855589	0.861406	0.874691	0.888602	0.89732	0.926474	0.958082	0.982476	1.01476	0.976703	0.921845	0.887432	0.879874	0.899949	0.973326	1.0561	1.13669	1.17639
		203	1.41673	1.42886	1.40462	1.43392	1.42101	1.4361	1.44362	1.50438	1.34767	1.21813	1.09803	0.978767	0.82277	0.851443	0.848994	0.82723	0.774249	0.710797	0.661356	0.653664	0.665054	0.68247	0.719824	0.774425	0.830556	0.878796	0.933097	0.974727	1.00468	1.01836	1.04592	1.06664	1.10603	1.13213	1.13799	1.13468	1.11538	1.10814	1.03505	1.01816	1.00136	1.0328	1.03855	1.13577	1.19146	1.22998	1.25082
		204	1.41567	1.42081	1.44559	1.46629	1.46955	1.49837	1.50329	1.51117	1.52341	1.56604	1.55567	1.57824	1.60207	1.51627	1.34624	1.19594	1.00393	0.833415	0.753845	0.721323	0.67703	0.646147	0.584203	0.530675	0.496645	0.485397	0.488697	0.501003	0.532804	0.579007	0.626987	0.674783	0.712584	0.745831	0.782314	0.818433	0.862833	0.907818	0.911624	0.921862	0.936931	0.926025	0.91923	0.956394	0.961645	0.976489	1.00595
		205	1.3647	1.40711	1.36072	1.38008	1.40292	1.39319	1.36591	1.38176	1.40745	1.37119	1.39545	1.4675	1.34664	1.21316	1.07487	0.941642	0.771652	0.781218	0.785391	0.788705	0.759394	0.734047	0.702729	0.663655	0.643852	0.632975	0.633778	0.642743	0.687066	0.736318	0.754267	0.758031	0.778171	0.783051	0.776868	0.790776	0.813847	0.830987	0.815671	0.813807	0.822089	0.834658	0.844488	0.894224	0.928551	0.947588	0.970045
		206	1.3647	1.40711	1.36072	1.38008	1.40292	1.39319	1.36591	1.38176	1.40745	1.37119	1.39545	1.4675	1.34664	1.21316	1.07487	0.943842	0.765812	0.75982	0.734639	0.7282	0.668926	0.63578	0.608044	0.597326	0.59292	0.609922	0.62943	0.660382	0.693952	0.734131	0.77244	0.794928	0.81084	0.843806	0.855382	0.85355	0.873682	0.894137	0.876244	0.872839	0.898623	0.900918	0.897348	0.938389	0.983416	1.03239	1.11217
		207	NaN	NaN	1.40037	1.37486	1.34437	1.34005	1.30663	1.37409	1.40649	1.40334	1.39979	1.40741	1.44359	1.35458	1.23601	1.09125	0.909377	0.746281	0.708979	0.690451	0.687057	0.685964	0.635046	0.600816	0.574322	0.562582	0.566058	0.5689	0.584337	0.602007	0.628732	0.660633	0.686265	0.712995	0.729884	0.752877	0.778336	0.806849	0.795501	0.823071	0.849077	0.862771	0.892299	0.975409	1.02569	1.06903	1.12107
		208	NaN	NaN	1.67256	1.5704	1.51278	1.4975	1.4636	1.47698	1.48179	1.53863	1.36034	1.1854	0.98758	0.852883	0.6689	0.661528	0.675404	0.686395	0.640415	0.588637	0.567087	0.555261	0.54966	0.554781	0.576071	0.585733	0.612602	0.637405	0.670724	0.706578	0.748352	0.761296	0.813077	0.839388	0.871735	0.904512	0.964449	1.00943	1.02125	1.01796	1.03232	1.0708	1.07998	1.16122	1.24361	1.30837	1.32556
		209	NaN	NaN	NaN	NaN	NaN	NaN	NaN	NaN	NaN	NaN	0.700935	0.773949	0.776491	0.759802	0.705763	0.655517	0.603168	0.576648	0.582679	0.611949	0.641363	0.666042	0.688672	0.695717	0.685842	0.672383	0.671562	0.665423	0.678365	0.694172	0.727424	0.750199	0.785145	0.806118	0.84979	0.874932	0.908379	0.944995	0.936394	0.911008	0.905868	0.90609	0.894144	0.910101	0.936708	0.9558	0.946857
		210	NaN	NaN	NaN	NaN	NaN	NaN	NaN	NaN	NaN	NaN	0.700935	0.789062	0.79268	0.784911	0.741761	0.685078	0.626905	0.584493	0.566407	0.561626	0.569799	0.586082	0.593577	0.599058	0.605289	0.609944	0.607466	0.60468	0.60776	0.614223	0.634468	0.667548	0.7017	0.738203	0.774339	0.806306	0.829915	0.860844	0.84487	0.861065	0.854198	0.857252	0.864303	0.909155	0.918788	0.949873	0.984823
		211	NaN	NaN	NaN	NaN	NaN	NaN	NaN	NaN	NaN	NaN	NaN	NaN	NaN	NaN	NaN	NaN	NaN	0.858817	0.904891	0.878775	0.853714	0.812139	0.751716	0.706661	0.694021	0.703128	0.737349	0.786719	0.841563	0.889026	0.938813	0.9783	0.992927	1.01388	1.03463	1.05379	1.07101	1.11155	1.07027	1.05636	1.04145	1.03115	1.01341	1.07373	1.14456	1.22547	1.31386
		212	1.55692	1.54182	1.53174	1.52563	1.4901	1.50496	1.51207	1.5139	1.51677	1.5744	1.42589	1.26867	1.05904	0.898633	0.707424	0.69569	0.676604	0.678616	0.624548	0.560451	0.517392	0.50062	0.525762	0.559906	0.598837	0.645864	0.683333	0.708795	0.738428	0.778015	0.823153	0.892161	0.962346	1.03497	1.09621	1.16104	1.21403	1.24574	1.19167	1.18275	1.16392	1.15121	1.16174	1.25613	1.30706	1.38476	1.43259
		213	1.48343	1.51139	1.54641	1.56713	1.57798	1.61204	1.59527	1.58441	1.57652	1.56347	1.54398	1.53908	1.55777	1.5336	1.54073	1.37868	1.20202	0.990823	0.810551	0.643183	0.663817	0.68734	0.693232	0.697912	0.647857	0.572519	0.530136	0.524974	0.53555	0.569783	0.609399	0.647661	0.682802	0.709023	0.736223	0.779255	0.830151	0.876078	0.868185	0.865025	0.835654	0.815847	0.818416	0.880593	0.95535	1.05161	1.13113
		214	1.40496	1.38944	1.38641	1.3868	1.39817	1.42776	1.45893	1.5015	1.55007	1.54209	1.55763	1.59433	1.62649	1.64319	1.68635	1.51089	1.30393	1.02954	0.85163	0.670535	0.695038	0.696485	0.744838	0.706099	0.671533	0.640381	0.65344	0.709331	0.772256	0.847578	0.912588	0.972251	1.00126	1.0415	1.06859	1.10955	1.13765	1.17921	1.17285	1.20089	1.21925	1.23706	1.24216	1.30954	1.36098	1.41324	1.46069
		215	NaN	NaN	NaN	NaN	NaN	NaN	NaN	NaN	1.45207	1.44316	1.49752	1.35031	1.21401	1.02142	0.871284	0.725259	0.725983	0.70905	0.723992	0.664217	0.60015	0.564789	0.546525	0.556899	0.577792	0.61326	0.655789	0.694571	0.727797	0.769044	0.801572	0.833606	0.870403	0.903043	0.942685	0.965031	0.986342	1.0133	0.996323	0.985989	1.01569	1.04305	1.06607	1.14411	1.19027	1.20458	1.19214
		216	1.33619	1.33647	1.31647	1.29392	1.29123	1.23696	1.20562	1.19046	1.20244	1.20159	1.22457	1.2297	1.17214	1.05771	0.914819	0.738964	0.623774	0.586185	0.5866	0.573829	0.600863	0.564653	0.523662	0.500356	0.509788	0.530679	0.562897	0.605142	0.641998	0.669782	0.695179	0.714983	0.72597	0.746637	0.771138	0.803305	0.84591	0.880617	0.878926	0.901517	0.946491	0.934288	0.906987	0.954065	0.987408	1.02012	1.07843
		217	1.45479	1.43461	1.42332	1.40974	1.478	1.51003	1.56616	1.61074	1.67215	1.46085	1.30617	1.06419	0.897722	0.683577	0.671893	0.636761	0.670403	0.609603	0.577166	0.561122	0.558018	0.567623	0.581883	0.602116	0.62146	0.642214	0.666787	0.695101	0.720168	0.750021	0.785144	0.829071	0.871403	0.910704	0.948359	0.992568	1.02003	1.03646	0.993999	0.972551	0.965164	0.970304	0.977393	1.07924	1.13412	1.16671	1.17461
		218	1.49743	1.54806	1.5845	1.64013	1.59032	1.5017	1.5452	1.58979	1.58898	1.52975	1.50835	1.31349	1.09192	0.884704	0.807452	0.715756	0.716309	0.710025	0.66681	0.626481	0.564288	0.534008	0.53797	0.566407	0.59438	0.629333	0.654495	0.673484	0.719551	0.773332	0.821458	0.885289	0.956564	0.980039	0.993786	1.01092	1.01389	0.998888	0.960472	0.966363	0.989282	0.997276	1.0001	1.05258	1.07175	1.03739	1.03415
		219	1.65386	1.64944	1.61579	1.58082	1.54687	1.53507	1.48117	1.34047	1.21025	1.09338	0.980059	0.878529	0.882923	0.878033	0.865541	0.820083	0.789082	0.775918	0.775897	0.790981	0.812049	0.839565	0.871329	0.898982	0.925254	0.955229	0.979242	1.00678	1.02222	1.04716	1.07124	1.11068	1.12783	1.17076	1.19837	1.2287	1.22394	1.20029	1.12999	1.07759	1.01666	0.989675	0.986657	1.03885	1.08836	1.14044	1.20351
		220	1.70888	1.71253	1.72023	1.70463	1.69366	1.59093	1.41477	1.21241	0.996886	0.78214	0.695725	0.655941	0.625732	0.604593	0.583352	0.550661	0.541381	0.545427	0.552177	0.557106	0.583336	0.602994	0.620217	0.648844	0.690836	0.718045	0.759102	0.813132	0.865901	0.893197	0.942447	0.980142	1.00963	1.03874	1.08068	1.11109	1.13241	1.1539	1.114	1.14358	1.14406	1.16274	1.19278	1.29153	1.31898	1.35413	1.37663
		221	1.8961	1.93361	1.95326	1.93614	1.8995	1.91749	1.83641	1.76138	1.73376	1.7409	1.72931	1.758	1.76402	1.55636	1.37896	1.17917	0.989474	0.810715	0.827919	0.796946	0.768718	0.713637	0.672261	0.646076	0.647548	0.660072	0.679843	0.698343	0.729425	0.764631	0.78636	0.817258	0.853155	0.882757	0.91183	0.935692	0.937852	0.921693	0.851397	0.824599	0.815857	0.808441	0.827553	0.905504	0.934968	0.956175	0.996472
		222	1.47592	1.4538	1.38709	1.3994	1.45514	1.46389	1.47454	1.48048	1.51197	1.50449	1.35349	1.2308	1.08811	0.961596	0.829878	0.842311	0.827327	0.817136	0.766788	0.709041	0.690864	0.679843	0.675749	0.696308	0.737466	0.78158	0.819109	0.859143	0.899396	0.937337	0.962108	0.995022	1.03223	1.08391	1.13956	1.18865	1.23821	1.29318	1.24553	1.21417	1.16411	1.11596	1.04255	1.05357	1.0265	1.03021	1.03607
		223	1.31289	1.39719	1.40509	1.41059	1.40986	1.40558	1.39866	1.42611	1.46703	1.47188	1.57285	1.43027	1.29672	1.14196	0.988508	0.733576	0.765507	0.752342	0.751044	0.750426	0.745436	0.69813	0.663286	0.631735	0.627256	0.636314	0.652564	0.672294	0.705395	0.751671	0.790848	0.81859	0.873535	0.920859	0.971985	1.00959	1.0786	1.1296	1.13555	1.12882	1.1388	1.13822	1.12505	1.15896	1.17788	1.18892	1.20676
		224	NaN	NaN	NaN	NaN	NaN	NaN	NaN	NaN	NaN	NaN	NaN	NaN	NaN	1.84442	1.88881	1.69675	1.49271	1.28166	1.08514	0.869594	0.9054	0.932269	0.955132	0.942926	0.934089	0.928981	0.939159	0.965671	0.995113	1.03201	1.05095	1.05629	1.06664	1.10429	1.12517	1.16214	1.21872	1.26985	1.23543	1.26143	1.28946	1.32593	1.31246	1.35688	1.37289	1.37592	1.34413
		225	NaN	NaN	NaN	NaN	NaN	NaN	NaN	NaN	NaN	NaN	NaN	NaN	NaN	1.84442	1.88881	1.69675	1.49271	1.28166	1.07029	0.843148	0.867193	0.877937	0.878452	0.865489	0.855788	0.840628	0.832475	0.839143	0.860502	0.885111	0.928508	0.966483	1.01088	1.05294	1.07472	1.10197	1.14222	1.20117	1.21056	1.26398	1.31629	1.34272	1.33439	1.36569	1.36729	1.32167	1.33442
		226	1.36796	1.38976	1.39715	1.36663	1.34206	1.34541	1.28629	1.25829	1.24036	1.23998	1.24016	1.24677	1.25876	1.27908	1.18672	1.02787	0.883508	0.788733	0.675513	0.659207	0.67	0.685822	0.639877	0.605766	0.587704	0.613819	0.651415	0.682399	0.726898	0.760617	0.782242	0.801856	0.826697	0.840236	0.862421	0.879638	0.895568	0.921638	0.91682	0.938868	0.950587	0.965155	1.0028	1.07068	1.0605	1.07131	1.08053
		227	1.69731	1.72435	1.70554	1.69371	1.6845	1.64348	1.62833	1.6535	1.64297	1.43585	1.23895	1.00679	0.830224	0.676542	0.687446	0.673358	0.697481	0.651851	0.607734	0.601325	0.597434	0.595321	0.627184	0.640845	0.642679	0.651178	0.663903	0.655178	0.678647	0.7329	0.796507	0.870824	0.946135	1.03524	1.11546	1.19953	1.26759	1.36476	1.30639	1.24855	1.22286	1.20806	1.1959	1.29904	1.41119	1.50199	1.57252
		228	1.20639	1.22849	1.26217	1.26858	1.27567	1.23576	1.19597	1.12598	1.10579	1.11876	1.15157	1.22106	1.25253	1.27704	1.31332	1.17594	0.99983	0.829874	0.730614	0.585937	0.562144	0.558957	0.599217	0.540388	0.500447	0.499493	0.507103	0.523282	0.536658	0.55662	0.583842	0.613354	0.644938	0.681438	0.717519	0.771872	0.824617	0.85328	0.830079	0.827591	0.801084	0.769294	0.752224	0.779635	0.802025	0.819508	0.844775
		229	NaN	NaN	NaN	NaN	NaN	NaN	NaN	NaN	NaN	NaN	NaN	NaN	NaN	NaN	NaN	NaN	1.68163	1.2044	1.06323	0.904608	0.851572	0.8195	0.783964	0.72492	0.660191	0.60941	0.585736	0.58386	0.602367	0.630551	0.682734	0.743003	0.80597	0.858723	0.913053	0.950778	0.991571	1.0289	1.00096	1.00723	1.00431	0.996407	0.948624	0.990549	0.987623	0.982917	0.980966
		230	1.63625	1.64824	1.64372	1.60205	1.56814	1.55571	1.51854	1.3683	1.18398	0.973875	0.74503	0.628447	0.622798	0.659994	0.691143	0.732156	0.690552	0.663949	0.637141	0.633945	0.647182	0.668576	0.711448	0.757109	0.796039	0.839768	0.874384	0.899633	0.922668	0.937476	0.944809	0.947295	0.927595	0.914487	0.893378	0.873805	0.87811	0.899799	0.88256	0.919722	0.934569	0.968709	1.01179	1.08075	1.13081	1.20327	1.23974
		231	1.57502	1.56244	1.54553	1.52107	1.49836	1.47639	1.49798	1.52984	1.57912	1.61834	1.47972	1.32038	1.14486	0.983251	0.832119	0.85424	0.845636	0.8455	0.820259	0.79769	0.791816	0.81677	0.843162	0.876535	0.912245	0.943891	0.967767	0.99093	1.0097	1.03003	1.05602	1.07174	1.10027	1.1303	1.16226	1.17339	1.20584	1.24747	1.20299	1.1834	1.18276	1.18052	1.1642	1.21947	1.26285	1.30156	1.35455
		232	1.35282	1.36907	1.38365	1.41242	1.40991	1.357	1.34725	1.37627	1.36594	1.37156	1.4275	1.42354	1.38233	1.36481	1.36327	1.4021	1.25206	1.14329	0.939524	0.81599	0.648386	0.673613	0.638938	0.690411	0.657125	0.61171	0.572722	0.569674	0.578855	0.601092	0.640384	0.686274	0.728698	0.764662	0.795052	0.816313	0.841439	0.86755	0.869616	0.869485	0.883538	0.890613	0.902462	0.94645	0.997422	1.0294	1.07087
[truncated: 114 more columns]

## Sheet: ED Fig. 5a (Mit. removal)
Extended Data Fig. 5
Panel a
	Mitogen removal
		Time since treatment (hrs)	-8	-7.8	-7.6	-7.4	-7.2	-7	-6.8	-6.6	-6.4	-6.2	-6	-5.8	-5.6	-5.4	-5.2	-5	-4.8	-4.6	-4.4	-4.2	-4	-3.8	-3.6	-3.4	-3.2	-3	-2.8	-2.6	-2.4	-2.2	-2	-1.8	-1.6	-1.4	-1.2	-1	-0.8	-0.6	-0.4	-0.2	1.06581e-14	0.2	0.4	0.6	0.8	1	1.2
	Cell #	1	1.48825	1.47518	1.46559	1.45755	1.42546	1.39158	1.36483	1.3529	1.37075	1.39639	1.24608	1.09971	0.917368	0.795528	0.655709	0.673257	0.682363	0.731428	0.692454	0.635067	0.587702	0.557894	0.535255	0.517895	0.506723	0.485948	0.475193	0.489333	0.515287	0.537676	0.578735	0.609848	0.626748	0.631082	0.641682	0.661012	0.671599	0.687129	0.72545	0.757412	0.789225	0.821507	0.853428	0.86067	0.91213	0.93803	0.960614
		2	1.58458	1.61256	1.65292	1.68834	1.70086	1.74297	1.76828	1.78634	1.81395	1.84851	1.72693	1.53362	1.3218	1.05621	0.864062	0.736037	0.684791	0.654909	0.67568	0.604297	0.550015	0.520988	0.483616	0.441651	0.408774	0.385751	0.383474	0.392376	0.416959	0.450927	0.494988	0.555166	0.622148	0.686561	0.748293	0.797975	0.834752	0.866177	0.88266	0.904977	0.912275	0.916431	0.933929	0.955985	0.975474	1.02165	1.0615
		3	1.44899	1.4132	1.40282	1.43163	1.48991	1.55066	1.40489	1.26665	1.12271	0.915075	0.746535	0.744171	0.696424	0.627197	0.605991	0.539949	0.494397	0.500965	0.509386	0.509013	0.513392	0.51121	0.520063	0.543408	0.580439	0.622991	0.661444	0.685448	0.714807	0.767149	0.8151	0.857255	0.920106	0.966021	0.958378	0.935227	0.949363	0.911143	0.920826	0.918021	0.960851	0.971438	1.00286	0.998528	1.03876	1.0628	1.06133
		4	1.619	1.60965	1.66139	1.56699	1.42806	1.2441	1.06714	0.841826	0.779434	0.771279	0.755802	0.738023	0.70212	0.657473	0.62089	0.623697	0.60311	0.631737	0.675283	0.686735	0.656653	0.646494	0.583327	0.517641	0.478154	0.457825	0.450174	0.457657	0.473945	0.49426	0.512598	0.548715	0.579147	0.593523	0.636909	0.679323	0.687156	0.728786	0.777085	0.77123	0.801419	0.851113	0.877301	0.918213	0.976721	0.993321	1.01727
		5	1.17918	1.20858	1.22417	1.23803	1.24657	1.26207	1.26137	1.25649	1.26895	1.29483	1.30952	1.2018	1.11829	0.984017	0.821379	0.700035	0.702046	0.698872	0.728251	0.768885	0.75988	0.751591	0.726817	0.704305	0.697017	0.690434	0.679261	0.679239	0.666882	0.646353	0.626378	0.617082	0.608434	0.612529	0.613807	0.628944	0.649969	0.676973	0.706207	0.744932	0.779579	0.812254	0.828736	0.840901	0.842588	0.833486	0.814463
		6	1.66744	1.7132	1.71974	1.69154	1.67865	1.70429	1.70624	1.71261	1.72876	1.74307	1.74124	1.7438	1.54385	1.35069	1.17139	0.982969	0.815922	0.841248	0.841683	0.823829	0.809497	0.765975	0.729419	0.723428	0.752265	0.799034	0.854203	0.904165	0.948776	0.9996	1.05297	1.11366	1.17973	1.24416	1.28693	1.31063	1.32038	1.32936	1.30376	1.27926	1.25696	1.23449	1.21876	1.2782	1.3335	1.38381	1.42838
		7	1.56464	1.5237	1.4878	1.46753	1.4916	1.51505	1.56668	1.62636	1.65903	1.68568	1.7072	1.71075	1.73088	1.71778	1.70181	1.50815	1.32829	1.14423	1.00221	0.848641	0.876194	0.874439	0.858065	0.835213	0.803509	0.782807	0.76124	0.750119	0.747986	0.750504	0.739832	0.762124	0.776833	0.790289	0.813865	0.844205	0.86115	0.876603	0.897024	0.906441	0.921345	0.917017	0.928044	0.941247	0.969765	0.999775	1.05232
		8	1.86797	1.73946	1.64309	1.52664	1.48097	1.50201	1.55936	1.61767	1.68505	1.77318	1.58977	1.40707	1.18819	1.0103	0.82108	0.849129	0.853338	0.864087	0.857861	0.824272	0.787326	0.760394	0.742343	0.718597	0.696119	0.679838	0.669028	0.669124	0.676286	0.690982	0.710811	0.737783	0.762824	0.799168	0.832999	0.867407	0.917275	0.9685	1.01486	1.05238	1.09481	1.1192	1.14957	1.17964	1.21454	1.24034	1.24583
		9	NaN	NaN	NaN	NaN	NaN	NaN	NaN	NaN	NaN	NaN	0.698956	0.580971	0.562706	0.509174	0.517432	0.481356	0.451666	0.44872	0.469145	0.50379	0.548827	0.595499	0.620936	0.641932	0.656625	0.681428	0.722541	0.781496	0.846726	0.884829	0.911117	0.921226	0.925976	0.926059	0.960562	0.997325	1.03191	1.07892	1.09164	1.11396	1.11497	1.088	1.11579	1.17174	1.2085	1.25428	1.32096
		10	NaN	NaN	NaN	NaN	NaN	NaN	NaN	NaN	NaN	NaN	NaN	NaN	NaN	0.526478	0.524038	0.616227	0.646347	0.668951	0.695416	0.679502	0.679331	0.691076	0.719341	0.76411	0.815044	0.860225	0.92039	0.975461	1.03174	1.08826	1.15528	1.21251	1.26242	1.30925	1.33939	1.35153	1.35003	1.3456	1.31273	1.29649	1.26983	1.21357	1.17774	1.17632	1.16069	1.19983	1.27164
		11	1.36037	1.40435	1.47296	1.50942	1.52883	1.54261	1.56006	1.53585	1.52472	1.49404	1.48176	1.43959	1.4478	1.52449	1.61905	1.57533	1.44615	1.26548	1.05634	0.838776	0.751348	0.736094	0.745226	0.702569	0.653467	0.608975	0.591974	0.583275	0.600638	0.638009	0.688869	0.750446	0.812768	0.871328	0.930593	0.986104	1.06673	1.16248	1.22281	1.25323	1.2656	1.24773	1.22654	1.2522	1.28833	1.34719	1.40637
		12	1.36037	1.40435	1.47296	1.50942	1.52883	1.54261	1.56006	1.53585	1.52472	1.49404	1.48176	1.43959	1.4478	1.52449	1.61905	1.57533	1.44615	1.26548	1.0573	0.811408	0.686883	0.652143	0.639415	0.586678	0.560272	0.550912	0.559356	0.573803	0.596397	0.627447	0.658006	0.705039	0.744418	0.794098	0.831456	0.86142	0.870478	0.882649	0.865589	0.876595	0.90751	0.948029	0.999658	1.07781	1.17048	1.22832	1.25021
		13	1.59194	1.60104	1.60173	1.58494	1.54215	1.50162	1.50517	1.52166	1.57991	1.62585	1.67156	1.67955	1.71162	1.64561	1.45797	1.24109	1.00958	0.808253	0.677818	0.651859	0.653854	0.684846	0.644161	0.602025	0.588811	0.5851	0.585916	0.607608	0.640522	0.6739	0.714042	0.752678	0.779246	0.804313	0.837755	0.856891	0.865615	0.877715	0.898096	0.935438	0.980345	1.0431	1.07872	1.10251	1.10979	1.13602	1.15017
		14	1.59194	1.60104	1.60173	1.58494	1.54215	1.50162	1.50517	1.52166	1.57991	1.62585	1.67156	1.67955	1.71162	1.64561	1.45797	1.24109	1.05662	0.869008	0.737639	0.718081	0.718771	0.695851	0.626836	0.579651	0.55292	0.534685	0.535999	0.562774	0.59079	0.623485	0.667626	0.704166	0.741416	0.779642	0.814481	0.841968	0.877329	0.904904	0.919757	0.944759	0.971525	1.01218	1.02534	1.03521	1.04295	1.05583	1.05712
		15	1.53637	1.57512	1.58649	1.5655	1.54639	1.58564	1.58673	1.62722	1.67002	1.49382	1.32005	1.18283	1.00768	0.827483	0.843666	0.860591	0.861689	0.845785	0.820797	0.819849	0.807841	0.809226	0.832494	0.865473	0.932363	0.994007	1.06548	1.14271	1.21124	1.21771	1.24807	1.28384	1.30648	1.35027	1.40348	1.42337	1.44124	1.44175	1.44904	1.43101	1.44614	1.44405	1.46723	1.46601	1.48063	1.4928	1.48052
		16	1.4567	1.44428	1.43233	1.44185	1.43997	1.3419	1.21193	1.07156	0.961129	0.821534	0.776566	0.72251	0.672889	0.585607	0.524077	0.492807	0.47603	0.464796	0.460422	0.458703	0.462251	0.464285	0.472357	0.494753	0.52403	0.558758	0.596851	0.615735	0.630855	0.647765	0.663203	0.674254	0.716106	0.77965	0.845206	0.917589	0.990629	1.03871	1.06834	1.09104	1.0981	1.10865	1.14121	1.16608	1.22276	1.26171	1.29184
		17	1.5799	1.5545	1.54759	1.54602	1.53904	1.53103	1.57247	1.60889	1.66832	1.74182	1.80595	1.81262	1.79164	1.68915	1.45717	1.23797	1.06536	0.908991	0.808126	0.815664	0.804064	0.764711	0.732119	0.713829	0.716663	0.730246	0.755985	0.779739	0.80358	0.827945	0.862241	0.897361	0.93743	0.991159	1.03431	1.06892	1.11306	1.1695	1.19241	1.23065	1.28295	1.33407	1.35742	1.39728	1.42893	1.44295	1.44701
		18	1.17931	1.16072	1.18566	1.20917	1.24753	1.29402	1.33375	1.36243	1.36033	1.35843	1.38896	1.32804	1.31067	1.29968	1.14165	0.990025	0.866086	0.67864	0.538079	0.532393	0.486663	0.466808	0.463232	0.435044	0.435157	0.455393	0.502763	0.549911	0.627696	0.670705	0.708788	0.731846	0.743603	0.74051	0.776154	0.831494	0.880681	0.940223	0.957345	0.989342	0.96857	0.97473	0.984527	1.05795	1.09402	1.15724	1.18599
		19	NaN	NaN	NaN	NaN	NaN	NaN	NaN	NaN	1.47599	0.906195	0.793512	0.665135	0.685677	0.697656	0.714722	0.678556	0.617725	0.573674	0.53267	0.510091	0.504872	0.505705	0.522357	0.537398	0.552847	0.574623	0.598086	0.614701	0.644192	0.676528	0.690655	0.701505	0.718004	0.741995	0.762735	0.802872	0.851525	0.889133	0.905146	0.901687	0.886443	0.868085	0.877236	0.90719	0.959793	1.01289	1.06038
		20	NaN	NaN	NaN	NaN	NaN	NaN	NaN	NaN	NaN	0.839399	0.871141	0.899783	0.907403	0.888325	0.869618	0.840584	0.803906	0.780939	0.780665	0.79505	0.80458	0.819957	0.850422	0.884795	0.906027	0.929165	0.946041	0.965538	1.00322	1.0411	1.09542	1.15525	1.19964	1.22669	1.26084	1.30049	1.34566	1.40042	1.41622	1.41801	1.41471	1.39283	1.3761	1.39902	1.4159	1.38849	1.39496
		21	NaN	NaN	NaN	NaN	NaN	NaN	NaN	NaN	NaN	NaN	NaN	NaN	NaN	NaN	0.447414	0.572667	0.638778	0.678871	0.633649	0.649485	0.596727	0.547647	0.506941	0.483361	0.475944	0.48633	0.498817	0.524936	0.559487	0.597401	0.635892	0.669709	0.707854	0.733261	0.752499	0.772477	0.805102	0.833991	0.858461	0.885942	0.912152	0.909582	0.90254	0.898881	0.895314	0.908177	0.946581
		22	NaN	NaN	NaN	NaN	NaN	NaN	NaN	NaN	NaN	NaN	NaN	NaN	NaN	NaN	0.447414	0.555415	0.633154	0.668931	0.625695	0.646161	0.588963	0.542255	0.515224	0.499424	0.496287	0.48719	0.490183	0.49093	0.494224	0.507248	0.536815	0.569283	0.606452	0.645901	0.687202	0.730641	0.765285	0.797426	0.815466	0.804942	0.831199	0.84881	0.868258	0.879499	0.919793	0.92662	0.950769
		23	1.49468	1.54157	1.56763	1.54787	1.53676	1.55492	1.549	1.57827	1.6165	1.44317	1.28869	1.14078	0.972837	0.801864	0.819616	0.847308	0.865834	0.851893	0.829395	0.827417	0.80954	0.812288	0.835842	0.863848	0.933205	0.995064	1.06584	1.13495	1.20394	1.21374	1.2376	1.26797	1.28991	1.33315	1.38285	1.40305	1.41459	1.41754	1.41944	1.40116	1.41621	1.41238	1.44126	1.43991	1.44774	1.46722	1.46007
		24	1.72159	1.76149	1.78654	1.77161	1.72887	1.68295	1.68136	1.6513	1.44845	1.28287	1.12336	0.919879	0.741494	0.748348	0.711603	0.668921	0.62653	0.589602	0.562512	0.547346	0.54578	0.558389	0.582332	0.610402	0.651486	0.678159	0.713403	0.740949	0.773124	0.803416	0.835488	0.855318	0.873427	0.886441	0.904796	0.921339	0.941134	0.96346	0.971272	0.997281	1.04881	1.10554	1.17089	1.23272	1.27971	1.29156	1.29062
		25	1.4235	1.46964	1.49895	1.51842	1.56212	1.57297	1.56364	1.56411	1.57012	1.50856	1.46212	1.42593	1.3813	1.35217	1.37537	1.22569	1.03374	0.851117	0.719275	0.559807	0.586075	0.632895	0.680768	0.640742	0.625549	0.607441	0.600239	0.610715	0.638414	0.669241	0.703879	0.731047	0.76981	0.776105	0.780809	0.784005	0.819344	0.845843	0.884757	0.937811	0.979316	0.985897	0.986109	0.99346	0.99265	1.01064	1.04643
		26	1.38517	1.39432	1.39247	1.44117	1.41627	1.39588	1.38823	1.36425	1.30241	1.32941	1.34288	1.26705	1.1003	0.908145	0.790942	0.676167	0.601048	0.637446	0.684926	0.660452	0.627907	0.622024	0.627006	0.620669	0.621288	0.629503	0.650217	0.662886	0.695234	0.732697	0.76855	0.816751	0.865858	0.904116	0.943919	0.971502	0.972094	0.982121	0.982262	0.959028	0.959969	0.990378	1.01835	1.05289	1.11027	1.13398	1.14501
		27	1.49445	1.46716	1.45916	1.45775	1.44813	1.3424	1.20486	1.07315	0.959653	0.823147	0.782384	0.732851	0.66981	0.587034	0.519395	0.482998	0.466899	0.455167	0.451361	0.451346	0.454381	0.454998	0.461876	0.481788	0.510009	0.544813	0.585983	0.606219	0.622234	0.638723	0.657783	0.67131	0.716524	0.787753	0.854489	0.928727	0.997281	1.0374	1.05465	1.07265	1.07729	1.09422	1.13075	1.16094	1.22721	1.26966	1.29625
		28	1.2534	1.24514	1.26953	1.27373	1.29849	1.35356	1.40005	1.39318	1.39837	1.33606	1.31679	1.29085	1.22534	1.10392	1.01566	0.871027	0.699989	0.619471	0.584001	0.531808	0.493661	0.490731	0.457533	0.448848	0.454019	0.478097	0.523682	0.565339	0.603259	0.657362	0.689643	0.701494	0.712639	0.729665	0.765017	0.830218	0.895551	0.969017	0.991626	0.979596	0.923554	0.898207	0.892088	0.932173	0.966469	1.07104	1.15937
		29	1.55702	1.55176	1.57231	1.63842	1.73883	1.8643	1.96162	1.91122	1.6884	1.44183	1.17562	0.917711	0.788489	0.758932	0.717504	0.672977	0.629039	0.596815	0.580099	0.577481	0.574556	0.575806	0.5902	0.619698	0.648223	0.680142	0.731539	0.76896	0.809886	0.85429	0.909659	0.93574	0.959686	0.982331	1.01567	1.04658	1.0814	1.1163	1.10965	1.0835	1.04363	1.02379	1.01776	1.05448	1.11003	1.18124	1.23703
		30	1.38422	1.459	1.42724	1.4686	1.56383	1.51014	1.4464	1.34886	1.18899	0.952151	0.88048	0.776243	0.751592	0.719397	0.671946	0.605112	0.542017	0.505499	0.500202	0.519548	0.551338	0.583947	0.62051	0.653878	0.683793	0.699103	0.704146	0.708588	0.704553	0.704865	0.705529	0.732317	0.738888	0.745866	0.751096	0.762284	0.756219	0.77368	0.796916	0.821765	0.848003	0.880236	0.907965	0.924353	0.944923	0.965972	0.991112
		31	1.6626	1.66576	1.66281	1.67313	1.65397	1.63515	1.62087	1.6445	1.65305	1.70021	1.76573	1.60728	1.41874	1.16829	0.950705	0.706031	0.684628	0.63773	0.651787	0.604738	0.560327	0.524415	0.505049	0.505137	0.514396	0.532627	0.560174	0.589174	0.604624	0.618912	0.630885	0.640987	0.652081	0.678356	0.695357	0.711551	0.717225	0.728982	0.750767	0.782961	0.822714	0.870681	0.926203	0.968288	0.997494	1.02488	1.04888
		32	1.6626	1.66576	1.66281	1.67313	1.65397	1.63515	1.62087	1.6445	1.65305	1.70021	1.76573	1.60728	1.41874	1.15913	0.941597	0.688828	0.653729	0.590324	0.601801	0.544238	0.50813	0.493051	0.496533	0.516027	0.541714	0.561106	0.582399	0.608035	0.631432	0.661408	0.706422	0.748424	0.806027	0.877042	0.952426	1.01346	1.08032	1.14235	1.14601	1.12872	1.11062	1.09432	1.06683	1.07428	1.09674	1.13523	1.1658
		33	1.56878	1.53747	1.52157	1.51309	1.50494	1.49976	1.53937	1.57957	1.65536	1.72035	1.76593	1.76517	1.735	1.62267	1.39476	1.19266	1.03096	0.88221	0.788962	0.797285	0.791971	0.755754	0.726033	0.708361	0.712229	0.724493	0.74638	0.768001	0.793727	0.818902	0.849611	0.888951	0.932504	0.988182	1.04092	1.08355	1.12016	1.16843	1.19265	1.22345	1.26475	1.3156	1.34942	1.38954	1.418	1.43251	1.43768
		34	1.28391	1.28277	1.2826	1.32171	1.29653	1.32078	1.30157	1.29498	1.30233	1.35158	1.40784	1.28181	1.14118	0.94421	0.739664	0.558606	0.59087	0.616607	0.640476	0.665295	0.648167	0.611287	0.582519	0.598901	0.619163	0.65231	0.681984	0.721822	0.743339	0.79078	0.831397	0.884341	0.936892	0.991887	1.02044	1.05401	1.06616	1.09351	1.11835	1.11234	1.10753	1.13936	1.12648	1.10196	1.13917	1.1862	1.20881
		35	1.63549	1.61103	1.62283	1.6855	1.69077	1.74402	1.7284	1.69976	1.50761	1.33201	1.14173	1.00741	0.845184	0.84025	0.831801	0.809579	0.761252	0.725038	0.693983	0.659626	0.643387	0.628814	0.625556	0.629931	0.643567	0.663457	0.680967	0.698936	0.718799	0.734144	0.743513	0.780675	0.832938	0.902097	0.976693	1.04434	1.11103	1.14949	1.14683	1.14173	1.13531	1.11562	1.10312	1.10877	1.11959	1.14631	1.17056
		36	1.63549	1.61103	1.62283	1.6855	1.69077	1.74402	1.7284	1.69976	1.4951	1.3195	1.13406	1.01155	0.84206	0.822254	0.767248	0.711157	0.631535	0.578014	0.5494	0.54572	0.548881	0.553818	0.567718	0.601702	0.649939	0.702978	0.765631	0.832995	0.880458	0.904567	0.912867	0.930973	0.946832	0.979056	1.03055	1.08787	1.13898	1.18178	1.20802	1.24066	1.27316	1.27255	1.28484	1.335	1.36119	1.38317	1.42278
		37	1.56117	1.58306	1.58825	1.5784	1.54348	1.50063	1.50356	1.50685	1.54204	1.57242	1.60077	1.60361	1.64692	1.5873	1.42206	1.23231	1.06505	0.875691	0.754151	0.732168	0.719272	0.684596	0.616486	0.571185	0.542455	0.525371	0.528531	0.55894	0.587661	0.621016	0.665653	0.700742	0.736097	0.772331	0.806391	0.834929	0.866221	0.893512	0.904935	0.932425	0.962082	1.00812	1.02194	1.04222	1.04988	1.06087	1.06367
		38	1.19172	1.19998	1.1986	1.18188	1.16422	1.16602	1.15915	1.20387	1.24872	1.11816	0.96699	0.879782	0.762324	0.644716	0.659432	0.680306	0.626681	0.575599	0.536564	0.521373	0.521142	0.526456	0.52338	0.522963	0.520659	0.518837	0.523536	0.533252	0.536233	0.561147	0.592049	0.612229	0.636928	0.661612	0.669089	0.65349	0.674666	0.70246	0.736513	0.825327	0.929411	0.982903	1.03042	1.06234	1.04476	1.03755	1.06301
		39	NaN	1.16972	1.28178	1.37984	1.45129	1.60636	1.64938	1.66321	1.67534	1.69258	1.65102	1.59624	1.59013	1.39655	1.21415	1.01349	0.85895	0.696301	0.759218	0.758536	0.744365	0.713028	0.657081	0.588748	0.563176	0.556636	0.554268	0.573069	0.572241	0.589293	0.616839	0.644794	0.667791	0.720722	0.756567	0.778452	0.806997	0.872364	0.902435	0.907507	0.934491	0.956493	0.961595	1.00153	1.07004	1.11945	1.16703
		40	NaN	NaN	NaN	1.14943	1.20293	1.25178	1.2853	1.23988	1.08225	0.916551	0.7552	0.629556	0.598887	0.574298	0.580179	0.584157	0.54998	0.521655	0.539917	0.55479	0.570909	0.611032	0.652451	0.661285	0.694372	0.736204	0.779297	0.810496	0.849949	0.890643	0.912341	0.963773	1.01611	1.10929	1.20151	1.29516	1.32699	1.34343	1.33997	1.30081	1.27926	1.25727	1.26824	1.26451	1.29764	1.32736	1.34115
		41	NaN	NaN	NaN	1.14943	1.20293	1.25178	1.2853	1.23988	1.08225	0.916551	0.763471	0.631642	0.600633	0.607161	0.62688	0.613847	0.598763	0.569713	0.550911	0.545817	0.559378	0.567817	0.571113	0.576434	0.608775	0.657279	0.69204	0.763248	0.853532	0.909646	0.970715	1.04032	1.07661	1.09607	1.12884	1.14794	1.15728	1.17756	1.17343	1.14249	1.16414	1.15871	1.16131	1.19329	1.24102	1.23475	1.25137
		42	NaN	NaN	NaN	NaN	NaN	NaN	NaN	NaN	NaN	NaN	1.77261	1.65437	1.67668	1.72333	1.71291	1.56204	1.38525	1.16181	0.923376	0.787404	0.771705	0.771966	NaN	NaN	0.786855	0.820883	0.799309	0.804034	0.813185	0.803412	0.748883	0.732179	0.734641	0.741868	0.75435	0.773843	0.821261	0.870982	0.903378	0.945006	0.990058	0.989502	0.996099	1.02137	1.04798	1.06258	1.08827
		43	1.70876	1.75348	1.83766	1.86301	1.9134	1.92389	1.94715	1.96077	2.01432	2.05473	2.09568	2.07788	2.05836	2.04309	1.76586	1.48795	1.24838	1.04398	0.823197	0.845432	0.846509	0.817862	0.749874	0.682853	0.635526	0.618458	0.613103	0.624508	0.638703	0.651806	0.670262	0.692499	0.71277	0.744821	0.775642	0.802096	0.835102	0.877441	0.897341	0.925105	0.953841	0.981612	0.990038	1.01011	1.0188	1.02131	1.02153
		44	1.40364	1.43187	1.45296	1.48677	1.53244	1.5554	1.58861	1.61605	1.56689	1.40797	1.25683	1.09012	0.920843	0.830143	0.817889	0.784635	0.729158	0.670072	0.607946	0.559519	0.53399	0.521732	0.530847	0.549465	0.577723	0.604106	0.635898	0.675458	0.721344	0.763962	0.818247	0.883769	0.942592	1.00059	1.0713	1.14383	1.20302	1.24936	1.28244	1.29715	1.28886	1.27008	1.26704	1.26499	1.26755	1.27185	1.27917
		45	1.84765	1.80691	1.74888	1.68035	1.61571	1.60048	1.59391	1.6037	1.58046	1.40616	1.24015	1.0733	0.911986	0.76356	0.770752	0.750902	0.739942	0.745759	0.730226	0.740796	0.755634	0.75678	0.750477	0.79544	0.819732	0.815037	0.839631	0.870297	0.897771	0.926592	0.984309	1.01415	1.01874	1.02423	1.02636	1.04811	1.09713	1.14828	1.1609	1.18765	1.18265	1.15781	1.13837	1.16101	1.18894	1.21302	1.25207
		46	1.54215	1.55209	1.54819	1.51399	1.51329	1.49228	1.45849	1.431	1.44911	1.44341	1.47791	1.52905	1.37946	1.22369	1.10028	0.939456	0.734538	0.720747	0.69012	0.629964	0.594088	0.578205	0.583249	0.609736	0.640925	0.653402	0.688736	0.718718	0.751431	0.797392	0.869639	0.91774	0.992098	1.06452	1.12222	1.18069	1.22954	1.25272	1.22332	1.22569	1.19027	1.15413	1.11871	1.14406	1.13645	1.17351	1.21615
		47	1.50184	1.54403	1.53676	1.57709	1.57781	1.59905	1.60865	1.47826	1.33355	1.19003	1.03498	0.847648	0.828813	0.792201	0.773058	0.726976	0.687687	0.669992	0.678049	0.689186	0.732572	0.774577	0.821816	0.866898	0.907024	0.933607	0.967673	1.01599	1.04161	1.07032	1.09749	1.11194	1.11986	1.15315	1.18625	1.23277	1.29268	1.30898	1.28492	1.25653	1.22228	1.15668	1.1353	1.18273	1.23876	1.25953	1.29496
		48	1.79313	1.84031	1.91177	1.96517	1.99264	1.97516	1.97356	1.9522	1.73037	1.50826	1.27748	1.07346	0.872158	0.867867	0.844159	0.827956	0.7783	0.730521	0.699085	0.69109	0.697434	0.710301	0.737901	0.775144	0.819545	0.867997	0.930681	0.988981	1.03842	1.08569	1.12472	1.14149	1.1564	1.18632	1.1902	1.20656	1.23873	1.27175	1.28428	1.31197	1.32996	1.3429	1.33214	1.34895	1.35669	1.324	1.33236
		49	1.83373	1.8113	1.78635	1.74079	1.70263	1.66035	1.65447	1.64749	1.68074	1.75168	1.81933	1.86566	1.91396	1.71475	1.48427	1.27129	1.05035	0.830474	0.822553	0.812526	0.786721	0.766141	0.729126	0.705984	0.672098	0.6433	0.619814	0.611469	0.62851	0.651764	0.680204	0.718181	0.760453	0.789733	0.817429	0.847404	0.868113	0.889982	0.876547	0.883263	0.901119	0.919371	0.918741	0.949498	0.964805	0.965346	0.967244
		50	1.29932	1.36219	1.4798	1.54958	1.63101	1.64299	1.45844	1.25476	1.04461	0.905313	0.750439	0.732453	0.687206	0.67434	0.61557	0.56953	0.531034	0.504998	0.481938	0.482937	0.497064	0.522464	0.56603	0.622685	0.674778	0.73969	0.802871	0.856398	0.884921	0.892586	0.891865	0.900949	0.908215	0.941409	0.990971	1.03532	1.06355	1.0878	1.08784	1.07701	1.06634	1.09013	1.11658	1.15506	1.19142	1.22445	1.23127
		51	1.63082	1.60846	1.60403	1.59471	1.57501	1.61002	1.64743	1.6737	1.71822	1.78032	1.80144	1.82048	1.62869	1.44113	1.23347	1.07137	0.869719	0.879157	0.862935	0.849813	0.807161	0.777778	0.743603	0.714964	0.699461	0.687421	0.688727	0.700036	0.730547	0.76546	0.813827	0.865036	0.907205	0.938178	0.968271	1.0036	1.02416	1.05579	1.0634	1.07722	1.05527	1.05785	1.06977	1.10205	1.13844	1.2084	1.25459
		52	1.72447	1.69642	1.67535	1.65955	1.64565	1.66119	1.70154	1.73302	1.7851	1.84435	1.87502	1.90774	1.9346	1.73866	1.54086	1.33092	1.12281	0.925503	0.916518	0.892288	0.879558	0.827718	0.76374	0.717481	0.685851	0.679388	0.680033	0.695924	0.713865	0.739337	0.75517	0.784125	0.815054	0.844892	0.880449	0.914085	0.95663	1.01039	1.05168	1.08071	1.0913	1.09124	1.06149	1.04447	1.03098	1.05945	1.08668
		53	1.54006	1.54262	1.56653	1.6255	1.70684	1.82015	1.92006	1.86375	1.63117	1.40543	1.1447	0.890919	0.770961	0.753543	0.710548	0.660956	0.617581	0.581003	0.56814	0.567897	0.573062	0.574147	0.591186	0.621016	0.646812	0.675792	0.727331	0.766667	0.808485	0.855375	0.90901	0.930171	0.952569	0.973915	1.00686	1.03685	1.07283	1.10445	1.09399	1.05835	1.01649	0.998389	0.991972	1.0346	1.09624	1.17277	1.22881
		54	1.37112	1.39817	1.46017	1.50855	1.54126	1.56547	1.57405	1.53347	1.5483	1.50545	1.33352	1.17476	1.03879	0.857169	0.715631	0.693574	0.657255	0.607109	0.566546	0.512546	0.493201	0.482766	0.483827	0.497387	0.534846	0.586973	0.660809	0.748683	0.830939	0.891649	0.953309	1.00387	1.04645	1.09984	1.16485	1.2173	1.2691	1.31311	1.30798	1.29322	1.25978	1.22202	1.20155	1.20546	1.22154	1.21025	1.17559
		55	1.64438	1.65026	1.67983	1.71656	1.71652	1.70026	1.71779	1.72417	1.74345	1.79982	1.74823	1.55674	1.35257	1.0893	0.836258	0.710994	0.6912	0.669894	0.681216	0.654519	0.601425	0.563746	0.547353	0.538111	0.529877	0.529057	0.532857	0.539491	0.559901	0.600532	0.63853	0.683922	0.738711	0.783974	0.806105	0.83315	0.869244	0.915151	0.929899	0.974505	1.01006	1.03603	1.03901	1.09299	1.12465	1.15801	1.17048
		56	1.68245	1.66252	1.64524	1.64366	1.65171	1.6992	1.74046	1.77276	1.78644	1.76292	1.71223	1.70327	1.7033	1.68801	1.7237	1.57421	1.41215	1.22817	1.06998	0.867717	0.873096	0.851256	0.819548	0.777064	0.730062	0.667502	0.634196	0.629912	0.640476	0.683755	0.735058	0.785551	0.827557	0.871169	0.92279	0.975487	1.02626	1.07075	1.06991	1.08764	1.10194	1.10837	1.13451	1.22459	1.28712	1.3476	1.41355
		57	1.19209	1.19002	1.16694	1.19506	1.25016	1.17611	1.04243	0.956918	0.846375	0.621752	0.474784	0.46129	0.509394	0.505857	0.650878	0.870062	0.944376	0.947982	1.01278	1.01689	NaN	NaN	NaN	0.977209	1.00248	1.03688	1.05075	1.08975	1.10793	1.13552	1.15379	1.20553	1.25207	1.29645	1.32367	1.3515	1.35027	1.32457	1.26855	1.26698	1.24733	1.24205	1.23777	1.28893	1.31339	1.33485	1.33248
		58	1.25591	1.24695	1.20813	1.24046	1.24726	1.24316	1.27213	1.30976	1.34085	1.41562	1.49909	1.54919	1.64897	1.62892	1.4585	1.28285	1.11744	0.903585	0.781103	0.764584	0.724692	0.674825	0.641641	0.625122	0.632397	0.647493	0.679883	0.722175	0.771907	0.822882	0.881469	0.924874	0.962928	0.999291	1.0255	1.04465	1.06233	1.08223	1.0624	1.0671	1.05043	1.06651	1.10026	1.18398	1.25301	1.30549	1.32961
		59	1.25591	1.24695	1.20813	1.24046	1.24726	1.24316	1.27213	1.30976	1.34085	1.41562	1.49909	1.54919	1.64897	1.62892	1.44425	1.26859	1.08691	0.85282	0.725186	0.725174	0.669478	0.621747	0.584459	0.551091	0.535064	0.550718	0.582164	0.647106	0.711022	0.7792	0.843485	0.906419	0.947198	0.984523	1.02064	1.05085	1.07644	1.1044	1.11782	1.13354	1.14552	1.14688	1.17298	1.23005	1.26805	1.3002	1.34432
		60	1.64542	1.66742	1.66603	1.64818	1.63317	1.59629	1.53836	1.53849	1.58144	1.62418	1.6837	1.77318	1.79115	1.77622	1.77504	1.58716	1.38842	1.26744	1.14912	NaN	0.985398	0.979774	0.974237	0.923412	0.877963	0.853145	0.856225	0.868319	0.899683	0.961692	1.03994	1.12562	1.19212	1.2385	1.2405	1.24824	1.27046	1.3166	1.34401	1.39656	1.40165	1.35952	1.29186	1.27658	1.24959	1.25466	1.28463
		61	1.61295	1.63226	1.65927	1.67979	1.66653	1.6385	1.44155	1.25014	1.09518	0.940412	0.797471	0.814836	0.831964	0.784521	0.737214	0.686685	0.643871	0.617953	0.625195	0.657819	0.687799	0.713893	0.747526	0.781145	0.814291	0.872817	0.941631	1.02303	1.10349	1.18001	1.24299	1.30636	1.36517	1.40149	1.43839	1.48638	1.53546	1.58015	1.60441	1.60994	1.58338	1.53869	1.47275	1.46052	1.44542	1.44147	1.45473
		62	1.65144	1.63039	1.60412	1.61449	1.61862	1.61554	1.61394	1.632	1.61	1.60724	1.61771	1.61291	1.5885	1.61461	1.6042	1.49937	1.33256	1.18292	1.04078	0.904317	0.850852	0.863447	0.869145	0.824747	0.788438	0.763967	0.741538	0.741274	0.752539	0.777131	0.806032	0.839774	0.87989	0.944784	1.0147	1.06327	1.11716	1.15691	1.16027	1.15665	1.15242	1.14874	1.14486	1.15747	1.1707	1.19706	1.2191
		63	1.65144	1.63039	1.60412	1.61449	1.61862	1.61554	1.61394	1.632	1.61	1.60724	1.61771	1.61291	1.5885	1.61461	1.6042	1.49937	1.33256	1.18292	1.02827	0.874312	0.820027	0.829845	0.847359	0.838793	0.837265	0.822976	0.811635	0.803878	0.792701	0.796376	0.812128	0.833249	0.85156	0.879373	0.927887	0.967439	1.01632	1.07278	1.08951	1.10797	1.11498	1.11851	1.1033	1.13235	1.16263	1.21381	1.2587
		64	1.50876	1.49506	1.49165	1.50818	1.51356	1.53148	1.56689	1.57111	1.55269	1.52562	1.50212	1.45892	1.46352	1.48285	1.54121	1.56572	1.41625	1.25061	1.09084	0.931217	0.793041	0.819723	0.822206	0.785725	0.721604	0.655516	0.605031	0.579371	0.587624	0.623913	0.678696	0.753611	0.83502	0.897059	0.954405	1.01154	1.0616	1.07906	1.0625	1.07524	1.08777	1.07028	1.09369	1.15043	1.18244	1.2039	1.24243
		65	1.23094	1.31592	1.39868	1.49146	1.56326	1.62051	1.67739	1.73887	1.73828	1.71532	1.70345	1.6622	1.68649	1.52761	1.39289	1.23705	1.08943	0.868243	0.884	0.88848	0.89645	0.873505	0.832982	0.806575	0.778137	0.759625	0.771996	0.804629	0.853234	0.924629	0.990209	1.03481	1.05171	1.04993	1.03753	1.03474	1.05343	1.074	1.09072	1.09092	1.0977	1.09823	1.13609	1.16217	1.20153	1.24872	1.29433
		66	1.51914	1.4814	1.47331	1.45141	1.42339	1.44892	1.48731	1.53605	1.57757	1.62418	1.64249	1.64799	1.6897	1.72755	1.52345	1.37028	1.14925	0.921277	0.72082	0.707053	0.669893	0.705312	0.641642	0.5824	0.582279	0.589081	0.579657	0.614089	0.63973	0.672527	0.699373	0.735405	0.770939	0.82226	0.870826	0.941866	1.00582	1.06234	1.0688	1.05877	0.998234	0.989408	0.993104	1.04549	1.10955	1.18636	1.19864
		67	1.47381	1.46756	1.51135	1.57052	1.63858	1.70682	1.76887	1.79261	1.81118	1.81791	1.81959	1.83431	1.85658	1.88132	1.89253	1.89729	1.93196	1.97712	1.75941	1.5406	1.33295	1.07963	0.84712	0.854114	0.855822	0.846625	0.844026	0.815877	0.79759	0.790173	0.79636	0.823361	0.857468	0.902718	0.94374	0.989101	1.03536	1.07289	1.09077	1.11753	1.11592	1.10038	1.095	1.1038	1.11567	1.142	1.18221
		68	1.46877	1.50355	1.52166	1.53989	1.56446	1.55543	1.49626	1.32258	1.16099	0.992665	0.834312	0.722037	0.732011	0.72239	0.710675	0.714343	0.706365	0.71415	0.743346	0.782813	0.828116	0.870761	0.903517	0.927933	0.941333	0.946302	0.945722	0.96658	0.996471	1.04052	1.10198	1.13751	1.1544	1.15797	1.15908	1.15037	1.16986	1.17205	1.16544	1.13677	1.0825	1.03064	1.02543	1.06458	1.10592	1.15599	1.19448
		69	0.513692	0.509244	0.518562	0.515366	0.508774	0.504694	0.505599	0.462545	0.41839	0.385959	0.436461	0.462299	NaN	0.521446	0.580652	0.626121	0.594191	0.582032	0.594237	0.628778	0.672924	0.714027	0.766327	0.810076	0.842057	0.874691	0.909549	0.947777	0.972906	1.01093	1.04749	1.08224	1.08247	1.09385	1.08867	1.0975	1.09468	1.13182	1.12713	1.11462	1.06522	1.00927	0.93634	0.90211	0.881337	0.888792	0.917802
		70	1.53369	1.50971	1.51813	1.52548	1.5524	1.62464	1.66131	1.66218	1.62268	1.56596	1.50702	1.47506	1.38925	1.24354	1.08943	0.957196	0.789566	0.717066	0.712214	0.71994	0.701145	0.70189	0.697298	0.69793	0.72081	0.753808	0.803923	0.856568	0.928778	1.00256	1.05688	1.09224	1.15136	1.17516	1.19628	1.23895	1.26211	1.2749	1.30289	1.32318	1.30725	1.30908	1.30379	1.2979	1.29553	1.31448	1.33092
		71	1.53369	1.50971	1.51813	1.52548	1.5524	1.62464	1.66131	1.66218	1.62268	1.56596	1.50702	1.47506	1.38925	1.24354	1.08943	0.959917	0.798652	0.725364	0.711356	0.717009	0.687124	0.671721	0.678553	0.714647	0.771298	0.83149	0.878803	0.925038	0.963082	1.00364	1.03705	1.07112	1.09757	1.11436	1.10837	1.11262	1.14023	1.15297	1.15337	1.1764	1.21967	1.2352	NaN	NaN	NaN	1.24062	1.26914
		72	NaN	NaN	NaN	NaN	1.46334	1.53072	1.23826	1.09534	0.884659	0.711631	0.66394	0.653084	0.614818	0.611773	0.592041	0.571451	0.553147	0.55316	0.554415	0.566721	0.587405	0.616618	0.659833	0.708713	0.75533	0.796635	0.835506	0.870201	0.899241	0.941588	0.98353	1.0141	1.066	1.11264	1.1574	1.21063	1.25545	1.28024	1.28203	1.27261	1.22714	1.21469	1.20072	1.23213	1.2542	1.29019	1.32515
		73	NaN	NaN	NaN	NaN	1.46334	1.53072	1.23826	1.09534	0.931217	0.82736	0.813133	0.832103	0.831423	0.80174	0.730354	0.693703	0.662448	0.657513	0.682283	0.717143	0.754026	0.79361	0.824225	0.851634	0.878572	0.907031	0.927779	0.941674	0.945302	0.952941	0.968708	1.01208	1.09127	1.19629	1.30277	1.41788	1.52684	1.58158	1.54678	1.52176	1.46074	1.37841	1.29415	1.27776	1.23786	1.20815	1.18621
		74	NaN	NaN	NaN	NaN	NaN	NaN	NaN	NaN	NaN	0.836509	0.794689	0.816132	0.806239	0.820769	0.801287	0.775403	0.765484	0.761184	0.765555	0.783414	0.81139	0.843101	0.887246	0.942747	0.998653	1.06134	1.12428	1.16059	1.18043	1.18506	1.18328	1.19318	1.22221	1.2933	1.36824	1.44694	1.52778	1.60286	1.59026	1.56623	1.50361	1.43939	1.3996	1.42094	1.46121	1.52934	1.60294
		75	NaN	NaN	NaN	NaN	NaN	NaN	NaN	NaN	NaN	NaN	0.932807	0.99071	0.987941	0.984963	0.952608	0.903474	0.858872	0.809982	0.774899	0.755751	0.735888	0.725084	0.71667	0.707765	0.696807	0.693436	0.68749	0.693851	0.698041	0.711885	0.721979	0.751315	0.764928	0.769856	0.781147	0.805272	0.811648	0.838741	0.871342	0.927437	0.978799	1.03441	1.10366	1.18335	1.21849	1.23144	1.23432
		76	NaN	NaN	NaN	NaN	NaN	NaN	NaN	NaN	NaN	NaN	NaN	NaN	NaN	NaN	0.84338	0.849016	0.840718	0.813091	0.775246	0.705807	0.638337	0.590141	0.572965	0.587057	0.622063	0.675543	0.736787	0.792197	0.84224	0.879304	0.909781	0.933553	0.972796	1.02773	1.07955	1.1276	1.1792	1.23402	1.25927	1.288	1.31321	1.31863	1.30205	1.28805	1.29757	1.31876	1.35732
		77	NaN	NaN	NaN	NaN	NaN	NaN	NaN	NaN	NaN	NaN	NaN	NaN	NaN	NaN	0.84338	0.857265	0.848395	0.836038	0.812375	0.75897	0.704851	0.664348	0.631826	0.626242	0.651887	0.698892	0.753289	0.816651	0.876261	0.922813	0.960149	0.998071	1.03186	1.05445	1.09235	1.11238	1.13357	1.15259	1.15939	1.17428	1.20975	1.24224	1.25949	1.28893	1.31121	1.32433	1.34262
		78	1.53882	1.54878	1.54374	1.53672	1.55538	1.38501	1.23397	1.08541	0.950508	0.79904	0.811103	0.793395	0.765725	0.690876	0.622213	0.565802	0.530524	0.511983	0.501151	0.495852	0.487708	0.474436	0.467758	0.464884	0.473361	0.494856	0.533334	0.573421	0.619322	0.667237	0.709511	0.748906	0.782042	0.820508	0.863419	0.920768	0.977051	1.04394	1.05307	1.07569	1.05687	1.04702	1.03862	1.07567	1.07545	1.09921	1.10383
		79	1.57711	1.57696	1.57891	1.59244	1.62161	1.65663	1.69543	1.52247	1.35035	1.14991	0.942857	0.74959	0.762109	0.739933	0.696592	0.66676	0.657567	0.681879	0.726839	0.792994	0.821488	0.807344	0.78349	0.752255	0.714906	0.700052	0.712276	0.752677	0.803484	0.854561	0.903427	0.95549	0.991553	1.03459	1.0451	1.04433	1.0356	1.00145	0.956963	0.957076	0.970618	0.991511	1.01035	1.02752	1.051	1.07554	1.09363
		80	1.57711	1.57696	1.57891	1.59244	1.62161	1.65663	1.69543	1.52247	1.35035	1.14991	0.965535	0.784605	0.811459	0.81637	0.824125	0.792898	0.768322	0.762674	0.765379	0.769046	0.780537	0.807844	0.839596	0.871115	0.910671	0.952479	0.983221	1.01766	1.04991	1.07007	1.08908	1.11103	1.13183	1.15239	1.17879	1.19887	1.22224	1.23024	1.2249	1.22183	1.21248	1.18778	1.10856	1.09976	1.1226	1.14636	1.18658
		81	1.5594	1.54447	1.51078	1.51367	1.51425	1.50236	1.49768	1.51657	1.52137	1.50974	1.52466	1.58423	1.61006	1.67676	1.75433	1.84042	1.64016	1.44596	1.21507	1.01306	0.778599	0.78369	0.779024	0.759115	0.70411	0.667556	0.63561	0.627271	0.659621	0.713998	0.769089	0.82851	0.897202	0.943201	0.978496	1.0148	1.04546	1.06024	1.07087	1.08582	1.08424	1.08096	1.09241	1.12089	1.16423	1.22466	1.28866
		82	1.59021	1.61007	1.61859	1.6405	1.6621	1.67061	1.67442	1.682	1.68832	1.69113	1.47655	1.27939	1.08636	0.906272	0.727836	0.768614	0.770796	0.754121	0.709978	0.672633	0.648686	0.645854	0.658214	0.69094	0.711128	0.723437	0.745493	0.777031	0.785078	0.791294	0.812545	0.825374	0.835378	0.864215	0.900516	0.916438	0.934334	0.948068	0.955078	0.942219	0.930974	0.947534	0.970932	1.01357	1.05664	1.10156	1.11586
		83	1.40183	1.39465	1.37591	1.38263	1.45305	1.53434	1.59715	1.65404	1.66766	1.67244	1.65499	1.66195	1.63595	1.61659	1.58558	1.39893	1.18265	1.02032	0.875993	0.729109	0.734446	0.745748	0.726159	0.679306	0.630012	0.596064	0.571419	0.558807	0.552257	0.553169	0.565525	0.59326	0.624093	0.650747	0.67413	0.700739	0.70491	0.713119	0.743332	0.776219	0.803963	0.846098	0.906697	0.95158	0.971999	0.98651	0.994761
		84	1.40183	1.39465	1.37591	1.38263	1.45305	1.53434	1.59715	1.65404	1.66766	1.67244	1.65499	1.66195	1.63595	1.61659	1.58558	1.39893	1.18265	0.993779	0.853291	0.674827	0.661842	0.655404	0.651993	0.595288	0.564397	0.538812	0.529786	0.525983	0.526642	0.54334	0.56761	0.592382	0.624862	0.663534	0.698139	0.726341	0.752515	0.78563	0.806099	0.82812	0.85237	0.874504	0.884539	0.893586	0.894878	0.907255	0.913314
		85	1.57951	1.61903	1.67657	1.6972	1.65783	1.61306	1.56078	1.49302	1.4602	1.43093	1.41022	1.27389	1.13982	0.970403	0.790096	0.586417	0.520636	0.53669	0.571934	0.609607	0.634816	0.655215	0.605987	0.555768	0.528798	0.520793	0.528774	0.5422	0.559882	0.577112	0.598389	0.619885	0.637351	0.670598	0.711519	0.757903	0.797354	0.836526	0.841919	0.873498	0.915308	0.937069	0.950449	0.975592	0.972471	0.964844	0.988182
		86	1.57951	1.61903	1.67657	1.6972	1.65783	1.61306	1.56078	1.49302	1.4602	1.43093	1.41022	1.27389	1.13982	0.970403	0.790096	0.586417	0.49952	0.517254	0.552209	0.595303	0.62411	0.670278	0.622785	0.57192	0.532151	0.517027	0.523063	0.533052	0.553903	0.584622	0.61953	0.649759	0.691251	0.750463	0.799678	0.850286	0.899933	0.92945	0.905809	0.927149	0.928508	0.931633	0.941372	0.989528	0.994694	1.01988	1.04398
		87	1.49944	1.47991	1.49778	1.47994	1.4901	1.47267	1.47445	1.45384	1.48546	1.53371	1.59831	1.65606	1.51035	1.34925	1.13046	0.901226	0.687333	0.682206	0.636277	0.609152	0.59118	0.538278	0.494901	0.46494	0.47539	0.500729	0.544512	0.59943	0.66908	0.730531	0.778611	0.824966	0.88161	0.918817	0.937855	0.954711	0.960333	0.955515	0.928891	0.936148	0.964824	0.993785	1.02931	1.09568	1.13848	1.16451	1.19081
		88	1.72163	1.74569	1.74156	1.76837	1.65475	1.46652	1.26292	1.06917	0.894781	0.869477	0.88376	0.856541	0.840445	0.775065	0.722016	0.678124	0.660689	0.644444	0.648367	0.658827	0.698733	0.748597	0.792461	0.82918	0.863411	0.907233	0.94373	0.996577	1.05122	1.10441	1.14256	1.18156	1.20415	1.22515	1.24381	1.2505	1.25713	1.2723	1.29615	1.29767	1.31292	1.33131	1.34165	1.34537	1.37565	1.38478	1.38507
		89	1.62398	1.59284	1.55688	1.55682	1.56302	1.57076	1.41496	1.27909	1.14801	1.00562	0.843189	0.848909	0.834397	0.798501	0.745888	0.700056	0.665993	0.643973	0.647667	0.664068	0.686035	0.716457	0.749686	0.784948	0.819749	0.854686	0.886255	0.916407	0.929317	0.944092	0.950175	0.965231	0.990134	1.03673	1.06932	1.12798	1.18068	1.23675	1.26175	1.29792	1.30805	1.32069	1.32781	1.34594	1.35198	1.38353	1.41634
		90	1.51469	1.50984	1.52914	1.53951	1.59179	1.59667	1.59373	1.63629	1.66325	1.64618	1.67	1.65467	1.6213	1.41664	1.18612	0.945361	0.708484	0.553394	0.564403	0.604871	0.658215	0.717915	0.66829	0.650443	0.640265	0.638654	0.649624	0.67049	0.685557	0.706619	0.728414	0.7476	0.77786	0.808123	0.828404	0.854864	0.87665	0.889841	0.892381	0.900267	0.921404	0.970695	1.00727	1.05497	1.10573	1.13923	1.15269
		91	1.51469	1.50984	1.52914	1.53951	1.59179	1.59667	1.59373	1.63629	1.66325	1.64618	1.67	1.65467	1.6213	1.41664	1.18612	0.945361	0.733829	0.575473	0.594912	0.631309	0.680055	0.719097	0.67993	0.65135	0.632354	0.612675	0.61243	0.616142	0.632383	0.658944	0.690472	0.712975	0.73373	0.754517	0.770856	0.793561	0.809524	0.827705	0.841332	0.863909	0.880275	0.913076	0.948558	0.997857	1.05511	1.111	1.13904
		92	1.48475	1.47729	1.44562	1.39707	1.36104	1.33011	1.31784	1.35484	1.41212	1.49278	1.56988	1.68	1.72615	1.77971	1.5789	1.40338	1.17307	0.999894	0.809677	0.841148	0.824048	0.827229	0.778657	0.740064	0.710379	0.701867	0.712592	0.735034	0.746545	0.768199	0.776281	0.796523	0.816666	0.854888	0.893025	0.949487	0.994311	1.03339	1.06618	1.09638	1.11433	1.11003	1.1273	1.15273	1.18312	1.21797	1.28055
		93	1.67989	1.63217	1.61107	1.60104	1.64574	1.67987	1.69353	1.70948	1.74997	1.78793	1.85088	1.92467	1.93355	1.91771	1.81661	1.56705	1.3088	1.09208	0.90684	0.807102	0.847654	0.881112	0.916245	0.903274	0.882225	0.853295	0.837104	0.812633	0.804133	0.795026	0.789014	0.770171	0.757449	0.744531	0.749378	0.773168	0.808278	0.864435	0.89763	0.923011	0.919238	0.920188	0.924397	0.959472	0.985288	1.02025	1.05647
		94	1.67989	1.63217	1.61107	1.60104	1.64574	1.67987	1.69353	1.70948	1.74997	1.78793	1.85088	1.92467	1.93355	1.91771	1.81661	1.55226	1.29401	1.08343	0.892875	0.773195	0.790805	0.774841	0.74897	0.701086	0.650924	0.61277	0.602002	0.606829	0.624483	0.660252	0.697794	0.735487	0.768539	0.801875	0.826865	0.878919	0.924997	0.963352	0.963348	0.969937	0.969786	0.969983	0.988963	1.02682	1.06933	1.10853	1.14735
		95	1.44912	1.44804	1.42004	1.40281	1.36835	1.37541	1.39361	1.40974	1.42872	1.46808	1.50573	1.53003	1.5501	1.5903	1.57773	1.41386	1.24353	1.07534	0.899931	0.770796	0.761347	0.743232	0.730857	0.7008	0.665457	0.631778	0.630442	0.634616	0.651995	0.689718	0.745592	0.787328	0.839006	0.878335	0.900166	0.884791	0.882346	0.872627	0.874877	0.88109	0.914754	0.960868	1.01	1.07579	1.15179	1.23054	1.28328
		96	1.44912	1.44804	1.42004	1.40281	1.36835	1.37541	1.39361	1.40974	1.42872	1.46808	1.50573	1.53003	1.5501	1.5903	1.57773	1.41386	1.24353	1.02387	0.867546	0.745896	0.738108	0.732342	0.785592	0.748912	0.732972	0.731655	0.74948	0.769292	0.783611	0.781591	0.781546	0.779466	0.778662	0.820008	0.876001	0.926613	1.00321	1.08462	1.11341	1.13963	1.14923	1.1093	1.09167	1.12489	1.15256	1.17474	1.20518
		97	1.61614	1.62672	1.62926	1.6135	1.59413	1.62797	1.45584	1.30457	1.14491	0.981535	0.81847	0.854456	0.864477	0.87212	0.866719	0.802982	0.742136	0.682802	0.633964	0.591069	0.559491	0.532051	0.521667	0.52814	0.542666	0.560438	0.585956	0.61473	0.63525	0.649777	0.666117	0.681195	0.689565	0.702284	0.72654	0.756629	0.783665	0.811783	0.82487	0.835926	0.835371	0.844389	0.866771	0.895596	0.927486	0.961607	0.988985
		98	1.61614	1.62672	1.62926	1.6135	1.59413	1.62797	1.45584	1.30457	1.14491	0.981535	0.79707	0.815932	0.811353	0.809417	0.788698	0.739222	0.684935	0.633526	0.598869	0.586035	0.579007	0.584715	0.607739	0.630093	0.657873	0.688896	0.723502	0.754866	0.781829	0.800646	0.817069	0.827835	0.831736	0.841208	0.844432	0.854151	0.880446	0.911689	0.926147	0.948891	0.963585	0.960026	0.970624	0.997369	1.02618	1.06105	1.09691
		99	1.57295	1.50549	1.44198	1.42419	1.39447	1.38535	1.39587	1.36691	1.36183	1.39442	1.423	1.45674	1.52899	1.59318	1.44967	1.29299	1.13916	0.979397	0.800893	0.815143	0.828293	0.836914	0.844615	0.834165	0.816779	0.800479	0.796017	0.791756	0.791733	0.798315	0.815425	0.831915	0.867327	0.913374	0.956325	1.00346	1.05462	1.09981	1.1362	1.14536	1.15586	1.15781	1.14613	1.14289	1.18222	1.20177	1.23138
		100	NaN	NaN	NaN	NaN	NaN	1.23771	1.32625	1.33486	1.23362	1.07561	0.942098	0.801879	0.6351	0.608934	0.593416	0.576813	0.581692	0.572069	0.568495	0.573217	0.609165	0.645881	0.668496	0.690807	0.712869	0.732218	0.767665	0.797888	0.832711	0.858787	0.87695	0.890195	0.92822	0.960752	1.01104	1.07705	1.13043	1.15419	1.15388	1.15454	1.1281	1.08822	1.10059	1.15323	1.203	1.23604	1.27625
		101	NaN	NaN	NaN	NaN	NaN	NaN	NaN	NaN	NaN	NaN	1.06436	1.09923	0.908668	0.816412	0.716192	0.658784	0.640449	0.63504	0.619386	0.569075	0.532602	0.527145	0.530316	0.538977	0.554912	0.566091	0.582726	0.598817	0.618479	0.640826	0.659715	0.67828	0.698922	0.721164	0.74555	0.78798	0.811512	0.84059	0.849677	0.869774	0.887823	0.902953	0.925874	0.961689	0.98895	1.00276	1.00994
		102	NaN	NaN	NaN	NaN	NaN	NaN	NaN	NaN	NaN	NaN	NaN	NaN	NaN	0.716327	0.791021	0.770664	0.744482	0.698682	0.636883	0.579691	0.545591	0.529768	0.512134	0.497568	0.483781	0.476711	0.472552	0.474656	0.477227	0.490342	0.502663	0.513693	0.534835	0.564398	0.604527	0.65645	0.717729	0.776788	0.820618	0.86113	0.876504	0.878171	0.883599	0.893591	0.890478	0.903952	0.918433
		103	1.22398	1.2116	1.20667	1.24829	1.2306	1.21977	1.21611	1.22132	1.21208	1.2135	1.25314	1.15316	1.03694	0.935286	0.85238	0.716367	0.715411	0.695169	0.649377	0.606517	0.576035	0.532778	0.51163	0.521677	0.524278	0.512777	0.509919	0.546737	0.579488	0.610736	0.66146	0.717656	0.758508	0.800377	0.853681	0.889176	0.914057	0.924639	0.922389	0.917565	0.890854	0.882244	0.882171	0.883973	0.887949	0.916257	0.94002
		104	NaN	NaN	NaN	NaN	NaN	NaN	NaN	NaN	NaN	0.813263	0.802416	0.873135	0.887152	0.887815	0.873628	0.806826	0.737312	0.675117	0.626349	0.584068	0.55292	0.528083	0.520471	0.526792	0.543818	0.564488	0.59035	0.618226	0.64039	0.652173	0.667714	0.683204	0.690128	0.703219	0.727212	0.754982	0.782725	0.813602	0.829217	0.840745	0.842333	0.850696	0.872414	0.902629	0.935584	0.970286	0.999231
		105	NaN	NaN	NaN	NaN	NaN	NaN	NaN	NaN	NaN	NaN	1.08456	1.09625	0.900525	0.793729	0.701579	0.661578	0.650066	0.647942	0.644249	0.590368	0.530973	0.500058	0.487278	0.480625	0.482925	0.495451	0.527205	0.554736	0.579562	0.612013	0.640486	0.664106	0.689683	0.718991	0.74372	0.764125	0.771719	0.781275	0.793227	0.807019	0.828355	0.861959	0.896391	0.920011	0.944625	0.971239	0.989663
		106	1.64914	1.70817	1.79639	1.88587	1.95013	2.00174	2.0526	1.8213	1.57198	1.34152	1.06007	0.786173	0.783068	0.783904	0.75304	0.76112	0.745666	0.731782	0.726056	0.739157	0.772814	0.811203	0.851207	0.891792	0.942548	0.979107	1.02097	1.06827	1.10621	1.12966	1.16438	1.18308	1.20107	1.23504	1.27735	1.30046	1.33035	1.34546	1.33249	1.31626	1.30105	1.27544	1.23985	1.229	1.20937	1.19341	1.21077
		107	1.57028	1.56451	1.61433	1.64712	1.67054	1.69956	1.73521	1.74254	1.76905	1.80298	1.84942	1.65352	1.4528	1.22348	0.930769	0.683459	0.702675	0.706537	0.703159	0.721528	0.683601	0.624031	0.584974	0.56139	0.552713	0.558802	0.56824	0.588365	0.608841	0.623628	0.637852	0.661221	0.683332	0.707363	0.745673	0.795158	0.836667	0.87799	0.915911	0.97572	1.01783	1.06029	1.09049	1.12315	1.13069	1.14227	1.1604
		108	1.57028	1.56451	1.61433	1.64712	1.67054	1.69956	1.73521	1.74254	1.76905	1.80298	1.84942	1.65352	1.4528	1.22348	0.902885	0.647511	0.652711	0.656008	0.656111	0.698761	0.67403	0.63037	0.595301	0.570594	0.570109	0.594035	0.637786	0.70469	0.784507	0.86281	0.91679	0.964507	0.984807	0.989536	1.00011	1.01529	1.02701	1.04401	1.06603	1.08753	1.09302	1.09966	1.09791	1.10416	1.10148	1.0761	1.07839
		109	1.59438	1.62143	1.67733	1.71599	1.69929	1.66189	1.62257	1.57361	1.51818	1.53705	1.56065	1.55391	1.56515	1.60873	1.61744	1.69516	1.52599	1.37142	1.20688	1.03148	0.812668	0.825916	0.795879	0.742469	0.669544	0.598681	0.554448	0.528883	0.516032	0.526759	0.560738	0.611332	0.674167	0.741573	0.810798	0.879036	0.919674	0.948238	0.950775	0.945544	0.928771	0.927175	0.92763	0.964536	0.999332	1.03172	1.0586
		110	1.5231	1.53555	1.54743	1.55678	1.60314	1.67423	1.7713	1.62368	1.43588	1.18362	0.959973	0.717233	0.712673	0.723671	0.737455	0.675381	0.613664	0.561098	0.539487	0.54645	0.570352	0.60752	0.644487	0.672927	0.691953	0.711259	0.740165	0.783551	0.832074	0.886851	0.95605	1.0323	1.10171	1.16837	1.22265	1.25045	1.23256	1.22602	1.19932	1.1836	1.17223	1.19843	1.21409	1.24756	1.288	1.33327	1.35459
		111	1.37115	1.41605	1.48321	1.52464	1.59915	1.6312	1.63835	1.67484	1.63957	1.5774	1.56324	1.58247	1.60377	1.65611	1.67706	1.52035	1.32079	1.03351	0.825222	0.666354	0.626691	0.601488	0.622535	0.567324	0.524636	0.518403	0.525211	0.543448	0.574132	0.600698	0.631228	0.676377	0.714363	0.751858	0.79745	0.830869	0.871105	0.917041	0.932216	0.964903	0.983936	0.997991	1.02049	1.06884	1.09887	1.14758	1.18038
		112	1.41735	1.48011	1.58445	1.63158	1.60054	1.46831	1.26679	1.01338	0.774093	0.669305	0.662925	0.659588	0.634012	0.643218	0.580771	0.525503	0.498208	0.497828	0.516628	0.530936	0.550097	0.567449	0.590319	0.600665	0.620616	0.64713	0.689425	0.735471	0.771814	0.810607	0.854725	0.889106	0.937839	1.01662	1.0831	1.12741	1.17551	1.19899	1.19774	1.19126	1.15992	1.13226	1.12059	1.12976	1.17644	1.27713	1.35523
		113	1.41735	1.48011	1.58445	1.63158	1.60054	1.46831	1.26679	1.01338	0.775245	0.663321	0.64274	0.626237	0.598477	0.61019	0.571047	0.554652	0.56498	0.583379	0.604513	0.619876	0.628408	0.644295	0.683388	0.736496	0.797787	0.861848	0.915625	0.98318	1.03032	1.06371	1.09131	1.12189	1.13046	1.15248	1.17226	1.20495	1.23546	1.27386	1.27745	1.26949	1.23328	1.21408	1.19743	1.23462	1.28991	1.38877	1.45898
		114	1.30217	1.2681	1.26482	1.27111	1.27884	1.3217	1.34393	1.38051	1.42002	1.4107	1.40136	1.23522	1.07901	0.898276	0.800494	0.664722	0.679881	0.637011	0.618213	0.556718	0.50923	0.480917	0.472074	0.482705	0.510083	0.544673	0.583903	0.612244	0.635213	0.649119	0.678919	0.708946	0.754289	0.793927	0.834323	0.865468	0.890759	0.900498	0.902938	0.93606	0.938258	0.934855	0.93501	0.931702	0.922226	0.920755	0.927315
		115	1.30217	1.2681	1.26482	1.27111	1.27884	1.3217	1.34393	1.38051	1.42002	1.4107	1.40136	1.23522	1.07901	0.898276	0.792901	0.674204	0.699293	0.655193	0.627247	0.569913	0.506553	0.473063	0.47412	0.510253	0.553286	0.592428	0.632694	0.667032	0.686085	0.705878	0.729845	0.758207	0.785827	0.824455	0.835018	0.857659	0.889092	0.922953	0.893861	0.910198	0.913383	0.912109	0.905641	0.952244	0.969809	0.995443	1.0087
		116	1.51155	1.46131	1.4247	1.46386	1.51747	1.60552	1.68777	1.73074	1.77822	1.77916	1.75805	1.79777	1.60646	1.37831	1.11045	0.948697	0.740591	0.763834	0.745825	0.780503	0.719275	0.654551	0.613017	0.595835	0.607202	0.628955	0.668279	0.698887	0.750915	0.799559	0.855423	0.907288	0.966894	1.01446	1.05644	1.09732	1.12521	1.14625	1.16274	1.18878	1.2217	1.23743	1.24617	1.29462	1.33423	1.36699	1.42389
		117	1.51155	1.46131	1.4247	1.46386	1.51747	1.60552	1.68777	1.73074	1.77822	1.77916	1.75805	1.79777	1.60646	1.37831	1.1078	0.939194	0.716999	0.72588	0.698254	0.72891	0.66833	0.618569	0.59571	0.609487	0.649032	0.705219	0.770199	0.818901	0.866703	0.908211	0.950875	0.986597	1.01783	1.03113	1.04254	1.05721	1.07105	1.09338	1.09277	1.10073	1.09583	1.09225	1.09304	1.13153	1.15773	1.18332	1.18439
		118	1.42774	1.37772	1.36369	1.37499	1.43705	1.4896	1.57326	1.62474	1.66997	1.70928	1.54199	1.35172	1.15411	0.973029	0.763586	0.765825	0.717121	0.687275	0.651761	0.613269	0.585241	0.603463	0.618194	0.624639	0.633373	0.639506	0.642234	0.647989	0.658446	0.673032	0.711121	0.744188	0.78549	0.831803	0.879803	0.91282	0.961604	1.00036	1.02327	1.04646	1.07225	1.06766	1.06293	1.04843	1.04739	1.03563	1.04218
		119	1.72819	1.7042	1.63902	1.59551	1.66196	1.62603	1.46163	1.31317	1.10606	0.880944	0.696654	0.657529	0.603417	0.5823	0.526155	0.509882	0.489458	0.48734	0.49062	0.494747	0.519172	0.560728	0.603717	0.650426	0.70966	0.755158	0.788474	0.825691	0.846881	0.870542	0.888049	0.902599	0.92809	0.973044	1.00364	1.02873	1.04559	1.04913	1.04121	1.04172	1.05894	1.1065	1.13673	1.17083	1.18955	1.19838	1.19629
		120	1.5149	1.4983	1.52298	1.50606	1.51944	1.55379	1.61519	1.62611	1.68989	1.59628	1.43385	1.25252	1.10812	0.924794	0.860841	0.834315	0.799615	0.738629	0.679663	0.64567	0.641766	0.660228	0.683608	0.715433	0.745472	0.779344	0.813568	0.863326	0.921506	0.979421	1.03172	1.06623	1.08465	1.09297	1.0878	1.0905	1.12031	1.15775	1.16121	1.16912	1.16523	1.15369	1.1426	1.1876	1.24121	1.29981	1.35279
		121	1.5149	1.4983	1.52298	1.50606	1.51944	1.55379	1.61519	1.62611	1.68989	1.59628	1.43385	1.25252	1.09667	0.905406	0.831942	0.817815	0.803079	0.771753	0.745758	0.738584	0.729025	0.725439	0.735054	0.749112	0.777337	0.816108	0.873858	0.943535	0.993135	1.02925	1.05515	1.0706	1.07777	1.09389	1.11888	1.13797	1.16119	1.18963	1.21816	1.24661	1.26895	1.26813	1.25301	1.26266	1.28057	1.29948	1.32768
		122	1.492	1.50607	1.5611	1.59652	1.64377	1.66134	1.68283	1.67808	1.69637	1.49599	1.32522	1.16051	1.01156	0.836866	0.853449	0.841713	0.817717	0.7604	0.714097	0.686875	0.679972	0.686921	0.700233	0.719749	0.749763	0.780131	0.80299	0.846308	0.899875	0.966669	1.0262	1.12121	1.19287	1.23858	1.26647	1.30333	1.2998	1.31719	1.31321	1.29273	1.24523	1.21905	1.18339	1.19582	1.21373	1.2596	1.30741
		123	1.35091	1.37745	1.39018	1.38285	1.35228	1.31792	1.27365	1.23409	1.24145	1.26946	1.30345	1.16547	1.03063	0.869585	0.71199	0.552149	0.57364	0.607769	0.64591	0.661973	0.658128	0.624626	0.604299	0.57027	0.550508	0.556551	0.569172	0.582785	0.597626	0.627123	0.654505	0.680273	0.704142	0.724982	0.740458	0.750046	0.765427	0.784258	0.822963	0.874664	0.929034	0.971984	1.00322	1.02779	1.04129	1.03986	1.057
		124	1.41204	1.42475	1.43355	1.43591	1.42256	1.43005	1.44357	1.47137	1.49575	1.50336	1.4921	1.49865	1.525	1.55948	1.55207	1.41914	1.27455	1.07902	0.864305	0.724486	0.686449	0.639547	0.601904	0.590245	0.582739	0.596789	0.619224	0.660605	0.698375	0.726095	0.757465	0.793646	0.829457	0.866341	0.913779	0.958517	1.00557	1.04293	1.04448	1.04127	1.01888	0.985318	0.952551	0.969874	0.986372	1.02048	1.07001
		125	1.44729	1.42192	1.41915	1.44188	1.5034	1.57036	1.63041	1.65075	1.66075	1.65978	1.66209	1.66158	1.7004	1.76392	1.57721	1.35492	1.10368	0.852736	0.620774	0.585337	0.585325	0.596207	0.590726	0.545086	0.570572	0.582875	0.618403	0.647819	0.672215	0.683285	0.706054	0.744754	0.800651	0.841713	0.866236	0.897568	0.949736	1.00248	1.01194	0.993834	1.01291	0.983034	0.932325	0.967565	1.06409	1.1177	1.18224
		126	1.44729	1.42192	1.41915	1.44188	1.5034	1.57036	1.63041	1.65075	1.66075	1.65978	1.66209	1.66158	1.7004	1.76392	1.57721	1.35492	1.0949	0.874927	0.660536	0.662057	0.67189	0.7061	0.68811	0.656882	0.648281	0.643609	0.672473	0.704793	0.749892	0.813038	0.888071	0.942187	0.978529	1.00184	0.995787	1.02363	1.06567	1.09031	1.10555	1.12531	1.08414	1.02232	1.00198	1.0108	1.04012	1.10547	1.19896
		127	NaN	NaN	NaN	1.36805	1.4201	1.45368	1.46125	1.47345	1.46606	1.46833	1.4843	1.49856	1.52744	1.6026	1.67533	1.4795	1.33866	1.0939	0.878974	0.643826	0.655439	0.60859	0.652742	0.613456	0.576821	0.549236	0.552187	0.551208	0.565544	0.59996	0.643959	0.683245	0.713366	0.746753	0.773921	0.80039	0.832068	0.881913	0.908836	0.946717	0.975237	1.00168	1.0102	1.03799	1.05435	1.08927	1.14726
		128	NaN	NaN	NaN	NaN	NaN	NaN	NaN	NaN	NaN	0.819096	0.792399	0.771001	0.736607	0.71163	0.650043	0.609662	0.569708	0.542365	0.534391	0.534908	0.547868	0.585615	0.632934	0.694081	0.747044	0.796232	0.843428	0.890402	0.917504	0.954306	0.990797	1.02744	1.05759	1.11753	1.17996	1.22877	1.25792	1.2813	1.28569	1.28388	1.27508	1.26533	1.26855	1.2899	1.31106	1.32816	1.36268
		129	1.64001	1.66303	1.64157	1.62726	1.62577	1.59208	1.56467	1.57779	1.5875	1.60366	1.60933	1.61374	1.65895	1.46774	1.30097	1.14052	1.00791	0.832564	0.886237	0.885787	0.881266	0.843709	0.798432	0.760385	0.733993	0.718609	0.715983	0.716514	0.724521	0.748204	0.782367	0.834245	0.910994	1.01373	1.09402	1.17609	1.24093	1.25934	1.21651	1.21692	1.1852	1.15755	1.17033	1.23788	1.25116	1.24229	1.23474
		130	1.64926	1.6346	1.62351	1.6103	1.58882	1.56446	1.53722	1.52594	1.35837	1.20087	1.02058	0.833556	0.696947	0.716346	0.709238	0.700637	0.704097	0.64178	0.581423	0.548186	0.540569	0.550327	0.581577	0.620993	0.649619	0.669473	0.691054	0.71449	0.73902	0.781037	0.823796	0.860839	0.900053	0.940051	0.974162	1.02199	1.06433	1.10072	1.10904	1.12434	1.13452	1.1359	1.13753	1.1376	1.15911	1.17721	1.19694
		131	1.63493	1.66473	1.71746	1.74803	1.78351	1.75508	1.72857	1.70034	1.69405	1.66803	1.69566	1.70546	1.74229	1.74251	1.55964	1.34901	1.11189	0.89537	0.714715	0.730847	0.728468	0.754035	0.735953	0.70138	0.674786	0.690915	0.728343	0.776327	0.83596	0.889289	0.930824	0.954556	0.972315	0.976971	0.987332	1.00605	1.03682	1.07128	1.10063	1.12892	1.12762	1.11624	1.10172	1.11444	1.12204	1.13159	1.14234
		132	1.63493	1.66473	1.71746	1.74803	1.78351	1.75508	1.72857	1.70034	1.69405	1.66803	1.69566	1.70546	1.74229	1.74251	1.55613	1.34551	1.10838	0.897848	0.724341	0.739427	0.750411	0.784976	0.773027	0.740677	0.734947	0.752936	0.788073	0.828108	0.863526	0.883033	0.893535	0.904231	0.922229	0.94639	0.9884	1.03934	1.08965	1.14821	1.19435	1.26185	1.30068	1.34194	1.3628	1.39383	1.38723	1.40292	1.34842
		133	0.992221	1.08755	1.16156	1.22602	1.26648	1.27505	1.26356	1.20798	1.14196	1.07359	1.05721	1.14006	1.17352	1.15977	1.08828	0.927872	0.740687	0.672946	0.633656	0.635573	0.660206	0.619502	0.570656	0.550653	0.532115	0.53198	0.534165	0.534172	0.538611	0.542582	0.546772	0.556472	0.581625	0.623782	0.68319	0.734621	0.782081	0.823758	0.857113	0.869128	0.908226	0.940024	0.956361	0.96823	0.99144	0.994726	0.995356
		134	1.64203	1.65204	1.65699	1.64462	1.65903	1.67237	1.70033	1.72433	1.7454	1.53922	1.36536	1.16974	0.98394	0.803147	0.827084	0.826328	0.827302	0.806023	0.77228	0.741453	0.715066	0.697508	0.713068	0.737842	0.774307	0.813553	0.846994	0.872131	0.898354	0.915587	0.94215	0.986615	1.03618	1.08452	1.13708	1.18964	1.23636	1.2877	1.28926	1.28265	1.26633	1.23297	1.22241	1.2491	1.27746	1.27788	1.28514
		135	1.69048	1.71776	1.75328	1.76973	1.79378	1.80621	1.80813	1.80518	1.80988	1.81663	1.83308	1.78491	1.57515	1.37494	1.15053	0.920806	0.779453	0.794312	0.787174	0.788047	0.76276	0.721619	0.681012	0.650885	0.646927	0.64714	0.65415	0.672265	0.704961	0.73775	0.780134	0.81517	0.843668	0.87073	0.913157	0.949155	0.9797	1.01761	1.01333	0.99159	0.973125	0.958525	0.941671	0.967762	0.992802	1.00969	1.04058
		136	1.69048	1.71776	1.75328	1.76973	1.79378	1.80621	1.80813	1.80518	1.80988	1.81663	1.83308	1.78491	1.57515	1.37494	1.18384	0.96482	0.835618	0.855768	0.848124	0.819314	0.7833	0.717744	0.66442	0.635771	0.62098	0.617427	0.631334	0.654517	0.677778	0.720021	0.765598	0.808203	0.838262	0.879947	0.913575	0.949104	0.980649	1.01874	1.01846	1.01607	0.984793	0.964381	0.960739	0.991441	1.02281	1.0495	1.06537
		137	1.50576	1.50193	1.48466	1.45238	1.46157	1.45367	1.45765	1.48544	1.50966	1.53668	1.57829	1.40883	1.26116	1.06486	0.919597	0.743699	0.774221	0.766126	0.816214	0.767064	0.716371	0.672	0.632678	0.608259	0.608241	0.623771	0.657078	0.712356	0.770354	0.829498	0.887822	0.939496	0.989843	1.03502	1.06984	1.10139	1.11725	1.12406	1.09292	1.06755	1.02426	1.00144	0.983844	1.00018	1.05715	1.15246	1.23682
		138	1.50576	1.50193	1.48466	1.45238	1.46157	1.45367	1.45765	1.48544	1.50966	1.53668	1.57829	1.40883	1.26116	1.11728	0.989017	0.818645	0.847038	0.827284	0.813409	0.746278	0.69556	0.649628	0.618303	0.599639	0.599851	0.598709	0.619215	0.668042	0.704312	0.746708	0.791369	0.852906	0.910595	0.975142	1.03879	1.11483	1.17363	1.21883	1.22506	1.21773	1.22336	1.21811	1.19463	1.2099	1.22512	1.2271	1.23355
		139	1.68967	1.70108	1.71481	1.68783	1.6737	1.66656	1.66457	1.59735	1.4406	1.26464	1.0969	0.940219	0.866928	0.896807	0.909236	0.877359	0.83434	NaN	NaN	0.801433	0.791289	0.807173	0.847941	0.897606	0.942392	0.979114	1.00848	1.0301	1.0334	1.05739	1.07627	1.09926	1.12343	1.17234	1.20949	1.24086	1.27429	1.30631	1.30873	1.32176	1.33145	1.32575	1.29434	1.28388	1.28258	1.28872	1.29994
		140	1.68967	1.70108	1.71481	1.68783	1.6737	1.66656	1.66457	1.59735	1.4406	1.26464	1.07257	0.898338	0.808677	0.831637	0.84619	0.851371	0.830129	0.828094	0.819873	0.818166	0.830331	0.851915	0.859387	0.876916	0.896661	0.91497	0.936291	0.969688	1.00702	1.03654	1.08212	1.11035	1.13503	1.16357	1.20882	1.2292	1.25393	1.27721	1.28192	1.27704	1.28354	1.285	1.28562	1.30072	1.32166	1.34542	1.38259
		141	1.48549	1.45669	1.46588	1.47766	1.46672	1.48433	1.36207	1.23131	1.06234	0.854366	0.702413	0.6875	0.653683	0.622795	0.613239	0.589003	0.587404	0.594282	0.597551	0.597668	0.583892	0.569865	0.561682	0.569756	0.596761	0.634556	0.662385	0.681356	0.69238	0.698673	0.708149	0.733518	0.780172	0.826028	0.893375	0.983934	1.05743	1.11072	1.11131	1.1129	1.07263	1.05205	1.04715	1.11654	1.14081	1.17034	1.18773
		142	1.67649	1.66498	1.65474	1.67011	1.70227	1.7137	1.6582	1.4724	1.28178	1.09254	0.916758	0.795625	0.799549	0.784402	0.751169	0.711916	0.682257	0.660761	0.654718	0.657045	0.656102	0.667572	0.692692	0.719154	0.755319	0.807269	0.86175	0.918522	0.975559	1.02725	1.06845	1.0946	1.12183	1.14919	1.17259	1.19836	1.21569	1.21782	1.18594	1.15632	1.10884	1.08065	1.07745	1.12086	1.15978	1.20495	1.22817
		143	1.50037	1.49222	1.4794	1.48752	1.48411	1.51779	1.55621	1.56524	1.54709	1.53212	1.49674	1.53608	1.51618	1.52552	1.37226	1.20179	0.954195	0.836743	0.671294	0.657716	0.65036	0.672804	0.626752	0.580969	0.548431	0.546921	0.561606	0.583454	0.625268	0.659424	0.693337	0.721241	0.748567	0.774792	0.812594	0.830507	0.846687	0.871528	0.873959	0.886938	0.900411	0.932803	0.957162	1.00046	1.03849	1.07065	1.08905
		144	1.50037	1.49222	1.4794	1.48752	1.48411	1.51779	1.55621	1.56524	1.54709	1.53212	1.49674	1.53608	1.51618	1.52552	1.37226	1.20179	1.05292	0.981677	0.865362	0.867822	0.874914	0.807374	0.723777	0.636018	0.59028	0.578452	0.585194	0.605331	0.633642	0.663624	0.691393	0.72194	0.755599	0.790985	0.832289	0.862664	0.884019	0.906888	0.930351	0.958668	0.978233	1.01637	1.06005	1.11464	1.15225	1.1864	1.21058
		145	1.6491	1.64483	1.64576	1.63717	1.63471	1.62626	1.6143	1.60424	1.61715	1.63426	1.67322	1.51952	1.37322	1.17878	1.00192	0.81983	0.830606	0.816841	0.817831	0.795659	0.7453	0.707125	0.67239	0.64334	0.637502	0.658852	0.700649	0.763568	0.822228	0.86386	0.897781	0.91215	0.926716	0.955694	0.993081	1.02662	1.08	1.12384	1.12128	1.09928	1.06205	1.03843	1.00003	1.01185	1.04398	1.07214	1.06926
		146	1.6491	1.64483	1.64576	1.63717	1.63471	1.62626	1.6143	1.60424	1.61715	1.63426	1.67322	1.51952	1.37322	1.19626	1.0165	0.839108	0.867352	0.870184	0.867807	0.858253	0.816587	0.781946	0.760549	0.755869	0.773125	0.817201	0.873542	0.947422	1.0043	1.06576	1.1127	1.14363	1.15533	1.18079	1.19765	1.20962	1.24031	1.27631	1.28274	1.29234	1.29249	1.26339	1.2388	1.23185	1.23203	1.24021	1.26768
		147	1.52985	1.51663	1.51822	1.51865	1.49471	1.49213	1.50759	1.54118	1.56965	1.59831	1.59141	1.58809	1.59761	1.61726	1.65544	1.69327	1.7121	1.5419	1.35584	1.19266	1.03001	0.86875	0.869265	0.863186	0.809479	0.77146	0.733682	0.709918	0.700387	0.69987	0.695472	0.713522	0.73968	0.765765	0.801611	0.849249	0.872333	0.907719	0.937499	0.952587	0.960964	0.980073	0.989585	1.00484	1.01742	1.04179	1.06368
		148	NaN	1.64847	1.59371	1.61592	1.56923	1.5196	1.48225	1.41817	1.42585	1.45186	1.45471	1.44541	1.31081	1.12132	0.963018	0.831567	0.71347	0.668841	0.628927	0.565799	0.507623	0.474957	0.475204	0.499359	0.525135	0.555564	0.591196	0.628236	0.663622	0.714247	0.784819	0.83927	0.882409	0.915507	0.935004	0.92341	0.920875	0.927886	0.929692	0.935852	0.936107	0.917394	0.917176	0.952618	0.982141	1.02525	1.08827
		149	NaN	NaN	NaN	1.49526	1.65205	1.62751	1.46431	1.23074	1.02389	0.872481	0.754645	0.777356	0.815137	0.807314	0.765853	0.728264	0.728053	0.753855	0.777121	0.804253	0.838672	0.857591	0.87316	0.901588	0.926787	0.95238	0.988256	1.02963	1.06064	1.09342	1.10008	1.11352	1.14507	1.19392	1.25379	1.35252	1.46476	1.52842	1.59601	1.6027	1.5966	1.55635	1.52573	1.49618	1.53852	1.55725	1.57459
		150	NaN	NaN	NaN	NaN	NaN	1.4041	1.48254	1.53819	1.6029	1.6245	1.70195	1.77622	1.78329	1.79404	1.80433	1.64691	1.40508	1.21287	1.02531	0.84908	0.787749	0.78848	0.76662	0.723522	0.671939	0.637735	0.634502	0.64565	0.672627	0.725941	0.778615	0.823244	0.881327	0.932733	0.979919	1.0287	1.07627	1.11118	1.12761	1.16661	1.18404	1.20332	1.22439	1.26037	1.26757	1.28466	1.29144
		151	NaN	NaN	NaN	NaN	NaN	1.4041	1.48254	1.53819	1.6029	1.6245	1.70195	1.77622	1.78329	1.79404	1.80433	1.64691	1.40508	1.21287	1.03525	0.869264	0.812078	0.81899	0.789389	0.71749	0.647485	0.597506	0.575855	0.589903	0.626686	0.674848	0.725656	0.76859	0.810185	0.852701	0.885657	0.912994	0.935988	0.955262	0.967652	0.984523	0.98796	0.983107	0.965407	0.956762	0.954449	0.969081	0.988624
		152	NaN	NaN	NaN	NaN	NaN	NaN	1.83361	1.9556	1.99143	2.01073	1.9717	1.89901	1.85439	1.77816	1.81088	1.60106	1.42729	1.21317	1.04055	0.790385	0.813364	0.809259	0.821831	0.797839	0.773172	0.742458	0.742811	0.758253	0.787594	0.824484	0.873108	0.907677	0.926147	0.945729	0.980296	1.00833	1.04061	1.08237	1.11582	1.14738	1.18895	1.20203	1.19397	1.19531	1.19559	1.17523	1.16669
		153	NaN	NaN	NaN	NaN	NaN	NaN	NaN	NaN	NaN	NaN	1.41478	1.40522	1.39539	1.40194	1.33744	1.20879	1.09788	0.917274	0.780059	0.704242	0.725029	0.747668	0.740185	0.707214	0.654179	0.613204	0.582168	0.557606	0.549941	0.561542	0.58992	0.632768	0.677769	0.741354	0.808931	0.846223	0.86456	0.846383	0.806295	0.816975	0.832037	0.839395	0.879293	0.958086	1.00247	1.06339	1.15245
		154	NaN	NaN	NaN	NaN	NaN	NaN	NaN	NaN	NaN	NaN	NaN	0.740308	0.812005	0.854338	0.871755	0.869364	0.813852	0.759768	0.717067	0.683853	0.67811	0.685976	0.708488	0.737167	0.782234	0.833211	0.887046	0.931343	0.980292	1.02124	1.05923	1.09552	1.13526	1.17196	1.19426	1.21499	1.23775	1.25618	1.25403	1.26962	1.28818	1.27392	1.2727	1.30918	1.33223	1.33969	1.37032
		155	0.940374	1.01073	1.13888	1.22232	1.30112	1.34567	1.21462	1.02827	0.852641	0.709513	0.618794	0.603904	0.610101	0.608872	0.577352	0.522225	0.511186	0.507668	0.511676	0.514445	0.513121	0.519158	0.529825	0.547875	0.584796	0.638853	0.707613	0.774982	0.851383	0.914518	0.949782	0.912728	0.904733	0.872586	0.82246	0.798063	0.820837	0.81362	0.793034	0.803451	0.809992	0.838398	0.872375	0.929408	0.981187	1.02468	1.05865
		156	1.5261	1.55905	1.57315	1.58482	1.60001	1.5747	1.53565	1.48677	1.47366	1.47129	1.47274	1.30836	1.15417	0.936565	0.760012	0.599513	0.615411	0.628325	0.66522	0.64299	0.615823	0.597486	0.584314	0.591051	0.624511	0.66097	0.700282	0.741388	0.776132	0.806961	0.843237	0.870228	0.888586	0.918807	0.938181	0.95726	0.9915	1.02774	0.992688	0.984306	0.994114	0.984112	0.977031	1.04306	1.10032	1.1428	1.18854
		157	1.5261	1.55905	1.57315	1.58482	1.60001	1.5747	1.53565	1.48677	1.47366	1.47129	1.47274	1.30836	1.15417	0.936565	0.736951	0.525802	0.527083	0.529981	0.559591	0.565901	0.610484	0.620609	0.62003	0.633725	0.65345	0.667195	0.679447	0.707549	0.720019	0.738683	0.763989	0.787606	0.803888	0.817146	0.828811	0.841096	0.867848	0.902963	0.926168	0.97965	1.01928	1.03259	1.02472	1.03836	1.03092	1.03974	1.06474
		158	1.40715	1.35745	1.36517	1.35524	1.34839	1.34965	1.16167	1.00732	0.899088	0.810533	0.683637	0.729599	0.743571	0.70669	0.667052	0.607855	0.581984	0.587229	0.612938	0.643593	0.702519	0.755775	0.794635	0.841387	0.858372	0.881401	0.887417	0.891295	0.897339	0.933903	0.958496	1.00294	1.04226	1.07012	1.0945	1.124	1.148	1.16825	1.19676	1.24454	1.32522	1.37605	1.43193	1.43713	1.44047	1.42558	1.42504
		159	NaN	NaN	NaN	NaN	NaN	NaN	NaN	NaN	NaN	NaN	NaN	NaN	NaN	NaN	NaN	NaN	NaN	NaN	0.742628	0.800321	0.799966	0.790231	0.751108	0.706038	0.650096	0.615048	0.607263	0.620879	0.648906	0.70248	0.753906	0.808594	0.867807	0.924048	0.980242	1.03599	1.08333	1.12034	1.13993	1.17766	1.19405	1.21692	1.23809	1.2775	1.28509	1.30195	1.30934
		160	NaN	NaN	NaN	NaN	NaN	NaN	NaN	NaN	NaN	NaN	NaN	NaN	NaN	NaN	NaN	NaN	NaN	NaN	0.742628	0.817729	0.829759	0.827221	0.782821	0.707365	0.63362	0.574509	0.549012	0.55874	0.597466	0.642263	0.691927	0.734496	0.779729	0.821609	0.861765	0.894543	0.928247	0.951746	0.970509	0.989861	0.992209	0.977925	0.963349	0.952544	0.94685	0.964897	0.991485
		161	1.43546	1.39555	1.39328	1.37522	1.36305	1.38672	1.18944	1.03953	0.936032	0.841823	0.695874	0.745251	0.750972	0.702697	0.661656	0.599957	0.575074	0.575452	0.60453	0.62935	0.689879	0.740885	0.783418	0.8312	0.859222	0.879718	0.891006	0.897617	0.899514	0.931894	0.959085	0.998716	1.04114	1.06847	1.08938	1.11859	1.14577	1.15799	1.19442	1.25217	1.33014	1.38482	1.45012	1.45746	1.46225	1.45611	1.45945
		162	1.43546	1.39555	1.39328	1.37522	1.36305	1.38672	1.18944	1.03953	0.901839	0.784353	0.610177	0.628235	0.621057	0.606683	0.580859	0.563814	0.567897	0.566591	0.573716	0.592258	0.611617	0.628876	0.647342	0.673397	0.68681	0.694499	0.704193	0.717947	0.74471	0.745461	0.771318	0.846852	0.897391	0.903418	0.985255	1.07493	1.12503	1.15597	1.23241	1.2653	1.25566	1.23299	1.28233	1.31688	1.33435	1.37817	1.4155
		163	1.56827	1.55491	1.55298	1.53221	1.52295	1.53191	1.52518	1.53636	1.60637	1.61201	1.43073	1.29507	1.1024	0.897891	0.739069	0.757453	0.728576	0.727982	0.687044	0.63998	0.621622	0.625166	0.646547	0.665696	0.695791	0.725335	0.752872	0.774738	0.804318	0.850752	0.904207	0.966299	1.0321	1.09266	1.12555	1.1618	1.1988	1.25463	1.24977	1.26227	1.2821	1.25269	1.20022	1.21805	1.22252	1.21515	1.24407
		164	1.74027	1.7743	1.79347	1.79237	1.84202	1.87725	1.8669	1.83141	1.80189	1.78826	1.75046	1.73238	1.76026	1.78693	1.80484	1.80114	1.59851	1.37547	1.17	0.98437	0.820219	0.834744	0.833987	0.808357	0.761974	0.721811	0.699333	0.706212	0.727833	0.770304	0.820826	0.879686	0.928903	0.971514	1.00376	1.03025	1.04735	1.05789	1.04324	1.0199	1.00352	0.976833	0.962356	0.978202	1.00855	1.04397	1.08171
		165	1.74027	1.7743	1.79347	1.79237	1.84202	1.87725	1.8669	1.83141	1.80189	1.78826	1.75046	1.73238	1.76026	1.78693	1.80484	1.80114	1.59851	1.37547	1.16859	1.003	0.845286	0.872294	0.881849	0.860564	0.804165	0.763878	0.724872	0.701251	0.701265	0.707545	0.722461	0.746168	0.793005	0.857133	0.914937	0.968078	1.02478	1.07345	1.07593	1.11041	1.14145	1.1591	1.15452	1.17727	1.18517	1.20538	1.24504
		166	1.516	1.54967	1.58196	1.61067	1.69384	1.73849	1.5463	1.36545	1.14651	0.932292	0.752028	0.784976	0.777968	0.813504	0.79177	0.75812	0.751216	0.773081	0.805231	0.836309	0.874188	0.912199	0.940449	0.97598	1.0174	1.05901	1.09893	1.13054	1.14802	1.17093	1.20346	1.22633	1.25543	1.28859	1.32086	1.3529	1.38199	1.41423	1.40783	1.38604	1.34778	1.3126	1.27412	1.28382	1.30047	1.30134	1.31843
		167	1.49614	1.46294	1.44814	1.42233	1.42408	1.44627	1.48859	1.49909	1.54593	1.61672	1.44807	1.29256	1.08484	0.904455	0.739046	0.781003	0.784581	0.803928	0.768785	0.682849	0.622518	0.588753	0.61196	0.653648	0.716169	0.761262	0.787464	0.80157	0.828058	0.854057	0.887238	0.93885	1.01535	1.07868	1.1482	1.22857	1.30608	1.35646	1.36397	1.36013	1.36232	1.33749	1.30149	1.32129	1.32965	1.31979	1.35291
		168	1.5764	1.58577	1.58693	1.5962	1.60027	1.61445	1.61406	1.62648	1.64598	1.68261	1.70594	1.73207	1.79234	1.60144	1.40165	1.19834	0.993928	0.772558	0.792789	0.806212	0.814497	0.81101	0.776021	0.724935	0.678808	0.651586	0.642444	0.643418	0.656875	0.673323	0.68609	0.709961	0.737093	0.758309	0.782334	0.812172	0.832012	0.855378	0.876957	0.907559	0.951454	0.985912	1.00327	1.03126	1.04434	1.04674	1.07875
		169	1.74495	1.71899	1.70433	1.67274	1.64815	1.64647	1.64742	1.46231	1.3134	1.13486	0.977236	0.807978	0.803638	0.769659	0.75908	0.724881	0.700876	0.699749	0.722645	0.743198	0.773931	0.818352	0.861611	0.908495	0.954791	0.99542	1.03901	1.07423	1.09779	1.1213	1.15241	1.1795	1.21221	1.24726	1.29232	1.33297	1.36534	1.39243	1.39198	1.38162	1.35354	1.33204	1.31732	1.33055	1.35573	1.39245	1.42289
		170	1.74495	1.71899	1.70433	1.67274	1.64815	1.64647	1.64742	1.46231	1.3134	1.13486	0.964726	0.805397	0.819276	0.816552	0.823797	0.816052	0.80167	0.798341	0.805342	0.825431	0.855875	0.893854	0.934297	0.980618	1.02001	1.0599	1.09033	1.11452	1.14324	1.15725	NaN	NaN	NaN	NaN	1.18104	1.21641	1.27418	1.31989	1.35744	1.38588	1.40377	1.38312	1.34196	1.32846	1.33337	1.33362	1.33935
		171	1.68598	1.64088	1.59494	1.55433	1.53683	1.55728	1.62571	1.48017	1.33678	1.15115	0.981963	0.748846	0.736727	0.711983	0.706957	0.675318	0.657118	0.645176	0.641609	0.649113	0.665783	0.690782	0.729506	0.778622	0.836145	0.894813	0.940815	0.974508	1.00424	1.02818	1.04615	1.07504	1.11572	1.13796	1.16884	1.19913	1.22146	1.23319	1.23739	1.25435	1.26812	1.25747	1.24286	1.25656	1.24623	1.24586	1.26732
		172	1.5689	1.59704	1.61416	1.6093	1.58804	1.55609	1.5423	1.54483	1.57985	1.59315	1.63021	1.64089	1.63886	1.6346	1.6931	1.49745	1.33366	1.15493	0.971394	0.780086	0.814307	0.818063	0.828485	0.807828	0.78142	0.755638	0.75649	0.777822	0.820446	0.855628	0.901868	0.923073	0.945446	0.976779	1.00647	1.0372	1.09217	1.15446	1.19102	1.26553	1.29132	1.29073	1.28458	1.31133	1.29602	1.3172	1.35919
		173	1.5689	1.59704	1.61416	1.6093	1.58804	1.55609	1.5423	1.54483	1.57985	1.59315	1.63021	1.64089	1.63886	1.6346	1.6931	1.49745	1.33366	1.16789	1.00447	0.809016	0.827144	0.822227	0.830169	0.814185	0.807354	0.819121	0.845574	0.87701	0.914862	0.955628	0.996606	1.04382	1.08808	1.12208	1.1487	1.18327	1.20964	1.22868	1.24089	1.27718	1.26333	1.25086	1.26336	1.29788	1.32221	1.38689	1.42531
		174	1.69016	1.65148	1.61208	1.59133	1.55549	1.36253	1.20237	1.05241	0.834258	0.674297	0.682021	0.667128	0.650985	0.690558	0.672702	0.661879	0.658207	0.665838	0.677644	0.6893	0.702431	0.715406	0.74165	0.776978	0.825954	0.873165	0.924129	0.977771	1.01024	1.03586	1.06377	1.08629	1.09651	1.12225	1.13251	1.13761	1.16303	1.20603	1.191	1.20766	1.21866	1.21903	1.21002	1.24063	1.24375	1.24662	1.24153
		175	1.72182	1.69447	1.63763	1.59382	1.5858	1.56797	1.49477	1.35422	1.20195	1.06287	0.913866	0.800262	0.757246	0.716591	0.664542	0.648322	0.677442	0.739973	0.817851	0.868592	0.908108	0.935558	0.928599	0.913944	0.912331	0.915678	0.911479	0.912106	0.911332	0.900322	0.890512	0.87337	0.872065	0.874773	0.858957	0.847939	0.889276	0.910325	0.945022	0.957059	1.00932	1.03964	1.07339	1.08344	1.15792	1.17245	1.16975
		176	1.89646	1.88115	1.89204	1.8771	1.8006	1.69733	1.61808	1.51473	1.45493	1.45542	1.47448	1.49713	1.527	1.5963	1.62435	1.47847	1.3357	1.17566	1.01108	0.847149	0.855131	0.852721	0.855504	0.817839	0.801116	0.788373	0.790444	0.794627	0.818283	0.853244	0.896108	0.937019	0.991636	1.0666	1.12014	1.17856	1.23834	1.25259	1.22006	1.19681	1.15909	1.09454	1.07101	1.07468	1.08954	1.10939	1.15614
		177	1.89646	1.88115	1.89204	1.8771	1.8006	1.69733	1.61808	1.51473	1.45493	1.45542	1.47448	1.49713	1.527	1.5963	1.62435	1.47847	1.3357	1.20415	1.01756	0.822786	0.794949	0.76925	0.725545	0.692304	0.693626	0.702651	0.708867	0.712688	0.72057	0.731645	0.751662	0.797451	0.843925	0.909729	0.973577	1.02466	1.04769	1.07354	1.06335	1.05576	1.0704	1.07733	1.10179	1.16189	1.22758	1.28723	1.3448
		178	1.55262	1.53781	1.55405	1.55174	1.55485	1.57702	1.60092	1.63418	1.64935	1.63464	1.44651	1.29524	1.12178	0.980921	0.861846	0.887932	0.875782	0.86257	0.832441	0.80255	0.777878	0.76176	0.754749	0.761573	0.783541	0.823651	0.868637	0.913804	0.966915	0.990629	1.01519	1.05552	1.08115	1.09658	1.1464	1.19487	1.24185	1.31384	1.34629	1.34826	1.3351	1.31452	1.2719	1.28314	1.33437	1.37841	1.40288
		179	1.55262	1.53781	1.55405	1.55174	1.55485	1.57702	1.60092	1.63418	1.64935	1.63464	1.44651	1.29524	1.12178	0.960849	0.831512	0.855122	0.847132	0.83563	0.83111	0.819735	0.804543	0.794491	0.794875	0.802076	0.815298	0.836121	0.858612	0.888741	0.92086	0.948909	0.97456	1.03603	1.09182	NaN	NaN	1.1289	1.17057	1.21974	1.22495	1.24283	1.24295	1.23073	1.21541	1.22125	1.22382	1.25551	1.27713
		180	1.88091	1.91627	1.91452	1.92307	1.93071	1.9421	1.77326	1.5734	1.34128	1.1374	0.968583	0.943353	0.915781	0.890085	0.834904	0.787626	0.753904	0.751035	0.78894	0.830769	0.870605	0.908665	0.937378	0.948656	0.976685	1.00874	1.05544	1.1133	1.16752	1.21088	1.26038	1.30113	1.33317	1.37517	1.40924	1.42155	1.43318	1.44986	1.42022	1.39397	1.3858	1.37869	1.36838	1.41001	1.42581	1.43428	1.44013
		181	1.2364	1.22074	1.22154	1.25943	1.28936	1.32321	1.34621	1.35904	1.30988	1.14399	0.97783	0.824818	0.700147	0.608959	0.612806	0.603505	0.579615	0.524901	0.48348	0.453976	0.444973	0.443955	0.456662	0.4711	0.499038	0.528171	0.554673	0.571658	0.602671	0.63962	0.676269	0.72038	0.780693	0.837001	0.888399	0.932377	0.963128	0.975376	0.98389	0.969821	0.98076	1.02447	1.05105	1.07842	1.1236	1.13151	1.10518
		182	NaN	1.86826	1.86948	1.87254	1.85221	1.82093	1.76939	1.71803	1.67675	1.67322	1.6827	1.7192	1.77419	1.80627	1.83078	1.92389	1.73885	1.56019	NaN	1.40421	1.23588	0.956862	0.954638	0.934221	0.899959	0.862484	0.857986	0.872918	0.904521	0.957165	0.999684	1.03578	1.05585	1.07364	1.0823	1.11083	1.14562	1.19201	1.20727	1.2292	1.2527	1.24805	1.24593	1.28085	1.30152	1.32228	1.35553
		183	NaN	1.86826	1.86948	1.87254	1.85221	1.82093	1.76939	1.71803	1.67675	1.67322	1.6827	1.7192	1.77419	1.80627	1.83078	1.92389	1.73103	1.53965	1.36994	1.20723	0.935496	0.941775	0.931513	0.924836	0.894548	0.893118	0.923738	0.969425	1.01235	1.05429	1.09571	1.12031	1.15992	1.18886	1.25045	1.26494	NaN	NaN	NaN	1.26268	1.25259	1.22257	1.16288	1.13586	1.12994	1.12025	1.17765
		184	1.70944	1.74575	1.77204	1.76428	1.73396	1.75426	1.75325	1.53346	1.35835	1.22243	1.0382	0.846476	0.857516	0.843363	0.806735	0.764626	0.726663	0.715794	0.723603	0.730863	0.754381	0.771308	0.792695	0.800788	0.821632	0.827512	0.833252	0.842666	0.860212	0.877059	0.904809	0.928517	0.940098	0.937999	0.942477	0.944268	0.963554	0.979229	0.990505	0.984657	0.984103	0.964285	0.95147	0.969217	1.00684	1.01239	1.01569
		185	1.70944	1.74575	1.77204	1.76428	1.73396	1.75426	1.75325	1.53346	1.35835	1.22444	1.0395	0.839637	0.848322	0.835987	0.795867	0.755416	0.725438	0.724782	0.745824	0.781426	0.833419	0.879275	0.920621	0.944433	0.974071	0.99056	1.01649	1.03854	1.07409	1.11206	1.15795	1.19133	1.22758	1.26314	1.28798	1.30458	1.325	1.35501	1.35671	1.35009	1.34304	1.34072	1.3289	1.34807	1.37406	1.41178	1.43758
		186	1.76846	1.79385	1.79735	1.82089	1.8381	1.83356	1.81664	1.79883	1.77503	1.75506	1.76578	1.83789	1.91501	1.9807	1.79642	1.56415	1.25402	0.99159	0.726717	0.721054	0.728033	0.766507	0.748364	0.730884	0.70889	0.688298	0.691142	0.70359	0.732303	0.760095	0.799409	0.843745	0.898902	0.936851	0.969994	0.98592	0.990521	0.981578	0.962095	0.949857	0.963705	0.977772	1.00009	1.06697	1.12735	1.16199	1.21408
		187	1.62301	1.6485	1.66746	1.6817	1.70943	1.70256	1.6764	1.63556	1.62067	1.62185	1.59771	1.40846	1.23818	1.00725	0.803205	0.637402	0.649479	0.650848	0.675269	0.642248	0.611354	0.58471	0.573361	0.579082	0.611036	0.64894	0.690668	0.72984	0.768261	0.80196	0.837272	0.864936	0.883631	0.910695	0.929585	0.949465	0.984219	1.02452	0.997496	0.997871	1.00984	1.00598	1.00095	1.05868	1.11003	1.16307	1.20987
		188	1.62301	1.6485	1.66746	1.6817	1.70943	1.70256	1.6764	1.63556	1.62067	1.62185	1.59771	1.40846	1.23818	1.00725	0.779837	0.566949	0.554658	0.547246	0.557815	0.55708	0.59478	0.607411	0.604618	0.624355	0.640063	0.651992	0.667458	0.697326	0.713687	0.732534	0.763658	0.785642	0.805099	0.819365	0.834591	0.842973	0.873202	0.90662	0.921512	0.973616	1.01178	1.02457	1.01309	1.03187	1.02758	1.04255	1.07472
		189	1.5972	1.61267	1.60339	1.59519	1.59629	1.60815	1.69066	1.71439	1.78221	1.69089	1.50983	1.21054	0.983887	0.722902	0.596384	0.565414	0.560122	0.551983	0.543662	0.548864	0.559875	0.576137	0.588625	0.60892	0.630814	0.662705	0.700118	0.751214	0.786166	0.821371	0.860049	0.912895	0.952153	1.00927	1.07581	1.09285	1.07967	1.09707	1.10027	1.06728	1.02914	1.04157	1.05432	1.0657	1.09428	1.16109	1.19674
		190	1.58149	1.60676	1.62804	1.62036	1.64952	1.65796	1.68701	1.72164	1.7697	1.76792	1.79024	1.74804	1.70184	1.50542	1.31106	1.07024	0.917274	0.786746	0.778836	0.760167	0.77093	0.726576	0.65573	0.601794	0.573965	0.559554	0.560491	0.568655	0.580761	0.595599	0.61564	0.638941	0.674871	0.718642	0.75371	0.792237	0.818624	0.831978	0.822978	0.82959	0.825553	0.824944	0.841215	0.884996	0.930949	0.970009	1.01235
		191	1.50756	1.53778	1.56483	1.58374	1.60885	1.6197	1.62132	1.61047	1.61126	1.60643	1.63001	1.59495	1.43453	1.28448	1.10904	0.942013	0.78757	0.76357	0.697845	0.67088	0.606448	0.619701	0.656417	0.681607	0.692901	0.70139	0.698556	0.713082	0.742911	0.805467	0.867919	0.917682	0.938181	0.963543	0.978807	0.992255	1.00656	1.03637	1.06717	1.09838	1.11495	1.09176	1.06373	1.05235	1.03235	1.02394	1.05707
		192	1.65232	1.60097	1.57651	1.56164	1.57996	1.63638	1.69401	1.74213	1.79959	1.64214	1.47947	1.30572	1.14239	0.956694	0.945975	0.920538	0.888034	0.862153	0.851985	0.877013	0.907181	0.954098	1.00304	1.04448	1.06919	1.09081	1.10805	1.13186	1.15848	1.16799	1.20818	1.24037	1.24892	1.25587	1.28204	1.29057	1.33197	1.37085	1.37319	1.38813	1.39474	1.33192	1.29244	1.29413	1.29376	1.28741	1.32385
		193	1.68673	1.67124	1.68742	1.71934	1.72065	1.71678	1.70557	1.68404	1.46603	1.27087	1.0714	0.915436	0.764202	0.787332	0.792287	0.793302	0.759763	0.724876	0.697311	0.674963	0.660097	0.640363	0.634679	0.645882	0.657839	0.676589	0.706062	0.740676	0.762817	0.795342	0.83927	0.883294	0.926064	0.967932	0.999757	1.02034	1.03564	1.04596	1.05063	1.05198	1.05079	1.05881	1.07573	1.11496	1.15827	1.20528	1.25372
		194	1.70232	1.67563	1.63013	1.58965	1.58051	1.58087	1.5946	1.62978	1.66931	1.71915	1.75107	1.77442	1.77163	1.56544	1.36141	1.17107	0.986445	0.802075	0.814411	0.82832	0.837247	0.825394	0.828546	0.839608	0.856274	0.864736	0.88724	0.923515	0.95832	0.994739	1.05361	1.09916	1.12978	1.15868	1.1891	1.20548	1.22201	1.24796	1.26797	1.25731	1.22906	1.18029	1.12006	1.08983	1.08591	1.07704	1.09717
		195	1.70924	1.73378	1.73325	1.55919	1.3835	1.13831	0.922686	0.710807	0.625139	0.556399	0.546485	0.545923	0.535977	0.571662	0.586847	0.575687	0.562469	0.561996	0.558556	0.556194	0.564768	0.582575	0.605519	0.633491	0.663394	0.686104	0.700371	0.705198	0.714271	0.723825	0.741086	0.749767	0.765939	0.780926	0.791612	0.803497	0.820418	0.826398	0.815265	0.827024	0.840766	0.831747	0.819622	0.825946	0.820522	0.805837	0.821744
		196	1.77176	1.77166	1.76638	1.76748	1.74391	1.72021	1.69668	1.6882	1.64453	1.64884	1.47274	1.29755	1.09177	0.916813	0.74039	0.741211	0.725775	0.71813	0.687194	0.649343	0.621135	0.618311	0.639136	0.67751	0.725069	0.783021	0.833468	0.880148	0.926112	0.967044	0.996341	1.03042	1.0504	1.05991	1.07711	1.09218	1.12028	1.16124	1.15532	1.14684	1.11812	1.05186	1.00513	1.01911	1.02364	1.04686	1.09153
		197	1.77176	1.77166	1.76638	1.76748	1.74391	1.72021	1.69668	1.6882	1.64453	1.64884	1.47274	1.29755	1.1016	0.928813	0.75649	0.740375	0.700259	0.667879	0.619187	0.562057	0.538894	0.544858	0.564656	0.594944	0.634335	0.683874	0.737776	0.791064	0.839341	0.887652	0.929292	0.963399	0.991708	1.03822	1.06922	1.09088	1.11517	1.14312	1.15142	1.15422	1.12529	1.1026	1.09152	1.07872	1.07639	1.11814	1.13936
		198	1.65033	1.61992	1.55813	1.5353	1.52952	1.53109	1.5648	1.62083	1.69964	1.53446	1.38168	1.20527	1.02476	0.841928	0.876514	0.87831	0.870326	0.847081	0.818855	0.795732	0.799259	0.810734	0.84369	0.879105	0.926248	0.958968	0.994882	1.01974	1.04592	1.06563	1.08389	1.10428	1.12607	1.13491	1.15623	1.19357	1.23056	1.25875	1.26627	1.26305	1.24408	1.19126	1.16543	1.17996	1.19669	1.23413	1.30686
		199	1.64153	1.58971	1.57088	1.57474	1.57796	1.57466	1.57705	1.54084	1.51235	1.51991	1.55243	1.5701	1.5897	1.60231	1.6307	1.66621	1.47494	1.28686	1.05251	0.879456	0.6711	0.669238	0.657077	0.686732	0.633817	0.592902	0.565849	0.557748	0.561303	0.564053	0.582601	0.607574	0.633884	0.653173	0.683633	0.702691	0.735394	0.777418	0.802662	0.848269	0.889086	0.907183	0.908052	0.933897	0.93826	0.971466	1.00801
		200	1.61861	1.57998	1.55134	1.56513	1.61473	1.65777	1.66452	1.48048	1.2697	1.03972	0.868631	0.718981	0.746033	0.760626	0.780207	0.738973	0.705546	0.694289	0.69528	0.704224	0.714411	0.725737	0.739795	0.741684	0.745409	0.752953	0.772901	0.800052	0.846637	0.897026	0.955061	1.01455	1.06698	1.11955	1.16786	1.20657	1.23746	1.26189	1.26257	1.2714	1.27612	1.27355	1.28214	1.30249	1.31923	1.34009	1.3669
		201	1.49054	1.45563	1.49032	1.46442	1.40629	1.32189	1.2347	1.18423	1.11182	0.990791	0.884306	0.804099	0.658154	0.584021	0.571616	0.5524	0.538987	0.496573	0.50949	0.522781	0.551721	0.548707	0.573857	0.594696	0.613259	0.635639	0.671414	0.694928	0.716976	0.756544	0.792599	0.817157	0.846394	0.884771	0.92352	0.968374	1.00363	1.0602	1.07138	1.10508	1.12089	1.15627	1.16615	1.19004	1.17085	1.18269	1.18203
		202	1.18567	1.29691	1.41396	1.54877	1.65052	1.65119	1.6531	1.66165	1.69919	1.77109	1.91551	1.9427	1.78	1.5506	1.32871	1.10827	0.965667	0.966942	0.952263	0.897878	0.842158	0.809167	0.794095	0.786281	0.808095	0.836867	0.892447	0.95632	1.01927	1.07698	1.12993	1.15902	1.18259	1.22036	1.24767	1.27861	1.30013	1.32206	1.3274	1.36017	1.37776	1.37232	1.37906	1.41272	1.42884	1.46502	1.53947
		203	1.18567	1.29691	1.41396	1.54877	1.65052	1.65119	1.6531	1.66165	1.69919	1.77109	1.91551	1.9427	1.78	1.5506	1.32649	1.10011	0.967603	0.964	0.932912	0.874179	0.814297	0.753834	0.728032	0.728587	0.735021	0.779586	0.827991	NaN	NaN	NaN	NaN	NaN	0.874364	0.921626	0.969627	0.994887	1.02604	1.06091	1.08698	1.12213	1.13392	1.13674	1.13983	1.14675	1.13616	1.14057	1.18556
		204	NaN	NaN	NaN	NaN	1.72884	1.86974	1.95832	1.77538	1.58153	1.36278	1.11122	NaN	0.885754	0.880232	0.843449	0.800946	0.760383	0.736038	0.731792	0.748413	0.77179	0.804025	0.831924	0.863864	0.902009	0.934328	0.958265	1.00408	1.06486	1.158	1.22861	1.29812	1.33595	1.37185	1.37228	1.40435	1.43318	1.47175	1.4323	1.42401	1.40815	1.3823	1.37489	1.42906	1.45931	1.49787	1.54447
		205	NaN	NaN	NaN	NaN	1.72884	1.86974	1.95832	1.77538	1.58153	1.37996	1.13068	NaN	0.911708	0.909529	0.884745	0.817424	0.759144	0.724406	0.712774	0.705933	0.723723	0.750807	0.780103	0.812624	0.850408	0.889353	0.92412	0.955366	0.996652	1.03468	1.06342	1.08787	1.11046	1.12197	1.14492	1.16093	1.17398	1.1903	1.16756	1.16681	1.16265	1.18319	1.19654	1.26072	1.29102	1.36324	1.39772
		206	NaN	NaN	NaN	NaN	1.4606	1.43458	1.39566	1.35877	1.36593	1.36688	1.45478	1.50683	1.42888	1.32925	1.23972	1.05064	0.896782	0.868193	0.815503	0.765864	0.748192	0.755259	0.758186	0.783771	0.808953	0.832423	0.854859	0.90399	0.964594	1.01436	1.0827	1.18041	1.23465	1.27098	1.32058	1.35204	1.39351	1.48798	1.52592	1.54485	1.55412	1.51145	1.43674	1.41107	1.39174	1.37146	1.36757
		207	NaN	NaN	NaN	NaN	NaN	NaN	NaN	NaN	NaN	0.808881	0.903198	0.872868	0.850629	0.780744	0.712818	0.645811	0.600288	0.572606	0.5739	0.587923	0.606676	0.637609	0.673465	0.702656	0.746847	0.802233	0.854831	0.914094	0.972645	1.01785	1.07769	1.16043	1.25008	1.3569	1.44181	1.50372	1.51437	1.4989	1.47726	1.50311	1.47978	1.49043	1.5143	1.51437	1.48916	1.50792	1.51167
		208	NaN	NaN	NaN	NaN	NaN	NaN	NaN	NaN	NaN	NaN	0.809659	0.836986	0.85231	0.850373	0.831234	0.795316	0.766757	0.739056	0.733205	0.745953	0.777187	0.809754	0.846247	0.882544	0.919192	0.946893	0.973288	0.99717	1.02647	1.05691	1.08428	1.1232	1.14756	1.16836	1.1908	1.21169	1.2231	1.24738	1.24694	1.23462	1.24476	1.25254	1.24993	1.27911	1.35633	1.42831	1.49029
		209	NaN	NaN	NaN	NaN	NaN	NaN	NaN	NaN	NaN	NaN	0.809659	0.829766	0.869102	0.871383	0.855472	0.833904	0.792675	0.769216	0.770328	0.795441	0.825901	0.8603	0.905071	0.944534	0.977675	1.01657	1.05641	1.07736	1.10198	1.11955	1.13351	1.14062	1.15472	1.17515	1.19307	1.20754	1.24007	1.28426	1.33133	1.3883	1.40385	1.38996	1.3539	1.35312	1.35683	1.39496	1.44256
		210	NaN	NaN	NaN	NaN	NaN	NaN	NaN	NaN	NaN	NaN	0.8472	0.845384	0.859084	0.871494	0.887362	0.903178	0.914951	0.930583	0.95119	0.956844	0.979363	0.986778	0.990161	0.988279	1.01645	1.03984	1.10004	1.15324	1.19086	1.22038	1.24164	1.2454	1.2602	1.30575	1.3518	1.38625	1.40129	1.41219	1.38121	1.33809	1.31851	1.31384	1.31556	1.34548	1.37362	1.39791	1.41197
		211	NaN	NaN	NaN	NaN	NaN	NaN	NaN	NaN	NaN	NaN	NaN	NaN	0.754884	0.811543	0.835583	0.852792	0.847838	0.843139	0.828107	0.817852	0.813186	0.818042	0.833419	0.855391	0.88983	0.92807	0.967767	1.01219	1.05238	1.0842	1.11151	1.14635	1.17307	1.20213	1.2354	1.26248	1.27363	1.28488	1.27147	1.26587	1.26593	1.29404	1.29415	1.30084	1.28721	1.28778	1.27277
		212	NaN	NaN	NaN	NaN	NaN	NaN	NaN	NaN	NaN	NaN	NaN	NaN	0.754884	0.821891	0.848803	0.868742	0.860129	0.839964	0.821823	0.799855	0.788061	0.779586	0.785741	0.801274	0.821691	0.852849	0.906127	0.963018	1.01931	1.06571	1.10746	1.12126	1.12295	1.12212	1.12128	1.13118	1.16431	1.20155	1.17495	1.18051	1.16613	1.12534	1.08347	1.10594	1.12288	1.16606	1.23312
		213	NaN	NaN	NaN	NaN	NaN	NaN	NaN	NaN	NaN	NaN	NaN	NaN	NaN	NaN	NaN	NaN	NaN	NaN	NaN	1.19061	0.980874	0.998095	0.986419	1.03855	1.07807	1.11471	1.14683	1.15137	1.1723	1.21197	1.24707	1.28472	1.34886	1.37866	1.39836	1.39831	1.40647	1.40708	1.38637	1.33597	1.26339	1.17126	1.08473	1.05698	1.07156	1.11345	1.1357
		214	1.76131	1.77125	1.75343	1.75109	1.75435	1.78541	1.81258	1.82346	1.82295	1.83662	1.82171	1.80273	1.81366	1.87821	1.65704	1.45166	1.2763	1.09171	0.844908	0.8731	0.884429	0.876665	0.836043	0.795358	0.763176	0.748849	0.744998	0.766131	0.803556	0.853197	0.900207	0.943865	0.989847	1.03518	1.08259	1.12863	1.16793	1.19557	1.26042	1.2988	1.30614	1.33791	1.37053	1.34377	1.33295	1.36537	1.36766
		215	2.00155	2.01176	2.0255	2.02417	2.05354	1.91646	1.67384	1.40811	1.18806	0.912102	0.807048	0.775128	0.730924	0.670458	0.629073	0.604268	0.594636	0.601777	0.615563	0.647896	0.684018	0.727715	0.769384	0.810452	0.855021	0.908745	0.973382	1.03766	1.09082	1.12883	1.15227	1.16562	1.18137	1.21623	1.2338	1.2557	1.27624	1.29316	1.2652	1.27633	1.2883	1.28892	1.29329	1.33372	1.35715	1.38482	1.44611
		216	1.58028	1.5972	1.5927	1.57832	1.54833	1.55953	1.55719	1.54279	1.53098	1.53396	1.52954	1.59075	1.67241	1.51027	1.33712	1.17282	0.968911	0.753652	0.77956	0.790887	0.780385	0.749586	0.714939	0.670251	0.63746	0.628816	0.642271	0.680039	0.74063	0.820668	0.894693	0.954358	0.990669	1.02604	1.05558	1.09865	1.12944	1.16918	1.16281	1.1151	1.04613	1.0106	0.994129	1.01405	1.06929	1.14763	1.22128
		217	1.58028	1.5972	1.5927	1.57832	1.54833	1.55953	1.55719	1.54279	1.53098	1.53396	1.52954	1.59075	1.67241	1.51027	1.33712	1.17282	0.900791	0.66518	0.676234	0.692305	0.678368	0.71117	0.701298	0.685376	0.675961	0.702487	0.753505	0.8024	0.851526	0.891795	0.936897	0.971617	1.02174	1.07677	1.13338	1.16872	1.19576	1.19401	1.14485	1.1035	1.07133	1.04841	1.04808	1.11643	1.17378	1.21749	1.26273
		218	1.53764	1.56456	1.55727	1.53236	1.50316	1.47669	1.45574	1.41957	1.41859	1.47313	1.49133	1.53323	1.58057	1.63582	1.45383	1.29262	1.0807	0.8727	0.664241	0.670032	0.655732	0.668126	0.675095	0.654381	0.626201	0.618412	0.619745	0.624395	0.658092	0.678632	0.70315	0.724974	0.757528	0.810944	0.86399	0.905343	0.951099	0.985914	0.986596	0.984924	0.992311	0.988226	0.993056	1.03193	1.07516	1.14822	1.21778
		219	1.86087	1.80974	1.73148	1.68002	1.6563	1.64748	1.72339	1.60994	1.44595	1.2603	1.11956	0.874489	NaN	0.877995	0.86957	0.84409	0.81855	0.796719	0.768709	0.771241	0.786497	0.805172	0.83135	0.868014	0.913848	0.953787	0.985748	0.996284	0.998611	1.00537	1.00339	1.01777	1.05948	1.10445	1.12605	1.16552	1.1889	1.20378	1.20567	1.22134	1.17869	1.15841	1.16449	1.20389	1.23519	1.31854	1.3917
		220	1.86087	1.80974	1.73148	1.68002	1.6563	1.64748	1.72339	1.60994	1.44595	1.2603	1.08519	0.845849	0.844723	0.84306	0.818883	0.82219	0.790747	0.770814	0.773991	0.805825	0.842368	0.880356	0.908339	0.923137	0.928483	0.95482	0.978977	1.0057	1.02775	1.05142	1.0784	1.12453	1.15919	1.19556	1.22098	1.24671	1.24637	1.26186	1.2192	1.2196	1.18679	1.17883	1.1923	1.2663	1.30628	1.34741	1.3918
		221	1.83502	1.84919	1.78767	1.67023	1.54009	1.46308	1.50551	1.37003	1.26319	1.13677	0.992926	0.821834	0.850851	0.870869	0.917578	0.940205	0.916548	0.888386	0.884134	0.881366	0.876134	0.900177	0.944389	0.970177	0.989726	1.01401	1.04003	1.06304	1.09716	1.11568	1.1396	1.18475	1.2383	1.26761	1.3029	1.32887	1.33771	1.30951	1.29745	1.2721	1.29296	1.30349	1.34376	1.36771	1.41567	1.44827	1.4777
		222	1.83502	1.84919	1.78767	1.67023	1.54009	1.46308	1.50551	1.37003	1.26319	1.14136	0.984274	0.764877	0.738484	0.703068	0.67172	0.63439	0.624568	0.635089	0.660943	0.713472	0.770672	0.823052	0.854545	0.87277	0.879871	0.894447	0.899744	0.924647	0.959611	1.00513	1.03611	1.1146	1.17411	1.20076	1.21515	1.26143	1.23913	1.23076	1.22784	1.18059	1.16003	1.17873	1.22347	1.31315	1.42166	1.48016	1.51423
		223	1.61763	1.63381	1.68852	1.75019	1.82291	1.86678	1.93133	1.71367	1.49008	1.2828	1.11841	0.911276	0.94109	0.938076	0.924132	0.860405	0.798717	0.758452	0.747784	0.74943	0.772129	0.821079	0.878017	0.92389	0.973482	1.02438	1.06234	1.098	1.12949	1.16466	1.20169	1.23012	1.25389	1.30573	1.34445	1.37777	1.3862	1.36687	1.29928	1.26958	1.21573	1.22684	1.26822	1.32901	1.36183	1.40886	1.38978
		224	1.61763	1.63381	1.68852	1.75019	1.82291	1.86678	1.93133	1.71367	1.49008	1.28237	1.08429	0.856413	0.869864	0.862101	0.845792	0.807249	0.760571	0.726208	0.709959	0.706518	0.726946	0.766745	0.826279	0.891622	0.966447	1.04577	1.1253	1.19405	1.24156	1.28931	1.33424	1.37247	1.40182	1.4296	1.45813	1.45817	1.45341	1.45306	1.44568	1.44524	1.46767	1.44498	1.43795	1.44487	1.43462	1.43404	1.45378
		225	1.15671	1.20335	1.27414	1.31798	1.35707	1.35337	1.33257	1.30753	1.33667	1.36553	1.42569	1.4803	1.49939	1.54921	1.5562	1.49032	1.34156	1.23476	1.04513	0.875979	0.76089	0.754751	0.741814	0.75403	NaN	NaN	0.763108	0.772924	0.783189	0.773342	0.76592	0.77205	0.778334	0.784491	0.793561	0.792048	0.803876	0.826502	0.833983	0.836525	0.846819	0.837928	0.836655	0.859032	0.895529	0.923081	0.959319
		226	1.82957	1.84006	1.8361	1.85092	1.87471	1.90227	1.90781	1.90086	1.89339	1.87195	1.86184	1.92826	1.98467	2.06738	1.86195	1.63028	1.3358	1.08758	0.788229	0.789664	0.782984	0.787779	0.755982	0.733695	0.706836	0.685934	0.691364	0.703048	0.738927	0.764721	0.809228	0.851179	0.907088	0.937766	0.969774	0.980674	0.988226	0.97395	0.960417	0.94859	0.965155	0.979233	1.00578	1.06651	1.13293	1.16856	1.21743
		227	1.75721	1.70177	1.66616	1.65352	1.65999	1.6662	1.66424	1.64964	1.63936	1.64807	1.67754	1.69574	1.70672	1.69896	1.70539	1.73881	1.52834	1.3444	1.16138	0.993097	0.781934	0.804778	0.798186	0.781809	0.737707	0.707875	0.689799	0.689413	0.703406	0.70873	0.724491	0.753725	0.792291	0.836322	0.88759	0.933528	0.970512	0.995077	0.98848	0.984322	0.982708	0.990948	1.01731	1.06379	1.11093	1.15289	1.18144
		228	1.75721	1.70177	1.66616	1.65352	1.65999	1.6662	1.66424	1.64964	1.63936	1.64807	1.67754	1.69574	1.70672	1.69896	1.70539	1.73881	1.52834	1.3444	1.1171	0.937928	0.708355	0.707681	0.676262	0.682617	0.628788	0.588477	0.562141	0.550495	0.557417	0.56221	0.578938	0.604465	0.633531	0.654433	0.685457	0.708825	0.743437	0.779382	0.809891	0.852275	0.891803	0.905614	0.913901	0.931305	0.941049	0.973966	1.01115
		229	1.42197	1.39806	1.39508	1.39784	1.4266	1.46349	1.55233	1.41191	1.27089	1.04081	0.905708	0.732653	0.748577	0.740847	0.782632	0.717545	0.642289	0.586604	0.558476	0.546376	0.551633	0.566335	0.583876	0.613182	0.658802	0.702405	0.757139	0.813246	0.856297	0.866423	0.887582	0.893787	0.897612	0.925487	0.986214	1.02529	1.05269	1.07672	1.05445	1.01463	0.987613	0.976635	0.991522	1.04837	1.10961	1.1789	1.24528
		230	1.42197	1.39806	1.39508	1.39784	1.4266	1.46349	1.55233	1.41191	1.27089	1.08664	0.958768	0.779093	0.778268	0.762128	0.76075	0.689146	0.631053	0.600017	0.593359	0.597102	0.606903	0.61493	0.639499	0.665503	0.685503	0.711748	0.736013	0.741827	0.749165	0.772566	0.804454	0.802725	0.810158	0.855082	0.877585	0.861917	0.873129	0.897544	0.865734	0.850416	0.888322	0.963253	1.02669	1.1102	1.19671	1.25191	1.27276
		231	NaN	NaN	0.917145	0.81921	0.811311	0.775925	0.703923	0.700221	NaN	NaN	NaN	0.660921	0.638181	NaN	0.625782	0.687109	0.675801	0.688534	0.715772	0.734628	0.753215	0.760345	0.784064	0.811027	0.847404	0.887813	0.910337	0.932377	0.926975	0.931252	0.951321	0.995621	1.04158	1.10079	1.13994	1.17004	1.18663	1.20105	1.18861	1.17605	1.15847	1.16217	1.1578	1.18388	1.21637	1.23863	1.23315
		232	NaN	NaN	NaN	NaN	NaN	NaN	NaN	0.832965	0.856877	0.804875	0.784663	0.720648	0.664351	0.65385	0.609115	0.585454	0.59437	0.616541	0.641769	0.660506	0.663717	0.665023	0.65911	0.651734	0.649383	0.660893	0.677551	0.705815	0.740846	0.781228	0.821651	0.856654	0.880482	0.890753	0.89556	0.905324	0.920447	0.933507	0.948735	0.985259	1.01571	1.04219	1.06055	1.08136	1.08531	1.09413	1.11267
		233	NaN	NaN	NaN	NaN	NaN	NaN	NaN	NaN	1.37475	1.42186	1.48935	1.49981	1.357	1.22741	1.07156	0.902592	0.778902	0.761279	0.730829	0.693946	0.628318	0.574284	0.540333	0.521196	0.523731	0.53108	0.526509	0.54018	0.554415	0.57346	0.602071	0.636913	0.681421	0.746034	0.809151	0.874781	0.930316	0.963514	0.961053	0.979378	0.989238	1.00233	1.02953	1.06791	1.08272	1.09883	1.11203
		234	NaN	NaN	NaN	NaN	NaN	NaN	NaN	NaN	0.874384	0.888843	NaN	0.87523	0.842352	0.790918	0.732229	0.689828	0.661899	0.639469	0.652296	0.626282	0.599973	0.58989	0.599438	0.61297	0.641766	0.687299	0.738556	0.784096	0.833385	0.880116	0.922985	0.97209	1.02413	1.06662	1.09775	1.1116	1.11659	1.1246	1.10666	1.13888	1.1752	1.22435	1.26354	1.33554	1.37208	1.42894	1.47404
		235	NaN	NaN	NaN	NaN	NaN	NaN	NaN	NaN	1.63745	1.64327	1.70545	1.73429	1.76548	1.79688	1.78857	1.74663	1.55748	1.35616	1.18842	1.0345	0.904112	0.899736	0.867319	0.828655	0.7721	0.736402	0.720429	0.742553	0.754051	0.78527	0.827355	0.883169	0.941551	0.998984	1.05481	1.10581	1.15193	1.19224	1.19505	1.1982	1.19654	1.15679	1.13356	1.14977	1.19744	1.26774	1.365
		236	NaN	NaN	NaN	NaN	NaN	NaN	NaN	NaN	NaN	NaN	1.20032	1.20513	1.2142	1.19918	1.1765	1.01648	0.871159	0.740517	0.660676	0.622002	0.681378	0.707925	0.728213	0.71219	0.645197	0.621032	0.614909	0.626772	0.653583	0.706429	0.748708	0.793149	0.824386	0.851145	0.887696	0.924079	0.96101	1.01324	1.02459	1.04628	1.05086	1.04467	1.02526	1.04472	1.03981	1.04932	1.08033
		237	NaN	NaN	NaN	NaN	NaN	NaN	NaN	NaN	NaN	NaN	NaN	NaN	1.62598	1.73739	1.70947	1.53398	1.34297	1.15222	0.944401	0.817009	0.817033	0.793769	0.739942	0.690644	0.651183	0.627361	0.635548	0.66252	0.702559	0.755087	0.81513	0.877915	0.934302	0.977637	1.01136	1.03792	1.04279	1.03817	1.01004	0.997277	0.998741	1.00822	1.0248	1.0769	1.10484	1.1069	1.11509
		238	NaN	NaN	NaN	NaN	NaN	NaN	NaN	NaN	NaN	NaN	NaN	NaN	NaN	0.615347	0.697844	0.666551	0.654737	0.627448	0.574589	0.541796	0.541313	0.552061	0.567948	0.591596	0.629043	0.662823	0.704038	0.736702	0.773195	0.803807	0.82905	0.838054	0.859328	0.882123	0.909596	0.940192	0.977385	0.996198	1.00146	1.01428	1.02692	1.03884	1.06293	1.09546	1.13404	1.16061	1.1734
		239	NaN	NaN	NaN	NaN	NaN	NaN	NaN	NaN	NaN	NaN	NaN	NaN	NaN	NaN	NaN	NaN	NaN	0.736581	0.740755	0.741083	0.720597	0.703991	0.653968	0.604369	0.5652	0.540347	0.522849	0.513587	0.52001	0.533052	0.553391	0.581626	0.613653	0.643092	0.667654	0.695238	0.721262	0.743987	0.748596	0.757204	0.788874	0.810925	0.829317	0.859631	0.887988	0.89229	0.908388
		240	1.64802	1.58903	1.56715	1.52962	1.51381	1.52287	1.57653	1.46457	1.31117	1.11401	0.943066	0.765188	0.718895	0.680087	0.661826	0.630761	0.582211	0.540264	0.512624	0.517915	0.524141	0.544928	0.575353	0.622482	0.657163	0.704029	0.750804	0.777767	0.800763	0.82754	0.85402	0.877989	0.92704	0.972932	1.00828	1.0321	1.0772	1.13237	1.14703	1.18836	1.19961	1.19756	1.17312	1.18034	1.17514	1.20699	1.22592
		241	1.64802	1.58903	1.56715	1.52962	1.51381	1.52287	1.57653	1.46457	1.31117	1.11401	0.97338	0.789845	0.741608	0.69218	0.678681	0.620091	0.574241	0.535457	0.523591	0.519171	0.515959	0.529736	0.544235	0.562877	0.601676	0.642201	0.680986	0.734529	0.771602	0.806233	0.860844	0.918536	0.949908	0.992296	1.0265	1.04246	1.04305	1.04772	1.03561	1.02945	1.03557	1.04886	1.07529	1.14937	1.19134	1.22586	1.26148
		242	1.4891	1.51914	1.57381	1.61077	1.63146	1.62716	1.62512	1.59338	1.57309	1.57253	1.57392	1.6089	1.58944	1.57746	1.58728	1.4226	1.23888	1.05337	0.922178	0.730911	0.736164	0.711894	0.721664	0.666557	0.634931	0.59865	0.57528	0.580189	0.59965	0.616271	0.642761	0.674065	0.705074	0.721153	0.73832	0.756348	0.768073	0.787758	0.805593	0.836469	0.890466	0.93357	0.937925	0.965419	0.99737	1.00502	1.03997
		243	1.63083	1.61508	1.63116	1.66326	1.68789	1.74729	1.83069	1.87275	1.88237	1.88302	1.81115	1.75726	1.77792	1.82119	1.63726	1.47915	1.28532	1.06473	0.824517	0.816969	0.785284	0.734614	0.669558	0.623754	0.593426	0.57715	0.574795	0.577781	0.59232	0.6025	0.624267	0.661432	0.718618	0.776164	0.839741	0.897661	0.964274	1.02395	1.01924	1.00476	1.03338	1.0214	1.01062	1.0592	1.12242	1.13813	1.18749
		244	1.42859	1.41392	1.40102	1.39212	1.373	1.34379	1.36732	1.36971	1.38364	1.41382	1.46218	1.49955	1.38464	1.23177	1.04967	0.883977	0.736005	0.742338	0.744914	0.746432	0.710406	0.65642	0.604968	0.56763	0.542406	0.538438	0.535166	0.548388	0.568574	0.601847	0.627011	0.658707	0.692375	0.721727	0.745772	0.77535	0.797329	0.824979	0.844727	0.853394	0.874467	0.912073	0.938851	0.9767	1.01757	1.04784	1.0697
		245	1.42859	1.41392	1.40102	1.39212	1.373	1.34379	1.36732	1.36971	1.38364	1.41382	1.46218	1.49955	1.38464	1.23177	1.04967	0.824695	0.651451	0.645511	0.636991	0.627947	0.639254	0.60093	0.556427	0.525194	0.507755	0.511326	0.517412	0.534121	0.551591	0.570455	0.585051	0.602687	0.628049	0.656438	0.687589	0.728004	0.755583	0.781502	0.807102	0.828274	0.841933	0.866779	0.886057	0.899288	0.922147	0.958013	1.00358
		246	NaN	NaN	NaN	1.56389	1.46387	1.50113	1.517	1.53379	1.56981	1.53911	1.50788	1.48581	1.26386	1.08241	0.915097	0.734434	0.592491	0.641803	0.650348	0.64082	0.64341	0.573828	0.531488	0.499871	0.495839	0.502736	0.517628	0.528212	0.553736	0.57791	0.607598	0.63783	0.663752	0.697712	0.736569	0.768757	0.796891	0.836963	0.850827	0.869194	0.888535	0.926578	0.950117	0.953128	0.953461	0.949481	0.931202
		247	NaN	NaN	NaN	1.56389	1.46387	1.50113	1.517	1.53379	1.56981	1.53911	1.50788	1.48581	1.26386	1.08241	0.915097	0.798182	0.636882	0.69813	0.717362	0.717132	0.667076	0.630166	0.581856	0.557466	0.556168	0.574177	0.597912	0.629174	0.658289	0.685656	0.703829	0.725051	0.747646	0.765869	0.786417	0.816685	0.83915	0.863379	0.87835	0.904181	0.926181	0.959668	0.994288	1.03069	1.04944	1.07201	1.07958
		248	NaN	NaN	NaN	NaN	NaN	NaN	NaN	1.69717	1.6817	1.29176	1.10049	0.981641	0.805081	0.825379	0.808302	0.790524	0.719249	0.659813	0.619542	0.620479	0.620698	0.621388	0.644791	0.667027	0.679741	0.696435	0.720954	0.748483	0.767798	0.800462	0.83092	0.864151	0.906823	0.962139	0.989496	0.997304	0.99521	0.979443	0.953279	0.96666	1.01858	1.0742	1.10553	1.15354	1.19699	1.21036	1.21782
		249	NaN	NaN	NaN	NaN	NaN	NaN	NaN	NaN	NaN	NaN	NaN	NaN	NaN	1.4397	1.37936	1.08483	0.930098	0.774546	0.674464	0.719377	0.726994	0.728033	0.702558	0.691069	0.645478	0.608519	0.5968	0.593097	0.601162	0.618209	0.652323	0.684297	0.718499	0.764825	0.812925	0.850232	0.885569	0.92414	0.945446	0.974473	1.00659	1.01852	1.03332	1.03919	1.0338	1.02052	1.02277
		250	1.54935	1.56407	1.58027	1.58002	1.5618	1.56111	1.56252	1.39562	1.20172	1.01775	0.876594	0.676262	0.68248	0.727552	0.767608	0.711904	0.684082	0.629238	0.586502	0.548094	0.536275	0.540673	0.549879	0.550117	0.550348	0.560289	0.573798	0.594506	0.616357	0.629182	0.634187	0.652748	0.664425	0.69076	0.732894	0.772439	0.790786	0.811936	0.825238	0.896869	0.953966	1.02403	1.08291	1.14697	1.15066	1.18718	1.25158
		251	1.54935	1.56407	1.58027	1.58002	1.5618	1.56111	1.56252	1.39562	1.20172	0.967121	0.808452	0.592017	0.558136	0.59864	0.677992	0.638138	0.645626	0.646482	0.609877	0.572329	0.545128	0.527475	0.514346	0.524622	0.56168	0.605058	0.643297	0.691935	0.722942	0.75128	0.773396	0.779191	0.776731	0.772933	0.759313	0.761696	0.779923	0.784983	0.790091	0.825833	0.87059	0.90423	0.956891	1.0141	1.04787	1.06797	1.10429
		252	1.68463	1.69345	1.69575	1.72899	1.74588	1.79712	1.81826	1.83802	1.7785	1.7555	1.69936	1.70986	1.69439	1.69137	1.47639	1.284	1.03173	0.834846	0.665806	0.684635	0.678655	0.714767	0.696382	0.681529	0.665684	0.659182	0.642786	0.631283	0.6328	0.642421	0.654766	0.671422	0.694548	0.71573	0.737482	0.763281	0.787483	0.813627	0.820903	0.845468	0.870728	0.904321	0.929646	0.967812	0.994758	1.02185	1.0415
		253	1.71123	1.72966	1.76227	1.77885	1.78232	1.81254	1.81388	1.85701	1.65686	1.45992	1.23911	1.01109	0.751834	0.739176	0.725946	0.692641	0.690025	0.654248	0.620204	0.587347	0.56842	0.561015	0.557159	0.555987	0.555377	0.56791	0.587782	0.616386	0.658313	0.704948	0.741774	0.767242	0.78773	0.798494	0.820892	0.837682	0.867024	0.887424	0.895091	0.902519	0.900737	0.928786	0.982574	1.0465	1.09177	1.15421	1.20172
		254	1.79356	1.79552	1.82867	1.89675	1.98746	2.05042	2.12531	2.04827	1.75322	1.46876	1.21381	0.924328	0.74715	0.735832	0.701894	0.648484	0.599495	0.564962	0.561321	0.572478	0.60126	0.63687	0.664416	0.683555	0.700817	0.733293	0.775728	0.847844	0.910105	0.961601	1.00277	1.06425	1.1156	1.18934	1.30008	1.38476	1.41405	1.42294	1.37155	1.29922	1.25704	1.24279	1.24485	1.30029	1.3704	1.4321	1.49157
		255	1.47388	1.49857	1.52549	1.5739	1.57668	1.43141	1.28932	1.13651	0.977875	0.826662	0.789435	0.757453	0.71618	0.659165	0.607115	0.575657	0.551387	0.541494	0.532663	0.534333	0.556081	0.578694	0.610443	0.638642	0.666275	0.692325	0.729734	0.759691	0.793599	0.82886	0.834405	0.833968	0.845115	0.875197	0.900253	0.939362	0.981126	1.01386	0.997048	1.03503	1.08682	1.14636	1.20257	1.28544	1.30592	1.31452	1.31927
		256	NaN	NaN	NaN	1.83274	1.90683	1.89375	1.87478	1.83116	1.76039	1.51939	1.29529	1.06504	0.848285	0.703365	0.707152	0.678662	0.672585	0.646766	0.596562	0.559967	0.576077	0.591383	0.61473	0.661214	0.712748	0.748417	0.786756	0.82794	0.831083	0.842577	0.853943	0.869644	0.899752	0.960637	1.02894	1.08241	1.13323	1.15129	1.12355	1.09798	1.08024	1.06201	1.05018	1.08107	1.10621	1.15058	1.19409
		257	NaN	NaN	NaN	NaN	NaN	NaN	NaN	1.36118	1.42773	1.46536	1.36322	1.21378	1.01402	0.827513	0.68837	0.678197	0.684689	0.695118	0.696571	0.643477	0.597519	0.585789	0.588063	0.597715	0.612102	0.63155	0.646692	0.657947	0.676806	0.701052	0.713085	0.736481	0.76681	0.787916	0.813559	0.850943	0.889059	0.948951	0.994364	1.03167	1.08775	1.12394	1.10727	1.11665	1.15668	1.18347	1.2043
		258	NaN	NaN	NaN	NaN	NaN	NaN	NaN	1.36118	1.42773	1.46536	1.36322	1.21378	1.01402	0.849699	0.704236	0.676534	0.676113	0.682542	0.647025	0.589852	0.545829	0.526511	0.525387	0.541102	0.573826	0.614563	0.649858	0.669204	0.689342	0.709988	0.736669	0.770871	0.816162	0.865931	0.899344	0.925878	0.953496	0.991619	1.00308	1.01694	1.03829	1.05407	1.0789	1.11359	1.15637	1.19617	1.22794
		259	NaN	NaN	NaN	NaN	NaN	NaN	NaN	NaN	1.24754	1.28585	1.16323	1.05507	0.934021	0.822803	0.759054	0.744071	0.734725	0.740979	0.701805	0.653834	0.61783	0.612681	0.629168	0.657729	0.695194	0.728943	0.773245	0.808722	0.862823	0.940592	1.00773	1.07365	1.14747	1.21926	1.25259	1.32284	1.3462	1.35827	1.29715	1.26793	1.22909	1.23119	1.23517	1.29167	1.34147	1.36236	1.35932
		260	NaN	NaN	NaN	NaN	NaN	NaN	NaN	NaN	NaN	NaN	0.375193	0.447017	0.592289	0.659665	0.677732	0.723966	0.67829	0.651418	0.645056	0.658708	0.684621	0.729561	0.7688	0.802793	0.843921	0.874897	0.902362	0.922739	0.954425	0.962231	0.971703	0.987661	1.02003	1.03477	1.05493	1.08566	1.08839	1.10105	1.06379	1.06893	1.10327	1.14671	1.14966	1.23786	1.28008	1.28124	1.30683
		261	NaN	NaN	NaN	NaN	NaN	NaN	NaN	NaN	NaN	NaN	NaN	NaN	NaN	1.81688	1.0148	0.861403	0.666483	0.691734	0.706562	0.715594	0.6951	0.65249	0.609794	0.587097	0.584646	0.579342	0.585779	0.612079	0.658218	0.704448	0.757848	0.794171	0.855183	0.895039	0.954218	1.00632	1.07515	1.14396	1.16214	1.15818	1.14354	1.13096	1.08978	1.10315	1.11135	1.13879	1.14374
		262	NaN	NaN	NaN	NaN	NaN	NaN	NaN	NaN	NaN	NaN	NaN	NaN	NaN	NaN	NaN	NaN	NaN	0.646196	0.528259	0.607433	0.625246	0.649129	0.705438	0.676306	0.642489	0.601555	0.559923	0.526816	0.510948	0.515973	0.540119	0.57667	0.637575	0.70038	0.753089	0.80433	0.869352	0.92311	0.915062	0.904598	0.903328	0.882025	0.85562	0.895069	0.936063	0.95771	0.968471
		263	NaN	NaN	NaN	NaN	NaN	NaN	NaN	NaN	NaN	NaN	NaN	NaN	NaN	NaN	NaN	NaN	NaN	0.646196	0.5208	0.622215	0.635523	0.651471	0.706649	0.661732	0.61215	0.578454	0.550558	0.546492	0.548745	0.556645	0.581203	0.624264	0.664671	0.719591	0.782128	0.831339	0.869625	0.908297	0.928811	0.959431	0.97312	0.989031	0.999057	1.0214	1.02351	1.03413	1.03428
		264	1.29278	1.33296	1.40743	1.49286	1.60472	1.68027	1.84185	1.66232	1.45929	1.16442	0.888527	0.595737	0.595628	0.580259	0.602498	0.63209	0.598689	0.56667	0.538156	0.515814	0.510429	0.520185	0.540885	0.564633	0.58812	0.61141	0.641412	0.660587	0.694284	0.729376	0.751753	0.764485	0.806405	0.831473	0.843206	0.865011	0.88904	0.882909	0.838205	0.839458	0.838571	0.836374	0.84767	0.888289	0.890147	0.898251	0.905478
		265	NaN	NaN	NaN	NaN	NaN	NaN	NaN	1.37383	1.29449	1.3108	1.31385	1.36831	1.50462	1.38879	1.24167	1.03494	0.874198	0.652198	0.640101	0.6445	0.690053	0.639907	0.571677	0.516711	0.479519	0.457394	0.456832	0.466445	0.476847	0.493604	0.524518	0.557329	0.597293	0.645448	0.689998	0.705952	0.715971	0.736946	0.734279	0.748524	0.766645	0.780611	0.804717	0.827479	0.852854	0.913616	0.98792
		266	1.72273	1.71977	1.69985	1.6946	1.71484	1.71148	1.70242	1.69413	1.69836	1.66607	1.65405	1.51314	1.35291	1.17792	1.0236	0.846031	0.797183	0.754126	0.707095	0.646728	0.589985	0.543207	0.525107	0.536438	0.558372	0.583401	0.617803	0.671638	0.721293	0.776516	0.8308	0.881909	0.917929	0.973194	1.00646	1.03553	1.05219	1.08717	1.07938	1.12014	1.15059	1.16492	1.15651	1.15918	1.1525	1.19323	1.24605
		267	1.85208	1.86124	1.86772	1.86924	1.86692	1.86882	1.8469	1.82585	1.81605	1.80386	1.80794	1.82654	1.84745	1.6245	1.4185	1.20702	1.00282	0.794706	0.822546	0.822675	0.811735	0.780395	0.761105	0.742815	0.721554	0.733629	0.758884	0.795051	0.832508	0.899115	0.938035	0.979603	1.01068	1.03525	1.06124	1.11582	1.14291	1.17195	1.19427	1.19985	1.183	1.17475	1.16425	1.17493	1.20176	1.22426	1.25719
		268	2.03172	1.97969	1.95197	1.9353	1.89875	1.8775	1.8615	1.83691	1.81418	1.81919	1.59751	1.3885	1.18675	1.00098	0.806832	0.85842	0.910843	0.954856	0.961377	0.951496	0.934633	0.926168	0.916276	0.925582	0.943293	0.971992	1.0143	1.0555	1.10647	1.14666	1.18388	1.20896	1.23174	1.23199	1.23062	1.22591	1.23109	1.22578	1.18769	1.15064	1.10879	1.05941	1.03621	1.04984	1.06586	1.08551	1.1059
		269	1.80699	1.80855	1.81446	1.80077	1.80609	1.82666	1.83138	1.8544	1.66358	1.43925	1.24027	1.06546	0.868105	0.875296	0.870761	0.836762	0.800712	0.779197	0.770004	0.77691	0.812045	0.851761	0.901012	0.954802	1.01705	1.06746	1.10714	1.14036	1.17044	1.18874	1.22141	1.26736	1.30449	1.33762	1.38254	1.41931	1.43109	1.44937	1.41794	1.40269	1.37452	1.35865	1.36168	1.42134	1.45641	1.49329	1.51406
		270	1.53315	1.54852	1.53473	1.50926	1.51537	1.51906	1.34377	1.17326	1.00591	0.831426	0.595686	0.576181	0.588503	0.587384	0.56977	0.589201	0.611003	0.622557	0.651582	0.661788	0.666544	0.648483	0.62558	0.613624	0.624055	0.670322	0.71597	0.758495	0.778427	0.811788	0.83369	0.866233	0.897816	0.954881	0.995191	1.0323	1.06598	1.08295	1.09193	1.11241	1.14195	1.16005	1.19767	1.20951	1.21787	1.23271	1.24166
		271	1.53315	1.54852	1.53473	1.50926	1.51537	1.51906	1.34377	1.17326	1.00591	0.831426	0.656104	0.696714	0.738839	0.764824	0.753379	0.72999	0.674193	0.628631	0.60901	0.61674	0.637266	0.672485	0.707994	0.74833	0.780067	0.801381	0.82689	0.852589	0.868746	0.913349	0.969999	1.01477	1.08561	1.14756	1.19933	1.24952	1.30785	1.31681	1.31897	1.34421	1.32266	1.28707	1.30755	1.34681	1.34273	1.36697	1.40437
		272	1.67303	1.72318	1.74415	1.75799	1.77014	1.77974	1.78943	1.59098	1.37527	1.15123	0.964785	0.742089	0.768246	0.784554	0.802366	0.785519	0.767899	0.74914	0.730367	0.715894	0.694536	0.674473	0.661864	0.666582	0.665654	0.671625	0.688246	0.718824	0.760951	0.81409	0.862491	0.904178	0.936284	0.959601	0.975443	0.99319	1.01431	1.04782	1.04107	1.04605	1.04708	1.07123	1.08242	1.14821	1.19737	1.25883	1.29218
		273	1.67303	1.72318	1.74415	1.75799	1.77014	1.77974	1.78943	1.59098	1.37527	1.13312	0.93009	0.704776	0.700263	0.688386	0.694282	0.649218	0.59186	0.565052	0.556344	0.551371	0.567041	0.597532	0.629391	0.661803	0.696845	0.725874	0.758498	0.804782	0.8551	0.897153	0.940561	0.989779	1.02264	1.03769	1.05447	1.05766	1.04524	1.0382	1.0342	1.04616	1.06656	1.10963	1.16186	1.23631	1.30171	1.35424	1.37704
		274	1.64018	1.65164	1.67638	1.71147	1.75901	1.79865	1.7922	1.74745	1.71778	1.65719	1.62793	1.64119	1.71716	1.76729	1.73103	1.54366	1.34481	1.07791	0.87654	0.773776	0.775527	0.780441	0.814925	0.790994	0.770896	0.76425	0.765348	0.77926	0.796705	0.827033	0.858595	0.89589	0.924948	0.953253	0.975982	1.00847	1.02605	1.04534	1.07867	1.12111	1.13018	1.14414	1.18147	1.20615	1.22846	1.27482	1.30009
		275	1.50535	1.53309	1.58179	1.59125	1.59065	1.58727	1.59837	1.60607	1.58348	1.59771	1.62716	1.62291	1.58437	1.43901	1.23042	0.981814	0.802849	0.65283	0.673787	0.703801	0.728109	0.68928	0.643945	0.579604	0.532425	0.51553	0.528829	0.546117	0.559216	0.574729	0.596442	0.59835	0.589138	0.622774	0.675714	0.731533	0.814217	0.913057	0.945453	0.958237	0.958559	0.940625	0.924161	0.933471	0.963285	0.987671	1.03275
		276	1.44003	1.43255	1.43358	1.39906	1.38026	1.3479	1.31218	1.28552	1.31522	1.31792	1.33771	1.39607	1.26207	1.11639	0.897854	0.787825	0.61809	0.632298	0.617278	0.67088	0.608782	0.565309	0.530463	0.518019	0.502872	0.500806	0.520115	0.554975	0.579382	0.635146	0.703452	0.739082	0.754691	0.80378	0.834819	0.838001	0.868899	0.899117	0.894478	0.92581	0.961735	0.990672	1.03314	1.11178	1.17211	1.21145	1.25544
		277	1.44003	1.43255	1.43358	1.39906	1.38026	1.3479	1.31218	1.28552	1.31522	1.31792	1.33771	1.39607	1.26207	1.11639	0.916312	0.799931	0.612236	0.620623	0.607411	0.650006	0.594985	0.57241	0.550959	0.547754	0.549118	0.581046	0.623323	0.65928	0.686907	0.720989	0.745032	0.75349	0.780892	0.812935	0.835321	0.852716	0.873338	0.899779	0.909037	0.951258	0.995028	1.02124	1.02009	1.0619	1.09061	1.11374	1.14471
		278	1.56647	1.55213	1.55434	1.54132	1.52986	1.53568	1.56626	1.56664	1.59902	1.64152	1.65604	1.67914	1.61093	1.42301	1.24401	1.08276	0.882935	0.7984	0.792626	0.782871	0.752124	0.731141	0.697933	0.685599	0.688358	0.714768	0.747864	0.790689	0.845062	0.897668	0.938893	0.981637	1.01739	1.03604	1.04762	1.06249	1.07208	1.08322	1.0889	1.09749	1.09393	1.09285	1.10259	1.13782	1.18097	1.23278	1.28914
		279	1.50282	1.51755	1.54406	1.53822	1.56848	1.61472	1.65579	1.68399	1.51708	1.32402	1.11619	0.968214	0.796686	0.838578	0.859909	0.861693	0.814564	0.775535	0.742586	0.718105	0.709832	0.704987	0.709711	0.70972	0.716657	0.739939	0.731996	0.756696	0.792026	0.841828	0.875559	0.9433	0.987389	1.01666	1.04083	1.05946	1.0786	1.09795	1.08696	1.07301	1.07336	1.07136	1.07102	1.11807	1.16602	1.19021	1.22384
		280	NaN	NaN	1.51487	1.50581	1.48068	1.49931	1.46969	1.47887	1.48833	1.42268	1.35763	1.32912	1.35331	1.3869	1.28061	1.15093	0.96782	0.843927	0.703362	0.710627	0.724008	0.748813	0.68728	0.643405	0.611093	0.5889	0.583199	0.600454	0.627302	0.638099	0.660776	0.705987	0.740136	0.757719	0.80973	0.8598	0.902152	0.957172	0.978238	0.9829	0.991217	1.0083	1.04048	1.11601	1.18061	1.24845	1.28884
		281	NaN	NaN	NaN	2.2912	2.14693	2.21275	1.90963	1.64509	1.38813	1.09299	0.796422	0.816048	0.81849	0.83656	0.857615	0.861723	0.87202	0.893095	0.92923	0.946645	0.95947	0.988918	1.01063	0.980997	0.9699	0.995267	0.981821	0.996251	1.05722	1.13469	1.18748	1.27943	1.36035	1.40815	1.41401	1.41565	1.37174	1.31783	1.25743	1.20711	1.14465	1.14231	1.20087	1.27565	1.34165	1.42882	1.49479
		282	NaN	NaN	NaN	NaN	NaN	NaN	NaN	0.868221	0.665514	0.683591	0.674185	0.684264	0.690925	0.69539	0.627346	0.569129	0.547873	0.528545	0.513126	0.505768	0.500681	0.497702	0.498966	0.506937	0.522557	0.544521	0.586943	0.631965	0.67787	0.72177	0.763717	0.78385	0.797425	0.810686	0.829834	0.847398	0.894658	0.948211	0.963742	0.975462	1.0039	1.00834	1.02598	1.06917	1.10265	1.13425	1.15878
[truncated: 114 more columns]

## Sheet: ED Fig. 5a (MEKi)
Extended Data Fig. 5
Panel a
	MEKi
		Time since treatment (hrs)	-8	-7.8	-7.6	-7.4	-7.2	-7	-6.8	-6.6	-6.4	-6.2	-6	-5.8	-5.6	-5.4	-5.2	-5	-4.8	-4.6	-4.4	-4.2	-4	-3.8	-3.6	-3.4	-3.2	-3	-2.8	-2.6	-2.4	-2.2	-2	-1.8	-1.6	-1.4	-1.2	-1	-0.8	-0.6	-0.4	-0.2	1.06581e-14	0.2	0.4	0.6	0.8	1	1.2
	Cell #	1	1.74344	1.73527	1.70051	1.6389	1.58487	1.56007	1.53161	1.4887	1.5112	1.35963	1.2015	1.0556	0.944853	0.783095	0.762191	0.713277	0.656224	0.594596	0.542366	0.514855	0.502118	0.500395	0.498049	0.498961	0.50577	0.523035	0.540565	0.56304	0.586428	0.615982	0.646389	0.683678	0.721947	0.765041	0.799773	0.82137	0.839113	0.855347	0.839694	0.812862	0.797552	0.810527	0.816336	0.852922	0.903115	0.947575	0.952585
		2	1.47116	1.50179	1.52564	1.56815	1.61414	1.63692	1.66724	1.71131	1.73769	1.7587	1.79355	1.8006	1.79055	1.78468	1.79735	1.57402	1.37007	1.18733	0.995108	0.769697	0.757603	0.721084	0.672092	0.612249	0.566886	0.546944	0.549617	0.563384	0.584816	0.603592	0.625925	0.650319	0.678513	0.716397	0.775445	0.828451	0.874701	0.920443	0.91059	0.882837	0.858129	0.83617	0.802545	0.819544	0.834953	0.877479	0.930677
		3	1.47327	1.45445	1.42572	1.41532	1.41943	1.46007	1.56297	1.47257	1.36055	1.23712	1.05933	NaN	0.835825	0.79503	0.750615	0.718078	0.699922	0.688062	0.697137	0.713287	0.72275	0.740932	0.774446	0.814677	0.855768	0.899432	0.93925	0.975587	1.00559	1.03004	1.06143	1.11478	1.15217	1.19581	1.24576	1.29798	1.34573	1.40237	1.37116	1.31887	1.28382	1.23129	1.17032	1.18216	1.19334	1.16837	1.15812
		4	1.47327	1.45445	1.42572	1.41532	1.41943	1.46007	1.56297	1.47257	1.36055	1.23663	1.09297	0.929178	0.939982	0.929613	0.926695	0.917297	0.886864	0.85474	0.839023	0.818141	0.790216	0.778046	0.801808	0.82932	0.859368	0.885885	0.911914	0.939573	0.973524	1.01651	1.06912	1.12644	1.16395	1.19948	1.24103	1.25827	1.26435	1.29577	1.29091	1.27715	1.29705	1.31998	1.33567	1.39803	1.45254	1.49063	1.50297
		5	1.71304	1.77688	1.7601	1.73256	1.68609	1.67869	1.71376	1.76014	1.78506	1.85254	1.92813	1.89126	1.67988	1.49795	1.27788	1.02922	0.880863	0.883375	0.873081	0.872377	0.842264	0.793166	0.771101	0.776887	0.796629	0.848969	0.906817	0.965943	1.01696	1.06692	1.10754	1.1548	1.20569	1.26884	1.3074	1.33934	1.34955	1.3743	1.31482	1.27242	1.25906	1.27954	1.28543	1.37748	1.47078	1.52276	1.55428
		6	1.58833	1.58499	1.60767	1.65981	1.7083	1.75584	1.81212	1.79194	1.58571	1.39504	1.19127	0.984704	0.823982	0.814299	0.778329	0.732162	0.714757	0.717705	0.741302	0.787894	0.826029	0.846298	0.852075	0.874771	0.887901	0.919062	0.953629	0.988895	1.02239	1.05121	1.08651	1.10448	1.129	1.14457	1.17735	1.19465	1.22643	1.23853	1.18031	1.13832	1.11113	1.0881	1.07372	1.12709	1.162	1.16623	1.1844
		7	1.60198	1.61343	1.63096	1.62866	1.64396	1.63854	1.63417	1.6222	1.6075	1.60425	1.62326	1.44846	1.2833	1.10534	0.946996	0.774881	0.802497	0.798633	0.818884	0.797057	0.758875	0.71976	0.70187	0.695987	0.706235	0.74302	0.797683	0.853773	0.895636	0.945115	0.984085	1.02202	1.04764	1.07286	1.08537	1.10115	1.10567	1.13489	1.13218	1.12521	1.10942	1.10642	1.10012	1.12824	1.1729	1.207	1.22613
		8	1.34218	1.38508	1.39462	1.41369	1.42094	1.46186	1.45604	1.44047	1.49028	1.33116	1.17528	1.02168	0.90748	0.737447	0.785518	0.793229	0.801259	0.767843	0.740831	0.711427	0.704489	0.698112	0.702029	0.717333	0.748672	0.775991	0.810311	0.853618	0.904458	0.926776	0.940166	0.969615	0.996963	1.02287	1.08079	1.13416	1.17245	1.20235	1.17728	1.14163	1.13413	1.1375	1.08298	1.06094	1.05306	1.02275	0.998678
		9	1.34218	1.38508	1.39462	1.41369	1.42094	1.46186	1.45604	1.44047	1.49028	1.33116	1.17528	1.02168	0.898523	0.713651	0.749448	0.748913	0.743074	0.707969	0.681315	0.651534	0.623617	0.610577	0.617043	0.630719	0.661603	0.704538	0.751666	0.789541	0.834136	0.889448	0.961391	1.02503	1.07418	1.11433	1.13523	1.13766	1.13607	1.13086	1.10991	1.11902	1.11327	1.10895	1.11836	1.17703	1.23867	1.31006	1.38794
		10	1.59602	1.55722	1.52903	1.51035	1.47053	1.51233	1.54209	1.54822	1.57179	1.3606	1.1903	0.981748	0.856008	0.681032	0.696971	0.661111	0.683335	0.619351	0.581664	0.547894	0.526307	0.511464	0.508377	0.512703	0.527275	0.543243	0.572636	0.605899	0.630603	0.658574	0.700925	0.748609	0.781577	0.835993	0.882136	0.91038	0.908104	0.908198	0.88065	0.871084	0.8257	0.807814	0.812521	0.824425	0.85583	0.92436	0.972928
		11	1.60092	1.64641	1.74405	1.77228	1.74455	1.69817	1.67134	1.66125	1.67208	1.67274	1.46765	1.29109	1.06071	0.892124	0.733676	0.778509	0.79113	0.833055	0.804321	0.773212	0.738181	0.728591	0.738518	0.769879	0.826856	0.894271	0.953141	1.0146	1.06834	1.09932	1.12534	1.15626	1.17217	1.18085	1.18246	1.18756	1.21202	1.23256	1.18174	1.14381	1.1429	1.10945	1.09135	1.1387	1.18849	1.2102	1.25364
		12	1.31739	1.40316	1.49194	1.50846	1.55894	1.38204	1.21403	1.03481	0.894827	0.735787	0.762767	0.754817	0.732859	0.721309	0.68424	0.651269	0.628447	0.624862	0.64936	0.677759	0.706699	0.754725	0.784991	0.793933	0.823997	0.868172	0.879351	0.889812	0.897777	0.913617	0.929944	1.00865	1.08628	NaN	NaN	NaN	1.16086	1.22051	1.24836	1.24906	1.25459	1.25386	1.25458	1.24726	1.2205	1.20473	1.21776
		13	1.61568	1.60862	1.61266	1.66654	1.68289	1.68454	1.69452	1.76509	1.93613	1.73633	1.57074	1.40711	1.17716	0.837413	0.832097	0.805578	0.778516	0.730936	0.694458	0.696716	0.728349	0.810054	0.89955	0.996813	1.07894	1.11214	1.11906	1.11909	1.12547	1.17207	1.19176	1.2154	1.27452	1.32916	1.33372	1.396	1.43346	1.44359	1.32751	1.32953	1.34727	1.33906	1.29617	1.37972	1.37011	1.35344	1.3815
		14	NaN	NaN	1.46036	1.26926	1.28569	1.26528	1.26423	1.27823	1.31475	1.33994	1.36652	1.44935	1.48308	1.31718	1.12174	0.92102	0.715857	0.589506	0.6203	0.637633	0.657806	0.652964	0.606422	0.56563	0.559534	0.56792	0.584281	0.600186	0.617417	0.627329	0.625659	0.645113	0.675821	0.716255	0.770925	0.835008	0.878705	0.917475	0.921359	0.925022	0.925403	0.907969	0.911785	0.944544	0.954015	0.984056	1.03063
		15	NaN	NaN	NaN	NaN	NaN	NaN	NaN	NaN	1.89652	2.0018	1.75348	1.54523	1.25986	0.994902	0.753956	0.712983	0.672632	0.665179	0.632748	0.587428	0.563381	0.529734	0.506969	0.499526	0.502969	0.503617	0.509835	0.523686	0.541686	0.565384	0.605218	0.666487	0.727638	0.79221	0.863616	0.919084	0.952164	0.974798	0.933541	0.885957	0.859771	0.854577	0.848575	0.925144	0.98733	1.0317	1.08001
		16	NaN	NaN	NaN	NaN	NaN	NaN	NaN	NaN	NaN	0.797998	0.830361	0.816408	0.822414	0.806514	0.776437	0.755594	0.730464	0.707299	0.715174	0.743177	0.786146	0.831241	0.883174	0.940892	0.983942	1.0226	1.06112	1.08729	1.10899	1.14656	1.18831	1.23302	1.29517	1.34372	1.39981	1.46627	1.51875	1.55827	1.52085	1.46306	1.40652	1.36718	1.31211	1.30494	1.32529	1.37605	1.39172
		17	NaN	NaN	NaN	NaN	NaN	NaN	NaN	NaN	NaN	NaN	NaN	NaN	NaN	0.892961	NaN	0.934811	0.866447	0.834776	0.774938	0.733542	0.719913	0.721142	0.718908	0.722534	0.726949	0.732843	0.748973	0.787543	0.828227	0.870529	0.916495	0.960917	0.985602	1.01822	1.05216	1.09237	1.12146	1.15336	1.15917	1.1534	1.12206	1.10141	1.06985	1.04521	1.02539	1.03165	1.04628
		18	NaN	NaN	NaN	NaN	NaN	NaN	NaN	NaN	NaN	NaN	NaN	NaN	NaN	NaN	NaN	NaN	NaN	0.749449	0.817299	0.79665	0.793683	0.760976	0.716578	0.689968	0.681955	0.676027	0.694704	0.721253	0.762709	0.805504	0.872913	0.911103	0.950749	0.968372	0.991062	0.977174	0.994388	1.02241	1.00609	0.98206	0.968721	0.947302	0.913935	0.947695	1.00572	1.07376	1.137
		19	1.68919	1.68505	1.66	1.60637	1.57512	1.55536	1.61091	1.45607	1.3206	1.07966	0.935039	0.714248	0.710447	0.680156	0.731687	0.672899	0.636454	0.609823	0.612018	0.619323	0.641616	0.661276	0.700516	0.723198	0.758985	0.792761	0.839301	0.874174	0.918254	0.959577	0.980914	0.989792	0.995137	1.00599	1.02846	1.0789	1.14293	1.17864	1.16903	1.11475	1.03678	0.990566	0.992084	1.03917	1.12794	1.1946	1.19501
		20	1.28813	1.32272	1.33726	1.36891	1.4009	1.42578	1.41284	1.30245	1.18068	1.09708	0.973817	0.87661	0.885303	0.882791	0.876856	0.88114	0.877151	0.87745	0.8862	0.889365	0.905224	0.919833	0.909793	0.896738	0.890142	0.883243	0.875042	0.882432	0.896841	0.912644	0.911372	0.932288	0.971573	1.00476	1.02545	1.05671	1.07383	1.09274	1.06935	1.0238	1.02198	1.01735	0.98742	1.01333	1.07665	1.11007	1.1538
		21	1.78507	1.78434	1.79262	1.79297	1.76315	1.75741	1.73369	1.7145	1.71364	1.73424	1.73896	1.78816	1.83852	1.65831	1.47302	1.25511	1.01165	0.808235	0.820122	0.80689	0.80928	0.803717	0.757993	0.736638	0.727206	0.724959	0.728328	0.736138	0.757264	0.783395	0.818333	0.8498	0.880439	0.91469	0.929685	0.938837	0.966206	0.990661	0.978797	0.99121	0.997516	0.971894	0.945492	0.952296	0.949796	0.955014	0.988038
		22	1.56459	1.50803	1.51436	1.53272	1.54658	1.4299	1.2797	1.12675	0.970202	0.819265	0.794894	0.779742	0.746339	0.707755	0.659801	0.610073	0.596708	0.602137	0.616782	0.635959	0.675191	0.712665	0.745399	0.784237	0.844113	0.88644	0.928077	0.983784	1.03017	1.08912	1.13914	1.15129	1.14215	1.14547	1.10662	1.08705	1.08002	1.0735	1.0052	0.945223	0.902269	0.903272	0.918934	0.985966	1.03397	1.0893	1.10002
		23	1.61312	1.61359	1.60675	1.65532	1.66836	1.52914	1.37147	1.21269	1.01754	0.858397	0.856828	0.860797	0.85616	0.834114	0.81959	0.814714	0.796361	0.794952	0.796981	0.803365	0.800455	0.797273	0.798827	0.807847	0.821486	0.854405	0.91159	0.983154	1.06019	1.12379	1.17812	1.2409	1.27228	1.2744	1.29037	1.30647	1.30588	1.31483	1.2738	1.23863	1.23516	1.23678	1.24423	1.30357	1.32864	1.34716	1.34856
		24	1.5776	1.55015	1.55939	1.60445	1.61987	1.64544	1.71196	1.75332	1.79623	1.59775	1.40722	1.19962	1.01015	0.77077	0.755378	0.713503	0.639664	0.565976	0.508405	0.474962	0.46837	0.481407	0.504381	0.532719	0.563448	0.604534	0.650193	0.695211	0.740179	0.781728	0.797497	0.806738	0.821026	0.850223	0.874218	0.917268	0.968564	1.0115	0.992544	0.980637	0.995908	0.98609	0.979593	1.0273	1.06926	1.08409	1.11299
		25	1.63172	1.66858	1.63651	1.60017	1.56296	1.53353	1.49298	1.5216	1.53344	1.5217	1.54807	1.59938	1.64787	1.51061	1.36603	1.1686	0.96627	0.768599	0.757707	0.73783	0.718266	0.669752	0.609775	0.561081	0.541936	0.535606	0.5463	0.55398	0.565218	0.584507	0.607418	0.640778	0.687081	0.746819	0.792828	0.858952	0.906045	0.94887	0.939041	0.945742	0.945373	0.949389	0.94836	0.98271	0.987399	0.993144	0.980585
		26	1.48172	1.45271	1.42545	1.42849	1.49033	1.54169	1.59672	1.62217	1.66805	1.62345	1.44759	1.29362	1.11725	0.965073	0.870657	0.869413	0.841676	0.84253	0.791033	0.760038	0.753202	0.752223	0.750546	0.750194	0.74794	0.751736	0.773138	0.809132	0.850318	0.897434	0.944188	0.97634	1.00331	1.03595	1.06593	1.10191	1.13308	1.15632	1.15751	1.15201	1.12406	1.10261	1.07313	1.04671	1.02031	1.02063	1.03046
		27	1.48172	1.45271	1.42545	1.42849	1.49033	1.54169	1.59672	1.62217	1.66805	1.62345	1.44759	1.29362	1.13294	0.959536	0.861359	0.856819	0.823216	0.802316	0.765063	0.734985	0.726519	0.733548	0.74349	0.767649	0.782565	0.804697	0.823199	0.833283	0.848733	0.867534	0.881824	0.905852	0.94351	0.97453	1.01519	1.05084	1.08149	1.10383	1.08376	1.05514	1.0217	1.00541	0.988235	0.992146	0.994347	1.01766	1.01999
		28	1.53684	1.56661	1.58445	1.62969	1.68048	1.74216	1.78284	1.79983	1.77924	1.77518	1.77398	1.77276	1.78586	1.81725	1.61595	1.40102	1.15644	0.962679	0.753487	0.766762	0.767463	0.768471	0.728084	0.692272	0.671268	0.659946	0.681822	0.713814	0.751841	0.784549	0.834364	0.880767	0.925494	0.966645	1.00488	1.01926	1.0311	1.0471	1.01258	0.976437	0.936402	0.92284	0.896143	0.907637	0.942516	0.993346	0.996841
		29	1.61548	1.63023	1.63026	1.63802	1.6327	1.60775	1.59709	1.61548	1.67731	1.75183	1.82026	1.61144	1.42109	1.17855	0.945405	0.740557	0.783746	0.772402	0.77569	0.76238	0.70491	0.659194	0.650944	0.649722	0.640785	0.643789	0.673217	0.700075	0.7275	0.772668	0.819504	0.846676	0.864193	0.888061	0.910561	0.938061	0.992187	1.03932	1.01816	1.00959	1.00946	0.982426	0.992379	1.05816	1.09276	1.12373	1.17058
		30	1.61548	1.63023	1.63026	1.63802	1.6327	1.60775	1.59709	1.61548	1.67731	1.75183	1.82026	1.61144	1.42109	1.17855	0.932692	0.734383	0.791829	0.804	0.811798	0.815154	0.758772	0.709041	0.672648	0.657925	0.655015	0.654177	0.655353	0.66228	0.668891	0.69091	0.715062	0.756434	0.798291	0.824496	0.838269	0.896495	0.941371	0.985885	1.02519	1.08135	1.1024	1.13635	1.17574	1.21504	1.2281	1.22158	1.1975
		31	1.60518	1.61298	1.6704	1.71424	1.71506	1.72921	1.77056	1.54445	1.36107	1.20628	0.996054	0.801788	0.82672	0.819738	0.788272	0.789656	0.735988	0.696521	0.668288	0.663816	0.683513	0.714279	0.74796	0.778396	0.815738	0.839571	0.879648	0.90549	0.945102	0.985462	1.04674	1.09614	1.17481	1.24277	1.31004	1.35951	1.4116	1.44074	1.41063	1.40155	1.41803	1.44239	1.47448	1.56292	1.62118	1.65864	1.69375
		32	1.74887	1.79821	1.81887	1.76484	1.70172	1.63877	1.56054	1.50893	1.51171	1.52311	1.52078	1.55789	1.44078	1.26082	1.05322	0.86207	0.621152	0.561079	0.607844	0.646723	0.664019	0.702722	0.695347	0.64801	0.624325	0.637684	0.672315	0.708718	0.757534	0.805553	0.851439	0.892474	0.921416	0.956441	0.979344	0.995116	1.00467	1.05844	1.06918	1.07976	1.09276	1.13301	1.17074	1.22138	1.28197	1.327	1.32792
		33	1.67518	1.71926	1.67975	1.71998	1.79864	1.88374	1.90574	2.00701	1.97913	1.74752	1.48067	1.28128	1.0818	0.92896	0.936865	0.923761	0.890467	0.846063	0.809032	0.778686	0.766233	0.752156	0.767594	0.787226	0.829803	0.881397	0.939739	0.977908	1.02549	1.06956	1.11894	1.17989	1.23858	1.27484	1.30421	1.35232	1.3732	1.41225	1.38324	1.36085	1.3163	1.29336	1.23525	1.24945	1.25045	1.23337	1.19171
		34	1.51947	1.53145	1.50476	1.50815	1.49635	1.4993	1.53212	1.39026	1.22742	1.1133	0.966287	0.762344	0.733637	0.721344	0.660661	0.60894	0.565465	0.556855	0.561559	0.575513	0.607595	0.648689	0.698828	0.734034	0.782761	0.858091	0.92031	0.962473	1.00703	1.02767	1.00833	0.986973	0.990766	1.00322	1.02689	1.04133	1.08752	1.08599	1.01438	0.948157	0.966141	1.03431	1.12669	1.25203	1.34455	1.35531	1.30117
		35	1.64395	1.63907	1.62906	1.66599	1.69524	1.49962	1.30484	1.09061	0.907397	0.729253	0.737858	0.735301	0.742869	0.678462	0.617474	0.571182	0.560654	0.569916	0.583068	0.617034	0.663236	0.697611	0.732405	0.766178	0.795752	0.822301	0.847236	0.874909	0.911019	0.948182	0.985255	1.02769	1.07518	1.10741	1.11656	1.12349	1.13172	1.14188	1.11637	1.06967	1.03598	1.01517	0.987187	0.974841	1.01444	1.04062	1.06112
		36	NaN	NaN	NaN	NaN	NaN	NaN	NaN	NaN	NaN	0.541418	0.503481	0.594204	0.604316	0.604294	0.599036	0.55181	0.524055	0.532186	0.563723	0.61276	0.650843	0.674686	0.69258	0.695008	0.721466	0.753688	0.769156	0.785426	0.810592	0.820116	0.826465	0.827249	0.835564	0.846372	0.85975	0.862142	0.883129	0.891552	0.876579	0.875597	0.889743	0.896137	0.915069	0.949576	0.981189	1.00488	1.04133
		37	NaN	NaN	NaN	NaN	NaN	NaN	NaN	NaN	NaN	0.541418	0.634142	0.68571	0.710155	0.728381	0.687263	0.641764	0.625828	0.6134	0.61	0.599562	0.600139	0.599512	0.590891	0.599787	0.608786	0.607794	0.608326	0.629972	0.628462	0.668223	0.727998	0.830653	0.913836	1.00792	1.07039	1.10783	1.10664	1.11141	1.04612	1.03373	1.0399	1.06292	1.0778	1.13032	1.10125	1.08212	1.00153
		38	NaN	NaN	NaN	NaN	NaN	NaN	NaN	NaN	NaN	NaN	NaN	NaN	NaN	NaN	NaN	1.80037	1.47521	1.18337	0.987066	0.747915	0.765005	0.741175	0.723524	0.669816	0.63112	0.597359	0.579674	0.580613	0.603673	0.635175	0.675964	0.720548	0.764604	0.810449	0.837588	0.863988	0.88475	0.904652	0.886265	0.902606	0.922034	0.930909	0.939277	0.98211	1.00224	1.01026	1.03254
		39	NaN	NaN	NaN	NaN	NaN	NaN	NaN	NaN	NaN	NaN	NaN	NaN	NaN	NaN	NaN	NaN	NaN	1.80341	1.03709	0.863894	0.648702	0.657468	0.677101	0.714053	0.670908	0.633869	0.60475	0.578282	0.568697	0.584363	0.610808	0.636343	0.667449	0.709304	0.749128	0.780424	0.812798	0.840431	0.84006	0.838008	0.856392	0.87579	0.891003	0.936034	0.988254	1.02459	1.05475
		40	1.79137	1.81893	1.86776	1.96444	1.99223	1.94966	1.86077	1.78975	1.52148	1.28493	1.04227	0.910735	0.740363	0.744598	0.71954	0.732402	0.687875	0.647647	0.625174	0.617131	0.617642	0.639213	0.67731	0.72207	0.781821	0.855305	0.912278	0.967995	1.02723	1.07246	1.09177	1.10543	1.10542	1.08593	1.08364	1.09949	1.12837	1.16581	1.18027	1.18179	1.16633	1.17906	1.22224	1.32445	1.38734	1.45529	1.48889
		41	1.61793	1.61808	1.66755	1.70952	1.70357	1.71707	1.75698	1.53854	1.35757	1.20701	1.00559	0.813806	0.838801	0.829566	0.798691	0.788449	0.733333	0.694656	0.668453	0.664151	0.68504	0.716929	0.748849	0.779143	0.811409	0.8356	0.872856	0.901183	0.940569	0.983309	1.0463	1.09521	1.17333	1.23959	1.30752	1.35334	1.40997	1.43564	1.40926	1.40404	1.42061	1.4412	1.48554	1.57114	1.63215	1.67596	1.71021
		42	1.56919	1.56599	1.55647	1.53284	1.52269	1.50708	1.51766	1.53448	1.56146	1.6229	1.67719	1.72401	1.7664	1.76472	1.5378	1.35176	1.17315	0.941236	0.786832	0.813131	0.830858	0.809743	0.831248	0.808828	0.779161	0.721674	0.691004	0.661704	0.634664	0.624402	0.629153	0.654761	0.694929	0.737974	0.774226	0.817464	0.850788	0.887473	0.888613	0.887575	0.871999	0.852987	0.813821	0.82477	0.854882	0.891042	0.933596
		43	1.65464	1.68825	1.69917	1.67003	1.65871	1.66812	1.68268	1.69081	1.69688	1.68846	1.64308	1.60081	1.62888	1.43809	1.28215	1.15548	1.02685	0.821446	0.850001	0.850363	0.836653	0.787438	0.757928	0.727088	0.703236	0.702527	0.718386	0.744964	0.780757	0.831294	0.887081	0.946133	1.00068	1.04234	1.08697	1.12412	1.14923	1.17136	1.15087	1.10643	1.05479	1.03015	1.00681	1.04997	1.12293	1.2133	1.27548
		44	1.77871	1.84951	1.91735	1.92242	1.86141	1.77759	1.62904	1.54983	1.38944	1.24799	1.09091	1.03783	0.919214	NaN	0.93312	0.954013	0.965835	0.900751	0.855198	0.808632	0.787477	0.788514	0.832674	0.869188	0.907687	0.943413	0.993899	1.02585	1.06908	1.09752	1.12422	1.10082	1.09947	1.09636	1.11369	1.14337	1.20149	1.23358	1.22474	1.19566	1.16653	1.12252	1.08329	1.06351	1.05336	1.02567	0.989375
		45	1.69657	1.76437	1.83716	1.88628	1.91112	1.95189	1.96696	1.96997	1.97908	2.00749	2.03579	2.06561	1.85798	1.63203	1.36726	1.08043	0.803212	0.767655	0.749933	0.73681	0.735791	0.713673	0.69434	0.690413	0.71282	0.741308	0.784209	0.826767	0.878748	0.921609	0.951394	0.979205	0.981292	0.962053	0.968075	0.990584	1.03208	1.10683	1.11394	1.09482	1.05437	1.01667	0.966948	1.01031	1.04369	1.09993	1.13709
		46	1.53475	1.53906	1.54784	1.54903	1.57433	1.42373	1.26481	1.09904	0.90582	0.724838	0.739444	0.747587	0.746563	0.756889	0.732079	0.70665	0.703833	0.726921	0.777126	0.832945	0.88167	0.926057	0.971	0.993846	1.01961	1.05097	1.08923	1.1017	1.13	1.13621	1.15074	1.18024	1.23536	1.27562	1.30905	1.34945	1.37568	1.39493	1.35907	1.34023	1.30836	1.23035	1.15924	1.13659	1.16362	1.1995	1.26323
		47	1.7772	1.79576	1.81085	1.80447	1.8071	1.78348	1.79186	1.77815	1.77432	1.75337	1.74735	1.73321	1.73231	1.73122	1.53635	1.36322	1.18554	1.01599	0.843033	0.878484	0.883072	0.884163	0.869422	0.845903	0.816901	0.789818	0.771807	0.755451	0.76999	0.7982	0.846117	0.91031	0.975004	1.02607	1.07912	1.12673	1.16739	1.20274	1.18861	1.15223	1.13632	1.0988	1.09071	1.10308	1.1009	1.07176	1.05704
		48	1.7772	1.79576	1.81085	1.80447	1.8071	1.78348	1.79186	1.77815	1.77432	1.75337	1.74735	1.73321	1.73231	1.73122	1.53635	1.36322	1.18554	1.0083	0.829098	0.838252	0.810673	0.77407	0.732412	0.687276	0.651176	0.628936	0.633113	0.630889	0.642188	0.659051	0.67538	0.681123	0.703116	0.715899	0.733517	0.778888	0.837511	0.896252	0.916413	0.940399	0.950783	0.977028	1.00395	1.05536	1.08846	1.11377	1.12448
		49	1.46206	1.52695	1.56425	1.59083	1.57452	1.52688	1.50249	1.47092	1.46765	1.46361	1.49177	1.49027	1.53518	1.52323	1.52716	1.35985	1.20907	0.940592	0.773289	0.628748	0.638424	0.625057	0.675907	0.645487	0.600092	0.567586	0.552595	0.555732	0.568654	0.592054	0.613971	0.633373	0.662091	0.686945	0.717854	0.754781	0.793239	0.831603	0.872043	0.884128	0.918512	0.949894	0.954249	0.950785	0.96108	0.955887	0.949397
		50	1.46206	1.52695	1.56425	1.59083	1.57452	1.52688	1.50249	1.47092	1.46765	1.46361	1.49177	1.49027	1.53518	1.52323	1.52716	1.35985	1.20907	0.948353	0.806334	0.663164	0.663878	0.642991	0.687762	0.638346	0.597616	0.57918	0.577265	0.590203	0.618695	0.655694	0.694292	0.731409	0.755621	0.770198	0.784805	0.804496	0.821754	0.855257	0.862658	0.864583	0.868517	0.898712	0.919098	0.967347	1.02603	1.081	1.11275
		51	1.53272	1.57121	1.56531	1.55781	1.59662	1.61885	1.6563	1.69088	1.55478	1.40596	1.23559	1.03889	0.835419	NaN	NaN	0.802455	0.759673	0.741077	0.708911	0.695229	0.691561	0.690732	0.692884	0.702832	0.715255	0.733838	0.75543	0.785585	0.80013	0.812896	0.838837	0.871779	0.907787	0.962825	1.02258	1.07722	1.13577	1.19062	1.17046	1.15882	1.16018	1.14039	1.12299	1.17929	1.21576	1.21893	1.23996
		52	1.69986	1.71607	1.71524	1.70779	1.73429	1.7502	1.76504	1.77909	1.79754	1.7739	1.78313	1.75792	1.74746	1.81482	1.66649	1.47661	1.31567	1.157	0.933815	0.928051	0.91495	0.892985	0.840091	0.791396	0.765203	0.768385	0.780074	0.80899	0.835176	0.872481	0.902132	0.941367	0.978044	1.02352	1.0587	1.10065	1.13971	1.18203	1.13525	1.11027	1.08262	1.06295	1.03522	1.10212	1.13047	1.13485	1.12153
		53	1.56772	1.54757	1.49327	1.49495	1.51183	1.53784	1.5921	1.46852	1.24719	1.00022	0.763717	0.581067	0.568504	0.555135	0.550344	0.577489	0.516767	0.473028	0.466828	0.469781	0.478773	0.516273	0.553384	0.599828	0.652593	0.713004	0.761529	0.795815	0.823057	0.853324	0.872442	0.893396	0.960838	1.02625	1.08568	1.15504	1.21289	1.22639	1.16162	1.1147	1.05755	1.05309	1.03485	1.06476	1.06312	1.09348	1.06716
		54	1.54612	1.51152	1.50209	1.55246	1.60313	1.67194	1.67646	1.71825	1.64325	1.61228	1.55966	1.56021	1.58003	1.62051	1.66532	1.7397	1.56595	1.36609	1.14196	0.934607	0.67849	0.681164	0.679114	0.710944	0.658295	0.61635	0.588454	0.561012	0.551268	0.572313	0.601179	0.629344	0.660071	0.704667	0.745779	0.775244	0.805	0.83624	0.834389	0.831788	0.852311	0.874808	0.891739	0.940367	0.996928	1.0333	1.06409
		55	1.54612	1.51152	1.50209	1.55246	1.60313	1.67194	1.67646	1.71825	1.64325	1.61228	1.55966	1.56021	1.58003	1.62051	1.66532	1.7397	1.56595	1.36609	1.11947	0.880989	0.618341	0.607898	0.583584	0.619322	0.594807	0.546334	0.497307	0.464206	0.463813	0.485182	0.53182	0.610085	0.686956	0.753841	0.812932	0.857622	0.886058	0.91814	0.907376	0.903912	0.893485	0.902249	0.907388	0.948328	0.997947	1.05481	1.09432
		56	1.576	1.60118	1.59261	1.56662	1.54443	1.50238	1.48154	1.48199	1.50405	1.53713	1.58565	1.43897	1.28861	1.12811	0.992685	0.856592	NaN	0.871205	0.877918	0.872506	0.81404	0.752523	0.706218	0.6747	0.654481	0.646903	0.639188	0.642215	0.651114	0.660721	0.672884	0.71534	0.762061	0.81729	0.87367	0.926729	0.96647	1.00518	1.00766	1.01055	1.03584	1.04063	1.03073	1.06262	1.10158	1.10552	1.11524
		57	1.576	1.60118	1.59261	1.56662	1.54443	1.50238	1.48154	1.48199	1.50405	1.53713	1.58565	1.43897	1.28861	1.10459	0.931012	0.798018	0.831757	0.870751	0.912422	0.915551	0.857081	0.785548	0.710688	0.655934	0.618397	0.600401	0.613637	0.645059	0.687177	0.731904	0.788767	0.824531	0.881456	0.933577	0.979908	1.02999	1.1348	1.19257	1.23328	1.27373	1.31468	1.29422	1.26853	1.24718	1.21273	1.16261	1.12597
		58	1.52592	1.52091	1.4759	1.44551	1.47258	1.49016	1.49273	1.49117	1.49559	1.5076	1.53011	1.65777	1.5494	1.40489	1.20761	1.01297	0.730772	0.739324	0.743347	0.754208	0.759001	0.743946	0.706506	0.686762	0.663296	0.630357	0.620717	0.623123	0.634235	0.66561	0.72013	0.772273	0.819417	0.860419	0.899141	0.94012	0.982526	1.02532	1.02839	1.00219	0.967333	0.905035	0.859182	0.852902	0.884363	0.908782	0.946973
		59	1.52592	1.52091	1.4759	1.44551	1.47258	1.49016	1.49273	1.49117	1.49559	1.5076	1.53011	1.65777	1.5494	1.40489	1.20761	0.986439	0.710256	0.710906	0.707607	0.707638	0.727503	0.683225	0.623858	0.582378	0.555492	0.529227	0.520898	0.529106	0.5353	0.530725	0.538193	0.572598	0.625906	0.689091	0.774664	0.860308	0.92226	0.969892	0.973111	0.937585	0.911113	0.881028	0.833901	0.836871	0.859371	0.87769	0.898673
		60	1.37549	1.45871	1.62526	1.69204	1.76579	1.82052	1.79197	1.71622	1.54562	1.36089	1.17182	0.999837	0.909654	0.900209	0.885945	0.826021	0.742377	0.684443	0.640366	0.610671	0.597128	0.591874	0.589808	0.593267	0.596403	0.604365	0.612103	0.61809	0.625003	0.636447	0.651061	0.656503	0.656022	0.646379	0.641375	0.637822	0.657722	0.691641	0.706245	0.727945	0.764245	0.796379	0.818937	0.871166	0.912486	0.943059	0.969775
		61	NaN	NaN	NaN	NaN	NaN	NaN	NaN	NaN	2.18625	1.25737	1.08498	0.818727	0.846513	0.831543	0.795887	0.77262	0.73493	0.705027	NaN	0.703646	0.733079	0.777257	0.828564	0.89168	0.931289	0.94592	0.947032	0.971209	0.980014	1.00767	1.05847	1.1106	1.13486	1.16132	1.19937	1.23453	1.25811	1.28794	1.27801	1.24686	1.25234	1.2541	1.25351	1.2818	1.29454	1.24989	1.26375
		62	NaN	NaN	NaN	NaN	NaN	NaN	NaN	NaN	2.18625	1.25737	1.10454	0.847523	0.862561	0.848114	0.816205	0.775584	0.723332	0.696796	0.66932	0.661511	0.661776	0.671178	0.68025	0.703088	0.743607	0.797193	0.872768	0.944564	1.01807	1.0728	1.12081	1.16241	1.21962	1.25589	1.2999	1.32841	1.34698	1.35516	1.31836	1.26667	1.26254	1.2592	1.27363	1.3427	1.40611	1.43996	1.47988
		63	NaN	NaN	NaN	NaN	NaN	NaN	NaN	NaN	0.626084	0.609608	0.556531	0.569229	0.553251	0.565328	0.619753	0.563696	0.517267	0.483134	0.464113	0.459324	0.460979	0.474314	0.49374	0.51899	0.558195	0.606089	0.64568	0.692807	0.739705	0.76022	0.780537	0.803437	0.802259	0.804832	0.828643	0.851217	0.88627	0.930006	0.911244	0.960054	0.986114	0.993694	0.992255	1.05008	1.05442	1.06034	1.07184
		64	NaN	NaN	NaN	NaN	NaN	NaN	NaN	NaN	1.58807	1.5873	1.63507	1.68728	1.7063	1.70359	1.54916	1.31354	1.07104	0.867287	0.652143	0.624034	0.620215	0.628761	0.6132	0.620618	0.610817	0.572243	0.545842	0.540987	0.547152	0.554944	0.580744	0.612431	0.648725	0.694768	0.756022	0.805271	0.845273	0.888704	0.886811	0.878954	0.876359	0.860926	0.831816	0.849718	0.867648	0.883438	0.908395
		65	NaN	NaN	NaN	NaN	NaN	NaN	NaN	NaN	NaN	0.567886	0.712609	0.716148	0.720853	0.681191	0.631758	0.5875	0.575758	0.584318	0.606017	0.631577	0.669277	0.696875	0.729187	0.768656	0.814126	0.853519	0.897001	0.938151	0.96863	0.976617	0.987264	1.00222	1.01008	1.01875	1.0368	1.05414	1.06684	1.08139	1.06026	1.03213	0.990658	0.958478	0.92548	0.920477	0.945129	0.985422	1.03165
		66	NaN	NaN	NaN	NaN	NaN	NaN	NaN	NaN	NaN	NaN	0.747262	0.77248	0.781362	0.778405	0.764016	0.741228	0.723859	0.696091	0.685799	0.692696	0.717423	0.74806	0.788354	0.832789	0.870378	0.90983	0.948207	0.994604	1.01876	1.06071	1.08936	1.12463	1.15365	1.18867	1.2021	1.22506	1.23961	1.24689	1.21483	1.18754	1.13687	1.11594	1.1012	1.16443	1.25533	1.34649	1.4135
		67	NaN	NaN	NaN	NaN	NaN	NaN	NaN	NaN	NaN	NaN	NaN	NaN	0.811574	0.858594	0.809662	0.771578	0.705439	0.646893	0.607442	0.581945	0.57169	0.56966	0.587767	0.601159	0.632157	0.672593	0.720691	0.763563	0.804893	0.83918	0.87239	0.919956	0.986036	1.06496	1.13542	1.21124	1.26342	1.28828	1.26026	1.23447	1.18617	1.1467	1.10975	1.11674	1.14051	1.17275	1.2111
		68	NaN	NaN	NaN	NaN	NaN	NaN	NaN	NaN	NaN	NaN	NaN	NaN	0.811574	0.87986	0.84044	0.819011	0.761085	0.706538	0.666493	0.64242	0.628503	0.631566	0.648666	0.679259	0.713256	0.771657	0.819167	0.887927	0.942158	0.988585	1.02271	1.06749	1.10516	1.16716	1.23196	1.28155	1.33361	1.3751	1.34512	1.32158	1.29816	1.25847	1.21875	1.22581	1.22926	1.2313	1.23083
		69	NaN	NaN	NaN	NaN	NaN	NaN	NaN	NaN	NaN	NaN	NaN	NaN	NaN	NaN	0.875551	0.833937	0.835258	0.80607	0.753571	0.721426	0.674298	0.638284	0.625475	0.650499	0.67733	0.693733	0.731516	0.787621	0.848288	0.919747	1.00573	1.0776	1.1333	1.18269	1.23782	1.29768	1.32356	1.33904	1.30607	1.19095	1.10771	1.06406	1.04342	1.04425	1.10961	1.12885	1.15932
		70	NaN	NaN	NaN	NaN	NaN	NaN	NaN	NaN	NaN	NaN	NaN	NaN	NaN	NaN	0.87506	0.918499	0.883693	0.858922	0.801274	0.760181	0.720627	0.704696	0.689291	0.687953	0.690047	0.69239	0.692984	0.704204	0.718414	0.726853	0.736164	0.741496	0.74128	0.742793	0.749727	0.76782	0.780498	0.802352	0.79589	0.81121	0.825518	0.836908	0.859042	0.904005	0.921856	0.943272	0.971933
		71	1.73975	1.76508	1.78168	1.78449	1.80491	1.80926	1.82732	1.85041	1.88119	1.90125	1.92529	1.94811	1.98878	2.05213	1.83517	1.61876	1.38435	1.14591	0.897085	0.918184	0.904537	0.889045	0.863601	0.820648	0.793169	0.791759	0.807642	0.831692	0.862259	0.908063	0.950999	0.992343	1.03601	1.09614	1.13761	1.18918	1.2378	1.28594	1.2458	1.26005	1.27275	1.28914	1.3096	1.4069	1.45643	1.50505	1.5645
		72	1.76472	1.72718	1.6828	1.67014	1.69808	1.77424	1.796	1.76687	1.75947	1.74837	1.72522	1.80662	1.98311	1.80822	1.64068	1.44284	1.21322	0.937448	0.959986	0.944703	0.936852	0.876944	0.813863	0.748897	0.71547	0.707809	0.717161	0.745782	0.789995	0.846154	0.89589	0.953804	1.00815	1.07154	1.11776	1.16294	1.19575	1.21623	1.22408	1.23326	1.2695	1.32222	1.36533	1.40745	1.44031	1.43145	1.40389
		73	1.76472	1.72718	1.6828	1.67014	1.69808	1.77424	1.796	1.76687	1.75947	1.74837	1.72522	1.80662	1.98311	1.80822	1.64068	1.44284	1.16546	0.879378	0.887269	0.857271	0.838267	0.826517	0.777783	0.742237	0.736095	0.743095	0.749	0.762241	0.779209	0.802265	0.835836	0.888949	0.93553	0.975801	1.01546	1.0622	1.10374	1.16127	1.17966	1.19212	1.20329	1.21378	1.22	1.26331	1.29211	1.30851	1.3148
		74	1.71275	1.76389	1.78712	1.81355	1.82528	1.83345	1.81194	1.80662	1.7774	1.76656	1.7272	1.7489	1.54018	1.37078	1.1585	1.00138	0.77988	0.791621	0.755154	0.717382	0.646851	0.596766	0.558716	0.543469	0.562667	0.599741	0.639789	0.684381	0.731231	0.777551	0.820679	0.87204	0.923392	0.978167	1.03917	1.07266	1.0923	1.09577	1.04339	0.997489	0.970178	0.947856	0.94457	1.0138	1.08389	1.17172	1.2725
		75	1.57181	1.55111	1.55018	1.51867	1.56396	1.59823	1.63001	1.66458	1.72889	1.74306	1.75738	1.76227	1.7424	1.5012	1.30405	1.0914	0.918893	0.747849	0.766294	0.719604	0.687288	0.618138	0.567659	0.534003	0.531232	0.54868	0.576287	0.595606	0.619347	0.645303	0.689177	0.75971	0.854572	0.94266	1.00975	1.03906	1.04854	1.03533	0.981041	0.946961	0.963012	0.969671	0.981964	1.04189	1.08643	1.10203	1.14979
		76	1.62585	1.70194	1.73741	1.70988	1.72777	1.73593	1.7168	1.72113	1.75069	1.72707	1.66815	1.65539	1.61773	1.61912	1.46245	1.28523	1.0718	0.919655	0.751549	0.693329	0.668659	0.671098	0.617009	0.560731	0.542035	0.552758	0.574984	0.594416	0.619429	0.651629	0.693347	0.747517	0.809886	0.875888	0.923031	0.956433	0.972746	1.01367	1.02092	1.03656	1.03032	1.02431	1.01177	1.01513	1.02706	1.02884	1.05638
		77	1.62585	1.70194	1.73741	1.70988	1.72777	1.73593	1.7168	1.72113	1.75069	1.72707	1.66815	1.65539	1.61773	1.61912	1.46245	1.28523	1.0718	0.922155	0.74171	0.691328	0.684961	0.70406	0.663999	0.631659	0.603004	0.58758	0.580006	0.585509	0.599359	0.629473	0.663594	0.703069	0.739778	0.779533	0.812226	0.838375	0.874373	0.925439	0.924657	0.929925	0.936458	0.929766	0.90853	0.926196	0.936914	0.94312	0.947523
		78	1.74212	1.76231	1.7631	1.56259	1.36478	1.18403	0.990143	0.797477	0.81158	0.799286	0.786642	0.768099	0.747995	0.68441	0.650305	0.626608	0.609833	0.623406	0.650092	0.675483	0.705485	0.749681	0.781361	0.812727	0.849809	0.885042	0.920989	0.942244	0.941788	0.937582	0.942682	0.949615	0.977209	1.03381	1.06105	1.09186	1.11563	1.15038	1.11952	1.106	1.07475	1.06556	1.05543	1.09622	1.12086	1.15154	1.1655
		79	1.67335	1.69734	1.71986	1.71593	1.71174	1.69349	1.67571	1.68097	1.66759	1.68574	1.71217	1.75934	1.79372	1.83119	1.85266	1.63292	1.42189	1.17786	0.979182	0.76352	0.772159	0.760995	0.772341	0.734857	0.689923	0.656659	0.630348	0.615186	0.59843	0.60705	0.624005	0.651043	0.679956	0.715878	0.73872	0.762169	0.781022	0.810506	0.805669	0.819291	0.83111	0.845226	0.838424	0.86271	0.861179	0.867782	0.873019
		80	1.67335	1.69734	1.71986	1.71593	1.71174	1.69349	1.67571	1.68097	1.66759	1.68574	1.71217	1.75934	1.79372	1.83119	1.85266	1.63292	1.42189	1.19787	1.00556	0.794599	0.802931	0.783341	0.766813	0.714921	0.676781	0.651811	0.656605	0.66552	0.671828	0.675495	0.698132	0.709872	0.740959	0.811579	0.870327	0.913045	0.943708	0.977369	0.936647	0.92096	0.878717	0.848283	0.807227	0.808218	0.816203	0.86201	0.896611
		81	1.68729	1.6327	1.59367	1.60648	1.57753	1.57814	1.67889	1.72336	1.55543	1.40879	1.28286	1.09402	NaN	0.918686	0.928956	0.912344	0.853612	0.77592	0.716613	0.676008	0.660569	0.66452	0.674874	0.692012	0.717323	0.747849	0.780994	0.815521	0.838959	0.866749	0.903104	0.932438	0.9478	0.978316	0.986007	0.982571	0.980458	0.996994	0.972882	0.953488	0.939231	0.942714	0.949158	1.00189	1.05189	1.10662	1.14921
		82	1.53774	1.51181	1.51705	1.53576	1.43983	1.28607	1.13407	0.950142	0.738921	0.607465	0.531325	0.518911	0.501132	0.491273	0.523313	0.590952	0.609058	0.636622	0.657031	0.681754	0.687305	0.706854	0.732021	0.777526	0.816382	0.870958	0.88841	0.906451	0.932415	0.977415	1.03823	1.0887	1.15902	1.1947	1.21807	1.2168	1.25533	1.27399	1.22968	1.18692	1.19465	1.16682	1.14181	1.20189	1.26329	1.28444	1.33517
		83	1.53774	1.51181	1.51705	1.53576	1.43983	1.28607	1.13407	0.950142	0.738921	0.607465	0.531325	0.489616	0.446359	0.432673	0.460103	0.515119	0.528396	0.551609	0.566542	0.588017	0.604575	0.625847	0.666151	0.699795	0.738374	0.779489	0.842344	0.887978	0.935785	0.99766	1.08508	1.1548	1.20815	1.23299	1.27655	1.2921	1.29391	1.29974	1.2503	1.18193	1.12162	1.08082	1.04173	1.07884	1.10095	1.13574	1.16047
		84	1.5111	1.52794	1.50799	1.47507	1.44997	1.41818	1.40788	1.41416	1.45476	1.48147	1.48234	1.49609	1.33438	1.19167	1.04097	0.932357	0.787179	0.800105	0.761968	0.724702	0.648659	0.590907	0.551732	0.544556	0.565578	0.603614	0.643288	0.689152	0.733824	0.771066	0.806505	0.821017	0.826166	0.852301	0.899889	0.947494	1.0075	1.08257	1.09919	1.12487	1.12416	1.09527	1.04245	1.02643	0.987577	0.985841	1.01238
		85	1.79897	1.78937	1.78307	1.78924	1.76658	1.73376	1.76853	1.7768	1.81028	1.85126	1.93683	1.99884	2.08198	2.126	1.91165	1.65873	1.38636	1.14604	0.898091	0.896263	0.886296	0.867459	0.861705	0.896318	0.932659	0.945755	1.01417	1.08561	1.13073	1.19791	1.30722	1.31719	1.27494	1.27125	1.28676	1.32298	1.37983	1.44317	1.40751	1.36283	1.27924	1.26455	1.24914	1.30104	1.34676	1.39718	1.4045
		86	1.48439	1.48827	1.50489	1.50496	1.53625	1.59347	1.71419	1.54704	1.38067	1.18909	0.912956	0.626148	0.609064	0.579139	0.565411	0.599526	0.549758	0.504416	0.486044	0.476707	0.48716	0.50511	0.53076	0.556837	0.593083	0.644229	0.712592	0.7769	0.826053	0.862119	0.885079	0.911457	0.952571	1.00954	1.05763	1.09854	1.12029	1.11327	1.07158	1.04656	1.03728	1.04315	1.0588	1.089	1.11711	1.13179	1.16753
		87	1.89259	1.89829	1.89488	1.85586	1.8214	1.81947	1.81394	1.81578	1.83026	1.80877	1.80815	1.78679	1.72465	1.73263	1.76966	1.74681	1.81069	1.80852	1.5818	1.35274	1.16125	0.908492	0.75296	0.759925	0.748742	0.705379	0.653982	0.598605	0.568833	0.566121	0.581461	0.610119	0.652044	0.69537	0.735816	0.778336	0.808851	0.822272	0.806009	0.811788	0.828433	0.853638	0.877515	0.931356	0.983122	1.01473	1.04923
		88	1.89259	1.89829	1.89488	1.85586	1.8214	1.81947	1.81394	1.81578	1.83026	1.80877	1.80815	1.78679	1.72465	1.73263	1.76966	1.74681	1.81069	1.80852	1.59216	1.3631	1.17521	0.933827	0.776127	0.772045	0.764823	0.71809	0.652768	0.600959	0.571912	0.566844	0.577812	0.60387	0.646775	0.687183	0.705309	0.738564	0.782463	0.815058	0.828804	0.865655	0.89788	0.905314	0.905112	0.949816	1.01175	1.07099	1.14593
		89	1.76337	1.76132	1.75808	1.73704	1.73203	1.75581	1.75744	1.82052	1.88145	1.67314	1.47179	1.24999	1.02235	0.752061	0.738183	0.700603	0.695664	0.633373	0.602603	0.568981	0.564831	0.567161	0.580594	0.602526	0.638008	0.672154	0.714427	0.755553	0.819163	0.884893	0.957858	1.03725	1.09802	1.13176	1.17427	1.17681	1.17687	1.20318	1.17879	1.11828	1.07973	1.03284	0.988952	1.01896	1.06647	1.12095	1.17275
		90	1.58499	1.57987	1.59919	1.60812	1.64375	1.71129	1.78718	1.80578	1.62597	1.43466	1.22547	1.0088	0.816095	0.831729	0.829304	0.822175	0.795836	0.774319	0.763595	0.785081	0.826299	0.869539	0.913843	0.962473	1.00023	1.04152	1.09862	1.13859	1.16592	1.20183	1.22414	1.23123	1.26055	1.27485	1.2867	1.30243	1.34465	1.38699	1.36961	1.38168	1.38181	1.35894	1.30522	1.32073	1.30841	1.27018	1.24256
		91	1.82114	1.82531	1.80108	1.79378	1.7757	1.73403	1.71992	1.71844	1.71963	1.74636	1.56722	1.38945	1.23446	1.08303	0.89701	0.91338	0.898632	0.844036	0.756062	0.674234	0.604708	0.552028	0.519438	0.505934	0.496367	0.492059	0.501103	0.514745	0.542994	0.577913	0.616566	0.645952	0.675896	0.6952	0.710411	0.726166	0.738217	0.759927	0.785163	0.839314	0.911814	0.991722	1.03654	1.07656	1.0754	1.06392	1.05222
		92	1.59878	1.5886	1.53531	1.52117	1.52726	1.52292	1.44693	1.46284	1.44921	1.43009	1.34472	1.21513	1.03047	0.82887	0.63223	0.526066	0.511035	0.501407	0.498366	0.503773	0.496524	0.50119	0.526215	0.549617	0.578587	0.600666	0.624237	0.626434	0.662404	0.704002	0.748972	0.792853	0.846914	0.881803	0.905496	0.921617	0.928768	0.917143	0.864199	0.845443	0.885419	0.915624	0.967007	1.07102	1.1458	1.18794	1.24024
		93	1.52409	1.4992	1.50061	1.48469	1.47769	1.50278	1.56491	1.59324	1.63481	1.65676	1.6506	1.61068	1.58923	1.59124	1.61759	1.46568	1.34642	1.19729	1.04091	0.865246	0.864703	0.843891	0.827734	0.826257	0.839949	0.842514	0.870527	0.913623	0.952172	0.980396	1.02371	1.05585	1.05615	1.06164	1.07572	1.09325	1.10653	1.1412	1.12559	1.12878	1.14974	1.14754	1.14697	1.18338	1.18505	1.16797	1.17027
		94	1.44738	1.44955	1.48023	1.50013	1.49394	1.45498	1.44253	1.34405	1.20118	1.05294	0.962365	0.841748	0.795427	0.768137	0.737061	0.681848	0.655564	0.63248	0.627907	0.652281	0.681174	0.718427	0.773571	0.830055	0.892468	0.927984	0.966444	0.993956	1.00848	1.00038	1.01148	1.0126	1.03142	1.0694	1.11026	1.15577	1.19483	1.21129	1.17267	1.13793	1.09323	1.07088	1.05485	1.06796	1.077	1.09109	1.07938
		95	1.4602	1.44332	1.44467	1.45435	1.46182	1.45705	1.44477	1.44058	1.44362	1.43744	1.46148	1.49372	1.52117	1.57051	1.42745	1.27244	1.11397	0.959071	0.767024	0.762863	0.744567	0.721409	0.684276	0.645114	0.632003	0.640922	0.663173	0.695158	0.729872	0.757367	0.775042	0.808453	0.847168	0.896067	0.946961	1.0025	1.04103	1.09259	1.07966	1.1064	1.12574	1.15214	1.16632	1.24196	1.25045	1.26531	1.30079
		96	1.4602	1.44332	1.44467	1.45435	1.46182	1.45705	1.44477	1.44058	1.44362	1.43744	1.46148	1.49372	1.52117	1.57051	1.42745	1.27244	1.1283	0.98077	0.801715	0.814495	0.793125	0.757464	0.71838	0.685992	0.679868	0.699398	0.745507	0.803525	0.854267	0.899196	0.969393	1.00356	1.04675	1.09567	1.14633	1.18834	1.26722	1.33602	1.3126	1.2843	1.23829	1.16858	1.07806	1.07131	1.06679	1.06323	1.09375
		97	1.91619	1.91902	1.93638	1.95312	1.97792	1.77522	1.57921	1.35569	1.13672	0.955202	0.982249	0.981024	0.980934	0.982967	0.958995	0.943779	0.960324	0.983026	1.00957	1.04115	1.07694	1.1083	1.15805	1.20819	1.26706	1.33014	1.36993	1.40952	1.44357	1.48582	1.52773	1.56118	1.57046	1.5946	1.59043	1.58968	1.60396	1.63927	1.5888	1.57631	1.56148	1.58064	1.61459	1.70859	1.7692	1.81358	1.84523
		98	1.91619	1.91902	1.93638	1.95312	1.97792	1.77522	1.57921	1.35569	1.13528	0.923399	0.931849	0.919627	0.906747	0.890183	0.86774	0.841175	0.828361	0.837756	0.860792	0.896501	0.932978	0.984885	1.01939	1.04857	1.08545	1.14923	1.15853	1.19003	1.22156	1.26648	1.31856	1.41229	1.52855	1.57679	1.60026	1.58411	1.56224	1.50109	1.47542	1.45173	1.42669	1.39873	1.37449	1.39427	1.40705	1.43079	1.45827
		99	NaN	1.71701	1.71728	1.71163	1.71838	1.75758	1.78369	1.83444	1.87201	1.85337	1.81135	1.77828	1.73727	1.74345	1.55655	1.379	1.16947	0.978852	0.770807	0.779317	0.761251	0.764664	0.741717	0.704294	0.697198	0.707874	0.723702	0.754139	0.770077	0.789654	0.799626	0.809887	0.835622	0.908676	0.899917	NaN	NaN	NaN	NaN	0.97049	1.04125	1.07512	1.0595	1.13453	1.16499	1.20955	1.25891
		100	NaN	NaN	NaN	NaN	NaN	NaN	NaN	1.59153	1.65962	1.45268	1.28321	1.0897	0.948327	0.819622	0.805072	0.775924	0.744549	0.655842	0.593963	0.576035	0.574919	0.585956	0.60678	0.628422	0.656455	0.690817	0.731363	0.781441	0.851525	NaN	0.879336	NaN	0.904904	0.935049	0.97679	0.918441	NaN	NaN	NaN	0.92118	0.9383	0.953999	0.944668	1.00712	1.05373	1.07843	1.07986
		101	NaN	NaN	NaN	NaN	NaN	NaN	NaN	NaN	NaN	0.59822	0.711434	0.7101	0.706966	0.672386	0.623444	0.582843	0.573684	0.583796	0.608078	0.632241	0.667812	0.698381	0.728364	0.764028	0.810002	0.851626	0.895391	0.939465	0.971738	0.980968	0.989849	0.999691	1.00796	1.01887	1.03542	1.05412	1.06654	1.08064	1.05585	1.03065	0.990301	0.960086	0.927099	0.921537	0.942303	0.977897	1.02301
		102	NaN	NaN	NaN	NaN	NaN	NaN	NaN	NaN	NaN	NaN	1.76179	1.87096	1.89716	1.93266	1.7263	1.45316	1.15069	0.878183	0.671246	0.705366	0.725923	0.798674	0.821145	0.780692	0.730539	0.723369	0.733872	0.756872	0.793366	0.825317	0.868261	0.897558	0.924573	0.948393	0.967281	0.984976	1.00843	1.03874	1.02436	1.05151	1.07116	1.07927	1.08231	1.14919	1.18783	1.28215	1.39053
		103	NaN	NaN	NaN	NaN	NaN	NaN	NaN	NaN	NaN	NaN	NaN	0.870571	1.10201	1.11922	1.16456	1.13843	1.12267	1.12292	1.12239	1.14054	1.17274	1.23437	1.314	1.37976	1.43604	1.47315	1.47401	1.46313	1.46174	1.48434	1.48241	1.49449	1.47699	1.43711	1.39905	1.38792	1.34746	1.35286	1.25694	1.18188	1.14326	1.14637	1.11164	1.2197	1.24974	1.24951	1.24648
		104	NaN	NaN	NaN	NaN	NaN	NaN	NaN	NaN	NaN	NaN	NaN	NaN	0.770017	0.840056	0.794094	0.759158	0.690618	0.62944	0.590603	0.565289	0.554264	0.552637	0.571866	0.583468	0.61455	0.656474	0.708894	0.750639	0.801151	0.834357	0.880347	0.92286	0.985203	1.05799	1.13377	1.19495	1.2498	1.28282	1.25542	1.22478	1.18416	1.1408	1.10502	1.11163	1.1431	1.17376	1.23045
		105	NaN	NaN	NaN	NaN	NaN	NaN	NaN	NaN	NaN	NaN	NaN	NaN	NaN	NaN	NaN	NaN	NaN	NaN	0.871642	0.860934	0.854789	0.826507	0.806303	0.817398	0.832825	0.878682	0.931964	0.953573	0.973376	0.990805	1.04185	1.07522	1.1103	1.12621	1.13294	1.09793	1.10325	1.13113	1.13248	1.14531	1.16542	1.16719	1.17245	1.21672	1.25019	1.28625	1.33791
		106	1.6869	1.70188	1.70761	1.71763	1.68659	1.69056	1.67076	1.67826	1.69274	1.7531	1.79677	1.84166	1.85648	1.88914	1.92797	1.70542	1.50275	1.30499	1.06468	0.831151	0.846197	0.839625	0.819613	0.810979	0.754518	0.712006	0.68941	0.680643	0.693307	0.718416	0.735917	0.784469	0.843076	0.919757	0.986498	1.07836	1.14114	1.18194	1.1838	1.22391	1.23208	1.24151	1.26154	1.28562	1.27385	1.27947	1.28324
		107	1.4376	1.46463	1.48312	1.51463	1.52515	1.51576	1.57714	1.42008	1.26707	1.12108	0.994112	0.791516	0.825123	0.839831	0.856663	0.828292	0.789857	0.760775	0.752762	0.762504	0.793549	0.83438	0.879685	0.924131	0.965603	1.00546	1.04287	1.07386	1.09991	1.12656	1.14796	1.16257	1.1806	1.20114	1.21804	1.24435	1.28859	1.32411	1.3076	1.30323	1.28605	1.26276	1.2634	1.30778	1.34111	1.38913	1.42861
		108	1.38872	1.4446	1.45913	1.47765	1.51596	1.52963	1.53353	1.38391	1.24145	1.06813	0.936813	0.786411	0.807812	0.811549	0.799174	0.765557	0.743062	0.722896	0.706618	0.722139	0.744209	0.778352	0.813621	0.856467	0.886667	0.92217	0.940371	0.961555	0.994208	1.03086	1.07438	1.13014	1.18463	1.21452	1.24001	1.25893	1.27217	1.29897	1.26613	1.23545	1.20269	1.18024	1.14609	1.17562	1.21842	1.27351	1.32286
		109	1.72217	1.71395	1.7085	1.71	1.71688	1.71364	1.76741	1.80735	1.86228	1.9401	2.04927	2.0834	2.14856	2.17641	2.1999	1.90903	1.6667	1.39583	1.16792	0.929939	0.967814	0.972873	0.987284	0.963856	0.923315	0.892112	0.872377	0.855469	0.855105	0.871967	0.901065	0.929915	0.972584	1.01482	1.06073	1.09638	1.12868	1.15249	1.14509	1.11944	1.0981	1.09114	1.06457	1.07658	1.07627	1.09703	1.13863
		110	1.45028	1.47376	1.51776	1.55463	1.58938	1.64708	1.76009	1.85913	1.68202	1.49663	1.32193	1.09672	0.866892	0.882641	0.872116	0.836789	0.789885	0.732732	0.699694	0.69373	0.702979	0.739748	0.79148	0.850034	0.912663	0.985362	1.03735	1.07911	1.11497	1.14177	1.1718	1.20857	1.25353	1.30065	1.35169	1.39965	1.45545	1.51306	1.47445	1.42586	1.39412	1.34134	1.27403	1.29027	1.30802	1.32037	1.34938
		111	1.74061	1.70636	1.65862	1.63267	1.64906	1.73571	1.82199	1.6809	1.50821	1.29891	1.08142	0.828246	0.817688	0.793503	0.7616	0.716507	0.692069	0.663946	0.66301	0.677164	0.702972	0.731223	0.774925	0.821149	0.866339	0.9134	0.980385	1.02499	1.0688	1.1105	1.14403	1.1724	1.21666	1.27344	1.33225	1.40501	1.45491	1.51069	1.50669	1.4673	1.38586	1.31945	1.24015	1.21506	1.19049	1.21569	1.23348
		112	1.59487	1.64442	1.64197	1.62373	1.67875	1.6861	1.68161	1.68958	1.69941	1.71364	1.73258	1.73388	1.75759	1.62229	1.44193	1.25803	1.08462	0.929847	0.92165	0.934615	0.944117	0.93216	0.886468	0.849693	0.829534	0.80844	0.810419	0.831331	0.855132	0.887863	0.932768	0.989172	1.04272	1.10231	1.16305	1.20871	1.241	1.26854	1.24892	1.21675	1.20382	1.21918	1.21803	1.2277	1.25126	1.19618	1.10661
		113	1.65052	1.6138	1.55029	1.50136	1.48396	1.46972	1.52863	1.62502	1.74132	1.84991	1.93744	1.95112	1.72491	1.47159	1.2084	0.95681	0.734887	0.739271	0.7419	0.747439	0.732432	0.71815	0.728885	0.749927	0.795961	0.862566	0.918077	0.941971	0.971683	0.99643	1.0023	1.03082	1.07905	1.11054	1.13671	1.18958	1.24136	1.2929	1.31562	1.33981	1.33681	1.29464	1.23551	1.22926	1.22006	1.2204	1.25142
		114	1.65052	1.6138	1.55029	1.50136	1.48396	1.46972	1.52863	1.62502	1.74132	1.84991	1.93744	1.95112	1.72491	1.47159	1.22244	0.98414	0.777903	0.783815	0.778635	0.764737	0.728984	0.683779	0.661331	0.661699	0.678939	0.714028	0.767614	0.810419	0.859664	0.917386	0.96125	0.993128	1.0307	1.06425	1.09802	1.12604	1.14492	1.14896	1.12873	1.08811	1.09607	1.10324	1.13072	1.16395	1.21213	1.20197	1.19507
		115	1.70718	1.71039	1.75891	1.79223	1.79716	1.81166	1.8281	1.66949	1.4691	1.27417	1.09916	0.942302	0.895383	0.886172	0.876154	0.838477	0.778241	0.728193	0.709802	0.704187	0.699049	0.700768	0.723016	NaN	0.733031	0.741498	0.772791	0.809056	0.848268	0.894712	0.949383	0.992505	1.03603	1.06556	1.09554	1.11863	1.1448	1.15533	1.12697	1.10335	1.06058	1.00521	0.966868	0.977593	0.965757	0.975883	1.02661
		116	1.70718	1.71039	1.75891	1.79223	1.79716	1.81166	1.8281	1.66949	1.4691	1.27417	1.07216	0.87007	0.817781	0.804446	0.781779	0.761942	0.734556	0.685847	0.659576	0.653322	0.664396	0.685014	0.709951	0.742484	0.780448	0.810563	0.852193	0.902353	0.937966	0.96642	0.980525	0.975222	0.957191	0.949084	0.951526	0.977734	1.01441	1.0607	1.05822	1.04826	1.02756	0.998876	0.997952	1.0506	1.09674	1.14302	1.19461
		117	1.71107	1.69686	1.69106	1.66635	1.62365	1.5736	1.54002	1.50065	1.34743	1.1936	1.05773	0.93224	0.805702	0.805665	0.777205	0.737127	0.673223	0.623905	0.583551	0.557355	0.556676	0.57759	0.61906	0.66815	0.726629	0.781785	0.827338	0.8775	0.912547	0.935154	0.954662	0.949553	0.943551	0.938466	0.954938	0.994142	1.05758	1.11084	1.12831	1.10171	1.07128	1.05306	1.04169	1.05271	1.09175	1.12014	1.14222
		118	1.64417	1.67089	1.68388	1.72076	1.76687	1.83624	1.88257	1.878	1.85931	1.89393	1.93585	1.93561	2.01459	1.82293	1.57645	1.31275	1.05362	0.792987	0.816443	0.818308	0.809919	0.801155	0.780179	0.737505	0.708536	0.695035	0.720366	0.74985	0.788973	0.838684	0.883389	0.922058	0.969121	1.00505	1.03086	1.05594	1.07375	1.08904	1.08003	1.08675	1.11775	1.13991	1.14838	1.19337	1.21399	1.24538	1.26868
		119	1.64417	1.67089	1.68388	1.72076	1.76687	1.83624	1.88257	1.878	1.85931	1.89393	1.93585	1.93561	2.01459	1.82293	1.57645	1.31275	1.04435	0.798855	0.812529	0.807572	0.795385	0.793154	0.756217	0.719848	0.690337	0.679721	0.706121	0.74849	0.790854	0.838386	0.8795	0.909364	0.933985	0.976757	1.01974	1.06004	1.09809	1.13146	1.11296	1.08345	1.08349	1.09486	1.09857	1.12457	1.17043	1.19236	1.21091
		120	1.51319	1.49386	1.47829	1.48976	1.51141	1.55419	1.42095	1.25613	1.07058	0.873338	0.665072	0.659807	0.699546	0.72312	0.736268	0.728395	0.718271	0.709285	0.716727	0.730201	0.74931	0.774093	0.792491	0.801443	0.817839	0.843851	0.876433	0.91064	0.952942	0.990069	1.01862	1.03209	1.04438	1.06055	1.08741	1.1077	1.13463	1.17096	1.14273	1.10999	1.0803	1.04517	1.00687	1.03624	1.05361	1.11221	1.16167
		121	1.51319	1.49386	1.47829	1.48976	1.51141	1.55419	1.42095	1.25613	1.07058	0.923684	0.769783	0.76409	0.78006	NaN	NaN	NaN	0.793869	0.764933	0.711934	0.709927	0.733896	0.758887	0.768991	0.792678	0.824699	0.856016	0.891865	0.935783	0.967341	0.990132	1.01312	1.03376	1.05185	1.06975	1.09885	1.13107	1.15306	1.20075	1.21732	1.26206	1.30339	NaN	1.33776	1.31945	1.30388	1.27673	1.26333
		122	1.66475	1.66568	1.67668	1.69212	1.68258	1.65386	1.67709	1.69881	1.7241	1.50547	1.31312	1.04747	0.754527	0.536068	0.578644	0.610249	0.630474	0.667718	0.606273	0.550024	0.483868	0.443884	0.427607	0.424041	0.422145	0.438706	0.476211	0.514427	0.560959	0.607877	0.641602	0.654396	0.661214	0.668722	0.689998	0.716676	0.747869	0.786258	0.801801	0.810676	0.842304	0.862914	0.87072	0.92087	0.961428	0.989555	1.04013
		123	1.69574	1.70309	1.71433	1.69095	1.68491	1.6648	1.65994	1.64516	1.67683	1.68412	1.69614	1.74506	1.58194	1.3966	1.21664	1.0272	0.795899	0.787729	0.782172	0.751127	0.714041	0.667297	0.615675	0.562424	0.5364	0.526345	0.537825	0.558814	0.603343	0.656203	0.72269	0.780779	0.831442	0.880688	0.918722	0.944325	0.974859	1.018	1.01178	1.01018	1.0063	1.00103	0.994956	1.01846	1.03622	1.0664	1.12299
		124	1.69574	1.70309	1.71433	1.69095	1.68491	1.6648	1.65994	1.64516	1.67683	1.68412	1.69614	1.74506	1.58194	1.3966	1.21664	1.0272	0.805907	0.796122	0.797386	0.765328	0.724575	0.667021	0.613434	0.558029	0.53428	0.526521	0.534645	0.55473	0.574664	0.604549	0.650882	0.697154	0.743279	0.782782	0.815129	0.832738	0.860272	0.902924	0.904968	0.919248	0.928872	0.971614	1.00166	1.05954	1.08156	1.12529	1.15065
		125	1.61847	1.63844	1.65751	1.63675	1.66248	1.70483	1.75217	1.80462	1.96479	2.10083	1.90193	1.68614	1.45604	1.14882	0.816417	0.808527	0.78636	0.763759	0.714848	0.678252	0.655836	0.66486	0.698875	0.750742	0.803444	0.86478	0.912513	0.939238	0.968422	0.998365	1.0268	1.05527	1.09384	1.12545	1.15271	1.17431	1.2001	1.21418	1.20077	1.19042	1.19209	1.16276	1.13661	1.13515	1.14491	1.15835	1.22072
		126	1.33116	1.37383	1.42662	1.47674	1.51122	1.55978	1.36766	1.15266	0.936872	0.726288	0.531349	0.539705	0.56205	0.558464	0.547987	0.478914	0.411705	0.381038	0.37246	0.377994	0.395373	0.419286	0.443623	0.47475	0.506385	0.539008	0.577601	0.614101	0.648554	0.712354	0.749662	0.776588	0.809908	0.833403	0.82584	0.839017	0.870461	0.880522	0.866054	0.858685	0.853712	0.831836	0.827085	0.88299	0.934871	0.974568	1.01206
		127	1.56365	1.54609	1.54571	1.54401	1.53869	1.53069	1.5421	1.55717	1.57185	1.43536	1.28868	1.13839	0.972628	0.818353	0.800715	0.779683	0.729479	0.678359	0.641465	0.606867	0.594625	0.618125	0.655365	0.7071	0.756598	0.79937	0.831134	0.861373	0.883265	0.917637	0.969564	1.01247	1.06464	1.13025	1.19736	1.26008	1.32486	1.36715	1.3415	1.27549	1.22239	1.1946	1.15983	1.18064	1.22779	1.22172	1.22901
		128	1.59966	1.62492	1.61133	1.61926	1.6112	1.58403	1.53734	1.50875	1.49797	1.48302	1.48481	1.45413	1.51085	1.38031	1.26888	1.134	1.02627	0.857746	0.841447	0.806647	0.755149	0.69305	0.620778	0.562675	0.546021	0.566936	0.604904	0.648407	0.705642	0.752814	0.791751	0.823584	0.866154	0.914063	0.961863	1.01432	1.06264	1.11031	1.09359	1.07645	1.03892	1.01969	0.998585	1.0085	1.00976	1.0345	1.05179
		129	1.71201	1.84695	1.96571	2.02206	2.02257	2.00578	1.94395	1.88115	1.86557	1.88434	1.79616	1.60117	1.39451	1.19392	0.976404	0.845069	0.821742	0.782256	0.708844	0.668137	0.650873	0.651543	0.670227	0.729235	0.792218	0.841983	0.864596	0.908879	0.947248	0.970165	1.00927	1.07741	1.12198	1.16199	1.19331	1.25786	1.3371	1.41314	1.39615	1.37559	1.31574	1.24765	1.22557	1.26806	1.28723	1.30948	1.33055
		130	1.71293	1.70446	1.69879	1.66972	1.66361	1.6693	1.62577	1.44162	1.21675	0.989716	0.775791	0.654932	0.654274	0.685948	0.70891	0.687869	0.637471	0.603636	0.587214	0.579601	0.586126	0.622802	0.686434	0.766969	0.842212	0.895348	0.94185	0.966785	0.976458	0.988629	1.00993	1.01472	0.995591	0.970236	0.947351	0.928731	0.936176	0.980861	0.962782	0.988236	1.01612	1.03123	1.02181	1.08793	1.10896	1.13492	1.13825
		131	1.72009	1.70169	1.69267	1.74693	1.77072	1.78551	1.81811	1.83925	1.80268	1.79505	1.78298	1.79517	1.79302	1.80475	1.62458	1.45635	1.25254	1.03101	0.858615	0.855051	0.842415	0.817091	0.800239	0.747456	0.719755	0.72545	0.759444	0.795393	0.835729	0.876264	0.914944	0.957895	1.01392	1.08267	1.12091	1.14398	1.16312	1.16075	1.10843	1.11633	1.11215	1.09348	1.0767	1.10443	1.1151	1.15239	1.19779
		132	1.97913	1.98824	1.97747	1.97006	1.96493	1.98016	1.97501	1.96271	1.92369	1.87236	1.8072	1.78007	1.59017	1.4202	1.24541	1.08949	0.903095	0.896639	0.858142	0.818243	0.769223	0.718156	0.689024	0.690954	0.718671	0.756295	0.814901	0.865702	0.905724	0.922245	0.934694	0.94065	0.963864	0.990899	1.02976	1.0743	1.10657	1.1344	1.14752	1.16681	1.20525	1.25859	1.28723	1.33443	1.37636	1.38926	1.39098
		133	1.77623	1.71847	1.66505	1.6238	1.61022	1.60272	1.60058	1.61466	1.62306	1.62413	1.64345	1.65032	1.50502	1.37023	1.21979	1.02947	0.858726	0.871814	0.854691	0.810564	0.768574	0.723801	0.665303	0.630261	0.630974	0.644768	0.672682	0.701211	0.734074	0.763665	0.793302	0.808546	0.824163	0.856156	0.890661	0.92351	0.965328	1.00563	0.988716	0.97076	0.970418	0.966015	0.957057	0.975953	0.979904	0.95119	0.90012
		134	1.81516	1.83725	1.86034	1.86517	1.87574	1.8694	1.90267	1.90862	1.68261	1.46881	1.25435	1.02514	0.802264	0.815893	0.785669	0.736014	0.670958	0.616707	0.576413	0.552615	0.538275	0.521469	0.527937	0.545602	0.582004	0.631953	0.714478	0.795215	0.861987	0.92162	0.967951	0.989491	0.991824	0.990301	0.988026	1.00185	0.995189	0.991996	0.956883	0.901722	0.821844	0.776737	0.757879	0.767676	0.819477	0.895582	0.953667
		135	1.49733	1.4736	1.48042	1.50592	1.50242	1.53889	1.61313	1.44086	1.21868	1.02682	0.835932	0.601709	0.603004	0.642959	0.647686	0.614863	0.578931	0.525995	0.478547	0.449176	0.454679	0.469094	0.496679	0.524377	0.580872	0.610021	0.647753	0.68595	0.728657	0.749087	0.806133	0.836248	0.855544	0.881117	0.914534	0.932104	0.977247	1.04587	1.04239	1.04993	1.03957	1.05141	1.05064	1.1164	1.15917	1.20252	1.18958
		136	1.50863	1.52698	1.57266	1.61748	1.67751	1.68657	1.51146	1.33024	1.15047	0.989038	0.868114	0.921782	0.931789	0.933371	0.914172	0.893277	NaN	NaN	NaN	NaN	NaN	0.888349	0.923947	0.968656	1.01264	1.05566	1.10694	1.14695	1.17969	1.20291	1.21844	1.20733	1.20076	1.19198	1.20241	1.22601	1.27319	1.32651	1.31924	1.26583	1.26315	1.22973	1.21554	1.29367	1.40458	1.44562	1.51229
		137	1.52591	1.5827	1.64061	1.70281	1.71391	1.73004	1.76497	1.75357	1.53614	1.34164	1.09007	0.88171	0.727294	0.758475	0.788933	0.850414	0.856249	0.850289	0.866417	0.920643	0.980309	1.03836	1.06377	1.09329	1.10318	1.11781	1.12562	1.1439	1.16078	1.17517	1.19873	1.23421	1.28824	1.35247	1.41462	1.46189	1.51704	1.55178	1.51447	1.53181	1.54986	1.53566	1.5266	1.56576	1.55943	1.54334	1.52867
		138	NaN	NaN	NaN	NaN	NaN	1.79545	1.86481	1.87397	1.9023	1.69026	1.48529	1.29451	1.12075	0.922383	0.924108	0.920702	0.879441	0.833782	0.786882	0.772461	0.758911	0.770674	0.777145	0.796297	0.80115	0.814861	0.830094	0.840959	0.853433	0.875918	0.894453	0.906855	0.926304	0.950779	0.968851	0.983352	0.996459	1.00529	0.990863	0.991344	1.01705	1.04583	1.07584	1.11723	1.16398	1.2126	1.2424
		139	NaN	NaN	NaN	NaN	NaN	NaN	NaN	NaN	NaN	NaN	NaN	0.883488	0.866338	0.84707	0.800537	0.755618	0.701702	0.64758	0.631996	0.637448	0.660742	0.698268	0.732358	0.760682	0.785176	0.798405	0.814529	0.839976	0.869137	0.901487	0.931378	0.944575	0.958764	0.995576	1.0438	1.10413	1.17684	1.24645	1.24353	1.23652	1.20697	1.1844	1.15148	1.16387	1.16707	1.17188	1.18724
		140	NaN	NaN	NaN	NaN	NaN	NaN	NaN	NaN	NaN	NaN	NaN	NaN	NaN	0.80241	0.778575	0.752029	0.711657	0.679555	0.620002	0.571019	0.548245	0.541343	0.549166	0.557596	0.577255	0.604115	0.633921	0.668711	0.707478	0.740428	0.786581	0.815348	0.854767	0.892315	0.941443	0.99258	1.05589	1.10916	1.12201	1.13788	1.16542	1.17141	1.18742	1.22316	1.22588	1.20587	1.20131
		141	NaN	NaN	NaN	NaN	NaN	NaN	NaN	NaN	NaN	NaN	NaN	NaN	NaN	NaN	NaN	1.91329	1.18101	1.06039	0.874816	0.905102	0.886915	0.86783	0.819671	0.75904	0.719482	0.694342	0.692914	0.70303	0.730985	0.769448	0.824399	0.872273	0.922403	0.961509	0.989553	1.01094	1.03661	1.0756	1.07514	1.08563	1.10151	1.12306	1.12712	1.16767	1.21181	1.25334	1.29858
		142	NaN	NaN	NaN	NaN	NaN	NaN	NaN	NaN	NaN	NaN	NaN	NaN	NaN	NaN	NaN	NaN	0.731678	0.796255	0.822199	0.82791	0.80979	0.766947	0.716972	0.674479	0.655755	0.662723	0.685973	0.72268	0.765038	0.809996	0.851816	0.893242	0.915431	0.951126	0.976939	0.999557	1.01547	1.04745	1.018	0.971843	0.948888	0.94175	0.907426	0.921529	0.963238	1.00628	1.01977
		143	NaN	NaN	NaN	NaN	NaN	NaN	NaN	NaN	NaN	NaN	NaN	NaN	NaN	NaN	NaN	NaN	NaN	NaN	NaN	1.06933	NaN	NaN	NaN	1.13449	1.15992	1.20254	NaN	1.23435	1.23088	1.22894	1.24765	1.25259	1.25981	1.31434	1.36763	1.40995	1.46486	1.53078	1.53156	1.5252	1.51954	1.50686	1.47756	1.50043	1.52463	1.55864	1.59266
		144	1.48887	1.53856	1.59724	1.72722	1.76568	1.62057	1.43799	1.24568	1.00286	0.820923	0.818308	0.781172	0.740559	0.687946	0.62638	0.595629	0.604117	0.624767	0.644055	0.667937	0.694306	0.724485	0.750818	0.794312	0.824187	0.851299	0.872402	0.890325	0.892179	0.905178	0.925121	0.932663	0.962147	0.9752	0.984636	1.00011	1.0433	1.06925	1.05815	1.06069	1.10707	1.15589	1.21766	1.32937	1.39967	1.40266	1.39918
		145	1.51899	1.4568	1.445	1.41434	1.38921	1.40117	1.44554	1.51637	1.6297	1.47946	1.37432	1.18747	0.953903	0.731379	0.756385	0.732951	0.74753	0.756204	0.717806	0.693275	0.676892	0.678235	0.689921	0.720683	0.752097	0.799806	0.836959	0.877855	0.91137	0.942306	0.976321	1.01437	1.04338	1.05987	1.07465	1.07771	1.07945	1.08647	1.0592	1.03036	1.03004	1.0247	1.01236	1.0411	1.09992	1.14164	1.22285
		146	1.52603	1.5019	1.51767	1.56602	1.59208	1.62288	1.63172	1.60448	1.5632	1.55779	1.53922	1.5511	1.61191	1.55445	1.38849	1.21736	1.03374	0.827411	0.735187	0.724265	0.710747	0.687527	0.640625	0.601657	0.578525	0.562348	0.54986	0.556776	0.579805	0.60601	0.642903	0.684817	0.73622	0.786876	0.831895	0.880173	0.931444	0.95401	0.935027	0.914721	0.886143	0.869275	0.87115	0.887036	0.909794	0.945727	0.949065
		147	1.52603	1.5019	1.51767	1.56602	1.59208	1.62288	1.63172	1.60448	1.5632	1.55779	1.53922	1.5511	1.61191	1.55445	1.38849	1.21736	1.05359	0.853726	0.767957	0.751281	0.733328	0.680135	0.620575	0.583938	0.574109	0.5723	0.583128	0.608643	0.624645	0.639841	0.654254	0.668465	0.690853	0.71731	0.745098	0.78401	0.836626	0.866971	0.865639	0.837435	0.807214	0.77536	0.752091	0.759217	0.796991	0.836374	0.864486
		148	1.93996	1.94718	1.93812	1.89685	1.83335	1.77165	1.72734	1.69735	1.71129	1.489	1.27348	1.09015	0.928279	0.71363	0.737778	0.713108	0.664505	0.585491	0.52644	0.495038	0.498956	0.513728	0.538133	0.558987	0.586297	0.609293	0.62539	0.647001	0.676331	0.715517	0.759948	0.81672	0.856076	0.905167	0.944121	0.989213	1.02268	1.04346	0.996498	0.920981	0.863094	0.830829	0.834848	0.897578	0.980934	1.06185	1.11935
		149	1.62774	1.61449	1.61736	1.62864	1.61743	1.63598	1.41638	1.20755	0.968174	0.808808	0.614697	0.639218	0.659361	0.730701	0.715814	0.70499	0.70977	0.717243	0.728182	0.73866	0.765794	0.812772	0.84915	0.862846	0.902879	0.922393	0.920931	0.945093	0.981328	1.0109	1.03209	1.08475	1.12725	1.16646	1.20011	1.21823	1.21571	1.21413	1.16093	1.13655	1.18406	1.23575	1.28649	1.39726	1.45495	1.47945	1.47673
		150	1.59495	1.62129	1.61626	1.59174	1.56177	1.57874	1.58773	1.61287	1.64886	1.67984	1.6947	1.71798	1.77293	1.55513	1.3632	1.17292	0.990165	0.776882	0.826115	0.825723	0.810879	0.771576	0.725518	0.681522	0.665142	0.671255	0.691425	0.721675	0.761347	0.801113	0.839354	0.879796	0.898281	0.929893	0.950847	0.972734	0.987101	1.02598	0.999095	0.959176	0.942611	0.931684	0.896633	0.91773	0.963263	0.998479	1.01982
		151	1.60005	1.64873	1.66166	1.64546	1.69411	1.69759	1.6893	1.68298	1.68343	1.69791	1.72018	1.72493	1.74722	1.61018	1.43871	1.25333	1.0685	0.889999	0.877534	0.884664	0.888418	0.874618	0.838461	0.80095	0.781452	0.779477	0.805176	0.845892	0.896996	0.950287	1.01845	1.07294	1.11889	1.15784	1.18595	1.18158	1.16923	1.17195	1.15805	1.15943	1.19764	1.24428	1.2887	1.3575	1.42844	1.49315	1.53961
		152	1.73233	1.75134	1.80019	1.83177	1.846	1.85379	1.85248	1.75773	1.6373	1.54898	1.47044	1.37693	1.36124	1.23825	1.0996	0.926778	0.844363	0.712842	0.717845	0.704667	0.715247	0.646856	0.595381	0.569864	0.562429	0.581699	0.607816	0.639985	0.684084	0.748928	0.801757	0.860261	0.92038	0.973751	1.02918	1.09631	1.16502	1.21684	1.22538	1.20261	1.16826	1.14486	1.12222	1.11823	1.11268	1.10455	1.10036
		153	1.43028	1.4225	1.44002	1.39856	1.40053	1.39217	1.3386	1.15632	1.0019	0.779509	0.691354	0.617471	0.638006	0.638668	0.676377	0.639879	0.615435	0.613946	0.654367	0.702151	0.752023	0.801681	0.858269	0.888914	0.908211	0.91953	0.920444	0.931729	0.961902	0.998686	1.05414	1.12725	1.18414	1.23624	1.27444	1.29	1.28872	1.2969	1.23233	1.16895	1.13568	1.1181	1.05481	1.05613	1.06545	1.07112	1.05288
		154	1.85928	1.77225	1.69617	1.61884	1.56417	1.54059	1.40457	1.2452	1.09278	0.950493	0.770102	0.750051	0.715548	0.680666	0.634165	0.624261	0.613111	0.645661	0.674907	0.712916	0.74616	0.789082	0.824198	0.880599	0.934976	1.01538	1.10484	1.17526	1.2169	1.24792	1.23575	1.18577	1.14969	1.14113	1.13611	1.16715	1.23555	1.30462	1.2676	1.25555	1.25101	1.25393	1.24614	1.33484	1.40726	1.40615	1.3877
		155	1.54888	1.55534	1.49729	1.42152	1.39535	1.39881	1.34919	1.38891	1.43763	1.46959	1.47625	1.49141	1.55701	1.3933	1.23307	1.07465	0.961201	0.765107	0.779183	0.749273	0.737659	0.697569	0.669396	0.65943	0.677049	0.698718	0.704554	0.711187	0.711892	0.75438	0.80666	0.884267	0.944781	0.99545	0.995131	0.970768	0.953661	0.933682	0.901409	0.892596	0.906976	0.909095	0.93118	0.955567	1.01095	1.06045	1.1076
		156	1.64086	1.58956	1.54424	1.4828	1.37927	1.15257	0.990061	0.803681	0.699481	0.606177	0.663288	0.67706	0.715018	0.692648	0.657479	0.631917	0.615519	0.599127	0.604557	0.614299	0.625023	0.651756	0.683831	0.731159	0.781363	0.837859	0.851567	0.869395	0.874595	0.87558	0.87371	0.94104	0.995821	1.0708	1.13042	1.20319	1.22613	1.24552	1.21085	1.16804	1.11784	1.08193	1.06816	1.1041	1.14123	1.16564	1.19022
		157	1.52389	1.56269	1.64659	1.73076	1.78642	1.81062	1.7867	1.77679	1.73747	1.81404	1.77902	1.59807	1.41526	1.24042	0.969548	0.826138	0.824324	0.790177	0.754379	0.717809	0.665136	0.6397	0.637045	0.640804	0.674688	0.731107	0.807415	0.86533	0.928184	0.982835	1.02653	1.05323	1.11298	1.20095	1.26709	1.30664	1.36617	1.39951	1.32287	1.25963	1.20842	1.12986	1.06378	1.08756	1.14558	1.17315	1.17559
		158	1.52389	1.56269	1.64659	1.73076	1.78642	1.81062	1.7867	1.77679	1.73747	1.81404	1.77902	1.59807	1.41526	1.23065	0.970154	0.818775	0.824528	0.794083	0.764715	0.723739	0.679431	0.644513	0.649231	0.673475	0.706088	0.731957	0.765501	0.797668	0.832159	0.879931	0.924709	0.958748	0.99169	1.02099	1.04784	1.1029	1.16311	1.20964	1.20922	1.19341	1.16693	1.12092	1.07699	1.06393	1.0576	0.993784	0.972946
		159	1.63113	1.64869	1.65598	1.63697	1.64984	1.67979	1.7214	1.78686	1.94032	2.08453	1.89955	1.69072	1.45844	1.16123	0.823702	0.811289	0.786681	0.763345	0.713677	0.680348	0.66028	0.667802	0.699408	0.751702	0.802041	0.861461	0.906997	0.936263	0.960828	0.988705	1.01965	1.04885	1.08626	1.12602	1.15218	1.17515	1.20533	1.21895	1.19774	1.18881	1.19077	1.15979	1.13435	1.13924	1.14665	1.1568	1.21502
		160	1.56633	1.61681	1.64904	1.66574	1.66033	1.66364	1.66728	1.67772	1.69286	1.69761	1.70969	1.73018	1.71705	1.72494	1.53725	1.36604	1.15009	0.98004	0.808464	0.823856	0.806046	0.791811	0.757694	0.712888	0.683693	0.669997	0.672244	0.681878	0.698551	0.717838	0.744981	0.775298	0.814477	0.861909	0.915228	0.970665	1.02599	1.07569	1.08724	1.1132	1.12168	1.10375	1.08209	1.07254	1.05664	1.05054	1.07388
		161	1.60638	1.64477	1.67545	1.71149	1.75125	1.73058	1.52345	1.33446	1.12661	0.944613	0.787481	0.818841	0.785219	0.747027	0.688458	0.632015	0.570867	0.536947	0.512481	0.501299	0.494262	0.502011	0.529137	0.579518	0.64501	0.716441	0.789435	0.856562	0.912107	0.970795	1.01107	1.04371	1.06312	1.08126	1.08806	1.10329	1.1334	1.17243	1.15683	1.14473	1.1429	1.13181	1.11429	1.13716	1.13615	1.14292	1.14524
		162	1.85889	1.8436	1.84648	1.86813	1.86093	1.88154	1.93247	1.9564	1.99031	2.06356	2.09369	2.09359	2.10398	2.08641	1.78341	1.54229	1.30109	1.05425	0.846474	0.900517	0.921564	0.932424	0.923869	0.886566	0.840559	0.816573	0.812637	0.823897	0.842424	0.866529	0.900989	0.942059	0.989918	1.03433	1.07649	1.11862	1.16506	1.20396	1.18308	1.19774	1.20215	1.20525	1.21231	1.25849	1.26817	1.27753	1.2831
		163	1.3773	1.38473	1.38803	1.36496	1.35715	1.1867	1.0484	0.880204	0.75666	0.621607	0.649716	0.64672	0.658126	0.59228	0.530536	0.503099	0.497354	0.504369	0.532799	0.559064	0.579955	0.60177	0.629587	0.66672	0.700035	0.737141	0.773129	0.787103	0.761802	0.743357	0.732005	0.726265	0.75396	0.812412	0.887827	0.981175	1.06228	1.12344	1.11694	1.11945	1.10344	1.10785	1.11615	1.2046	1.26342	1.31772	1.33037
		164	1.42461	1.4251	1.42787	1.43369	1.46463	1.51367	1.53403	1.52551	1.51458	1.48203	1.44117	1.41806	1.2828	1.13648	1.0038	0.841026	0.749564	0.753036	0.755651	0.727406	0.728343	0.676668	0.668636	0.66787	0.690224	0.728367	0.770172	0.812315	0.86004	0.902398	0.945761	0.992058	1.02222	1.05988	1.09941	1.13297	1.16182	1.18629	1.16752	1.17708	1.19429	1.21283	1.241	1.29855	1.29587	1.29411	1.31184
		165	1.40858	1.47928	1.51436	1.52744	1.54606	1.52564	1.45466	1.415	1.37521	1.31934	1.30922	1.34185	1.40745	1.4986	1.40557	1.28882	1.1533	0.992309	0.799593	0.777707	0.745526	0.718334	0.686602	0.678944	0.684011	0.725835	0.786756	0.836492	0.87474	0.927717	0.970735	1.01128	1.05098	1.09826	1.13639	1.17643	1.19683	1.21431	1.18444	1.16963	1.16905	1.20101	1.23044	1.29044	1.34978	1.40424	1.42568
		166	1.70768	1.69341	1.66231	1.68171	1.67709	1.72573	1.76896	1.88273	1.94534	1.77092	1.57088	1.36642	1.09649	0.853504	0.855405	0.83141	0.793808	0.746531	0.706628	0.675914	0.659512	0.66916	0.690242	0.717829	0.748228	0.783832	0.829564	0.874881	0.917788	0.962949	0.992485	1.03186	1.06653	1.09849	1.12789	1.15941	1.19478	1.25213	1.26746	1.26926	1.27332	1.25383	1.23116	1.28071	1.33514	1.38246	1.43835
		167	1.40083	1.4308	1.45639	1.48072	1.47371	1.44516	1.42226	1.24886	1.09351	0.92873	0.788949	0.653285	0.64717	0.641145	0.663798	0.64614	0.613877	0.612442	0.634542	0.660404	0.689449	0.7207	0.759084	0.799629	0.843565	0.895722	0.942254	0.966969	0.987189	1.00848	1.01889	1.03239	1.05218	1.08225	1.12679	1.17374	1.21752	1.27106	1.27293	1.28868	1.27134	1.26261	1.21073	1.20006	1.15822	1.13379	1.10056
		168	1.40083	1.4308	1.45639	1.48072	1.47371	1.44516	1.42226	1.24886	1.09351	0.968785	0.849646	0.739685	0.76145	0.78018	0.780573	0.753479	0.705246	0.681867	0.687007	0.708135	0.738947	0.774082	0.81147	0.858323	0.912153	0.969315	1.01778	1.0675	1.10806	1.1433	1.17872	1.20634	1.24131	1.28377	1.31255	1.33082	1.3582	1.35597	1.26549	1.14273	1.0466	0.973932	0.900347	0.906177	0.977417	1.03116	1.09239
		169	1.7094	1.71333	1.70933	1.69652	1.70648	1.72248	1.53578	1.33912	1.16039	0.972635	0.752733	0.745639	0.734536	0.69185	0.651592	0.636868	0.626791	0.631491	0.648809	0.680561	0.707384	0.737778	0.760853	0.788425	0.807174	0.815042	0.82126	0.829539	0.85649	0.886324	0.930073	0.965694	1.00126	1.01604	1.04798	1.09601	1.15196	1.21481	1.2135	1.21223	1.18994	1.17515	1.14764	1.19131	1.20306	1.22423	1.23837
		170	1.64301	1.65582	1.68003	1.65014	1.63687	1.61512	1.58918	1.5557	1.57477	1.63412	1.55273	1.40137	1.24561	1.07058	0.873668	0.793178	0.770497	0.742788	0.701318	0.652761	0.611104	0.588879	0.588551	0.598331	0.623188	0.67431	0.728234	0.779053	0.826853	0.878604	0.910234	0.946064	0.977052	1.00581	1.03041	1.06684	1.09619	1.13343	1.13649	1.13557	1.11761	1.11529	1.10713	1.12695	1.14523	1.18057	1.20151
		171	1.71321	1.69734	1.67441	1.63493	1.61153	1.56854	1.53665	1.55846	1.60654	1.66365	1.65217	1.4925	1.30141	1.07779	0.886247	0.753807	0.750645	0.725791	0.716461	0.664935	0.618276	0.593926	0.597378	0.617792	0.645576	0.671735	0.701562	0.728888	0.753261	0.79262	0.836947	0.885075	0.93716	0.99129	1.03014	1.07027	1.09218	1.11115	1.06716	1.04989	1.015	0.991483	0.98316	1.04024	1.05659	1.10364	1.14999
		172	1.74362	1.69652	1.71958	1.71169	1.67725	1.68974	1.69833	1.70535	1.54187	1.36568	1.15939	0.968296	0.765359	0.737235	0.714458	0.691575	0.646311	0.601447	0.569866	0.557723	0.560764	0.575409	0.599917	0.631228	0.667048	0.699717	0.730374	0.752255	0.769954	0.792595	0.831853	0.87011	0.919982	0.96909	1.01404	1.06996	1.11721	1.15025	1.14166	1.15565	1.13316	1.1432	1.16329	1.21115	1.25424	1.29295	1.32085
		173	1.41092	1.38347	1.35791	1.40968	1.44221	1.47623	1.63829	1.58314	1.42317	1.2353	1.09281	0.827338	0.721495	0.687731	0.668594	0.603667	0.548103	0.506934	0.49141	0.497957	0.50994	0.534874	0.580693	0.615455	0.650117	0.69566	0.734954	0.749672	0.773593	0.806131	0.843426	0.880579	0.918486	0.960685	0.980319	0.995856	1.00367	1.03205	0.994189	0.986244	0.967137	0.958177	0.935831	0.970171	0.993289	1.02588	1.05939
		174	1.47374	1.42238	1.35253	1.33414	1.28224	1.27354	1.33416	1.45828	1.4925	1.3656	1.21298	0.95515	0.759286	0.613024	0.637368	0.656523	0.720672	0.682751	0.639341	0.606138	0.606856	0.636399	0.668588	0.685764	0.694345	0.71072	0.726465	0.762117	0.750176	0.772951	0.787446	0.752797	0.758349	0.829264	0.86659	0.897294	0.962759	0.956401	0.929398	0.892545	0.920561	0.940514	0.9725	1.01515	1.07605	1.0505	1.03577
		175	1.76759	1.78894	1.82333	1.83968	1.83811	1.85928	1.6316	1.42004	1.2111	1.00572	0.786159	0.854481	0.885479	0.894911	0.884565	0.857603	0.789712	0.731146	0.703072	0.699455	0.710298	0.730725	0.763236	0.799857	0.832486	0.852318	0.877838	0.904112	0.942045	0.968976	1.00177	1.03136	1.05783	1.06621	1.09105	1.1103	1.14211	1.17949	1.22091	1.23661	1.27801	1.31452	1.34806	1.38832	1.44918	1.46442	1.46166
		176	1.65754	1.60754	1.54745	1.48961	1.46204	1.454	1.50986	1.60517	1.71729	1.83706	1.92078	1.93586	1.71364	1.46635	1.22932	0.990639	0.794207	0.796988	0.793688	0.76752	0.73438	0.689352	0.666489	0.667554	0.682155	0.715177	0.765588	0.806984	0.852682	0.908152	0.949868	0.986709	1.02352	1.06072	1.09495	1.12677	1.14266	1.15112	1.12968	1.08862	1.09647	1.10359	1.13242	1.16379	1.2152	1.20673	1.20006
		177	NaN	NaN	NaN	NaN	NaN	NaN	NaN	NaN	NaN	0.744231	0.76965	0.745075	0.709063	0.665461	0.613664	0.57252	0.572021	0.58998	0.619857	0.661186	0.70598	0.757088	0.807114	0.849864	0.872156	0.906012	0.931692	0.948561	0.945809	0.968905	0.987171	0.986947	1.00458	1.07426	1.11288	1.14761	1.17423	1.21322	1.1883	1.19272	1.18071	1.2016	1.20305	1.21436	1.20747	1.21104	1.21299
		178	NaN	NaN	NaN	NaN	NaN	NaN	NaN	NaN	NaN	0.744231	0.763783	0.748571	0.729936	0.706017	0.699586	0.712487	0.758213	0.805178	0.844003	0.885671	0.92018	0.944782	0.974986	1.00045	1.02079	1.04295	1.05356	1.08735	1.13916	1.1958	1.25306	1.30488	1.34271	1.37581	1.40764	1.41186	1.41139	1.3927	1.34278	1.2986	1.26357	1.2688	1.29614	1.34368	1.36117	1.37634	1.37605
		179	NaN	NaN	NaN	NaN	NaN	NaN	NaN	NaN	NaN	NaN	NaN	NaN	NaN	NaN	1.55723	1.1918	0.974903	0.820267	0.721616	0.724932	0.736762	0.732007	0.692319	0.652979	0.61163	0.581262	0.591613	0.617553	0.664203	0.723152	0.788	0.856057	0.907678	0.93475	0.964864	0.985343	0.98405	0.9832	0.943064	0.919529	0.900493	0.901951	0.919851	0.989745	1.03187	1.07101	1.09671
		180	NaN	NaN	NaN	NaN	NaN	NaN	NaN	NaN	NaN	NaN	NaN	NaN	NaN	NaN	NaN	NaN	0.780926	0.828557	0.847442	0.847431	0.836555	0.789786	0.758841	0.748894	0.758386	0.784315	0.82006	0.854446	0.876595	0.903101	0.92944	0.960523	0.990873	1.01941	1.04533	1.07713	1.10089	1.13584	1.17118	1.21363	1.26976	1.32779	1.3461	1.36631	1.38752	1.41147	1.43228
		181	1.57447	1.58441	1.6039	1.58325	1.58606	1.62089	1.66882	1.67904	1.76425	1.60592	1.41533	1.17077	0.991041	0.774195	0.799628	0.80285	0.836727	0.817797	0.779424	0.737186	0.703845	0.680318	0.679457	0.686025	0.7076	0.737353	0.77281	0.809279	0.841776	0.868587	0.890443	0.924246	0.951514	0.982571	1.01332	1.03857	1.0597	1.08088	1.06505	1.04792	1.03593	1.01399	0.981126	0.969017	0.98241	0.990427	1.01821
		182	1.4499	1.45645	1.46648	1.50504	1.52416	1.62013	1.7248	1.54254	1.387	1.23705	1.02314	0.754795	0.768993	0.734425	0.704413	0.657279	0.634756	0.608639	0.60385	0.601683	0.606908	0.626309	0.658103	0.686879	0.722148	0.774851	0.827317	0.873508	0.917833	0.954264	0.985548	1.00713	1.02331	1.05286	1.09721	1.10751	1.14466	1.17933	1.16517	1.14459	1.12353	1.08621	1.06851	1.08079	1.11645	1.18013	1.22625
		183	1.54714	1.53206	1.50104	1.46957	1.50095	1.5311	1.34808	1.2098	1.00597	0.835099	0.679231	0.727492	0.715801	0.757675	0.717146	0.671712	0.632104	0.609088	0.60111	0.604651	0.632785	0.685772	0.743163	0.804826	0.869023	0.938273	0.993231	1.08254	1.17026	1.26147	1.33712	1.39927	1.39877	1.38237	1.34862	1.32093	1.28205	1.31057	1.24959	1.25759	1.26926	1.29508	1.25103	1.31877	1.34264	1.35745	1.38885
		184	NaN	NaN	1.72408	1.54895	1.52797	1.50505	1.5034	1.48984	1.47435	1.54235	1.56801	1.4115	1.28909	1.15468	0.951534	NaN	0.757293	0.758826	0.7186	0.673843	0.621334	0.58404	0.574889	0.586406	0.600797	0.628403	0.650128	0.65899	0.668367	0.688361	0.704936	0.70976	0.720929	0.743306	0.761155	0.795797	0.834776	0.877664	0.86507	0.869688	0.851007	0.843889	0.83388	0.862117	0.881987	0.912682	0.939298
		185	NaN	NaN	NaN	NaN	NaN	NaN	NaN	1.9051	1.84629	1.44318	1.22014	1.00757	0.849422	0.842193	0.819624	0.807568	0.782717	0.754116	0.746927	0.761246	0.78147	0.822296	0.873082	0.928183	0.999078	1.06538	1.11591	1.16584	1.22327	1.27347	1.33468	1.37495	1.41705	1.43549	1.44607	1.4255	1.41987	1.37305	1.32259	1.2998	1.28935	1.2838	1.32809	1.40439	1.4467	1.47447	1.49528
		186	NaN	NaN	NaN	NaN	NaN	NaN	NaN	1.9051	1.84629	1.44318	1.22462	1.0138	0.858118	0.858316	0.83791	0.81509	0.781654	0.744672	0.72199	0.725435	0.746428	0.784033	0.839755	0.903089	0.965393	1.02602	1.07332	1.11618	1.13105	1.15861	1.17357	1.19023	1.20805	1.28056	1.32663	1.38833	1.44321	1.48248	1.44527	1.44112	1.42023	1.38576	1.36958	1.42565	1.48345	1.49454	1.57134
		187	1.61819	1.58619	1.5847	1.65752	1.69459	1.68982	1.7175	1.73562	1.73758	1.71946	1.55704	1.37941	1.18171	0.963584	0.781847	0.772653	0.747456	0.734741	0.686625	0.632466	0.609482	0.602336	0.604704	0.62755	0.65309	0.67417	0.684325	0.701701	0.729639	0.764567	0.788566	0.830856	0.871058	0.90085	0.937535	0.989783	1.02983	1.06968	1.07027	1.04156	1.01688	0.996146	0.987787	1.02835	1.0953	1.15446	1.22957
		188	1.61819	1.58619	1.5847	1.65752	1.69459	1.68982	1.7175	1.73562	1.73758	1.71946	1.55704	1.37941	1.21986	1.01478	0.828354	0.825123	0.798377	0.754987	0.703953	0.668743	0.643628	0.635301	0.630295	0.651558	0.683032	0.710982	0.746593	0.780147	0.804511	0.823821	0.852614	0.875669	0.907674	0.927949	0.953904	0.987801	1.02959	1.07198	1.07886	1.10618	1.14527	1.16306	1.15825	1.20569	1.21649	1.2186	1.2323
		189	1.67118	1.55872	1.48841	1.4507	1.44401	1.46831	1.53072	1.62866	1.46719	1.34188	1.18093	1.00335	0.781086	0.786599	0.754574	0.716954	0.692749	0.638028	0.608671	0.593331	0.586971	0.588724	0.592967	0.603468	0.624202	0.649347	0.686483	0.733218	0.786993	0.816866	0.815978	0.848447	0.866587	0.880966	0.918588	0.996405	1.03282	1.11651	1.15638	1.16488	1.14907	1.13447	1.09518	1.09117	1.10668	1.14137	1.15853
		190	1.64904	1.63255	1.63094	1.64798	1.65747	1.6902	1.73846	1.56044	1.37357	1.19193	1.02582	0.829338	0.853803	0.858849	0.855448	0.814562	0.786501	0.776122	0.776026	0.792858	0.829044	0.857214	0.879411	0.890989	0.918593	0.942376	0.962659	0.989972	1.028	1.04796	1.05471	1.07664	1.09547	1.10778	1.12638	1.16598	1.20609	1.2339	1.24486	1.26187	1.24927	1.22915	1.21176	1.19862	1.21399	1.22426	1.25755
		191	1.23967	1.24728	1.2393	1.26145	1.22593	1.21654	1.22931	1.30768	1.37641	1.25407	1.16357	1.07726	0.933953	0.778685	0.824359	0.820221	0.787133	0.775814	0.729576	0.705506	0.676844	0.685488	0.69041	0.688092	0.674731	0.67768	0.670824	0.668845	0.688176	0.718852	0.761155	0.79813	0.858234	0.893583	0.90974	0.920415	0.953725	0.979218	0.965618	0.973315	0.979446	0.998975	1.00309	1.05306	1.1	1.14016	1.16142
		192	1.23967	1.24728	1.2393	1.26145	1.22593	1.21654	1.22931	1.30768	1.37641	1.25407	1.16357	1.07726	0.94792	0.735182	0.778439	0.761647	0.715962	0.694754	0.692072	0.651632	0.626775	0.641725	0.643699	0.666384	0.686592	0.709862	0.739653	0.764027	0.777341	0.785531	0.799045	0.806936	0.817985	0.849509	0.890146	0.924047	0.967628	1.01571	1.01528	1.03103	1.05687	1.06985	1.05349	1.08256	1.11347	1.12315	1.10022
		193	1.81199	1.82968	1.81747	1.79972	1.8063	1.8506	1.63756	1.45845	1.2713	1.0696	0.834835	0.864443	0.860435	0.843541	0.848076	0.835056	0.821978	0.805413	0.80815	0.817417	0.837389	0.844202	0.879162	0.935375	0.988339	1.02958	1.08385	1.11718	1.12492	1.13212	1.14488	1.16373	1.19864	1.22409	1.25428	1.28206	1.30038	1.32295	1.3107	1.25575	1.253	1.24734	1.26316	1.3153	1.39288	1.39745	1.42023
		194	1.81846	1.77763	1.7605	1.74002	1.73023	1.74974	1.75322	1.8105	1.61621	1.42504	1.2232	1.03153	0.787476	0.785638	0.768033	0.731482	0.683095	0.625698	0.583491	0.560537	0.546581	0.52937	0.516766	0.502799	0.487662	0.474077	0.468331	0.469486	0.475149	0.482402	0.500309	0.520083	0.542859	0.574034	0.623088	0.671111	0.729923	0.792509	0.843752	0.846907	0.851282	0.852646	0.848643	0.835194	0.842083	0.841501	0.835934
		195	1.82383	1.84413	1.85704	1.86831	1.84369	1.79457	1.76792	1.7518	1.76517	1.81102	1.83008	1.63594	1.45325	NaN	1.24835	1.02972	0.839546	0.807228	0.756604	0.708819	0.666341	0.653353	0.672424	0.703365	0.739909	0.771843	0.80077	0.829505	0.860948	0.881611	0.907939	0.926072	0.921317	0.90917	0.909473	0.894698	0.883669	0.89053	0.864813	0.850714	0.862175	0.890942	0.907237	0.970702	1.02325	1.0488	1.07375
		196	1.82383	1.84413	1.85704	1.86831	1.84369	1.79457	1.76792	1.7518	1.76517	1.81102	1.83008	1.59597	1.40127	1.17378	0.95555	0.777073	0.812625	0.785342	0.757342	0.700758	0.649206	0.6157	0.603482	0.609475	0.631725	0.674014	0.717823	0.762547	0.802712	0.839316	0.858855	0.868225	0.878968	0.89116	0.898506	0.903328	0.920917	0.926089	0.872061	0.823288	0.78969	0.799822	0.786795	0.85416	0.930318	1.01989	1.07245
		197	1.58822	1.58883	1.59634	1.61116	1.6274	1.60538	1.64359	1.70257	1.57081	1.41024	1.26461	1.0596	0.838835	0.835441	0.846468	0.83898	0.831374	0.797376	0.72818	0.672259	0.639453	0.6255	0.627971	0.645413	0.668813	0.685634	0.702219	0.71984	0.735929	0.755327	0.78621	0.816696	0.857148	0.891175	0.902705	0.920262	0.951109	0.969014	0.940002	0.930035	0.914885	0.881563	0.865256	0.885628	0.90942	0.940704	0.961882
		198	1.58822	1.58883	1.59634	1.61116	1.6274	1.60538	1.64359	1.70257	1.57081	1.41024	1.26461	1.0596	0.846538	0.847487	0.854582	0.84953	0.844909	0.812066	0.73992	0.67637	0.617983	0.571647	0.530807	0.510697	0.509561	0.529391	0.57024	0.626138	0.6896	0.753831	0.812146	0.850796	0.873229	0.883113	0.875131	0.857002	0.854231	0.862349	0.83541	0.825086	0.849327	0.862138	0.878371	0.940192	1.01194	1.06777	1.10926
		199	1.55117	1.58954	1.63886	1.62566	1.635	1.63915	1.65001	1.64138	1.64242	1.60407	1.41171	1.20786	1.00099	0.857172	0.740481	0.734341	0.716489	0.729021	0.673829	0.607765	0.552214	0.538761	0.516261	0.512191	0.519892	0.545198	0.562146	0.577126	0.595205	0.619032	0.655361	0.691005	0.717702	0.757456	0.78121	0.801849	0.836107	0.879156	0.883893	0.906615	0.954732	0.994853	1.02231	1.0798	1.12057	1.13996	1.1506
		200	1.7158	1.74861	1.79664	1.84537	1.8734	1.87912	1.87586	1.87552	1.84465	1.79925	1.7907	1.80176	1.78641	1.79727	1.80988	1.60553	1.37481	1.14633	0.930597	0.746608	0.74358	0.742588	0.751819	0.734807	0.695982	0.674466	0.681433	0.698011	0.725808	0.754808	0.764479	0.763977	0.758927	0.754003	0.752978	0.792431	0.84924	0.91642	0.936414	0.962899	0.980644	0.976511	0.971366	1.00481	1.02839	1.04729	1.0638
		201	1.7158	1.74861	1.79664	1.84537	1.8734	1.87912	1.87586	1.87552	1.84465	1.79925	1.7907	1.80176	1.78641	1.79727	1.80988	1.60553	1.37481	1.14633	0.939304	0.770657	0.780464	0.794883	0.813111	0.790724	0.733245	0.693089	0.669304	0.66988	0.693506	0.735289	0.783471	0.843753	0.904868	0.970936	1.03112	1.094	1.1638	1.22888	1.22291	1.22815	1.21377	1.17209	1.12593	1.16483	1.16918	1.17911	1.21998
		202	1.45539	1.47245	1.44597	1.41411	1.40973	1.41985	1.44118	1.44066	1.46625	1.53148	1.55263	1.55762	1.56943	1.61773	1.38899	1.22998	1.07045	0.934561	0.767613	0.765303	0.7329	0.693691	0.638135	0.554637	0.513732	0.482528	0.470989	0.474781	0.500793	0.516908	0.549433	0.596929	0.629614	0.675359	0.722039	0.779959	0.820623	0.859451	0.857558	0.86381	0.862307	0.860795	0.860766	0.896489	0.909866	0.910813	0.911935
		203	1.7661	1.79684	1.83651	1.87593	1.90666	1.95036	1.8784	1.81986	1.74302	1.74692	1.79568	1.87531	1.93952	2.03091	1.82345	1.56184	1.28702	1.02627	0.80351	0.820888	0.833249	0.840084	0.825467	0.798846	0.787021	0.79698	0.823467	0.861956	0.909272	0.965021	1.01303	1.05639	1.1057	1.14455	1.17354	1.21606	1.25158	1.28067	1.25563	1.26113	1.2659	1.29137	1.31416	1.39326	1.46046	1.51218	1.55457
		204	1.7661	1.79684	1.83651	1.87593	1.90666	1.95036	1.8784	1.81986	1.74302	1.74692	1.79568	1.87531	1.93952	2.03091	1.82345	1.56184	1.3055	1.0305	0.817269	0.854464	0.885868	0.894757	0.915509	0.899156	0.880438	0.867738	0.869951	0.879944	0.905349	0.948716	1.01475	1.06858	1.13003	1.19409	1.24665	1.28719	1.33885	1.39438	1.33903	1.29821	1.28196	1.28692	1.27167	1.37027	1.42226	1.44342	1.42298
		205	1.57185	1.59559	1.61079	1.57366	1.59888	1.60613	1.60705	1.61984	1.46322	1.28006	1.08456	0.894235	0.740222	0.766485	0.750311	0.734536	0.726867	0.666594	0.61871	0.589915	0.577308	0.576085	0.581406	0.586292	0.599734	0.622306	0.652382	0.676818	0.70958	0.736026	0.764404	0.809878	0.866679	0.908277	0.95229	0.976944	1.00122	1.04084	1.0319	1.0255	1.00552	0.984859	0.940376	0.93728	0.926204	0.95547	0.991751
		206	1.57185	1.59559	1.61079	1.57366	1.59888	1.60613	1.60705	1.61984	1.46322	1.28006	1.08456	0.914143	0.755494	0.782734	0.764303	0.748985	0.726194	0.682625	0.628163	0.590794	0.572568	0.569568	0.567084	0.582	0.60358	0.635725	0.668395	0.710799	0.767603	0.822422	0.87057	0.923273	0.95692	0.970933	0.974666	0.990161	1.01771	1.06263	1.08904	1.14328	1.12765	1.11475	1.11307	1.14045	1.15704	1.21394	1.2344
		207	1.65724	1.68791	1.72005	1.73364	1.72093	1.72714	1.70209	1.69251	1.68403	1.69835	1.71026	1.51374	1.32563	1.16991	0.995373	0.793223	0.843624	0.843033	0.815724	0.796314	0.795677	0.786731	0.784018	0.789519	0.79666	0.802452	0.807213	0.820793	0.843452	0.874629	0.92805	0.981415	1.0417	1.1112	1.16815	1.20782	1.23903	1.25478	1.19616	1.18801	1.16591	1.15162	1.16998	1.2435	1.25573	1.2864	1.3283
		208	1.65724	1.68791	1.72005	1.73364	1.72093	1.72714	1.70209	1.69251	1.68403	1.69835	1.71026	1.51374	1.32563	1.16991	0.995195	0.794364	NaN	0.817492	0.790375	0.757524	0.730145	0.739919	0.750685	0.777643	0.807628	0.852671	0.877674	0.925842	0.979082	1.02557	1.06303	1.09733	1.13195	1.16642	1.2186	1.26847	1.32334	1.35786	1.33499	1.30521	1.2798	1.27502	1.26524	1.30959	1.31225	1.30898	1.29523
		209	1.49054	1.57038	1.66124	1.72501	1.77626	1.79315	1.81386	1.82356	1.7968	1.75934	1.49042	1.2487	1.03774	0.85453	0.683575	0.724991	0.707606	0.663143	0.623225	0.575013	0.530847	0.510461	0.504745	0.525035	0.554484	0.576161	0.619261	0.66368	0.712262	0.7703	0.868188	0.94888	1.03436	1.08865	1.12186	1.1076	1.0904	1.08451	1.03315	1.02475	1.04386	1.05621	1.08797	1.1571	1.18632	1.17965	1.19944
		210	1.6659	1.68363	1.67658	1.69894	1.69516	1.67451	1.68135	1.66761	1.63308	1.63279	1.64615	1.65455	1.67474	1.70561	1.71829	1.72677	1.52967	1.35617	1.14294	0.974814	0.815501	0.854749	0.859103	0.881541	0.840027	0.793373	0.760781	0.747662	0.762913	0.790322	0.825529	0.864005	0.892212	0.927002	0.960332	0.996713	1.04111	1.09509	1.11641	1.13417	1.12903	1.09933	1.07231	1.08377	1.10621	1.13977	1.19429
		211	1.6659	1.68363	1.67658	1.69894	1.69516	1.67451	1.68135	1.66761	1.63308	1.63279	1.64615	1.65455	1.67474	1.70561	1.71829	1.72677	1.52967	1.35617	1.16496	0.999808	0.835439	0.868124	0.864988	0.869526	0.836809	0.804832	0.773277	0.756261	0.758391	0.773104	0.793429	0.830461	0.881312	0.934079	0.980387	1.01278	1.03593	1.05651	1.037	0.993948	0.967397	0.961785	0.937147	0.95008	0.979737	1.01977	1.04108
		212	1.87704	1.86496	1.82008	1.77354	1.72955	1.70235	1.67893	1.70036	1.52996	1.36494	1.17306	1.01403	0.842515	0.868629	0.857051	0.854602	0.81696	0.773267	0.742433	0.750569	0.766444	0.797371	0.838622	0.877295	0.902968	0.933587	0.970775	1.00672	1.05948	1.10297	1.14049	1.1804	1.21796	1.23741	1.263	1.30097	1.32727	1.33485	1.31932	1.31159	1.31665	1.35595	1.37507	1.40776	1.41238	1.37696	1.30215
		213	1.64839	1.65511	1.67497	1.66564	1.67874	1.66867	1.66181	1.66062	1.65888	1.64945	1.64485	1.62252	1.60823	1.60176	1.58395	1.38914	1.23632	1.06492	0.879715	0.720988	0.740419	0.734104	0.715938	0.692543	0.640842	0.585841	0.540208	0.508548	0.493944	0.490683	0.500012	0.520967	0.555081	0.592535	0.624608	0.665265	0.717687	0.763112	0.759199	0.781692	0.800207	0.803967	0.821653	0.879435	0.90531	0.896269	0.908282
		214	NaN	NaN	NaN	NaN	NaN	NaN	NaN	NaN	NaN	NaN	NaN	NaN	NaN	NaN	0.826118	0.814402	0.806866	0.778724	0.752027	0.688075	0.629775	0.585145	0.559929	0.56291	0.577175	0.607224	0.652836	0.704478	0.751078	0.809262	0.85981	0.900665	0.936706	0.982093	1.03086	1.0943	1.16277	1.2239	1.24003	1.23268	1.23783	1.23411	1.24676	1.28761	1.32499	1.32477	1.35875
		215	1.67203	1.71184	1.74569	1.74148	1.75676	1.76071	1.76006	1.7629	1.79772	1.81183	1.82841	1.82969	1.83841	1.68252	1.47455	1.27534	1.11241	0.921939	0.88638	0.885154	0.856318	0.801714	0.7482	0.689152	0.644238	0.649153	0.670167	0.718157	0.776176	0.842832	0.88139	0.926333	0.958077	0.983679	1.0167	1.04715	1.08742	1.13234	1.1336	1.15304	1.18468	1.19277	1.20918	1.24957	1.25295	1.25078	1.25896
		216	1.54822	1.56237	1.59522	1.66008	1.67261	1.68165	1.70235	1.69893	1.65474	1.64535	1.66216	1.64913	1.66884	1.73146	1.80411	1.59233	1.42091	1.22944	1.03615	0.81805	0.842551	0.837774	0.820377	0.774472	0.715767	0.679853	0.659963	0.676111	0.697883	0.729215	0.758616	0.794215	0.82157	0.84672	0.87749	0.918337	0.953271	0.976878	0.977203	0.970499	0.951165	0.920728	0.90207	0.898034	0.91046	0.951863	0.992433
		217	1.54822	1.56237	1.59522	1.66008	1.67261	1.68165	1.70235	1.69893	1.65474	1.64535	1.66216	1.64913	1.66884	1.73146	1.80411	1.59233	1.42091	1.22944	1.04085	0.81311	0.823059	0.792027	0.76072	0.690356	0.62449	0.578936	0.562916	0.564115	0.571297	0.599581	0.643483	0.687927	0.738528	0.79448	0.844206	0.872733	0.896509	0.908777	0.882699	0.866738	0.852706	0.857844	0.862313	0.908288	0.947314	0.990319	1.01588
		218	1.47345	1.42933	1.45417	1.43763	1.41117	1.39458	1.43651	1.47415	1.49717	1.58741	1.59316	1.55531	1.53057	1.50811	1.40435	1.23237	1.07616	0.924197	0.804056	0.723617	0.735096	0.738417	0.720701	0.678649	0.631954	0.630984	0.646788	0.688654	0.733399	0.784488	0.825111	0.865728	0.879155	0.895106	0.924323	0.938336	0.96574	1.00173	0.997374	1.00762	1.02527	1.0346	1.03667	1.08563	1.13402	1.19036	1.25076
		219	1.50134	1.59571	1.631	1.66122	1.67156	1.6811	1.66696	1.70499	1.52787	1.34988	1.1237	0.946857	0.719623	0.692037	0.66679	0.662367	0.608082	0.572579	0.556552	0.559648	0.571685	0.589174	0.608802	0.64303	0.682305	0.720874	0.759573	0.80172	0.828926	0.862281	0.887362	0.907135	0.925179	0.95832	0.978877	1.01419	1.05108	1.06855	1.02837	1.01197	0.998305	0.995941	0.996537	1.05178	1.1336	1.2363	1.34231
		220	1.45913	1.47431	1.48388	1.50767	1.53346	1.54333	1.55789	1.57813	1.59542	1.59118	1.62029	1.62678	1.6099	1.41786	1.25075	1.04532	0.872364	0.72095	0.735026	0.699479	0.675682	0.636908	0.585861	0.536836	0.516827	0.502931	0.524992	0.572898	0.62221	0.682781	0.748136	0.788408	0.810644	0.849444	0.883993	0.927342	0.981056	1.04101	1.03133	1.01407	1.01239	1.00853	0.978073	0.989227	1.02188	1.02266	1.0252
		221	1.61809	1.65719	1.66476	1.66902	1.67447	1.67608	1.66197	1.46188	1.27352	1.01777	0.814009	0.674937	0.703159	0.69843	0.757278	0.762088	0.709156	0.659194	0.622674	0.611227	0.603561	0.60562	0.628956	0.662409	0.704561	0.766131	0.836082	0.899987	0.970547	1.03276	1.07611	1.11141	1.13503	1.13562	1.12804	1.13315	1.12707	1.1457	1.12326	1.13417	1.13973	1.1515	1.15702	1.21773	1.24957	1.27995	1.3379
		222	1.61809	1.65719	1.66476	1.66902	1.67447	1.67608	1.66197	1.46188	1.27352	1.03243	0.848731	0.676479	0.703242	0.688729	0.720721	0.69094	0.656232	0.605651	0.587234	0.58891	0.605169	0.637564	0.687627	0.73718	0.804129	0.85869	0.91817	0.965408	1.03581	1.09575	1.16023	1.21004	1.23895	1.23588	1.23185	1.23021	1.24475	1.27241	1.27456	1.26924	1.25004	1.21342	1.18306	1.17317	1.1669	1.169	1.17139
		223	1.60902	1.65941	1.66029	1.66446	1.68687	1.7185	1.73483	1.75049	1.77926	1.59593	1.4107	1.20737	1.03195	0.840928	0.818897	0.781904	0.737611	0.679428	0.617144	0.589961	0.601493	0.630463	0.664046	0.730495	0.792712	0.844125	0.928401	1.01447	1.10197	1.18345	1.24109	1.24367	1.21737	1.14378	1.08738	1.06531	1.04824	1.0399	1.05231	1.05567	1.05943	1.07062	1.098	1.12189	1.14358	1.14526	1.13995
		224	1.60902	1.65941	1.66029	1.66446	1.68687	1.7185	1.73483	1.75049	1.77926	1.59593	1.4107	1.20737	1.03451	0.843474	0.849721	0.821406	0.772227	0.684025	0.601055	0.531282	0.508952	0.510088	0.535188	0.574501	0.593931	0.614369	0.647325	0.676471	0.697589	0.727159	0.747843	0.758283	0.756243	0.759293	0.763986	0.82835	0.932345	1.04728	1.11476	1.18847	1.23023	1.24657	1.28557	1.36444	1.43541	1.45503	1.44981
		225	1.45128	1.47711	1.51031	1.50483	1.49372	1.50604	1.52501	1.57402	1.64687	1.74258	1.76776	1.82293	1.84095	1.62489	1.39384	1.17039	0.931864	0.75042	0.756996	0.748129	0.734671	0.70446	0.637079	0.596985	0.570567	0.580044	0.59879	0.617218	0.640836	0.66679	0.674202	0.697827	0.721086	0.736993	0.775929	0.824106	0.858284	0.895245	0.905989	0.911144	0.921674	0.937325	0.959793	1.03118	1.06904	1.11468	1.12745
		226	1.56064	1.52884	1.54541	1.57252	1.59429	1.62755	1.67803	1.71038	1.7281	1.7373	1.79504	1.83809	1.70086	1.50319	1.32873	1.11361	0.899786	0.849288	0.844509	0.826849	0.810257	0.788143	0.781836	0.793191	0.811955	0.824732	0.835811	0.85452	0.895343	0.93643	0.981292	1.04393	1.10381	1.13682	1.15275	1.15648	1.14116	1.11811	1.05818	1.03214	1.01754	1.00374	0.97596	0.97823	0.953845	0.940201	0.935246
		227	1.74431	1.70978	1.68726	1.69127	1.6824	1.70006	1.70629	1.78056	1.82068	1.62979	1.44212	1.21996	0.981644	0.777687	0.803072	0.778573	0.806078	0.772802	0.735791	0.709042	0.692198	0.690497	0.696241	0.704785	0.719669	0.752652	0.782459	0.834853	0.898291	0.967131	1.0365	1.10233	1.15611	1.1989	1.23004	1.26064	1.28885	1.30827	1.30322	1.28949	1.25968	1.22975	1.20071	1.21176	1.21951	1.23623	1.26264
		228	1.44214	1.47046	1.47173	1.46878	1.47339	1.45027	1.41629	1.39159	1.37383	1.37038	1.38678	1.4174	1.42925	1.32214	1.16309	1.00186	0.82798	0.678506	0.670243	0.704059	0.733371	0.739092	0.742993	0.724367	0.721227	0.726254	0.738402	0.742522	0.743655	0.732451	0.704488	0.704555	0.756283	0.788421	0.844163	0.898893	0.94775	0.946033	0.916842	0.858679	0.834421	0.813434	0.817156	0.8498	0.907509	0.95158	0.995873
		229	1.44214	1.47046	1.47173	1.46878	1.47339	1.45027	1.41629	1.39159	1.37383	1.37038	1.38678	1.4174	1.42925	1.32214	1.16309	1.00186	0.81789	0.689507	0.699398	0.744989	0.770791	0.784409	0.762438	0.720094	0.713354	0.732331	0.77714	0.82803	0.892879	0.933339	0.965884	0.997934	1.02952	1.05049	1.07581	1.1099	1.14182	1.17018	1.13375	1.09157	1.05134	0.985649	0.936328	0.931686	0.947346	0.955061	0.990448
		230	1.46111	1.46146	1.47007	1.53473	1.61389	1.44029	1.28654	1.10665	0.877294	0.659665	0.680824	0.680017	0.689171	0.698213	0.641504	0.581574	0.549379	0.549121	0.554176	0.577107	0.627556	0.694899	0.762841	0.832193	0.878975	0.902291	0.916901	0.940474	0.962775	0.999551	1.02959	1.05985	1.09445	1.14021	1.20508	1.27113	1.34879	1.40299	1.40515	1.36095	1.35805	1.32199	1.29654	1.31851	1.36965	1.41047	1.45616
		231	1.67515	1.72087	1.7816	1.80278	1.88351	1.95102	2.00042	2.01441	2.01042	1.77187	1.53273	1.28098	1.04674	0.861457	0.86161	0.840457	0.807006	0.772729	0.738716	0.708359	0.68822	0.680852	0.67442	0.671807	0.679055	0.684796	0.702473	0.735941	0.769646	0.810137	0.871385	0.93112	0.980145	1.03051	1.08972	1.11711	1.15635	1.20732	1.20208	1.18767	1.19752	1.20312	1.18944	1.2449	1.30716	1.32195	1.33459
		232	1.77658	1.7911	1.7748	1.71025	1.62738	1.55434	1.36565	1.18901	1.01185	0.813071	0.676829	0.687564	0.697825	0.70066	0.729391	0.675258	0.630694	0.597006	0.590915	0.596625	0.62666	0.667683	0.710362	0.756415	0.809725	0.855977	0.89683	0.927999	0.959168	0.993649	1.01604	1.02997	1.05228	1.08181	1.10322	1.1324	1.17333	1.20923	1.20534	1.18289	1.19015	1.15801	1.11231	1.09981	1.11779	1.1012	1.10461
		233	1.42407	1.39086	1.40895	1.44965	1.52149	1.56918	1.59411	1.40773	1.25226	1.02478	0.862484	0.702133	0.714112	0.689611	0.695992	0.640968	0.603731	0.586586	0.576282	0.569727	0.581347	0.596125	0.615479	0.639186	0.674854	0.710817	0.756665	0.78174	0.80364	0.838196	0.877354	0.899015	0.943958	0.995982	1.04278	1.08186	1.11321	1.12374	1.08375	1.05307	1.05196	1.07226	1.11352	1.20199	1.27326	1.30351	1.32101
		234	1.79647	1.82863	1.86008	1.91653	1.96834	1.71555	1.45944	1.20069	0.98384	0.742165	0.727622	0.709211	0.695706	0.628289	0.572392	0.547489	0.529689	0.520917	0.523984	0.541579	0.57155	0.606773	0.657951	0.711478	0.766712	0.817516	0.870824	0.917487	0.97072	1.03101	1.08518	1.14352	1.19345	1.23349	1.27161	1.30207	1.34148	1.3885	1.40005	1.41434	1.42488	1.43902	1.45852	1.50942	1.52489	1.51229	1.47714
		235	1.52573	1.51043	1.48456	1.48317	1.49575	1.53145	1.6006	1.66701	1.67476	1.69308	1.67202	1.61044	1.53278	1.50025	1.51807	1.60411	1.45755	1.30574	1.10524	0.888298	0.64662	0.625375	0.62307	0.639636	0.611966	0.586832	0.58454	0.598899	0.658927	0.722655	0.775662	0.825424	0.869685	0.876044	0.871333	0.895322	0.920352	0.946095	0.923214	0.935799	0.912152	0.886648	0.853086	0.881797	0.894721	0.937629	0.982077
		236	1.52573	1.51043	1.48456	1.48317	1.49575	1.53145	1.6006	1.66701	1.67476	1.69308	1.67202	1.61044	1.53278	1.50025	1.51807	1.60411	1.45755	1.30574	1.13906	0.951037	0.718147	0.695985	0.683964	0.667031	0.608959	0.561077	0.535882	0.53592	0.545963	0.574199	0.599322	0.630809	0.666754	0.708248	0.734198	0.787362	0.833671	0.865837	0.85292	0.87213	0.889272	0.897871	0.883273	0.913227	0.92994	0.941349	0.978273
		237	1.92084	1.91637	1.91507	1.89424	1.84247	1.79405	1.74421	1.54361	1.35104	1.17902	0.992527	0.808664	0.766447	0.713075	0.637972	0.580245	0.534208	0.512454	0.508139	0.512424	0.535514	0.554896	0.583044	0.629847	0.67849	0.731126	0.801845	0.877985	0.936513	0.991154	1.01431	1.01449	1.0037	1.00526	1.00414	1.02967	1.05231	1.09376	1.08735	1.10288	1.09981	1.08636	1.055	1.05737	1.04782	1.05653	1.09236
		238	1.31703	1.35735	1.35632	1.36166	1.34763	1.34345	1.34468	1.44215	1.31649	1.19802	1.03757	0.927606	0.755745	0.769836	0.744583	0.732124	0.670658	0.597694	0.55404	0.523358	0.521668	0.537925	0.565582	0.604628	0.645598	0.706283	0.747561	0.800705	0.837299	0.887977	0.919515	0.96591	0.997507	1.03914	1.08752	1.12688	1.15971	1.22208	1.19498	1.17	1.16207	1.13128	1.04241	1.05515	1.01007	1.01939	1.0568
		239	1.61198	1.60181	1.63806	1.65672	1.67829	1.7122	1.72666	1.72846	1.59608	1.41349	1.23613	1.06127	0.87648	0.847507	0.860946	0.863168	0.852788	0.841717	0.833049	0.837477	0.849352	0.894929	0.924576	0.939246	0.954687	0.977758	0.976105	1.00174	1.02211	1.03964	1.0513	1.06905	1.08727	1.11611	1.15106	1.1882	1.23159	1.26719	1.25275	1.27071	1.32381	1.36086	1.37803	1.45997	1.52661	1.54816	1.5639
		240	1.48326	1.51893	1.58605	1.53194	1.52668	1.45543	1.40109	1.28504	1.275	1.33148	1.41315	1.4886	1.6084	1.67192	1.68989	1.52088	1.30704	1.0789	0.866774	0.667033	0.642329	0.666161	0.668673	0.660422	0.616693	0.597254	0.594184	0.624176	0.653856	0.695571	0.730229	0.756606	0.79519	0.827426	0.86083	0.876328	0.902367	0.930408	0.927768	0.918529	0.93935	0.956273	0.954116	0.973079	0.996079	1.01381	1.03141
		241	1.64376	1.66487	1.69779	1.70486	1.72076	1.66909	1.47688	1.30726	1.12424	0.981258	0.843772	0.856473	0.835558	0.825156	0.763027	0.708366	0.659817	0.650687	0.644515	0.64501	0.668387	0.702042	0.737421	0.776516	0.813546	0.833077	0.86018	0.880047	0.90535	0.932119	0.944669	0.962005	0.968404	0.975308	0.97603	0.99928	1.02142	1.06091	1.04542	1.0197	1.02657	1.02367	0.987917	1.006	1.02747	1.00995	1.00044
		242	1.66252	1.59899	1.54127	1.49648	1.52623	1.53872	1.58983	1.66093	1.71492	1.73153	1.76797	1.80298	1.60377	1.4369	1.17161	0.974155	0.763668	0.780893	0.770889	0.81735	0.77704	0.733454	0.702588	0.697284	0.713345	0.742186	0.770618	0.80136	0.839385	0.88212	0.916406	0.942921	0.964737	0.951408	0.918879	0.885933	0.868214	0.852713	0.817936	0.788015	0.778446	0.791698	0.79213	0.87009	0.947383	1.01617	1.07105
		243	NaN	NaN	NaN	NaN	NaN	NaN	NaN	0.719053	0.77022	0.819937	0.8432	0.830725	0.809599	0.761172	0.702895	0.662807	0.640864	0.640199	0.663453	0.696231	0.720577	0.740793	0.769468	0.77917	0.784494	0.793464	0.809614	0.817028	0.838748	0.864685	0.898229	0.925318	0.956866	0.978136	1.00379	1.03564	1.07075	1.11462	1.14239	1.17807	1.21687	1.27218	1.29308	1.34519	1.37179	1.36967	1.36919
		244	NaN	NaN	NaN	NaN	NaN	NaN	NaN	NaN	NaN	NaN	NaN	NaN	0.626953	0.632625	0.702067	0.71229	0.698123	0.691308	0.636294	0.579955	0.550114	0.544465	0.553724	0.574688	0.603582	0.632939	0.661434	0.687065	0.714407	0.739973	0.775139	0.815255	0.859104	0.902996	0.949431	0.989148	1.01627	1.05552	1.06057	1.07411	1.08909	1.11403	1.127	1.18758	1.23147	1.26601	1.28191
		245	NaN	NaN	NaN	NaN	NaN	NaN	NaN	NaN	NaN	NaN	NaN	NaN	NaN	NaN	NaN	0.827601	0.841613	0.834941	0.80933	0.776383	0.716295	0.666509	0.628355	0.613755	0.630003	0.643902	0.666366	0.702272	0.72701	0.742108	0.764563	0.781901	0.785351	0.809085	0.828234	0.849848	0.873044	0.890748	0.864744	0.846472	0.822842	0.804717	0.788869	0.825212	0.853487	0.89491	0.958264
		246	NaN	NaN	NaN	NaN	NaN	NaN	NaN	NaN	NaN	NaN	NaN	NaN	NaN	NaN	NaN	0.827601	0.877181	0.862651	0.834905	0.790087	0.724855	0.662889	0.613844	0.580642	0.55332	0.541411	0.538669	0.560461	0.598907	0.641837	0.688746	0.732974	0.76383	0.788298	0.810448	0.821436	0.855177	0.880561	0.864838	0.857976	0.89103	0.891333	0.907977	1.01996	1.13114	1.20618	1.26748
		247	1.32428	1.32071	1.32582	1.33814	1.35806	1.20204	1.07712	0.966757	0.842023	0.697275	0.719368	0.715201	0.697672	0.651264	0.603146	0.553869	0.487366	0.439668	0.421486	0.40598	0.397594	0.400875	0.401595	0.402826	0.400646	0.403227	0.411966	0.427806	0.445986	0.460741	0.483995	0.503397	0.513959	0.51099	0.528316	0.543451	0.565062	0.598327	0.623331	0.655942	0.702696	0.73743	0.766899	0.807254	0.82148	0.805186	0.768646
		248	1.84454	1.87711	1.90666	1.90951	1.87833	1.86605	1.8414	1.82521	1.83606	1.8514	1.83754	1.82578	1.82537	1.85384	1.68542	1.49168	1.31046	1.0807	0.823448	0.784971	0.782062	0.74687	0.739855	0.714621	0.66673	0.634712	0.631697	0.650224	0.679367	0.719002	0.758256	0.806162	0.84146	0.887261	0.933609	0.975215	1.00871	1.05199	1.03224	1.03603	1.05685	1.05432	1.0653	1.13196	1.18637	1.23368	1.29765
		249	1.84454	1.87711	1.90666	1.90951	1.87833	1.86605	1.8414	1.82521	1.83606	1.8514	1.83754	1.82578	1.82537	1.85384	1.68542	1.49168	1.31046	1.10404	0.866159	0.82806	0.820674	0.791888	0.771731	0.739706	0.706702	0.696113	0.70336	0.728927	0.761738	0.799421	0.819763	0.844218	0.871179	0.904775	0.937429	0.985948	1.03006	1.08022	1.08616	1.12042	1.15341	1.18976	1.23258	1.30159	1.33872	1.37422	1.41187
		250	1.32206	1.36028	1.41956	1.47679	1.49743	1.52589	1.49836	1.46736	1.45393	1.45918	1.43851	1.4559	1.46384	1.43172	1.41723	1.31272	1.15108	0.968391	0.863182	0.756952	0.746481	0.776078	0.796857	0.753012	0.701416	0.657562	0.641543	0.657201	0.701024	0.750719	0.813034	0.875949	0.909252	0.951184	1.00727	1.03631	1.05498	1.10018	1.08561	1.07272	1.08353	1.09371	1.09645	1.14639	1.17872	1.19766	1.21507
		251	1.50086	1.50884	1.54183	1.56967	1.56708	1.62793	1.75727	1.56299	1.39874	1.24285	1.04328	0.797914	0.840119	0.832739	0.812353	0.761295	0.698246	0.633829	0.588342	0.565091	0.545357	0.53983	0.558471	0.591989	0.639836	0.704678	0.762432	0.810049	0.847721	0.874315	0.898158	0.919281	0.924629	0.927769	0.941827	0.979096	1.00774	1.05428	1.04365	1.02005	0.977258	0.960511	0.939552	0.988859	1.03177	1.07586	1.11201
		252	1.54295	1.58599	1.63237	1.66472	1.67267	1.68845	1.6988	1.69893	1.67702	1.63582	1.6096	1.60876	1.63692	1.71174	1.78984	1.82247	1.81742	1.81947	1.55107	1.31847	1.09096	0.898797	0.652092	0.641983	0.606621	0.5863	0.537206	0.515801	0.510214	0.516577	0.528358	0.559815	0.599922	0.650008	0.712174	0.79007	0.857352	0.924853	0.938425	0.956547	0.965102	0.960365	0.925184	0.920829	0.908789	0.891928	0.886535
[truncated: 114 more columns]

## Sheet: ED Fig. 5b
Extended Data Fig. 5
Panel b
				Post-competition Clocks
					Time (hrs)	0	1	2	3	4	5	6	7	8	9	10	11	12	13	14	15	16	17	18	19	20	21	22	23	24	25	26	27	28	29	30	31	32	33	34	35	36	37	38	39	40
				Frequency (%)	Post-comp: Mitosis clock	0	0	0	0	0	0.070922	0.106383	0.212766	0.815603	2.9078	6.48936	9.50355	10.6383	10.922	9.53901	6.70213	4.07801	3.22695	2.7305	2.02128	1.20567	0.780142	0.390071	0	0	0	0	0	0	0	0	0	0	0	0	0	0	0	0	0	0
					Post-comp: Cell cycle exit times (Mit. Removal)	0	0	0	0.305677	0.742358	1.13537	1.61572	2.35808	2.62009	2.35808	2.44541	2.35808	1.70306	1.13537	1.00437	0.524017	0.174672	0.0873362	0.0873362	0.0436681	0.0436681	0	0	0	0	0	0	0	0	0	0	0	0	0	0	0	0	0	0	0
					Post-comp: Cell cycle exit times (MEKi)	0	0	0	0	0.141844	0.992908	1.66667	2.41135	3.47518	4.00709	3.51064	3.12057	2.62411	1.80851	1.17021	0.815603	0.70922	0.496454	0.248227	0.212766	0.212766	0.035461	0	0	0	0	0	0	0	0	0	0	0	0	0	0	0	0	0	0	0

## Sheet: ED Fig. 5d
Extended Data Fig. 5
Panel d
		Time since S phase start at treatment (hrs)	Probability of cell cycle exit (%)
		0	90.0901	86.3265	83.0088	79.375
		2	85.7759	79.3287	83.5603	86.2
		4	87.6491	81.4696	86.0131	78.7264
		6	88.4752	89.2548	88.3359	77.971
		8	91.3732	84.556	89.771	79.4444
		10	85.7238	87.2807	91.7969	72.7273

## Sheet: ED Fig. 5e
Extended Data Fig. 5
Panel e
		Simulation	Experiment
	Cell cycle exit (%)	33.95	33.98
		21.48	19.61
		35.37	36.17

## Sheet: ED Fig. 5f
Extended Data Fig. 5
Panel f
			Simulation			Experiment
			Frequency (%)	Cell cycle exit times (hrs)		Frequency (%)	Cell cycle exit times (hrs)
			0	0		0	0
			0	1		0	1
			0	2		0	2
			0.193424	3		0	3
			0.773694	4		0	4
			2.45003	5		1.14943	5
			5.51257	6		9.1954	6
			9.76789	7		10.3448	7
			12.8304	8		9.1954	8
			16.0542	9		11.4943	9
			17.2147	10		12.6437	10
			15.0548	11		12.6437	11
			10.2837	12		12.6437	12
			5.4481	13		10.3448	13
			2.86912	14		5.74713	14
			1.19278	15		2.29885	15
			0.322373	16		1.14943	16
			0	17		0	17
			0.0322373	18		1.14943	18
			0	19		0	19
			0	20		0	20
			0	21		0	21
			0	22		0	22
			0	23		0	23
			0	24		0	24
			0	25		0	25
			0	26		0	26
			0	27		0	27
			0	28		0	28
			0	29		0	29
			0	30		0	30

## Sheet: ED Fig. 5g
Extended Data Fig. 5
Panel g
			Time since S phase start to treatment (hrs)	0	1	2	3	4	5	6	7	8	9	10
		Cell cycle exit (%)	CDK4/6i	26.6765	18.447	10.04	8.09243	7.15681	5.61529	4.63538	4.15737	3.56356	3.70613	2.04352
			Error	4.14914	3.39982	4.43922	4.00677	4.52101	3.37507	2.68919	2.91981	2.72718	1.9237	1.73387
			Simulation	29.4	23.55	17.8	13.25	8.6	5.95	3.8	2.1	1.1	0.4	0.2
			Error (simulation)	0.93832	1.07311	0.898208	0.816565	0.937194	0.786342	0.435252	0.490351	0.380205	0.176383	0.239444

## Sheet: ED Fig. 5h
Extended Data Fig. 5
Panel h
			Time (hrs)	0	1	2	3	4	5	6	7	8	9	10	11	12	13	14	15	16	17	18	19	20	21	22	23	24	25	26	27	28	29	30	31	32	33	34	35	36	37	38	39	40	41	42	43	44	45
		Frequency (%)	Pre-comp: Mitosis clock	0	3.72687e-31	2.46612e-26	6.00327e-22	5.3761e-18	1.77114e-14	2.14656e-11	9.57062e-09	1.56979e-06	0.000124563	0.00430456	0.0539639	0.316111	1.0506	2.47894	4.62465	7.28438	10.314	12.6989	12.8541	11.2587	9.39517	7.48744	5.67306	4.16117	3.07423	2.16602	1.44604	0.89624	0.571923	0.456751	0.398505	0.314921	0.188901	0.116357	0.129207	0.0915239	0.041179	0.0780502	0.13196	0.11237	0.0784712	0.0388289	0.00839917	0.000686045	2.07168e-05
			Time (hrs)	0	1	2	3	4	5	6	7	8	9	10	11	12	13	14	15	16	17	18	19	20	21	22	23	24	25	26	27	28	29	30	31	32	33	34	35	36	37	38	39	40	41	42	43	44	45
			Pre-comp: Cell cycle exit clock	0	6.06539e-08	6.07337e-05	0.00300216	0.0410878	0.238441	0.664099	1.09488	1.40352	1.64441	1.83355	2.03867	2.29328	2.59727	2.87348	3.06526	3.17909	3.26791	3.41249	3.56448	3.73298	3.95222	4.0672	4.05071	4.04968	4.07158	4.04056	3.84462	3.50474	3.20261	3.05515	3.03193	2.92843	2.63055	2.29058	2.05496	1.92854	1.78793	1.6088	1.4287	1.2276	1.045	0.866386	0.700308	0.590442	0.488447
[truncated: 5 more columns]

## Sheet: ED Fig. 5i
Extended Data Fig. 5
Panel i
			Time (hrs)	0	1	2	3	4	5	6	7	8	9	10	11	12	13	14	15	16	17	18	19	20	21	22	23	24	25	26	27	28	29	30	31	32	33	34	35	36	37	38	39	40	41	42	43	44	45
		Frequency (%)	Pre-comp: Mitosis clock	3.51631e-22	4.2551e-18	1.51878e-14	1.59898e-11	4.96542e-09	4.9261e-06	0.000175366	0.00194086	0.00776245	0.0136517	0.0151415	0.0161909	0.0174953	0.0196454	0.0273411	0.0403829	0.0584374	0.0801653	0.0975814	0.100747	0.0959638	0.0875823	0.0713822	0.0570609	0.0421169	0.030597	0.0254057	0.0223262	0.0188784	0.0128731	0.00797082	0.00590701	0.00525048	0.004828	0.00441056	0.00423403	0.00292062	0.00135754	0.00093039	0.000821317	0.000399178	7.44061e-05	4.7154e-06	8.6439e-08	5.79081e-10	1.14428e-12
			Time (hrs)	0	1	2	3	4	5	6	7	8	9	10	11	12	13	14	15	16	17	18	19	20	21	22	23	24	25	26	27	28	29	30	31	32	33	34	35	36	37	38	39	40	41	42	43	44	45
			Pre-comp: Cell cycle exit clock	0	8.9652e-06	0.000164834	0.00121947	0.00422501	0.00807701	0.0102953	0.0111042	0.0115159	0.0111686	0.0106483	0.0111145	0.0130798	0.0144958	0.0147442	0.0155967	0.0184228	0.0225887	0.02576	0.0299427	0.0363108	0.0417883	0.0462889	0.0502013	0.0525918	0.0519922	0.0489142	0.045652	0.0431138	0.0418154	0.0411901	0.0386425	0.0338344	0.0292404	0.026388	0.0236446	0.0206345	0.018414	0.0170642	0.0167324	0.0156926	0.0125697	0.0083779	0.00376452	0.0008464	8.0387e-05
[truncated: 5 more columns]

[truncated: 4 more sheets: ED Fig. 5j, ED Fig. 5k, ED Fig. 5l, ED Fig. 5m]
