# Supplementary material for: Loss of CDK4/6 activity in S/G2 phase leads to cell cycle reversal
Source: Nature. 2023 Jul 5;619(7969):363–70. doi: 10.1038/s41586-023-06274-3 (PMC10338338; doi:10.1038/s41586-023-06274-3)
Supplement: Supplementary file 19 — Source Data Extended Data Fig. 6 [file 41586_2023_6274_MOESM19_ESM.xlsx]

## Sheet: ED Fig. 6c
Extended Data Fig. 6
Panel c		log2(gammaH2AX) (arb. Units)
	Cell #:	DMSO	HU 2hr	HU 4hr	HU 6hr	HU 24hr	NCS
	1	21.5781	21.1429	23.6336	23.356	23.9175	25.4154
	2	21.6899	21.8474	22.8323	20.2766	24.3583	25.139
	3	23.5392	24.8797	22.9137	21.4075	23.4953	25.8537
	4	22.7746	22.2803	22.2136	22.0442	23.7503	25.0384
	5	22.4286	24.2809	23.2897	20.08	23.8018	25.1043
	6	22.9362	22.3013	23.6595	20.2316	23.932	25.5036
	7	20.8533	22.3322	19.3997	24.2399	24.1918	24.588
	8	21.7845	21.0348	23.1022	23.6533	23.9459	24.6934
	9	22.5795	21.0704	20.7333	22.0142	24.4379	25.4696
	10	21.9837	23.201	23.068	20.7606	23.4234	25.12
	11	21.1925	19.5264	21.8691	23.1952	26.4587	25.679
	12	22.0533	23.7179	22.2608	23.3216	23.7902	24.8629
	13	21.4473	21.4906	20.2135	23.8488	23.2546	24.9179
	14	22.682	20.8862	21.6373	23.7208	26.0183	25.9273
	15	22.6296	21.32	22.979	23.1185	23.753	26.1272
	16	22.8423	21.1492	21.3451	21.2437	24.1785	24.9047
	17	22.4691	20.5687	23.5182	23.5044	23.6981	25.501
	18	22.1611	21.813	20.1991	23.5916	24.413	25.902
	19	22.1343	23.0325	22.3322	23.7273	23.9762	25.2419
	20	21.7178	20.8633	21.4996	23.2837	23.7257	25.0727
	21	21.6148	23.6676	20.6727	21.5513	23.9059	25.9151
	22	22.4467	20.9615	23.1065	21.544	23.1929	25.7973
	23	22.3586	20.4261	21.5759	22.1947	23.4011	25.1775
	24	22.7059	22.0728	22.4081	21.1625	23.5381	23.9886
	25	22.8728	23.3014	19.2408	21.4238	23.1662	24.5402
	26	22.2601	21.0264	23.3107	23.2015	23.328	24.5396
	27	21.5021	24.5838	20.3603	23.7332	23.1561	24.65
	28	21.1759	23.733	23.5072	21.4301	24.7832	25.7237
	29	22.1262	21.09	23.4497	23.3769	23.7629	25.0756
	30	23.0575	20.1745	23.2178	22.3324	22.9834	25.0246
	31	22.4196	23.5247	19.376	22.6617	24.1116	24.6608
	32	23.3346	20.32	23.3544	23.1733	23.798	25.319
	33	22.1073	21.2768	20.7853	21.5136	23.4108	24.7417
	34	22.0959	21.4094	19.1889	22.0982	21.6693	25.149
	35	22.5384	20.5958	19.7581	22.9229	23.5446	24.6944
	36	22.274	21.9406	21.0747	23.4075	22.027	25.0248
	37	21.8578	20.7785	21.154	23.3516	24.494	25.2414
	38	22.9197	22.6902	19.5018	20.6912	24.2105	24.5962
	39	23.5858	22.0244	20.9019	20.6295	24.1551	25.3154
	40	22.3913	21.2078	21.9479	19.7931	24.2983	25.2598
	41	22.8969	20.2573	23.1423	23.7949	24.0973	24.85
	42	22.4077	23.7824	21.0697	22.6728	24.1197	25.0258
	43	22.3375	21.8447	23.705	23.9267	21.9413	25.1712
	44	22.3761	21.5445	20.1967	20.9427	24.3924	24.9026
	45	21.1193	23.7353	21.122	20.4561	22.5098	25.2444
	46	22.8942	20.7152	22.0794	23.8915	20.0581	25.4296
	47	21.9108	24.2549	24.3121	21.0157	24.3615	25.0719
	48	21.8043	21.7874	23.5361	20.3025	23.6545	25.6747
	49	22.2951	23.5598	24.0477	20.1016	23.5491	24.8415
	50	22.4717	21.4883	23.4028	21.7849	23.9883	25.5315
	51	23.9758	20.5038	23.5636	23.5026	24.0107	25.4033
	52	21.5321	22.612	22.3522	20.0116	24.2581	24.5755
	53	21.9479	22.4819	19.9981	23.6127	25.6123	25.187
	54	21.7963	23.5413	21.0318	23.8011	23.8126	25.2243
	55	22.5167	20.6103	22.2086	22.5454	24.1672	24.8386
	56	21.7563	23.5538	24.3349	23.6239	23.5882	25.431
	57	22.3777	23.6523	23.6	22.5352	24.5225	25.0715
	58	23.2978	23.1439	24.1622	20.45	24.0193	24.7506
	59	21.7282	23.6874	23.5047	23.8265	23.8046	25.0228
	60	22.2114	24.1696	23.4754	23.7595	23.5595	24.7817
	61	20.4756	22.6699	22.1912	20.655	23.9575	24.8939
	62	21.2586	19.9238	23.3233	22.1691	23.9481	25.6727
	63	22.3441	20.8322	24.2901	19.648	23.9988	25.0877
	64	21.6877	23.0629	24.0726	21.7563	24.1805	25.0256
	65	23.6942	22.9502	21.7887	23.3402	23.1299	25.3325
	66	22.4834	21.9388	22.3466	23.5257	23.5221	25.3158
	67	22.6015	23.4489	22.543	23.6733	22.8811	25.0285
	68	22.4231	19.9134	22.5326	22.6166	22.6005	24.8672
	69	21.483	20.7183	21.129	23.6213	22.4002	26.191
	70	22.3168	21.5128	23.4806	23.0702	23.8247	24.546
	71	22.4574	22.8472	22.6032	23.961	24.1636	25.9644
	72	23.4589	22.0667	22.829	23.2754	23.4255	24.549
	73	22.9864	22.0237	24.1875	23.1232	21.6584	25.059
	74	21.7712	21.5334	24.3015	23.6391	23.2616	24.7289
	75	23.3802	21.599	21.9351	23.3358	23.337	25.4161
	76	20.8523	22.3169	22.4003	23.5732	23.8509	25.6512
	77	22.2581	21.8394	22.6386	23.5831	22.6999	23.5872
	78	22.5276	22.0696	22.5554	22.6836	23.7389	25.9146
	79	21.7969	21.3005	23.3928	24.5967	22.3029	24.7936
	80	22.2777	23.1101	22.7273	22.3831	23.7016	24.4907
	81	23.1159	22.1798	21.7635	23.4904	22.8847	25.4046
	82	22.2629	23.8746	23.804	21.6471	22.5244	25.3383
	83	21.311	22.7439	21.1027	22.7317	22.9526	25.8245
	84	21.5706	21.8673	23.2197	22.9288	23.4376	25.9709
	85	22.6403	19.8474	21.41	23.2564	23.1076	25.1884
	86	21.9421	22.9339	23.7377	23.3607	22.0979	26.1652
	87	23.5134	21.2884	20.826	20.5244	23.0776	24.6983
	88	22.8542	22.7603	23.4777	23.4351	23.2896	25.1985
	89	24.0734	20.8896	23.2943	20.0904	23.8957	25.1521
	90	22.5822	22.9714	23.5878	20.3084	19.646	25.6081
	91	21.5513	23.6595	21.8673	23.3138	24.2264	25.8388
	92	24.0159	22.7555	22.0006	23.9356	24.4798	24.9044
	93	22.5381	20.2691	21.7414	21.0231	23.0007	24.5792
	94	21.7653	22.1187	23.6906	23.3362	24.2974	24.8618
	95	21.198	23.3968	20.993	23.8298	23.7225	24.98
	96	23.1577	23.9574	23.1983	24.1314	23.0223	24.6953
	97	22.0144	23.5013	21.3111	21.0511	24.2151	24.751
	98	22.0309	21.8447	23.7174	21.1903	22.7555	25.6409
	99	22.5243	20.2696	20.7422	20.1475	24.0617	25.3298
	100	21.0736	21.8585	23.5056	23.0846	23.2779	25.133
	101	22.4758	22.4077	23.3355	23.7054	24.2388	24.6691
	102	21.735	22.0764	23.8498	21.9819	23.8913	25.5761
	103	22.994	22.7639	22.1239	24.2569	24.5008	25.2052
	104	21.5222	24.2516	22.0941	22.446	23.9045	25.9005
	105	22.1022	22.1466	20.6629	20.3447	23.7723	25.3734
	106	22.2731	21.4482	19.0833	24.2904	24.4494	25.2466
	107	20.9255	22.4863	23.33	20.8974	23.0549	25.1763
	108	21.3532	22.8386	21.4437	22.9827	24.151	25.3876
	109	22.392	22.0517	23.7048	23.592	23.7682	24.5413
	110	22.3661	21.9103	23.8377	22.0752	24.2192	26.0709
	111	22.1234	23.9702	24.0527	24.3956	24.2244	25.8372
	112	22.418	23.0985	23.6119	22.5537	24.2751	24.7108
	113	22.393	23.5318	23.2413	20.4348	23.0376	24.7944
	114	22.3409	23.271	23.8783	24.1476	23.4577	25.2248
	115	23.4151	22.3908	23.3793	24.2935	23.383	25.5538
	116	21.2324	23.4187	23.4781	23.2326	23.5876	24.7416
	117	22.4199	22.157	23.8434	20.0743	23.7922	25.036
	118	22.902	21.9822	23.5405	20.5141	23.3264	24.4073
	119	25.4221	21.9128	22.1332	20.4601	23.578	25.8517
	120	21.5567	22.4034	23.8381	23.6648	24.461	24.5522
	121	21.1274	21.7806	23.8003	21.6776	23.4036	24.993
	122	21.6171	22.0479	22.271	23.8011	23.3957	25.0052
	123	22.4518	23.9431	23.9112	20.3331	23.6772	25.2618
	124	23.916	22.64	23.2678	20.2128	24.3797	25.293
	125	23.3069	22.3427	22.9792	21.7059	24.2034	24.0138
	126	23.7382	22.6859	23.654	20.1787	23.4074	25.7822
	127	20.8556	22.3488	23.9256	22.1717	24.1172	25.0784
	128	21.6845	23.847	23.7745	20.6954	23.5498	25.7007
	129	23.3354	23.8602	23.5569	21.7393	25.1784	24.5267
	130	22.8132	23.4598	22.0795	23.785	23.3672	25.2761
	131	20.9627	22.9086	22.562	24.0553	24.0651	24.9403
	132	21.1673	23.1274	20.0666	21.275	23.5716	24.8699
	133	24.0228	23.5757	20.6239	21.0992	24.5494	24.3067
	134	24.4794	23.5077	20.944	23.0569	24.9816	24.8731
	135	23.5078	22.1134	22.3456	22.3626	24.3998	25.9107
	136	23.4759	23.7899	22.0286	23.9747	23.4666	24.9524
	137	23.6562	22.5032	22.5405	23.3338	24.156	24.6349
	138	20.8628	23.3552	19.9534	21.5181	23.6355	24.607
	139	23.6567	22.0786	22.5064	22.6689	23.1685	24.7516
	140	23.8229	20.5526	23.4158	22.6011	23.1167	26.3726
	141	23.1569	22.8066	23.1242	22.6033	22.6474	26.1718
	142	21.8307	23.5205	21.0814	22.0076	22.8778	25.3937
	143	22.2616	23.4076	21.7434	23.7303	23.7332	24.9323
	144	23.369	22.4727	22.604	23.8112	24.0459	25.5173
	145	24.6193	20.8061	23.4648	23.1	23.8937	24.355
	146	24.8137	19.9633	20.7952	24.7975	24.037	25.0839
	147	22.808	21.2529	22.2381	23.6946	23.8846	24.9181
	148	21.5561	20.071	23.6691	23.3211	23.2118	25.7427
	149	22.3379	19.0861	23.3308	22.9528	23.9898	25.1473
	150	21.0367	23.7324	21.7223	22.6616	24.1541	25.1228
	151	23.6685	23.7088	22.5878	22.5607	23.6782	25.0978
	152	23.7817	23.3266	23.5607	22.5164	23.5823	26.0803
	153	23.1549	22.8167	20.7772	21.9092	23.5708	25.2877
	154	21.8137	23.422	22.2398	23.7997	23.9384	25.9571
	155	22.2423	23.3512	23.7545	24.0289	24.2697	25.0037
	156	22.6514	21.9188	22.5578	23.1058	24.1138	24.9885
	157	23.3505	23.7591	22.904	23.9435	23.38	25.1333
	158	24.5777	22.3697	23.2698	23.4475	22.9364	25.6131
	159	24.8593	21.9046	22.5525	23.1377	20.0848	25.0317
	160	22.8877	23.261	23.5453	23.7088	23.6522	24.9265
	161	22.4894	20.4149	22.7551	24.334	23.3473	25.2194
	162	21.3089	23.4496	21.2548	23.9373	24.0926	24.7265
	163	23.1945	23.3062	24.216	22.2251	23.7513	25.1892
	164	21.6452	22.3974	23.7999	22.4574	23.122	25.3751
	165	22.8076	20.7564	23.9878	23.9836	23.1868	25.4261
	166	20.7716	19.872	22.9678	24.0896	23.4362	25.3998
	167	22.5089	21.2838	23.1608	21.4427	23.3037	25.346
	168	21.8522	20.0653	23.3602	23.0222	23.4491	24.4756
	169	24.0188	21.3924	20.6037	21.241	24.0793	25.6332
	170	24.9299	23.3616	21.4404	22.9238	23.0286	25.2586
	171	22.0994	19.4128	23.6229	24.0873	23.1324	25.3374
	172	22.2749	23.2349	20.8373	20.9884	23.7565	24.9325
	173	22.2099	20.1381	20.7298	20.8959	23.9615	24.7267
	174	21.4732	21.1849	23.417	21.7815	23.6768	24.6187
	175	21.8153	22.675	19.6375	21.7593	23.5965	25.2606
	176	22.1317	22.7003	19.8128	22.011	23.7079	24.933
	177	22.5061	23.3846	22.0366	20.1982	24.2382	25.0475
	178	22.9935	23.4605	20.4229	23.308	22.3883	24.2393
	179	23.4585	23.0609	23.2352	20.3949	23.892	24.8415
	180	23.4213	22.0679	23.0556	20.5491	23.83	25.0132
	181	23.074	23.1148	21.7689	21.1107	22.6151	24.8052
	182	22.5241	21.7494	23.5314	21.3662	23.7343	24.7883
	183	23.4167	22.5011	20.2355	23.1364	24.1038	24.9293
	184	22.0735	22.2369	22.856	23.6249	23.8425	25.6431
	185	21.4089	23.538	21.3433	24.1004	23.9705	25.431
	186	21.415	22.1427	23.6906	23.3139	23.7848	25.4202
	187	20.5005	23.5147	20.9961	23.7644	23.1428	24.6175
	188	23.3958	23.0618	20.8677	21.8902	23.9869	24.8742
	189	22.6188	20.049	23.5135	21.7794	24.1783	24.9645
	190	22.024	20.0701	20.6442	23.2239	23.5752	25.1079
	191	22.922	24.4322	20.0787	23.2506	23.8902	25.3408
	192	21.4393	22.6164	22.0011	23.4559	23.4787	24.471
	193	21.4393	22.3062	19.4995	23.0192	23.9118	25.4639
	194	20.7572	20.9495	23.3195	22.1651	24.2959	24.8413
	195	23.5621	23.1703	22.8758	22.6129	24.0975	24.891
	196	22.7307	23.3072	21.6801	22.8794	23.3154	25.6567
	197	23.3415	22.8072	23.489	22.0616	20.0844	24.7702
	198	23.0461	20.6977	23.4517	22.8806	22.8642	25.1388
	199	20.8948	22.1413	20.594	22.2266	23.5805	25.0155
	200	22.3925	22.5568	23.762	22.4531	23.2329	24.9168
	201	24.1253	22.0554	23.3589	22.6101	24.1017	25.161
	202	21.0566	21.6567	23.3797	22.9653	23.7819	24.6886
	203	22.4485	23.5941	23.4492	23.023	23.1938	25.0781
	204	20.8856	21.9887	22.8299	23.0227	23.1745	25.1715
	205	22.3403	22.5469	23.9661	23.1304	23.3918	25.331
	206	24.1113	20.9269	24.2093	21.1426	23.2917	25.3847
	207	21.0686	21.1777	23.9791	21.4713	23.4098	25.2958
	208	22.4247	21.8932	22.567	21.1964	22.6023	25.4198
	209	22.8658	20.827	24.073	22.9463	23.0399	25.3431
	210	21.9512	23.2322	23.2074	20.8445	24.0584	24.4906
	211	22.1121	23.6883	21.9596	23.711	23.1024	25.7069
	212	22.044	22.8698	23.5661	23.1053	23.7366	25.2526
	213	21.8017	20.6981	23.2658	23.8988	23.9359	25.3415
	214	22.886	22.1992	20.6872	23.3176	23.7506	24.9263
	215	21.1393	22.6308	20.6072	23.3564	23.6556	24.7431
	216	23.4753	21.7022	22.2723	23.5488	23.6962	24.5931
	217	22.0994	23.5554	23.1479	23.1458	24.2695	25.2418
	218	22.4528	19.9157	22.3338	22.0233	22.4157	25.0063
	219	23.0136	21.9172	20.568	22.4877	23.8537	24.2939
	220	21.3468	21.2192	20.7943	22.0476	24.1289	25.0802
	221	21.8732	23.5743	23.1322	21.2947	23.8075	24.8473
	222	22.8928	21.3444	23.5283	22.8251	22.7967	25.2612
	223	21.2086	22.3906	23.1748	20.6445	22.919	25.0433
	224	23.5233	23.8769	23.829	23.4197	24.7254	24.821
	225	22.1671	23.5405	23.4661	22.9065	23.7346	24.9088
	226	22.4169	23.4834	23.447	23.149	24.1333	24.7413
	227	23.1171	22.0942	22.0643	20.0702	23.0016	25.6502
	228	21.5021	22.4095	23.33	22.7783	24.0239	24.979
	229	22.2347	21.7458	22.8154	21.5235	20.5164	25.4553
	230	21.9895	23.5064	24.1794	21.0186	23.8389	25.4439
	231	22.1779	21.7497	24.241	21.307	24.0541	24.7762
	232	22.0737	21.9485	23.7573	21.3369	24.1033	24.918
	233	22.2384	21.5018	22.43	22.834	23.9593	25.0229
	234	21.8582	21.5778	20.9777	20.0686	23.5968	25.1781
	235	21.8634	21.6768	21.6638	21.6735	23.9766	25.4432
	236	21.9002	22.6824	23.6093	21.344	23.0429	24.4916
	237	21.9528	23.5669	21.2143	21.3849	22.3791	25.3726
	238	21.7171	22.0116	23.3884	22.7198	23.7005	24.8783
	239	21.2701	22.1035	22.0335	20.9539	23.8941	24.9746
	240	22.6899	21.0193	20.8474	24.0921	20.5328	25.7085
	241	21.7753	23.1835	23.5414	24.3493	20.7163	24.8349
	242	21.6849	22.0864	23.4602	23.5066	23.652	25.4682
	243	21.1182	22.4031	23.6462	22.9639	26.0309	25.2598
	244	21.0289	21.6747	21.1042	23.2272	24.3369	25.2348
	245	22.108	21.623	22.2166	23.4304	26.1396	24.4691
	246	21.2811	21.8922	21.6186	21.8412	24.158	25.2399
	247	22.0482	21.1284	23.6704	20.077	20.9863	24.6343
	248	22.8861	20.9356	22.4686	20.4373	24.2726	25.7926
	249	21.679	20.7767	23.3492	24.0792	23.6781	25.1474
	250	21.4722	22.894	20.1864	24.2351	23.4415	25.2175
	251	22.5702	20.3483	21.8943	24.5927	23.3204	24.6287
	252	21.3848	22.1754	20.6481	23.3305	23.3789	24.7161
	253	21.9353	22.5473	20.9125	23.0917	24.2394	24.8545
	254	21.699	22.0497	24.0217	22.7001	23.6492	25.3741
	255	23.0518	22.7261	21.6797	23.0134	23.8481	25.4983
	256	22.4684	23.564	22.5756	23.7948	20.9025	24.605
	257	23.1271	22.0751	24.3957	22.9257	24.236	24.9937
	258	22.1803	21.8688	20.7127	23.6358	23.6189	25.4652
	259	23.3395	20.3393	23.565	23.1203	23.4001	24.6008
	260	23.6922	21.4353	23.0778	23.6501	23.3468	25.0362
	261	21.5661	21.5657	23.3766	23.2106	23.4351	25.8013
	262	22.627	21.6647	22.2281	23.3931	24.3759	25.3422
	263	22.8159	23.5567	21.2767	23.1816	23.8193	25.1655
	264	21.2486	22.7429	22.2859	21.4377	23.916	25.5689
	265	22.2879	22.7439	23.2212	23.0024	24.8951	25.2084
	266	22.3109	21.9707	22.4209	23.8808	23.2897	25.6415
	267	21.288	22.1539	20.9255	23.5875	19.6844	24.8239
	268	22.0872	23.5075	23.1299	22.4833	23.5725	24.7462
	269	21.2898	20.5758	23.4516	24.3204	22.3304	24.8685
	270	21.9464	20.5748	23.1934	23.6461	20.9957	25.2831
	271	22.83	21.3963	21.1714	21.4103	23.8411	24.423
	272	21.6202	22.6003	19.9937	22.251	24.717	25.712
	273	21.4999	20.952	19.6982	21.4491	24.0985	25.9195
	274	22.5836	21.0665	20.4115	22.0178	24.698	24.7955
	275	22.0029	21.4103	20.0696	23.4092	23.4328	25.3335
	276	23.8318	21.6712	19.9786	20.5656	23.9325	24.7318
	277	21.7339	21.231	23.5674	23.6584	24.2905	25.5373
	278	23.0671	21.5472	22.0199	23.4758	24.2833	24.705
	279	22.5056	22.6837	23.5274	21.5411	27.1523	25.1943
	280	23.1953	20.9333	23.9092	24.2011	23.9419	25.894
	281	22.2364	21.2759	23.4987	23.8457	22.7224	24.2523
	282	23.3592	21.5822	22.6115	24.3701	23.6094	25.5198
	283	23.8254	21.9759	21.3927	23.3556	24.6066	25.479
	284	21.6514	22.1637	23.566	23.0084	22.376	25.1729
	285	22.6969	20.9584	21.0579	23.3078	24.693	24.8856
	286	22.8615	23.1685	20.6999	23.3689	24.4616	24.7995
	287	21.3673	21.9456	21.6827	20.7654	23.8702	24.0579
	288	22.2482	22.3492	22.4967	22.798	23.8488	25.3602
	289	21.2518	22.8154	24.3962	23.5777	23.7817	24.8439
	290	22.3822	22.0696	21.4113	23.0889	24.2326	24.4536
	291	21.456	22.4137	23.349	23.1549	23.3422	25.8075
	292	22.3448	22.7648	22.1224	23.3636	24.3029	25.166
	293	22.6505	20.6189	22.782	23.1405	22.8844	25.0142
	294	21.9159	24.3133	20.9946	23.3846	24.2438	25.6374
	295	22.8293	20.3164	23.1395	23.4405	23.1842	24.8159
	296	21.1759	20.3641	21.9194	24.1463	23.9191	25.0712
	297	21.8281	20.3541	22.3303	22.4603	23.3086	24.5911
	298	22.646	22.8751	23.1773	24.3123	21.9407	25.4451
	299	22.5898	22.1144	23.5367	22.3394	23.243	25.4549
	300	21.7172	20.9764	23.3828	21.7068	23.7499	25.1249
	301	21.8296	22.5003	23.1884	19.5506	24.4993	25.4114
	302	21.9215	23.536	23.4013	20.3003	24.2893	24.9539
	303	21.939	21.6762	23.4641	24.2057	24.5821	24.9098
	304	22.3931	21.8936	23.0561	22.715	24.1581	24.9838
	305	22.1311	22.0176	23.3103	23.9545	24.2812	25.629
	306	23.0438	22.0489	24.3682	24.1134	24.0939	25.4703
	307	23.2008	20.5312	22.2578	24.596	23.7761	25.5042
	308	24.308	22.3618	23.2486	20.1693	23.7626	24.8951
	309	22.194	23.475	22.724	22.6806	24.1761	25.0468
	310	21.2708	20.8175	21.0452	22.3427	23.2772	25.1869
	311	21.2215	21.8963	23.1043	22.9829	24.3782	24.867
	312	22.0057	21.9024	21.861	20.4317	22.9919	25.0968
	313	21.5416	20.2583	22.3768	22.6609	24.3226	24.7233
	314	22.9	22.3779	23.4835	22.8427	23.1977	24.691
	315	21.2063	20.8275	22.7191	23.6902	23.8311	24.891
	316	22.8464	23.479	23.1222	22.6045	23.3165	25.0845
	317	21.4703	24.1533	23.4008	22.3362	21.8966	25.8449
	318	22.2908	23.8487	23.4524	23.2864	23.3765	24.3758
	319	22.2574	21.2569	23.0543	23.8949	23.7949	24.9137
	320	22.5245	23.3153	23.5123	22.9739	24.4999	24.9085
	321	22.5583	23.6202	24.77	23.0339	19.3623	24.8825
	322	21.2882	21.3357	22.1246	22.7992	24.5799	23.8225
	323	21.924	23.954	23.064	20.8042	24.29	24.6333
	324	22.1642	21.0469	23.1404	22.2502	24.3076	25.4013
	325	23.3112	22.2536	23.9652	23.452	24.2811	24.8755
	326	21.4587	21.0853	23.1216	23.5777	19.3192	25.7307
	327	22.4454	23.541	21.1351	22.3174	23.8203	25.625
	328	22.8753	22.5121	22.3972	22.2347	19.2971	24.9727
	329	21.1736	23.506	23.3241	21.3018	24.4354	24.5129
	330	21.9264	21.237	21.2284	21.1792	23.856	25.041
	331	21.3381	21.4187	21.2238	23.0314	23.8459	25.756
	332	22.6839	20.8079	21.8818	21.7841	21.6607	24.3049
	333	22.2439	21.3842	20.8952	21.7305	24.2276	24.8759
	334	22.7023	20.7607	21.3086	20.4939	23.981	24.8486
	335	23.7891	22.9931	23.1376	23.2882	24.6635	24.8297
	336	22.969	23.9807	22.863	22.062	23.2793	23.7981
	337	22.8913	20.629	20.3982	22.4628	23.4048	24.5935
	338	21.9703	22.0118	23.2381	23.697	24.2736	25.3936
	339	22.3233	22.0847	23.0617	20.2589	18.6263	24.9087
	340	21.9326	20.7779	20.0787	19.7028	24.1987	25.7366
	341	23.1454	20.9109	23.2877	20.8619	23.6083	25.8116
	342	21.876	21.9958	22.9117	23.0495	24.492	24.6163
	343	22.7511	22.9393	22.6625	19.9853	24.151	25.5136
	344	23.4749	22.779	23.79	20.7235	26.1993	24.7486
	345	21.9054	22.9256	21.2885	21.0416	22.6955	24.9662
	346	21.6172	22.9887	20.8106	23.388	23.7937	25.0742
	347	22.8288	22.9867	23.4788	22.0523	23.341	24.8821
	348	21.9754	21.4325	22.4947	21.4161	26.1994	25.3248
	349	22.9653	22.4241	23.655	21.4587	24.5072	24.6825
	350	22.3222	21.7301	20.8627	23.4302	24.6225	23.8969
	351	22.4782	20.9699	20.7141	23.4308	19.8473	24.8454
	352	22.8687	22.6643	23.396	20.0199	24.1772	25.5414
	353	21.5476	22.4533	20.1112	23.3922	25.0446	24.6676
	354	21.4745	21.3376	19.9544	24.1442	24.2255	24.6553
	355	23.1515	23.8962	23.3768	20.4865	23.8748	24.9348
	356	21.6082	23.3069	21.9966	23.5699	24.3811	25.9305
	357	23.9866	22.058	20.7051	24.4037	22.6394	24.6904
	358	22.8137	24.693	19.6046	21.1056	19.9323	24.8388
	359	22.282	23.2561	20.8883	20.4726	23.9514	24.3163
	360	23.0891	23.9148	23.1705	20.0415	24.1323	24.7015
	361	22.2156	23.8203	20.3456	22.1187	23.6911	25.2092
	362	23.504	21.0475	22.714	23.8432	23.6133	25.2096
	363	22.5124	22.954	25.3029	23.6095	20.0714	24.2106
	364	23.061	22.7003	19.7772	23.0187	23.5791	25.6001
	365	22.8041	22.0246	19.7396	23.3597	24.5345	25.2515
	366	22.5822	22.8763	23.5747	23.5562	24.29	24.5987
	367	23.0661	22.8212	20.4167	21.8239	20.6364	24.592
	368	21.5415	23.0073	20.6251	21.8368	19.8687	25.1516
	369	23.2172	22.747	23.5505	22.1879	22.4041	23.892
	370	22.3409	21.3838	19.6118	22.1814	24.6691	24.9353
	371	23.5765	22.538	19.9184	22.8732	24.3565	25.831
	372	23.2386	22.4325	23.3677	22.1684	21.2717	24.5908
	373	22.2629	20.7112	21.7995	23.4753	24.1345	24.2691
	374	22.4388	21.7021	20.6461	24.6485	23.7997	24.6862
	375	23.6199	20.1479	20.2135	24.1519	24.4541	25.2049
	376	22.7805	20.8541	20.9005	21.19	23.5685	25.1923
	377	22.7607	20.6838	23.1449	23.8885	24.1452	24.3008
	378	22.5608	21.8581	22.9704	23.5762	23.4689	25.4982
	379	22.9321	21.8346	25.5184	24.398	24.1978	25.4637
	380	22.4113	22.4579	20.5692	23.9012	23.4913	24.7252
	381	22.5518	21.161	20.9092	24.0741	23.3332	24.6496
	382	21.5458	22.6313	23.7741	23.2009	24.238	24.5887
	383	21.7788	22.3887	23.8704	19.5156	24.4192	25.2551
	384	23.1181	19.9137	21.7795	22.8784	23.6548	23.9986
	385	21.7307	21.8478	24.1715	22.411	23.7119	24.6599
	386	22.5274	21.4744	21.1141	23.1996	24.2713	24.8115
	387	21.1753	20.2753	23.5921	23.3433	23.7278	24.1014
	388	22.9242	21.096	24.4719	20.1924	23.312	24.0139
	389	24.3245	20.927	23.7439	23.2466	23.3745	25.1141
	390	23.2414	22.6494	21.7031	23.3488	23.8991	24.1073
	391	23.9004	21.5191	24.0424	23.7497	23.6413	25.159
	392	22.9202	19.2833	20.0082	21.2771	24.2806	25.5783
	393	22.2285	22.3859	23.4232	21.195	24.3591	25.6816
	394	23.1651	20.8257	22.6751	21.4884	24.69	24.9276
	395	21.6894	22.6025	21.0595	24.0418	23.7347	25.447
	396	22.9572	21.9216	23.4017	22.7989	23.7449	23.6526
	397	22.9368	21.3433	20.9833	21.1815	23.7005	24.6275
	398	22.4569	22.6356	21.3425	23.9734	24.0483	24.5543
	399	22.8761	20.3469	21.0653	24.2397	23.1979	25.0458
	400	22.5077	22.6782	23.7838	21.8498	23.4953	24.243
	401	23.1011	20.8333	23.2777	21.2505	23.5109	24.7246
	402	22.7891	20.1762	23.3938	22.2552	23.9915	24.0397
	403	22.2141	20.7022	21.1224	23.0175	23.5938	24.9078
	404	22.4407	23.7704	21.6229	21.1616	22.9862	24.4395
	405	22.1995	22.9043	22.3353	23.7447	24.1494	25.1004
	406	21.5473	21.3534	23.9727	23.5444	23.9517	25.3371
	407	22.6374	23.1905	19.9227	22.1119	23.6935	25.4021
	408	23.0435	21.1148	23.3193	20.4609	23.9949	24.3508
	409	20.442	22.1444	22.7973	22.9929	24.1648	24.3115
	410	22.8857	21.1189	21.1678	22.3449	23.5862	25.0083
	411	21.5846	19.3333	23.424	23.7613	23.4337	23.5912
	412	21.1609	21.4127	21.1117	20.9367	24.1489	23.7907
	413	23.5043	22.3412	20.9305	22.2852	23.8935	25.4428
	414	21.7187	22.5059	23.7506	23.8971	23.7022	24.7873
	415	21.4461	23.8724	23.3457	23.701	24.1442	23.5769
	416	23.9611	20.4037	23.3874	20.9913	24.2783	24.6348
	417	22.1447	21.1648	21.2053	20.4497	23.8089	25.0518
	418	22.0003	21.2015	21.9344	20.4687	22.399	25.4254
	419	22.1044	21.0806	23.4643	24.4094	23.6734	24.4467
	420	21.9223	22.7051	21.9389	23.4782	24.1808	24.286
	421	22.1441	21.4747	20.918	23.2218	23.3176	23.9107
	422	21.1642	22.4059	21.7389	20.4316	20.349	24.7727
	423	21.695	20.8911	22.4276	23.5545	24.4983	24.8401
	424	23.6741	22.694	23.8351	20.3218	24.2312	25.1081
	425	23.6387	21.0854	23.9649	21.567	19.7496	24.8374
	426	21.1556	23.8208	24.2513	23.3732	22.3222	24.9608
	427	22.7444	21.0795	23.6644	19.661	24.5977	24.1127
	428	23.4563	20.115	23.5377	24.391	24.2802	24.0493
	429	21.8866	21.2452	23.8145	23.1852	24.0355	24.9238
	430	21.6152	23.0256	20.9276	23.6878	23.8456	25.8449
	431	22.7893	21.9234	22.182	23.5819	23.8142	24.7013
	432	21.9469	20.7178	22.1816	23.4636	24.4179	25.1481
	433	22.9431	21.6465	22.1074	20.8703	23.4874	24.6442
	434	22.4279	23.9021	21.6948	20.199	24.1357	24.0135
	435	22.8776	21.1616	21.1938	23.2791	23.4269	24.8612
	436	21.4285	23.8681	23.6558	20.3969	24.1471	24.3388
	437	21.4355	20.3833	21.1776	22.5852	23.4294	25.0902
	438	23.0978	21.2383	21.8732	20.5026	23.2543	25.3206
	439	21.5497	22.4741	23.4264	20.8493	24.1924	25.3332
	440	23.7614	22.1478	23.4507	20.2929	24.3973	24.3124
	441	22.7717	19.9506	22.0279	23.3084	23.6073	24.2759
	442	22.2375	23.8628	24.0057	22.6225	23.6935	24.9792
	443	22.9601	21.533	20.736	23.4165	24.2033	23.6062
	444	22.0942	20.7278	21.5523	23.1368	23.757	24.8427
	445	23.3763	23.1797	21.8895	20.8248	23.7136	25.4507
	446	21.8144	21.8852	20.0325	21.2922	23.2996	23.7862
	447	21.7059	23.1906	19.7778	23.7533	23.338	24.2347
	448	22.6839	21.9082	23.3282	23.5641	23.886	24.7966
	449	22.4129	23.2309	22.4052	22.1811	23.631	23.5786
	450	23.6109	21.3744	22.052	21.193	24.2411	24.6024
	451	23.3682	23.5212	21.8897	23.6307	24.6837	25.4465
	452	22.4067	22.5591	20.1394	23.3769	24.3686	25.0544
	453	22.7255	20.5647	23.575	24.5492	23.7912	24.4644
	454	22.7423	21.3787	23.4593	20.5461	23.7508	24.4331
	455	23.3169	22.4203	23.2086	20.6894	23.7159	24.341
	456	20.8575	22.6036	23.6418	21.0748	24.0554	23.9396
	457	20.9953	23.3952	19.9055	22.5183	23.1597	24.8012
	458	23.0297	23.6093	20.8723	21.1685	23.5072	24.9089
	459	22.8375	21.022	22.186	23.7628	23.5133	25.1427
	460	21.4637	22.7941	22.6518	20.8966	24	24.8879
	461	21.0682	23.8965	22.0101	19.8859	22.9454	25.0058
	462	23.4432	21.1168	21.2692	20.3423	23.6421	24.1661
	463	21.5907	23.874	21.864	23.3216	24.1021	24.1332
	464	23.8488	20.1941	21.6416	21.358	23.9865	24.9768
	465	20.8671	21.1671	20.9896	19.9039	23.6626	25.9363
	466	20.5949	20.2216	19.9211	23.563	24.0194	24.7714
	467	20.8311	19.8621	20.477	23.9008	24.2043	25.2385
	468	20.1188	22.705	20.6366	21.4283	23.6082	25.7243
	469	20.9562	20.8466	23.1734	21.2475	23.4521	24.8155
	470	20.3579	21.8262	23.7578	20.1725	24.2004	25.5444
	471	21.022	20.3202	24.1077	23.4258	23.7211	25.3699
	472	21.7309	23.1099	22.7513	23.6304	23.9604	25.6892
	473	21.7527	22.4124	22.7106	22.2193	24.1889	25.1921
	474	22.6858	24.2625	23.5716	21.5654	24.3565	25.8119
	475	22.3892	20.378	24.4123	23.1761	23.8996	25.061
	476	22.2891	20.2328	19.831	23.0495	22.403	25.0424
	477	22.4183	23.1428	23.5456	22.129	23.7849	24.6792
	478	22.6411	22.4617	21.1361	21.9769	24.3025	24.9687
	479	22.7532	24.3964	21.0007	23.2649	24.1659	24.416
	480	22.0796	21.3228	22.0093	22.2892	23.4565	25.1909
	481	23.625	20.6645	21.0488	23.3059	25.4875	25.2239
	482	21.4201	23.4713	22.9539	21.4091	23.8441	25.1942
	483	21.9558	21.0901	23.6037	22.6346	24.304	24.4531
	484	21.7342	23.016	23.0711	19.0512	23.6759	24.8164
	485	22.259	22.421	23.1117	20.7591	24.476	25.0227
	486	23.2291	23.3117	23.6524	24.5515	24.5654	24.4935
	487	22.0558	23.4298	23.9887	22.4996	22.9587	24.5248
	488	22.9175	21.6216	22.7694	24.7019	24.8669	24.5475
	489	22.1998	20.4047	23.6056	22.91	22.4622	24.45
	490	23.6149	22.0498	23.0499	23.2284	23.5486	24.954
	491	21.4488	21.5819	23.4374	22.9761	22.7454	24.6808
	492	23.4495	22.0012	22.2884	22.2091	23.3674	24.4363
	493	23.9184	21.1656	20.9796	23.8708	23.847	25.1128
	494	21.5888	22.2457	21.2299	20.2468	24.8537	25.2381
	495	22.2345	21.3853	23.3114	21.8255	22.8596	25.2176
	496	23.505	20.4949	21.7584	21.4157	23.4218	25.1593
	497	22.8754	20.7078	22.3806	22.2574	23.8982	24.4397
	498	23.8029	21.5428	20.4438	22.949	24.5039	24.6575
	499	23.0088	21.9339	24.3347	23.0288	24.2856	25.097
	500	22.2818	21.4238	21.4268	20.6096	23.9361	24.6153

## Sheet: ED Fig. 6d
Extended Data Fig. 6
Panel d							log2(gammaH2AX) (arb. Units)
						Cell #:	DMSO	thymadine 2hr	thymadine 4hr	thymadine 6hr	thymadine 24hr	NCS
						1	21.5781	22.3349	20.9786	21.2751	23.6701	25.4154
						2	21.6899	20.3387	20.6756	21.0803	23.2218	25.139
						3	23.5392	21.0511	21.5627	21.8621	24.8107	25.8537
						4	22.7746	21.7825	21.9814	21.0433	20.1986	25.0384
						5	22.4286	21.5706	20.674	20.2753	23.9694	25.1043
						6	22.9362	21.6976	21.5722	24.0163	23.4785	25.5036
						7	20.8533	21.3186	23.3351	20.6966	24.2505	24.588
						8	21.7845	20.7159	23.8006	22.309	25.735	24.6934
						9	22.5795	21.1368	22.8667	21.3473	23.8212	25.4696
						10	21.9837	22.1016	23.3086	19.5309	23.6001	25.12
						11	21.1925	20.2716	20.9275	19.7678	23.3656	25.679
						12	22.0533	24.1133	21.2301	19.0155	23.5411	24.8629
						13	21.4473	20.4836	23.0586	20.3717	23.6579	24.9179
						14	22.682	24.2064	23.639	20.0148	23.6918	25.9273
						15	22.6296	23.3297	20.944	22.7845	23.5404	26.1272
						16	22.8423	24.1222	23.1564	24.1794	25.7859	24.9047
						17	22.4691	23.3112	20.548	19.8218	24.1742	25.501
						18	22.1611	24.1339	19.7467	23.0148	23.6642	25.902
						19	22.1343	20.94	21.714	21.9122	24.2473	25.2419
						20	21.7178	20.9717	20.9133	20.2559	24.9425	25.0727
						21	21.6148	22.7157	19.7936	23.7761	24.3364	25.9151
						22	22.4467	23.3401	21.8756	20.5595	23.6653	25.7973
						23	22.3586	23.4274	20.5543	20.9585	24.5507	25.1775
						24	22.7059	23.9143	19.1343	19.8428	24.3537	23.9886
						25	22.8728	23.779	23.0798	22.4122	23.0373	24.5402
						26	22.2601	23.4933	22.6962	23.417	21.1623	24.5396
						27	21.5021	24.7331	21.4901	20.086	23.2509	24.65
						28	21.1759	22.4879	21.7201	20.8424	20.0752	25.7237
						29	22.1262	23.2066	19.7624	20.6493	23.603	25.0756
						30	23.0575	22.3018	22.0474	21.3406	24.977	25.0246
						31	22.4196	20.6481	21.1043	20.2345	23.1332	24.6608
						32	23.3346	20.4085	21.2571	23.3363	23.551	25.319
						33	22.1073	23.7189	20.4571	23.3167	24.28	24.7417
						34	22.0959	21.3194	20.9981	19.5899	23.8488	25.149
						35	22.5384	23.5029	21.6671	23.7692	24.5233	24.6944
						36	22.274	21.1357	19.6471	23.1982	24.6141	25.0248
						37	21.8578	20.4424	20.8895	23.1626	26.3979	25.2414
						38	22.9197	19.9326	21.7366	21.5224	24.3529	24.5962
						39	23.5858	22.4519	23.6539	19.9549	25.0081	25.3154
						40	22.3913	21.917	20.1515	20.1119	24.4598	25.2598
						41	22.8969	20.1147	20.4451	23.8276	23.6337	24.85
						42	22.4077	23.1225	21.3911	24.0458	24.234	25.0258
						43	22.3375	20.9732	20.6975	24.107	22.9205	25.1712
						44	22.3761	19.5649	22.0383	23.8664	23.6578	24.9026
						45	21.1193	23.8179	20.6993	23.4753	23.9216	25.2444
						46	22.8942	22.6623	21.2438	21.6294	23.7801	25.4296
						47	21.9108	23.8639	22.1497	23.7988	23.2659	25.0719
						48	21.8043	21.5646	20.316	23.4783	24.5325	25.6747
						49	22.2951	19.7492	20.3967	22.5262	24.539	24.8415
						50	22.4717	22.9743	20.3479	20.4467	24.0775	25.5315
						51	23.9758	22.3426	21.6131	22.677	24.3769	25.4033
						52	21.5321	19.6333	21.8115	21.8452	22.9597	24.5755
						53	21.9479	21.0425	20.2032	23.4698	24.351	25.187
						54	21.7963	21.9863	21.4618	23.937	23.8583	25.2243
						55	22.5167	21.0145	22.9622	23.5543	23.8422	24.8386
						56	21.7563	22.538	20.2543	20.9914	23.754	25.431
						57	22.3777	21.3382	19.9766	20.7798	23.6072	25.0715
						58	23.2978	20.564	23.8879	24.6652	24.5949	24.7506
						59	21.7282	21.0882	22.1829	20.1672	23.8846	25.0228
						60	22.2114	21.0459	20.7152	23.501	23.18	24.7817
						61	20.4756	22.5767	21.1026	23.4391	24.602	24.8939
						62	21.2586	24.599	20.789	21.5277	23.1633	25.6727
						63	22.3441	23.5421	22.6596	23.2466	27.4891	25.0877
						64	21.6877	22.0144	22.3239	23.5823	23.9436	25.0256
						65	23.6942	23.6851	20.4247	24.8436	24.3758	25.3325
						66	22.4834	22.5601	20.7193	21.2335	24.3668	25.3158
						67	22.6015	22.0476	23.1797	23.4279	24.2221	25.0285
						68	22.4231	23.9716	20.2218	20.063	24.367	24.8672
						69	21.483	21.9889	23.7492	20.7975	23.9152	26.191
						70	22.3168	23.8221	20.2516	19.77	23.5798	24.546
						71	22.4574	23.2942	20.9093	20.376	24.8611	25.9644
						72	23.4589	20.8924	23.6553	23.6439	23.983	24.549
						73	22.9864	20.1805	23.1621	20.5073	24.6495	25.059
						74	21.7712	20.6254	19.233	21.0706	24.1059	24.7289
						75	23.3802	20.9956	22.0381	21.3373	23.773	25.4161
						76	20.8523	20.9841	22.2426	20.2058	24.3329	25.6512
						77	22.2581	22.4082	22.7287	23.6079	23.2861	23.5872
						78	22.5276	22.6902	21.2312	20.069	24.6902	25.9146
						79	21.7969	20.3007	21.1044	22.9633	23.7265	24.7936
						80	22.2777	21.4735	19.3684	20.2054	24.3754	24.4907
						81	23.1159	21.6135	24.0594	21.0855	25.0272	25.4046
						82	22.2629	22.0709	22.6053	22.6076	25.8121	25.3383
						83	21.311	23.0692	21.2067	21.9027	23.758	25.8245
						84	21.5706	20.961	24.0606	23.1592	24.1655	25.9709
						85	22.6403	23.5923	20.7385	23.7701	24.1041	25.1884
						86	21.9421	22.2849	21.6158	20.3074	23.6455	26.1652
						87	23.5134	24.2277	20.7302	21.1114	23.4514	24.6983
						88	22.8542	24.225	20.943	20.4014	23.8853	25.1985
						89	24.0734	23.5904	21.893	19.3494	23.7569	25.1521
						90	22.5822	22.3534	21.739	21.2539	23.3604	25.6081
						91	21.5513	24.1922	23.5013	21.6066	24.621	25.8388
						92	24.0159	24.0801	21.4587	20.5392	24.2435	24.9044
						93	22.5381	22.5659	21.3391	21.341	23.4477	24.5792
						94	21.7653	21.0052	21.3128	19.9598	23.4155	24.8618
						95	21.198	23.354	21.0602	20.5989	23.9798	24.98
						96	23.1577	19.9766	21.541	21.8342	23.623	24.6953
						97	22.0144	18.2973	23.4412	20.362	23.8833	24.751
						98	22.0309	23.8644	24.565	20.7426	23.3494	25.6409
						99	22.5243	24.2057	20.5681	20.5496	23.9885	25.3298
						100	21.0736	23.8818	22.9803	21.2918	24.0418	25.133
						101	22.4758	24.8028	24.1338	23.0379	24.367	24.6691
						102	21.735	21.2948	20.7236	20.3188	23.7141	25.5761
						103	22.994	21.2874	24.5473	22.2115	23.6478	25.2052
						104	21.5222	24.1543	23.4847	20.8384	22.8487	25.9005
						105	22.1022	23.8724	21.0975	21.6888	25.5202	25.3734
						106	22.2731	24.6408	20.8855	21.3184	23.6832	25.2466
						107	20.9255	22.1844	20.9954	20.2752	23.746	25.1763
						108	21.3532	21.2496	24.1084	23.1881	23.5129	25.3876
						109	22.392	24.2134	20.7196	20.5991	24.9413	24.5413
						110	22.3661	19.4916	24.5289	20.5086	23.7402	26.0709
						111	22.1234	20.0576	23.5243	22.824	23.8254	25.8372
						112	22.418	24.4943	21.2163	21.0424	23.5645	24.7108
						113	22.393	24.8015	21.8609	21.1481	24.2745	24.7944
						114	22.3409	22.0301	20.6029	22.8114	24.1846	25.2248
						115	23.4151	23.3187	22.5961	20.2122	24.0064	25.5538
						116	21.2324	21.1312	20.9968	20.3733	24.5684	24.7416
						117	22.4199	21.7521	21.7687	20.2118	24.6614	25.036
						118	22.902	22.4737	20.5761	21.4075	23.6563	24.4073
						119	25.4221	19.2385	20.5468	22.6255	23.8186	25.8517
						120	21.5567	24.5119	22.6581	22.4734	23.9445	24.5522
						121	21.1274	20.5636	23.6136	21.2839	22.518	24.993
						122	21.6171	20.6888	23.8173	21.1817	24.5193	25.0052
						123	22.4518	21.542	23.5854	23.6082	23.5939	25.2618
						124	23.916	22.0386	22.7899	20.3611	23.9469	25.293
						125	23.3069	20.7745	23.2472	19.8998	22.4641	24.0138
						126	23.7382	22.7033	24.2757	19.7422	23.4752	25.7822
						127	20.8556	22.1482	24.7331	19.8584	24.0871	25.0784
						128	21.6845	20.5896	23.6071	23.8829	23.5223	25.7007
						129	23.3354	21.3573	24.6629	19.4441	23.2076	24.5267
						130	22.8132	23.7024	23.1997	23.4675	23.9195	25.2761
						131	20.9627	20.5831	24.266	20.0721	22.804	24.9403
						132	21.1673	21.0805	24.7579	19.587	23.8295	24.8699
						133	24.0228	23.8062	23.6624	23.7772	25.0361	24.3067
						134	24.4794	24.2341	24.7365	19.9148	23.9013	24.8731
						135	23.5078	21.1046	23.389	20.2104	23.5968	25.9107
						136	23.4759	23.569	22.7083	23.4964	23.8185	24.9524
						137	23.6562	24.6391	23.9443	23.6374	23.4398	24.6349
						138	20.8628	24.022	24.009	21.6065	23.5658	24.607
						139	23.6567	20.6626	23.3511	23.2923	24.5045	24.7516
						140	23.8229	21.8204	21.4163	21.3919	24.378	26.3726
						141	23.1569	21.6754	19.674	24.2108	25.5442	26.1718
						142	21.8307	23.0709	21.5342	22.5925	23.8792	25.3937
						143	22.2616	24.0375	21.1852	24.1491	23.9584	24.9323
						144	23.369	19.9799	19.6812	21.4753	24.3711	25.5173
						145	24.6193	22.0086	22.812	20.9305	20.5419	24.355
						146	24.8137	23.1634	23.0309	23.4495	24.1866	25.0839
						147	22.808	23.8027	19.7039	23.5477	22.9629	24.9181
						148	21.5561	20.9162	23.8524	20.5691	23.7759	25.7427
						149	22.3379	22.8876	24.0211	23.8958	23.4783	25.1473
						150	21.0367	21.953	20.5277	20.7035	24.7898	25.1228
						151	23.6685	22.756	21.0015	23.8531	23.4606	25.0978
						152	23.7817	21.1059	21.1733	21.2883	24.0929	26.0803
						153	23.1549	19.4528	23.9761	23.3894	23.9262	25.2877
						154	21.8137	20.974	21.9051	20.5151	24.3317	25.9571
						155	22.2423	20.9086	24.2456	21.8941	24.1177	25.0037
						156	22.6514	21.2254	23.8328	21.5983	22.9192	24.9885
						157	23.3505	24.1209	21.1211	23.5891	23.3186	25.1333
						158	24.5777	22.1001	24.3585	20.6028	25.4599	25.6131
						159	24.8593	23.5103	23.8809	23.1144	23.4441	25.0317
						160	22.8877	22.3195	23.7796	22.6764	24.5525	24.9265
						161	22.4894	23.308	23.8111	20.4055	24.8688	25.2194
						162	21.3089	24.6499	24.0075	23.7415	23.0082	24.7265
						163	23.1945	20.2883	20.5084	20.6874	22.6536	25.1892
						164	21.6452	20.8699	21.1817	19.4816	23.4253	25.3751
						165	22.8076	23.3785	23.9671	19.5553	23.1161	25.4261
						166	20.7716	22.1261	22.167	22.1159	21.3751	25.3998
						167	22.5089	24.1493	24.2282	19.4522	23.6836	25.346
						168	21.8522	22.699	23.718	19.9747	27.5548	24.4756
						169	24.0188	24.021	24.284	23.3178	24.0309	25.6332
						170	24.9299	21.589	23.8975	19.7365	24.058	25.2586
						171	22.0994	23.0483	23.5725	24.0563	23.8631	25.3374
						172	22.2749	24.1923	22.0124	23.3346	24.2557	24.9325
						173	22.2099	19.8181	20.3617	23.1137	24.081	24.7267
						174	21.4732	21.8865	21.6381	21.1291	22.8331	24.6187
						175	21.8153	23.195	21.5952	23.1721	23.1924	25.2606
						176	22.1317	23.8317	23.1944	23.2527	23.3542	24.933
						177	22.5061	22.2443	20.5241	23.4526	24.8584	25.0475
						178	22.9935	20.9058	21.0435	20.4187	24.4669	24.2393
						179	23.4585	23.104	21.0026	20.1191	22.5707	24.8415
						180	23.4213	20.6595	24.0038	23.6327	21.3779	25.0132
						181	23.074	21.1839	21.2366	21.8405	27.5638	24.8052
						182	22.5241	22.1527	20.5454	21.5022	23.7662	24.7883
						183	23.4167	22.6791	23.5407	21.4324	24.236	24.9293
						184	22.0735	20.9914	21.0602	22.797	23.4965	25.6431
						185	21.4089	22.4616	20.9017	23.1011	24.3772	25.431
						186	21.415	24.4969	22.9656	21.0704	23.9182	25.4202
						187	20.5005	22.9446	22.4091	23.1809	24.4475	24.6175
						188	23.3958	20.8424	23.0142	21.8486	24.1466	24.8742
						189	22.6188	23.4805	20.6861	23.278	24.4686	24.9645
						190	22.024	22.1686	22.2504	23.4702	23.6758	25.1079
						191	22.922	24.2277	22.2467	20.448	23.55	25.3408
						192	21.4393	24.6505	23.6784	20.2368	24.2564	24.471
						193	21.4393	22.7999	20.9827	23.6839	24.049	25.4639
						194	20.7572	21.318	21.6689	21.8927	24.4273	24.8413
						195	23.5621	20.662	21.1239	21.4196	24.6589	24.891
						196	22.7307	21.2574	21.1018	21.5039	23.8831	25.6567
						197	23.3415	20.3458	20.999	22.9406	24.6538	24.7702
						198	23.0461	21.5242	23.2313	20.852	25.4157	25.1388
						199	20.8948	24.1796	23.012	20.0683	24.0976	25.0155
						200	22.3925	20.7374	22.5279	20.5897	23.7534	24.9168
						201	24.1253	22.706	23.0492	22.8598	23.2808	25.161
						202	21.0566	24.2242	20.4412	24.1421	24.6987	24.6886
						203	22.4485	23.455	20.8073	23.1812	23.9624	25.0781
						204	20.8856	20.3538	22.1092	23.8767	23.4175	25.1715
						205	22.3403	24.609	22.3052	24.2697	24.6958	25.331
						206	24.1113	23.4628	23.7647	24.5365	23.7848	25.3847
						207	21.0686	21.8242	21.309	24.0843	23.5984	25.2958
						208	22.4247	22.1473	23.0975	23.074	26.1203	25.4198
						209	22.8658	20.7645	23.3502	23.8673	23.7685	25.3431
						210	21.9512	22.8389	24.3898	20.6586	24.0266	24.4906
						211	22.1121	21.4315	21.1329	22.8987	23.0629	25.7069
						212	22.044	20.9789	21.0924	24.2051	24.4061	25.2526
						213	21.8017	23.0644	23.1989	23.2201	23.9127	25.3415
						214	22.886	23.4521	23.624	23.9962	23.8154	24.9263
						215	21.1393	24.1745	24.276	24.3039	26.7684	24.7431
						216	23.4753	19.931	23.687	24.2443	25.0464	24.5931
						217	22.0994	23.9536	22.8978	24.2737	23.3969	25.2418
						218	22.4528	22.4718	23.1669	22.9495	24.6082	25.0063
						219	23.0136	24.6222	23.6607	23.7255	23.9035	24.2939
						220	21.3468	21.3577	23.2412	20.6298	24.5419	25.0802
						221	21.8732	22.7877	20.1902	21.0748	25.0103	24.8473
						222	22.8928	22.5478	23.3431	24.5091	23.3022	25.2612
						223	21.2086	23.0578	21.4657	22.4625	24.6348	25.0433
						224	23.5233	24.1114	19.6375	23.037	23.5194	24.821
						225	22.1671	23.048	22.8934	22.8801	26.0678	24.9088
						226	22.4169	24.1541	21.6975	23.1349	24.3178	24.7413
						227	23.1171	20.7141	24.311	20.7217	23.569	25.6502
						228	21.5021	23.1063	21.489	20.6624	23.8216	24.979
						229	22.2347	23.1673	19.5473	21.9271	24.7406	25.4553
						230	21.9895	23.0132	22.1508	20.7537	23.9481	25.4439
						231	22.1779	23.5863	24.4128	20.0932	26.1263	24.7762
						232	22.0737	21.2953	23.7989	22.5142	24.1306	24.918
						233	22.2384	22.1491	23.4448	19.8948	23.6912	25.0229
						234	21.8582	21.018	23.201	24.1608	24.0392	25.1781
						235	21.8634	21.2875	19.9374	24.4398	24.0122	25.4432
						236	21.9002	22.9004	19.9962	23.4157	24.1169	24.4916
						237	21.9528	21.514	22.7702	23.4133	25.1214	25.3726
						238	21.7171	22.969	20.791	22.2085	24.7174	24.8783
						239	21.2701	22.1788	19.7586	22.5377	24.4066	24.9746
						240	22.6899	20.4094	20.1766	22.011	20.3169	25.7085
						241	21.7753	20.6485	20.7505	22.4982	23.6364	24.8349
						242	21.6849	24.0391	20.7691	23.162	23.6388	25.4682
						243	21.1182	20.7221	23.5945	23.5755	23.8665	25.2598
						244	21.0289	24.1184	23.2575	23.049	23.8069	25.2348
						245	22.108	20.0686	20.2932	23.8574	26.7283	24.4691
						246	21.2811	21.5589	21.2598	23.9685	24.9935	25.2399
						247	22.0482	20.9772	23.3115	22.8025	23.4149	24.6343
						248	22.8861	23.8526	20.2734	23.0362	24.6266	25.7926
						249	21.679	21.7157	21.4831	20.7345	23.8936	25.1474
						250	21.4722	23.7567	22.9986	23.3524	24.5714	25.2175
						251	22.5702	22.2491	21.7409	20.571	25.0157	24.6287
						252	21.3848	20.5158	24.176	21.669	24.6345	24.7161
						253	21.9353	21.0963	21.6098	21.1592	23.5866	24.8545
						254	21.699	24.1521	19.6036	22.363	26.0863	25.3741
						255	23.0518	20.3704	22.2431	19.368	24.3374	25.4983
						256	22.4684	21.036	22.3606	23.6644	23.5741	24.605
						257	23.1271	20.8228	24.4426	23.5021	23.8702	24.9937
						258	22.1803	20.617	23.8251	23.6325	24.7777	25.4652
						259	23.3395	23.4642	23.5229	22.9555	24.0033	24.6008
						260	23.6922	21.8711	20.9177	23.2073	26.1399	25.0362
						261	21.5661	21.8832	20.621	20.8627	24.1538	25.8013
						262	22.627	19.6714	23.2719	23.4602	23.7295	25.3422
						263	22.8159	22.8111	20.1543	22.6943	24.1005	25.1655
						264	21.2486	21.0609	20.1264	20.7206	24.0982	25.5689
						265	22.2879	20.3368	22.9292	21.751	24.1496	25.2084
						266	22.3109	21.0148	20.9545	21.5669	25.1253	25.6415
						267	21.288	20.8433	19.9432	22.9755	24.5027	24.8239
						268	22.0872	20.6643	20.3237	21.3167	23.1429	24.7462
						269	21.2898	19.6896	18.8188	21.2534	23.732	24.8685
						270	21.9464	20.0753	20.8451	23.8313	23.4027	25.2831
						271	22.83	23.3981	19.9139	23.1813	23.7925	24.423
						272	21.6202	20.9098	21.5599	22.3935	23.3441	25.712
						273	21.4999	21.9787	21.3554	24.3549	24.0053	25.9195
						274	22.5836	22.0667	21.1307	20.5522	23.7416	24.7955
						275	22.0029	22.1947	22.6928	21.4807	25.026	25.3335
						276	23.8318	23.0961	21.0972	22.9424	24.0728	24.7318
						277	21.7339	22.1764	23.8804	24.0775	23.2094	25.5373
						278	23.0671	20.5806	23.7959	21.3289	25.3695	24.705
						279	22.5056	24.1066	20.5917	23.5963	23.7366	25.1943
						280	23.1953	21.3698	23.848	20.6463	23.7566	25.894
						281	22.2364	23.4777	23.7498	24.1682	23.3631	24.2523
						282	23.3592	23.0328	20.8512	23.7905	24.5149	25.5198
						283	23.8254	21.6114	20.7571	23.3045	23.4983	25.479
						284	21.6514	20.6164	22.7437	22.5729	24.0477	25.1729
						285	22.6969	20.886	23.0253	20.8045	24.077	24.8856
						286	22.8615	23.7146	21.7056	23.0146	23.3295	24.7995
						287	21.3673	23.7504	20.5239	24.1673	23.8413	24.0579
						288	22.2482	24.2081	19.7337	21.2558	23.6422	25.3602
						289	21.2518	21.2433	21.388	23.7114	24.206	24.8439
						290	22.3822	21.1519	22.7264	20.7015	23.9088	24.4536
						291	21.456	21.2545	21.2196	24.234	24.7127	25.8075
						292	22.3448	21.7591	20.5807	23.8853	23.6061	25.166
						293	22.6505	23.7313	20.9644	23.6857	23.5305	25.0142
						294	21.9159	21.183	23.1759	24.4177	22.4733	25.6374
						295	22.8293	21.664	19.6974	24.4281	24.0373	24.8159
						296	21.1759	21.1978	19.8778	21.0953	23.4727	25.0712
						297	21.8281	21.507	23.9905	22.0352	24.758	24.5911
						298	22.646	23.8391	20.7097	22.7268	24.0898	25.4451
						299	22.5898	23.9793	20.3495	24.0685	23.7393	25.4549
						300	21.7172	21.3839	20.7921	24.1112	23.4337	25.1249
						301	21.8296	21.5484	20.995	23.1115	19.1748	25.4114
						302	21.9215	22.279	20.5825	20.6301	23.9302	24.9539
						303	21.939	22.7022	22.2592	24.0242	23.8529	24.9098
						304	22.3931	21.7079	21.2252	22.2723	23.7412	24.9838
						305	22.1311	23.5297	20.3925	22.6094	24.7405	25.629
						306	23.0438	23.491	23.1131	24.1387	23.44	25.4703
						307	23.2008	23.0571	23.0941	24.2204	23.1543	25.5042
						308	24.308	21.5529	23.4637	20.7811	23.9434	24.8951
						309	22.194	22.9616	21.551	23.8519	24.7011	25.0468
						310	21.2708	23.7258	20.7841	22.9429	23.3184	25.1869
						311	21.2215	23.3385	21.0366	23.0359	23.9235	24.867
						312	22.0057	23.4131	20.043	23.0511	24.4251	25.0968
						313	21.5416	24.2651	23.1483	24.2505	24.1126	24.7233
						314	22.9	23.5122	22.2965	24.3942	23.2992	24.691
						315	21.2063	23.9186	20.0247	20.3762	23.5925	24.891
						316	22.8464	21.1052	22.412	24.0704	23.2057	25.0845
						317	21.4703	22.9494	20.5905	23.821	23.5759	25.8449
						318	22.2908	20.2814	20.2154	24.1497	23.3657	24.3758
						319	22.2574	23.8369	20.5689	23.4043	23.5656	24.9137
						320	22.5245	22.5315	22.3341	23.6576	23.0274	24.9085
						321	22.5583	23.3648	20.5414	23.4694	23.1395	24.8825
						322	21.2882	20.6484	23.0392	23.9706	23.0933	23.8225
						323	21.924	22.5177	20.1391	24.0138	23.4663	24.6333
						324	22.1642	20.6001	21.966	24.0264	23.6745	25.4013
						325	23.3112	23.1456	23.9038	23.9047	23.6068	24.8755
						326	21.4587	20.9741	19.8316	24.2232	23.0277	25.7307
						327	22.4454	22.4684	20.6056	20.878	23.8597	25.625
						328	22.8753	24.579	21.8802	24.0941	23.3362	24.9727
						329	21.1736	22.6696	21.2983	20.6483	23.4745	24.5129
						330	21.9264	24.037	20.5959	19.7208	23.3584	25.041
						331	21.3381	20.9767	23.0753	24.3421	24.098	25.756
						332	22.6839	23.9771	22.9513	22.9292	23.0005	24.3049
						333	22.2439	22.441	19.661	23.582	23.4506	24.8759
						334	22.7023	22.0799	20.3544	23.0166	23.4338	24.8486
						335	23.7891	20.2578	20.9438	21.2065	23.0895	24.8297
						336	22.969	20.3655	20.8214	24.3868	24.0407	23.7981
						337	22.8913	21.531	23.7357	24.5041	23.4848	24.5935
						338	21.9703	23.7694	21.8927	21.257	23.0576	25.3936
						339	22.3233	22.9529	20.4541	24.2865	23.7806	24.9087
						340	21.9326	23.7066	21.7475	24.0394	23.3627	25.7366
						341	23.1454	23.3431	21.8245	23.4927	24.2386	25.8116
						342	21.876	23.4768	21.558	23.9302	23.6582	24.6163
						343	22.7511	24.3745	22.9368	23.0779	23.7867	25.5136
						344	23.4749	23.571	21.9283	21.1977	24.6281	24.7486
						345	21.9054	24.0268	23.9472	23.0947	23.9489	24.9662
						346	21.6172	21.1118	23.1949	23.5541	24.1654	25.0742
						347	22.8288	22.9256	21.3174	21.185	23.4822	24.8821
						348	21.9754	20.3407	21.9323	20.8907	23.0025	25.3248
						349	22.9653	24.0718	20.0532	23.2196	23.0256	24.6825
						350	22.3222	22.5705	19.7065	23.4794	23.0227	23.8969
						351	22.4782	23.6338	22.9089	23.9724	23.4567	24.8454
						352	22.8687	20.6741	19.9902	24.239	23.6063	25.5414
						353	21.5476	22.7594	24.587	24.0559	23.5598	24.6676
						354	21.4745	20.6213	21.8784	23.8567	23.0277	24.6553
						355	23.1515	23.2515	20.6669	24.2067	23.7916	24.9348
						356	21.6082	24.2639	19.6636	20.7582	23.452	25.9305
						357	23.9866	20.9392	20.5416	23.973	23.309	24.6904
						358	22.8137	22.4248	19.976	20.4539	24.088	24.8388
						359	22.282	24.5057	24.3957	19.4446	23.0003	24.3163
						360	23.0891	22.6218	23.7861	24.2288	23.3967	24.7015
						361	22.2156	23.9682	20.8374	23.4301	23.3938	25.2092
						362	23.504	20.8731	20.7933	22.7903	23.079	25.2096
						363	22.5124	23.8433	20.4968	20.1182	24.0142	24.2106
						364	23.061	21.7851	20.0532	22.8511	23.4719	25.6001
						365	22.8041	20.7612	19.8635	23.3645	23.0183	25.2515
						366	22.5822	21.6512	23.0789	23.9493	23.7405	24.5987
						367	23.0661	22.894	20.8826	22.3767	23.386	24.592
						368	21.5415	23.7131	23.4157	23.3559	24.2419	25.1516
						369	23.2172	21.9189	19.7501	23.0317	23.6982	23.892
						370	22.3409	24.1468	20.2683	20.96	23.7748	24.9353
						371	23.5765	24.0842	20.5064	22.9368	24.6813	25.831
						372	23.2386	23.0472	19.7214	23.4346	24.0402	24.5908
						373	22.2629	24.677	21.8292	20.7463	24.2454	24.2691
						374	22.4388	23.6953	19.6017	22.1811	24.4378	24.6862
						375	23.6199	20.5926	22.6344	22.1195	24.0125	25.2049
						376	22.7805	24.1065	19.8128	23.9275	24.2867	25.1923
						377	22.7607	22.0497	23.8029	22.2438	24.6552	24.3008
						378	22.5608	22.0116	20.3637	23.2011	24.2537	25.4982
						379	22.9321	22.8121	20.1216	20.0994	23.113	25.4637
						380	22.4113	21.7452	20.242	19.5238	23.999	24.7252
						381	22.5518	20.6666	22.6028	19.1405	23.8196	24.6496
						382	21.5458	21.5769	20.6877	23.1431	23.4524	24.5887
						383	21.7788	24.6161	22.6252	23.0565	23.1429	25.2551
						384	23.1181	22.912	22.0455	23.372	23.2164	23.9986
						385	21.7307	21.3146	22.4884	20.5704	24.2857	24.6599
						386	22.5274	20.8659	21.6449	20.8897	22.8564	24.8115
						387	21.1753	20.6664	20.0269	24.518	22.8639	24.1014
						388	22.9242	22.7266	23.2707	22.566	23.0969	24.0139
						389	24.3245	23.564	24.0168	20.8392	22.8606	25.1141
						390	23.2414	21.3979	20.4487	24.2614	24.1656	24.1073
						391	23.9004	24.0077	19.6648	21.7046	26.3264	25.159
						392	22.9202	23.4367	18.6678	21.4642	23.9544	25.5783
						393	22.2285	22.0193	19.8965	19.7188	24.1078	25.6816
						394	23.1651	22.7075	23.3136	20.3353	24.2938	24.9276
						395	21.6894	22.8602	20.8581	23.8493	24.0325	25.447
						396	22.9572	23.7413	20.6391	20.0129	23.2019	23.6526
						397	22.9368	24.1746	20.2971	23.0827	23.4565	24.6275
						398	22.4569	24.1076	22.5185	22.1036	23.5856	24.5543
						399	22.8761	22.9866	21.7568	22.0702	23.9528	25.0458
						400	22.5077	24.903	22.0941	22.9897	23.8204	24.243
						401	23.1011	23.6946	20.7138	23.2593	24.1476	24.7246
						402	22.7891	20.6122	21.9921	23.3476	24.7398	24.0397
						403	22.2141	23.3528	21.5813	20.2181	24.094	24.9078
						404	22.4407	23.9707	22.3692	22.9887	23.4848	24.4395
						405	22.1995	22.0264	21.595	23.9528	23.519	25.1004
						406	21.5473	20.9323	20.1665	21.7362	23.6976	25.3371
						407	22.6374	22.0667	20.1621	21.6539	23.9652	25.4021
						408	23.0435	20.6963	20.0942	23.8192	23.185	24.3508
						409	20.442	24.0118	21.8911	19.7639	24.2813	24.3115
						410	22.8857	21.1231	19.3358	19.379	25.5569	25.0083
						411	21.5846	23.8134	20.5751	23.6141	23.6166	23.5912
						412	21.1609	23.9931	22.5269	24.1243	22.6944	23.7907
						413	23.5043	23.0829	19.7017	22.9095	22.8805	25.4428
						414	21.7187	24.4181	19.5165	23.1723	23.4866	24.7873
						415	21.4461	20.954	19.5852	22.179	23.2278	23.5769
						416	23.9611	24.248	21.1478	20.1445	23.7537	24.6348
						417	22.1447	22.1844	20.82	22.123	22.8442	25.0518
						418	22.0003	20.8984	20.7173	24.219	23.6751	25.4254
						419	22.1044	23.3713	20.2222	21.6344	24.2918	24.4467
						420	21.9223	21.4088	24.3818	21.0094	23.8172	24.286
						421	22.1441	23.5754	24.5506	24.1988	23.7801	23.9107
						422	21.1642	22.9061	20.4032	24.5135	24.1217	24.7727
						423	21.695	20.7173	20.6214	22.0892	24.353	24.8401
						424	23.6741	21.2851	24.6321	21.1432	23.1161	25.1081
						425	23.6387	21.676	22.2244	22.3291	25.4735	24.8374
						426	21.1556	22.351	20.1729	20.5317	24.2325	24.9608
						427	22.7444	22.8704	21.297	21.809	24.0178	24.1127
						428	23.4563	21.6725	21.2281	22.759	23.8481	24.0493
						429	21.8866	23.2411	23.1068	24.3358	24.3315	24.9238
						430	21.6152	22.3926	21.439	24.347	24.4681	25.8449
						431	22.7893	23.0169	23.4931	22.9261	24.8839	24.7013
						432	21.9469	20.406	20.3193	21.6053	23.3806	25.1481
						433	22.9431	23.2351	20.4919	21.43	23.2547	24.6442
						434	22.4279	20.1591	23.0753	22.9667	23.4668	24.0135
						435	22.8776	23.6669	21.6336	23.7402	24.6906	24.8612
						436	21.4285	21.7485	23.1622	17.8565	23.475	24.3388
						437	21.4355	22.2204	23.161	20.6981	23.6725	25.0902
						438	23.0978	22.5434	24.2345	21.5324	23.9721	25.3206
						439	21.5497	21.294	24.0249	19.1512	23.2593	25.3332
						440	23.7614	21.497	24.2217	21.1218	24.2471	24.3124
						441	22.7717	22.4743	23.2401	22.5943	25.4879	24.2759
						442	22.2375	21.7729	21.9301	19.8069	23.5393	24.9792
						443	22.9601	22.5316	20.1558	23.5954	23.4647	23.6062
						444	22.0942	22.2325	19.6778	22.1832	23.2038	24.8427
						445	23.3763	21.3085	22.8896	23.6671	23.7832	25.4507
						446	21.8144	21.5993	19.8796	20.929	23.7488	23.7862
						447	21.7059	22.5908	24.6514	21.5866	24.3245	24.2347
						448	22.6839	22.9714	21.7494	24.1775	23.8698	24.7966
						449	22.4129	22.7277	19.6073	23.7565	23.8197	23.5786
						450	23.6109	22.9043	20.3567	23.7918	24.155	24.6024
						451	23.3682	22.7975	19.8905	22.5594	24.443	25.4465
						452	22.4067	20.8407	23.7582	24.2778	23.129	25.0544
						453	22.7255	20.7818	24.3245	24.2447	25.5503	24.4644
						454	22.7423	21.4114	20.7235	21.5306	24.2487	24.4331
						455	23.3169	21.0117	20.5414	19.8951	24.1243	24.341
						456	20.8575	20.9574	20.3643	23.5639	23.3548	23.9396
						457	20.9953	21.1889	19.7643	23.034	23.9868	24.8012
						458	23.0297	20.9493	19.6548	23.2852	24.5296	24.9089
						459	22.8375	20.9675	23.0079	23.1231	23.4927	25.1427
						460	21.4637	22.2327	20.6545	23.1024	24.9866	24.8879
						461	21.0682	21.9625	23.3429	23.8671	23.4854	25.0058
						462	23.4432	24.0222	19.3297	23.2737	23.3637	24.1661
						463	21.5907	23.5339	20.0862	23.1622	23.5668	24.1332
						464	23.8488	24.2149	19.9824	20.9096	22.9843	24.9768
						465	20.8671	23.8377	20.5397	24.5926	23.2362	25.9363
						466	20.5949	23.3638	24.097	24.4018	24.0189	24.7714
						467	20.8311	23.7069	24.3218	23.9241	24.2176	25.2385
						468	20.1188	21.3739	23.6908	24.4842	23.8258	25.7243
						469	20.9562	23.5044	23.8076	24.9494	23.4391	24.8155
						470	20.3579	23.9125	23.4775	23.0541	23.8913	25.5444
						471	21.022	23.3165	21.574	20.9521	23.9711	25.3699
						472	21.7309	23.4305	20.922	23.9289	23.8	25.6892
						473	21.7527	23.0207	21.7169	22.9339	23.3645	25.1921
						474	22.6858	21.5876	22.2367	23.3773	23.8189	25.8119
						475	22.3892	23.2355	23.6896	20.8384	23.5233	25.061
						476	22.2891	22.042	24.4986	23.1155	23.4343	25.0424
						477	22.4183	21.2236	24.4846	21.2296	23.7903	24.6792
						478	22.6411	23.7787	20.3665	24.0118	23.3407	24.9687
						479	22.7532	23.314	20.4639	23.1018	23.8091	24.416
						480	22.0796	23.6332	24.9632	23.5514	24.2925	25.1909
						481	23.625	21.3541	22.0618	21.2462	23.3423	25.2239
						482	21.4201	22.067	21.2337	23.074	24.0093	25.1942
						483	21.9558	23.5046	20.6387	21.3202	23.2875	24.4531
						484	21.7342	23.9031	20.8558	21.0525	19.9106	24.8164
						485	22.259	23.2887	23.1708	24.2382	23.5598	25.0227
						486	23.2291	23.3841	22.6497	20.6045	23.5188	24.4935
						487	22.0558	23.0725	21.4315	21.7048	24.2343	24.5248
						488	22.9175	21.487	24.1181	21.2891	24.262	24.5475
						489	22.1998	23.1886	21.0012	21.0459	23.4817	24.45
						490	23.6149	22.2209	20.7875	24.1719	24.397	24.954
						491	21.4488	20.2132	23.2933	20.8039	23.0137	24.6808
						492	23.4495	22.1025	23.8237	21.9118	24.3731	24.4363
						493	23.9184	21.8133	21.9352	24.9667	24.3503	25.1128
						494	21.5888	21.5552	22.4167	24.1478	24.0241	25.2381
						495	22.2345	22.4162	24.2156	23.8919	23.3529	25.2176
						496	23.505	21.3356	26.3143	22.8133	25.3728	25.1593
						497	22.8754	20.659	24.35	22.461	24.4281	24.4397
						498	23.8029	22.6468	21.7872	23.8709	24.0455	24.6575
						499	23.0088	22.6711	22.7777	24.5023	21.664	25.097
						500	22.2818	23.9779	23.0472	25.0142	21.076	24.6153

## Sheet: ED Fig. 6e
Extended Data Fig. 6
Panel e
		DMSO			2hr HU			4hr HU			6hr HU
		Mitosis Clock (bin centers, hrs)	Frequency (%)		Mitosis Clock (bin centers, hrs)	Frequency (%)		Mitosis Clock (bin centers, hrs)	Frequency (%)		Mitosis Clock (bin centers, hrs)	Frequency (%)
		0.5	0		0.5	0		0.5	0		0.5	0
		1.5	0		1.5	0.471698		1.5	0		1.5	0
		2.5	0		2.5	0		2.5	0		2.5	0.645161
		3.5	0		3.5	0		3.5	0		3.5	0
		4.5	0.377358		4.5	0		4.5	0		4.5	0
		5.5	0.377358		5.5	0		5.5	0.520833		5.5	0
		6.5	0		6.5	0		6.5	0		6.5	0
		7.5	0		7.5	0		7.5	0		7.5	0
		8.5	0		8.5	0		8.5	0		8.5	0
		9.5	4.90566		9.5	0		9.5	0		9.5	0
		10.5	15.4717		10.5	0.943396		10.5	0		10.5	0
		11.5	30.566		11.5	6.13208		11.5	0		11.5	0.645161
		12.5	24.9057		12.5	20.283		12.5	2.60417		12.5	0.645161
		13.5	15.4717		13.5	27.3585		13.5	9.89583		13.5	0.645161
		14.5	4.90566		14.5	16.0377		14.5	18.75		14.5	9.67742
		15.5	0.377358		15.5	8.96226		15.5	12.5		15.5	15.4839
		16.5	1.13208		16.5	8.01887		16.5	18.2292		16.5	16.7742
		17.5	0.377358		17.5	5.66038		17.5	14.0625		17.5	14.1935
		18.5	0		18.5	0.471698		18.5	8.85417		18.5	16.129
		19.5	0		19.5	1.41509		19.5	3.125		19.5	6.45161
		20.5	0		20.5	0		20.5	2.08333		20.5	2.58065
		21.5	0.377358		21.5	0.471698		21.5	1.04167		21.5	6.45161
		22.5	0		22.5	0.471698		22.5	1.04167		22.5	0.645161
		23.5	0.377358		23.5	0.471698		23.5	1.04167		23.5	1.93548
		24.5	0		24.5	0		24.5	1.5625		24.5	1.93548
		25.5	0		25.5	1.41509		25.5	2.08333		25.5	0.645161
		26.5	0		26.5	0.943396		26.5	1.04167		26.5	2.58065
		27.5	0		27.5	0		27.5	0.520833		27.5	1.29032
		28.5	0		28.5	0		28.5	1.04167		28.5	0.645161
		29.5	0.377358		29.5	0.471698		29.5	0		29.5	0
		n=265 cells			n=212 cells			n=192 cells			n=192 cells

## Sheet: ED Fig. 6f
Extended Data Fig. 6
Panel f
						DMSO			2hr thymidine			4hr thymidine			6hr thymidine
						Mitosis Clock (bin centers, hrs)	Frequency (%)		Mitosis Clock (bin centers, hrs)	Frequency (%)		Mitosis Clock (bin centers, hrs)	Frequency (%)		Mitosis Clock (bin centers, hrs)	Frequency (%)
						0.5	0		0.5	0		0.5	0		0.5	0
						1.5	0		1.5	0		1.5	0		1.5	0
						2.5	0		2.5	0		2.5	0		2.5	0
						3.5	0		3.5	0		3.5	0		3.5	0
						4.5	0		4.5	0		4.5	0		4.5	0
						5.5	0		5.5	0		5.5	0		5.5	0
						6.5	0		6.5	0		6.5	0		6.5	0
						7.5	0.541516		7.5	0		7.5	0		7.5	0.505051
						8.5	11.5523		8.5	0		8.5	0.224215		8.5	0.252525
						9.5	33.935		9.5	0.215517		9.5	0.224215		9.5	0.252525
						10.5	27.0758		10.5	3.01724		10.5	0.672646		10.5	0.252525
						11.5	15.1625		11.5	18.5345		11.5	0.896861		11.5	0
						12.5	4.87365		12.5	27.5862		12.5	6.95067		12.5	0.505051
						13.5	2.52708		13.5	22.6293		13.5	20.6278		13.5	3.78788
						14.5	1.44404		14.5	14.0086		14.5	23.3184		14.5	10.6061
						15.5	0.541516		15.5	5.60345		15.5	18.8341		15.5	26.7677
						16.5	0.541516		16.5	3.66379		16.5	12.5561		16.5	19.9495
						17.5	0.722022		17.5	0.862069		17.5	6.72646		17.5	13.1313
						18.5	0		18.5	1.72414		18.5	3.13901		18.5	8.58586
						19.5	0		19.5	0.431034		19.5	2.46637		19.5	4.79798
						20.5	0.180505		20.5	0.431034		20.5	1.12108		20.5	3.78788
						21.5	0.361011		21.5	0		21.5	1.12108		21.5	3.78788
						22.5	0		22.5	0.215517		22.5	0.224215		22.5	1.26263
						23.5	0.361011		23.5	0.646552		23.5	0.44843		23.5	0.505051
						24.5	0.180505		24.5	0.215517		24.5	0		24.5	1.0101
						25.5	0		25.5	0.215517		25.5	0.44843		25.5	0.252525
						26.5	0		26.5	0		26.5	0		26.5	0
						27.5	0		27.5	0		27.5	0		27.5	0
						28.5	0		28.5	0		28.5	0		28.5	0
						29.5	0		29.5	0		29.5	0		29.5	0
						n=554 cells			n=464 cells			n=446 cells			n=396 cells

## Sheet: ED Fig. 6g (0hrs)
Extended Data Fig. 6
Panel g
	CDK4/6i, 0hrs HU
		Time since treatment (hrs)	-8	-7.8	-7.6	-7.4	-7.2	-7	-6.8	-6.6	-6.4	-6.2	-6	-5.8	-5.6	-5.4	-5.2	-5	-4.8	-4.6	-4.4	-4.2	-4	-3.8	-3.6	-3.4	-3.2	-3	-2.8	-2.6	-2.4	-2.2	-2	-1.8	-1.6	-1.4	-1.2	-1	-0.8	-0.6	-0.4	-0.2	1.06581e-14	0.2	0.4	0.6	0.8	1	1.2
	Cell #	1	1.22059	1.25687	1.26494	1.26574	1.28274	1.3008	1.31603	1.32087	1.34436	1.38583	1.42606	1.30834	1.20367	1.05975	0.891502	0.708607	0.652316	0.590624	0.538794	0.544074	0.574189	0.608675	0.63246	0.653417	0.641093	0.620668	0.625993	0.647882	0.69186	0.716552	0.741973	0.752903	0.778274	0.80162	0.833557	0.864358	0.902183	0.930089	0.949826	0.960304	0.978118	0.996758	1.01693	1.04341	1.06742	1.082	1.10529
		2	0.612181	0.595516	0.585222	0.599559	0.619771	0.635634	0.620614	0.5983	0.561224	0.537335	0.52016	0.533486	0.54973	0.575759	0.600262	0.62955	0.654979	0.684798	0.714111	0.736683	0.756144	0.76486	0.777784	0.790246	0.787239	0.831962	0.887867	0.925871	0.981995	1.03384	1.05641	1.06385	1.0947	1.11836	1.14099	1.12925	1.15286	1.15361	1.0845	1.0401	1.03936	1.05274	1.08534	1.16008	1.21223	1.21396	1.18422
		3	0.539788	0.547734	0.552071	0.558154	0.560942	0.563524	0.562004	0.562023	0.562929	0.568648	0.570939	0.572964	0.575654	0.568563	0.564667	0.567999	0.569962	0.579877	0.603274	0.629646	0.653919	0.687499	0.727956	0.774823	0.818224	0.872474	0.912589	0.949464	0.967279	0.977702	0.973168	0.961724	0.948484	0.962202	0.97704	0.98691	0.998482	0.982988	0.933773	0.887258	0.843844	0.813525	0.81433	0.843902	0.873491	0.916227	0.972304
		4	1.31239	1.31303	1.3247	1.3327	1.33577	1.36807	1.40428	1.43026	1.46861	1.51172	1.53479	1.55984	1.59263	1.61165	1.51015	1.36136	1.18722	1.00743	0.815521	0.792391	0.814457	0.833732	0.836299	0.859899	0.834555	0.797065	0.771178	0.762656	0.762468	0.769962	0.795209	0.821255	0.851985	0.876413	0.909198	0.930574	0.964642	1.00055	1.03311	1.04137	1.03499	1.02478	1.02238	1.05103	1.08722	1.13489	1.16694
		5	NaN	NaN	NaN	NaN	NaN	NaN	NaN	NaN	1.57346	1.60585	1.71933	1.55768	1.39211	1.23534	1.00724	0.808955	0.832987	0.846038	0.838887	0.831238	0.778344	0.735639	0.703796	0.692506	0.717263	0.734168	0.761968	0.78526	0.808934	0.845753	0.897842	0.952459	1.00803	1.05886	1.08642	1.09885	1.11304	1.12534	1.13074	1.12275	1.12129	1.11598	1.1183	1.14898	1.21375	1.29299	1.34971
		6	NaN	NaN	NaN	NaN	NaN	NaN	NaN	NaN	1.118	NaN	0.943407	0.858443	0.764467	0.72534	0.68104	0.65755	0.639231	0.629065	0.619452	0.6169	0.614612	0.61985	0.627976	0.634802	0.659	0.678846	0.697905	0.72663	0.748753	0.752201	0.756853	0.779299	0.801057	0.829456	0.869514	0.913496	0.923691	0.917224	0.920704	0.898448	0.883531	0.885359	0.90627	0.921268	0.965329	1.00882	1.0591
		7	1.40888	1.20463	0.98596	0.817523	0.75754	0.741278	0.760889	0.798158	0.830467	0.835054	0.829648	0.799734	0.780775	0.770164	0.759853	0.756709	0.760117	0.769461	0.789543	0.820515	0.846942	0.882896	0.91385	0.94608	0.98051	1.01971	1.05153	1.09246	1.12721	1.15651	1.19799	1.24352	1.27292	1.29288	1.3099	1.3104	1.30485	1.30685	1.24305	1.20394	1.14594	1.10865	1.10154	1.15563	1.18855	1.2213	1.2504
		8	1.56578	1.65248	1.64265	1.59036	1.54806	1.50673	1.43044	1.37525	1.27102	1.13818	1.03423	0.860993	0.757139	0.699751	0.652636	0.588896	0.587372	0.555324	0.546899	0.54713	0.584112	0.609369	0.62172	0.624665	0.611732	0.568122	0.548896	0.556292	0.578806	0.606576	0.653424	0.700792	0.752076	0.804433	0.854067	0.896629	0.931158	0.954336	0.965142	0.971207	0.988385	1.00059	1.01363	1.03499	1.0516	1.05169	1.04406
		9	1.60579	1.66071	1.51273	1.35987	1.17754	0.989708	0.737004	0.721565	0.717554	0.743542	0.759506	0.773243	0.755459	0.712722	0.658074	0.623571	0.60862	0.611282	0.615815	0.630943	0.643829	0.661162	0.668337	0.673104	0.685228	0.715358	0.749791	0.800461	0.865728	0.919147	0.966583	1.02023	1.07716	1.13609	1.20208	1.25568	1.30785	1.3541	1.35903	1.32233	1.26703	1.18959	1.11502	1.0843	1.10003	1.09509	1.13745
		10	NaN	NaN	NaN	NaN	NaN	NaN	NaN	NaN	1.57346	1.60585	1.71933	1.55768	1.39211	1.23534	1.01577	0.79672	0.830132	0.839297	0.829379	0.830681	0.801476	0.750615	0.713865	0.695831	0.696191	0.705671	0.729209	0.753997	0.781742	0.808224	0.830978	0.850472	0.866897	0.8489	0.833318	0.839626	0.843885	0.85688	0.873107	0.880571	0.877939	0.896865	0.91945	0.986022	1.04431	1.104	1.13946
		11	NaN	0.738923	0.75785	0.771627	0.786405	0.788011	0.801028	0.791389	0.766616	0.737069	0.705985	0.646237	0.60016	0.568659	0.529622	0.499028	0.488609	0.474061	0.472817	0.490631	0.505754	0.522491	0.552004	0.585498	0.61247	0.653069	0.69477	0.735987	0.774999	0.814968	0.851023	0.887913	0.923496	0.951264	0.988336	1.02624	1.05818	1.06807	1.05688	1.02406	0.983774	0.958594	0.952259	0.956773	0.965204	0.979744	0.982726
		12	1.28763	1.32287	1.35127	1.24389	1.12738	0.992258	0.818018	0.640084	0.639722	0.652571	0.687439	0.719295	0.752363	0.739718	0.724706	0.699367	0.684491	0.690124	0.709733	0.731539	0.761512	0.792838	0.807587	0.815408	0.817228	0.826138	0.840838	0.864915	0.894791	0.9196	0.934176	0.946631	0.965301	0.982742	1.00868	1.03569	1.07394	1.0965	1.06197	1.04512	1.05045	1.05495	1.08895	1.1809	1.26014	1.31763	1.36383
		13	0.69833	0.702988	0.694748	0.669155	0.657256	0.635494	0.625049	0.627144	0.639429	0.650922	0.650873	0.65479	0.674908	0.693131	0.725344	0.761103	0.790689	0.809413	0.823256	0.817614	0.786132	0.753791	0.733641	0.740323	0.768155	0.826868	0.905422	0.96983	1.01794	1.05083	1.07897	1.09731	1.11881	1.14173	1.16095	1.18575	1.20742	1.21877	1.18323	1.15754	1.138	1.11986	1.10445	1.13889	1.1802	1.20841	1.23919
		14	1.40888	1.20463	0.98596	0.817523	0.70204	0.6829	0.687453	0.702217	0.710244	0.743134	0.712547	0.672268	0.656456	0.642416	0.627847	0.620027	0.628622	0.643022	0.672266	0.714673	0.757494	0.79413	0.819024	0.850921	0.894507	0.931847	0.954781	0.988765	1.01364	1.01393	1.02358	1.03083	1.04612	1.05909	1.07371	1.09116	1.1276	1.13888	1.09766	1.07494	1.04245	1.00721	0.987771	1.03286	1.05544	1.10284	1.14108
		15	1.56784	1.54718	1.52289	1.50358	1.4454	1.29385	1.1628	1.02665	0.876469	0.791048	0.841606	0.867012	0.885379	0.896815	0.872564	0.835226	0.805385	0.778473	0.755545	0.743471	0.741685	0.744779	0.759639	0.78784	0.820378	0.856038	0.885806	0.914113	0.927775	0.94341	0.953393	0.970409	0.992302	1.016	1.02737	1.06916	1.09409	1.10747	1.12251	1.1409	1.13543	1.16012	1.19283	1.21416	1.25051	1.27268	1.27896
		16	NaN	NaN	NaN	NaN	NaN	NaN	0.772905	0.714363	0.684349	0.648558	0.613168	0.598532	0.577417	0.566569	0.556129	0.555494	0.552513	0.552516	0.547774	0.548932	0.554834	0.569879	0.590019	0.614556	0.654265	0.696159	0.735307	0.773762	0.814367	0.853847	0.891843	0.929781	0.966979	0.993877	1.01298	1.032	1.05504	1.07664	1.1116	1.13177	1.14273	1.15918	1.1681	1.16126	1.17339	1.18791	1.18744
		17	NaN	NaN	NaN	1.59297	1.13022	0.995135	0.813159	0.779991	0.73271	0.761527	0.786773	0.791726	0.774082	0.780308	0.724076	0.685735	0.696785	0.724144	0.762406	0.800454	0.844392	0.881712	0.914295	0.944497	0.971676	0.989234	1.00112	1.01914	1.03214	1.05098	1.07183	1.10441	1.13231	1.16616	1.20301	1.22642	1.25517	1.26877	1.23472	1.22042	1.21973	1.21993	1.25932	1.34535	1.40508	1.47129	1.52107
		18	1.55579	1.61229	1.67338	1.74899	1.81925	1.65693	1.46029	1.23286	0.962649	0.75016	0.732734	0.730167	0.753673	0.791048	0.762506	0.727358	0.692979	0.660781	0.643042	0.634269	0.636592	0.646861	0.658435	0.675846	0.692018	0.717812	0.740579	0.760627	0.780342	0.800412	0.805364	0.821536	0.844729	0.881391	0.918814	0.96028	0.998879	1.04215	1.02544	1.00818	1.01085	1.02493	1.01564	1.04984	1.09338	1.1171	1.10281
		19	NaN	NaN	NaN	NaN	NaN	NaN	NaN	NaN	NaN	NaN	NaN	NaN	NaN	NaN	NaN	0.808117	0.792326	0.762445	0.761281	0.773507	0.786308	0.839496	0.858369	0.883777	0.91061	0.945469	0.969212	1.00184	1.02561	1.053	1.07008	1.09759	1.13586	1.17719	1.20274	1.22493	1.23208	1.24567	1.24135	1.22524	1.22884	1.25182	1.25574	1.283	1.32464	1.36005	1.3701
		20	1.54071	1.35564	1.17607	1.02162	0.850387	0.833363	0.831415	0.82548	0.814074	0.821092	0.831732	0.841797	0.831009	0.811029	0.768199	0.714546	0.656199	0.618447	0.600838	0.602054	0.626322	0.65856	0.687403	0.717622	0.74975	0.77107	0.812187	0.860511	0.914372	0.964113	1.02411	1.07402	1.10198	1.14138	1.18758	1.22688	1.26215	1.34699	1.36183	1.39075	1.4412	1.48786	1.51177	1.61264	1.67691	1.70475	1.69313
		21	0.461179	0.480883	0.4861	0.490838	0.497614	0.520789	0.531238	0.548327	0.560926	0.5529	0.547204	0.569772	0.584836	0.601785	0.637074	0.655005	0.648643	0.65375	0.660018	0.649721	0.65217	0.661859	0.664887	0.670077	0.702787	0.729185	0.75496	0.775648	0.799595	0.798866	0.810388	0.848935	0.899858	0.948806	1.02766	1.08755	1.12425	1.14719	1.13091	1.10305	1.07328	1.04075	1.01781	1.04323	1.03648	1.03069	1.02948
		22	NaN	NaN	NaN	NaN	NaN	NaN	NaN	NaN	NaN	0.75939	0.811449	0.863404	0.891822	0.875286	0.838686	0.76704	0.693986	NaN	0.669901	NaN	NaN	0.626865	0.616244	0.635035	0.649099	0.645798	0.683375	0.698591	0.730038	0.754481	0.760419	0.756384	0.766593	0.76398	0.770865	0.79299	0.84393	0.890626	0.884109	0.877537	0.861499	0.831133	0.829374	0.866514	0.901104	0.939683	0.984493
		23	0.848647	0.852198	0.839011	0.82069	0.789968	0.735031	0.670345	0.614611	0.576533	0.554431	0.549605	0.558519	0.577163	0.609436	0.65364	0.688409	0.723366	0.753355	0.776268	0.794251	0.816854	0.843912	0.87499	0.901546	0.926325	0.95906	0.984389	1.00972	1.03957	1.06402	1.08804	1.11911	1.15231	1.18402	1.22538	1.26499	1.29861	1.32565	1.33659	1.34047	1.33437	1.33129	1.33699	1.36338	1.38354	1.3978	1.40299
		24	NaN	NaN	0.405632	0.406913	0.429369	0.450385	0.460657	0.48457	0.499367	0.501086	0.507732	0.526703	0.541818	0.563678	0.585131	0.605616	0.615465	0.618282	0.621706	0.618958	0.631458	0.658232	0.703026	0.752307	0.805185	0.860646	0.893171	0.903756	0.911362	0.916392	0.894936	0.890261	0.895211	0.886002	0.869643	0.85144	0.837197	0.821631	0.783022	0.786833	0.806727	0.827423	0.857574	0.927735	0.982057	1.03335	1.08628
		25	0.818985	0.746533	0.698256	0.663618	0.63853	0.616622	0.604051	0.592764	0.579893	0.574761	0.570868	0.564642	0.569473	0.583387	0.592048	0.606742	0.632536	0.65606	0.672956	0.693978	0.71653	0.739454	0.757968	0.781418	0.804728	0.838145	0.876875	0.924521	0.985135	1.03018	1.05778	1.08454	1.09609	1.09585	1.0965	1.0929	1.08727	1.07888	1.04348	1.01886	1.00936	0.993272	0.995036	1.01752	1.04996	1.07076	1.09845
		26	1.01516	0.999017	1.06635	1.15326	1.07054	1.00826	0.925961	0.829231	0.750987	0.739302	0.700217	0.718449	0.714916	0.71631	0.694121	0.67783	0.63539	0.615266	0.595292	0.599601	0.598579	0.58721	0.577526	0.57955	0.589863	0.609347	0.631677	0.660055	0.689803	0.727427	0.768852	0.807647	0.839106	0.866765	0.893011	0.914181	0.937861	0.955426	0.968583	0.967374	0.96695	0.969218	0.989526	1.02999	1.09362	1.16254	1.22706
		27	1.31759	1.4007	1.47941	1.54728	1.60915	1.63772	1.65075	1.64939	1.61938	1.57017	1.543	1.49407	1.49107	1.35995	1.2444	1.11662	1.02223	0.878034	0.863826	0.841724	0.804203	0.745237	0.689429	0.654457	0.634759	0.638272	0.665633	0.705954	0.75688	0.809212	0.877333	0.94083	0.986623	1.01398	1.06157	1.0905	1.11532	1.18723	1.20193	1.19676	1.17832	1.14786	1.08812	1.10825	1.14459	1.17321	1.21251
		28	1.62697	1.63473	1.63469	1.65002	1.66572	1.71842	1.74384	1.556	1.36846	1.20384	0.998914	0.795934	0.806836	0.83443	0.843453	0.844622	0.832842	0.80585	0.748605	0.694428	0.635824	0.594783	0.571269	0.557097	0.543914	0.55609	0.578765	0.605034	0.641233	0.68289	0.720244	0.760687	0.810447	0.856958	0.899378	0.93435	0.965592	0.989634	0.988893	0.988461	0.990853	0.999158	1.01195	1.04957	1.09084	1.14378	1.18231
		29	1.14708	0.954833	0.775151	0.759495	0.738595	0.700682	0.666906	0.676548	0.698415	0.706741	0.727112	0.751866	0.718461	0.669039	0.622536	0.573803	0.532305	0.50167	0.478776	0.458716	0.450379	0.444566	0.444012	0.449246	0.460371	0.47694	0.495719	0.516673	0.537751	0.560552	0.578826	0.600115	0.620042	0.645537	0.680181	0.724539	0.770465	0.815411	0.851359	0.862012	0.862298	0.850769	0.839979	0.826118	0.820851	0.810501	0.808278
		30	0.998565	0.845603	0.724997	0.765926	0.797967	0.814291	0.844516	0.850672	0.818448	0.785604	0.768996	0.753639	0.743231	0.740813	0.743852	0.75503	0.760436	0.769646	0.77753	0.782196	0.789476	0.804679	0.817429	0.838137	0.863801	0.887721	0.916141	0.948069	0.976713	1.01611	1.04785	1.06795	1.08986	1.11456	1.12892	1.16231	1.20386	1.25331	1.25306	1.26707	1.28163	1.27777	1.24541	1.26347	1.27337	1.27022	1.28963
		31	1.14708	0.954833	0.775151	0.759495	0.738595	0.700682	0.666906	0.669568	0.698743	0.725454	0.773306	0.825445	0.820118	0.78561	0.73719	0.680693	0.629966	0.593382	0.555255	0.527215	0.515564	0.510406	0.512059	0.534336	0.567168	0.593858	0.623806	0.671596	0.728679	0.789289	0.826491	0.857779	0.871565	0.864101	0.846852	0.850228	0.858782	0.875958	0.885934	0.884191	0.888208	0.903524	0.916687	0.949731	0.997506	1.02076	1.02664
		32	1.5901	1.58757	1.59711	1.61028	1.60404	1.58841	1.53519	1.36499	1.15852	0.961977	0.818509	0.737675	0.74264	0.77151	0.785407	0.770506	0.721472	0.687527	0.660524	0.663704	0.663472	0.662951	0.661541	0.671031	0.687105	0.724481	0.768705	0.828201	0.879427	0.925733	0.983583	1.03848	1.09036	1.14603	1.19302	1.23216	1.25235	1.24785	1.24174	1.2221	1.1518	1.10873	1.07994	1.05637	1.06609	1.13375	1.18648
		33	0.449416	0.438543	0.437119	0.436636	0.448625	0.456641	0.458929	0.456773	0.446348	0.436755	0.428119	0.422034	0.429017	0.436559	0.447551	0.460983	0.485507	0.504322	0.536212	0.559366	0.590416	0.618735	0.654798	0.704503	0.759719	0.834318	0.906265	0.959148	0.98459	1.01229	1.01206	1.00675	1.01287	1.02148	1.02219	1.02022	1.0253	1.0286	1.03534	1.02368	1.03735	1.04169	1.04752	1.06998	1.11089	1.12843	1.13842
		34	1.64686	1.59341	1.58659	1.44219	1.27183	1.14479	1.01266	0.795026	0.711249	0.708235	0.700127	0.674703	0.71458	0.751346	NaN	NaN	NaN	NaN	NaN	NaN	NaN	NaN	NaN	NaN	NaN	0.796991	NaN	0.871859	0.937688	0.976245	1.06685	1.08087	1.0989	1.14859	1.1945	1.20906	1.25568	1.2587	1.20686	1.17673	1.15965	1.1539	1.16358	1.21077	1.25512	1.2913	1.2923
		35	1.46608	1.50891	1.55009	1.62002	1.668	1.65878	1.59188	1.58213	1.54915	1.49867	1.38234	1.2524	1.08693	0.869937	0.651288	0.555613	0.524125	0.539321	0.534425	0.526409	0.505637	0.47333	0.450498	0.457152	0.478587	0.507648	0.547152	0.581683	0.622225	0.678279	0.722759	0.746606	0.776038	0.805713	0.815613	0.836813	0.883111	0.943748	0.927003	0.920475	0.902375	0.875904	0.8203	0.832554	0.88179	0.919674	0.970912
		36	1.66833	1.68153	1.68097	1.70442	1.71466	1.74065	1.57187	1.39732	1.21953	1.02925	0.810203	0.811997	0.827432	0.833909	0.850111	0.874658	0.837257	0.802349	0.770623	0.738985	0.711716	0.693524	0.674636	0.658318	0.644238	0.639159	0.63937	0.651034	0.669531	0.698282	0.727587	0.7548	0.773131	0.798652	0.828214	0.862469	0.903513	0.94243	0.965735	0.970059	0.968297	0.964497	0.967694	0.981244	1.00676	1.03373	1.06139
		37	0.588488	0.594321	0.602811	0.608143	0.613971	0.624175	0.640215	0.659607	0.671363	0.679011	0.683378	0.683662	0.672683	0.668509	0.670523	0.674029	0.684627	0.711411	0.742071	0.771905	0.799714	0.827121	0.857038	0.892271	0.936037	0.98448	1.04695	1.08765	1.1149	1.14035	1.15708	1.14866	1.12957	1.11673	1.07844	1.03244	0.984457	0.95591	0.897537	0.855227	0.834573	0.836017	0.846666	0.86753	0.902038	0.924202	0.942576
		38	0.679047	0.641941	0.617522	0.619451	0.625033	0.631895	0.629856	0.631352	0.63411	0.633096	0.633746	0.623231	0.603462	0.593595	0.578562	0.563703	0.551482	0.55419	0.560145	0.570711	0.588054	0.61734	0.652009	0.688566	0.737886	0.799939	0.863577	0.935914	0.9904	1.0303	1.05738	1.08885	1.11587	1.14469	1.17452	1.18619	1.21183	1.2236	1.22284	1.20339	1.19864	1.19066	1.19531	1.22939	1.29998	1.37079	1.41485
		39	1.62697	1.63473	1.63469	1.65002	1.66572	1.71842	1.74384	1.556	1.36846	1.20384	0.998914	0.795934	0.806836	0.818896	0.830956	0.830224	0.814705	0.787467	0.738825	0.675777	0.625335	0.599763	0.58794	0.589951	0.59769	0.607904	0.61828	0.638421	0.663535	0.69247	0.726263	0.773543	0.820183	0.860504	0.898957	0.932724	0.952673	0.97198	0.990136	0.987278	1.00427	1.02424	1.03828	1.0519	1.08841	1.11208	1.13663
		40	0.418158	0.422779	0.424358	0.424804	0.427908	0.432439	0.433876	0.436664	0.439751	0.437805	0.434089	0.434002	0.436754	0.43965	0.44724	0.456354	0.47061	0.483988	0.505818	0.532405	0.55724	0.582317	0.606267	0.623776	0.636309	0.654409	0.674462	0.703254	0.732437	0.760307	0.76746	0.781153	0.778001	0.790443	0.816948	0.848033	0.875797	0.917535	0.915706	0.916406	0.919599	0.913452	0.906733	0.925958	0.922878	0.934059	0.953359
		41	1.01516	0.999017	1.06635	1.15326	1.07054	1.00826	0.925961	0.829231	0.750987	0.739302	0.700217	0.649446	0.627557	0.644331	0.679217	0.680166	0.711847	0.711585	0.68876	0.646285	0.636155	0.624512	0.623816	0.62038	0.62866	0.652433	0.692469	0.712413	0.739154	0.767141	0.795206	0.808647	0.835245	0.864641	0.895021	0.928933	0.96826	1.01179	1.04342	1.0594	1.07446	1.09938	1.12281	1.16036	1.21062	1.25615	1.28515
		42	1.68043	1.60607	1.54555	1.49448	1.45983	1.45563	1.45404	1.44388	1.42078	1.29817	1.149	1.00489	0.839393	0.737108	0.724548	0.727837	0.722607	0.718493	0.676124	0.64723	0.603928	0.582005	0.567395	0.558993	0.560772	0.56823	0.57553	0.60272	0.632563	0.664547	0.701401	0.735208	0.759016	0.776873	0.795083	0.814932	0.836202	0.847359	0.842801	0.823066	0.811504	0.817774	0.840708	0.885865	0.953433	0.990354	1.00287
		43	1.42798	1.45165	1.46266	1.48757	1.50356	1.52352	1.52855	1.53682	1.5381	1.54798	1.6007	1.43568	1.25228	1.06773	0.868235	0.620022	0.60739	0.596757	0.587963	0.584988	0.571786	0.54273	0.541812	0.543518	0.551787	0.56486	0.585921	0.611973	0.641279	0.672391	0.706523	0.742466	0.776284	0.810258	0.853195	0.893404	0.923291	0.956234	0.940097	0.909037	0.886754	0.85952	0.809742	0.801037	0.799479	0.79237	0.796231
		44	2.07121	2.24335	2.30405	2.32997	2.3286	2.31711	2.03332	1.68605	1.37827	1.05366	0.771687	0.724912	0.762014	0.7875	0.818017	0.780544	0.745564	0.708934	0.698829	0.696298	0.697606	0.708346	0.727621	0.732025	0.735903	0.751659	0.76662	0.797749	0.83102	0.879191	0.918221	0.965431	0.987078	1.02408	1.05873	1.11108	1.14513	1.19464	1.20575	1.21887	1.22885	1.24803	1.26515	1.32959	1.39759	1.46637	1.53798
		45	1.65998	1.67497	1.69591	1.69663	1.68401	1.67469	1.65919	1.6501	1.64407	1.66568	1.67828	1.67291	1.64134	1.62761	1.4518	1.27016	1.07711	0.900643	0.655217	0.656402	0.678139	0.706298	0.723411	0.78257	0.744317	0.702854	0.672697	0.648092	0.639716	0.632938	0.634212	0.644097	0.663513	0.686771	0.729198	0.764266	0.797884	0.826151	0.853061	0.84834	0.850222	0.864634	0.881493	0.903467	0.938878	0.967199	0.975266
		46	1.77586	1.55788	1.33803	1.14117	0.96754	0.862848	0.877755	0.884381	0.876055	0.833336	0.784721	0.747766	0.723236	0.716379	0.716273	0.726707	0.736426	0.753009	0.777482	0.811586	0.850637	0.883055	0.914015	0.9574	0.992512	1.01867	1.04856	1.08162	1.09634	1.11832	1.13929	1.14521	1.13992	1.15759	1.16747	1.18782	1.21176	1.25656	1.2405	1.18848	1.15343	1.14061	1.13071	1.15699	1.22442	1.26777	1.30247
		47	1.32415	1.17485	1.02524	0.813161	0.671274	0.670061	0.674853	0.666957	0.711219	0.672157	0.613119	0.568493	0.551225	0.550036	0.560973	0.584922	0.607818	0.625051	0.644702	0.667556	0.685733	0.69711	0.710465	0.715955	0.727989	0.733852	0.755082	0.77224	0.814464	0.864031	0.938419	0.996253	1.04295	1.07438	1.10699	1.12432	1.15823	1.19625	1.20968	1.17461	1.1452	1.11581	1.10143	1.10686	1.14251	1.16326	1.18526
		48	0.788895	0.798461	0.800786	0.777078	0.763545	0.693511	0.618904	0.558376	0.522226	0.50122	0.495485	0.498507	0.50974	0.52979	0.543346	0.564518	0.582549	0.601193	0.612341	0.62954	0.64035	0.650389	0.657244	0.663773	0.672006	0.67757	0.687214	0.701002	0.71692	0.734637	0.76486	0.80012	0.837362	0.884534	0.93162	0.970533	1.01279	1.05374	1.0545	1.04285	1.03308	1.0229	1.02071	1.06378	1.11071	1.14909	1.1776
		49	0.487019	0.492118	0.500535	0.508908	0.518116	0.530577	0.539167	0.549309	0.569974	0.576306	0.587052	0.597741	0.60822	0.608047	0.609141	0.608242	0.608607	0.609885	0.610545	0.613833	0.626471	0.649446	0.682735	0.705897	0.728198	0.744683	0.764239	0.769474	0.785547	0.806004	0.834447	0.855549	0.888527	0.933847	0.986896	1.03443	1.07344	1.09785	1.06126	1.03203	1.02183	1.02406	1.02686	1.0674	1.11342	1.13889	1.14851
		50	0.605027	0.578827	0.591423	0.627173	0.673993	0.711071	0.6856	0.645974	0.614222	0.588144	0.576983	0.550737	0.539361	0.530482	0.51794	0.520829	0.555882	0.595082	0.633631	0.659786	0.664698	0.659884	0.660342	0.6614	0.681011	0.713591	0.742526	0.764307	0.79374	0.823062	0.859677	0.901856	0.938956	0.972122	1.01059	1.03852	1.06712	1.10367	1.10148	1.10152	1.09658	1.08846	1.07376	1.11015	1.1444	1.20866	1.25665
		51	0.617579	0.553639	0.461253	0.496642	0.557319	0.638535	0.704121	0.764572	0.751039	0.712223	0.682884	0.635979	0.615442	0.611349	0.611827	0.617768	0.627198	0.641862	0.667875	0.679975	0.695175	0.709247	0.719517	0.730655	0.758787	0.766352	0.781715	0.787819	0.798212	0.793299	0.819258	0.83292	0.858117	0.857864	0.854676	0.854806	0.923935	0.939406	0.94685	0.971453	0.985772	0.910607	0.898902	0.921272	0.935291	0.906779	0.904785
		52	NaN	0.685198	0.647617	NaN	NaN	NaN	0.597035	0.605894	0.620696	0.611768	0.606172	0.604825	0.604191	0.607796	0.613668	0.622769	0.632688	0.645146	0.657523	0.674688	0.695494	0.715205	0.737915	0.755849	0.771701	0.784678	0.809195	0.838947	0.875732	0.9163	0.96358	1.00946	1.04071	1.07341	1.10304	1.11979	1.13025	1.15604	1.14624	1.14209	1.15116	1.15811	1.1609	1.20196	1.24749	1.28484	1.29365
		53	NaN	NaN	NaN	NaN	NaN	NaN	NaN	NaN	NaN	NaN	NaN	NaN	NaN	NaN	0.622765	0.54675	0.616897	0.622877	0.654921	0.658151	0.619851	0.614731	0.61613	0.62798	0.631334	0.637232	0.643004	0.649181	0.671237	0.702717	0.756945	0.807493	0.857532	0.890828	0.927235	0.951586	0.985447	1.01934	1.00009	0.977761	0.96401	0.950326	0.924923	0.950348	0.985773	1.01899	1.06223
		54	1.68043	1.60607	1.54555	1.49448	1.45983	1.45563	1.45404	1.44388	1.42078	1.29817	1.149	1.00489	0.839393	0.686074	0.647685	0.603509	0.572324	0.560621	0.561977	0.563263	0.583874	0.601427	0.61693	0.64456	0.674477	0.705241	0.738434	0.768483	0.794793	0.823271	0.849734	0.877266	0.89735	0.912983	0.926228	0.939241	0.952158	0.980206	1.01341	1.0141	1.02108	1.03319	1.04033	1.03094	1.03178	1.02762	1.03058
		55	0.628163	0.642352	0.663102	0.686881	0.711399	0.73482	0.733428	0.724139	0.714618	0.699884	0.67593	0.659247	0.662166	0.692616	0.714169	0.734831	0.764209	0.774123	0.752818	0.737638	0.739528	0.740088	0.742734	0.755422	0.779824	0.79897	0.817413	0.834735	0.846983	0.851001	0.86792	0.88675	0.918272	0.956288	1.00404	1.0315	1.05941	1.07832	1.07092	1.05305	1.04843	1.03905	1.03896	1.06762	1.10422	1.13115	1.14573
		56	NaN	NaN	NaN	NaN	NaN	NaN	NaN	NaN	NaN	NaN	NaN	NaN	NaN	NaN	NaN	NaN	NaN	NaN	NaN	0.478933	0.484606	0.486087	0.498972	0.516138	0.56088	0.61288	0.665432	0.722035	0.764742	0.76197	0.793419	0.779158	0.795226	0.811771	0.86536	0.886243	0.947669	0.964135	0.969362	0.961971	0.955056	0.967716	0.990492	1.00107	1.03785	1.0941	1.1171
		57	1.34921	1.36802	1.37581	1.40391	1.44104	1.46755	1.5629	1.44475	1.3342	1.17298	1.01008	0.793172	0.792484	0.784069	0.786289	0.795262	0.797254	0.779021	0.73564	0.699138	0.652778	0.616243	0.581016	0.546996	0.537263	0.536171	0.529843	0.534513	0.5598	0.574021	0.581904	0.592769	0.633824	0.687406	0.749278	0.806371	0.868494	0.917077	0.922701	0.902691	0.898985	0.899858	0.897665	0.937013	1.0096	1.07961	1.16155
		58	0.480526	0.467547	0.450379	0.431689	0.415541	0.4053	0.402721	0.411025	0.41907	0.432108	0.446109	0.461999	0.475683	0.491288	0.508846	0.523717	0.537472	0.552149	0.564096	0.575241	0.586288	0.595756	0.599698	0.609511	0.615498	0.623835	0.635658	0.654727	0.675308	0.705038	0.73685	0.77045	0.803319	0.830444	0.850961	0.860959	0.86644	0.864021	0.853117	0.826838	0.816017	0.809235	0.811687	0.815245	0.829942	0.837526	0.841263
		59	1.44386	1.25864	1.06299	0.841368	0.823488	0.793408	0.76783	0.766186	0.755043	0.77987	0.799812	0.809001	0.797323	0.796053	0.754101	0.711951	0.674334	0.643941	0.619874	0.607097	0.605078	0.620412	0.638308	0.658157	0.689087	0.725234	0.768635	0.82712	0.890681	0.949957	1.01195	1.06683	1.11933	1.17443	1.22963	1.27701	1.33295	1.39228	1.43521	1.45985	1.46525	1.45225	1.41267	1.37784	1.36692	1.36439	1.35785
		60	1.39082	1.39685	1.42148	1.4612	1.46254	1.3592	1.2466	1.12018	0.962671	0.841766	0.847833	0.86223	0.876486	0.894724	0.894048	0.877057	0.852231	0.818343	0.808859	0.808728	0.817643	0.832108	0.85456	0.858986	0.855854	0.854763	0.858686	0.872678	0.873573	0.891998	0.912798	0.931536	0.948719	0.974499	0.999887	0.98909	0.991772	0.96767	0.95446	0.89925	0.861478	0.809937	0.800513	0.767701	0.761921	0.773226	0.790715
		61	0.633287	0.662038	0.695046	0.716344	0.731732	0.777659	0.75585	0.716182	0.685098	0.666252	0.656623	0.649887	0.645371	0.664939	0.677444	0.693395	0.698185	0.707992	0.716215	0.722453	0.729667	0.741586	0.748772	0.754125	0.770448	0.794585	0.828266	0.871746	0.903634	0.932676	0.964896	0.988858	1.01191	1.04134	1.05355	1.05552	1.05577	1.04194	0.972648	0.916165	0.853993	0.802023	0.788925	0.824073	0.884081	0.961898	1.03464
		62	0.40984	0.404115	0.40123	0.400389	0.39695	0.391484	0.384019	0.382398	0.380499	0.387696	0.395217	0.405234	0.413235	0.429757	0.442746	0.459681	0.475817	0.491913	0.505107	0.520405	0.543125	0.559627	0.575849	0.592598	0.601371	0.602503	0.6045	0.616615	0.634636	0.652411	0.655448	0.678161	0.687013	0.699483	0.737931	0.794884	0.852437	0.909089	0.932166	0.937437	0.934484	0.915053	0.901102	0.899134	0.90287	0.917211	0.924679
		63	0.461665	0.463934	0.465448	0.454741	0.450439	0.454822	0.461434	0.474354	0.490168	0.510298	0.518772	0.528729	0.544336	0.555084	0.562446	0.58133	0.597872	0.622358	0.655526	0.693581	0.712704	0.731522	0.728211	0.736045	0.734311	0.754913	0.783895	0.81773	0.831754	0.867873	0.871611	0.879521	0.883697	0.904582	0.911156	0.956385	0.988163	1.02847	1.04098	1.05229	1.06347	1.0712	1.09152	1.12763	1.14297	1.13963	1.14101
		64	1.54071	1.35564	1.17607	1.02162	0.850387	0.833363	0.831415	0.82548	0.793609	0.819877	0.836647	0.854548	0.844607	0.841519	0.772187	0.710719	0.653819	0.621819	0.617703	0.632483	0.664516	0.697902	0.732903	0.768619	0.805918	0.830058	0.854292	0.896502	0.941571	0.982487	1.01975	1.06953	1.09679	1.12375	1.17015	1.2239	1.26901	1.32002	1.35382	1.34304	1.36607	1.40142	1.43579	1.48815	1.5747	1.63683	1.66638
		65	NaN	NaN	NaN	NaN	NaN	NaN	NaN	NaN	NaN	NaN	NaN	NaN	NaN	NaN	NaN	NaN	NaN	NaN	0.685968	0.615259	0.604234	0.580259	0.588318	0.579165	0.574826	0.580397	0.594337	0.608058	0.631367	0.669279	0.707094	0.739645	0.771169	0.804926	0.827816	0.866614	0.911538	0.963582	0.996245	1.01508	1.00245	0.986213	0.97712	0.983375	1.00166	1.03513	1.06891
		66	NaN	NaN	NaN	NaN	NaN	NaN	NaN	NaN	NaN	NaN	NaN	NaN	NaN	0.62582	NaN	NaN	NaN	NaN	NaN	NaN	NaN	0.806468	NaN	NaN	NaN	NaN	NaN	NaN	NaN	NaN	NaN	NaN	NaN	NaN	NaN	NaN	NaN	0.923153	0.994515	1.04869	1.04061	1.02369	1.01915	1.05125	1.08263	1.08748	1.11874
		67	1.1634	1.20447	1.18999	1.20415	1.24639	1.23394	1.19216	1.1951	1.15035	1.02608	0.91454	0.792683	0.670937	0.579056	0.599945	0.632971	0.682697	0.724864	0.739835	0.728823	0.711529	0.690808	0.683928	0.681254	0.681635	0.697063	0.69458	0.708658	0.70987	0.723848	0.748563	0.809912	0.831729	0.873286	0.902838	0.92363	0.932722	0.965219	0.916274	0.920595	0.894051	0.885637	0.874897	0.946071	0.956579	0.996412	1.01312
		68	1.11622	0.954682	0.768221	0.616869	0.629084	0.631337	0.6768	0.697638	0.699305	0.633852	0.590889	0.533372	0.504671	0.490431	0.480603	0.480681	0.487669	0.493626	0.508547	0.522247	0.53554	0.54138	0.544195	0.551732	0.562442	0.564321	0.578947	0.600621	0.61975	0.63526	0.663264	0.68478	0.708334	0.722872	0.74964	0.782607	0.825273	0.882472	0.938837	0.95268	0.979921	1.01089	1.03534	1.0631	1.10134	1.11824	1.13435
		69	0.545603	0.55452	0.572416	0.582582	0.592632	0.599578	0.602656	0.603205	0.610376	0.619746	0.624487	0.633178	0.64536	0.655124	0.663814	0.675282	0.69012	0.697713	0.709226	0.726623	0.746855	0.759777	0.781085	0.798229	0.817125	0.841268	0.875539	0.909222	0.944433	0.973274	1.00204	1.0317	1.07259	1.10253	1.13885	1.17476	1.20608	1.23997	1.24207	1.23977	1.23866	1.23116	1.20682	1.22779	1.25426	1.28245	1.3137
		70	NaN	NaN	NaN	NaN	NaN	NaN	NaN	NaN	NaN	NaN	NaN	NaN	NaN	0.662613	0.594257	0.608297	0.582635	0.578951	0.595409	0.589653	0.551688	0.553517	0.560115	0.589126	0.629094	0.691932	0.756079	0.792364	0.811067	0.826205	0.808284	0.824518	0.868656	0.904114	0.935645	0.996606	1.01659	1.01439	1.00356	0.997143	0.973046	0.972174	0.990115	1.03284	1.09464	1.11471	1.10269
		71	1.54823	1.49763	1.4688	1.4633	1.4561	1.45388	1.45107	1.43003	1.42888	1.29057	1.16494	1.02053	0.887921	0.778471	0.807444	0.824208	0.847207	0.860042	0.821632	0.782641	0.747009	0.715529	0.690799	0.681399	0.68443	0.694497	0.715542	0.733806	0.743113	0.748561	0.751462	0.756107	0.771958	0.807424	0.85491	0.914789	0.973189	1.03393	1.05566	1.06065	1.0486	1.03209	1.02104	1.03647	1.06622	1.09473	1.12943
		72	NaN	NaN	NaN	NaN	NaN	NaN	NaN	NaN	NaN	NaN	NaN	NaN	NaN	NaN	NaN	NaN	NaN	NaN	0.757279	0.79932	0.843355	0.880362	0.931133	0.976182	1.01313	1.04279	1.07197	1.09796	1.108	1.12607	1.15081	1.18554	1.20912	1.2594	1.31585	1.36039	1.40965	1.45406	1.45007	1.41081	1.3799	1.34491	1.33128	1.35102	1.4105	1.47415	1.5317
		73	2.23629	2.14569	2.07966	1.98563	1.89943	1.80281	1.78319	1.74179	1.75437	1.71154	1.70032	1.66436	1.63864	1.59231	1.43726	1.28223	1.12038	0.954138	0.813873	0.821011	0.8247	0.83881	0.832154	0.80464	0.776146	0.746616	0.720282	0.711318	0.706556	0.71336	0.720364	0.73837	0.757179	0.785719	0.811602	0.843949	0.882597	0.941608	0.956007	0.974281	0.995112	1.00456	1.00607	1.06312	1.12309	1.18273	1.22562
		74	1.46109	1.3406	1.16516	0.997767	0.802956	0.671097	0.678362	0.652114	0.647618	NaN	NaN	NaN	0.648383	NaN	0.634305	0.587066	NaN	NaN	NaN	NaN	NaN	NaN	NaN	NaN	0.607111	0.627192	0.6437	0.661091	0.680168	0.678627	0.655806	0.637918	0.608364	0.575568	0.587146	0.62584	0.711821	0.80005	0.887455	0.939723	0.995314	0.998196	0.99157	0.989175	0.984303	0.966411	0.954661
		75	1.47586	1.48016	1.45904	1.43951	1.42242	1.4219	1.38895	1.39798	1.41893	1.36195	1.23557	1.11345	0.951538	0.736696	0.659542	0.677834	0.707568	0.727598	0.774765	0.764981	0.724416	0.683159	0.656428	0.645585	0.647873	0.669029	0.697119	0.731973	0.772996	0.804442	0.826069	0.845674	0.870313	0.875949	0.889219	0.882715	0.884459	0.893684	0.893094	0.898754	0.944547	0.974952	1.00029	1.04964	1.06477	1.02589	1.00231
		76	0.592288	0.555352	0.522354	0.493059	0.468733	0.443357	0.422325	0.411617	0.415857	0.427928	0.438755	0.454028	0.473349	0.485596	0.511714	0.552147	0.597631	0.629696	0.662941	0.688716	0.704932	0.715682	0.732521	0.76099	0.778102	0.793752	0.80635	0.832621	0.853199	0.886346	0.931829	0.988565	1.00114	1.01375	1.01177	0.991559	0.971343	0.990198	0.986267	0.984662	0.95781	0.921549	0.939577	0.869279	0.808096	0.814732	0.900056
		77	0.667131	0.681355	0.68648	0.696321	0.639433	0.595307	0.564323	0.54795	0.538748	0.545043	0.556585	0.572495	0.58329	0.593974	0.603707	0.611066	0.619864	0.633	0.641596	0.654994	0.667531	0.675225	0.689472	0.703937	0.723691	0.744512	0.783204	0.812952	0.849467	0.877822	0.913532	0.936979	0.96819	0.983442	0.997961	1.0011	0.999623	1.00138	0.97668	0.961123	0.960837	0.958843	0.98127	1.04347	1.10182	1.15128	1.19951
		78	1.66833	1.68153	1.68097	1.70442	1.71466	1.74065	1.57187	1.39732	1.21953	1.02925	0.810203	0.800488	0.809539	0.819421	0.823784	0.832396	0.797934	0.750225	0.700853	0.666952	0.638821	0.616071	0.607569	0.590917	0.584809	0.588033	0.607685	0.635778	0.672056	0.707523	0.745509	0.761428	0.765015	0.77023	0.764514	0.76349	0.764936	0.786049	0.798549	0.824441	0.844759	0.873753	0.880575	0.910158	0.944367	0.983394	1.01455
		79	1.5777	1.55455	1.5509	1.57082	1.57659	1.5657	1.54289	1.54606	1.55373	1.56411	1.59096	1.46631	1.29841	1.1177	0.941539	0.77738	0.72943	0.740183	0.743468	0.762363	0.738521	0.773457	0.776312	0.802577	0.81614	0.860833	0.905002	0.948684	0.985288	1.02867	1.0685	1.1059	1.14824	1.19396	1.23714	1.2641	1.29276	1.32126	1.31884	1.30245	1.31527	1.32112	1.3287	1.37825	1.42151	1.45676	1.47116
		80	1.42798	1.45165	1.46266	1.48757	1.50356	1.52352	1.52855	1.53682	1.5381	1.54798	1.6007	1.43568	1.25228	1.06773	0.91404	0.716899	0.736044	0.763554	0.772098	0.732878	0.683831	0.633006	0.600912	0.59084	0.597115	0.610089	0.626195	0.642434	0.672588	0.714219	0.749096	0.791682	0.850557	0.90054	0.943187	0.979824	1.00126	1.00986	0.998657	0.96093	0.932228	0.908875	0.892195	0.887063	0.897147	0.926391	0.953527
		81	1.47463	1.48719	1.53873	1.57138	1.43566	1.30013	1.181	1.0374	0.882336	0.892393	0.893456	0.886665	0.862334	0.830024	0.800357	0.760796	0.719851	0.681055	0.656002	0.645988	0.65353	0.691425	0.735926	0.791992	0.851275	0.9128	0.961657	0.996486	1.00486	1.00212	0.985814	0.98455	0.991713	1.02096	1.0344	1.06046	1.04541	1.03249	1.0137	1.00121	0.993027	1.00137	1.02124	1.04026	1.08901	1.13611	1.17227
		82	1.46608	1.50891	1.55009	1.62002	1.668	1.65878	1.59188	1.58213	1.54915	1.49867	1.38234	1.2524	1.08693	0.869937	0.651288	0.536374	0.486025	0.485629	0.466562	0.468412	0.486999	0.515748	0.542446	0.581958	0.596588	0.593872	0.587457	0.592362	0.605085	0.646516	0.70618	0.756579	0.785319	0.822991	0.846492	0.869212	0.895695	0.943916	0.95739	0.992079	1.01757	1.03316	1.04292	1.09142	1.11466	1.13084	1.14848
		83	0.481492	0.464576	0.447222	0.436719	0.429032	0.422373	0.413674	0.412598	0.409836	0.407166	0.400818	0.405626	0.406018	0.407734	0.404201	0.406552	0.408199	0.417914	0.431445	0.451098	0.472915	0.490157	0.497674	0.516131	0.53634	0.560089	0.587197	0.626997	0.658602	0.696342	0.742079	0.796575	0.843178	0.894188	0.964749	1.03159	1.08811	1.14739	1.19605	1.20826	1.21418	1.20418	1.19645	1.19258	1.21189	1.23197	1.25542
		84	1.5139	1.5194	1.53199	1.3893	1.24665	1.08404	0.927157	0.770296	0.783542	0.787342	0.816632	0.83826	0.838142	0.81925	0.798669	0.769012	0.753984	0.758226	0.756622	0.762281	0.769899	0.788692	0.799535	0.808076	0.820611	0.839923	0.86092	0.881806	0.910865	0.940803	0.974647	0.999679	1.04003	1.07289	1.1011	1.12485	1.15358	1.16953	1.19053	1.19998	1.20037	1.18558	1.16814	1.1514	1.15138	1.165	1.18548
		85	NaN	NaN	NaN	NaN	NaN	NaN	NaN	NaN	NaN	NaN	NaN	NaN	NaN	NaN	NaN	0.787175	0.773104	0.770425	0.770528	0.792041	0.819038	0.839026	0.876814	0.90791	0.925283	0.937552	0.967062	0.996272	1.02389	1.05565	1.08324	1.09859	1.11239	1.12066	1.13771	1.15518	1.15846	1.17858	1.18911	1.1714	1.16143	1.18655	1.19342	1.21136	1.24481	1.26367	1.26171
		86	1.54823	1.49763	1.4688	1.4633	1.4561	1.45388	1.45107	1.43003	1.42888	1.29057	1.16494	1.02053	0.887921	0.736446	0.744302	0.747252	0.746781	0.744668	0.736682	0.712713	0.67477	0.652706	0.625542	0.613831	0.602106	0.606305	0.637527	0.676708	0.719491	0.778824	0.833287	0.860067	0.874767	0.873767	0.86365	0.867662	0.894377	0.945885	0.981875	0.990362	1.00155	0.999014	0.999233	1.01599	1.06279	1.08601	1.11492
		87	0.67632	0.629747	0.590493	0.563128	0.542829	0.527122	0.519923	0.517877	0.511204	0.511859	0.516146	0.520141	0.525409	0.532844	0.537208	0.540702	0.553963	0.579024	0.609621	0.642217	0.674495	0.691151	0.708586	0.720773	0.731593	0.742358	0.767058	0.776101	0.784461	0.809717	0.842735	0.880455	0.924541	0.979256	1.0311	1.07967	1.11028	1.12329	1.10879	1.06638	1.03137	1.01269	1.01621	1.02397	1.05481	1.07472	1.09181
		88	1.27515	1.36183	1.44604	1.54856	1.66338	1.70918	1.72673	1.72052	1.75227	1.76742	1.82087	1.87371	1.9178	1.92554	1.89399	1.65426	1.42781	1.20087	0.972157	0.781954	0.811439	0.812913	0.830001	0.818998	0.794673	0.770318	0.744274	0.724927	0.7086	0.700513	0.697626	0.706147	0.728904	0.779371	0.839195	0.881144	0.93397	0.982553	0.997683	0.98044	0.986762	0.979677	0.979485	1.00635	1.05449	1.08963	1.11506
		89	0.685279	0.696046	0.688194	0.683998	0.667808	0.653843	0.653107	0.651535	0.649963	0.651405	0.662276	0.670927	0.678992	0.677236	0.67656	0.671031	0.669232	0.667363	0.676588	0.694502	0.721847	0.744515	0.774447	0.805763	0.829567	0.848506	0.86908	0.882792	0.902945	0.909479	0.925568	0.941436	0.959038	0.974693	0.992543	0.997658	0.997576	0.99597	0.920987	0.890638	0.888467	0.90506	0.917307	0.999502	1.04772	1.07638	1.09977
		90	0.592537	0.590059	0.60112	0.616762	0.632822	0.652488	0.657547	0.658196	0.653017	0.650076	0.641625	0.640558	0.647031	0.647788	0.650054	0.652648	0.658192	0.663093	0.671634	0.688529	0.694418	0.71539	0.730493	0.767174	0.795782	0.84701	0.884268	0.926025	0.951008	0.981327	1.02888	1.08517	1.15055	1.2221	1.29521	1.34334	1.36942	1.38432	1.38087	1.35328	1.30509	1.27341	1.25609	1.26073	1.28096	1.31081	1.33888
		91	1.47463	1.48719	1.53873	1.57138	1.43566	1.30013	1.181	0.978316	0.835133	0.847219	0.847153	0.838158	0.859231	0.795509	0.746451	0.698735	0.654471	0.623615	0.620003	0.629053	0.647953	0.666108	0.697622	0.729365	0.758329	0.784178	0.825271	0.856271	0.884437	0.911176	0.937905	0.958405	0.978338	0.999273	1.01675	1.03609	1.04538	1.05588	1.04311	1.02058	1.01044	1.02479	1.0281	1.05551	1.09822	1.10525	1.1013
		92	0.420503	0.434681	0.446117	0.462977	0.459869	0.461662	0.460844	0.470984	0.467182	0.493385	0.508968	0.520606	0.532308	0.558061	0.582598	0.599708	0.632984	0.663875	0.689984	0.72168	0.765397	0.801865	0.832463	0.864751	0.889716	0.905355	0.903272	0.921055	0.935982	0.950616	0.969822	1.00688	1.03856	1.08551	1.11201	1.14287	1.173	1.18399	1.19414	1.1767	1.15817	1.13938	1.13575	1.11941	1.14637	1.17469	1.21864
		93	2.07121	2.24335	2.30405	2.32997	2.3286	2.31711	2.03332	1.68605	1.37827	1.05366	0.741561	0.674962	0.676404	0.644818	0.647807	0.620569	0.58073	0.558128	0.577975	0.591396	0.600167	0.619031	0.645944	0.689334	0.727213	0.73796	0.754804	0.776093	0.781408	0.794305	0.859824	0.91	0.960343	1.02645	1.05616	1.06095	1.11708	1.15449	1.14542	1.14903	1.17145	1.14042	1.11774	1.14536	1.19019	1.21939	1.26027
		94	NaN	NaN	NaN	NaN	NaN	NaN	NaN	NaN	NaN	NaN	NaN	NaN	NaN	NaN	NaN	NaN	0.711289	0.691659	0.760006	0.768182	0.794589	0.772593	0.723857	0.691194	0.679435	0.66694	0.672715	0.683071	0.685803	0.696534	0.721563	0.749463	0.78299	0.819565	0.854238	0.884933	0.893337	0.901929	0.895426	0.876308	0.896768	0.907534	0.930032	0.982172	1.05579	1.09382	1.14687
		95	0.388838	0.390686	0.40131	0.413406	0.42283	0.438059	0.457563	0.489965	0.508443	0.527486	0.550982	0.576357	0.58578	0.607285	0.634772	0.65166	0.662137	0.672987	0.690786	0.708369	0.731143	0.759643	0.776533	0.79746	0.822627	0.847702	0.881796	0.920536	0.974048	1.03008	1.07934	1.11196	1.1578	1.17495	1.17387	1.16908	1.17352	1.16613	1.13643	1.1139	1.10156	1.06996	1.0357	1.0481	1.05633	1.06573	1.08558
		96	NaN	0.738923	0.75785	0.771627	0.7983	0.831486	0.853026	0.854453	0.850845	0.828253	0.777688	0.735647	0.705616	0.693134	0.675064	0.676236	0.665094	0.648485	0.624561	0.610728	0.607208	0.621962	0.661132	0.703067	0.75574	0.807436	0.864128	0.902931	0.944131	0.984747	1.00903	1.02493	1.03405	1.03394	1.0397	1.06586	1.0948	1.13059	1.15168	1.15412	1.13674	1.13421	1.12629	1.15912	1.19809	1.23402	1.25294
		97	1.5901	1.58757	1.59711	1.61028	1.60404	1.58841	1.53519	1.36499	1.15852	0.961977	0.809432	0.676671	0.683071	0.728905	0.766319	0.774877	0.779287	0.750194	0.707145	0.67687	0.665787	0.666623	0.66816	0.676466	0.691139	0.708057	0.71978	0.729713	0.740165	0.770908	0.798163	0.831641	0.864452	0.893944	0.920673	0.939108	0.968285	0.999072	0.989615	0.980443	0.984961	0.976363	0.978662	1.02889	1.0729	1.09586	1.1053
		98	1.58538	1.66617	1.65085	1.63503	1.57631	1.61862	1.64012	1.65754	1.69488	1.77701	1.5651	1.35773	1.12417	0.883431	0.681019	0.721259	0.71585	0.724212	0.717448	0.66608	0.625005	0.610602	0.609597	0.627895	0.668248	0.703999	0.738104	0.771401	0.801531	0.81888	0.844571	0.891	0.943586	0.98761	1.03756	1.08137	1.10574	1.12666	1.13048	1.11372	1.10705	1.06645	1.05998	1.10548	1.18868	1.26521	1.3177
		99	1.47586	1.48016	1.45904	1.43951	1.42242	1.4219	1.38895	1.39798	1.41893	1.36195	1.23557	1.11345	0.951538	0.736696	0.683399	0.70034	0.735303	0.753763	0.799462	0.74951	0.702388	0.661387	0.641863	0.628843	0.653445	0.668815	0.67814	0.679744	0.685021	0.685684	0.708317	0.734117	0.760577	0.797116	0.804577	0.793504	0.778796	0.768642	0.776807	0.796566	0.829348	0.855215	0.908112	0.92961	0.990294	1.03673	1.10485
		100	0.612178	0.631321	0.650263	0.657649	0.652796	0.645206	0.645933	0.642771	0.636921	0.632645	0.642745	0.646133	0.648916	0.658338	0.665616	0.670778	0.676937	0.687811	0.696247	0.710368	0.725825	0.74501	0.761888	0.777565	0.790049	0.808767	0.82882	0.848712	0.875581	0.916262	0.951756	0.991247	1.03772	1.08269	1.11381	1.13332	1.14933	1.14336	1.08604	1.05827	1.0189	0.972392	0.966786	0.996632	1.0064	1.04162	1.07258
		101	1.60579	1.66071	1.51273	1.35987	1.17754	0.989708	0.723154	0.702522	0.677058	0.694467	0.708007	0.734064	0.723441	0.70493	0.653274	0.606637	0.589267	0.593443	0.610509	0.642978	0.695242	0.737689	0.774293	0.806808	0.830388	0.844426	0.864956	0.877426	0.896816	0.931406	0.980833	1.02721	1.08327	1.13331	1.17505	1.19678	1.22736	1.25523	1.22956	1.20125	1.1711	1.14084	1.10371	1.10549	1.09418	1.07393	1.04305
		102	0.637906	0.607087	0.594609	0.625799	0.649541	0.641063	0.64158	0.611979	0.558418	0.519247	0.511319	0.502762	0.504475	0.516584	0.534797	0.54688	0.569711	0.575496	0.592452	0.608004	0.640457	0.652805	0.680011	0.707986	0.730907	0.748912	0.789493	0.826278	0.848572	0.881054	0.898131	0.915097	0.923147	0.932536	0.939571	0.961667	0.970168	0.987537	0.990008	0.987491	0.968571	0.970126	0.953464	0.961187	0.96126	0.988797	1.00071
		103	NaN	NaN	NaN	NaN	NaN	NaN	NaN	NaN	NaN	NaN	NaN	NaN	NaN	NaN	NaN	NaN	NaN	NaN	NaN	0.793991	0.791437	0.823116	0.824777	0.839712	0.799081	0.759767	0.718879	0.696154	0.686983	0.691095	0.718361	0.752589	0.773741	0.791793	0.825549	0.844036	0.863003	0.900033	0.921574	0.918501	0.918155	0.911457	0.910271	0.949473	0.997304	1.04466	1.09032
		104	NaN	NaN	NaN	NaN	NaN	NaN	NaN	NaN	NaN	NaN	NaN	NaN	NaN	0.547262	0.514343	0.520306	0.51987	0.531795	0.552899	0.560325	0.566552	0.573971	0.592281	0.605324	0.630606	0.664844	0.702685	0.73795	0.777469	0.828277	0.866029	0.897529	0.932581	0.971144	1.004	1.02436	1.03252	1.05217	1.05221	1.02803	1.03044	1.06361	1.07239	1.09028	1.1501	1.18037	1.19044
		105	1.58	1.62067	1.66052	1.69746	1.7036	1.5643	1.38749	1.21611	1.03212	0.865734	0.88517	0.884862	0.875447	0.869686	0.859124	0.836093	0.811974	0.788422	0.760881	0.74901	0.748545	0.76778	0.800717	0.845414	0.896424	0.937208	0.981782	1.02906	1.06973	1.09318	1.12164	1.13758	1.15045	1.1576	1.16751	1.18746	1.21242	1.23462	1.22065	1.19651	1.18423	1.18277	1.18784	1.23165	1.30283	1.35098	1.37431
		106	0.660231	0.740866	0.765399	0.804439	0.845335	0.829077	0.785761	0.750626	0.709124	0.670478	0.656711	0.634056	0.609189	0.598895	0.58916	0.571948	0.575513	0.593524	0.603915	0.618681	0.637502	0.654628	0.666758	0.681374	0.696335	0.716348	0.73649	0.745724	0.755466	0.765889	0.773445	0.783246	0.798748	0.8184	0.848574	0.869775	0.880905	0.904747	0.90217	0.895929	0.902748	0.921894	0.944852	0.998051	1.03903	1.07531	1.10717
		107	NaN	NaN	NaN	NaN	NaN	NaN	NaN	NaN	NaN	NaN	NaN	NaN	NaN	0.590246	0.576693	0.556602	0.548401	0.547793	0.551147	0.548806	0.564101	0.568284	0.565617	0.565534	0.571553	0.574947	0.584511	0.599011	0.609125	0.624276	0.630837	0.642267	0.655746	0.666704	0.686076	0.721136	0.752771	0.772084	0.81462	0.830086	0.827884	0.829314	0.835331	0.831911	0.829916	0.836165	0.836835
		108	NaN	NaN	NaN	NaN	NaN	NaN	NaN	NaN	NaN	NaN	NaN	0.596487	0.54171	0.513153	0.488269	0.471567	0.514644	0.561491	0.607149	0.654031	0.706981	0.705545	0.705106	0.707321	0.711019	0.709369	0.714521	0.717673	0.715733	0.710828	0.707053	0.700376	0.695834	0.697328	0.701509	0.713661	0.738684	0.770912	0.794488	0.814528	0.826183	0.842833	0.859754	0.890096	0.928869	0.968849	0.996088
		109	1.58	1.62067	1.66052	1.69746	1.7036	1.5643	1.38749	1.21611	1.03212	0.874977	0.892366	0.914101	0.918676	0.910725	0.882493	0.848258	0.794643	0.755285	0.728805	0.718574	0.709961	0.704081	0.703304	0.705559	0.733802	0.786485	0.854169	0.920591	0.984345	1.02955	1.05792	1.07838	1.10256	1.124	1.13788	1.14948	1.16326	1.16592	1.15161	1.14067	1.1353	1.12995	1.13484	1.16922	1.24584	1.32735	1.38928
		110	1.60352	1.37868	1.1977	0.998613	0.820769	0.674888	0.732737	0.754409	0.799804	0.832919	0.785219	0.745191	0.704738	0.671001	0.63888	0.608076	0.607369	0.624363	0.627541	0.65428	NaN	NaN	0.701431	0.741386	0.785029	0.828651	0.874895	0.917738	0.954936	0.976112	0.994576	0.986777	0.986413	1.00054	1.02914	1.06568	1.14394	1.21921	1.20936	1.18361	1.15554	1.12071	1.08643	1.12188	1.15795	1.19365	1.20542
		111	0.633287	0.662038	0.663972	0.667213	0.666452	0.692244	0.648217	0.62083	0.605637	0.596138	0.595199	0.594279	0.594382	0.590455	0.589893	0.60041	0.609648	0.627236	0.648453	0.671571	0.689697	0.708245	0.721145	0.738294	0.752603	0.763638	0.763336	0.774775	0.779598	0.77712	0.786634	0.810326	0.817957	0.827031	0.852592	0.87717	0.904445	0.931123	0.92126	0.913195	0.884214	0.857993	0.8563	0.870638	0.878959	0.887071	0.905723
		112	0.63543	0.619401	0.583809	0.545013	0.517118	0.523807	0.548335	0.56685	0.602689	0.627757	0.60959	0.578729	0.569201	0.532736	0.505478	0.514874	0.530729	0.551019	0.579424	0.601016	0.613834	0.629417	0.636717	0.644058	0.655654	0.67126	0.696514	0.728893	0.759407	0.779393	0.798769	0.812118	0.819698	0.828031	0.859799	0.906282	0.962449	1.0199	1.05147	1.05443	1.05212	1.02795	1.00829	1.01647	1.03241	1.03086	1.0223
		113	0.670341	0.635857	0.581219	0.542643	0.525978	0.527558	0.542552	0.561549	0.575783	0.582955	0.593394	0.591952	0.598153	0.611618	0.625156	0.640636	0.659503	0.679936	0.688443	0.702508	0.707819	0.717647	0.722044	0.734323	0.74359	0.751929	0.761962	0.783122	0.813804	0.842596	0.876591	0.905822	0.933165	0.947248	0.965559	0.981205	1.00748	1.02269	0.986798	0.960252	0.940727	0.92937	0.916898	0.949163	0.98153	1.00689	1.01544
		114	1.48318	1.50915	1.52263	1.53439	1.51885	1.53761	1.5504	1.57574	1.59052	1.43625	1.28083	1.11643	0.905477	0.73347	0.757058	0.768254	0.773327	0.795557	0.778082	0.737598	0.705619	0.669806	0.650468	0.674933	0.711298	0.737899	0.779583	0.802538	0.80556	0.814609	0.845797	0.869986	0.915312	0.96008	1.0101	1.04585	1.08296	1.12034	1.16117	1.1806	1.1892	1.20552	1.22397	1.22043	1.24205	1.26612	1.28643
		115	1.34921	1.36802	1.37581	1.40391	1.44104	1.46755	1.5629	1.44475	1.3342	1.17298	1.01008	0.793172	0.792484	0.784069	0.774439	0.789689	0.802486	0.774995	0.7213	0.685652	0.618607	0.55112	0.528203	0.520567	0.528558	0.540497	0.556763	0.570352	0.587415	0.607215	0.637486	0.676158	0.71787	0.760364	0.795791	0.834862	0.867583	0.887224	0.844185	0.823047	0.806156	0.808452	0.823614	0.916246	1.00312	1.07983	1.12144
		116	NaN	NaN	NaN	NaN	NaN	NaN	NaN	NaN	NaN	NaN	NaN	0.402592	0.366669	0.437245	0.490268	0.548566	0.619867	0.668753	0.67621	0.688922	0.708553	0.73891	0.775291	0.800321	0.828886	0.848445	0.868785	0.886626	0.902026	0.927253	0.964541	0.99018	1.01477	1.05183	1.08108	1.11467	1.14633	1.18923	1.20893	1.21057	1.21021	1.2178	1.1964	1.17323	1.14738	1.10949	1.06591
		117	1.28763	1.32287	1.35127	1.24389	1.12738	0.992258	0.831657	0.691491	0.698316	0.705534	0.724878	0.736002	0.731238	0.711593	0.703877	0.707032	0.717489	0.737365	0.762595	0.774616	0.771651	0.763343	0.736297	0.703976	0.69218	0.679532	0.683644	0.7107	0.747793	0.785167	0.823919	0.857798	0.873657	0.897741	0.907179	0.926521	0.935936	0.954268	0.919255	0.876266	0.838851	0.809246	0.804612	0.832058	0.87533	0.921051	1.0011
		118	1.39909	1.39059	1.40343	1.42081	1.31266	1.20603	1.09535	0.968896	0.858642	0.872301	0.877635	0.880637	0.87803	0.850794	0.824943	0.804425	0.780949	0.764991	0.76282	0.771693	0.800096	0.838726	0.872709	0.915546	0.956813	0.987623	1.01186	1.04295	1.06248	1.0821	1.10236	1.12107	1.13527	1.14454	1.14402	1.13763	1.12964	1.12854	1.11785	1.10394	1.08846	1.08028	1.07267	1.08039	1.09747	1.10947	1.11896
		119	0.629199	0.610897	0.620708	0.641457	0.672322	0.694454	0.735049	0.764783	0.785096	0.791437	0.795033	0.796411	0.800549	0.816663	0.833887	0.853139	0.86143	0.869735	0.859617	0.851836	0.840743	0.836658	0.83912	0.844208	0.851468	0.86534	0.892739	0.918724	0.950099	0.985019	1.01202	1.02151	1.02885	1.03524	1.03702	1.04918	1.07801	1.10186	1.13416	1.16118	1.18994	1.20601	1.23939	1.24903	1.28347	1.30609	1.29724
		120	1.5777	1.55455	1.5509	1.57082	1.57659	1.5657	1.54289	1.54606	1.55373	1.56411	1.59096	1.46631	1.29841	1.1177	0.941539	0.725512	0.7078	0.723427	0.749171	0.7656	0.801611	0.794894	0.77093	0.729008	0.700419	0.683653	0.667045	0.664755	0.675037	0.703094	0.738937	0.7874	0.828617	0.874919	0.910339	0.9467	0.981993	1.02153	0.981709	0.976456	0.958111	0.944592	0.929773	1.01028	1.0787	1.15833	1.23676
		121	NaN	NaN	0.405632	0.406913	0.392218	0.400415	0.409387	0.4269	0.435821	0.470835	0.480809	0.491497	0.506692	0.51925	0.531041	0.538067	0.543187	0.538202	0.539454	0.537544	0.537128	0.541845	0.563083	0.579927	0.598813	0.627645	0.640993	0.638943	0.652319	0.648793	0.660926	0.689266	0.73814	0.773195	0.826791	0.860212	0.869426	0.864225	0.844718	0.82154	0.806162	0.808334	0.809105	0.829062	0.842535	0.862438	0.88112
		122	0.486878	0.471429	0.482497	0.486968	0.50303	0.522885	0.53883	0.5401	0.547219	0.560736	0.575269	0.587201	0.596636	0.612585	0.626535	0.645411	0.664008	0.683696	0.699069	0.709912	0.717629	0.722558	0.719615	0.713462	0.711336	0.716489	0.723129	0.741451	0.766909	0.802795	0.843545	0.876276	0.901273	0.913493	0.917943	0.914758	0.919763	0.938037	0.94651	0.945467	0.957688	0.971769	0.960393	0.968449	1.00287	1.05826	1.08728
		123	0.661498	0.673195	0.685743	0.6981	0.67204	0.639054	0.604976	0.572245	0.544807	0.539515	0.537821	0.534403	0.535055	0.550596	0.565927	0.576616	0.596503	0.616625	0.631729	0.649875	0.668335	0.686866	0.701861	0.716332	0.740197	0.768064	0.80319	0.848773	0.88325	0.912389	0.940355	0.954881	0.964452	0.983439	0.991682	1.02052	1.05325	1.08752	1.0803	1.09876	1.08388	1.07022	1.04556	1.09125	1.12084	1.14568	1.1754
		124	1.64428	1.47332	1.26843	1.05288	0.840006	0.613812	0.575477	0.52559	0.495814	0.53979	0.57217	0.603987	0.626596	0.652311	0.656343	0.660462	0.667913	0.666331	0.652272	0.633705	0.624769	0.627113	0.636	0.651373	0.6617	0.669227	0.667154	0.678106	0.69122	0.721348	0.750559	0.778366	0.796946	0.79788	0.798636	0.812408	0.814938	0.821378	0.837696	0.846272	0.835811	0.83527	0.834352	0.853851	0.870283	0.896761	0.913703
		125	1.69702	1.71334	1.61811	1.46552	1.2913	1.08129	0.858941	0.767771	0.75433	0.745969	0.781965	0.800524	0.820699	0.81639	0.800423	0.787658	0.829655	0.860343	NaN	NaN	NaN	NaN	NaN	0.90014	0.949111	1.0066	1.01959	1.02951	1.03562	1.04591	1.06379	1.08239	1.10066	1.17181	1.23858	1.287	1.328	1.40229	1.39581	1.38452	1.38936	1.38336	1.35796	1.37806	1.41058	1.43078	1.47273
		126	1.48318	1.50915	1.52263	1.53439	1.51885	1.53761	1.5504	1.57574	1.59052	1.43625	1.28083	1.11643	0.93581	0.758945	0.787083	0.797174	0.804229	0.810732	0.815924	0.798866	0.786273	0.779246	0.777672	0.791505	0.816833	0.845605	0.879194	0.907768	0.927366	0.941933	0.952597	0.956796	0.96383	0.972823	0.996722	1.01483	1.03378	1.06927	1.12577	1.14719	1.19278	1.23146	1.2532	1.25259	1.27768	1.28287	1.29051
		127	0.427154	0.413535	0.40447	0.394138	0.390956	0.385193	0.383965	0.384266	0.387012	0.385489	0.388179	0.385589	0.383841	0.380457	0.382616	0.381081	0.385332	0.393832	0.407323	0.428462	0.452325	0.47608	0.497465	0.52312	0.544439	0.571322	0.600205	0.628753	0.656009	0.686851	0.719618	0.755582	0.798096	0.840034	0.867721	0.889601	0.907167	0.927329	0.939708	0.940395	0.95018	0.96878	0.978613	0.987113	1.0133	1.03123	1.02641
		128	0.698419	0.723855	0.734825	0.726607	0.779217	0.789254	0.735411	0.707839	0.688336	0.677755	0.670674	0.659873	0.658958	0.659902	0.661897	0.672603	0.685636	0.689699	0.699999	0.706126	0.701609	0.693602	0.697455	0.711426	0.722083	0.734086	0.75531	0.777861	0.766926	0.757559	0.758749	0.769433	0.782608	0.823422	0.868632	0.923472	0.980168	1.0152	1.02414	1.02065	1.02244	1.02081	1.03871	1.08197	1.13997	1.18332	1.22768
		129	NaN	NaN	NaN	NaN	NaN	NaN	NaN	NaN	NaN	NaN	1.61527	1.12378	0.999088	0.836218	0.812193	0.796993	0.781838	0.765868	0.756498	0.763046	0.766033	0.791393	0.819081	0.851982	0.880504	0.895832	0.90502	0.904554	0.894144	0.88571	0.893297	0.911348	0.949699	0.992832	1.03614	1.07883	1.11614	1.14033	1.14549	1.14567	1.14767	1.15169	1.1689	1.22366	1.28407	1.34736	1.38532
		130	1.31759	1.4007	1.47941	1.54728	1.60915	1.63772	1.65075	1.64939	1.61938	1.57017	1.543	1.49407	1.49107	1.35995	1.2444	1.11662	1.01567	0.867508	0.852757	0.817717	0.762127	0.691782	0.623188	0.567752	0.536938	0.527562	0.541242	0.570815	0.6079	0.655838	0.709947	0.758218	0.813322	0.879715	0.947466	1.01131	1.06276	1.11513	1.10315	1.05327	0.992443	0.93659	0.882285	0.885543	0.938584	0.998388	1.06686
[truncated: 115 more columns]

## Sheet: ED Fig. 6g (2hrs)
Extended Data Fig. 6
Panel g
	CDK4/6i, 2hrs HU
		Time since treatment (hrs)	-8	-7.8	-7.6	-7.4	-7.2	-7	-6.8	-6.6	-6.4	-6.2	-6	-5.8	-5.6	-5.4	-5.2	-5	-4.8	-4.6	-4.4	-4.2	-4	-3.8	-3.6	-3.4	-3.2	-3	-2.8	-2.6	-2.4	-2.2	-2	-1.8	-1.6	-1.4	-1.2	-1	-0.8	-0.6	-0.4	-0.2	1.06581e-14	0.2	0.4	0.6	0.8	1	1.2
	Cell #	1	1.55264	1.58091	1.54609	1.52475	1.49958	1.50027	1.49523	1.52549	1.57117	1.63681	1.67459	1.77167	1.8902	1.69974	1.50204	1.32897	1.08794	0.818249	0.844333	0.868936	0.876144	0.886988	0.88049	0.837616	0.778342	0.729117	0.684615	0.643183	0.626214	0.612561	0.619001	0.639837	0.676083	0.708034	0.742743	0.77881	0.802661	0.823662	0.827911	0.826367	0.808764	0.788584	0.76871	0.763319	0.755475	0.758272	0.75792
		2	1.39948	1.4188	1.40404	1.41934	1.41814	1.4182	1.42567	1.46036	1.43864	1.30875	1.17036	0.951527	0.81465	0.716581	0.736956	0.751157	0.810566	0.770983	0.731563	0.678144	0.631233	0.616465	0.612324	0.608029	0.626794	0.65772	0.68373	0.725411	0.777281	0.813345	0.848879	0.875673	0.89396	0.904754	0.915151	0.922175	0.935582	0.943875	0.918428	0.917162	0.890803	0.866991	0.83931	0.845975	0.836561	0.848736	0.858458
		3	1.22359	1.09254	0.97177	0.79392	0.590878	0.588296	0.587476	0.596349	0.608208	0.65546	0.664464	0.679459	0.711726	0.74295	0.734543	0.730168	0.727796	0.728091	0.751438	0.803554	0.854779	0.897387	0.932838	0.964058	0.98075	1.00814	1.02819	1.05074	1.06857	1.09691	1.10912	1.11782	1.1344	1.16331	1.19198	1.2153	1.24507	1.25152	1.18838	1.1369	1.08606	1.03742	0.969004	0.945416	0.924884	0.908832	0.923006
		4	0.811938	0.804773	0.829835	0.826401	0.810916	0.786464	0.738253	0.683728	0.641842	0.608993	0.589312	0.577083	0.566622	0.556887	0.543896	0.539817	0.543898	0.557455	0.572027	0.596587	0.612366	0.624643	0.640913	0.668791	0.694264	0.720086	0.740227	0.761821	0.772759	0.790818	0.811037	0.835545	0.861286	0.884927	0.915178	0.954525	0.998075	1.02295	1.04432	1.03907	1.02802	1.00115	0.980324	0.969212	0.976715	0.97407	0.978986
		5	1.56942	1.39292	1.21788	1.04793	0.87192	0.785945	0.72595	0.721364	0.712471	0.694934	0.701906	0.711958	0.660608	0.6099	0.567646	0.545817	0.538345	0.537463	0.547429	0.565807	0.586388	0.606792	0.62563	0.647717	0.668155	0.694113	0.723159	0.766841	0.809125	0.861822	0.90611	0.951679	0.996555	1.05048	1.09829	1.15764	1.21376	1.24644	1.24818	1.25197	1.22087	1.15965	1.09281	1.0302	0.960414	0.92164	0.912506
		6	0.630171	0.642241	0.644993	0.642877	0.643442	0.642724	0.646823	0.656142	0.668007	0.678305	0.6984	0.712962	0.735451	0.754727	0.77963	0.787477	0.796756	0.805914	0.815621	0.820544	0.830371	0.835473	0.830706	0.820299	0.813013	0.810135	0.803826	0.807411	0.820979	0.833814	0.854037	0.887978	0.922122	0.949067	0.969941	0.992917	1.02072	1.04669	1.0359	1.04052	1.0413	1.02233	0.989923	0.999548	1.00291	1.00586	1.01193
		7	1.30378	1.0646	0.861474	0.601305	0.581533	0.619706	0.683986	0.745053	0.80092	0.828649	0.812304	0.777162	0.746029	0.717676	0.691429	0.675648	0.661965	0.650496	0.636433	0.630346	0.632173	0.638757	0.64532	0.655954	0.665159	0.677682	0.684667	0.695687	0.715555	0.743036	0.772932	0.799641	0.827275	0.854255	0.877116	0.904654	0.961151	1.00682	1.01348	1.01847	0.99185	0.942178	0.885819	0.8693	0.829988	0.826925	0.83238
		8	1.0043	0.78703	0.788438	0.796441	0.796642	0.784395	0.760173	0.729903	0.664422	0.59441	0.546436	0.509594	0.489023	0.483755	0.499628	0.515267	0.533571	0.560014	0.587803	0.613844	0.642128	0.677476	0.709788	0.746452	0.797003	0.830942	0.863476	0.899556	0.93164	0.940746	0.982514	1.01238	1.02989	1.04097	1.07609	1.09163	1.11161	1.14122	1.11255	1.07506	1.02117	0.988125	0.957764	0.97846	0.989866	0.990351	0.96593
		9	1.84512	1.86268	1.88639	1.91077	1.93745	1.70206	1.46226	1.23335	1.02818	0.821086	NaN	0.819117	0.820679	0.813458	0.778516	0.720604	0.685824	0.675759	0.676545	0.690006	0.721345	0.758537	0.808868	0.849013	0.873446	0.888027	0.905599	0.915208	0.945168	0.981514	1.02949	1.08024	1.12053	1.16338	1.21217	1.25836	1.29562	1.36029	1.35579	1.36559	1.35014	1.31048	1.23912	1.19705	1.1386	1.09229	1.0609
		10	0.487634	0.494935	0.498434	0.501525	0.502485	0.507927	0.518501	0.528778	0.534222	0.544947	0.565286	0.582422	0.600584	0.624761	0.647571	0.663982	0.680915	0.699885	0.713925	0.733329	0.739351	0.739328	0.744911	0.763308	0.780328	0.814447	0.849778	0.87783	0.900379	0.921251	0.935859	0.95796	0.974228	0.98201	0.991257	1.0108	1.02618	1.05957	1.07201	1.08066	1.05798	1.03757	0.988906	0.954099	0.910551	0.899249	0.877885
		11	1.39951	1.39752	1.44301	1.49172	1.55658	1.58734	1.44117	1.23291	1.00576	0.806811	0.59709	0.559328	0.55897	0.600361	0.614279	0.638766	0.658453	0.649336	0.636955	0.652272	0.683715	0.715794	0.748594	0.774366	0.798893	0.809394	0.82347	0.840264	0.860085	0.865576	0.857825	0.853393	0.851998	0.854313	0.858529	0.874567	0.925851	0.969006	0.969984	0.982567	1.00383	0.982741	0.976046	0.991377	0.995869	0.986817	0.989508
		12	NaN	NaN	NaN	NaN	0.484009	0.605567	0.600583	0.623247	0.613133	0.603558	0.60711	0.6165	0.639518	0.6636	0.707196	0.741553	0.802749	0.846376	0.874339	0.883392	0.911656	0.935353	0.93903	0.955225	0.993033	1.01746	1.0144	1.03068	1.05296	1.04498	1.03291	1.0515	1.0788	1.13233	1.19292	1.2525	1.31373	1.34959	1.27081	1.23614	1.22184	1.17066	1.12984	1.16945	1.14988	1.13363	1.12453
		13	0.842049	0.842998	0.851132	0.857844	0.853589	0.852734	0.840371	0.814726	0.781959	0.748798	0.717562	0.692926	0.676902	0.671089	0.672292	0.669996	0.680597	0.693801	0.706902	0.716863	0.731664	0.742947	0.757422	0.775502	0.792699	0.805145	0.810206	0.81693	0.829203	0.846926	0.872058	0.906722	0.93654	0.954038	0.982811	1.01674	1.04119	1.07527	1.09121	1.0861	1.04807	1.01288	0.96083	0.932457	0.906934	0.898795	0.892935
		14	1.25212	1.1235	0.923119	0.703198	0.613699	0.559467	0.571455	0.59213	0.609736	0.63144	0.632626	0.61072	0.592251	0.57624	0.598258	0.644391	0.705897	0.764103	0.820295	0.852323	0.877763	0.895514	0.912794	0.932799	0.962978	0.990981	1.02641	1.04716	1.09061	1.1422	1.21627	1.27257	1.34407	1.42701	1.48874	1.53475	1.5383	1.52657	1.43823	1.34073	1.2291	1.15682	1.0861	1.04387	1.00444	0.967587	0.920218
		15	0.732371	0.696854	0.669892	0.651271	0.633062	0.632141	0.633924	0.632939	0.629373	0.636036	NaN	0.632707	0.621713	0.632375	NaN	0.645196	NaN	NaN	0.660227	0.684343	0.706729	0.713238	0.716553	0.715662	0.716239	0.728268	0.728162	0.73135	0.741467	0.754403	0.767782	0.79719	0.830274	0.866715	0.901308	0.920629	0.948243	0.996715	1.02556	1.06293	1.09827	1.109	1.0904	1.08716	1.06521	1.04598	1.04335
		16	0.550911	0.553054	0.560193	0.571427	0.591783	0.620432	0.649152	0.671915	0.690679	0.70303	0.71093	0.719476	0.732157	0.740837	0.761368	0.782035	0.806618	0.831257	0.864051	0.898357	0.948894	1.00335	1.06817	1.1329	1.19121	1.25121	1.28286	1.29712	1.30311	1.30203	1.27675	1.26862	1.27006	1.28114	1.30425	1.33032	1.36092	1.39101	1.39596	1.3793	1.33817	1.28151	1.21289	1.16084	1.11391	1.09437	1.08528
		17	NaN	NaN	1.04211	0.821604	NaN	NaN	0.758958	NaN	0.68557	0.692761	0.67437	0.675726	0.680299	0.68183	0.685144	0.692979	NaN	NaN	0.697243	0.708243	0.71558	0.720303	0.723118	0.718303	0.710627	0.70323	0.699273	0.70166	0.720671	0.739305	0.778804	0.814483	0.846606	0.893808	0.940842	0.975446	1.02723	1.0812	1.09409	1.09299	1.08058	1.04872	1.01682	1.01156	1.01513	1.02819	1.04507
		18	NaN	NaN	0.848387	0.86917	0.838545	0.813978	0.76947	0.730475	0.708659	0.684794	0.67252	0.668886	0.669412	0.661692	0.661832	0.66048	0.661971	0.666701	0.67931	0.700669	0.725782	0.747429	0.773979	0.796476	0.81301	0.834404	0.853249	0.868503	0.882215	0.893314	0.903946	0.920521	0.95131	0.99627	1.03371	1.07046	1.10699	1.13781	1.10612	1.082	1.03998	0.987547	0.922312	0.892391	0.868509	0.841648	0.829916
		19	NaN	NaN	NaN	NaN	NaN	NaN	NaN	NaN	NaN	NaN	NaN	NaN	NaN	NaN	0.83729	0.777275	0.811737	0.809749	0.798403	0.796619	0.76112	0.705424	0.655655	0.617457	0.586631	0.556489	0.539689	0.527661	0.517728	0.51755	0.533182	0.557626	0.593424	0.641411	0.686648	0.721967	0.760049	0.798512	0.838721	0.867986	0.889491	0.89686	0.888956	0.871731	0.857194	0.851869	0.84844
		20	1.421	1.47852	1.4749	1.48377	1.48301	1.48765	1.48417	1.50511	1.49725	1.46221	1.43432	1.40673	1.37765	1.35465	1.38738	1.24353	1.08148	0.925479	0.750441	0.610655	0.641836	0.671405	0.691721	0.723263	0.68788	0.638397	0.608224	0.592643	0.598046	0.610374	0.627591	0.654704	0.698082	0.735989	0.776335	0.817591	0.854597	0.884136	0.865385	0.88207	0.881076	0.85851	0.846635	0.884412	0.873599	0.876976	0.887442
		21	NaN	NaN	NaN	0.455527	0.455598	0.469756	0.478034	0.497007	0.516485	0.502453	0.495326	0.500552	0.511152	0.521806	0.557439	0.60188	0.633351	0.653603	0.67585	0.694438	0.704068	0.707576	0.703822	0.690554	0.664458	0.635582	0.614014	0.600672	0.591034	0.607099	0.623753	0.641468	0.646295	0.649506	0.646309	0.650729	0.662502	0.699399	0.739069	0.783865	0.815603	0.837092	0.839917	0.872333	0.895827	0.923677	0.951536
		22	0.657971	0.659608	0.670062	0.677154	0.679746	0.685972	0.695946	0.704794	0.717442	0.730132	0.742176	0.755315	0.765939	0.776629	0.789409	0.793578	0.792507	0.790145	0.785923	0.786868	0.797484	0.81366	0.827796	0.840723	0.845841	0.851997	0.859752	0.874938	0.893717	0.922176	0.948228	0.974501	0.993562	1.01062	1.03033	1.05893	1.08545	1.1114	1.1233	1.12215	1.10283	1.08359	1.06084	1.04359	1.02234	1.00293	0.981369
		23	1.49185	1.48863	1.5052	1.52809	1.53529	1.54905	1.54695	1.51631	1.4924	1.5019	1.49441	1.46438	1.33918	1.21411	1.06572	0.965095	0.888509	0.923757	0.954929	0.990491	0.980494	0.956329	0.922243	0.893812	0.869382	0.858661	0.862736	0.877379	0.89691	0.932089	0.967056	1.00314	1.03422	1.05382	1.07937	1.09877	1.10006	1.09113	1.10651	1.09865	1.07401	1.052	1.04122	1.01997	1.00721	1.00365	0.984483
		24	NaN	NaN	NaN	NaN	NaN	NaN	0.664479	NaN	NaN	NaN	NaN	0.697982	0.676922	0.677418	0.661863	0.654359	0.653176	0.662053	0.6673	0.67414	0.688345	0.712209	0.737821	0.766451	0.807021	0.854586	0.899603	0.94655	0.994332	1.03374	1.06447	1.09639	1.14335	1.14571	1.15929	1.16682	NaN	1.18226	1.13552	1.15643	1.15424	1.14897	NaN	1.12201	1.1331	1.09932	1.08027
		25	1.86071	1.83008	1.79066	1.73867	1.67181	1.63124	1.58949	1.54949	1.51602	1.37153	1.23286	1.08066	0.948332	0.822724	0.836014	0.819656	0.81167	0.793536	0.768303	0.737826	0.736994	0.759634	0.785302	0.826689	0.87234	0.904149	0.929623	0.966356	0.992409	1.02193	1.06235	1.09809	1.12295	1.13867	1.15185	1.16012	1.17717	1.18061	1.16459	1.1458	1.11717	1.0733	1.04736	1.04684	1.03516	1.02484	1.01426
		26	1.84512	1.86268	1.88639	1.91077	1.93745	1.70206	1.46226	1.23335	0.95976	0.737316	0.764055	0.786875	0.796763	0.833191	0.800804	0.742737	0.708136	0.672142	0.652004	0.63597	0.632434	0.636511	0.659744	0.687561	0.716899	0.741153	0.757419	0.773117	0.794724	0.8163	0.839231	0.856273	0.872489	0.892586	0.913374	0.92535	0.93729	0.949099	0.939627	0.944569	0.935513	0.926348	0.91784	0.913544	0.891736	0.886868	0.87523
		27	1.6109	1.64546	1.67495	1.70775	1.71736	1.69733	1.67863	1.65098	1.64141	1.66748	1.70232	1.7435	1.59386	1.43117	1.23962	1.05117	0.8558	0.858753	0.886502	0.808826	0.900367	0.977409	1.05125	1.09415	1.22201	1.20487	1.22955	1.31011	1.33705	1.43994	1.51188	1.56002	1.53907	1.6166	1.63648	1.66058	1.64386	1.60925	1.41803	1.33177	1.25702	1.24269	1.26138	1.38512	1.45918	1.50727	1.52887
		28	0.688876	0.659263	0.640738	0.634387	0.630484	0.649929	0.664339	0.672484	0.674241	0.688804	0.703319	0.714874	0.725478	0.741024	0.740687	0.740323	0.742878	0.745343	0.750018	0.77846	0.802686	0.824704	0.846158	0.858891	0.85689	0.861005	0.874757	0.929393	0.991824	1.06438	1.13585	1.18766	1.20009	1.20668	1.21498	1.22162	1.2391	1.25019	1.24851	1.22851	1.18951	1.14421	1.08106	1.03227	1.00397	0.985116	0.98887
		29	1.30176	1.30264	1.30506	1.29505	1.30013	1.29882	1.31298	1.32305	1.37468	1.46684	1.33742	1.22982	1.0828	0.875276	0.674671	0.707253	0.695717	0.697791	0.69732	0.644811	0.585668	0.541718	0.520064	0.512154	0.500951	0.506911	0.525206	0.558012	0.59693	0.643175	0.67815	0.714993	0.744332	0.781524	0.816963	0.857389	0.889711	0.921661	0.908133	0.907545	0.876387	0.848321	0.82913	0.83011	0.831434	0.861122	0.882187
		30	1.36339	1.3455	1.34991	1.36172	1.3779	1.2667	1.16046	1.04812	0.927454	0.788809	0.803514	0.812973	0.819354	0.819276	0.811681	0.773553	0.723504	0.673614	0.650307	0.642214	0.638693	0.646342	0.662178	0.665467	0.665818	0.671056	0.681897	0.692251	0.705135	0.717434	0.733175	0.747803	0.766568	0.789624	0.819176	0.844036	0.86634	0.892058	0.896829	0.893443	0.889172	0.878589	0.853455	0.837765	0.821472	0.805173	0.793176
		31	1.34861	1.33531	1.33937	1.2983	1.24985	1.20858	1.09058	0.918167	0.79219	0.671237	0.575321	0.538416	0.551923	0.557667	0.574858	0.568415	0.598527	0.612533	0.632271	0.628112	0.618347	0.571909	0.532133	0.500824	0.479366	0.480558	0.49543	0.527049	0.563373	0.606315	0.647878	0.688532	0.718636	0.75573	0.798986	0.826509	0.851742	0.873037	0.862917	0.844839	0.825475	0.798285	0.779603	0.783286	0.789697	0.801239	0.815092
		32	0.559592	0.536141	0.493756	0.451129	0.425756	0.425144	0.456636	0.503475	0.555345	0.592629	0.628156	0.645527	0.662974	0.681037	0.697113	0.71737	0.736159	0.748471	0.751945	0.764931	0.775528	0.791051	0.814227	0.843845	0.864122	0.890803	0.912813	0.931658	0.957762	0.972365	0.971983	0.950123	0.964112	0.94513	0.957008	1.01735	1.13297	1.22125	1.32008	1.39139	1.39964	1.35692	1.29513	1.2427	1.19355	1.16506	1.15071
		33	NaN	NaN	NaN	NaN	0.547501	0.552613	0.565182	NaN	NaN	0.574007	0.593508	0.603747	NaN	NaN	NaN	0.609116	NaN	0.613753	0.619407	0.621489	0.630565	0.647045	0.669704	0.692104	0.709247	0.730969	0.745528	0.759253	0.77328	0.797248	0.819231	0.846107	0.872394	0.894377	0.9048	0.908531	0.911654	0.90785	0.878353	0.866992	0.867926	0.862744	0.860257	0.883848	0.884606	0.869587	0.858211
		34	1.70875	1.68731	1.68195	1.64651	1.66707	1.62786	1.63744	1.67321	1.72083	1.72588	1.78727	1.83185	1.84505	1.87165	1.66002	1.4344	1.17846	0.980591	0.776385	0.79751	0.80721	0.836844	0.81399	0.772791	0.735345	0.715964	0.715439	0.726691	0.745276	0.77372	0.795744	0.816125	0.833448	0.85593	0.867837	0.883762	0.890786	0.886691	0.874476	0.874101	0.868487	0.859371	0.861619	0.860617	0.850601	0.837743	0.819784
		35	0.869228	0.867445	0.855108	0.842688	0.846236	0.790792	0.753504	0.721937	0.689304	0.684444	0.677872	0.670015	0.664602	0.669572	0.665284	0.670388	0.670289	0.668346	0.662262	0.663442	0.665242	0.678467	0.697871	0.719154	0.734044	0.737613	0.705512	0.661205	0.614655	0.561831	0.51887	0.50473	0.501247	0.516245	0.600589	0.716839	0.866881	1.01843	1.11967	1.16606	1.17006	1.10891	1.05101	1.02993	1.0011	0.97846	1.00385
		36	0.772236	0.724082	0.685397	0.65201	0.627312	0.616696	0.604378	0.59547	0.592462	0.594345	0.594543	0.599258	0.605521	0.612339	0.626973	0.649028	0.673884	0.706794	0.738938	0.769496	0.796633	0.822619	0.84025	0.861919	0.870744	0.87664	0.893053	0.916874	0.933514	0.9568	0.982025	1.00521	1.0315	1.07835	1.1179	1.15319	1.18318	1.18933	1.14465	1.12881	1.10188	1.06787	1.03755	1.03714	1.02124	1.01523	1.00857
		37	0.572887	0.514677	0.47812	0.461683	0.457895	0.45808	0.463686	0.467678	0.476132	0.486342	0.4995	0.515096	0.536503	0.56488	0.586372	0.611045	0.632693	0.64691	0.651222	0.659078	0.659105	0.659159	0.65956	0.656523	0.656449	0.664173	0.671418	0.681424	0.699594	0.713655	0.726023	0.728831	0.72912	0.73581	0.751488	0.775486	0.818307	0.874107	0.910741	0.945503	0.962608	0.959945	0.947758	0.948313	0.944016	0.943921	0.959228
		38	1.30176	1.30264	1.30506	1.29505	1.30013	1.29882	1.31298	1.32305	1.37468	1.46684	1.33742	1.22982	1.0828	0.888563	0.699157	0.728471	0.712137	0.714023	0.706037	0.641347	0.590526	0.555924	0.546021	0.541412	0.549191	0.560767	0.58401	0.605978	0.637388	0.669632	0.702062	0.75178	0.806089	0.862258	0.908413	0.967708	0.996604	1.03838	1.02921	1.03805	1.03475	1.02823	1.00529	1.02348	1.01306	1.00043	0.99381
		39	1.63983	1.62814	1.60519	1.58767	1.55881	1.54252	1.534	1.51082	1.3597	1.22231	1.0704	0.902841	0.796266	0.837978	0.855069	0.880411	0.90031	0.864285	0.801093	0.758235	0.722912	0.703859	0.697652	0.714782	0.729626	0.743494	0.757603	0.779553	0.80282	0.828744	0.880897	0.942842	0.987915	1.0331	1.07985	1.12669	1.16958	1.21081	1.17828	1.16903	1.12359	1.06785	1.00572	0.999234	0.959329	0.936337	0.912076
		40	1.49593	1.36339	1.2365	1.01986	0.800817	0.826106	0.814065	0.788637	0.790969	0.735278	0.674601	0.632581	0.60508	0.583819	0.575172	0.57314	0.566429	0.568398	0.572044	0.57201	0.574625	0.582865	0.588555	0.600748	0.622027	0.63819	0.65133	0.674526	0.697228	0.721575	0.753253	0.782182	0.797954	0.805938	0.818139	0.830207	0.8518	0.885673	0.897783	0.903356	0.894796	0.87726	0.85069	0.842911	0.828256	0.830556	0.838504
		41	0.639538	0.598534	0.572207	0.53925	0.50961	0.496924	0.498137	0.496838	0.503816	0.515045	0.522688	0.532576	0.543612	0.557409	0.572379	0.595677	0.616789	0.640405	0.661689	0.684806	0.699486	0.716599	0.744619	0.774844	0.80861	0.849182	0.885117	0.911489	0.953061	1.00133	1.04993	1.09739	1.14611	1.17523	1.19428	1.21449	1.24637	1.29593	1.27441	1.30041	1.31123	1.29841	1.25177	1.27046	1.23026	1.1926	1.15938
		42	0.841822	0.868398	0.885505	0.865012	0.833769	0.784744	0.743454	0.719881	0.706609	0.685392	0.660102	0.639064	0.61567	0.605983	0.619291	0.646857	0.679856	0.716587	0.747418	0.775376	0.800308	0.827208	0.846727	0.872426	0.901452	0.930807	0.959407	0.991201	1.00598	1.02277	1.0696	1.11182	1.17789	1.23678	1.29474	1.31252	1.31353	1.29021	1.25865	1.22828	1.17249	1.12352	1.09171	1.08182	1.04398	1.05016	1.05737
		43	1.55128	0.988459	0.877001	0.716087	0.783847	0.791893	0.82483	0.856885	0.868165	0.843979	0.806261	0.7686	0.744155	0.724584	0.717933	0.72127	0.733015	0.738316	0.743827	0.745537	0.7534	0.760464	0.779789	0.801235	0.822046	0.861605	0.899424	0.920104	0.947151	0.973035	0.979536	0.98588	0.998448	0.995372	0.998962	1.00821	1.01903	1.03425	1.04221	1.04914	1.03134	1.00067	0.97354	0.958454	0.940413	0.938837	0.945645
		44	0.406298	0.400368	0.399579	0.402228	0.407381	0.416979	0.429432	0.433212	0.434236	0.438013	0.441561	0.444694	0.453676	0.467314	0.477259	0.491814	0.507614	0.523998	0.539734	0.564217	0.581584	0.607273	0.641908	0.680616	0.719562	0.762121	0.809403	0.8571	0.897534	0.956083	1.02808	1.08912	1.13923	1.19071	1.19767	1.17564	1.18741	1.19259	1.13058	1.10546	1.0857	1.00545	0.945227	0.946819	0.924682	0.906785	0.901055
		45	1.54983	1.5471	1.51011	1.48996	1.4793	1.50015	1.53709	1.57556	1.62929	1.69434	1.75707	1.79093	1.61293	1.42416	1.18961	0.95227	0.767402	0.793673	0.789148	0.796857	0.786197	0.741682	0.698432	0.6724	0.657896	0.645125	0.635265	0.640958	0.662231	0.697373	0.74695	0.790237	0.822153	0.840151	0.85218	0.862101	0.870515	0.875374	0.875255	0.871657	0.882148	0.89237	0.89885	0.907995	0.914139	0.896081	0.879464
		46	0.706841	0.706001	0.710409	0.717632	0.732004	0.745297	NaN	NaN	0.800116	NaN	0.860103	NaN	NaN	NaN	NaN	NaN	NaN	NaN	0.926095	NaN	0.98489	NaN	1.04971	1.08067	1.10374	1.11831	1.12863	1.13995	1.16713	1.20047	1.2321	1.26633	1.30258	1.31693	1.34587	1.38261	1.41028	1.43895	1.41173	1.37447	1.29269	1.21575	1.09487	1.02749	1.00028	1.00467	1.00614
		47	0.91637	0.921929	0.912076	0.90507	0.873429	0.824651	0.778785	0.741561	0.710894	0.689092	0.678157	0.672267	0.671256	0.675318	0.679745	0.681994	0.683308	0.684819	0.685368	0.685559	0.689801	0.702533	0.718926	0.738413	0.759194	0.780826	0.791824	0.805328	0.819177	0.839435	0.863267	0.889934	0.917645	0.951295	0.974625	0.984345	0.992971	0.996008	0.992685	0.990568	0.989591	0.989515	1.00003	1.00959	1.0175	1.03279	1.05259
		48	NaN	NaN	NaN	NaN	1.17708	1.30039	1.37485	1.42936	1.42068	1.43058	1.39826	1.2003	1.02992	0.850939	0.72983	0.645958	0.703706	0.757722	0.838227	0.847773	0.840644	0.838978	0.829045	0.814602	0.807938	0.811278	0.833061	0.856762	0.888051	0.922654	0.95432	0.957349	0.964329	0.971491	0.984202	1.01718	1.03934	1.0428	1.00568	0.978054	0.904654	0.866438	0.849099	0.87804	0.900321	0.933776	0.951303
		49	1.43428	1.45056	1.46712	1.48263	1.49551	1.52538	1.53483	1.53024	1.532	1.52057	1.50837	1.52929	1.56991	1.63211	1.72661	1.58044	1.43307	1.27592	1.06528	0.859686	0.885109	0.869829	0.840982	0.829114	0.783657	0.729249	0.68856	0.665206	0.652685	0.6478	0.648999	0.659943	0.675712	0.692748	0.717372	0.754081	0.794614	0.836391	0.855481	0.861247	0.859762	0.844281	0.828462	0.836521	0.841896	0.847104	0.861848
		50	NaN	NaN	NaN	NaN	NaN	NaN	NaN	NaN	NaN	NaN	0.73542	0.774937	0.800861	0.82329	0.81259	0.830084	0.828819	0.79857	0.753343	0.718727	0.660049	0.61018	0.581487	0.579174	0.584635	0.596212	0.60502	0.608869	0.60676	0.611865	0.620504	0.642197	0.6825	0.72087	0.763898	0.821732	0.888858	0.940234	0.958477	0.980699	0.966991	0.926038	0.885359	0.880914	0.854918	0.85468	0.855736
		51	NaN	NaN	NaN	NaN	NaN	NaN	NaN	NaN	NaN	0.468986	0.583488	0.666307	0.692514	0.705436	0.645208	0.566383	0.515355	0.48708	0.464021	0.449129	0.444936	0.439328	0.436287	0.44603	0.468762	0.509722	0.569029	0.606805	0.65878	0.689273	0.717248	0.723056	0.754935	0.775781	0.813995	0.848775	0.882231	0.915962	0.883874	0.866258	0.838453	0.803743	0.75562	0.758701	0.744683	0.733129	0.743949
		52	1.30144	1.28225	1.26265	1.32704	1.36823	1.42528	1.3392	1.21561	1.0811	0.928261	0.811492	0.795324	0.764086	0.758342	0.763361	0.714267	0.672952	0.644955	0.602479	0.586428	0.594906	0.615674	0.65106	0.676403	0.682409	0.671034	0.690362	0.736616	0.787587	0.875249	0.995148	1.0554	1.08179	1.09094	1.10304	1.11145	1.15255	1.20865	1.24309	1.2269	1.19743	1.14834	1.09182	1.09652	1.11225	1.11846	1.14299
		53	1.72979	1.76309	1.79217	1.7915	1.7758	1.74951	1.71794	1.6859	1.67257	1.66828	1.72526	1.77675	1.80054	1.61896	1.46319	1.23177	1.04314	0.865889	0.874172	0.846372	0.804884	0.745619	0.680188	0.640084	0.631974	0.655636	0.687182	0.732486	0.771552	0.799049	0.827199	0.85582	0.892881	0.931499	0.980026	0.99376	0.972659	0.927268	0.892399	0.832519	0.817088	0.818384	0.836189	0.827283	0.842744	0.848596	0.868679
		54	1.64085	1.62393	1.5794	1.5568	1.51499	1.47532	1.43554	1.42888	1.43055	1.45379	1.31317	1.18931	1.05326	0.921891	0.836783	0.900054	0.924349	0.950902	0.96039	0.919536	0.898064	0.915902	0.939867	0.961307	0.997208	1.06594	1.07552	NaN	NaN	NaN	NaN	NaN	NaN	NaN	NaN	NaN	NaN	NaN	NaN	NaN	1.07521	NaN	NaN	NaN	1.08439	1.07482	1.03509
		55	1.43428	1.45056	1.46712	1.48263	1.49551	1.52538	1.53483	1.53024	1.532	1.52057	1.50837	1.52929	1.56991	1.63211	1.72661	1.58044	1.43307	1.27592	1.09172	0.88089	NaN	0.887402	0.86366	0.825187	0.774534	0.71995	0.676056	0.643596	0.631397	0.637395	0.661245	0.704047	0.751251	0.802114	0.841278	0.883229	0.931301	0.980201	1.00688	1.0275	1.02953	0.997772	0.957004	0.932349	0.915657	0.902394	0.902467
		56	0.688073	0.678619	0.668206	0.663308	0.665408	0.656641	0.645722	0.636544	0.638184	0.634541	0.6354	0.644333	0.657338	0.662386	0.666902	0.672383	0.679462	0.683257	0.685072	0.692777	0.699928	0.707239	0.716878	0.72797	0.740098	0.754985	0.774372	0.79676	0.828173	0.862137	0.900309	0.938754	0.979944	1.01995	1.05578	1.08935	1.11873	1.1414	1.11068	1.09045	1.05008	1.0082	0.964586	0.975606	0.970119	0.975342	0.976244
		57	0.37501	0.376851	0.389962	0.417916	0.431787	0.461067	0.487259	0.51119	0.516343	0.5337	0.534168	0.54696	0.567944	0.598098	0.625023	0.654673	0.684017	0.70124	0.719213	0.735004	0.767255	0.789087	0.838724	0.895981	0.969381	1.02982	1.09956	1.1605	1.22608	1.2884	1.34052	1.3756	1.39988	1.39855	1.38493	1.35959	1.339	1.32568	1.30586	1.29635	1.32162	1.31412	1.2907	1.27781	1.25114	1.19935	1.16507
		58	1.55264	1.58091	1.54609	1.52475	1.49958	1.50027	1.49523	1.52549	1.57117	1.63681	1.67459	1.77167	1.8902	1.69974	1.50204	1.32897	1.08794	0.804926	0.812474	0.799403	0.78473	0.766623	0.751193	0.716468	0.682507	0.651866	0.638303	0.625203	0.618415	0.622748	0.637239	0.668501	0.721466	0.778265	0.826229	0.887867	0.939031	0.97109	0.96628	0.964767	0.915856	0.865483	0.820525	0.806989	0.779446	0.784394	0.775978
		59	1.42293	1.29213	1.14791	0.960656	0.757158	0.738456	0.709142	0.687154	0.670096	0.670591	0.674473	0.679793	0.68574	0.741044	0.785255	0.804399	0.815565	0.832351	0.797429	0.746186	0.71648	0.684273	0.648578	0.617675	0.601164	0.593375	0.595236	0.609268	0.635258	0.666377	0.702755	0.748738	0.794478	0.840886	0.887876	0.929413	0.961754	0.98663	1.00233	1.00794	0.997297	0.969075	0.936045	0.899387	0.871597	0.851704	0.839452
		60	1.3999	1.19829	0.999561	0.801935	0.646402	0.640236	0.666096	0.7069	0.739851	0.731142	0.684075	0.631823	0.585907	0.562145	0.541773	0.540246	0.536508	0.514391	0.485827	0.471273	0.486102	0.507723	0.527663	0.542883	0.551231	0.559887	0.573413	0.58211	0.612496	0.649531	0.683742	0.71987	0.752291	0.775049	0.79827	0.816479	0.837988	0.872616	0.86717	0.862688	0.845959	0.827166	0.814543	0.831858	0.847206	0.881566	0.909622
		61	0.716127	0.702371	0.677747	0.682394	0.663815	0.639687	0.628634	0.633384	0.63644	0.63963	0.628923	0.607075	0.562774	0.518733	0.487755	0.471173	0.463521	0.480066	0.491176	0.505103	0.527574	0.555919	0.589166	0.638198	0.663724	0.680121	0.692011	0.733775	0.773126	0.827499	0.887962	0.963947	1.02158	1.035	1.02647	1.023	1.02802	1.03065	1.02853	1.08065	0.971717	NaN	NaN	NaN	NaN	NaN	NaN
		62	0.516746	0.577598	0.635035	0.655187	0.662594	0.639115	0.611836	0.585456	0.558276	0.541815	0.531466	0.514436	0.495839	0.489718	0.485623	0.47711	0.483805	0.497351	0.50161	0.504509	0.510653	0.513869	0.515569	0.520168	0.52925	0.536636	0.542641	0.551689	0.569045	0.582707	0.598309	0.632433	0.667214	0.693177	0.730964	0.777059	0.803517	0.83132	0.878722	0.919364	0.939232	0.951863	0.940313	0.921453	0.896624	0.880123	0.876217
		63	2.00803	2.01307	2.05231	2.10342	2.13707	2.16911	2.18126	2.18905	1.91098	1.6349	1.37933	1.12483	0.792071	0.786582	0.789303	0.781151	0.766725	0.790388	0.764665	0.731889	0.697191	0.678488	0.675351	0.678472	0.693006	0.72193	0.754709	0.794613	0.826515	0.852006	0.879704	0.90693	0.940465	0.983651	1.02396	1.05232	1.08666	1.09798	1.06768	1.04736	1.02397	0.985136	0.948085	0.949091	0.93267	0.915386	0.907976
		64	0.373907	0.373696	0.370031	0.371389	0.373063	0.372702	0.373619	0.382107	0.386077	0.389372	0.394273	0.403001	0.414648	0.423952	0.437766	0.454226	0.481746	0.516275	0.571263	0.633633	0.694742	0.752148	0.797607	0.831805	0.84971	0.871595	0.880658	0.900435	0.919348	0.951061	0.98086	1.01827	1.0468	1.08046	1.09117	1.0987	1.11254	1.10869	1.10221	1.10086	1.08659	1.03698	0.999522	0.953444	0.919255	0.898256	0.904405
		65	1.639	1.63588	1.64824	1.65163	1.65982	1.68482	1.72952	1.75934	1.75249	1.76411	1.78017	1.74402	1.72444	1.5661	1.40483	1.2084	1.04551	0.889211	0.904316	0.887377	0.873146	0.849872	0.809771	0.771182	0.752874	0.744468	0.746635	0.766935	0.799654	0.838857	0.89113	0.937697	0.975072	1.00811	1.03126	1.05386	1.07751	1.0965	1.07968	1.08032	1.04871	1.00632	0.966199	0.951321	0.926082	0.922585	0.930992
		66	0.819853	0.812821	0.812169	0.77796	0.724333	0.680786	0.652084	0.633172	0.625696	0.625702	0.627271	0.627057	0.629186	0.616406	0.597113	0.56955	0.560138	0.553666	0.582019	0.611482	0.655033	0.687703	0.721965	0.734676	0.748096	0.75356	0.758798	0.76568	0.770028	0.777343	0.789933	0.798681	0.814915	0.799232	0.801483	0.811087	0.834088	0.880404	0.925434	0.950134	0.943368	0.914836	0.852267	0.824297	0.793404	0.786157	0.802165
		67	0.903398	0.873638	0.821258	0.766663	0.712486	0.676568	0.647469	0.615464	0.595945	0.586058	0.580682	0.58164	0.58763	0.595222	0.601554	0.613217	0.621897	0.629364	0.637369	0.649305	0.653185	0.666011	0.682268	0.70338	0.710822	0.728589	0.740738	0.762968	0.782486	0.81073	0.828741	0.845565	0.863386	0.877605	0.895461	0.922372	0.970212	1.00351	1.00901	1.03092	1.03219	1.00108	0.969292	0.967265	0.934734	0.902962	0.870239
		68	NaN	NaN	NaN	NaN	NaN	NaN	NaN	0.453369	0.488858	0.52272	0.544466	0.563263	0.572022	0.573804	0.577295	0.582677	0.587829	0.593815	0.598151	0.612211	0.634985	0.65754	0.690106	0.724891	0.75699	0.78293	0.810147	0.82895	0.848982	0.874656	0.903651	0.926489	0.967787	1.02023	1.06794	1.10342	1.13948	1.17355	1.13638	1.11649	1.10095	1.08031	1.04168	1.04826	1.03003	1.01604	1.01158
		69	1.96419	1.96612	1.96811	1.97302	1.98125	1.97563	1.97667	1.96329	1.73273	1.51146	1.2944	1.0882	0.907134	0.943937	0.940445	0.916831	0.87809	0.821334	0.75361	0.707157	0.678997	0.660837	0.645925	0.733397	0.82053	NaN	NaN	NaN	NaN	NaN	NaN	NaN	NaN	0.91376	0.994806	1.06389	1.04392	1.03607	1.02318	1.02451	1.01782	1.00468	0.985276	0.962137	0.945383	0.94066	0.938526
		70	0.598401	0.596982	0.588279	0.575659	0.54928	0.539714	0.547363	0.557133	0.563564	0.581022	0.596768	0.603348	0.583732	0.5757	0.560354	0.543274	0.520264	0.533256	0.53523	0.543582	0.544868	0.550921	0.552362	0.563231	0.596613	0.633778	0.682077	0.723755	0.74158	0.755176	0.780144	0.795328	0.787664	0.835732	0.857222	0.862896	0.86445	0.933394	0.932822	0.943453	0.929907	0.916222	0.877939	0.874806	0.875369	0.890044	0.908296
		71	NaN	NaN	NaN	NaN	NaN	NaN	NaN	NaN	NaN	NaN	NaN	NaN	NaN	NaN	NaN	NaN	NaN	NaN	NaN	0.594286	NaN	NaN	0.607524	0.583906	0.585738	0.575109	0.591833	0.626695	0.653517	0.684184	0.736722	0.774056	0.813373	0.872109	0.927708	0.966257	1.00418	1.03056	1.00208	0.963118	0.92563	0.891381	0.868799	0.887969	0.907296	0.929483	0.935178
		72	1.69265	1.72625	1.71929	1.69606	1.6811	1.70848	1.65629	1.62363	1.62508	1.63288	1.62886	1.69095	1.74995	1.82096	1.91211	1.73071	1.52149	1.24744	1.01102	0.764749	0.780669	0.796249	0.864832	0.852749	0.823272	0.788438	0.754968	0.7325	0.721	0.717413	0.723265	0.738018	0.743325	0.765615	0.782116	0.804518	0.819247	0.844241	0.841095	0.848799	0.861935	0.869487	0.877312	0.897496	0.915219	0.917282	0.929289
		73	1.64085	1.62393	1.5794	1.5568	1.51499	1.47532	1.43554	1.42888	1.43055	1.45379	1.31317	1.18931	1.05326	0.940395	0.834954	0.89048	0.923547	0.962038	0.964331	0.954991	0.943409	0.944106	0.952386	0.975582	1.00146	1.0288	1.06119	1.08584	1.109	1.12697	NaN	1.15233	NaN	1.17288	1.1995	1.23717	1.27521	1.30307	1.25456	1.25937	1.2131	1.16855	1.11528	1.12757	1.07482	1.04714	1.01492
		74	NaN	NaN	NaN	0.821759	0.686364	0.750476	0.74466	0.730586	0.760628	0.698169	0.638133	0.585137	0.552471	0.528777	0.524084	0.522493	0.527468	0.536279	0.554048	0.577937	0.601427	0.620222	0.634908	0.647411	0.65098	0.661762	0.675589	0.697658	0.726066	0.7597	0.792226	0.830022	0.857542	0.873037	0.9086	0.932492	0.951362	0.977601	0.980277	0.960326	0.933884	0.899758	0.857881	0.845702	0.836269	0.833847	0.831077
		75	0.625904	0.622999	0.628575	0.669448	0.709975	0.732848	0.752912	0.764591	0.730003	0.684357	0.647109	0.611679	0.585214	0.566182	0.558366	0.555021	0.564583	0.580203	0.609096	0.646878	0.692678	0.730114	0.77834	0.818182	0.841981	0.854663	0.873536	0.880575	0.893095	0.907882	0.935035	0.96024	0.989122	1.01289	1.04532	1.05441	1.07214	1.08905	1.05007	1.02767	1.00071	0.959129	0.906527	0.904258	0.879291	0.869654	0.87311
		76	1.74462	1.55874	1.37389	1.19208	1.01038	0.816116	0.825904	0.831184	0.833569	0.80917	0.786803	0.747509	0.693918	0.640244	0.608774	0.595334	0.598794	0.627292	0.655708	0.682886	0.703303	0.725607	0.746546	0.783306	0.812482	0.846253	0.877473	0.908709	0.931984	0.951565	0.981406	1.00199	1.03046	1.06596	1.10035	1.12112	1.1579	1.18701	1.19742	1.19369	1.15964	1.11467	1.05291	1.00246	0.960687	0.942994	0.910898
		77	NaN	NaN	NaN	NaN	NaN	NaN	NaN	NaN	NaN	NaN	NaN	0.587347	0.624822	0.62919	0.646309	0.678953	0.676675	0.714096	0.751976	0.791265	0.836535	0.88089	0.921579	0.959979	0.995364	1.02413	1.05812	1.09627	1.13444	1.17372	1.21957	1.25392	1.28327	1.30963	1.32795	1.3246	1.33313	1.33356	1.32471	1.31066	1.29291	1.25921	1.22525	1.19521	1.17024	1.15327	1.14359
		78	1.58071	1.5493	1.51624	1.48082	1.43962	1.42716	1.41424	1.44423	1.42607	1.29777	1.1592	1.0103	0.818729	0.727514	0.749889	0.759836	0.772635	0.780043	0.734043	0.69353	0.664703	0.647011	0.637029	0.638148	0.63804	0.641704	0.664531	0.692871	0.726456	0.774299	0.82088	0.860525	0.9024	0.950981	0.978469	1.00646	1.02798	1.05228	1.04654	1.04658	1.03611	1.01665	0.982368	0.966805	0.947117	0.926133	0.912827
		79	NaN	NaN	NaN	NaN	0.820361	0.783109	0.80593	0.798795	0.789435	0.766844	0.723952	0.679216	0.635931	0.610591	0.593276	0.587917	0.578848	0.578867	0.580321	0.587796	0.594962	0.614753	0.64379	0.68154	0.717628	0.74665	0.790512	0.82316	0.84615	0.862155	0.890867	0.904759	0.914768	0.921405	0.940573	0.962147	0.986378	1.0007	1.02115	1.02383	1.02178	0.999998	0.991897	0.980336	0.96422	0.936741	0.921699
		80	1.38549	1.38586	1.40538	1.43139	1.46498	1.4597	1.47186	1.51038	1.56795	1.61313	1.63008	1.59208	1.40264	1.19449	0.948395	0.769328	0.610036	0.580951	0.560733	0.570663	0.558536	0.585323	0.618673	0.629798	0.65082	0.676166	0.686406	0.696179	0.714995	0.737134	0.774543	0.821271	0.876175	0.924063	0.961695	0.980609	0.985642	0.993392	0.937027	0.892402	0.847181	0.814623	0.787097	0.824114	0.838277	0.856074	0.854889
		81	1.74462	1.55874	1.37389	1.19208	1.01038	0.820567	0.844272	0.854568	0.8376	0.807214	0.784341	0.72809	0.674906	0.651534	0.628275	0.616402	0.625283	0.641608	0.656408	0.683	0.705962	0.729867	0.762452	0.800667	0.839419	0.879639	0.92238	0.964831	0.995029	1.03023	1.05402	1.07424	1.09944	1.1274	1.13899	1.16652	1.19902	1.23216	1.25205	1.25503	1.21559	1.15645	1.08696	1.04064	1.02363	1.04329	1.06208
		82	1.95053	1.97722	1.99346	2.00783	2.02321	2.02283	2.00639	2.02311	2.01027	1.98571	1.97242	2.00216	1.95618	1.73293	1.51372	1.26979	1.03058	0.824126	0.83505	0.862363	0.893729	0.880502	0.878328	0.850519	0.810163	0.777995	0.773353	0.780787	0.801073	0.832775	0.873921	0.907378	0.938466	0.965881	0.985213	0.98718	0.991023	0.987643	0.952051	0.940807	0.934373	0.91928	0.915857	0.933588	0.936953	0.942463	0.953698
		83	NaN	NaN	NaN	0.909871	0.910947	0.939526	0.93867	0.919642	0.888068	0.8409	0.793229	0.758726	0.741163	0.73327	0.726352	0.730803	0.738568	0.759685	0.792135	0.83768	0.873821	0.913074	0.949101	0.981529	1.00357	1.03778	1.06882	1.09462	1.12121	1.14478	1.16185	1.17974	1.19715	1.22432	1.26568	1.30209	1.36328	1.42268	1.44698	1.50108	1.55104	1.53526	1.47043	1.42072	1.31868	1.23229	1.17294
		84	1.42494	1.43174	1.44427	1.30702	1.1898	1.04567	0.881216	0.707502	0.674755	0.663628	0.657337	0.643742	0.644203	0.632977	0.589692	0.54543	0.520272	0.495183	0.484055	0.481699	0.49003	0.500978	0.509462	0.511139	0.518543	0.526326	0.534032	0.550313	0.563555	0.583106	0.601273	0.622335	0.64287	0.670045	0.696881	0.72678	0.759672	0.794497	0.807502	0.819686	0.819608	0.810824	0.79057	0.787285	0.782375	0.780723	0.776502
		85	1.49917	1.53471	1.43227	1.28929	1.13207	0.928841	0.754711	0.715932	0.692517	0.679666	0.674379	0.643517	0.604753	0.57012	0.545655	0.533972	0.528139	0.518518	0.501167	0.490933	0.481422	0.471445	0.48812	0.535407	0.606288	0.682423	0.749171	0.79536	0.747512	0.789869	0.84473	0.909974	0.970223	1.1028	1.11741	1.09488	0.963292	0.966826	0.93151	0.899902	0.883769	0.978554	0.94102	0.946537	0.95084	0.957219	0.957105
		86	0.491105	0.480981	0.48254	0.494647	0.506376	0.521389	0.542128	0.561959	0.585599	0.607806	0.634228	0.665051	0.697484	0.728894	0.770034	0.806374	0.828442	0.852791	0.870844	0.887277	0.917724	0.932944	0.953445	0.998297	1.03516	1.06299	1.12214	1.18025	1.20965	1.24858	1.32052	1.35414	1.38736	1.44703	1.48011	1.45994	1.45454	1.43949	1.39734	1.40126	1.39457	1.38609	1.36619	1.34192	1.28105	1.24238	1.21193
		87	NaN	NaN	NaN	NaN	NaN	NaN	NaN	1.54595	1.40027	1.48517	1.53631	1.65112	1.56134	1.42176	1.24459	0.989194	0.764526	0.771165	0.769596	0.756187	0.790052	0.752725	0.702723	0.661237	0.633817	0.613996	0.602139	0.593467	0.587916	0.590404	0.605367	0.6273	0.667431	0.713179	0.757853	0.803979	0.852304	0.899549	0.922801	0.931105	0.941514	0.939695	0.927521	0.937861	0.954908	0.956003	0.964633
		88	0.850633	0.788628	0.726212	0.669985	0.62469	0.594581	0.577326	0.559992	0.556175	0.557123	0.564454	0.571889	0.583174	0.596083	0.600442	0.602744	0.606857	0.612688	0.613265	0.618677	0.605632	0.585937	0.573144	0.559838	0.549663	0.564806	0.591498	0.613626	0.637605	0.671967	0.709755	0.750758	0.79788	0.845642	0.883343	0.916013	0.941225	0.959382	0.957539	0.953375	0.933609	0.910396	0.884327	0.875875	0.865732	0.863216	0.854593
		89	0.516465	0.505486	0.494252	0.473797	0.454988	0.440911	0.441031	0.444968	0.461181	0.487878	0.523745	0.562665	0.608416	0.649293	0.673697	0.693566	0.69509	0.69194	0.685562	0.689753	0.690642	0.700109	0.700329	0.690587	0.686273	0.678736	0.688232	0.705959	0.751737	0.801143	0.842951	0.876616	0.894692	0.900288	0.872287	0.876074	0.874935	0.900345	0.898368	0.916367	0.901826	0.88011	0.858236	0.870582	0.870869	0.856495	0.843503
		90	1.69265	1.72625	1.71929	1.69606	1.6811	1.70848	1.65629	1.62363	1.62508	1.63288	1.62886	1.69095	1.74995	1.82096	1.91211	1.73071	1.52149	1.35279	1.14014	NaN	0.904993	0.91654	0.922156	0.882263	0.851628	0.822832	0.799525	0.784068	0.781923	0.793179	0.814398	0.851974	0.890758	0.927544	0.960328	0.988883	1.01963	1.06807	1.07301	1.07168	1.0603	1.0388	0.999273	0.994923	0.984416	0.985055	0.986374
		91	0.961935	0.974264	0.969797	0.930367	0.87756	0.811893	0.745116	0.691034	0.653211	0.626552	0.610887	0.60793	0.61105	0.620962	0.634954	0.649815	0.656093	0.661189	0.665366	0.671073	0.676787	0.693394	0.712474	0.733935	0.754231	0.780988	0.805399	0.828172	0.854684	0.878981	0.893564	0.903972	0.921938	0.93897	0.954281	0.970344	0.979719	0.975734	0.971308	0.96436	0.959904	0.967891	0.978805	0.982405	0.990306	0.997934	0.995969
		92	1.01864	0.77845	0.795867	0.805157	0.801218	0.785947	0.71567	0.67046	0.61844	0.585128	0.578432	0.578946	0.58113	0.596508	0.606167	0.614593	0.62584	0.647344	0.662101	0.681855	0.700983	0.720031	0.72986	0.752229	0.775621	0.824943	0.868726	0.919708	0.955182	0.990097	1.00027	1.01884	1.03731	1.05651	1.06678	1.08902	1.10182	1.13051	1.09988	1.09229	1.06297	1.0225	0.946374	0.930528	0.90352	0.885826	0.874457
		93	1.37831	1.4607	1.55353	1.42539	1.31635	1.12969	0.97985	0.805909	0.81398	0.772198	0.745433	0.68219	0.618831	0.578644	0.557093	0.560489	0.563977	0.565568	0.571735	0.576146	0.583379	0.606451	0.63662	0.668183	0.703329	0.735235	0.766661	0.803923	0.851827	0.897339	0.936744	0.962853	0.989053	1.01716	1.05738	1.11571	1.16245	1.19945	1.153	1.11453	1.03476	0.952889	0.899036	0.810675	NaN	NaN	NaN
		94	0.357063	0.360103	0.376006	0.407655	0.43105	0.457077	0.473673	0.484368	0.471328	0.461485	0.440838	0.41934	0.401566	0.405908	0.401473	0.398177	0.397527	0.417005	0.437882	0.45913	0.481578	0.504823	0.510444	0.509282	0.50567	0.511919	0.540315	0.571092	0.597095	0.627706	0.652599	0.657688	0.673894	0.705274	0.736548	0.783358	0.848211	0.916688	0.963816	1.01428	1.04152	1.02556	0.986879	0.964282	0.934388	0.906407	0.896772
		95	1.64562	1.65603	1.6794	1.68964	1.72058	1.73423	1.723	1.70238	1.68428	1.64677	1.61922	1.46436	1.2978	1.12799	0.967526	0.816088	0.832351	0.873266	0.890537	0.89646	0.869212	0.805342	0.742452	0.692966	0.682666	0.684835	0.689508	0.693149	0.706519	0.705361	0.714635	0.734271	0.753667	0.763763	0.776033	0.791507	0.81024	0.834056	0.851988	0.870267	0.851234	0.832311	0.80825	0.811167	0.810589	0.82707	0.83939
		96	1.421	1.47852	1.4749	1.48377	1.48301	1.48765	1.48417	1.50511	1.49725	1.46221	1.43432	1.40673	1.37765	1.35465	1.38738	1.24353	1.08148	0.925479	0.783968	0.652543	0.675195	0.699609	0.715174	0.704652	0.653727	0.5958	0.558907	0.538927	0.539039	0.548545	0.583295	0.624549	0.677586	0.717656	0.762082	0.809976	0.856549	0.898752	0.909187	0.938455	0.945375	0.94394	0.937221	0.967092	0.959298	0.962439	0.963793
		97	0.538283	0.522039	0.510589	0.510166	0.503583	0.503006	0.502437	0.506745	0.505886	0.502948	0.506328	0.512522	0.516332	0.52651	0.542364	0.542868	0.545277	0.553036	0.560316	0.566207	0.583048	0.600204	0.618231	0.638397	0.660966	0.68357	0.718011	0.742217	0.771291	0.799038	0.828507	0.841006	0.862294	0.867966	0.877145	0.870775	0.872901	0.894127	0.898192	0.914989	0.931276	0.935933	0.907188	0.89896	0.860911	0.82564	0.789213
		98	1.59598	1.66393	1.75236	1.80379	1.78435	1.79738	1.80011	1.77729	1.75103	1.56592	1.38438	1.19349	1.00459	0.844547	0.900555	0.945603	0.971456	0.974902	0.944824	0.880534	0.803564	0.750435	0.729521	0.724109	0.728442	0.743495	0.75987	0.771027	0.782696	0.799006	0.812784	0.831404	0.850832	0.875897	0.897609	0.916928	0.923536	0.941567	0.904478	0.883182	0.862547	0.853813	0.814427	0.827087	0.829198	0.832165	0.82841
		99	NaN	NaN	NaN	NaN	NaN	NaN	NaN	NaN	NaN	NaN	0.621779	0.607747	0.60532	0.587922	0.572069	0.593131	0.600104	0.597742	0.615267	0.63378	0.637759	0.651568	0.677733	0.696564	0.712778	0.723877	0.738297	0.781682	0.831176	0.875462	0.925907	0.968683	0.963619	0.966264	0.991507	1.01429	1.0424	1.09455	1.09732	1.07894	1.03792	0.981269	0.915546	0.881186	0.853809	0.864892	0.880101
		100	1.86071	1.83008	1.79066	1.73867	1.67181	1.63124	1.58949	1.54949	1.51602	1.37153	1.23286	1.0866	0.964241	0.864642	0.878645	0.857837	0.837448	0.783769	0.711993	0.658758	0.641111	0.64928	0.684518	0.728296	0.778741	0.801703	0.820451	0.830129	0.836625	0.838032	0.872155	0.916308	0.954352	0.987466	1.02915	1.0533	1.07204	1.10641	1.10666	1.10922	1.0977	1.07429	1.04373	1.04522	1.02418	1.01865	1.00591
		101	1.63559	1.69274	1.76598	1.82798	1.85138	1.83792	1.81308	1.74704	1.66174	1.61078	1.41132	1.23631	1.03266	0.903358	0.751914	0.785244	0.789317	0.806635	0.769203	0.729013	0.676837	0.655915	0.663102	0.686409	0.708344	0.743614	0.766991	0.80283	0.832251	0.869885	0.912566	0.970716	1.01975	1.06327	1.10081	1.12856	1.15101	1.18147	1.17623	1.19713	1.20047	1.19198	1.16812	1.16615	1.13498	1.10484	1.08112
		102	0.598775	0.587254	0.573651	0.563843	0.561925	0.556373	0.546585	0.547096	0.54907	0.53094	0.504979	0.477745	0.440912	0.423615	0.402622	0.405859	0.426896	0.461009	0.492876	0.535234	0.567544	0.586596	0.592548	0.588344	0.59343	0.598882	0.610767	0.624245	0.642399	0.663119	0.684064	0.70521	0.728217	0.74934	0.770667	0.787418	0.803857	0.827214	0.841932	0.854812	0.886019	0.899211	0.900677	0.894203	0.886146	0.856167	0.84158
		103	NaN	NaN	NaN	0.885353	0.896365	0.924817	0.934495	0.928328	0.912059	0.871766	0.81103	0.759567	0.713473	0.676324	0.651044	0.627353	0.610365	0.597712	0.586118	0.578912	0.582803	0.573671	0.569693	0.569422	0.572237	0.575768	0.592373	0.609074	0.632715	0.662356	0.693212	0.72366	0.7576	0.784307	0.806641	0.826981	0.851182	0.861391	0.881115	0.890906	0.906343	0.898018	0.889068	0.870014	0.863807	0.854059	0.85994
		104	NaN	NaN	NaN	NaN	NaN	NaN	0.676098	0.573301	0.586043	0.559082	0.569043	0.564315	0.539932	0.520671	0.519122	0.519254	0.525872	0.542387	0.567001	0.5831	0.605297	0.616819	0.624029	0.63797	0.644171	0.65602	0.673908	0.684632	0.691826	0.716713	0.730836	0.743171	0.776096	0.783728	0.801487	0.853632	0.916839	0.968788	1.02166	1.03371	0.981945	0.922726	0.860326	0.825198	0.801726	0.803765	0.79805
		105	1.41957	1.43308	1.39057	1.3678	1.29274	1.19544	1.21002	1.30873	1.4502	1.37489	1.30596	1.1729	0.98156	0.785131	0.789162	0.744586	0.706516	0.704936	0.710688	0.729214	0.805789	0.889936	0.923555	0.931411	0.945056	0.912754	0.907871	0.960357	1.00884	1.04084	1.0776	1.11768	1.12414	1.13824	1.14108	1.13693	1.11151	1.09875	1.04314	1.02423	1.05014	1.01412	1.15699	NaN	NaN	NaN	NaN
		106	0.69414	0.627651	0.631575	0.637606	0.631202	0.653741	0.65135	0.60957	0.569998	0.549121	0.532309	0.515293	0.507083	0.502816	0.497623	0.487946	0.488236	0.486538	0.479255	0.474838	0.484735	0.498899	0.514763	0.53843	0.564723	0.588015	0.605075	0.620854	0.64032	0.654715	0.67261	0.69335	0.720183	0.741639	0.767966	0.785897	0.803323	0.821342	0.825125	0.821818	0.821631	0.82922	0.841511	0.875318	0.920624	0.966	0.996204
		107	2.26821	2.26724	2.25609	2.24594	2.24245	2.25141	2.2457	2.26791	2.28571	2.30159	2.02259	1.74323	1.45507	1.16841	0.880648	0.882498	0.876262	0.876176	0.884133	0.878268	0.84942	0.816292	0.763393	0.696119	0.651742	0.63526	0.643157	0.661833	0.686275	0.717992	0.74713	0.779122	0.8079	0.84174	0.872169	0.8962	0.918004	0.940338	0.939898	0.940566	0.929008	0.902713	0.875083	0.859387	0.835411	0.822953	0.820489
		108	NaN	NaN	NaN	NaN	0.824488	0.780171	0.772073	0.726789	0.68156	0.62216	0.555798	0.494544	0.464852	0.459506	0.473623	0.496134	0.524709	0.561472	0.601009	0.638117	0.676653	0.720333	0.753668	0.776624	0.804805	0.836391	0.856237	0.875822	0.889543	0.901214	0.900383	0.897947	0.888174	0.879934	0.870286	0.875526	0.892368	0.919975	0.938365	0.94435	0.919541	0.881216	0.837171	0.804436	0.765451	0.740243	0.752853
		109	1.69256	1.77467	1.82677	1.8419	1.84795	1.87298	1.88577	1.90368	1.91875	1.96146	1.76184	1.55364	1.33167	1.10443	0.893872	0.923255	0.93195	0.92329	0.919081	0.866145	0.801574	0.733332	0.667675	0.610031	0.574422	0.548137	0.549531	0.589442	0.621657	0.681433	0.743105	0.804879	0.847951	0.903922	0.948732	0.965139	0.954654	0.945547	0.929064	0.886768	0.873504	0.873757	0.854123	0.831771	0.820939	0.810255	0.808745
		110	0.553559	0.566917	0.55861	0.556473	0.569242	0.573609	0.568736	0.591062	0.605143	0.628217	0.65164	0.669726	0.668396	0.653611	0.630757	0.620908	0.620136	0.628716	0.641765	0.654343	0.654807	0.654255	0.651425	0.648206	0.650584	0.661311	0.674972	0.684684	0.687485	0.692084	0.696433	0.710303	0.730911	0.761137	0.795882	0.83431	0.856198	0.8713	0.864758	0.857456	0.840508	0.826835	0.807574	0.802097	0.793336	0.787296	0.777507
		111	NaN	NaN	NaN	NaN	NaN	NaN	NaN	NaN	NaN	NaN	NaN	NaN	NaN	NaN	NaN	0.900815	0.882127	0.893906	0.884611	0.875225	0.848784	0.798069	0.760512	0.72183	0.689791	0.670257	0.660448	0.651187	0.647793	0.65216	0.670031	0.692612	0.730018	0.77111	0.809222	0.842261	0.869406	0.888594	0.889865	0.89014	0.878364	0.861416	0.841884	0.839721	0.834062	0.830681	0.836476
		112	1.41489	1.27056	1.11883	0.954284	0.789146	0.794533	0.784323	0.77942	0.777317	0.74451	0.699098	0.652912	0.602496	0.552969	0.512413	0.48053	0.459629	0.445738	0.438134	0.435456	0.438124	0.440342	0.446427	0.454285	0.466466	0.475678	0.487656	0.498093	0.510598	0.521432	0.541788	0.563395	0.595158	0.625102	0.661056	0.697702	0.734104	0.777038	0.816337	0.850873	0.863546	0.85884	0.832949	0.813828	0.79316	0.789468	0.801227
		113	NaN	NaN	NaN	NaN	NaN	NaN	NaN	NaN	NaN	NaN	NaN	0.439813	0.490019	0.466425	0.460725	0.421049	0.400976	0.390083	0.393396	0.403571	0.416924	0.429208	0.447056	0.452057	0.450412	0.45945	0.470075	0.479367	0.498002	0.520713	0.543042	0.559634	0.58452	0.616073	0.655584	0.683572	0.720931	0.767468	0.795571	0.814998	0.850632	0.863655	0.841487	0.809543	0.761093	0.722484	0.700058
		114	0.70117	0.748503	0.703952	0.659049	0.627117	0.604518	0.597725	0.600768	0.607676	0.608572	0.608481	0.603437	0.603303	0.606462	0.610945	0.620062	0.631124	0.644255	0.653797	0.668511	0.681429	0.693185	0.708967	0.729307	0.746045	0.763499	0.790183	0.814818	0.842384	0.873059	0.90753	0.937973	0.967948	0.999362	1.03124	1.07027	1.10819	1.16003	1.18305	1.19121	1.17553	1.15013	1.10069	1.06798	1.03901	1.0188	1.0044
		115	1.00766	1.02373	1.05674	1.09672	1.1445	1.17265	1.21354	1.23778	1.15405	1.05068	0.937915	0.775601	0.646891	0.664965	0.683677	0.698622	0.736477	0.746025	0.701311	0.658485	0.63128	0.616351	0.606224	0.61147	0.62058	0.623819	0.63862	0.656404	0.674745	0.69175	0.712554	0.729087	0.747043	0.767857	0.79425	0.828466	0.86095	0.890255	0.902042	0.911287	0.904705	0.886142	0.866831	0.858145	0.844604	0.839654	0.839884
		116	0.548324	0.540693	0.537583	0.546902	0.56403	0.579713	0.58983	0.599539	0.624214	0.641352	0.666162	0.687543	0.704971	0.721086	0.745288	0.761118	0.776855	0.788542	0.800999	0.80728	0.821792	0.834359	0.854327	0.866094	0.878105	0.885398	0.897171	0.914796	0.926081	0.941008	0.971857	0.99883	1.03772	1.09292	1.14238	1.16688	1.19253	1.20684	1.15976	1.12052	1.09689	1.06597	1.02171	1.02487	1.01275	0.995584	0.978924
		117	0.746941	0.769667	0.777791	0.758679	0.696496	0.635828	0.595084	0.565434	0.547409	0.543884	0.550772	0.553437	0.56285	0.577174	0.591261	0.60315	0.617326	0.628851	0.644687	0.655837	0.668594	0.678756	0.683676	0.681244	0.679798	0.679351	0.679286	0.688776	0.699334	0.706293	0.716349	0.726035	0.733406	0.737282	0.758497	0.775517	0.794917	0.821811	0.838698	0.831819	0.829433	0.835276	0.841417	0.869924	0.901097	0.918639	0.925071
		118	1.62505	1.62124	1.46488	1.30829	1.12453	0.955496	0.753015	0.707918	0.709069	0.717892	0.728779	0.759178	0.786835	0.770565	0.757516	0.765888	0.767549	0.779602	0.800498	0.835583	0.86222	0.899329	0.940063	0.991056	1.05427	1.123	1.16921	1.22218	1.25514	1.27755	1.30094	1.35304	1.37571	1.42221	1.45803	1.50191	1.53705	1.59008	1.48201	1.47536	1.45123	1.39588	1.30849	1.33836	1.27702	1.21569	1.16737
		119	1.69852	1.68872	1.68669	1.68391	1.71093	1.69591	1.69962	1.72646	1.71384	1.67612	1.72527	1.75495	1.60895	1.42737	1.25403	1.08864	0.919572	0.872567	NaN	NaN	NaN	NaN	0.899617	0.934491	0.929601	0.949443	0.970319	1.00104	1.03493	1.06861	1.1	1.14223	1.17093	1.1912	1.2209	1.25574	1.28115	1.31142	1.29362	1.27064	1.22967	1.17032	1.10864	1.09307	1.06789	1.05198	1.04359
		120	NaN	NaN	NaN	NaN	NaN	NaN	NaN	NaN	NaN	0.880798	0.865309	0.862369	0.870354	0.879069	0.871098	0.853203	0.824385	0.785244	0.750952	0.732468	0.725427	0.725005	0.732464	0.751476	0.78476	0.820713	0.871174	0.91586	0.954461	1.00505	1.06269	1.11612	1.17706	1.2256	1.25269	1.27228	1.2858	1.29484	1.27385	1.27013	1.24564	1.20328	1.14568	1.12023	1.06729	1.03877	1.02437
		121	1.58548	1.58787	1.60577	1.61548	1.61509	1.63003	1.64392	1.64793	1.65327	1.66078	1.65401	1.63157	1.59694	1.40822	1.22108	0.9778	0.817949	0.67561	0.696926	0.694839	0.765426	0.758602	0.735723	0.725656	0.741859	0.751774	0.764603	0.782106	0.787053	0.799193	0.821105	0.857955	0.8991	0.937621	0.95975	0.983177	1.01371	1.03381	0.984879	0.9531	0.929106	0.882466	0.836017	0.87477	0.901461	0.914225	0.929259
		122	0.512278	0.537463	0.553701	0.565435	0.582835	0.605916	0.620973	0.632245	0.636418	0.638666	0.640962	0.647979	0.667743	0.687388	0.711001	0.730522	0.749561	0.76114	0.786765	0.812081	0.842176	0.876113	0.914676	0.952167	0.993184	1.03601	1.08087	1.12767	1.16295	1.19237	1.22406	1.24345	1.25366	1.27604	1.30861	1.3304	1.35663	1.38779	1.38657	1.38468	1.35868	1.31405	1.25695	1.20752	1.14231	1.09299	1.05472
		123	0.888508	0.759959	0.73045	0.729361	0.738217	0.780758	0.802546	0.827159	0.830042	0.816158	0.763644	0.733756	0.699775	0.669398	0.648318	0.634598	0.613892	0.601134	0.604892	0.61176	0.620558	0.639701	0.659699	0.678759	0.699113	0.719412	0.746814	0.778963	0.815466	0.848032	0.891478	0.942268	0.991777	1.0424	1.09122	1.12756	1.1381	1.14229	1.11779	1.12377	1.11588	1.09536	1.07656	1.07312	1.03651	1.01432	1.02054
		124	1.71628	1.69015	1.68216	1.69882	1.73667	1.83855	1.65922	1.45498	1.27006	1.06081	0.819545	0.857829	0.871753	0.85331	0.841276	0.815859	0.791225	0.768828	0.757317	0.750661	0.74209	0.733864	0.739603	0.732975	0.76342	0.80203	0.851461	0.898892	0.951068	0.976373	1.00858	1.04766	1.09834	1.13879	1.16385	1.16774	1.1369	1.14043	1.15676	1.15067	1.14059	1.15475	1.13196	1.09287	1.08494	1.08335	1.09089
		125	1.41957	1.43308	1.39057	1.3678	1.29274	1.19544	1.21002	1.30873	1.4502	1.37489	1.30596	1.1729	0.996167	0.845008	0.825394	0.799504	NaN	NaN	0.78967	0.768998	0.718894	0.752516	NaN	NaN	0.769278	0.793203	0.833084	0.868123	0.901051	0.945714	0.973139	0.993475	1.02321	1.05685	1.07841	1.14255	1.22355	1.27196	1.25506	1.26256	1.19027	1.18885	NaN	NaN	NaN	NaN	NaN
		126	1.65923	1.66805	1.68078	1.68879	1.69543	1.72813	1.75471	1.77934	1.80226	1.62777	1.44071	1.25436	1.09438	0.918936	NaN	0.917425	NaN	0.899976	0.872872	0.821933	0.787401	0.770036	0.767187	0.776089	0.782552	0.796796	0.814337	0.83481	0.854337	0.886082	0.921028	0.947589	0.972352	0.99859	1.01768	1.02865	1.05095	1.07899	1.07652	1.08767	1.08922	1.07363	1.0442	1.04349	1.02535	1.01011	1.00443
		127	1.58107	1.54277	1.56967	1.57903	1.51781	1.45333	1.45216	1.32085	1.17617	1.0012	0.843723	0.685568	0.666686	0.658436	0.648303	0.628357	0.630407	0.619409	0.588143	0.560787	0.542199	0.517987	0.511781	0.509393	0.52125	0.564457	0.590627	0.622242	0.671658	0.732437	0.76409	0.81493	0.849478	0.855075	0.847498	0.875307	0.938749	1.04755	1.10878	1.15033	1.16183	1.11884	1.01098	0.958327	0.931135	0.896811	0.862727
		128	1.83679	1.83521	1.82798	1.82545	1.81376	1.81267	1.76892	1.74954	1.78157	1.62823	1.43924	1.30167	1.146	0.928336	0.923251	0.946646	0.949607	0.935922	0.903401	0.84706	0.784167	0.719372	0.667722	0.645262	0.638837	0.653166	0.686426	0.735723	0.78629	0.849079	0.91215	0.985419	1.04934	1.11497	1.16397	1.22051	1.25674	1.29176	1.30274	1.29646	1.24905	1.19481	1.12708	1.06943	1.02108	0.997512	0.970904
		129	0.590174	0.596075	0.607326	0.616765	0.619438	0.613939	0.60468	0.589787	0.566257	0.543517	0.527359	0.52779	0.530748	0.547957	0.579668	0.614422	0.640987	0.667046	0.68456	0.686894	0.685767	0.679985	0.681623	0.690121	0.710884	0.729875	0.753795	0.76867	0.783679	0.791319	0.801065	0.812476	0.828705	0.846925	0.875374	0.91334	0.959085	1.01851	1.03241	1.06084	1.0696	1.05944	1.02638	1.02623	0.998602	0.974105	0.958564
		130	NaN	NaN	NaN	NaN	NaN	NaN	NaN	NaN	NaN	NaN	NaN	NaN	NaN	NaN	0.61704	0.809411	0.846185	0.873349	0.842377	0.798076	0.746995	0.721649	0.731823	0.757173	0.787711	0.827436	0.870102	0.905306	0.946107	0.981045	0.968885	0.939967	0.932113	0.886508	0.851903	0.85333	0.858025	0.846649	0.879182	0.897395	0.907278	0.915398	0.916294	0.902973	0.887074	0.882791	0.876376
		131	0.498633	0.471673	0.458664	0.437232	0.42419	0.412854	0.406161	0.39587	0.389973	0.384311	0.38626	0.388631	0.396834	0.407586	0.421216	0.435615	0.450394	0.474066	0.503951	0.540718	0.586483	0.632358	0.672299	0.713381	0.758272	0.79583	0.834522	0.882756	0.927919	0.967604	1.01308	1.04775	1.082	1.10009	1.11663	1.11645	1.12629	1.14419	1.12287	1.09949	1.06174	1.00549	0.925673	0.900046	0.875548	0.874231	0.873612
		132	0.552136	0.545753	0.531899	0.516343	0.502174	0.48991	0.48394	0.479131	0.476942	0.475848	0.477621	0.481496	0.488554	0.498753	0.508524	0.51728	0.526194	0.533691	0.53312	0.544859	0.556127	0.569534	0.584059	0.606137	0.613655	0.62528	0.636803	0.649543	0.666348	0.692899	0.714649	0.73477	0.760878	0.780153	0.799333	0.825918	0.871646	0.906133	0.914875	0.930705	0.927719	0.906738	0.86992	0.858977	0.835441	0.821883	0.806801
		133	NaN	NaN	NaN	NaN	1.17708	1.30039	1.37485	1.42936	1.42068	1.43058	1.39826	1.2003	1.02992	0.834391	0.720515	0.634412	0.686669	0.718689	0.794563	0.772658	0.734579	0.705638	0.695515	0.703465	0.71241	0.747222	0.801932	0.864074	0.906011	0.960726	0.990345	1.01554	1.00914	0.994718	0.992046	1.0231	1.03626	1.05745	1.0543	1.03983	0.980447	0.931635	0.886578	0.879678	0.876808	0.88687	0.895221
		134	0.846087	0.837563	0.824512	0.805682	0.766038	0.725166	0.679688	0.65086	0.636635	0.633461	0.639899	0.65087	0.66918	0.686633	0.703411	0.715772	0.725585	0.740443	0.751262	0.760576	0.775306	0.787199	0.794787	0.807839	0.814891	0.820468	0.825469	0.825151	0.823983	0.827933	0.832669	0.842396	0.856979	0.871057	0.882208	0.897272	0.913665	0.928686	0.902897	0.892844	0.890428	0.899984	0.906685	0.947294	0.972141	0.977531	0.969166
		135	1.4463	1.45628	1.4921	1.53268	1.56846	1.58386	1.6031	1.61845	1.45047	1.29296	1.12728	0.956369	0.78725	0.786827	0.796472	0.812189	0.819875	0.817348	0.807707	0.784175	0.752915	0.723762	0.706277	0.694508	0.695556	0.70627	0.732027	0.770333	0.810861	0.849247	0.885801	0.919351	0.950911	0.986368	1.01965	1.05011	1.07571	1.09131	1.10029	1.10844	1.10487	1.08802	1.07284	1.05885	1.04359	1.04014	1.04435
		136	1.42924	1.41822	1.39593	1.35521	1.37556	1.18657	1.02211	0.86493	0.696392	0.49936	0.524472	0.582297	0.642607	0.711301	0.755754	0.73196	0.680471	0.636024	0.616648	0.621341	0.643271	0.66322	0.688776	0.714816	0.745481	0.781656	0.817697	0.851109	0.87721	0.903958	0.929095	0.95921	0.973112	0.994317	1.00601	1.01538	1.03582	1.07642	1.06032	1.05544	1.02221	0.971218	0.907961	0.892507	0.857906	0.847963	0.846942
		137	0.603409	0.613821	0.621186	0.629951	0.639584	0.645102	0.649842	0.654898	0.661064	0.667692	0.682081	0.696197	0.714089	0.728874	0.742215	0.752037	0.762385	0.773744	0.79074	0.8125	0.832583	0.85745	0.881886	0.90615	0.935663	0.961374	0.991571	1.02365	1.05783	1.08734	1.11722	1.13748	1.15261	1.16605	1.18393	1.19949	1.21462	1.22276	1.19465	1.13877	1.0865	1.04203	1.00689	0.997632	1.01044	1.02645	1.02495
		138	1.46246	1.44062	1.45518	1.47064	1.48217	1.5157	1.57482	1.38546	1.22743	1.04644	0.892073	0.742222	0.801169	0.830723	0.869444	0.857503	0.817612	0.783298	0.736803	0.711766	0.688916	0.681039	0.687382	0.703391	0.720891	0.747408	0.769557	0.799385	0.820721	0.847265	0.878648	0.910891	0.942798	0.98441	1.00664	1.00501	1.01051	1.0104	0.970158	0.952637	0.943221	0.900649	0.856466	0.842621	0.814903	0.79076	0.781042
		139	NaN	NaN	NaN	NaN	NaN	NaN	NaN	NaN	NaN	NaN	NaN	NaN	NaN	0.635835	0.771505	0.813543	0.869467	0.876867	0.867668	0.853695	0.833028	0.799183	0.770232	0.764927	0.774417	0.794393	0.837688	0.893036	0.945344	0.984407	1.01388	1.02596	1.04786	1.06092	1.07949	1.10203	1.1313	1.16372	1.16932	1.16166	1.1352	1.10811	1.05216	1.03184	1.0099	0.994237	0.982502
		140	1.70875	1.68731	1.68195	1.64651	1.66707	1.62786	1.63744	1.67321	1.72083	1.72588	1.78727	1.83185	1.84505	1.87165	1.66002	1.4344	1.17846	0.920628	0.710143	0.741171	0.761861	0.796487	0.830546	0.797163	0.755378	0.729292	0.725918	0.732352	0.750031	0.779571	0.808699	0.836321	0.864662	0.890471	0.910154	0.922288	0.938756	0.949381	0.923121	0.896119	0.850878	0.787869	0.716614	0.698065	0.681138	0.68473	0.694441
		141	0.58583	0.581377	0.576349	0.572622	0.570799	0.561455	0.5526	0.550523	0.547132	0.551222	0.558562	0.570948	0.583758	0.59483	0.59933	0.603579	0.604202	0.60792	0.612124	0.620419	0.63008	0.639171	0.650511	0.657165	0.667446	0.673756	0.690726	0.702933	0.72692	0.753827	0.782886	0.812609	0.846802	0.874709	0.904562	0.938675	0.960228	0.984445	1.00231	1.00982	0.994931	0.973672	0.9503	0.938871	0.92141	0.910236	0.901898
		142	1.6219	1.65796	1.66969	1.67059	1.68283	1.65689	1.61818	1.64365	1.48565	1.33971	1.15027	0.926709	0.711255	0.734728	0.738106	0.742774	0.75836	0.743601	0.701616	0.678145	0.67934	0.694228	0.709551	0.728754	0.749958	0.735502	0.709291	0.71872	0.738118	0.754599	0.803633	0.870442	0.904318	0.923672	0.949338	0.986035	1.00715	1.04798	1.01951	1.00373	0.954496	0.909724	0.844572	0.844676	0.823316	0.821623	0.823517
		143	1.50156	1.51318	1.53325	1.54338	1.55432	1.54626	1.5771	1.59223	1.62056	1.64488	1.54985	1.36645	1.16281	0.973963	0.780526	0.750864	0.781954	0.832669	0.856896	0.876516	0.842996	0.815444	0.800213	0.793639	0.786956	0.780883	0.780685	0.781596	0.78236	0.796003	0.820125	0.849117	0.893112	0.951452	0.994969	1.00727	1.0356	1.03564	1.00368	0.982431	0.990012	0.963295	0.943593	0.934246	0.921851	0.900131	0.890491
		144	1.59554	1.58597	1.54774	1.47595	1.33623	1.16863	0.998637	0.789547	0.704944	0.697956	0.693299	0.701861	0.738184	0.70353	0.666791	0.643854	0.632391	0.632317	0.636842	0.651804	0.658308	0.67552	0.70686	0.736824	0.749171	0.754554	0.749957	0.744075	0.751674	0.781513	0.809125	0.83605	0.888852	0.935037	0.972814	1.02562	1.09027	1.1535	1.14929	1.16564	1.14941	1.11843	1.05288	1.05759	1.05012	1.06306	1.07985
		145	0.831713	0.831278	0.800012	0.770261	0.73827	0.715629	0.707085	0.717467	0.734789	0.753613	0.773856	0.790223	0.792191	0.796927	0.816831	0.839875	0.863968	0.886573	0.912299	0.937388	0.971288	1.0077	1.0472	1.07336	1.1014	1.12422	1.15672	1.20303	1.2613	1.31724	1.36952	1.40976	1.42475	1.40969	1.41617	1.41923	1.42619	1.43035	1.42127	1.36646	1.31169	1.24404	1.18326	1.16821	1.16685	1.15889	1.17618
		146	0.410224	0.400546	0.39601	0.4085	0.434825	0.467849	0.505861	0.527317	0.533365	0.531896	0.540171	0.541023	0.552721	0.55225	0.567795	0.563892	0.575592	0.566768	0.614769	0.623885	0.638293	0.652715	0.700847	0.715665	0.75755	0.79934	0.840795	0.889414	0.948749	1.01043	1.07447	1.13243	1.15202	1.15709	1.15681	1.14697	1.13986	1.15471	1.15698	1.12874	1.09909	1.06227	1.01946	0.984274	0.980389	0.968552	0.946757
		147	1.49378	1.50254	1.51546	1.39283	1.274	1.10687	0.907263	0.728958	0.708462	0.672205	0.716671	0.761136	0.793836	0.816821	0.846581	0.823247	0.804021	0.789771	0.773758	0.750617	0.735831	0.729611	0.727708	0.736175	0.75458	0.77695	0.806692	0.838201	0.871359	0.897061	0.925597	0.96297	1.00156	1.04045	1.08018	1.11698	1.13442	1.14371	1.11859	1.10118	1.08356	1.06252	1.04127	1.03739	1.02522	1.00688	0.985319
		148	NaN	NaN	NaN	NaN	NaN	NaN	NaN	NaN	NaN	NaN	NaN	NaN	NaN	0.635835	0.771505	0.829077	0.888453	NaN	0.898005	0.891968	0.872422	0.838497	0.804258	0.785818	0.776395	0.787858	0.7935	0.809648	0.823391	0.846551	0.870049	0.901959	0.935265	0.975356	1.01332	1.04267	1.07863	1.11511	1.11089	1.09997	1.07532	1.03242	0.977347	0.957277	0.931858	0.912196	0.896973
		149	1.49593	1.36339	1.2365	1.03461	0.806944	0.819475	0.819348	0.804858	0.802319	0.765168	0.724481	0.67756	0.651095	0.635083	0.629615	0.630907	0.628639	0.625045	0.630283	0.638048	0.650093	0.668063	0.689644	0.702881	0.719498	0.730771	0.745412	0.763157	0.782394	0.796708	0.819157	0.832436	0.850027	0.87389	0.907385	0.931689	0.971778	1.01247	0.999712	0.987993	0.970405	0.937795	0.888388	0.880028	0.87085	0.873944	0.88989
		150	1.51618	1.48919	1.49367	1.5205	1.56759	1.55948	1.58641	1.62006	1.61737	1.5793	1.58057	1.38853	1.18585	1.01173	0.887431	0.766107	0.821011	0.871301	0.905651	0.878075	0.841151	0.808743	0.782376	0.768723	0.774276	0.772708	0.779677	0.793227	0.806512	0.82505	0.851785	0.884372	0.922752	0.958683	0.984383	0.993848	1.00002	0.994794	0.963215	0.938333	0.919692	0.891777	0.873861	0.883457	0.885498	0.886726	0.893285
		151	NaN	0.504162	0.388559	0.384973	0.369856	0.395259	0.417516	0.441643	0.467725	0.484945	0.500784	0.513784	0.531611	0.525102	0.528213	0.530307	0.544129	0.553468	0.578161	0.596751	0.633795	0.660654	0.687766	0.717635	0.770209	0.798046	0.840354	0.890744	0.917419	0.919725	0.931857	0.924638	0.904807	0.903615	0.903837	0.914243	0.937499	0.978089	1.00985	1.03887	1.03758	1.01229	0.964003	0.916484	0.864455	0.822771	0.790339
		152	1.63559	1.69274	1.76598	1.82798	1.85138	1.83792	1.81308	1.74704	1.66174	1.61078	1.41132	1.23631	1.03266	0.862095	0.664329	0.671774	0.66849	0.681435	0.674772	0.66564	0.624344	0.586805	0.573133	0.568948	0.572326	0.576304	0.583637	0.595244	0.619185	0.647958	0.680479	0.7119	0.742358	0.76571	0.782913	0.805386	0.825379	0.843916	0.833266	0.822085	0.809653	0.792971	0.771461	0.759664	0.748578	0.737242	0.723046
		153	1.6219	1.65796	1.66969	1.67059	1.68283	1.65689	1.61818	1.64365	1.48565	1.33971	1.15027	0.987359	0.769221	0.756499	NaN	NaN	NaN	NaN	NaN	0.737282	0.737803	0.699509	0.700999	0.713693	NaN	NaN	NaN	0.730236	0.750505	NaN	NaN	NaN	0.777531	0.804745	0.825065	0.847763	0.870624	0.887674	0.875183	0.88315	0.86908	0.852642	0.841745	0.853246	0.842491	0.8495	0.856594
		154	0.704885	0.671439	0.641932	0.622135	0.596923	0.588692	0.572736	NaN	NaN	NaN	NaN	NaN	0.567389	0.560243	0.566824	0.556318	0.556784	0.547995	0.546372	0.541148	0.553392	0.568414	0.579213	0.595498	0.613455	0.626084	0.633994	0.64806	0.655501	0.668064	0.681754	0.708427	0.73951	0.773244	0.816972	0.853662	0.894965	0.919571	0.942425	0.954465	0.955925	0.925148	0.895957	0.860882	0.817867	0.790775	0.773495
		155	1.36865	1.23449	1.06378	0.860227	0.707895	0.694419	0.66764	0.671247	0.709308	0.684053	0.650689	0.626864	0.604617	0.613897	0.625482	0.635787	0.656806	0.690822	0.72	0.74709	0.783689	0.807712	0.830224	0.838863	0.864453	0.882578	0.910081	0.930633	0.968847	0.996128	1.0379	1.07701	1.12871	1.17443	1.21803	1.26113	1.29288	1.30955	1.25575	1.23562	1.16091	1.10044	1.06611	1.09441	1.08081	1.099	1.09262
		156	1.51825	1.52717	1.57201	1.59848	1.62453	1.62785	1.6558	1.6282	1.59404	1.57758	1.58854	1.58319	1.59547	1.55566	1.40552	1.23713	1.06999	0.921618	0.82275	0.826604	0.822734	0.804303	0.766176	0.729398	0.69151	0.660372	0.630173	0.618254	0.5999	0.595276	0.598555	0.619385	0.647543	0.687046	0.721565	0.750154	0.779536	0.798995	0.81368	0.812727	0.803204	0.788304	0.771854	0.751961	0.745549	0.741173	0.743154
		157	0.71717	0.69383	0.686604	0.666873	0.62043	0.570569	0.519722	0.482609	0.447668	0.428739	0.421431	0.423122	0.430318	0.427575	0.435342	0.443289	0.461915	0.473582	0.484615	0.485855	0.499241	0.507304	0.514683	0.532086	0.543984	0.538859	0.542989	0.549744	0.564374	0.578501	0.599325	0.609821	0.621189	0.629786	0.65131	0.682248	0.714449	0.75431	0.789833	0.805275	0.800934	0.784536	0.748747	0.709874	0.677141	0.654173	0.639073
		158	NaN	NaN	NaN	NaN	NaN	NaN	NaN	NaN	NaN	NaN	NaN	NaN	0.877013	0.879562	0.860402	0.849734	0.862169	0.866589	0.852539	0.839502	0.805697	0.745031	0.693291	0.661865	0.650923	0.658065	0.672167	0.687255	0.702527	0.725307	0.749944	0.776303	0.803344	0.845442	0.883745	0.923061	0.950761	0.985578	0.976462	0.964262	0.943564	0.921887	0.889144	0.888301	0.880994	0.873506	0.871042
		159	1.1618	0.96148	0.782739	0.580699	0.531668	0.467442	0.475294	0.486642	0.528816	0.540354	0.559397	0.555491	0.538051	0.521885	0.517444	0.538345	0.58195	0.632028	0.679963	0.716458	0.727125	0.706385	0.703317	0.687658	0.700414	0.738585	0.801476	0.843377	0.911678	0.97242	1.01311	1.03899	1.07738	1.1069	1.10807	1.10983	1.10639	1.12703	1.07716	1.04094	1.00518	0.944477	0.862255	0.843866	0.827056	0.817523	0.816965
		160	1.55128	0.988459	0.877001	0.694094	0.727862	0.719236	0.743531	0.760145	0.773911	0.763937	0.73243	0.687353	0.653731	0.62445	0.608444	0.587018	0.578571	0.573746	0.578895	0.585844	0.608964	0.636139	0.663951	0.687791	0.701368	0.706381	0.702132	0.706626	0.710336	0.718439	0.73277	0.750262	0.768244	0.799727	0.831369	0.861656	0.886296	0.920144	0.920787	0.927053	0.914791	0.898463	0.872394	0.871388	0.859168	0.861461	0.860147
		161	1.83679	1.83521	1.82798	1.82545	1.81376	1.81267	1.76892	1.74954	1.78157	1.62823	1.43924	1.30167	1.146	0.928336	0.926894	0.952064	0.951221	0.937416	0.911495	0.85429	0.800419	0.754649	0.722617	0.701228	0.696051	0.707747	0.73284	0.764076	0.800949	0.839716	0.877431	0.927688	0.980719	1.03746	1.09719	1.15177	1.18559	1.21759	1.21254	1.19438	1.14615	1.08782	1.02387	0.992295	0.961436	0.959176	0.962762
		162	1.58071	1.5493	1.51624	1.48082	1.43962	1.42716	1.41424	1.44423	1.42607	1.29777	1.1592	1.0103	0.827373	0.730075	0.778301	0.806731	0.844679	0.861664	0.835098	0.776028	0.7271	0.695012	0.681937	0.685847	0.705323	0.739961	0.773538	0.811139	0.853661	0.901611	0.950503	0.9925	1.03659	1.05786	1.07177	1.07426	1.07396	1.08268	1.08037	1.05248	1.01368	0.982479	0.930722	0.893079	0.877387	0.872345	0.858354
		163	0.52479	0.521126	0.522972	0.528487	0.541964	0.557028	0.572049	0.577856	0.579575	0.58656	0.597727	0.602957	0.620903	0.656444	0.684249	0.71185	0.74798	0.763306	0.779634	0.790873	0.80774	0.825668	0.859543	0.869084	0.88468	0.899561	0.908785	0.917232	0.93114	0.947106	0.958188	0.977837	0.991273	0.992449	0.960992	0.909439	0.855964	0.847027	0.943504	1.09192	1.22985	1.30593	1.33808	1.26515	1.12582	0.986283	0.910411
		164	NaN	NaN	0.848387	0.86917	0.838545	0.813978	0.76947	0.730475	0.708659	0.684794	0.67252	0.668886	0.669412	0.661692	0.668902	0.670264	0.677757	0.694163	0.710761	0.722983	0.741577	0.754978	0.763507	0.77549	0.787984	0.796479	0.79925	0.805293	0.816984	0.835027	0.861531	0.890593	0.92419	0.942227	0.969083	0.997303	1.03192	1.0678	1.0553	1.03398	1.00965	0.979906	0.91823	0.904828	0.884829	0.858454	0.833864
		165	0.381823	0.359551	0.345079	0.347074	0.354962	0.366265	0.381	0.400706	0.418831	0.437772	0.452023	0.469087	0.480125	0.480876	0.482407	0.492099	0.500146	0.516954	0.537096	0.552848	0.559706	0.557599	0.55457	0.55522	0.556745	0.566387	0.587271	0.607503	0.62201	0.637304	0.657645	0.669544	0.683292	0.709982	0.73282	0.75183	0.782107	0.817069	0.817457	0.838359	0.859053	0.860771	0.845859	0.864974	0.862085	0.854254	0.858988
		166	1.20548	1.04606	0.860467	0.739549	0.722574	0.713935	0.722014	0.738903	0.71467	0.695424	0.667851	0.652165	0.652157	0.644542	0.641111	0.645041	0.645401	0.637952	0.633443	0.627127	0.629869	0.632727	0.634439	0.639423	0.642666	0.639252	0.637945	0.637784	0.64098	0.648654	0.65473	0.663879	0.677268	0.688937	0.705069	0.724162	0.74814	0.776634	0.78545	0.806825	0.815675	0.825659	0.830488	0.845547	0.828184	0.805511	0.783562
		167	1.78536	1.80477	1.8213	1.82053	1.75988	1.56103	1.3734	1.16721	0.959056	0.851953	0.871707	0.872808	0.870722	0.880074	0.824127	0.784244	0.737413	0.698308	0.664191	0.635807	0.613085	0.609388	0.625588	0.655122	0.699925	0.747436	0.799576	0.842163	0.886793	0.925978	0.964578	1.00773	1.05722	1.08473	1.11603	1.14315	1.17361	1.18524	1.17899	1.16291	1.15228	1.10596	1.06229	1.04155	1.01278	0.96506	0.938145
		168	1.4463	1.45628	1.4921	1.53268	1.56846	1.58386	1.6031	1.61845	1.45047	1.29296	1.12728	0.956369	0.829803	0.86261	0.884804	0.898761	0.89974	0.84966	0.796361	0.755148	0.717831	0.685219	0.66574	0.659229	0.655625	0.65725	0.669495	0.688832	0.716963	0.74668	0.78228	0.824687	0.865674	0.89845	0.92709	0.956103	0.978255	0.998001	1.00367	1.00875	1.00029	0.978175	0.950442	0.926407	0.906621	0.888302	0.880579
		169	0.527209	0.555628	0.597659	0.614667	0.619811	0.619129	0.596408	0.560606	0.580529	0.60652	0.622362	0.651788	0.674884	0.671338	0.673845	0.677554	0.695459	0.724403	0.748603	0.757487	0.779491	0.787162	0.787394	0.790182	0.80755	0.821491	0.832507	0.849099	0.858092	0.875381	0.907264	0.941573	0.965985	1.03209	1.07499	1.10439	1.14702	1.2046	1.20438	1.21755	1.22021	1.19633	1.16015	1.13315	1.10452	1.07869	1.06488
		170	0.740685	0.796075	0.738903	0.687048	0.657317	0.635907	0.612656	0.596402	0.589671	0.586369	0.58611	0.589648	0.59568	0.603741	0.612172	0.625892	0.636312	0.642067	0.645888	0.652015	0.653968	0.662135	0.67423	0.683828	0.694214	0.711237	0.730462	0.749334	0.777599	0.812755	0.8508	0.886453	0.924577	0.952237	0.98432	1.01735	1.0611	1.11158	1.13304	1.13799	1.11982	1.08074	1.02317	0.99897	0.978377	0.96881	0.961665
		171	NaN	NaN	NaN	NaN	NaN	NaN	NaN	NaN	0.934353	0.962505	0.967821	0.960841	0.941092	0.88531	0.840442	0.781883	0.741053	0.706561	0.684555	0.668149	0.658924	0.654312	0.660884	0.673707	0.687155	0.71082	0.735045	0.761498	0.789466	0.823291	0.852532	0.878084	0.899412	0.913176	0.918629	0.931232	0.95611	0.987553	1.01808	1.05516	1.06025	1.04889	1.02566	1.0088	0.983731	0.971238	0.964024
		172	NaN	NaN	NaN	NaN	NaN	NaN	NaN	NaN	0.934353	0.970158	0.959247	0.954385	0.936837	0.880323	0.84096	0.785773	0.743875	0.713675	0.697742	0.685694	0.675447	0.660306	0.654114	0.646513	0.636964	0.634489	0.659161	0.681658	0.716637	0.759703	0.805441	0.834083	0.857966	0.870182	0.878541	0.889831	0.903178	0.915849	0.92069	0.941371	0.944785	0.931063	0.912767	0.908429	0.890646	0.880857	0.876463
		173	1.48338	1.50101	1.51076	1.51275	1.55162	1.58816	1.62584	1.64051	1.70537	1.6148	1.45184	1.29583	1.1433	0.970422	0.889116	0.883373	0.858859	0.840794	0.796006	0.773194	0.751568	0.746201	0.782828	0.817023	0.858625	0.899156	0.934662	0.932552	0.946728	0.963792	0.989863	1.01101	1.03226	1.0466	1.06151	1.07938	1.0949	1.12211	1.12346	1.12136	1.08751	1.05558	1.01103	0.99725	0.978112	0.971347	0.966182
		174	0.45753	0.449033	0.44754	0.448731	0.44399	0.445807	0.445946	0.44656	0.44815	0.454652	0.449643	0.451162	0.457136	0.476718	0.499328	0.538916	0.584555	0.635918	0.679962	0.724128	0.760184	0.787707	0.803014	0.817888	0.826493	0.84228	0.863456	0.890433	0.918381	0.952021	0.982381	1.0072	1.03157	1.05071	1.08565	1.11833	1.16123	1.20483	1.19259	1.18529	1.16907	1.11322	1.04471	1.03725	0.999645	0.974757	0.974818
		175	NaN	NaN	1.81783	1.77202	1.82577	1.85133	1.88097	1.91064	1.93005	1.92684	1.9105	1.9402	1.70934	1.48886	1.25932	1.07861	0.858297	0.883245	0.888116	0.880066	0.841042	0.809675	0.7756	0.763961	0.776383	0.802167	0.834584	0.871967	0.894556	0.928016	0.976923	1.03904	1.09408	1.16435	1.20997	1.22007	1.22519	1.24249	1.22789	1.21272	1.20929	1.17159	1.12162	1.09527	1.06608	1.03747	1.03255
		176	0.368351	0.38282	0.401678	0.418816	0.43369	0.447446	0.45687	0.461767	0.47438	0.489458	0.513534	0.541967	0.57029	0.595556	0.622398	0.64408	0.665907	0.689393	0.711353	0.738073	0.768606	0.798783	0.828783	0.859707	0.888127	0.916836	0.958181	1.01164	1.06862	1.12173	1.1774	1.20644	1.21103	1.21568	1.22146	1.23196	1.25789	1.29929	1.30234	1.30855	1.28857	1.22662	1.14809	1.10293	1.04525	0.994525	0.979579
		177	0.432319	0.430141	0.426753	0.432693	0.443405	0.461941	0.48633	0.515369	0.542688	0.566087	0.58572	0.60081	0.604741	0.600493	0.59093	0.586808	0.594643	0.60363	0.616612	0.633465	0.645325	0.652131	0.668638	0.687484	0.709413	0.732868	0.751049	0.764833	0.78753	0.806319	0.82421	0.856819	0.902036	0.926857	0.972939	1.01531	1.07375	1.10748	1.12092	1.12387	1.1363	1.09246	1.06574	1.07749	1.07549	1.04962	1.04436
		178	1.5766	1.60076	1.62181	1.47355	1.31814	1.15517	0.981431	0.791025	0.779475	0.764557	0.75833	0.729352	0.70379	0.664067	0.613961	0.56436	0.527623	0.50311	0.490628	0.492681	0.504489	0.519699	0.531372	0.541049	0.553059	0.565926	0.580663	0.601293	0.616656	0.635697	0.662848	0.696826	0.728199	0.768244	0.8091	0.845348	0.881173	0.911479	0.931921	0.935414	0.93991	0.918542	0.884535	0.854912	0.837368	0.807887	0.799023
		179	1.67073	1.6988	1.71924	1.72749	1.74541	1.71707	1.71748	1.707	1.67223	1.59812	1.53248	1.33997	1.1329	0.944694	0.792895	0.690451	0.723421	0.765606	0.801468	0.814779	0.783158	0.74252	0.71199	0.676318	0.661723	0.66285	0.6714	0.685113	0.72174	0.744011	0.758424	0.788413	0.824043	0.841766	0.854247	0.884165	0.903188	0.924599	0.931174	0.937828	0.933433	0.920336	0.892161	0.872016	0.864555	0.858436	0.84969
		180	0.790173	0.810511	0.818369	0.817949	0.779521	0.730627	0.679287	0.649874	0.629086	0.612237	0.602244	0.602558	0.605191	0.620477	0.644412	0.671887	0.691493	0.709117	0.723527	0.741677	0.761896	0.798404	0.836599	0.876216	0.909157	0.941673	0.972211	0.990134	1.00026	1.02567	1.04072	1.05865	1.08872	1.14067	1.18193	1.23822	1.28391	1.32291	1.31043	1.29844	1.24693	1.17371	1.0892	1.05437	1.00842	0.993226	0.995576
		181	1.50156	1.51318	1.53325	1.54338	1.55432	1.54626	1.5771	1.59223	1.62056	1.64488	1.54985	1.36645	1.16281	0.957077	0.776092	0.732016	0.759156	0.802715	0.828604	0.822053	0.787004	0.748456	0.72531	0.732918	0.745516	0.771122	0.801246	0.830804	0.84315	0.871451	0.902232	0.938143	0.978213	1.01934	1.03729	1.04399	1.04968	1.04665	1.01764	1.01891	1.00029	0.985471	0.96041	0.957373	0.936423	0.934723	0.937288
		182	0.459543	0.459195	0.457834	0.460278	0.470679	0.481397	0.494151	0.500123	0.50089	0.495795	0.489398	0.482659	0.484569	0.488405	0.485058	0.494319	0.509957	0.530886	0.541268	0.553849	0.559865	0.557193	0.547052	0.542462	0.550979	0.559707	0.572547	0.595884	0.621081	0.647836	0.693096	0.751834	0.820732	0.899816	0.948635	0.969398	0.972767	0.96655	0.935482	0.927906	0.911876	0.89122	0.866868	0.854049	0.832724	0.829998	0.8308
		183	NaN	NaN	NaN	NaN	0.820361	0.71634	0.767588	0.749275	0.741528	0.764298	0.725913	0.684464	0.671872	0.667843	0.668677	0.671472	0.682341	0.680565	0.664727	0.652504	0.643684	0.646035	0.658457	0.681638	0.704138	0.726395	0.741852	0.74531	0.754805	0.772094	0.781142	0.793219	0.817586	0.846778	0.858772	0.88578	0.919606	0.964548	0.968848	0.983645	0.99019	0.977973	0.946629	0.93531	0.918947	0.903219	0.886529
		184	0.713354	0.712577	0.699393	0.690321	0.665906	0.665202	0.671151	0.67627	0.698732	0.730763	0.754205	0.748881	0.758894	0.753541	0.780102	0.789235	0.804849	0.819672	0.844276	0.863658	0.897314	0.924624	0.941099	0.959182	0.968435	0.965709	0.932604	0.92062	0.915279	0.900165	0.887238	0.915803	0.92836	0.935222	0.954234	0.97622	0.99762	1.02088	1.03676	1.04982	1.03246	1.00743	0.975048	0.946338	0.902493	0.882953	0.870346
		185	0.515659	0.503754	0.497117	0.494489	0.499707	0.499596	0.501994	0.501611	0.50479	0.507523	0.518105	0.520015	0.527343	0.531676	0.538638	0.547793	0.565358	0.583509	0.602167	0.625384	0.646436	0.666729	0.687137	0.709411	0.721737	0.739943	0.759328	0.782771	0.800455	0.833861	0.858529	0.890272	0.912025	0.927103	0.932557	0.945651	0.934186	0.935807	0.923792	0.936045	0.929639	0.933148	0.926895	0.941964	0.923646	0.902882	0.864697
		186	2.04908	2.09239	1.89838	1.64691	1.37417	1.06636	0.797959	0.790854	0.811986	0.850953	0.921622	0.952207	0.967237	0.965883	0.955622	0.94642	0.929885	0.888137	0.837107	0.796053	0.758739	0.737605	0.726793	0.740344	0.730105	0.716776	0.726223	0.749471	0.747746	0.768438	0.81063	0.826913	0.848343	0.879172	0.921598	0.939472	0.950896	0.957278	0.963995	0.972643	0.963523	0.952385	0.940892	0.922219	0.885066	0.879788	0.874916
		187	1.54983	1.5471	1.51011	1.48996	1.4793	1.50015	1.53709	1.57556	1.62929	1.69434	1.75707	1.79093	1.61293	1.42416	1.18961	0.973645	0.772525	0.791654	0.791525	0.812544	0.801208	0.794195	0.774718	0.760415	0.748651	0.740305	0.730446	0.728433	0.738996	0.764028	0.795809	0.831652	0.861542	0.880931	0.890607	0.895563	0.900316	0.915222	0.901024	0.89126	0.864003	0.846179	0.828734	0.839009	0.850726	0.889652	0.908683
		188	1.30144	1.28225	1.26265	1.32704	1.36823	1.42528	1.3392	1.21561	1.0811	0.928261	0.804853	0.774962	0.743894	0.699679	0.697093	0.665951	0.666596	0.671607	0.689417	0.700726	0.735827	0.778713	0.835043	0.894542	0.944305	0.992664	1.04372	1.06468	1.08471	1.1054	1.10925	1.11435	1.14869	1.17494	1.20404	1.24011	1.26989	1.29151	1.2871	1.26872	1.22829	1.16367	1.08425	1.02944	0.987394	0.961291	0.952503
		189	0.486955	0.517797	0.548578	0.548766	0.54829	0.545819	0.540293	0.537438	0.530794	0.521962	0.511715	0.511087	0.512699	0.521867	0.531808	0.549146	0.558407	0.570845	0.578777	0.598293	0.620078	0.644575	0.665405	0.692132	0.715429	0.736613	0.759332	0.782667	0.803679	0.821897	0.83666	0.852361	0.869237	0.883798	0.9061	0.925574	0.954571	0.981822	1.0274	1.04771	1.0675	1.06132	1.04654	1.00983	0.982776	0.957734	0.939089
		190	NaN	NaN	NaN	0.821759	0.731855	0.798856	0.79411	0.777338	0.777799	0.711687	0.646127	0.59954	0.571086	0.557859	0.550872	0.552284	0.583225	0.631921	0.673107	0.724726	0.775217	0.801347	0.817212	0.832149	0.844485	0.859151	0.86772	0.884749	0.915917	0.941475	0.958442	0.986978	1.01862	1.0554	1.10577	1.15945	1.2133	1.24622	1.22406	1.22139	1.1934	1.13398	1.07055	1.04768	0.986446	0.945301	0.917846
		191	NaN	NaN	NaN	NaN	NaN	NaN	NaN	NaN	NaN	NaN	NaN	NaN	NaN	NaN	NaN	NaN	NaN	NaN	NaN	0.594286	0.647381	0.716241	0.738428	0.768785	0.733166	0.698899	0.659032	0.652025	0.648999	0.668758	0.698366	0.712866	0.707372	0.719851	0.723626	0.755523	0.80901	0.888178	0.928648	0.977178	0.9846	0.982281	0.97255	0.981291	0.978543	0.973465	0.972921
		192	1.38813	1.37801	1.41609	1.40705	1.41618	1.44974	1.50324	1.48661	1.48036	1.49216	1.49237	1.43398	1.2956	1.14348	0.930536	0.775668	0.688385	0.714022	0.748936	0.805695	0.816763	0.795595	0.778073	0.769811	0.764884	0.767166	0.770934	0.78203	0.792343	0.802599	0.825112	0.838551	0.859708	0.888509	0.920034	0.941503	0.984843	1.02948	1.03779	1.04036	1.03279	0.994378	0.932968	0.911303	0.888023	0.879055	0.888992
		193	NaN	NaN	NaN	NaN	NaN	NaN	NaN	NaN	NaN	0.468986	0.554685	0.596178	0.624913	0.618912	0.600967	0.572028	0.5234	0.490508	0.466096	0.446316	0.428085	0.42323	0.415604	0.413992	0.427059	0.447213	0.473744	0.509272	0.557082	0.604625	0.646091	0.680365	0.736525	0.764312	0.799002	0.838579	0.872888	0.900524	0.862036	0.833939	0.804318	0.774885	0.719766	0.743939	0.749265	0.76191	0.777029
		194	NaN	NaN	NaN	NaN	NaN	NaN	NaN	0.862706	0.865748	0.890655	0.873582	NaN	NaN	0.863917	0.818852	0.769997	0.741467	0.737768	0.747933	0.768157	0.800666	0.842451	0.882099	0.921066	0.95761	0.985705	1.01781	1.05763	1.0838	1.1042	1.1235	1.13445	1.1483	1.1749	1.21398	1.24302	1.27049	1.29771	1.27941	1.25802	1.21811	1.17176	1.10266	1.06835	1.02536	1.00474	0.984012
		195	1.56952	1.59147	1.62951	1.59894	1.63906	1.64734	1.63808	1.63238	1.62643	1.58035	1.52794	1.3371	1.12502	0.96395	0.796569	0.736809	0.736807	0.686023	0.671781	0.678374	0.59524	0.574152	0.587588	0.565426	0.543045	0.530406	0.526412	0.537333	0.560005	0.602535	0.654704	0.71295	0.783042	0.857651	0.931749	1.01729	1.09295	1.14506	1.12664	1.07585	0.997955	0.922949	0.847505	0.843704	0.841023	0.845723	0.842829
		196	NaN	NaN	NaN	0.648985	NaN	0.825607	0.798543	0.810507	0.755704	0.719016	0.701835	0.686289	0.674738	0.68429	0.703666	0.728939	0.760457	0.80401	0.849058	0.88961	0.941362	1.00642	1.0648	1.10043	1.1417	1.1736	1.18784	1.19579	1.21363	1.23556	1.25531	1.28762	1.33238	1.37366	1.40742	1.42769	1.43509	1.4378	1.38046	1.33458	1.26005	1.17419	1.08213	1.04075	0.977785	0.94737	0.930304
		197	0.673767	0.682353	0.686351	0.682758	0.677675	0.67261	0.676554	0.687966	0.70473	0.728221	0.741931	0.745279	0.750735	0.744272	0.712335	0.690317	0.663321	0.663723	0.665654	0.687236	0.703424	0.7382	0.756301	0.777392	0.804167	0.838489	0.865249	0.881261	0.921323	0.954633	0.971779	1.02542	1.09959	1.11625	1.12915	1.1069	1.05807	1.00779	0.943122	0.915555	0.924347	0.921756	0.88446	0.879077	0.834943	0.787716	0.758547
		198	1.64562	1.65603	1.6794	1.68964	1.72058	1.73423	1.723	1.70238	1.68428	1.64677	1.61922	1.46436	1.2978	1.12799	0.967526	0.785901	0.77054	0.778541	0.764512	0.753666	0.766704	0.753488	0.722213	0.694153	0.672132	0.642438	0.615942	0.611027	0.621437	0.637921	0.66314	0.695446	0.71947	0.746011	0.77136	0.788629	0.796455	0.820728	0.831998	0.835707	0.840115	0.818654	0.804474	0.803033	0.809526	0.802681	0.824049
		199	1.36339	1.3455	1.34991	1.36172	1.3779	1.2667	1.16046	1.04812	0.927454	0.802837	0.826296	0.838392	0.850877	0.854285	0.83968	0.799812	0.757491	0.718369	0.693497	0.669143	0.652403	0.645545	0.641807	0.644242	0.66079	0.684698	0.713343	0.741113	0.767024	0.792456	0.818945	0.841533	0.873176	0.912641	0.94601	0.991164	1.03265	1.04567	1.04996	1.03644	1.00551	0.951607	0.924691	0.902076	0.89708	0.876174	0.882881
		200	1.39951	1.39752	1.44301	1.49172	1.55658	1.58734	1.44117	1.23291	1.00576	0.789204	0.613805	0.628496	0.644501	0.672242	0.698054	0.679575	0.641204	0.61087	0.600226	0.601625	0.609522	0.613595	0.62915	0.64663	0.664294	0.692929	0.728965	0.758262	0.782284	0.81106	0.836731	0.865125	0.890483	0.911834	0.93157	0.948573	0.957879	0.966108	0.961457	0.964416	0.949872	0.930514	0.907243	0.897427	0.875194	0.865938	0.85933
[truncated: 115 more columns]

## Sheet: ED Fig. 6g (4hrs)
Extended Data Fig. 6
Panel g
	CDK4/6i, 4hrs HU
		Time since treatment (hrs)	-8	-7.8	-7.6	-7.4	-7.2	-7	-6.8	-6.6	-6.4	-6.2	-6	-5.8	-5.6	-5.4	-5.2	-5	-4.8	-4.6	-4.4	-4.2	-4	-3.8	-3.6	-3.4	-3.2	-3	-2.8	-2.6	-2.4	-2.2	-2	-1.8	-1.6	-1.4	-1.2	-1	-0.8	-0.6	-0.4	-0.2	1.06581e-14	0.2	0.4	0.6	0.8	1	1.2
	Cell #	1	0.525685	0.522164	0.535949	0.559555	0.555938	0.555606	0.544597	0.529729	0.517038	0.537113	0.564502	0.599772	0.631943	0.654574	0.66888	0.681378	0.694947	0.710368	0.725473	0.750655	0.774969	0.796866	0.819541	0.850908	0.874277	0.899304	0.918394	0.950576	1.00135	1.05411	1.10059	1.14343	1.16232	1.15952	1.16142	1.168	1.18772	1.22626	1.2373	1.24413	1.22413	1.17703	1.10874	1.06168	1.00679	0.973918	0.951266
		2	0.5368	0.561926	0.587942	0.604508	0.619973	0.625336	0.637825	0.645707	0.653354	0.662244	0.669477	0.675812	0.680655	0.695292	0.710457	0.737325	0.76011	0.783993	0.799685	0.816783	0.830754	0.846568	0.870926	0.903022	0.934346	0.968147	1.00528	1.04574	1.08053	1.10617	1.13159	1.15197	1.15995	1.17069	1.1836	1.18358	1.18543	1.18879	1.18786	1.16247	1.12916	1.08424	1.03376	0.9804	0.953461	0.943887	0.939181
		3	1.21819	1.26736	1.31255	1.34335	1.39217	1.38028	1.36235	1.35056	1.33602	1.3472	1.36498	1.40564	1.42588	1.30558	1.10957	0.923314	0.766501	0.636401	0.664483	0.708177	0.751065	0.75373	0.721181	0.668244	0.630162	0.60192	0.590348	0.602832	0.627206	0.644375	0.675953	0.718622	0.743727	0.770248	0.798443	0.822781	0.846318	0.874981	0.878295	0.87817	0.861995	0.83131	0.805488	0.799195	0.797438	0.807106	0.815301
		4	0.554043	0.566306	0.56305	0.554837	0.552695	0.554693	0.56565	0.574148	0.571593	0.573091	0.564871	0.546752	0.538429	0.54573	0.551238	0.560559	0.571809	0.585458	0.594848	0.601398	0.613749	0.626844	0.642474	0.66388	0.689	0.714943	0.742311	0.769383	0.806119	0.851641	0.909491	0.982125	1.05605	1.11634	1.17397	1.22549	1.24865	1.27749	1.24367	1.20774	1.15196	1.12046	1.07918	1.08347	1.08876	1.10065	1.11411
		5	2.11442	2.17275	1.90967	1.64893	1.36551	0.989367	0.633464	0.59156	0.563021	0.548474	0.598073	0.618623	0.626202	0.616088	0.603946	0.600765	0.611624	0.62837	0.647575	0.674895	0.702173	0.723882	0.757105	0.703303	0.64478	0.591765	0.623397	0.647037	0.760328	0.89348	1.01932	1.06188	1.0846	1.05431	1.02656	0.982138	0.949204	0.982578	0.960759	0.894685	0.821082	0.738917	0.60909	0.590184	0.595411	0.652205	0.698799
		6	0.793432	0.772592	0.761359	0.756748	0.760214	0.756101	0.746639	0.734964	0.717497	0.700356	0.691497	0.694995	0.698036	0.713575	0.726308	0.734599	0.734717	0.740709	0.744166	0.741885	0.7293	0.714052	0.699084	0.688527	0.682696	0.697334	0.718252	0.740217	0.748833	0.759526	0.756416	0.75016	0.752153	0.76661	0.788919	0.832339	0.892248	0.95543	0.964917	0.984956	0.973623	0.94545	0.8866	0.871903	0.83893	0.82275	0.818146
		7	0.772011	0.771566	NaN	0.763018	0.793532	0.760403	0.692477	0.642376	0.598883	0.574588	0.541165	0.530939	0.535501	0.543431	0.549289	0.556258	0.559181	0.554916	0.555095	0.554228	0.555395	0.561029	0.565639	0.56482	0.566629	0.563942	0.560137	0.566251	0.578934	0.588081	0.602135	0.61937	0.638811	0.666997	0.699749	0.733275	0.766669	0.794547	0.807093	0.82145	0.834163	0.857998	0.884014	0.91509	0.943427	0.963336	0.961699
		8	1.5692	1.54561	1.5332	1.52787	1.53682	1.53005	1.56859	1.61744	1.68235	1.54486	1.43001	1.25628	1.06665	0.857197	0.857471	0.8505	0.838114	0.814815	0.797367	0.774593	0.742161	0.730876	0.747978	0.778337	0.821072	0.864819	0.910253	0.946395	0.975668	1.00096	1.02837	1.04756	1.07981	1.12568	1.18052	1.23076	1.28166	1.32403	1.30031	1.27248	1.23284	1.19654	1.13778	1.11995	1.08883	1.07184	1.05566
		9	0.572096	0.563701	0.544539	0.515133	0.500134	0.495223	0.493838	0.498634	0.495682	0.49598	0.499954	0.500529	0.500556	0.515733	0.528602	0.539737	0.552519	0.564008	0.579796	0.602291	0.623374	0.644897	0.663121	0.688783	0.716969	0.747947	0.776384	0.812447	0.836841	0.859908	0.8818	0.90993	0.937875	0.96731	0.999455	1.02859	1.05471	1.08613	1.07971	1.08318	1.06608	1.03957	0.989352	0.95271	0.892062	NaN	NaN
		10	0.540367	0.531858	0.530297	0.523751	0.524918	0.513104	0.515529	0.520292	0.528883	0.542881	0.560875	0.575732	0.583485	0.586635	0.581551	0.570358	0.556176	0.562697	0.569747	0.578002	0.601869	0.637383	0.670321	0.716441	0.758259	0.795963	0.82759	0.846815	0.839188	0.878346	0.884824	0.891395	0.894358	0.931219	0.937013	0.966092	1.02554	1.08604	1.10531	1.10294	1.11056	1.07646	1.04931	1.03377	1.02574	1.00574	0.991335
		11	NaN	NaN	NaN	NaN	NaN	NaN	NaN	NaN	NaN	1.01357	1.07831	0.986229	0.973302	0.909089	0.935705	0.952304	0.969387	0.958486	0.937695	0.925261	0.929412	0.946505	0.969586	0.996464	1.0119	1.02696	1.04351	1.05812	1.06344	1.07843	1.09408	1.10761	1.12481	1.14793	1.168	1.18546	1.21058	1.24124	1.26852	1.29891	1.31278	1.2941	1.25643	1.21092	1.15393	1.10559	1.07987
		12	1.7568	1.77839	1.78711	1.75037	1.71833	1.50914	1.31628	1.1318	0.97887	0.819997	0.848449	0.833724	0.800876	0.772895	0.73772	0.690687	0.684663	0.686809	0.679809	0.674751	0.666477	0.656352	0.645349	0.646396	0.651937	0.666014	0.682723	0.700999	0.71961	0.735712	0.744822	0.759678	0.773439	0.800111	0.826825	0.857521	0.885573	0.919358	0.92811	0.93302	0.91968	0.89613	0.863181	0.836153	0.801302	0.78567	0.767671
		13	1.19788	1.21284	1.25049	1.28097	1.3272	1.20798	1.1086	0.999772	0.840244	0.718383	0.742856	0.760476	0.759345	0.80694	0.782173	0.750202	0.718347	0.677923	0.653303	0.639556	0.640421	0.644872	0.666609	0.690534	0.725856	0.760381	0.783091	0.796991	0.82071	0.841834	0.866071	0.903079	0.944331	0.986536	1.02747	1.06404	1.09644	1.12551	1.12604	1.12152	1.1084	1.09072	1.06589	1.055	1.04037	1.03344	1.02324
		14	0.578703	0.589479	0.595465	0.587798	0.578809	0.540261	0.536054	0.525366	0.526888	0.521024	0.517709	0.512369	0.510749	0.510991	0.51212	0.510097	0.517791	0.53574	0.555384	0.577698	0.601414	0.622212	0.646538	0.675442	0.700172	0.727761	0.755042	0.776341	0.792661	0.813748	0.83423	0.857959	0.880332	0.905236	0.923852	0.931747	0.940348	0.953791	0.937814	0.921326	0.897681	0.854169	0.788388	0.751243	0.734963	0.738359	0.751769
		15	0.517421	0.51509	0.528425	0.550211	0.56777	0.573515	0.58511	0.585917	0.58812	0.593164	0.607339	0.611687	0.611379	0.616482	0.620402	0.6289	0.642045	0.655513	0.666023	0.676525	0.679695	0.677381	0.680133	0.679907	0.684677	0.694415	0.709511	0.725278	0.744456	0.762953	0.784905	0.804151	0.822867	0.842721	0.862597	0.882553	0.911343	0.946012	0.961217	0.988013	1.00844	1.00291	0.989281	1.00073	0.998479	0.994355	1.00327
		16	1.0987	0.97162	0.910197	0.926686	0.923095	0.900164	0.89093	0.840595	0.770354	0.713893	0.699753	0.681978	0.680111	0.695509	0.719621	0.713294	0.711205	0.7121	0.711343	0.708903	0.718574	0.719884	0.726818	0.743209	0.762821	0.7851	0.816329	0.849047	0.878574	0.907819	0.93854	0.975685	1.00837	1.04842	1.0933	1.13913	1.1771	1.2182	1.23512	1.25015	1.23736	1.20808	1.16201	1.13217	1.09	1.06628	1.05335
		17	0.420164	0.43054	0.437327	0.442804	0.448137	0.452529	0.454722	0.455321	0.455583	0.451954	0.451373	0.454535	0.456846	0.467197	0.486114	0.517431	0.555537	0.59734	0.630672	0.656195	0.671684	0.685657	0.698127	0.716428	0.737132	0.759836	0.7829	0.813246	0.842109	0.880842	0.918157	0.959243	0.996221	1.04242	1.08913	1.12974	1.16079	1.19141	1.18048	1.16393	1.14516	1.1135	1.07176	1.05466	1.0329	1.01128	1.01037
		18	NaN	NaN	NaN	NaN	NaN	NaN	NaN	NaN	NaN	NaN	NaN	NaN	0.499632	0.521039	0.553567	0.583553	0.615105	0.648793	0.670195	0.690266	0.709709	0.730494	0.754798	0.789718	0.827454	0.8521	0.884091	0.897264	0.89784	0.870063	0.859593	0.834162	0.842069	0.879398	0.938114	1.00749	1.08547	1.15722	1.18579	1.20349	1.20107	1.18611	1.14638	1.12801	1.11957	1.11367	1.1117
		19	1.36843	1.36004	1.36696	1.28043	1.17259	1.05025	0.898288	0.773135	0.750352	0.757717	0.720405	0.728236	0.684432	0.641567	0.626078	0.644287	0.652965	0.653876	0.659475	0.654619	0.650157	0.64876	0.66665	0.682566	0.69571	0.720976	0.734892	0.742059	0.735361	0.746033	0.764181	0.790049	0.806247	0.807484	0.769038	0.769314	0.772582	0.79366	0.82999	0.891943	0.900506	0.905003	0.90197	0.912844	0.915788	0.909845	0.893096
		20	NaN	NaN	NaN	NaN	NaN	1.54995	1.62441	1.77895	1.92082	1.77316	1.59118	1.3749	1.12274	0.862179	0.870649	0.877134	0.880273	0.869472	0.838912	0.825439	0.821279	0.828139	0.846492	0.871011	0.898375	0.9321	0.965491	0.984844	1.00781	1.03041	1.04086	1.04939	1.08377	1.12995	1.17787	1.24978	1.32458	1.3735	1.35755	1.36063	1.29464	1.21365	1.13504	1.10012	1.04211	1.02268	1.00786
		21	0.523273	0.533591	0.539192	0.531687	0.520949	0.511445	0.501371	0.501889	0.508489	0.518543	0.522237	0.524205	0.520452	0.521343	0.531178	0.543094	0.566014	0.583379	0.609402	0.637478	0.67247	0.70788	0.750008	0.785675	0.804287	0.815952	0.832336	0.848955	0.862909	0.895536	0.947649	0.987754	1.04566	1.11076	1.1615	1.17965	1.21692	1.24158	1.20131	1.1595	1.10715	1.03986	0.973068	0.9613	0.955052	0.97828	0.986458
		22	1.24563	1.2446	1.26491	1.27543	1.30528	1.32552	1.29662	1.31824	1.36122	1.40867	1.43889	1.47133	1.52869	1.55979	1.38465	1.21138	1.02235	0.782067	0.599249	0.622063	0.649645	0.67273	0.697304	0.677076	0.639764	0.624251	0.639058	0.666611	0.71584	0.779592	0.84224	0.879525	0.933992	0.960753	1.00624	1.02861	1.04372	1.04472	0.965456	0.900243	0.831223	0.783304	0.727345	0.766892	0.773125	0.801582	0.816993
		23	0.478046	0.465553	0.456304	0.455054	0.458335	0.470597	0.491816	0.520956	0.561422	0.601835	0.630695	0.655002	0.665872	0.663648	0.66267	0.674362	0.685851	0.702014	0.720848	0.740768	0.75204	0.75799	0.763163	0.766367	0.768083	0.768052	0.772087	0.780747	0.786193	0.784943	0.791203	0.803824	0.816303	0.835645	0.863453	0.886594	0.904732	0.91794	0.92379	0.945197	0.953083	0.952876	0.942285	0.936067	0.911826	0.906331	0.906796
		24	1.39792	1.46175	1.45649	1.48776	1.48378	1.47381	1.45382	1.46398	1.43956	1.41708	1.40133	1.41788	1.27755	1.144	0.972365	0.801783	0.644901	0.65726	0.672647	0.727718	0.773613	0.795918	0.785923	0.761424	0.753385	0.751638	0.749676	0.762118	0.777388	0.788893	0.805076	0.822456	0.835305	0.861694	0.887593	0.925719	0.97388	1.01783	1.02912	1.025	0.995107	0.939483	0.881944	0.850451	0.831183	0.818352	0.816718
		25	NaN	NaN	NaN	NaN	NaN	NaN	NaN	NaN	NaN	NaN	1.73768	1.79538	1.44592	1.25515	1.06417	0.866747	0.846623	0.87171	0.891414	0.894403	0.870987	0.840775	0.824438	0.826842	0.845613	0.875319	0.898109	0.925834	0.94128	0.954704	0.962446	0.97943	0.989941	1.00248	1.02221	1.03892	1.06336	1.09207	1.07402	1.07634	1.06732	1.04586	1.01047	1.0209	1.00806	1.00637	1.00677
		26	0.52245	0.51916	0.524701	0.53575	0.542083	0.556962	0.559378	0.560192	0.56812	0.580767	0.594201	0.610682	0.625234	0.63963	0.655003	0.658467	0.669124	0.678914	0.681391	0.680544	0.682309	0.679318	0.674983	0.678202	0.67841	0.689766	0.706035	0.729116	0.737483	0.753752	0.774718	0.791923	0.811296	0.84891	0.889605	0.924301	0.979501	1.0217	0.980584	0.973161	0.956918	0.92507	0.899604	0.946418	0.948947	0.945844	0.925128
		27	1.46158	1.476	1.49524	1.47696	1.33344	1.16282	0.968229	0.837379	0.724846	0.753233	0.76236	0.793713	0.743113	0.692048	0.643957	0.627314	0.635627	0.660312	0.685487	0.72414	0.764488	0.807953	0.844864	0.856048	0.877521	0.917343	0.940635	0.974787	1.02929	1.05869	1.08065	1.11989	1.14746	1.1815	1.22174	1.2415	1.26683	1.29431	1.28281	1.26245	1.22686	1.16573	1.10198	1.06796	1.02815	1.00691	0.992364
		28	1.70374	1.7378	1.55956	1.37253	1.20353	0.936831	0.726167	0.767335	0.789457	0.781594	0.827607	0.812648	0.76297	0.729082	0.715337	0.719035	0.745818	0.777309	0.811923	0.845694	0.882752	0.913024	0.937624	0.974661	1.01034	1.04654	1.08394	1.11767	1.14132	1.16562	1.19056	1.21748	1.2451	1.26569	1.2832	1.29921	1.30185	1.31488	1.28237	1.24833	1.20391	1.15736	1.09555	1.07299	1.04133	NaN	NaN
		29	1.67614	1.74384	1.78108	1.82765	1.82199	1.79194	1.75862	1.76422	1.74168	1.76224	1.79877	1.83336	1.85636	1.88973	1.86529	1.66536	1.45256	1.25063	0.926873	0.761442	0.769752	0.792965	0.780857	0.858333	0.82466	0.792938	0.767549	0.757802	0.767724	0.770636	0.758292	0.75161	0.749073	0.754572	0.768279	0.790145	0.810304	0.823822	0.812891	0.819342	0.824042	0.816413	0.80694	0.807477	0.793088	0.783994	0.774699
		30	1.19788	1.21284	1.25049	1.28097	1.3272	1.20798	1.1086	0.999772	0.889672	0.795242	0.845996	0.886373	0.902959	0.929672	0.90728	0.884782	0.868516	0.856931	0.856668	0.866051	0.887894	0.905664	0.930419	0.945921	0.963658	0.961742	0.953818	0.929127	0.911346	0.887642	0.88414	0.893304	0.922575	0.958553	1.00506	1.05371	1.09869	1.14407	1.15365	1.16854	1.16228	1.1468	1.11501	1.09904	1.06999	NaN	NaN
		31	1.25404	1.03898	0.838746	0.830393	0.803308	0.76888	0.741168	0.697192	0.653105	0.630815	0.625234	0.633422	0.653444	0.675903	0.696592	0.711637	0.738672	0.759665	0.777296	0.806451	0.838185	0.870614	0.90622	0.9461	0.977045	1.00653	1.03104	1.05891	1.08389	1.11302	1.15241	1.18252	1.20945	1.24862	1.28076	1.31537	1.34363	1.38149	1.37057	1.37152	1.34343	1.29056	1.21457	1.1574	1.08124	1.02237	0.991032
		32	0.460666	0.462929	0.467989	0.467552	0.474015	0.479754	0.48146	0.483079	0.491682	0.49836	0.501681	0.508268	0.516435	0.527834	0.535395	0.532506	0.520508	0.51338	0.505773	0.499129	0.503828	0.520325	0.539833	0.558382	0.584043	0.618301	0.650124	0.676422	0.695244	0.726359	0.751073	0.79169	0.830836	0.874178	0.909762	0.944018	0.966863	0.984814	0.998014	0.982703	0.97398	0.956048	0.921637	0.88587	0.848256	0.795587	0.760674
		33	NaN	NaN	NaN	NaN	NaN	NaN	NaN	NaN	NaN	NaN	NaN	NaN	0.912311	0.864176	0.83016	0.798089	0.775025	0.752845	0.744286	0.741428	0.754367	0.778834	0.801164	0.805593	0.80086	0.786256	0.782726	0.795033	0.823627	0.866855	0.911974	0.946088	0.982368	1.00972	1.03627	1.05167	1.05889	1.05572	1.03788	1.02074	1.00756	0.986065	0.97016	0.954418	0.936901	0.90735	0.888207
		34	1.93337	1.98	1.77557	1.54955	1.29261	1.04233	0.804881	0.826065	0.815544	0.807231	0.785729	0.736208	0.68572	0.655516	0.63512	0.621937	0.626545	0.642165	0.672026	0.711301	0.760938	0.812303	0.859032	0.901864	0.951256	0.988252	1.02129	1.05418	1.07448	1.10437	1.14357	1.18784	1.22848	1.27934	1.29657	1.29554	1.31784	1.37146	1.37734	1.38689	1.36783	1.29335	1.18428	1.11363	1.05315	1.02121	1.01798
		35	0.420049	0.430603	0.430469	0.424673	0.411344	0.386503	0.37747	0.383598	0.391953	0.402545	0.423665	0.436074	0.445423	0.451755	0.460253	0.466283	0.487044	0.515088	0.551435	0.58773	0.623271	0.647313	0.666325	0.682935	0.698166	0.715658	0.739073	0.761066	0.777794	0.800785	0.816362	0.834231	0.850036	0.872469	0.890177	0.928232	0.953422	0.979032	0.999143	1.01657	0.998902	0.980623	0.960875	0.939297	0.921044	0.917075	0.91948
		36	0.509157	0.505296	0.500017	0.494851	0.499281	0.500913	0.498233	0.498372	0.502309	0.502916	0.503854	0.509091	0.516372	0.522945	0.53187	0.542701	0.555519	0.564564	0.576112	0.592655	0.61574	0.639669	0.667368	0.705018	0.746829	0.784792	0.820829	0.857696	0.898196	0.924217	0.965617	1.0186	1.08153	1.13346	1.20258	1.24988	1.28156	1.30248	1.28319	1.24526	1.19175	1.14149	1.07871	1.04417	1.01599	1.01865	1.01055
		37	0.566787	0.58188	0.584742	0.58135	0.571476	0.564356	0.55618	0.557896	0.559921	0.562358	0.566102	0.572417	0.589927	0.613436	0.640525	0.677175	0.717332	0.737848	0.75011	0.754707	0.749895	0.747204	0.753282	0.763943	0.772321	0.787688	0.801967	0.819571	0.840889	0.882884	0.934489	0.988558	1.0538	1.11917	1.18375	1.22447	1.26587	1.28581	1.25419	1.24303	1.22699	1.17761	1.1357	1.14164	1.10565	1.08482	1.0783
		38	0.686342	0.719426	0.751873	0.760099	0.764776	0.768925	0.730917	0.700557	0.670394	0.637372	0.614781	0.600561	0.585277	0.580327	0.581805	0.581854	0.57952	0.579498	0.587251	0.592359	0.603857	0.62384	0.647906	0.666384	0.692977	0.716812	0.739829	0.75652	0.784512	0.813685	0.849368	0.89179	0.937197	0.998546	1.04819	1.10373	1.15303	1.20725	1.19001	1.1867	1.14339	1.07492	1.00258	0.96293	0.922881	0.899691	0.901877
		39	0.491796	0.464943	0.446025	0.438725	0.430024	0.426275	0.425126	0.422529	0.416395	0.413562	0.41154	0.410387	0.414218	0.418518	0.430594	0.446155	0.468645	0.499944	0.544357	0.587997	0.629012	0.665402	0.694348	0.714995	0.731876	0.753901	0.777047	0.801935	0.828139	0.850513	0.870488	0.892615	0.916494	0.923555	0.932045	0.945613	0.956863	0.984647	1.0108	1.06547	1.09497	1.10938	1.0677	1.04211	0.983052	0.938776	0.905133
		40	1.67621	1.61196	1.54558	1.33624	1.17412	0.980137	0.796803	0.665648	0.719555	0.760161	0.815597	0.875015	0.886397	0.870286	0.850425	0.827544	0.797067	0.777694	0.756003	0.740397	0.723622	0.712082	0.703083	0.703112	0.71912	0.75573	0.794269	0.830015	0.871846	0.904958	0.928093	0.955828	0.975624	0.991939	1.00965	1.03502	1.06506	1.09843	1.10547	1.10404	1.09256	1.06263	1.02483	1.00966	0.986722	0.970326	0.962286
		41	1.0987	0.947636	0.849051	0.825677	0.804517	0.776016	0.775952	0.765144	0.744492	0.696797	0.676113	0.660242	0.624664	0.608296	0.631611	0.642803	0.650932	0.683771	0.713647	0.708721	0.701959	0.700743	0.686287	0.688731	NaN	NaN	NaN	NaN	NaN	0.714329	0.727541	0.734743	0.752285	0.754245	0.763925	0.795874	0.824267	0.856996	0.875785	0.882075	0.84703	0.806336	0.767549	0.759665	0.745669	0.776335	0.795384
		42	NaN	NaN	NaN	NaN	NaN	NaN	NaN	NaN	NaN	NaN	NaN	NaN	NaN	NaN	0.903402	NaN	NaN	NaN	0.922518	0.884943	0.855837	0.811295	0.791279	0.806935	0.805195	0.84396	0.899868	NaN	0.942789	NaN	0.970603	1.02365	1.06169	1.09749	1.1282	1.15817	1.18227	1.20918	1.18704	1.16731	1.13687	1.10168	1.0456	1.03166	1.01614	1.00128	0.991934
		43	0.615065	0.595323	0.605618	0.623294	0.64331	0.655002	0.677325	0.678242	0.66234	0.634574	0.608575	0.575908	0.536683	0.502118	0.481329	0.482408	0.492289	0.534198	0.597084	0.665278	0.720999	0.763466	0.777093	0.763373	0.740608	0.735012	0.748182	0.757854	0.793939	0.834389	0.872775	0.8912	0.925966	0.934917	0.935879	0.928756	0.942786	0.943817	0.935259	0.926767	0.906432	0.873439	0.845416	0.83372	0.822666	0.816266	0.808897
		44	1.49725	1.47766	1.45948	1.47335	1.46191	1.34367	1.25811	1.13649	0.997711	0.879561	0.903472	0.919398	0.941067	0.943805	0.943776	0.934415	0.920963	0.908816	0.899415	0.885246	0.873931	0.871413	0.87531	0.885094	0.902164	0.919507	0.939874	0.958036	0.968832	0.978669	0.992325	0.997761	1.00601	1.0206	1.03629	1.05426	1.07869	1.10082	1.09017	1.0746	1.04901	1.01205	0.976958	0.981253	0.984855	0.98902	0.994221
		45	1.36138	1.38134	1.39323	1.38549	1.39534	1.44283	1.4937	1.54445	1.56417	1.5522	1.51164	1.43066	1.28108	1.11853	0.970502	0.805961	0.759995	0.775918	0.810603	0.810433	0.832487	0.790333	0.750977	0.707782	0.679262	0.655219	0.637347	0.626103	0.625762	0.628495	0.64175	0.662737	0.691505	0.722658	0.745167	0.768018	0.795101	0.819386	0.833312	0.852337	0.855076	0.829372	0.792996	0.75635	0.722794	0.696958	0.701795
		46	1.17973	1.02087	0.822156	0.654629	0.687743	0.704322	0.695374	0.711182	0.67085	0.617842	0.581968	0.572179	0.568319	0.569061	0.577178	0.580018	0.579224	0.592486	0.623849	0.639424	0.672905	0.712201	0.74043	0.743738	0.758895	0.769798	0.765476	0.77575	0.776092	0.776388	0.804617	0.839764	0.843772	0.864674	0.925195	0.956745	0.986138	1.05039	1.0294	0.968218	0.907331	0.849839	0.744333	0.719104	0.695015	0.661391	0.627049
		47	0.661793	0.711053	0.793494	0.824049	0.774796	0.700327	0.640716	0.597437	0.578919	0.578141	0.580439	0.581203	0.598416	0.614534	0.633545	0.655243	0.688713	0.720311	0.749113	0.772131	0.79259	0.81242	0.829894	0.84634	0.873189	0.92056	0.958235	0.982258	1.00459	1.02342	1.02486	1.03099	1.04905	1.07041	1.09276	1.11568	1.14516	1.17592	1.13603	1.11002	1.08882	1.0618	1.01752	1.0329	1.02052	0.993497	0.947957
		48	NaN	NaN	NaN	NaN	NaN	NaN	NaN	0.783583	0.824732	0.808959	0.786773	0.752888	0.755622	0.768145	0.798613	0.831471	0.841134	0.818678	0.781738	0.728448	0.685425	0.659614	0.638032	0.622528	0.614413	0.614178	0.621253	0.633282	0.649384	0.673578	0.701236	0.722071	0.748166	0.771025	0.794858	0.817592	0.844527	0.87244	0.870862	0.873691	0.864835	0.847005	0.81438	0.80674	0.794204	0.79839	0.807087
		49	1.28944	1.2913	1.28378	1.28943	1.3064	1.29906	1.26794	1.13272	0.984754	0.78737	0.681241	0.6274	0.669091	0.700881	0.781103	0.760514	0.725318	0.695397	0.674114	0.646405	0.632475	0.623887	0.611604	0.602212	0.598217	0.607987	0.618581	0.635812	0.66114	0.691051	0.718702	0.746318	0.771189	0.782392	0.794594	0.809319	0.826123	0.846174	0.856141	0.864455	0.847294	0.813678	0.780882	0.76977	0.745438	0.74689	0.756137
		50	0.507096	0.500305	0.508245	0.5077	0.532562	0.545512	0.572638	0.596285	0.618116	0.628886	0.635443	0.641745	0.64136	0.649783	0.66883	0.690781	0.714225	0.732171	0.749891	0.7705	0.797801	0.827498	0.846074	0.860606	0.876157	0.903547	0.939903	1.0078	1.07217	1.04827	1.03355	1.00826	0.958932	0.885924	0.910899	0.915595	0.918651	0.973248	1.03549	1.08247	1.10649	1.11166	1.07757	1.05708	1.03045	1.00877	1.00677
		51	0.597881	0.594297	0.592627	0.590975	0.577743	0.561066	NaN	0.549047	NaN	0.567056	0.581685	NaN	NaN	NaN	NaN	NaN	0.60892	0.642023	0.636262	0.645068	0.672461	0.698116	0.732265	0.78651	0.80531	0.809032	0.813202	0.816272	0.842087	0.885207	0.942164	1.01035	1.08478	1.16134	1.22169	1.25793	1.28084	1.29806	1.28262	1.24205	1.19895	1.14724	1.08616	1.0573	1.059	1.07869	1.10861
		52	0.823014	0.790741	0.747697	0.705069	0.695337	NaN	0.675411	0.668574	0.662066	0.639195	0.623471	0.624797	0.624028	0.624282	0.62806	0.640377	0.651877	0.67069	0.686091	0.698235	0.710721	0.727915	0.732215	0.737606	0.754076	0.766024	0.778269	0.800453	0.826054	0.856847	0.885861	0.913644	0.938728	0.9654	0.986859	1.01522	1.03103	1.05308	1.02856	0.99659	0.956848	0.914189	0.869523	0.830176	NaN	NaN	NaN
		53	1.03378	0.904214	0.919299	0.925344	0.925265	0.920453	0.887116	0.858562	0.818981	0.788707	0.760919	0.742338	0.719975	0.710108	0.700651	0.69582	0.706406	0.721611	0.745958	0.766612	0.786144	0.803203	0.80733	0.809013	0.807325	0.807435	0.807645	0.820748	0.834269	0.857491	0.884883	0.917032	0.951178	0.996935	1.03803	1.07997	1.112	1.13611	1.12564	1.12328	1.10241	1.08265	1.05934	1.05431	1.04186	1.04437	1.0406
		54	NaN	NaN	NaN	NaN	NaN	NaN	NaN	NaN	NaN	NaN	NaN	NaN	NaN	NaN	NaN	NaN	1.33121	1.32335	1.32832	1.33816	1.34644	1.36157	1.37132	1.38831	1.38749	1.39622	1.41506	1.43433	1.43021	1.4608	1.48035	1.49783	1.50719	1.57759	1.54623	1.57134	1.58396	1.60351	1.59708	1.68109	1.69086	1.70173	1.70616	1.70645	1.68188	1.69242	1.70031
		55	0.578536	0.578493	0.579954	0.582536	0.587929	0.575929	0.576155	0.573695	0.569639	0.562543	0.563913	0.564027	0.564065	0.573476	0.580585	0.594327	0.602959	0.607178	0.609612	0.614448	0.606532	0.599195	0.602116	0.600893	0.599139	0.601336	0.606211	0.602778	0.608386	0.618029	0.628751	0.640366	0.658061	0.674001	0.695045	0.721541	0.75241	0.787288	0.810325	0.83197	0.841354	0.847196	0.839702	0.830924	0.810534	0.791393	0.769558
		56	1.47883	1.48599	1.48372	1.5107	1.60661	1.45528	1.28717	1.12485	0.965754	0.766843	0.803841	0.84823	0.885648	0.884407	0.861715	0.832325	0.815654	0.810189	0.821038	0.834078	0.855061	0.873784	0.897887	0.918074	0.950966	0.985437	1.00252	1.00318	1.01251	1.01279	1.00812	1.01591	1.02722	1.02685	1.02106	1.01804	1.00645	1.00055	0.987994	0.986624	0.953468	0.913131	0.859278	0.814978	0.769301	0.736368	0.729805
		57	0.516575	0.494838	0.482214	0.473792	0.473972	0.4754	0.481794	0.476709	0.470193	0.465531	0.461539	0.454799	0.459065	0.465498	0.471329	0.483831	0.496773	0.513588	0.536868	0.567617	0.591447	0.622513	0.659387	0.693478	0.736375	0.784978	0.832294	0.8696	0.901109	0.928726	0.957446	0.983893	1.01535	1.04945	1.07297	1.10123	1.13271	1.17655	1.17368	1.17925	1.15357	1.10592	1.02036	0.956522	0.891847	0.836726	0.800447
		58	NaN	NaN	NaN	NaN	NaN	NaN	NaN	NaN	NaN	NaN	NaN	NaN	NaN	NaN	NaN	NaN	NaN	0.37629	0.582486	NaN	NaN	NaN	0.646552	0.71596	0.738918	0.737285	0.748723	0.800356	0.869012	NaN	NaN	NaN	NaN	NaN	NaN	NaN	0.949631	0.993804	1.01793	1.02778	1.00819	0.977614	0.965933	0.973702	0.951681	0.945649	0.94979
		59	1.53469	1.58268	1.61374	1.64189	1.73927	1.54558	1.31601	1.08243	0.846921	0.551216	0.469798	0.454935	0.457884	0.478537	0.470579	0.50457	0.509402	0.498577	0.468952	0.477563	0.492807	0.506322	0.52969	0.559536	0.592773	0.624078	0.656559	0.683104	0.700144	0.709264	0.709968	0.711808	0.709658	0.719955	0.741216	0.779168	0.82506	0.886166	0.926466	0.965195	0.974547	0.961129	0.9304	0.911133	0.877182	0.85966	0.851656
		60	1.35245	1.1724	1.01068	0.856939	0.865387	0.890711	0.909727	0.90411	0.877321	0.840588	0.76072	0.68037	0.614373	0.559214	0.519338	0.492168	0.480359	0.474085	0.478851	0.49082	0.50951	0.535334	0.570549	0.605333	0.63728	0.667785	0.694759	0.716297	0.742442	0.762308	0.780896	0.800878	0.830592	0.85495	0.888505	0.918874	0.946965	0.977926	0.998559	0.997139	0.986459	0.969114	0.93222	0.900542	0.888013	0.882484	0.874292
		61	1.2156	1.05218	0.902763	0.746551	0.557245	0.571049	0.599209	0.609831	0.616251	0.620193	0.55714	0.500388	0.477956	0.475352	0.48815	0.486381	0.48577	0.498576	0.527661	0.567859	0.619634	0.672865	0.703691	0.716841	0.722542	0.727005	0.742943	0.773716	0.809135	0.835624	0.888341	0.952337	1.01587	1.07981	1.13202	1.16401	1.17381	1.17265	1.10811	1.05475	0.986145	0.91361	0.850069	0.84308	0.832665	0.832979	0.85348
		62	0.858986	0.854293	0.859992	0.883839	0.863339	0.848851	0.834911	0.809406	0.786719	0.781415	0.768904	0.782231	0.813718	0.825242	0.819563	0.817642	0.795365	0.768386	0.737976	0.725305	0.727186	0.741543	0.751407	0.785784	0.825114	0.852311	0.893358	0.955407	1.01051	1.0574	1.1156	1.15986	1.18029	1.20208	1.23226	1.26327	1.29859	1.32408	1.32997	1.31772	1.2586	1.18953	1.13287	1.09266	1.05777	1.05667	1.07109
		63	1.35878	1.44926	1.46971	1.49147	1.49634	1.48917	1.43992	1.42478	1.39958	1.44198	1.50176	1.37473	1.20462	1.01534	0.794553	0.581843	0.598097	0.640465	0.709986	0.778042	0.798144	0.769374	0.74685	0.7114	0.689302	0.700097	0.713821	0.729708	0.754576	0.787202	0.819412	0.863739	0.909159	0.937127	0.974287	1.00736	1.04021	1.04249	1.04772	1.02085	0.990426	0.932352	0.910271	0.881363	0.878625	0.885389	0.919713
		64	0.476503	0.469957	0.469945	0.499613	0.514015	0.528234	0.540106	0.548145	0.539114	0.545001	0.552744	0.552661	0.556566	0.557481	0.561546	0.564164	0.579242	0.599714	0.622334	0.661897	0.70886	0.758341	0.793781	0.833178	0.861614	0.887878	0.922044	0.958242	0.994148	1.03297	1.09095	1.13169	1.18277	1.23464	1.27129	1.28458	1.28945	1.29977	1.24263	1.21429	1.17943	1.13526	1.08003	1.07847	1.05396	1.01665	0.990483
		65	0.445537	0.453686	0.457705	0.460774	0.466945	0.479695	0.496217	0.512264	0.523368	0.534132	0.540347	0.539782	0.544232	0.554441	0.568042	0.579328	0.590741	0.610496	0.625587	0.643558	0.659515	0.682851	0.695593	0.704751	0.708911	0.712081	0.711663	0.714133	0.730199	0.746155	0.772061	0.793157	0.816127	0.819283	0.820964	0.830051	0.838585	0.843246	0.835771	0.862452	0.874732	0.849283	0.818051	0.817936	0.780897	0.738359	0.728222
		66	0.657265	0.649246	0.636423	0.625142	0.614993	0.614659	0.611776	0.609381	0.602714	0.595723	0.589776	0.587667	0.57966	0.578638	0.574764	0.583232	0.586805	0.603465	0.610729	0.629308	0.633535	0.638549	0.632304	0.635972	0.639194	0.6449	0.657281	0.66688	0.667709	0.684908	0.710423	0.732274	0.754745	0.781124	0.801029	0.824382	0.859182	0.918406	0.986441	1.02349	1.02555	1.03307	1.00611	0.955029	0.935647	0.948932	0.941432
		67	1.52328	1.49263	1.34015	1.19643	1.04181	0.843214	0.748127	0.763969	0.783249	0.781594	0.830895	0.809855	0.774867	0.737492	0.713064	0.681428	0.657227	0.640737	0.634234	0.638522	0.649667	0.672756	0.692609	0.73271	0.775021	0.81604	0.853795	0.909204	0.925789	0.942038	0.969537	1.00098	1.00799	1.03142	1.06086	1.07659	1.09647	1.14413	1.16649	1.16817	1.14349	1.09364	1.0173	0.979783	0.944194	0.926863	0.927514
		68	NaN	NaN	NaN	NaN	NaN	NaN	NaN	0.554485	0.607174	0.617159	0.672347	0.68602	0.684249	0.717061	0.693195	0.661781	0.662113	0.67126	0.681931	0.699676	0.722305	0.738752	0.767494	0.79455	0.810594	0.826057	0.854972	0.882879	0.910926	0.941372	0.967411	0.976696	0.981774	0.985036	0.981486	0.977604	0.972313	0.965338	0.92669	0.891972	0.857252	0.82837	0.796583	0.789846	0.784051	0.776495	0.765779
		69	NaN	NaN	NaN	NaN	NaN	NaN	0.964359	1.0419	0.948532	0.916073	0.792767	0.760894	0.739137	0.691742	0.649393	0.634662	0.621218	0.616369	0.619795	0.627694	0.627224	0.633198	0.634438	0.646367	0.66406	0.690987	0.722717	0.764642	0.791771	0.81201	0.819921	0.819091	0.814105	0.817362	0.81458	0.806711	0.810897	0.819185	0.793159	0.790494	0.8132	0.838835	0.866734	0.918745	0.954754	0.965596	0.965566
		70	NaN	NaN	NaN	NaN	NaN	NaN	NaN	NaN	NaN	NaN	NaN	NaN	0.499632	0.521039	0.553567	0.583553	0.615105	0.648793	0.688399	0.726364	0.762104	NaN	0.796645	0.838161	0.864661	0.897123	0.937933	0.96813	0.987428	1.01235	1.03565	1.05507	1.08162	1.12311	1.16647	1.20775	1.24162	1.28148	1.2508	1.20451	1.12221	1.04256	0.929956	0.875344	0.825774	0.779231	NaN
		71	1.93337	1.98	1.77557	1.54955	1.29261	1.05716	0.81398	0.822113	0.791638	0.762809	0.716534	0.679305	0.647117	0.637023	0.635951	0.629308	0.625141	0.624701	0.634425	0.655311	0.689314	0.728632	0.777511	0.813549	0.846798	0.891039	0.928828	0.955747	0.992853	1.02604	1.05254	1.08439	1.10596	1.14076	1.16902	1.17821	1.18394	1.20461	1.1589	1.11593	1.07444	1.00348	0.926442	0.878893	0.824949	0.761426	0.706548
		72	2.01762	2.03284	2.02279	2.01447	1.99906	2.0096	2.00631	2.00782	2.01228	2.04385	2.08399	1.83983	1.60581	1.37402	1.10783	0.839724	0.868706	0.894172	0.911891	0.924376	0.907519	0.873784	0.825785	0.782222	0.743945	0.714297	0.692445	0.681992	0.684852	0.703594	0.729004	0.759732	0.796063	0.82722	0.850887	0.868107	0.87815	0.884857	0.870717	0.84938	0.834634	0.83135	0.829415	0.851626	0.880298	0.91058	0.93294
		73	1.34751	1.3618	1.38955	1.41364	1.41726	1.35694	1.24025	1.09764	0.961646	0.843727	0.795961	0.792433	0.789751	0.767777	0.728833	0.689926	0.68263	0.675978	0.674636	0.687759	0.717182	0.747213	0.781679	0.820304	0.849068	0.863238	0.847027	0.847328	0.848265	0.845608	0.841133	0.8735	0.898218	0.915161	0.939537	0.960593	0.964574	0.984089	0.985232	0.972697	0.9422	0.908319	0.87071	0.862095	0.86347	0.85904	0.86648
		74	0.818827	0.830031	0.837065	0.824538	0.789147	0.711669	0.627835	0.558068	0.510896	0.482295	0.463102	0.454766	0.447929	0.442531	0.445459	0.455958	0.460757	0.469855	0.477963	0.493419	0.507881	0.532181	0.558436	0.591149	0.617746	0.653731	0.687111	0.713724	0.735284	0.759163	0.773947	0.780552	0.798526	0.820741	0.84264	0.86472	0.890955	0.917067	0.918977	0.938361	0.963877	0.977872	0.96404	0.952253	0.911667	0.874105	0.865529
		75	1.26229	1.17578	1.0577	0.949495	0.821879	0.814104	0.789847	0.767269	0.758504	0.717475	0.661519	0.632901	0.605963	0.571966	0.580762	0.608479	0.627167	0.65412	0.6811	0.716366	0.752994	0.785661	0.829662	0.867613	0.890381	0.92291	0.944103	0.954058	0.96544	0.973397	0.97273	0.991345	0.999425	1.00952	1.04627	1.06737	1.09006	1.09507	1.05029	1.0358	0.974977	1.07322	NaN	NaN	NaN	NaN	NaN
		76	NaN	NaN	NaN	NaN	NaN	NaN	NaN	NaN	NaN	NaN	NaN	NaN	0.912311	0.864176	0.83016	0.878731	0.943071	NaN	NaN	NaN	NaN	NaN	NaN	NaN	NaN	NaN	NaN	NaN	NaN	NaN	NaN	NaN	NaN	1.01393	NaN	1.10308	1.2055	1.2308	1.24158	1.23873	1.2076	1.16233	1.10492	1.05761	1.01746	0.990888	0.971314
		77	2.11442	2.17275	1.90967	1.64893	1.36551	0.989367	0.633464	0.59156	0.526231	0.487582	0.51429	0.510158	0.50504	0.542985	0.565989	0.589215	0.615505	0.632515	0.63216	0.633818	0.646912	0.668605	0.693127	0.706579	0.720492	0.721092	0.713908	0.708154	0.705771	0.701795	0.706649	0.714222	0.729071	0.752991	0.787104	0.824172	0.85138	0.896547	0.910297	0.922772	0.940204	0.967546	0.979434	1.00248	1.0184	1.02127	1.02677
		78	0.674277	0.683063	0.68572	0.702822	0.739231	0.774213	0.791618	0.795913	0.80532	0.786788	0.776375	0.776912	0.774774	0.762884	0.778765	0.79133	0.806482	0.829882	0.854621	0.871459	0.88341	0.886493	0.901426	0.91416	0.940734	0.97217	1.01509	1.05158	1.09655	1.1266	1.16019	1.18208	1.20833	1.24079	1.26988	1.2857	1.30482	1.29574	1.22267	1.17459	1.13017	1.07534	1.02205	1.01661	0.996707	0.973052	0.962789
		79	0.896717	0.874151	0.82476	0.764938	0.715289	0.695992	0.705584	0.715832	0.729202	0.749123	0.765467	0.78209	0.806979	0.834094	0.864169	0.896222	0.913786	0.911419	0.921724	0.935189	0.947035	0.967862	1.00654	1.02853	1.03987	1.0533	1.07363	1.104	1.14482	1.1659	1.16971	1.17735	1.176	1.18349	1.2049	1.25879	1.31033	1.36403	1.39392	1.43155	1.42033	1.37592	1.31544	1.252	1.1741	1.12569	1.09357
		80	1.49044	1.3914	1.35192	1.34052	1.33162	1.20917	1.14241	1.06248	0.946651	0.783473	0.765145	0.727532	0.686375	0.635167	NaN	0.638033	0.623779	0.586324	0.540712	0.507994	0.485978	0.48063	0.48028	0.484632	0.49154	0.500821	0.505523	0.518972	0.532933	0.552858	0.574823	0.605147	0.632329	0.665788	0.703042	0.738187	0.783423	0.823942	0.869562	0.892937	0.912995	0.902645	0.885076	0.853792	0.833668	0.818609	0.810966
		81	2.07115	2.0399	1.79097	1.55081	1.27526	1.07558	0.912001	0.924311	0.914641	0.925061	0.887829	0.841735	0.797088	0.765243	0.73778	0.722708	0.732119	0.757587	0.791803	0.826896	0.86103	0.887013	0.907088	0.917688	0.937519	0.951765	0.971704	0.997169	1.02035	1.02364	1.03262	1.03943	1.04107	1.0399	1.0349	1.01286	1.0412	1.05675	1.04254	1.02553	1.01088	0.927915	0.852895	0.818095	0.805508	0.815539	0.827596
		82	1.40699	1.13049	0.865355	0.862619	0.846504	0.80999	0.764448	0.717291	0.671318	0.641711	0.629656	0.628059	0.619065	0.609192	0.601375	0.599503	0.60329	0.619849	0.634039	0.64611	0.650478	0.656293	0.668477	0.684459	0.705162	0.735837	0.767477	0.805697	0.841922	0.877379	0.905922	0.924741	0.933798	0.949424	0.968991	0.990169	1.01866	1.05797	1.06019	1.07396	1.07338	1.05884	1.03032	1.0252	1.00505	0.996527	0.991101
		83	0.432293	0.434882	0.458118	0.489144	0.520908	0.547257	0.557229	0.549751	0.541132	0.529784	0.518181	0.510463	0.506005	0.508539	0.530265	0.557245	NaN	NaN	NaN	0.585232	0.616629	0.656443	0.67484	0.683592	0.697714	0.704878	0.693072	0.685732	0.681032	0.682515	0.69246	0.699229	0.712127	0.734955	0.74965	0.767886	0.807275	0.841554	0.861884	0.887835	0.893045	0.87347	0.867199	0.864096	0.858991	0.862906	0.88453
		84	0.848366	0.80767	0.733424	0.668758	0.615563	0.577648	0.5492	0.533337	0.519553	0.512341	0.510808	0.517228	0.529392	0.551465	0.568345	0.586541	0.599448	0.60793	0.611576	0.614714	0.610497	0.613638	0.625282	0.654415	0.684741	0.715445	0.746422	0.775199	0.794379	0.8137	0.841135	0.868557	0.902597	0.926158	0.952606	0.984109	1.00358	1.01954	1.03415	1.03713	1.02013	1.00652	0.983805	0.949735	0.950886	NaN	NaN
		85	0.636599	0.632217	0.63133	0.62954	0.629028	0.633728	0.636547	0.641442	0.638764	0.637938	0.635446	0.636592	0.63101	0.624537	0.620419	0.61277	0.6069	0.607178	0.616179	0.623323	0.633586	0.645303	0.658357	0.674531	0.696628	0.7201	0.735577	0.74886	0.758609	0.765359	0.779214	0.801092	0.831941	0.866276	0.899679	0.937885	0.971314	0.998524	0.997588	1.00191	0.985123	0.960845	0.929276	0.915714	0.884336	0.861234	0.846758
		86	NaN	NaN	NaN	NaN	0.787675	0.668206	0.607073	0.622457	0.602369	0.583793	0.553278	0.546409	0.549466	0.574595	0.615925	0.658385	0.694253	0.723544	0.759722	0.787424	0.826311	0.843577	0.858461	0.868262	0.880042	0.878441	0.873258	0.870311	0.860183	0.84146	0.838848	0.874608	0.921893	0.963762	1.01711	1.04723	1.05558	1.06357	1.05341	1.02442	0.997234	0.963027	0.919524	0.898086	0.900434	0.906213	0.918438
		87	0.806908	0.789875	0.771293	NaN	0.749899	0.737866	0.762027	0.734162	0.695782	0.654189	0.627367	0.602246	0.591316	0.60073	0.625304	0.646478	0.699423	0.746739	0.811339	0.834951	0.883077	0.891871	0.875478	0.861598	0.882341	0.894175	0.926314	0.961628	NaN	0.985676	1.00996	1.02132	1.01163	1.03875	1.04987	1.05884	1.06396	1.076	1.05751	1.08179	1.06527	1.0467	1.04739	1.06375	1.04136	1.05112	1.06101
		88	NaN	NaN	NaN	NaN	NaN	NaN	NaN	NaN	NaN	NaN	NaN	NaN	NaN	0.823645	0.857851	0.882988	0.88832	0.894575	0.85485	0.815642	0.792506	0.776695	0.777247	0.78442	0.809187	0.831696	0.854318	0.882719	0.911926	0.932831	0.962048	0.989214	1.00844	1.02918	1.04656	1.05777	1.08043	1.0953	1.06201	1.04801	1.01468	0.965506	0.922949	0.907403	0.877347	0.868297	0.857598
		89	1.37944	1.21037	1.01766	0.784765	0.64851	0.656519	0.68848	0.693375	0.704572	0.664766	0.613539	0.559121	0.532768	0.515946	0.50277	0.498063	0.494529	0.495909	0.508786	0.524858	0.544507	0.561269	0.576054	0.593779	0.603525	0.618096	0.636125	0.655993	0.664336	0.683723	0.706011	0.743002	0.780665	0.813426	0.84051	0.874528	0.918376	0.97589	0.963284	0.966024	0.932351	0.858074	0.7732	0.761346	0.739123	0.732972	0.742084
		90	0.36892	0.3617	0.373544	0.388531	0.399716	0.432579	0.45165	0.457864	0.46649	0.484886	0.49053	0.492833	0.505232	0.510739	0.517825	0.520785	0.528693	0.531564	0.533458	0.532924	0.543489	0.560482	0.58665	0.610109	0.629939	0.641309	0.650839	0.650649	0.654984	0.663034	0.673504	0.690225	0.707097	0.725945	0.749086	0.776167	0.783446	0.803615	0.824233	0.823895	0.82114	0.833855	0.833506	0.835511	0.832904	0.825951	0.791838
		91	1.28944	1.2913	1.28378	1.28943	1.3064	1.29906	1.26794	1.13272	0.984754	0.797517	0.706277	0.650682	0.672166	0.696147	0.752651	0.706841	0.673563	0.653134	0.628691	0.611707	0.608875	0.602918	0.620183	0.640065	0.658091	0.672867	0.688374	0.70591	0.723953	0.749021	0.788043	0.829198	0.858382	0.884376	0.901708	0.899933	0.898346	0.912933	0.910977	0.916411	0.919718	0.912398	0.874978	0.859388	0.83874	0.821987	0.804246
		92	0.727196	0.696375	0.668789	0.642547	0.632926	0.635455	0.64496	0.663531	0.687533	0.71296	0.734841	0.758482	0.76656	0.756402	0.742992	0.723409	0.701363	0.692096	0.702653	0.717877	0.739561	0.771934	0.806213	0.833093	0.865874	0.891958	0.921086	0.953172	0.989053	1.0186	1.07165	1.113	1.14851	1.1962	1.22451	1.24825	1.26196	1.26237	1.22321	1.21361	1.18909	1.15454	1.12471	1.10057	1.05674	1.00541	0.975801
		93	1.35245	1.1724	1.01068	0.856939	0.877383	0.887007	0.891474	NaN	0.874529	0.825623	0.75935	0.681963	0.608532	0.55507	0.531164	0.522555	0.530684	0.556447	0.594074	0.640687	0.682415	0.728883	0.768593	0.802443	0.825522	0.850856	0.868417	0.894201	0.91322	0.936034	0.963936	0.993502	1.01326	1.0339	1.06005	1.08292	1.0945	1.1037	1.08392	1.05942	1.02404	0.977328	0.926476	0.905977	0.891848	0.882098	0.888494
		94	1.32257	1.16446	0.987249	0.863239	0.733981	0.483719	0.534773	0.566077	0.597969	0.616901	0.568951	0.519944	0.480622	0.460708	0.465275	0.483616	0.507161	0.526507	0.547325	0.581923	0.623811	0.678848	0.736868	0.786742	0.833511	0.867506	0.898207	0.919769	0.952752	1.00112	1.03667	1.0728	1.12256	1.13301	1.08865	1.06929	1.04525	1.07262	1.0642	1.1117	1.12906	1.12087	1.06196	1.05737	1.0261	1.00434	0.997985
		95	0.727703	0.725062	0.720968	0.702133	0.686471	0.680582	0.678066	0.673846	0.674349	0.666724	0.654887	0.649702	0.645198	0.639033	0.640131	0.635445	0.628943	0.635541	0.641833	0.649388	0.662807	0.662824	0.65241	0.641805	0.632792	0.639315	0.663033	0.692587	0.719646	0.754726	0.776014	0.791764	0.809044	0.832291	0.850502	0.873293	0.899886	0.921126	0.92378	0.936504	0.943228	0.935603	0.951729	NaN	NaN	NaN	NaN
		96	1.43102	1.38198	1.35958	1.37774	1.43323	1.46053	1.49636	1.37379	1.2348	1.07182	0.980245	0.901189	0.947654	0.967987	0.96763	0.942965	0.913519	0.879207	0.858514	0.858346	0.857264	0.857634	0.866648	0.894311	0.951419	NaN	0.998612	NaN	NaN	NaN	NaN	NaN	1.05277	1.10301	1.13897	1.14842	1.18181	1.20472	1.21864	1.22812	1.23089	1.20831	1.17636	1.14395	1.10726	1.07036	1.04293
		97	1.2156	1.05218	0.902763	0.746551	0.580586	0.601947	0.646742	0.682825	0.712942	0.712673	0.647369	0.583095	0.535123	0.495493	0.466995	0.459782	0.448214	0.447656	0.464407	0.500907	0.543649	0.59079	0.625842	0.657193	0.686369	0.700811	0.722608	0.748449	0.771003	0.796566	0.830147	0.851461	0.885052	0.930553	0.950155	0.974958	1.01744	1.06012	1.05358	1.06502	1.05672	1.01856	0.967005	0.938224	0.881113	0.828153	0.817026
		98	0.86931	0.796818	0.834335	0.847532	0.863362	NaN	0.879696	0.860424	0.807547	0.771225	0.733623	0.715631	0.697416	0.678234	0.66379	0.644682	0.631979	0.619437	0.602317	0.590703	0.580303	0.566228	0.554656	0.553144	0.551272	0.565825	0.58562	0.602476	0.609406	0.614526	0.616448	0.617682	0.623808	0.640445	0.667611	0.709321	0.765078	0.816465	0.844286	0.872713	0.874716	0.856605	0.82824	0.816647	0.802448	0.796458	0.790602
		99	0.923352	0.782295	0.676073	0.632692	0.620779	0.614988	0.59959	0.588445	0.582397	0.552435	0.530838	0.519019	0.514113	0.518642	0.532778	0.551796	0.569374	0.593947	0.609234	0.618958	0.631513	0.646191	0.66607	0.682397	0.699464	0.722963	0.742813	0.769564	0.797789	0.824129	0.850306	0.871583	0.881516	0.896584	0.917163	0.929355	0.955264	0.986355	0.987574	0.991897	0.992754	0.976527	0.94462	0.936395	0.918002	0.908291	0.910886
		100	NaN	NaN	NaN	0.753709	0.696663	0.76768	0.796862	0.815895	0.833457	0.790281	0.74885	0.700436	0.676686	0.68177	0.680761	0.693207	0.720049	0.739733	0.766761	0.808291	0.846216	0.88207	0.924135	0.975865	1.01273	1.05561	1.07868	1.10663	1.11404	1.13714	1.14899	1.16699	1.15105	1.13529	1.0966	1.06161	1.03026	1.03314	0.970184	0.954313	0.937964	0.92925	0.907257	0.9255	0.909815	0.893945	0.886062
		101	1.22263	1.28256	1.32425	1.38427	1.45641	1.48816	1.50441	1.51887	1.4853	1.46848	1.453	1.46609	1.47474	1.32995	1.14701	0.933308	0.725528	0.520931	0.546151	0.605087	0.662145	0.702545	0.729271	0.697926	0.649231	0.618969	0.597994	0.58531	0.594669	0.615601	0.64857	0.679677	0.716227	0.755153	0.806236	0.86065	0.92546	0.990587	0.990157	0.982966	0.94297	0.896974	0.849107	0.853399	0.850191	0.863589	0.864697
		102	1.65837	1.67926	1.70496	1.72557	1.73476	1.73072	1.73322	1.71331	1.69818	1.69899	1.71692	1.75169	1.57157	1.40619	1.23257	1.04381	0.830996	0.842643	0.845497	0.837607	0.829539	0.817132	0.804624	0.769613	0.738696	0.704972	0.677161	0.65569	0.649049	0.65793	0.684122	0.717482	0.755544	0.798085	0.835747	0.872331	0.914669	0.954323	0.972554	0.994012	1.00581	0.993594	0.972088	0.965666	0.944726	0.931124	0.930206
		103	1.70374	1.7378	1.55956	1.37253	1.20353	0.955225	0.771065	0.797223	0.774704	0.72248	0.744145	0.706389	0.669717	0.675368	0.692398	0.688881	0.697191	0.717942	0.745366	0.778283	0.821721	0.866248	0.915972	0.973419	1.03312	1.0906	1.14454	1.18647	1.21775	1.25587	1.3009	1.35108	1.35523	1.34371	1.34469	1.35771	1.36606	1.4269	1.45245	1.46056	1.41167	1.34103	1.2371	1.17611	1.10503	1.06021	1.02238
		104	0.654055	0.656279	0.653458	0.660179	0.667804	0.683542	0.703891	0.733728	0.762925	0.798834	0.825662	0.840441	0.845143	0.847156	0.851529	0.869737	0.898564	0.931446	0.965433	0.990693	1.00976	1.02025	1.02192	1.02313	1.02834	1.04146	1.06533	1.0956	1.12202	1.14519	1.15922	1.17614	1.18508	1.19485	1.20863	1.22597	1.23864	1.26088	1.23811	1.21269	1.19163	1.16845	1.12782	1.11619	1.10529	1.08492	1.059
		105	0.840957	0.70508	0.658123	0.618854	0.630116	0.619171	0.606496	0.62897	0.635496	0.625139	0.624496	0.603409	0.560651	0.534556	0.524971	0.525854	0.529329	0.529481	0.529426	0.524909	0.520179	0.511853	0.509595	0.516871	0.517046	0.519157	0.524132	0.524319	0.517593	0.534014	0.564643	0.592744	0.63137	0.666762	0.705545	0.728471	0.749483	0.777573	0.781068	0.807598	0.834158	0.857956	0.866772	0.889453	0.879253	0.841283	0.8228
		106	1.28976	1.21539	1.04461	0.840089	0.636059	0.555065	0.527175	0.578466	0.597257	0.609368	0.567582	0.527422	0.473335	0.44249	0.406532	0.386413	0.371454	0.366489	0.36706	0.378378	0.392119	0.408476	0.430857	0.461111	0.483874	0.509705	0.530867	0.549898	0.577699	0.613249	0.637989	0.671238	0.696493	0.717298	0.741594	0.785916	0.846183	0.911024	0.918228	0.932709	0.926021	0.869987	0.828602	0.822646	0.808228	0.792617	0.801783
		107	NaN	NaN	NaN	NaN	NaN	NaN	NaN	NaN	NaN	NaN	NaN	NaN	NaN	NaN	NaN	NaN	NaN	NaN	0.922722	0.826513	0.889548	0.89943	0.932635	0.945175	0.925728	0.896515	0.871467	0.866057	0.86227	0.869638	0.886985	0.908526	0.930973	0.954209	0.978712	0.999104	1.01697	1.03259	0.988101	0.955405	0.934687	0.889167	0.839033	0.853538	0.85199	0.845295	0.850751
		108	0.700101	0.686988	0.679079	0.670944	0.67229	0.672092	0.677015	0.687655	0.689751	0.674858	0.673927	0.669518	0.661854	0.642722	0.644672	0.63579	0.629871	0.624768	0.64388	0.635762	0.627378	0.634867	0.658427	0.663733	0.693671	0.729678	0.743684	0.745074	0.752404	0.761826	0.78497	0.815456	0.847979	0.895258	0.941428	0.990843	1.04359	1.0866	1.07184	1.06436	1.03462	0.993434	0.945059	0.94249	0.911134	0.883826	0.868905
		109	2.16083	2.21864	2.26953	2.29813	2.32977	2.01839	1.72819	1.43988	1.11497	0.84088	0.879971	0.875994	0.850513	0.84359	0.77546	0.70577	0.664061	0.642058	0.634259	0.631802	0.636976	0.635903	0.636998	0.640369	0.648079	0.658772	0.675632	0.699377	0.730857	0.76173	0.794383	0.827919	0.85206	0.870121	0.890186	0.906706	0.921684	0.947154	0.93409	0.924623	0.907236	0.875364	0.834066	0.828151	0.812552	0.802491	0.808083
		110	1.73544	1.71254	1.66459	1.6111	1.61129	1.61936	1.65016	1.70333	1.73242	1.7348	1.71486	1.7121	1.71524	1.52088	1.34663	1.19376	0.977471	0.803958	0.838194	0.847305	0.839376	0.859944	0.821176	0.773788	0.73423	0.706311	0.684449	0.667047	0.65826	0.655732	0.670309	0.692246	0.721799	0.754017	0.791246	0.818666	0.847669	0.876569	0.878862	0.876355	0.871217	0.852025	0.82733	0.816028	0.807881	0.80352	0.80614
		111	1.22263	1.28256	1.32425	1.38427	1.45641	1.48816	1.50441	1.51887	1.4853	1.46848	1.453	1.46609	1.47474	1.32995	1.14701	0.933308	0.725528	0.533356	0.567602	0.63108	0.706211	0.761818	0.79746	0.779338	0.752796	0.729154	0.713785	0.707065	0.707589	0.714359	0.727207	0.741909	0.75771	0.783424	0.821734	0.870978	0.898197	0.937873	0.945557	0.948588	0.908372	0.896819	0.865657	0.856131	0.837199	0.851127	0.852479
		112	1.49725	1.47766	1.45948	1.47335	1.46191	1.34367	1.25811	1.14316	1.01033	0.898211	0.921419	0.93972	0.950168	0.946382	0.933259	0.918184	0.896882	0.879381	0.86701	0.85797	0.859523	0.863346	0.872639	0.882995	0.895283	0.909611	0.919304	0.932418	0.950825	0.973432	0.995526	1.02658	1.0498	1.06749	1.08544	1.09472	1.10452	1.11575	1.11893	1.11415	1.09775	1.06882	1.04361	1.02238	1.00546	1.00423	1.00549
		113	0.512716	0.513831	0.5026	0.492898	0.482283	0.464169	0.457175	0.455545	0.454516	0.444766	0.445719	0.460528	0.479135	0.503868	0.533203	0.562406	0.572223	0.572602	0.566585	0.562931	0.555751	0.551783	0.545961	0.541634	0.544174	0.551344	0.567616	0.593848	0.622035	0.654143	0.68676	0.71971	0.753409	0.788532	0.816505	0.845877	0.860714	0.887679	0.897631	0.898152	0.904838	0.920779	0.916629	0.932298	0.954129	0.96533	1.00138
		114	0.51012	0.516182	0.512608	0.505061	0.500846	0.488292	0.479788	0.47824	0.485455	0.501249	0.5229	0.549468	0.57419	0.589952	0.605094	0.616399	0.630689	0.644544	0.664894	0.680303	0.705809	0.730255	0.75962	0.787656	0.820105	0.844793	0.86941	0.884984	0.903645	0.927986	0.950984	0.981025	1.02235	1.06085	1.07962	1.09969	1.11287	1.12121	1.11907	1.11538	1.08874	1.06311	1.02394	0.972902	0.928386	0.90804	0.875212
		115	2.16083	2.21864	2.26953	2.29813	2.32977	2.01839	1.72819	1.43988	1.13506	0.846675	0.885609	0.894312	0.89855	0.899373	0.872312	0.822887	0.785844	0.755267	0.739478	0.727686	0.743835	0.767402	0.803236	0.854234	0.919433	0.970956	1.02598	1.07877	1.12803	1.17012	1.20599	1.22956	1.25254	1.27202	1.29383	1.32265	1.35914	1.4016	1.39735	1.37479	1.32499	1.24922	1.15305	1.08915	1.04328	1.01019	0.992534
		116	0.357984	0.352637	0.355058	0.353454	0.347784	0.353145	0.35517	0.351904	0.350714	0.357891	0.363619	0.365568	0.379566	0.394525	0.413188	0.430306	0.458231	0.483606	0.50434	0.521672	0.528999	0.543807	0.557694	0.579301	0.594863	0.626017	0.641717	0.651634	0.657718	0.673638	0.68808	0.701056	0.715468	0.743235	0.758028	0.770006	0.794393	0.825805	0.824851	0.844479	0.868027	0.864998	0.862556	0.876129	0.883544	0.872927	0.871933
		117	0.786141	0.743048	0.699746	0.666775	0.635781	0.613345	0.598674	0.595177	0.593376	0.605166	0.618358	0.63171	0.650275	0.675635	0.69962	0.717749	0.742694	0.76624	0.778533	0.766832	0.763887	0.755559	0.741866	0.721198	0.728502	0.744309	0.768194	0.792434	0.833591	0.873147	0.900839	0.924268	0.949442	0.981504	1.00565	1.02643	1.0445	1.06611	1.08139	1.09087	1.09601	1.09069	1.07662	1.05695	1.04704	1.03278	1.02562
		118	1.40008	1.41497	1.41944	1.45524	1.48181	1.46864	1.49555	1.54544	1.57511	1.59642	1.60224	1.60865	1.6121	1.42153	1.26148	1.08048	0.900642	0.734961	0.719916	0.681571	0.681383	0.642158	0.579465	0.54427	0.544043	0.535513	0.550242	0.580778	0.623398	0.658229	0.689584	0.727459	0.748161	0.775448	0.799476	0.840304	0.86541	0.930289	0.903812	0.874139	0.834908	0.804344	0.734071	0.775723	0.820132	0.863467	0.872788
		119	1.53469	1.58268	1.61374	1.64189	1.73927	1.54558	1.31601	1.08243	0.846921	0.551216	0.485033	0.462072	0.481571	0.525236	0.531888	0.555225	NaN	0.575195	0.557248	0.514417	0.515317	0.52676	0.541157	0.560558	0.582564	0.598157	0.625022	0.647096	0.67155	0.70214	0.740817	0.776872	0.807896	0.845245	0.883875	0.923006	0.961174	0.988112	0.984103	0.982124	0.960772	0.931972	0.916074	0.925689	0.913703	0.916993	0.913925
		120	NaN	NaN	NaN	NaN	NaN	1.54995	1.62441	1.77895	1.92082	1.77316	1.59118	1.3749	1.13126	0.86449	0.867798	0.856531	0.835518	0.787628	0.73343	0.691374	0.67335	0.680568	0.700017	0.724248	0.758985	0.788372	0.813905	0.850742	0.896908	0.938354	0.992725	1.0455	1.07914	1.13216	1.17838	1.22766	1.27457	1.33239	1.32266	1.31315	1.26419	1.19719	1.11464	1.06173	1.01458	0.980178	0.954761
		121	0.681478	0.689845	0.654828	0.591958	0.598527	0.603527	0.575467	0.543996	0.522559	0.508626	0.505152	0.531939	0.564667	0.58979	0.615879	0.640036	0.646766	0.64156	0.645856	0.645997	0.642534	0.650484	0.671226	0.66829	0.6464	0.626677	0.603372	0.583697	0.57441	0.579766	0.582495	0.59614	0.621918	0.676494	0.716782	0.758206	0.801325	0.855706	0.894214	0.944966	0.989441	1.01996	1.00033	0.965786	0.916296	0.907174	0.904527
		122	NaN	NaN	NaN	NaN	NaN	NaN	NaN	0.554485	0.607174	0.647689	0.709341	0.749511	0.783212	0.797102	0.780769	0.737714	0.699343	0.662473	0.641726	0.638741	0.643704	0.651489	0.663284	0.677681	0.688098	0.699803	0.710781	0.730875	0.750939	0.776518	0.799569	0.822642	0.844975	0.871604	0.893012	0.915258	0.943141	0.958729	0.93983	0.928525	0.907674	0.874398	0.854504	0.864606	0.860158	0.870065	0.891384
		123	1.8297	1.87234	1.89759	1.8726	1.85697	1.85655	1.87331	1.88558	1.899	1.90017	1.89183	1.64088	1.41212	1.22016	1.03278	0.851178	0.94672	0.949417	0.952938	0.962137	0.97006	0.887644	0.876672	0.860438	0.840971	0.829619	0.839513	0.863075	0.87429	0.889107	0.889501	0.888874	0.893555	0.920925	0.9498	0.988861	1.01741	1.05345	1.05775	1.06582	1.06721	1.06111	1.02725	1.01925	1.00162	0.997728	0.990491
		124	0.97273	0.861597	0.816406	0.830043	0.840095	0.848182	0.832033	0.794246	0.756364	0.732701	0.71575	0.713565	0.714098	0.713527	0.718886	0.720893	0.728566	0.73548	0.747471	0.751986	0.771616	0.800166	0.830382	0.86276	0.88894	0.888655	0.894582	0.904934	0.923025	0.952118	0.99336	1.01664	1.03556	1.05295	1.06311	1.07596	1.09411	1.11466	1.05589	1.01818	0.956117	0.899828	0.844292	0.87253	0.891945	0.934474	0.968324
		125	1.5692	1.54561	1.5332	1.52787	1.53682	1.53005	1.56859	1.61744	1.68235	1.53087	1.41602	1.24229	1.05266	0.84652	0.876291	0.870323	0.85922	0.836064	0.809965	0.761518	0.719046	0.700816	0.706895	0.729642	0.76533	0.803079	0.836966	0.863067	0.883703	0.907295	0.930123	0.951266	0.982453	1.01602	1.05461	1.08606	1.11621	1.14332	1.15079	1.14593	1.11563	1.08586	1.04618	1.02189	0.991801	0.980281	0.966652
		126	0.651534	0.661301	0.648519	0.646587	0.618753	0.594583	0.551389	0.523499	0.502076	0.487309	0.476461	0.46888	0.46598	0.468694	0.459138	0.459031	0.463588	0.477952	0.493621	0.527188	0.562016	0.591532	0.620069	0.645744	0.670379	0.693004	0.722171	0.754808	0.78467	0.819602	0.855122	0.889085	0.922577	0.951826	0.98334	1.01389	1.02225	1.02279	0.997189	0.995013	0.983814	0.981882	0.98151	1.006	0.993526	0.987798	0.984662
		127	0.477133	0.434019	0.405673	0.388183	0.379886	0.386668	0.393727	0.395296	0.406946	0.424536	0.43724	0.447307	0.450874	0.447679	0.439282	0.431155	0.44029	0.464852	0.486302	0.510212	0.539251	0.559822	0.575727	0.596698	0.627891	0.661254	0.690652	0.725759	0.761294	0.797627	0.833074	0.865474	0.892075	0.918622	0.938283	0.963087	0.997351	1.03432	1.02806	1.02026	0.993673	0.962907	0.909523	0.900465	0.889156	0.885673	0.871511
		128	1.24645	1.11721	0.958257	0.801694	0.774758	0.744603	0.716517	0.713286	NaN	NaN	NaN	NaN	NaN	NaN	NaN	NaN	NaN	NaN	0.700351	NaN	NaN	NaN	NaN	NaN	NaN	NaN	0.697053	0.695381	0.712179	0.721701	0.725345	0.73674	0.742693	0.748901	0.74991	0.778775	0.806488	0.860022	0.875516	0.910601	0.916106	0.919319	0.891464	0.923374	0.924448	0.930196	0.968996
		129	0.818992	0.825985	0.833334	0.818345	0.785052	0.718096	0.642362	0.573297	0.527887	0.503282	0.488523	0.483461	0.486564	0.496804	0.506618	0.514525	0.531854	0.543638	0.553367	0.569219	0.591771	0.607858	0.6435	0.678326	0.710626	0.738177	0.760997	0.778347	0.795318	0.820788	0.855479	0.898501	0.935866	0.977536	1.01908	1.05021	1.06937	1.09414	1.08432	1.09392	1.10228	1.10403	1.08632	1.10511	1.1002	1.09428	1.08839
		130	0.579942	0.559862	0.550365	0.543259	0.535241	0.536574	0.536794	0.539358	0.547299	0.560255	0.577714	0.597416	0.617864	0.640309	0.65552	0.670427	0.683769	0.69544	0.704033	0.715505	0.726197	0.74004	0.752317	0.771366	0.790864	0.812779	0.839762	0.874535	0.907581	0.948609	0.981442	1.0163	1.0481	1.08321	1.12154	1.16217	1.19523	1.23163	1.22254	1.21037	1.16828	1.11422	1.06076	1.04459	1.01591	1.01917	1.02789
		131	0.621898	0.6604	0.731294	0.772246	0.728747	0.657302	0.600519	0.554849	0.52219	0.511376	0.510293	0.508406	0.526905	0.545583	0.559248	0.57991	0.597711	0.598339	0.606854	0.612835	0.622417	0.633167	0.661561	0.695226	0.730823	0.753525	0.788169	0.79707	0.796946	0.804835	0.815198	0.827382	0.855624	0.901961	0.940512	0.97458	1.00169	1.03689	0.998924	1.00444	1.00307	0.981463	0.953996	0.974871	0.949242	0.938485	0.94261
		132	1.37944	1.21037	1.01766	0.765727	0.590043	0.59241	0.599596	0.618421	0.651392	0.650845	0.611176	0.586446	0.5493	0.539616	0.533247	0.522939	0.50766	0.508096	0.506115	0.510073	0.531059	0.561181	0.591292	0.622308	0.654082	0.682347	0.705775	0.715403	0.724007	0.725636	0.731728	0.749209	0.781691	0.814567	0.863561	0.913991	0.951814	0.978922	0.956288	0.938087	0.896433	0.84313	0.78488	0.77387	0.750862	0.750078	0.755774
		133	1.40378	1.40999	1.43626	1.4568	1.46638	1.54247	1.40686	1.21764	1.03914	0.902758	0.709265	0.720928	0.732562	0.741322	0.707639	0.66528	0.617124	0.59476	0.57445	0.562023	0.564113	0.57535	0.59265	0.622166	0.645907	0.684632	0.724488	0.770323	0.822867	0.880891	0.924573	0.971984	0.998677	1.02118	1.04313	1.06561	1.0701	1.07741	1.04084	1.03193	1.01774	1.00936	0.9988	1.00715	0.988034	0.96352	0.93224
		134	1.52328	1.49263	1.34015	1.19643	1.04181	0.895771	0.818166	0.851261	0.890127	0.919823	0.937255	0.918825	0.880828	0.841792	0.81295	0.795122	0.793936	0.813942	0.84743	0.884034	0.918986	0.951984	0.986116	1.01726	1.04742	1.07328	1.09661	1.12392	1.13909	1.14548	1.16132	1.1806	1.17817	1.19711	1.20908	1.22015	1.21331	1.22024	1.19401	1.17949	1.15725	1.15405	1.15255	1.15108	1.1415	1.1284	1.09
		135	1.13254	0.988548	0.844279	0.862111	0.864325	0.859804	0.848359	0.800018	0.74462	0.69919	0.648622	0.616102	0.595367	0.575446	0.563837	0.570245	0.572626	0.585157	0.603099	0.625122	0.640807	0.667933	0.711499	0.768683	0.811603	0.851694	0.882514	0.917195	0.929449	0.948399	0.95904	0.973844	0.976448	0.993941	1.02451	1.06755	1.10969	1.14983	1.15636	1.14513	1.1253	1.093	1.05315	1.03255	1.01158	0.995404	0.988895
		136	1.59197	1.5388	1.49901	1.4991	1.47343	1.48221	1.47751	1.46321	1.43531	1.45586	1.43834	1.45914	1.4721	1.46868	1.46467	1.27997	1.10927	0.943852	0.765634	0.636566	0.724342	0.784131	0.836876	0.896024	0.889822	0.848259	0.800322	0.758765	0.733984	0.714954	0.711885	0.715142	0.737361	0.764247	0.793962	0.812591	0.829605	0.832306	0.834609	0.843299	0.859716	0.870105	0.89101	0.905482	0.91227	0.915231	0.913338
		137	0.660858	0.646743	0.618684	0.585513	0.547846	0.513356	0.469099	0.43453	0.423925	0.439291	0.463118	0.499466	0.536172	0.551228	0.566839	0.571864	0.582983	0.600847	0.627136	0.638983	0.661997	0.689222	0.7167	0.746299	0.776154	0.802394	0.814028	0.833575	0.859636	0.899259	0.941437	0.990143	1.03881	1.07935	1.08419	1.07916	1.06347	1.03586	1.0139	1.02507	1.0234	1.00376	0.96611	0.908804	0.818301	0.749976	0.697284
		138	0.81982	0.864347	0.877836	0.850429	0.823896	0.798437	0.780411	0.764421	0.750892	0.742138	0.744284	0.746279	0.753856	0.757903	0.766373	0.772463	0.78286	0.793243	0.813448	0.837407	0.872514	0.902408	0.909991	0.940681	0.959454	0.972292	0.97625	1.03284	1.05426	1.08702	1.11852	1.15352	1.16486	1.1977	1.22416	1.2622	1.3099	1.35967	1.32377	1.3202	1.28586	1.24033	1.17072	1.15461	1.11235	1.07789	1.04896
		139	NaN	NaN	NaN	NaN	NaN	NaN	NaN	NaN	NaN	NaN	NaN	NaN	NaN	NaN	NaN	NaN	NaN	NaN	0.936906	0.848966	0.919709	NaN	0.953388	1.01211	1.08644	1.12486	1.15917	1.17113	1.17564	1.19737	1.20369	1.21533	1.24073	1.27115	1.28684	1.31365	1.32186	1.33747	1.30001	1.27817	1.26256	1.22234	1.15945	1.13997	1.11097	1.06617	1.05916
		140	1.14394	0.990218	0.809609	0.646695	0.636064	0.667164	0.711427	0.756152	0.790961	0.765759	0.714161	0.660419	0.627197	0.59777	0.581008	0.580685	0.582772	0.576401	0.579662	0.590345	0.594116	0.602445	0.619068	0.642864	0.668966	0.694613	0.7305	0.753445	0.765612	0.776009	0.789473	0.796988	0.817715	0.848168	0.875711	0.914746	0.953021	0.991826	0.996729	0.999329	0.985148	0.958184	0.919346	0.901571	0.891019	0.882459	0.884466
		141	0.57976	0.569643	0.560321	0.55577	0.552712	0.543587	0.535991	0.532437	0.534677	0.541141	0.554943	0.571037	0.587636	0.604106	0.616266	0.632976	0.653479	0.686698	0.719468	0.753119	0.785719	0.812817	0.829299	0.841113	0.854021	0.87748	0.907401	0.948713	1.00617	1.0689	1.12373	1.17892	1.23508	1.2729	1.30648	1.32178	1.33511	1.33132	1.29262	1.27503	1.24768	1.20828	1.16773	1.15941	1.11683	1.08404	1.06635
		142	1.40378	1.40999	1.43626	1.4568	1.46638	1.54247	1.40686	1.21764	1.03914	0.892219	0.687487	0.686841	0.710557	0.724083	0.704215	0.683973	0.656943	0.634045	0.619047	0.607477	0.594038	0.585133	0.57611	0.575345	0.595537	0.644308	0.692759	0.743268	0.802739	0.851195	0.884532	0.920565	0.950547	0.966686	0.984679	0.989412	0.991275	0.998473	0.972353	0.95362	0.934053	0.90531	0.871076	0.870816	0.854562	0.839712	0.832751
		143	1.80816	1.82031	1.82917	1.85147	1.85738	1.87234	1.89212	1.68965	1.48267	1.27115	1.03809	0.817571	0.841866	0.853573	0.869241	0.896634	0.885284	0.861907	0.851535	0.856105	0.874221	0.909032	0.941394	0.976832	1.00789	1.03051	1.04514	1.06539	1.08322	1.10741	1.14183	1.1789	1.21757	1.25638	1.28939	1.31508	1.34014	1.3684	1.35362	1.35706	1.33348	1.28878	1.21382	1.16058	1.08535	1.03678	0.997525
		144	1.80816	1.82031	1.82917	1.85147	1.85738	1.87234	1.89212	1.68965	1.48267	1.27115	1.03033	0.804587	0.827842	0.838166	0.853869	0.883567	0.879819	0.863495	0.860126	0.879425	0.917253	0.959294	0.991373	1.03014	1.05587	1.08135	1.1034	1.12779	1.14267	1.16084	1.17435	1.19158	1.21894	1.25042	1.28382	1.31585	1.34354	1.36952	1.36958	1.37781	1.35685	1.31207	1.24486	1.19618	1.11803	1.07768	1.0565
		145	1.40008	1.41497	1.41944	1.45524	1.48181	1.46864	1.49555	1.54544	1.57511	1.59642	1.60224	1.60865	1.6121	1.42153	1.26148	1.08048	0.912901	0.726874	0.719576	0.724544	0.759415	0.737638	0.716991	0.686239	0.637901	0.602092	0.589499	0.592449	0.611412	0.643215	0.672399	0.705958	0.749514	0.785101	0.826934	0.878399	0.910223	0.951902	0.9649	0.94537	0.918374	0.895836	0.842724	0.809273	0.794762	0.779255	0.764473
		146	0.561206	0.582606	0.603918	0.614244	0.611011	0.615139	0.61173	0.606747	0.603496	0.612032	0.618513	0.628639	0.634028	0.642108	0.652499	0.647606	0.643132	0.640865	0.6409	0.643654	0.665306	0.678132	0.6974	0.716406	0.721887	0.730298	0.750516	0.78388	0.828177	0.880907	0.929708	0.971063	1.003	1.02197	1.03088	1.04639	1.05996	1.06834	1.02044	1.00833	0.96405	0.920088	0.878947	0.902654	0.899531	0.913124	0.929359
		147	1.73544	1.71254	1.66459	1.6111	1.61129	1.61936	1.65016	1.70333	1.73242	1.7348	1.71486	1.7121	1.71524	1.52088	1.34663	1.19376	1.02381	0.853686	NaN	0.883114	0.886543	0.878416	0.857616	0.822042	0.784082	0.759632	0.751783	0.751728	0.764097	0.788956	0.82836	0.861552	0.888339	0.907804	0.928924	0.9395	0.958036	0.987578	0.983346	0.974913	0.955329	0.926487	0.891213	0.897455	0.900817	0.914	0.927769
		148	1.24563	1.2446	1.26491	1.27543	1.30528	1.32552	1.29662	1.31824	1.36122	1.40867	1.43889	1.47133	1.52869	1.55979	1.38465	1.21138	1.02235	0.763676	0.540124	0.560146	0.59344	0.629517	0.695034	0.735658	0.718904	0.705372	0.701927	0.698568	0.700513	0.701753	0.69247	0.690382	0.690529	0.699404	0.718818	0.760694	0.78838	0.825475	0.824256	0.83558	0.824463	0.815053	0.780939	0.768952	0.77029	0.793459	0.805134
		149	0.856445	0.810708	0.723542	0.730989	0.736712	0.716629	0.71714	0.714724	0.70175	0.703103	0.718486	0.734426	0.75814	0.789113	0.813121	0.827017	0.835565	0.843241	0.837794	0.835223	0.843783	0.856461	0.855032	0.847106	0.851183	0.85064	0.87365	0.931376	0.992013	1.03935	1.08523	1.0968	1.0815	1.08149	1.08815	1.10188	1.1178	1.12524	1.08583	1.02944	0.958245	0.878185	0.818764	0.790738	0.779738	0.779593	0.797536
		150	1.65837	1.67926	1.70496	1.72557	1.73476	1.73072	1.73322	1.71331	1.69818	1.69899	1.71692	1.75169	1.57157	1.40619	1.23257	1.04381	0.853179	0.875022	0.884391	0.875777	0.87235	0.832079	0.800149	0.752946	0.717433	0.674466	0.644552	0.622233	0.612212	0.611488	0.627668	0.652393	0.684975	0.722348	0.767378	0.805073	0.841001	0.874716	0.889832	0.897037	0.898266	0.887874	0.871755	0.860885	0.842135	0.827552	0.823223
		151	1.57728	1.40648	1.24501	1.08316	0.927572	0.921518	0.898061	0.8637	NaN	0.820317	0.789729	0.77964	NaN	NaN	NaN	NaN	NaN	NaN	NaN	NaN	NaN	NaN	0.803307	0.839343	0.887971	0.910853	0.940162	0.972718	1.03155	1.08841	1.14562	1.1997	1.25952	1.29829	1.32597	1.35142	1.37961	1.37806	1.34657	1.31327	1.25598	1.1834	1.11728	1.06512	1.02943	1.0142	0.983807
		152	0.851655	0.802557	0.735018	0.65245	0.594872	0.557085	0.531862	0.517912	0.508923	0.501997	0.494294	0.495353	0.500524	0.511255	0.517467	0.533927	0.544351	0.558548	0.576991	0.604257	0.626823	0.654039	0.679579	0.702098	0.720041	0.739129	0.755985	0.776164	0.799131	0.822525	0.848117	0.883241	0.915842	0.945506	0.979626	1.01083	1.03044	1.05677	1.09395	1.1088	1.1003	1.08463	1.05216	1.00823	0.975559	0.967494	0.964706
		153	0.579873	0.564738	0.553378	0.546944	0.541636	0.540734	0.539582	0.542722	0.546399	0.555875	0.563447	0.575965	0.589943	0.603068	0.615859	0.627473	0.633843	0.641271	0.654384	0.663426	0.677168	0.696894	0.722939	0.746923	0.775337	0.79957	0.825453	0.843687	0.859239	0.872314	0.897323	0.908642	0.944928	0.991094	1.01565	1.03465	1.07244	1.09185	1.06872	1.08522	1.08669	1.06694	1.03686	1.02285	0.985399	0.955075	0.934024
		154	0.358604	0.358434	0.368682	0.384163	0.401893	0.424323	0.441841	0.46278	0.4729	0.479036	0.484032	0.492544	0.496323	0.493478	0.497818	0.505492	0.522595	0.551674	0.597093	0.625889	0.655418	0.675441	0.667229	0.6575	0.649821	0.642713	0.640862	0.652186	0.659443	0.68552	0.693443	0.705097	0.719876	0.758189	0.802652	0.847475	0.892805	0.942464	0.949851	0.94854	0.945186	0.923344	0.894409	0.891825	0.882591	0.890973	0.915565
		155	1.43018	1.44354	1.45184	1.46478	1.33296	1.18312	0.969456	0.835336	0.693004	0.676815	0.660966	0.690052	0.626533	0.593372	0.581588	0.59148	0.614399	0.643997	0.664948	0.685531	0.697792	0.705001	0.712777	0.732918	0.761532	0.817585	0.876387	0.940054	0.976108	0.998352	1.00758	1.04106	1.0845	1.13745	1.21227	1.27616	1.31095	1.34846	1.31356	1.27544	1.20396	1.12575	1.02364	0.98918	0.934127	0.908073	0.894066
		156	0.953111	0.9491	0.927043	0.875991	0.858565	0.899544	0.907314	0.907386	0.903763	0.877238	0.841179	0.80429	0.779716	0.762637	0.76989	0.775572	0.785241	0.788122	0.776667	0.752965	0.716853	0.664413	0.643469	0.619044	0.610904	0.628666	0.654308	0.658925	0.693647	0.711545	0.712244	0.696524	0.698112	0.698071	0.681226	0.677532	0.727819	0.78411	0.827746	0.89626	0.952422	0.969436	0.969894	0.971671	0.962254	0.96115	0.965446
		157	1.14394	0.990218	0.809609	0.625451	0.525869	0.539605	0.576196	0.622019	0.671493	0.7323	0.69994	0.654138	0.605342	0.582364	0.56279	0.544257	0.537607	0.546054	0.558317	0.587504	0.617146	0.65221	0.680526	0.698128	0.713057	0.742611	0.758625	0.784919	0.814632	0.84035	0.855817	0.869287	0.870866	0.874278	0.888514	0.909066	0.946826	1.00604	1.00603	1.00773	0.980455	0.940643	0.885017	0.893661	0.873149	0.858857	0.852237
		158	0.623122	0.623733	0.572533	0.536338	0.507905	0.504782	0.492192	0.500016	0.517913	0.539177	0.553935	0.574009	0.586686	0.58438	0.582583	0.57615	0.56532	0.590823	0.623424	0.639944	0.670458	0.700785	0.708166	0.718037	0.744017	0.744932	0.766263	0.77964	0.771883	0.771149	0.797659	0.823567	0.854959	0.898937	0.942755	0.971476	0.99599	1.0174	0.969541	0.950262	0.914578	0.867895	0.828611	0.856267	0.822702	0.825218	0.809938
[truncated: 115 more columns]

## Sheet: ED Fig. 6g (6hrs)
Extended Data Fig. 6
Panel g
	CDK4/6i, 6hrs HU
		Time since treatment (hrs)	-8	-7.8	-7.6	-7.4	-7.2	-7	-6.8	-6.6	-6.4	-6.2	-6	-5.8	-5.6	-5.4	-5.2	-5	-4.8	-4.6	-4.4	-4.2	-4	-3.8	-3.6	-3.4	-3.2	-3	-2.8	-2.6	-2.4	-2.2	-2	-1.8	-1.6	-1.4	-1.2	-1	-0.8	-0.6	-0.4	-0.2	1.06581e-14	0.2	0.4	0.6	0.8	1	1.2
	Cell #	1	0.433368	0.43544	0.439855	0.446501	0.451346	0.451951	0.450438	0.455999	0.458455	0.462145	0.473527	0.476713	0.475492	0.483898	0.493501	0.501631	0.520096	0.544407	0.563078	0.583902	0.6146	0.644735	0.671023	0.703387	0.736017	0.763416	0.793126	0.837357	0.880488	0.940105	0.999952	1.05771	1.11259	1.15847	1.17769	1.18567	1.1997	1.18552	1.15384	1.13202	1.10604	1.05739	1.0181	0.988366	0.962048	0.949499	0.945641
		2	NaN	NaN	NaN	NaN	NaN	NaN	NaN	NaN	NaN	NaN	NaN	NaN	NaN	NaN	0.557702	0.621666	0.606691	0.619584	0.622462	0.630634	0.658191	0.692674	0.723013	0.745718	0.763276	0.781491	0.797477	0.811031	0.819848	0.839027	0.858559	0.879812	0.897718	0.921964	0.949216	0.967198	0.977481	0.993882	1.00583	0.994832	0.978299	0.971063	0.951297	0.940918	0.933425	0.911643	0.882152
		3	0.626077	0.5711	0.557005	0.638972	0.687971	0.645418	0.645203	0.627778	0.579033	0.57761	0.635702	0.666561	0.666038	0.642899	0.621779	0.606216	0.58899	0.595292	0.596834	0.595114	0.58913	0.588052	0.584065	0.579989	0.575538	0.580651	0.589245	0.599403	0.612519	0.629817	0.645683	0.65815	0.672235	0.692977	0.713666	0.738007	0.762854	0.792171	0.826835	0.856094	0.873648	0.88526	0.885203	0.876298	0.871297	0.873236	0.879437
		4	NaN	0.647142	0.655805	0.640866	0.627416	0.604325	0.583579	0.575796	0.568563	0.570786	0.579827	0.581177	0.573459	0.561911	0.545431	0.530141	0.521122	0.517224	0.51905	0.522596	0.527875	0.522939	0.522363	0.529396	0.549594	0.575795	0.59401	0.630702	0.655409	0.676488	0.702011	0.723585	0.745515	0.790849	0.802534	0.810788	0.848256	0.879084	0.850073	0.850036	0.834003	0.790152	0.730288	0.694108	0.659466	0.635243	0.638962
		5	0.546268	0.53757	0.52654	0.528397	0.532282	0.531696	0.534624	0.543606	0.552822	0.559143	0.569569	0.578717	0.590106	0.60428	0.620092	0.634501	0.650622	0.668521	0.685459	0.706584	0.730589	0.753146	0.781047	0.816314	0.852316	0.88884	0.941207	0.996929	1.04399	1.09226	1.13851	1.17942	1.20754	1.23936	1.2683	1.29446	1.3166	1.33747	1.3188	1.30873	1.26994	1.21848	1.15382	1.11617	1.06747	1.03478	0.992766
		6	1.54743	1.56961	1.60327	1.63495	1.67131	1.68621	1.69063	1.69804	1.53428	1.36621	1.20595	1.04955	0.896579	0.90815	0.90964	0.897666	0.857184	0.816705	0.784697	0.77111	0.772923	0.791352	0.81762	0.854499	0.890668	0.925211	0.973302	1.03871	1.07855	1.13062	1.17555	1.19736	1.20975	1.24015	1.25967	1.28072	1.31329	1.33135	1.35101	1.37072	1.35766	1.33529	1.29629	1.25261	1.19216	1.166	1.14215
		7	0.504161	0.482424	0.470792	0.466231	0.459703	0.460709	0.464223	0.470743	0.474354	0.478944	0.482866	0.490123	0.497314	0.509308	0.530648	0.544476	0.555551	0.56839	0.580137	0.585418	0.595778	0.600533	0.606814	0.609928	0.620671	0.634909	0.656118	0.677004	0.703553	0.725526	0.756543	0.7954	0.829459	0.871133	0.91105	0.942339	0.966111	0.998121	1.0038	1.01739	1.02416	1.01605	1.00129	1.01442	1.02359	1.02854	1.05026
		8	0.673547	0.661641	0.644079	0.633505	0.611613	0.595787	0.563273	0.545691	0.532764	0.533715	0.521679	0.548997	0.568493	0.575122	0.592571	0.615339	0.62052	0.623565	0.640951	0.644432	0.657557	0.675397	0.694733	0.714025	0.73628	0.754913	0.772614	0.790384	0.80184	0.817447	0.831794	0.845284	0.855731	0.866179	0.875364	0.887462	0.904753	0.925718	0.91316	0.908356	0.906495	0.910865	0.913494	0.945648	0.965664	0.973209	0.965602
		9	1.59801	1.62171	1.62684	1.66233	1.69843	1.74004	1.80094	1.8373	1.84045	1.76852	1.71534	1.51975	1.3368	1.12793	0.925319	0.71462	0.693742	0.670097	0.662383	0.673745	0.684462	0.633497	0.597605	0.60794	0.607098	0.603489	0.612142	0.633351	0.632686	0.653475	0.692204	0.72106	0.752249	0.805627	0.853074	0.874861	0.916543	0.975696	0.979791	0.97258	0.964993	0.92338	0.856697	0.83898	0.825467	0.813057	0.831407
		10	1.10318	0.938036	0.80485	0.712964	0.721192	0.728114	0.766045	0.759876	0.695767	0.652862	0.601677	0.562355	0.534229	0.512144	0.496506	0.493681	0.498739	0.510399	0.51911	0.521543	0.521947	0.531879	0.541226	0.554873	0.570832	0.588445	0.596295	0.611244	0.63156	0.657058	0.688793	0.73326	0.769793	0.809127	0.841528	0.87767	0.911135	0.962241	0.983841	1.00908	1.01038	0.991596	0.941225	0.911058	0.869056	0.838974	0.816348
		11	1.19676	1.14107	1.08563	1.00182	0.945213	0.960444	0.992632	1.04446	1.13098	1.2313	1.32463	1.23725	1.13918	1.00581	0.863058	0.729997	0.766106	0.785636	0.828372	0.872914	0.861154	0.863126	0.857897	0.827084	0.80186	0.779135	0.761757	0.738357	0.740221	0.749817	0.7834	0.813717	0.86801	0.920143	0.964546	0.970627	0.977623	0.983317	0.932576	0.91078	0.901533	0.847315	0.77767	0.770427	0.74621	0.717657	0.724701
		12	0.60297	0.605281	0.610471	0.617342	0.625953	0.628835	0.629044	0.626475	0.626177	0.618897	0.621952	0.622164	0.624364	0.628076	0.632121	0.638399	0.646298	0.652465	0.655546	0.663399	0.670916	0.68434	0.701748	0.721478	0.742659	0.757992	0.772801	0.786135	0.801267	0.81603	0.84372	0.873203	0.901145	0.916317	0.952226	0.983074	1.01831	1.04323	1.04678	1.027	0.991741	0.948671	0.90704	0.909212	0.899284	0.893184	0.877974
		13	0.587962	0.583108	0.582369	0.58792	0.58169	0.552366	0.523592	0.494961	0.455191	0.418842	0.399913	0.389149	0.385385	0.386036	0.3858	0.393351	0.405155	0.429925	0.461588	0.501351	0.542074	0.587255	0.609048	0.623785	0.614328	0.619475	0.606119	0.610973	0.622004	0.652493	0.664698	0.687818	0.701517	0.711635	0.722185	0.733446	0.752711	0.772807	0.78503	0.801916	0.823139	0.856159	0.891159	0.932703	0.963871	0.98462	0.98409
		14	1.35568	1.18407	0.996836	0.791452	0.76767	0.726529	0.6876	0.665924	0.657524	0.6556	0.649634	0.638714	0.617938	0.591713	0.564834	0.546193	0.539592	0.538477	0.542687	0.551194	0.55955	0.566329	0.574991	0.588687	0.60781	0.626098	0.653078	0.682666	0.712465	0.74181	0.787263	0.828338	0.874415	0.91789	0.957218	0.978442	0.993449	1.01007	1.0162	1.01143	0.997945	0.971062	0.930484	0.897655	0.870661	0.854359	0.850377
		15	1.59801	1.62171	1.62684	1.66233	1.69843	1.74004	1.80094	1.8373	1.84045	1.76852	1.71534	1.51975	1.3368	1.12793	0.925319	0.766377	0.757689	0.758632	0.783522	0.819297	0.797328	0.758913	0.721852	0.703923	0.703778	0.704427	0.69768	0.708473	0.720496	0.731568	0.746637	0.76825	0.790749	0.822044	0.854039	0.889237	0.92861	0.97099	0.987252	1.00957	0.993873	0.956175	0.914885	0.895289	0.853553	0.847273	0.868104
		16	1.69476	1.74169	1.76543	1.76329	1.75977	1.76242	1.76565	1.58362	1.40385	1.22243	1.01777	0.84149	0.877102	0.89118	0.878323	0.867293	0.822501	0.752648	0.693333	0.654219	0.636566	0.624423	0.610967	0.609758	0.617518	0.637119	0.666061	0.702409	0.741158	0.789213	0.821384	0.858155	0.911385	0.959741	0.984644	1.01577	1.04834	1.06	1.04416	1.04525	1.01707	0.957066	0.910187	0.893554	0.872076	0.880239	0.907464
		17	1.23134	1.22221	1.20617	1.21517	1.21498	1.23036	1.16154	1.11231	1.04791	0.986035	0.920149	0.942108	0.936861	NaN	0.90264	0.849062	0.783658	0.699727	0.620878	0.56495	0.525186	0.491991	0.485551	0.489014	0.501966	0.512854	0.534089	0.555502	0.568841	0.570643	0.578986	0.578851	0.581052	0.595587	0.621954	0.656863	0.701432	0.738626	0.779995	0.795462	0.808	0.802816	0.795121	0.769488	0.763925	0.745653	0.740916
		18	1.6405	1.59782	1.57952	1.56984	1.56212	1.55062	1.55979	1.56107	1.54488	1.54275	1.56288	1.57538	1.55231	1.53546	1.51578	1.48912	1.31161	1.18537	1.0617	0.935155	0.808253	0.828706	0.812201	0.799834	0.782434	0.754839	0.738287	0.74266	0.765311	0.796964	0.844603	0.875661	0.91202	0.934461	0.954313	0.957983	0.970188	0.981503	0.962656	0.953997	0.943734	0.922977	0.888801	0.886392	0.87558	0.870619	0.867754
		19	NaN	NaN	NaN	NaN	NaN	NaN	NaN	NaN	NaN	NaN	NaN	NaN	NaN	0.538446	0.435125	0.428424	0.415452	0.441342	0.462839	0.487384	0.502888	0.515974	0.525404	0.533827	0.544394	0.573666	0.605503	0.635233	0.66925	0.700895	0.717087	0.730546	0.750438	0.776669	0.810475	0.859539	0.905131	0.947119	0.975022	0.989636	0.98583	0.972833	0.954733	0.944096	0.935644	0.920308	0.902977
		20	NaN	NaN	NaN	NaN	NaN	NaN	NaN	NaN	NaN	NaN	NaN	0.67931	0.548061	0.517871	0.469049	0.43927	0.472092	0.477206	0.474948	0.483563	0.472716	0.475848	0.467596	0.479148	0.489558	0.514264	0.534534	0.559893	0.594784	0.63535	0.671888	0.720006	0.76369	0.786644	0.810814	0.833207	0.853682	0.893839	0.897053	0.898382	0.890578	0.854174	0.810084	0.800189	0.783512	0.769464	0.783254
		21	1.64622	1.6763	1.6704	1.63356	1.6299	1.42487	1.21715	1.04967	0.877894	0.711137	0.73396	0.760794	0.758608	0.757535	0.738513	0.709785	0.676318	0.654587	0.644812	0.644946	0.64991	0.667001	0.687119	0.709754	0.715036	0.761076	0.782644	0.787584	0.767093	0.784396	0.777992	0.808618	0.860261	0.949871	1.0395	1.13148	1.19931	1.26105	1.28126	1.28204	1.25257	1.20947	1.15686	1.12076	1.07724	1.04255	1.02676
		22	NaN	0.624229	0.629194	0.590234	0.566628	0.548993	0.545254	0.557754	0.57546	0.580193	0.560936	0.547391	0.527462	0.508469	0.503558	0.509011	0.522859	0.535851	0.551156	0.576146	0.605798	0.629924	0.656005	0.678661	0.704863	0.727405	0.754175	0.789699	0.815603	0.835511	0.852639	0.866663	0.882186	0.916753	0.94854	0.977982	1.00243	1.02525	1.02317	1.03678	1.05849	1.06684	1.05306	1.04368	1.02118	0.986114	0.960264
		23	1.74784	1.696	1.66649	1.66332	1.44481	1.29491	1.11653	0.934831	0.72783	0.765745	0.726484	0.734184	0.726721	0.715728	0.675026	0.66118	0.621779	0.598423	0.58569	0.584939	0.596294	0.623694	0.663506	0.705532	0.758362	0.815631	0.865341	0.906656	0.945103	0.983597	1.01494	1.03439	1.06067	1.07516	1.08221	1.09835	1.14809	1.17302	1.21309	1.2493	1.24728	1.19863	1.15144	1.08037	1.00629	0.948358	0.898217
		24	0.616722	0.586929	0.568338	0.562055	0.557752	0.58668	0.606927	0.625582	0.642477	0.663881	0.671289	0.668671	0.664376	0.656417	0.655475	0.651353	0.655227	0.670375	0.679046	0.686338	0.694734	0.708102	0.721883	0.747518	0.773158	0.796554	0.819592	0.845311	0.876674	0.907786	0.944958	0.976207	1.0201	1.05647	1.08293	1.11727	1.14951	1.15773	1.14535	1.1333	1.09645	1.06048	1.01495	0.993953	0.973681	0.971966	0.975487
		25	1.52317	1.53155	1.4839	1.4331	1.44557	1.43156	1.40544	1.37614	1.24878	1.06857	0.921072	0.739818	0.626935	0.612835	0.598133	0.592404	0.594608	0.584966	0.602189	0.618564	0.628266	0.661024	0.678741	0.718467	0.763491	0.811488	0.850202	0.892816	0.9167	0.94171	0.961932	0.962134	0.959013	0.953918	0.965555	0.977679	1.02623	1.09706	1.07575	1.04694	1.00851	0.951395	0.86344	0.872091	0.883026	0.873974	0.853158
		26	NaN	NaN	NaN	NaN	NaN	NaN	0.629201	NaN	0.325429	0.33652	0.294879	0.306726	0.305291	0.275507	0.235556	0.188099	0.191871	0.226131	0.273622	0.402871	0.534185	0.655125	0.75335	0.835536	0.849331	0.874789	0.905657	0.941543	0.990242	1.03429	1.07455	1.11222	1.14207	1.16702	1.19412	1.22683	1.24954	1.27847	1.27996	1.27947	1.23173	1.17127	1.10906	1.06937	1.02077	0.995669	0.987346
		27	1.6103	1.70694	1.77245	1.61645	1.45064	1.21172	0.926168	0.717227	0.711327	0.723224	0.728646	0.749415	0.71472	0.695595	0.661434	0.634272	0.613726	0.599731	0.603674	0.620075	0.650246	0.686521	0.735362	0.769239	0.79345	0.826618	0.854437	0.880926	0.898121	0.920614	0.913341	0.914251	0.910492	0.913029	0.90706	0.939481	0.974995	1.01059	0.977052	1.00358	0.986422	0.928079	0.874052	0.89012	0.848988	0.831181	0.83761
		28	1.65977	1.63923	1.61793	1.58111	1.53134	1.5589	1.58472	1.63993	1.68813	1.76928	1.77977	1.81129	1.59486	1.38049	1.15504	0.951064	0.734655	0.749936	0.741141	0.720985	0.693234	0.663938	0.621848	0.585285	0.572102	0.577968	0.585727	0.590568	0.612558	0.638337	0.663145	0.694223	0.736432	0.754351	0.783667	0.803467	0.82108	0.834129	0.844147	0.831641	0.824126	0.826427	0.829227	0.853011	0.871135	0.892551	0.901906
		29	0.91767	0.78095	0.655358	0.671406	0.683815	0.724097	0.749668	0.746864	0.761077	0.756139	0.734637	0.716519	0.713209	0.700291	0.689628	0.680308	0.672344	0.675806	0.700199	0.72182	0.746746	0.785538	0.834766	0.881257	0.943268	1.01075	1.07085	1.118	1.16514	1.17958	1.20728	1.21543	1.21503	1.23441	1.29328	1.34828	1.43015	1.51529	1.43817	1.40098	1.31935	1.21983	1.11102	1.12056	1.07686	1.06971	1.06233
		30	1.19676	1.14107	1.08563	1.00182	0.945213	0.960444	0.992632	1.04446	1.13098	1.2313	1.32463	1.23725	1.13918	1.00581	0.916944	0.780308	NaN	0.824827	0.853392	0.889216	0.869968	0.848741	0.815852	0.78296	0.752792	0.725892	0.708554	0.704585	0.707936	0.721381	0.745266	0.768283	0.793067	0.812855	0.832903	0.859457	0.890884	0.921052	0.926031	0.96767	0.96708	0.948663	0.92004	0.922637	0.876285	0.869873	0.865611
		31	1.56644	1.52612	1.50135	1.59376	1.72297	1.81381	1.86339	1.90796	1.78261	1.53254	1.30127	1.0751	0.852016	0.762621	0.788148	0.820646	0.835764	0.823887	0.787032	0.737825	0.70142	0.691867	0.674838	0.657603	0.644919	0.622333	0.603664	0.610995	0.637341	0.685245	0.736054	0.80314	0.868223	0.937654	1.03224	1.11984	1.20198	1.25036	1.19352	1.16502	1.12434	1.05162	0.998713	1.02257	0.980816	0.95152	0.949562
		32	1.38233	1.24045	1.07493	0.910041	0.755011	0.726594	0.703802	0.693687	0.718236	0.742718	0.770526	0.805303	0.837892	0.818224	0.771233	0.720708	0.669789	0.628412	0.596927	0.579158	0.566912	0.562601	0.563874	0.582975	0.604651	0.647456	0.690279	0.736858	0.777422	0.80894	0.830412	0.861219	0.891885	0.918018	0.940865	0.950776	0.949803	0.939675	0.931282	0.920432	0.890905	0.860726	0.831105	0.811106	0.797886	0.796906	0.788401
		33	NaN	0.647142	0.64535	NaN	NaN	NaN	NaN	NaN	NaN	0.642958	0.64252	0.638347	0.638379	0.64097	0.639478	0.644354	0.6483	0.661034	0.675013	0.702733	0.725947	0.755367	0.775142	0.791421	0.808075	0.820881	0.839007	0.858051	0.882191	0.910135	0.94068	0.966957	1.00285	1.03739	1.06221	1.09281	1.12997	1.15925	1.14504	1.14002	1.10333	1.06044	1.01142	0.997329	0.97877	0.980941	0.978788
		34	1.61678	1.73817	1.87943	1.73093	1.5657	1.36896	1.05814	0.763774	0.700385	0.663174	0.633042	0.640032	0.589042	0.605463	0.600803	0.598069	0.617435	0.641952	0.671122	0.723859	0.775023	0.828812	0.889979	0.949825	0.998293	1.04656	1.10841	1.15547	1.17622	1.20578	1.26157	1.29434	1.31689	1.34959	1.37801	1.34966	1.32148	1.30558	1.24938	1.18571	1.15172	1.11109	1.06832	1.07869	1.06512	1.05898	1.06196
		35	0.800882	0.752634	0.718663	0.662863	0.622379	0.59741	0.601404	0.610929	0.616631	0.624656	0.625731	0.614468	0.614888	0.609266	0.609353	0.614496	0.620275	0.623864	0.637696	0.641364	0.643978	0.642757	0.646446	0.652342	0.658346	0.670038	0.693867	0.715591	0.731007	0.760402	0.802615	0.848428	0.896918	0.944559	0.979725	1.00353	1.02467	1.04153	1.01004	0.975544	0.919812	0.855724	0.773381	0.746046	0.730375	0.724863	0.715158
		36	1.67531	1.64025	1.66099	1.73099	1.59029	1.45787	1.30399	1.02346	0.803956	0.805933	0.798652	0.775446	0.807457	0.774115	0.69932	0.638468	0.606754	0.605227	0.624009	0.654844	0.695463	0.745767	0.791282	0.846685	0.894785	0.939899	0.97056	1.00202	1.01905	1.04309	1.06603	1.08997	1.11785	1.15099	1.19545	1.24311	1.29617	1.34166	1.33753	1.32485	1.30893	1.26184	1.20651	1.18949	1.15262	1.11579	1.09766
		37	1.54858	1.52157	1.51563	1.50366	1.51649	1.52236	1.5509	1.58531	1.62006	1.66828	1.73478	1.77339	1.62152	1.44512	1.22148	0.993131	0.753252	0.698147	0.663303	0.669036	0.661528	0.680691	0.684127	0.690765	0.693236	0.709547	0.746919	0.788584	0.82314	0.838312	0.852654	0.863999	0.872111	0.906558	0.921077	0.932156	0.929093	0.932517	0.892253	0.901428	0.913972	0.925076	0.917769	0.921045	0.904023	0.888314	0.871954
		38	NaN	NaN	NaN	NaN	NaN	NaN	NaN	NaN	NaN	0.761972	0.742352	0.759844	0.746034	0.709375	0.676272	0.62507	0.560515	0.522845	0.504849	0.503264	0.507452	0.517764	0.5291	0.54236	0.5625	0.581136	0.600343	0.618077	0.631629	0.653732	0.676385	0.700377	0.722957	0.749971	0.760848	0.779992	0.801944	0.821902	0.82062	0.824993	0.814557	0.786317	0.763556	0.7522	0.731715	0.70806	0.699071
		39	NaN	NaN	NaN	NaN	NaN	NaN	NaN	0.60148	0.514688	0.529182	0.52923	0.551425	0.555883	0.552748	0.548584	0.54057	0.541032	0.560353	0.585168	0.593708	0.608455	0.611475	0.62251	0.629218	0.641888	0.658759	0.674766	0.666296	0.678275	0.692022	0.710405	0.746137	0.767421	0.780709	0.840329	0.900866	0.940685	1.01577	1.0693	1.05765	1.04544	1.01433	0.972304	0.947139	0.931798	0.909093	0.913525
		40	1.6103	1.70694	1.77245	1.61645	1.45064	1.21172	0.905679	0.693276	0.700395	0.699608	0.699587	0.735835	0.700421	0.651157	0.619716	0.598665	0.580432	0.556417	0.547864	0.54758	0.553592	0.564311	0.591485	0.619032	0.654972	0.691587	0.736978	0.794521	0.852591	0.89847	0.931334	0.97554	1.01357	1.06551	1.12744	1.19667	1.24393	1.26869	1.24179	1.21568	1.16716	1.10563	1.05605	1.03729	1.00162	0.994893	0.987345
		41	1.1086	1.11238	1.14584	1.18166	1.18225	1.20072	1.20371	1.10984	1.02041	0.923751	0.826799	0.738258	0.756455	0.78387	0.81442	0.845219	0.861697	0.845598	0.806157	0.780018	0.745964	0.714577	0.677767	0.650964	0.627032	0.608776	0.600043	0.601441	0.614828	0.631182	0.656568	0.681939	0.695983	0.707942	0.718565	0.733734	0.748976	0.773399	0.792684	0.822666	0.839228	0.841584	0.839661	0.829546	0.802021	0.782606	0.7724
		42	0.68136	0.671902	0.695874	0.701927	0.680062	0.661626	0.646144	0.636538	0.625169	0.618957	0.615606	0.612074	0.611582	0.61587	0.624389	0.634569	0.63903	0.647411	0.652085	0.652819	0.655137	0.666015	0.67612	0.687527	0.698927	0.70772	0.722995	0.733137	0.750054	0.778165	0.808066	0.849861	0.894823	0.935062	0.958282	0.980631	0.983778	0.984053	0.981749	0.983784	0.970356	0.954078	0.933716	0.906862	0.883403	0.862549	0.850454
		43	NaN	NaN	NaN	NaN	NaN	NaN	NaN	0.511998	0.538142	0.511927	0.505917	0.483657	0.467547	0.448425	0.455364	0.444911	0.444296	0.446543	0.446855	0.451306	0.465885	0.480822	0.488853	0.526095	0.551857	0.581129	0.600658	0.616362	0.607503	0.613139	0.625724	0.642289	0.67155	0.702399	0.731462	0.774402	0.836516	0.904642	0.943143	1.01592	1.06884	1.06276	1.02555	1.02383	0.973995	0.911869	0.895004
		44	1.02193	0.950176	0.891865	0.819643	0.706118	0.590942	0.60209	0.594937	0.608039	0.608846	0.587531	0.55098	0.526851	0.503503	0.502773	0.51043	0.51672	0.531421	0.557516	0.583199	0.619431	0.658714	0.696943	0.734213	0.773541	0.808451	0.833349	0.854492	0.877701	0.89029	0.90527	0.926234	0.940797	0.955102	0.974236	0.992942	0.993505	1.00468	0.974823	0.941581	0.891404	0.848731	0.800428	0.793474	0.785475	0.787175	0.802651
		45	NaN	NaN	NaN	NaN	NaN	NaN	NaN	0.511998	0.522069	0.484316	0.461836	0.427699	0.408045	0.40032	0.401889	0.431728	0.463151	0.493973	0.523076	0.561626	0.583289	0.602239	0.618465	0.640124	0.652308	0.652855	0.661608	0.671626	0.690675	0.723942	0.77523	0.839307	0.903521	0.97479	1.03491	1.09442	1.1423	1.16529	1.1159	1.08498	1.0283	0.976047	0.936006	0.952542	0.944758	0.945465	0.946856
		46	1.50008	1.50966	1.50992	1.50942	1.50121	1.35581	1.22189	1.08061	0.883505	0.746353	0.756843	0.768194	0.76898	0.81323	0.792181	0.769384	0.73602	0.704135	0.682737	0.670309	0.669337	0.68176	0.711066	0.743683	0.774871	0.79438	0.820668	0.839558	0.865055	0.891873	0.918071	0.938767	0.9629	0.980206	0.994384	1.02246	1.0448	1.06	1.02245	0.993445	0.94601	0.894005	0.854265	0.861782	0.841038	0.81948	0.802716
		47	1.34476	1.34321	1.35895	1.25841	1.1717	1.05122	0.933056	0.795572	0.755277	0.703524	0.671632	0.658544	0.71337	0.777414	0.866625	0.923759	0.979487	0.96671	0.935398	0.864351	0.819851	0.763208	0.719369	0.684759	0.663581	0.647041	0.641468	0.639903	0.648017	0.667115	0.690044	0.711438	0.739801	0.771027	0.804933	0.835312	0.86757	0.899567	0.924313	0.93627	0.946787	0.945377	0.937039	0.926921	0.914852	0.903674	0.900909
		48	NaN	NaN	NaN	NaN	NaN	NaN	NaN	NaN	NaN	NaN	NaN	NaN	NaN	NaN	NaN	NaN	NaN	NaN	0.688971	0.618255	0.607899	0.586539	0.558675	0.560317	0.538531	0.520588	0.485559	0.467881	0.483669	0.494557	NaN	NaN	0.553785	0.643114	0.728114	0.835213	0.920751	0.953308	0.937542	0.939929	0.885846	0.848617	0.821282	0.845511	0.84288	NaN	0.836418
		49	1.69476	1.74169	1.76543	1.76329	1.75977	1.76242	1.76565	1.58362	1.40385	1.22243	1.00825	0.827295	0.842128	0.833022	0.806594	0.793654	0.735023	0.65945	0.593029	0.528078	0.482398	0.458299	0.448343	0.439514	0.446562	0.454332	0.456156	0.46293	0.481944	0.500718	0.526736	0.557917	0.589202	0.611137	0.640253	0.668817	0.694894	0.72376	0.761609	0.787911	0.802748	0.802326	0.794336	0.776743	0.754615	0.744607	0.747446
		50	1.02193	0.950176	0.891865	0.819643	0.706118	0.552744	0.555743	0.558376	0.59125	0.618504	0.667455	0.663313	0.644363	0.613377	0.59783	0.579757	0.563082	0.561029	0.568889	0.57546	0.592777	0.606033	0.627063	0.664287	0.705809	0.744072	0.786912	0.834109	0.87449	0.898464	0.924088	0.939291	0.940622	0.940713	0.944318	0.96146	0.982499	0.994601	0.954489	0.907177	0.863685	0.825206	0.787458	0.799166	0.819282	0.818259	0.816729
		51	NaN	NaN	NaN	NaN	NaN	NaN	NaN	NaN	NaN	NaN	NaN	0.67931	0.586229	0.631232	0.63215	0.620056	0.660545	0.673375	0.650713	0.675551	0.706691	0.715681	0.711354	0.698601	0.660424	0.638342	0.646692	0.659121	0.673331	0.694806	0.703283	0.702972	0.710261	0.715446	0.72848	0.771046	0.828669	0.908038	0.949417	0.995709	1.01828	1.00829	0.967427	0.96671	0.949473	0.930423	0.911674
		52	1.47627	NaN	NaN	NaN	NaN	1.43319	1.41769	1.28284	1.18492	1.04171	0.935956	0.828192	0.829317	0.810225	0.79236	0.7761	0.723242	0.6798	0.62795	0.603887	0.572955	0.570589	0.584395	0.607032	0.61642	0.643332	0.660258	0.675516	0.689742	0.715503	0.729856	0.754218	0.775545	0.802294	0.800533	0.805066	0.804184	0.822323	0.815191	0.844913	0.846687	0.848379	0.804115	0.774558	0.732836	0.742304	0.743975
		53	0.608308	0.632381	0.639005	0.612862	0.565053	0.558116	0.556858	0.557589	0.56066	0.569335	0.561833	0.551429	0.552654	0.550139	0.566597	0.596561	0.612049	0.618522	0.620926	0.626742	0.639018	0.671328	0.71062	0.754332	0.785059	0.797625	0.815106	0.832264	0.864666	0.894553	0.937369	0.97507	0.993188	0.989746	0.986677	1.02044	1.05051	1.08331	1.0689	1.08193	1.03881	1.00271	0.982028	1.0164	1.00139	0.998907	0.99109
		54	0.535985	0.517033	0.501659	0.497794	0.48701	0.490865	0.496487	0.497907	0.490381	0.495485	0.496337	0.497931	0.495313	0.488896	0.492712	0.495317	0.500701	0.51255	0.531467	0.534068	0.548579	0.553941	0.561739	0.575671	0.595961	0.598427	0.612013	0.63374	0.661385	0.693155	0.736786	0.777852	0.814875	0.830553	0.831554	0.834559	0.856538	0.892415	0.887624	0.914468	0.914291	0.881483	0.818333	0.807292	0.769956	0.751151	0.744137
		55	0.57329	0.552866	0.532965	0.532942	0.535116	0.545153	0.554483	0.561498	0.566731	0.57045	0.574375	0.577203	0.590146	0.597529	0.592748	0.584739	0.587059	0.580719	0.582819	0.585366	0.586134	0.573022	0.551199	0.540572	0.541923	0.552571	0.576012	0.60714	0.628225	0.650733	0.676259	0.700916	0.723755	0.752073	0.781774	0.807918	0.840053	0.882091	0.886843	0.899617	0.898093	0.874946	0.836557	0.829618	0.798539	0.777991	0.772036
		56	0.637321	0.657889	0.587504	0.517951	0.443006	0.406877	0.390848	0.387669	0.384792	0.401018	0.389051	0.379907	0.382928	0.390701	0.399448	0.4168	0.436863	0.443293	0.439443	0.426687	0.421792	0.404858	0.392004	0.393525	0.398281	0.396933	0.396816	0.403018	0.410784	0.428267	0.44054	0.448754	0.479192	0.514951	0.564635	0.651058	0.751686	0.832486	0.891677	0.955119	0.970188	0.972761	0.96001	0.952869	0.921433	0.909774	0.90136
		57	1.50008	1.50966	1.50992	1.50942	1.50121	1.35581	1.22189	1.08061	0.883505	0.750106	0.770947	0.785674	0.790028	0.832499	0.803393	0.761937	0.715428	0.677993	0.655953	0.646474	0.641376	0.651826	0.665666	0.685733	0.724778	0.769473	0.817194	0.862427	0.905131	0.935074	0.954555	0.99062	1.03799	1.05612	1.05964	1.06293	1.05392	1.04465	0.975941	0.942667	0.935444	0.905863	0.867221	0.904934	0.903255	0.894428	0.883465
		58	1.67531	1.64025	1.66099	1.73099	1.59029	1.45787	1.30399	1.11815	0.93883	0.936929	0.920152	0.894433	0.8306	0.767844	0.715333	0.674648	0.653491	0.660257	0.690951	0.723235	0.770313	0.827366	0.871598	0.897178	0.920092	0.941648	0.955965	0.980697	1.00448	1.03211	1.05416	1.07311	1.084	1.09505	1.11688	1.13877	1.15074	1.17577	1.17855	1.16306	1.13266	1.09963	1.05933	1.03439	1.01028	0.987364	0.982447
		59	NaN	NaN	NaN	NaN	NaN	0.800303	0.722968	0.778218	0.766434	0.760613	0.771879	0.735315	0.676173	0.647282	0.616591	0.599996	0.591569	0.600184	0.611203	0.619755	0.63075	0.644112	0.653437	0.66276	0.691879	0.722052	0.752132	0.776744	0.801484	0.824258	0.83833	0.857904	0.88591	0.925313	0.947313	0.980375	1.00426	1.03168	1.02746	1.02917	1.01606	0.994878	0.958984	0.941378	0.929143	0.924697	0.924664
		60	1.26106	1.2592	1.22391	1.20543	1.16632	1.14973	1.14557	1.17925	1.20163	1.27263	1.32079	1.36661	1.35705	1.25243	1.11202	0.98631	0.799696	0.69165	0.684511	0.705031	0.703176	0.742402	0.729536	0.712775	0.680616	0.668139	0.674743	0.697904	0.713969	0.730144	0.745485	0.765366	0.773152	0.79621	0.831439	0.863118	0.882124	0.90524	0.919672	0.925185	0.936282	0.945306	0.946084	0.955275	0.956394	0.961999	0.974732
		61	1.54743	1.56961	1.60327	1.63495	1.67131	1.68621	1.69063	1.69804	1.53428	1.36621	1.20595	1.0455	0.878218	NaN	NaN	0.867692	0.841039	0.807951	0.765389	0.735672	0.718525	0.728112	0.746208	0.773225	0.799659	0.829356	0.865349	0.915014	0.957213	1.00004	1.04728	1.08658	1.12017	1.14506	1.17072	1.19285	1.20849	1.22343	1.21785	1.22368	1.20428	1.17523	1.14438	1.12856	1.10638	1.10224	1.11037
		62	0.659143	0.629808	0.601344	0.580706	0.552803	0.529555	0.508897	0.496524	0.488324	0.488587	0.492398	0.499685	0.507835	0.50737	0.511623	0.517635	0.517538	0.523982	0.531499	0.540185	0.547336	0.557145	0.565673	0.576864	0.586647	0.595159	0.605866	0.615075	0.629265	0.647403	0.669603	0.691968	0.716788	0.749077	0.782456	0.81956	0.853893	0.890699	0.90856	0.924273	0.930614	0.920246	0.901221	0.891489	0.874972	0.861636	0.868993
		63	1.3759	1.32767	1.3129	1.29065	1.30543	1.3078	1.21166	1.07976	0.9157	0.731732	0.559878	0.509544	0.482947	0.558527	0.635591	0.686182	0.736638	0.773581	0.737908	0.694223	0.666758	0.642646	0.629441	0.622908	0.6244	0.630522	0.642945	0.651578	0.660833	0.668327	0.679062	0.690787	0.70771	0.725082	0.746367	0.767084	0.780126	0.786266	0.803572	0.809645	0.824762	0.850929	0.883051	0.898691	0.919117	0.918543	0.904719
		64	1.54858	1.52157	1.51563	1.50366	1.51649	1.52236	1.5509	1.58531	1.62006	1.66828	1.73478	1.77339	1.62152	1.44512	1.22148	0.993131	0.747073	0.673892	0.621512	0.603956	0.585572	0.601569	0.608045	0.623694	0.64008	0.660313	0.689999	0.727719	0.770249	0.804564	0.842936	0.880613	0.931563	0.97169	1.01493	1.04875	1.07669	1.08277	1.07403	1.05955	1.03514	1.00687	0.971286	0.940905	0.90738	0.885974	0.866198
		65	0.788353	0.757895	0.739976	0.705307	0.689628	0.688982	0.643889	0.584679	0.540958	0.517716	0.511661	0.505433	0.501531	0.496265	0.493071	0.49185	0.505908	0.533975	0.560426	0.59375	0.627596	0.658299	0.681898	0.720926	0.752506	0.782793	0.815992	0.847863	0.87919	0.910193	0.950815	0.980385	1.01574	1.04976	1.08946	1.12656	1.16466	1.20332	1.18171	1.15247	1.1052	1.0516	0.984576	0.962022	0.937614	0.917707	0.90704
		66	NaN	NaN	NaN	NaN	NaN	0.864242	0.812353	0.82885	0.826648	0.837771	0.845815	0.843664	0.843723	0.833564	0.838351	0.836267	0.830189	0.823594	0.825445	0.822615	0.827033	0.838701	0.856405	0.877098	0.905976	0.944818	0.986237	1.01568	1.04274	1.06121	1.06793	1.06445	1.06563	1.07672	1.07712	1.07805	1.08278	1.08663	1.08307	1.07217	1.04361	1.0167	0.9809	0.945256	0.91895	0.901217	0.883211
		67	0.583713	0.565257	0.547789	0.532568	0.525148	0.520042	0.517692	0.519274	0.528604	0.543771	0.561147	0.579494	0.592658	0.604945	0.608594	0.610605	0.616142	0.625066	0.634863	0.645438	0.655885	0.664874	0.677792	0.692333	0.712932	0.748726	0.781824	0.819249	0.859881	0.893638	0.907115	0.933459	0.936812	0.917946	0.946981	1.01099	1.06821	1.14075	1.17193	1.18561	1.16348	1.12275	1.0788	1.07951	1.05257	1.02878	1.01723
		68	1.30253	1.36906	1.42915	1.35752	1.2429	1.08671	0.922839	0.713204	0.675642	0.688975	0.703916	0.724612	0.7838	0.777751	0.781722	0.782855	0.777055	0.75623	0.747023	0.730283	0.735389	0.750626	0.7866	0.828432	0.866895	0.897292	0.924926	0.964212	1.00438	1.04431	1.07526	1.10699	1.13039	1.15459	1.17724	1.19434	1.2068	1.22657	1.20104	1.17862	1.14643	1.11458	1.07109	1.06004	1.04202	1.03504	1.01822
		69	1.33159	1.21073	1.07382	0.905657	0.749474	0.748465	0.738937	0.718112	0.723452	0.680163	0.629775	0.59192	0.584564	0.608159	0.64308	0.687755	0.726068	0.750572	0.771755	0.792494	0.812022	0.830567	0.853988	0.86928	0.887042	0.901756	0.917416	0.931664	0.949971	0.959139	0.972206	0.979428	0.992212	0.997624	1.02109	1.04061	1.0602	1.08371	1.08548	1.07371	1.05452	1.01271	0.958927	0.948893	0.937199	0.917635	0.910468
		70	0.970263	0.967942	0.930153	0.891041	0.851141	0.797055	0.740143	0.696572	0.666236	0.643148	0.639261	0.649013	0.656567	0.654906	0.658234	0.666216	0.671339	0.690111	0.719388	0.748968	0.762588	0.783597	0.795633	0.801986	0.795079	0.806505	0.82836	0.851813	0.874545	0.899507	0.913978	0.927253	0.942905	0.962402	1.00245	1.04643	1.07898	1.1161	1.13319	1.13814	1.12834	1.10096	1.0618	1.03959	1.01176	0.993563	0.989495
		71	0.638936	0.637967	0.639139	0.645637	0.656767	0.661141	0.666738	0.662779	0.662286	0.666975	0.678331	0.691547	0.7188	0.736415	0.750086	0.756644	0.778888	0.796727	0.813739	0.828408	0.833258	0.825686	0.810395	0.801311	0.795999	0.810388	0.830793	0.848996	0.88577	0.905888	0.926092	0.928131	0.939507	0.925087	0.922912	0.909133	0.936059	1.01047	1.02793	0.962804	0.952737	0.936953	0.87265	0.87247	0.953253	0.982194	0.99171
		72	1.73578	1.74102	1.71882	1.70797	1.67133	1.72156	1.77537	1.84931	1.90321	1.91575	1.82823	1.70343	1.58934	1.49443	1.30349	1.14946	0.992135	0.807795	0.638892	0.658636	0.677673	0.698755	0.722191	0.69211	0.630953	0.578798	0.553065	0.53026	0.517204	0.50836	0.521908	0.564978	0.632232	0.697634	0.760718	0.790275	0.779574	0.761014	0.749376	0.766092	0.803232	0.83143	0.84418	0.855418	0.838194	0.809128	0.77862
		73	0.60776	0.589363	0.585333	0.589756	0.595527	0.587952	0.581249	0.573519	0.556447	0.546618	0.540332	0.53447	0.525341	0.517506	0.497449	0.491984	0.487832	0.494457	0.501028	0.517596	0.538096	0.561485	0.572464	0.583841	0.596726	0.591523	0.60017	0.618004	0.631955	0.639809	0.653525	0.661536	0.665244	0.685071	0.74438	0.807472	0.846683	0.903645	0.952513	0.981566	1.01743	1.04823	1.05834	1.04948	1.01678	0.964923	0.925929
		74	0.64507	0.632221	0.614972	0.600372	0.585883	0.568575	0.559697	0.563963	0.571656	0.577375	0.588909	0.598561	0.608823	0.617672	0.626155	0.63533	0.648488	0.663833	0.681099	0.712397	0.746606	0.786725	0.824388	0.860502	0.883959	0.897888	0.90363	0.89996	0.899417	0.897436	0.89807	0.899384	0.906017	0.910605	0.925981	0.940006	0.961894	0.985229	0.966232	0.950185	0.944097	0.937066	0.936816	0.980454	1.00525	1.01642	1.01282
		75	0.616047	0.63966	0.64955	0.636376	0.614717	0.585902	0.567545	0.542207	0.540089	0.537736	0.554338	0.554232	0.556364	0.557354	0.568814	0.565551	0.570402	0.578157	0.589714	0.596467	0.600617	0.597474	0.599862	0.589625	0.578144	0.572595	0.580022	0.586235	0.597559	0.608677	0.618283	0.626425	0.637027	0.653906	0.685981	0.722266	0.781878	0.842737	0.870182	0.915115	0.921701	0.910581	0.892472	0.904721	0.881121	0.882963	0.880669
		76	1.42434	1.43975	1.46834	1.51136	1.53832	1.55489	1.57902	1.6296	1.68795	1.77713	1.6625	1.51479	1.32789	1.12337	0.87694	0.866039	0.878899	0.8774	0.852844	0.838781	0.777509	0.705953	0.654744	0.628742	0.617528	0.629338	0.657124	0.691307	0.723287	0.763001	0.800766	0.833381	0.857172	0.882492	0.917015	0.95147	0.983584	1.00837	1.01343	1.00781	0.996854	0.970004	0.942748	0.934822	0.915915	0.899418	0.901135
		77	0.421026	0.420896	0.42498	0.42251	0.415829	0.409747	0.410106	0.407062	0.413881	0.426044	0.440737	0.447598	0.468242	0.491	0.517245	0.544842	0.574028	0.592102	0.606752	0.62867	0.644585	0.660313	0.68022	0.708246	0.731692	0.756457	0.771392	0.778331	0.781506	0.783269	0.784904	0.814814	0.846173	0.878272	0.905539	0.944184	0.965087	1.00251	1.01374	1.03777	1.0285	1.00848	0.980782	0.959343	0.920197	0.910252	0.903219
		78	0.296942	0.294086	0.302941	0.307919	0.306659	0.286599	0.276661	0.287858	0.305618	0.340871	0.38066	0.417952	0.439323	0.461825	0.474134	0.486937	0.508753	0.530366	0.553505	0.571802	0.591613	0.605523	0.615663	0.623552	0.632283	0.644214	0.656122	0.674537	0.687065	0.701431	0.714421	0.717224	0.704298	0.70766	0.722062	0.755285	0.800084	0.864747	0.864335	0.862943	0.840938	0.819764	0.768897	0.771018	0.774946	0.772773	0.747464
		79	1.301	1.35277	1.40448	1.45442	1.49149	1.51023	1.52043	1.47857	1.33649	1.19838	1.05905	0.914137	0.8201	0.817981	0.817585	0.80012	0.786606	0.758975	0.724556	0.694224	0.675178	0.662014	0.640955	0.636558	0.632145	0.631916	0.639467	0.6605	0.683585	0.715154	0.752878	0.792952	0.827876	0.865306	0.905412	0.943232	0.969869	1.00359	1.01084	1.00302	0.978709	0.94192	0.891347	0.858943	0.837946	0.825484	0.831354
		80	NaN	NaN	NaN	0.923796	0.915547	NaN	NaN	NaN	0.772595	0.686803	0.605499	0.525834	0.517745	0.507368	0.511487	0.511258	0.51808	0.523382	0.544386	0.565578	0.592843	0.611604	0.632376	0.653563	0.664625	0.665168	0.659793	0.651421	0.640267	0.638355	0.648819	0.686606	0.721695	0.759783	0.795804	0.815936	0.818585	0.830152	0.826347	0.814792	0.806032	0.781449	0.773815	0.767046	0.775364	0.787629	0.809882
		81	1.10318	0.938036	0.788236	0.674018	0.671109	0.663364	0.686446	0.686345	0.628367	0.578552	0.538448	0.509341	0.492501	0.483496	0.472038	0.468291	0.466871	0.462143	0.458225	0.463031	0.466767	0.480695	0.500286	0.534096	0.574255	0.621378	0.680195	0.738578	0.787605	0.831032	0.879923	0.91405	0.948163	1.00068	1.04659	1.09487	1.15697	1.22	1.19486	1.14163	1.0619	0.964514	0.866536	0.827274	0.802135	0.79245	0.775064
		82	0.709593	0.652583	0.585313	0.53748	0.503859	0.483256	0.475675	0.472777	0.480534	0.486142	0.484675	0.481764	0.47973	0.475546	0.465089	0.453513	0.447806	0.45432	0.456109	0.463385	0.475049	0.487934	0.492749	0.509413	0.52957	0.550583	0.580262	0.610779	0.634657	0.661215	0.684327	0.713783	0.759116	0.811793	0.863494	0.92012	0.962513	0.983714	0.948248	0.914193	0.870517	0.841225	0.837332	0.870956	0.898353	0.933369	0.942026
		83	1.56301	1.54011	1.51838	1.49049	1.47407	1.48729	1.51062	1.54447	1.42766	1.29485	1.11858	0.918692	0.703933	0.647456	0.624363	0.61218	0.641649	0.679746	0.713091	0.718074	0.735191	0.715667	0.698462	0.686751	0.672146	0.658926	0.662583	0.671389	0.692284	0.719709	0.749967	0.775943	0.798961	0.814856	0.834508	0.858503	0.883776	0.912842	0.922451	0.925145	0.921333	0.921077	0.908683	0.909615	0.904612	0.890779	0.875429
		84	1.23311	1.22403	1.23492	1.11698	1.00334	0.889121	0.831123	0.726734	0.76254	0.788957	0.821911	0.757923	0.727277	0.675448	0.638594	0.612373	0.596177	0.581965	0.566218	0.563512	0.562856	0.576152	0.595975	0.615005	0.623155	0.632951	0.64156	0.649057	0.674214	0.692941	0.711684	0.7301	0.747851	0.757558	0.773982	0.791405	0.805919	0.824227	0.826796	0.844188	0.858676	0.866638	0.875946	0.900455	0.896404	0.885141	0.8763
		85	1.67231	1.68728	1.6985	1.70531	1.69834	1.67385	1.65487	1.64245	1.61469	1.60817	1.60837	1.596	1.58656	1.43605	1.26189	1.079	0.877271	0.712408	0.728073	0.727444	0.73357	0.763923	0.744397	0.704392	0.6846	0.668819	0.663117	0.664478	0.673081	0.693893	0.735804	0.764449	0.789336	0.817972	0.85106	0.8687	0.905426	0.945958	0.969667	0.97818	0.976717	0.952861	0.912956	0.886971	0.875144	0.87327	0.881299
		86	0.479867	0.49002	0.506048	0.523366	0.539855	0.560147	0.568032	0.569099	0.567211	0.569269	0.581806	0.595126	0.609063	0.623336	0.634256	0.63747	0.64747	0.658416	0.673625	0.693585	0.717873	0.743211	0.772958	0.797608	0.825563	0.856969	0.889591	0.928058	0.978228	1.02687	1.06006	1.08643	1.10226	1.09145	1.07832	1.06954	1.06545	1.07859	1.0901	1.08459	1.08001	1.04976	0.989198	0.944408	0.898549	0.853037	0.81605
		87	0.566068	0.537995	0.510274	0.490648	0.473736	0.458439	0.449288	0.446429	0.447923	0.45581	0.463629	0.469176	0.470508	0.46954	0.464712	0.461153	0.461127	0.4678	0.477476	0.486129	0.490235	0.498944	0.506146	0.514716	0.524829	0.545437	0.566437	0.585395	0.599968	0.616021	0.626328	0.634877	0.644978	0.664769	0.692198	0.723069	0.755977	0.787977	0.801973	0.816423	0.828243	0.821161	0.805774	0.798926	0.789355	0.781819	0.788355
		88	0.503084	0.504288	0.512499	0.52319	0.541311	0.552339	0.562754	0.566478	0.568167	0.564662	0.569968	0.573564	0.582885	0.594027	0.608543	0.626024	0.653144	0.672867	0.696778	0.72009	0.734982	0.724571	0.742357	0.758979	0.78145	0.81653	0.857066	0.879238	0.911579	0.943453	0.961731	0.99774	1.04045	1.0762	1.11333	1.1643	1.19514	1.21241	1.17464	1.15641	1.11991	1.08582	1.05299	1.0621	1.03642	0.987112	0.953678
		89	NaN	NaN	NaN	1.26685	1.47239	1.37609	1.29456	1.08007	NaN	0.927278	0.753591	0.690039	0.617607	0.605422	0.564854	0.505135	0.523035	0.533795	0.543512	0.546366	0.558483	0.565386	0.575863	0.58684	0.602532	0.620586	0.636922	0.649399	0.668232	0.688875	0.705217	0.727513	0.756888	0.780681	0.813166	0.834624	0.861917	0.894067	0.90985	0.910635	0.918218	0.901204	0.873108	0.861185	0.860456	0.861302	0.867426
		90	1.4514	1.46477	1.51032	1.51902	1.57089	1.6388	1.63147	1.53298	1.47774	1.3302	1.12993	0.978582	0.831198	0.685151	0.600891	0.592588	0.546414	0.518512	0.501917	0.461579	0.41857	0.428357	0.47319	0.515431	0.57098	0.617873	0.64936	0.666123	0.662822	0.672217	0.708284	0.760976	0.825761	0.900553	0.96473	0.991085	1.01398	1.02698	1.02843	1.04433	1.06443	1.05042	1.03019	NaN	NaN	NaN	NaN
		91	0.392591	0.419614	0.447224	0.477458	0.513075	0.527628	0.532604	0.540391	0.553516	0.55996	0.573553	0.587019	0.571843	0.540154	0.497665	0.455415	0.414825	0.403977	0.404975	0.444325	0.463753	0.51186	0.559626	0.604021	0.631773	0.696152	0.734839	0.756956	0.770976	0.777355	0.763731	0.75438	0.751173	0.751644	0.775605	0.804408	0.838927	0.889021	0.912171	0.923344	0.920246	0.907791	0.876963	0.865617	0.844927	0.830964	0.8099
		92	1.35568	1.18407	0.996836	0.791452	0.76767	0.703341	0.626536	0.561764	0.512037	0.474577	0.468633	0.477228	0.484014	0.484252	0.483364	0.476325	0.47434	0.476258	0.48886	0.50103	0.513906	0.530902	0.552018	0.571052	0.598884	0.631611	0.666191	0.704206	0.745484	0.775511	0.803346	0.833377	0.851392	0.874059	0.902938	0.936315	0.964654	0.997401	1.01191	1.02047	1.01829	0.993781	0.959039	0.925049	0.88782	0.854808	0.844105
		93	0.613203	0.579964	0.562489	0.555376	0.558074	0.557104	0.556217	0.556398	0.55358	0.547258	0.544228	0.55048	0.559493	0.568021	0.579896	0.589702	0.587748	0.584779	0.587742	0.586662	0.596146	0.607124	0.619009	0.628375	0.639123	0.652859	0.664959	0.675058	0.688801	0.700776	0.710048	0.724058	0.739223	0.765469	0.799821	0.835108	0.880348	0.931015	0.918605	0.901442	0.874514	0.828429	0.771261	0.766373	0.762222	0.760644	0.768823
		94	1.74784	1.696	1.66649	1.66332	1.44481	1.29491	1.11653	0.934831	0.72783	0.738072	0.709676	0.70354	0.685294	0.65781	0.623753	0.591999	0.564154	0.551516	0.554629	0.579972	0.606723	0.652269	0.69026	0.728884	0.770066	0.806596	0.817779	0.851514	0.887952	0.929167	0.966891	1.02069	1.06064	1.08661	1.10955	1.14078	1.16169	1.16875	1.1689	1.15714	1.09633	1.03243	0.970801	0.907992	0.855188	0.839466	0.831565
		95	1.67231	1.68728	1.6985	1.70531	1.69834	1.67385	1.65487	1.64245	1.61469	1.60817	1.60837	1.596	1.58656	1.43605	1.26189	1.079	0.856404	0.702825	0.716723	0.727491	0.735559	0.776209	0.725706	0.664321	0.612626	0.588292	0.584045	0.596592	0.62517	0.662832	0.690899	0.716406	0.737927	0.766917	0.795451	0.817462	0.853177	0.908258	0.933006	0.957673	0.957419	0.937534	0.902738	0.88504	0.857019	0.858571	0.868873
		96	1.5422	1.38725	1.24716	1.08486	0.965706	0.920858	0.860667	NaN	NaN	NaN	NaN	NaN	NaN	NaN	0.795218	0.733484	0.667216	0.663969	0.668616	0.669003	0.675529	0.688118	0.709347	0.730736	0.753936	0.779172	0.806914	0.833899	0.857823	0.884318	0.910893	0.912173	0.919134	0.928919	0.937012	0.95173	0.976556	0.993305	0.982847	0.968333	0.952996	0.944049	0.92611	0.927132	0.93368	0.936334	0.944835
		97	1.40939	1.39657	1.38452	1.36297	1.32155	1.30148	1.19148	1.05597	0.934945	0.84301	0.756773	0.773332	0.799663	0.822028	0.81923	0.803829	0.784585	0.765194	0.73969	0.726242	0.711564	0.704178	0.703236	0.710183	0.71988	0.733971	0.755564	0.779135	0.80856	0.826893	0.860929	0.88457	0.92201	0.953368	0.986645	1.01589	1.04764	1.05989	1.05697	1.0593	1.03724	1.00041	0.96375	0.937823	0.912491	0.900797	0.90508
		98	0.526499	0.507105	0.511373	0.508215	0.513421	0.520811	0.557124	0.593043	0.636789	0.677451	0.711011	0.726783	0.737248	0.740676	0.744501	0.74935	0.722793	0.688336	0.64945	0.610866	0.577465	0.570356	0.580108	0.604281	0.632629	0.663324	0.679873	0.716195	0.740836	0.768541	0.792408	0.837722	0.87196	0.9147	0.96239	1.03059	1.08751	1.13736	1.14263	1.12328	1.06674	1.01521	0.935284	0.884773	0.834618	0.797586	0.761508
		99	NaN	NaN	NaN	NaN	NaN	NaN	NaN	NaN	NaN	NaN	NaN	NaN	NaN	NaN	NaN	0.540869	0.536829	0.535376	0.538288	0.544068	0.545385	0.555221	0.575652	0.60168	0.62951	0.661401	0.687749	0.713531	0.720927	0.740444	0.76278	0.789697	0.815142	0.848325	0.881842	0.909951	0.934648	0.947337	0.945492	0.948906	0.923287	0.885054	0.865806	0.849324	0.814108	0.801576	0.804813
		100	1.6405	1.59782	1.57952	1.56984	1.56212	1.55062	1.55979	1.56107	1.54488	1.54275	1.56288	1.57538	1.55231	1.53546	1.51578	1.48912	1.31161	1.18537	1.0644	0.94546	NaN	0.81305	0.833609	0.822025	0.814061	0.801823	0.799974	0.801521	0.822047	0.853747	0.882061	0.911959	0.940499	0.96818	0.98735	1.01368	1.03796	1.06039	1.03533	1.03172	1.01304	0.98839	0.960736	0.982344	0.972519	0.977244	0.977874
		101	1.56301	1.54011	1.51838	1.49049	1.47407	1.48729	1.51062	1.54447	1.42766	1.29485	1.11858	0.918692	0.703933	0.706224	0.683131	0.726191	0.783696	0.842019	0.836223	0.856716	0.837346	0.812052	0.802018	0.806998	0.824454	0.856797	0.892012	0.929479	0.963932	0.984609	0.994618	1.01252	1.03137	1.04977	1.08075	1.11157	1.12441	1.1286	1.11565	1.09605	1.05805	1.0254	1.00529	0.994753	0.984024	0.986909	1.00154
		102	0.720175	0.739507	0.708893	0.645414	0.577617	0.534898	0.514983	0.506095	0.506975	0.516837	0.526034	0.535277	0.552815	0.569374	0.594365	0.618958	0.648421	0.67766	0.707527	0.729954	0.748593	0.760782	0.771069	0.787067	0.809482	0.831286	0.856914	0.888155	0.915885	0.92903	0.939191	0.942248	0.95379	0.970527	1.00358	1.03717	1.08334	1.11984	1.11044	1.1144	1.11212	1.09869	1.06846	1.06949	1.04754	1.04395	1.04488
		103	NaN	NaN	NaN	NaN	NaN	NaN	NaN	NaN	NaN	NaN	NaN	NaN	NaN	NaN	NaN	NaN	NaN	0.426797	0.457539	0.522882	0.585002	0.660295	0.734547	0.787292	0.856893	0.903086	0.931554	0.972184	1.0016	1.02889	1.05126	1.0865	1.11185	1.15358	1.18962	1.21041	1.21032	1.20929	1.16628	1.14261	1.12607	1.0969	1.07113	1.07032	1.05775	1.047	1.05245
		104	1.56644	1.52612	1.50135	1.59376	1.72297	1.81381	1.86339	1.90796	1.78261	1.53254	1.30127	1.0751	0.852016	0.753214	0.73904	0.733257	0.728564	0.68617	0.640844	0.638841	0.647335	0.668882	0.703662	0.730667	0.75761	0.772265	0.783859	0.810513	0.839123	0.867775	0.893259	0.923298	0.931952	0.946837	0.959555	0.991873	1.0318	1.07749	1.07085	1.0877	1.06438	1.0104	0.97067	0.974826	0.948322	0.94528	0.962801
		105	1.16989	1.02905	0.89231	0.726918	0.645294	0.678981	0.708306	0.72602	0.759099	0.744799	0.702523	0.679125	0.675554	0.659498	0.660898	0.663449	0.672102	0.673475	0.683467	0.689264	0.70864	0.722241	0.732336	0.743843	0.755813	0.767723	0.786126	0.807528	0.836052	0.876507	0.909932	0.936707	0.961895	0.983881	0.997657	1.00906	1.03425	1.06239	1.06674	1.06519	1.05963	1.02655	0.994397	0.973047	0.944659	0.930776	0.914035
		106	0.631287	0.599087	0.583164	0.572701	0.562873	0.534884	0.516115	0.50139	0.497715	0.51332	0.54014	0.566602	0.589888	0.610463	0.626042	0.640568	0.64769	0.655055	0.659371	0.663924	0.662576	0.677548	0.696534	0.721247	0.745622	0.773621	0.799469	0.820139	0.842938	0.873203	0.901271	0.919272	0.934929	0.948254	0.962352	0.971923	0.991548	1.02263	0.985657	0.962779	0.950153	0.933064	0.908906	0.947589	0.957822	0.957344	0.959045
		107	0.902869	0.684089	0.698089	0.732399	0.756765	0.749618	0.777599	0.742197	0.690357	0.64752	0.617135	0.604466	0.594252	0.586179	0.578649	0.579805	0.578541	0.585331	0.604227	0.629806	0.657406	0.675531	0.697351	0.719579	0.736178	0.750863	0.780514	0.805748	0.829501	0.851156	0.880894	0.916685	0.956456	0.991172	1.02415	1.04426	1.05921	1.06898	1.03246	1.01567	0.994915	0.968302	0.935302	0.935777	0.915812	0.896892	0.884898
		108	1.42434	1.43975	1.46834	1.51136	1.53832	1.55489	1.57902	1.6296	1.68795	1.77713	1.6625	1.51479	1.32789	1.12337	0.921571	0.922839	0.938632	0.93366	0.911265	0.857755	0.809766	0.763326	0.728915	0.704869	0.699178	0.685905	0.696702	0.723396	0.762363	0.800889	0.852081	0.87097	0.880319	NaN	NaN	NaN	NaN	NaN	NaN	NaN	0.890697	0.900699	0.907896	0.919947	0.934349	0.944228	0.95185
		109	1.22954	1.11697	1.01959	0.924831	0.813668	0.818639	0.832258	NaN	NaN	NaN	NaN	NaN	NaN	NaN	NaN	NaN	NaN	NaN	NaN	NaN	NaN	NaN	NaN	0.860219	0.882823	0.932874	0.965751	0.988413	1.00195	1.01677	1.01562	1.01486	1.01584	1.0252	1.04291	1.06341	1.0966	1.12137	1.12632	1.13324	1.12763	1.10004	1.07672	1.05821	1.01881	0.989976	NaN
		110	0.53837	0.529204	0.521456	0.52309	0.530663	0.54579	0.561405	0.575193	0.589865	0.600274	0.598418	0.603257	0.607325	0.613144	0.614852	0.619487	0.626459	0.651925	0.671737	0.698369	0.735828	0.764236	0.777614	0.788423	0.796926	0.795584	0.798027	0.803635	0.819924	0.843598	0.880866	0.917927	0.969841	1.03123	1.08002	1.12392	1.17236	1.19877	1.17094	1.15866	1.11147	1.05397	1.00205	0.968837	0.920859	0.888431	0.884413
		111	NaN	NaN	NaN	NaN	NaN	NaN	NaN	NaN	NaN	NaN	NaN	NaN	NaN	NaN	NaN	0.540869	0.546341	0.551633	0.5597	0.568768	0.586542	0.605928	0.626125	0.651599	0.68127	0.700072	0.723381	0.753711	0.778511	0.803973	0.83971	0.875493	0.903716	0.927779	0.948663	0.97163	0.98437	0.990716	0.990816	0.991858	0.972701	0.937802	0.909972	0.883979	0.850977	0.82878	0.823562
		112	NaN	NaN	NaN	NaN	NaN	NaN	NaN	NaN	NaN	NaN	NaN	NaN	NaN	NaN	0.568397	0.4447	0.410873	0.427858	NaN	0.488681	NaN	0.564016	0.643595	0.750345	0.799372	0.844969	0.87062	0.910097	0.923612	0.943138	0.961767	0.98183	NaN	0.990178	1.00585	1.01701	1.04457	1.08088	1.10275	1.1256	1.14876	1.13247	1.10304	1.08021	1.05576	1.02239	1.00804
		113	0.628107	0.619461	0.625811	0.631242	0.639304	0.621151	0.61014	0.573064	0.547766	0.52772	0.528805	0.536235	0.558204	0.569046	0.588802	0.599064	0.615689	0.62888	0.64563	0.657284	0.678763	0.698625	0.71683	0.743789	0.774281	0.804735	0.828113	0.855392	0.870144	0.879889	0.898627	0.909493	0.937843	0.955007	0.977476	0.992008	1.01377	1.03777	1.02799	1.05225	1.03741	1.01031	0.954094	0.944894	0.88224	0.83667	0.791387
		114	1.16989	1.02905	0.89231	0.792804	0.753949	NaN	0.794509	0.834025	0.863493	0.846298	0.807591	0.795546	0.792334	0.790178	0.780437	0.776314	0.772346	0.782465	0.803251	0.826231	0.853308	0.880341	0.897728	0.917295	0.93772	0.960006	0.97816	1.00267	1.04376	1.07493	1.1026	1.12828	1.14818	1.13563	1.14284	1.13865	1.12359	1.10126	1.07819	1.04945	1.01087	0.996767	NaN	0.986697	NaN	0.95234	0.910792
		115	1.76086	1.79468	1.82481	1.59491	1.36438	1.13285	0.88861	0.657101	0.67852	0.689556	0.67398	0.679	0.662304	0.639306	0.591085	0.569543	0.562548	0.562238	0.566263	0.588148	0.626568	0.657758	0.681951	0.690031	0.705466	0.715285	0.739465	0.770049	0.807388	0.842415	0.87862	0.907152	0.92695	0.944044	0.960256	0.968598	0.975244	1.00624	1.01483	1.02344	1.03897	1.04909	1.03033	1.03138	1.02694	1.01081	0.98503
		116	1.62913	1.654	1.6894	1.71177	1.74368	1.72399	1.54817	1.37068	1.1907	1.00008	0.828967	0.845243	0.856889	0.857169	0.835908	0.810189	0.744694	0.688757	0.647056	0.623393	0.603752	0.582745	0.561596	0.548788	0.54008	0.532097	0.537931	0.550186	0.559864	0.571886	0.591849	0.614871	0.639397	0.672128	0.70631	0.737791	0.765991	0.7865	0.800962	0.81406	0.845904	0.88514	0.92557	0.956975	0.981896	0.986648	0.982442
		117	NaN	NaN	NaN	NaN	NaN	NaN	NaN	NaN	NaN	NaN	NaN	NaN	NaN	NaN	NaN	NaN	0.317978	0.507727	0.573733	0.651289	0.657666	0.688007	0.702477	0.720169	0.735357	0.779075	0.843397	0.904445	0.968191	1.04475	1.09483	1.15417	1.21719	1.25897	1.27251	1.30252	1.25881	1.20651	1.15758	1.11556	1.046	1.00751	0.960358	0.944818	0.922914	0.913604	0.919921
		118	NaN	NaN	0.597268	NaN	0.58372	0.576644	0.587649	0.583186	0.579665	0.578677	0.576867	0.581106	0.580468	0.578933	0.576616	0.591018	0.601719	0.62003	0.646933	NaN	0.671803	0.691389	0.706011	0.725471	0.737251	0.75869	0.775565	0.798149	0.816705	0.83661	0.857385	0.892188	0.934187	0.973048	1.0031	1.02229	1.02272	1.02259	1.00682	1.01161	1.00587	1.00261	0.980777	0.976612	0.948793	0.930931	0.91664
		119	0.759679	0.71075	0.672121	0.641636	0.624907	0.608061	0.595005	0.588153	0.586577	0.582141	0.586133	0.588233	0.590749	0.59063	0.597935	0.60401	0.611994	0.618487	0.629013	0.634376	0.637285	NaN	NaN	NaN	NaN	NaN	NaN	0.642777	0.635383	0.639505	0.64809	0.658703	0.653558	0.714135	0.766731	0.816802	0.858721	0.914973	0.879194	0.866846	0.868726	0.894626	0.91306	0.970828	1.01981	1.05872	1.07038
		120	1.61134	1.60456	1.58897	1.5842	1.60874	1.6325	1.64021	1.72576	1.79082	1.60833	1.39235	1.16897	0.800494	0.522291	0.529467	0.580386	0.603853	0.687822	0.697694	0.671879	0.646521	0.640393	0.642266	0.665805	0.698084	0.732742	0.76599	0.804795	0.814245	0.808083	0.796897	0.797845	0.795394	0.806854	0.830097	0.861155	0.878862	0.905805	0.922612	0.93085	0.930546	0.954683	0.933934	0.93183	0.925844	0.914573	0.881479
[truncated: 115 more columns]

## Sheet: ED Fig. 6h
Extended Data Fig. 6
Panel h
				Cell cycle exit (%)
			Length of HU treatment (hrs)	DMSO			CDK4/6i
			0	1.45	1.96	4.75	4.13	4.86	4.461
			2	1.84	2.01	3.528	11.23	21.34	33.13
			4	1.64	2.21	3.998	49.84	56.73	65.72
			6	2.14	3.15	4.432	83.4	69.35	75.79

## Sheet: ED Fig. 6i
Extended Data Fig. 6
Panel i
			Cell cycle exit (%)
		Length of thymidine treatment (hrs)	DMSO			CDK4/6i
		0	0.0425532	0.0163399	0.0252101	0.238462	0.306368	0.117895
		2	0.0348432	0.0185185	0.0467742	0.418269	0.66863	0.376448
		4	0.0607143	0.0316092	0.0621359	0.651899	0.776978	0.529412
		6	0.0716846	0.0412621	0.109929	0.825	0.851429	0.697674

[truncated: 3 more sheets: ED Fig. 6j, ED Fig. 6k, ED Fig. 6l]
