# Supplementary material for: Loss of CDK4/6 activity in S/G2 phase leads to cell cycle reversal
Source: Nature. 2023 Jul 5;619(7969):363–70. doi: 10.1038/s41586-023-06274-3 (PMC10338338; doi:10.1038/s41586-023-06274-3)
Supplement: Supplementary file 20 — Source Data Extended Data Fig. 7 [file 41586_2023_6274_MOESM20_ESM.xlsx]

## Sheet: ED Fig. 7a
Extended Data Fig. 7
Panel a
		DNA content (ie log2(DAPI) (arb units))	log2(cycE1) levels (arb. Units)
		18.9971	9.70108
		19.1991	7.44384
		19.1842	8.12398
		20.0718	8.72521
		19.0834	7.77875
		19.1719	7.12191
		19.0479	8.23795
		19.0866	7.72382
		19.1565	9.48969
		19.0997	9.59376
		19.3906	9.45237
		19.5609	9.06312
		19.5743	8.48049
		19.1592	8.11765
		19.0023	8.41879
		19.2582	7.75864
		19.137	8.1217
		19.2583	7.96307
		19.1145	8.80633
		19.5023	9.17704
		19.2905	9.99347
		19.6242	8.59482
		19.1624	8.4331
		18.9739	9.8892
		19.1226	9.45481
		19.0977	7.68323
		20.0761	6.72282
		19.1241	7.48248
		19.1531	8.16204
		19.1412	7.54102
		19.0801	9.98493
		20.181	8.29571
		20.1753	8.02703
		19.0514	9.16586
		19.073	7.97806
		20.0727	9.25877
		19.0657	7.62497
		19.0986	8.99717
		19.1466	10.2558
		19.4171	9.3427
		19.1433	9.56566
		19.1488	7.59606
		19.0748	9.70226
		19.1775	8.89587
		19.2288	9.49879
		19.2528	9.15028
		19.1508	8.52988
		19.1765	7.44853
		19.1991	7.39459
		19.2772	9.5903
		20.009	7.74389
		20.0616	7.8715
		19.0556	6.84533
		20.1627	7.92086
		19.1796	9.86794
		19.2013	7.63123
		19.1928	8.94321
		20.1349	8.12719
		19.4262	8.80709
		20.1224	7.57036
		19.3705	8.83698
		20.259	8.00907
		19.3085	10.2679
		20.1372	7.7946
		19.1462	8.30459
		19.9611	8.09828
		19.4027	9.34612
		19.1133	7.48588
		19.2608	9.51127
		19.8793	8.60454
		20.2137	7.93847
		19.0807	9.02874
		20.1837	7.88253
		19.2111	10.238
		19.2468	9.52809
		19.2039	8.42847
		19.148	8.77438
		19.2204	9.53767
		18.8746	9.59026
		19.1223	8.13237
		19.15	9.33725
		20.1437	7.65484
		19.9728	8.96307
		19.417	9.60063
		19.0807	9.10739
		19.3743	9.6878
		19.6971	8.289
		19.1578	7.78111
		19.0735	7.04557
		19.0995	9.99022
		19.2336	9.8439
		19.8406	8.1207
		19.1015	10.0047
		19.0994	8.51
		20.1939	8.28954
		19.1453	7.84403
		19.0723	8.9446
		20.2523	7.83341
		19.1078	7.29386
		19.1671	10.1999
		19.1192	7.69486
		19.9988	8.55987
		20.2276	8.4493
		19.6459	8.79353
		19.1881	7.4909
		19.0848	7.71708
		20.1185	7.59154
		19.2341	10.1189
		19.109	7.89557
		19.0966	7.69169
		19.1058	7.20324
		19.0934	7.20957
		19.1852	9.18616
		19.0752	6.95022
		20.1917	8.00533
		19.2186	8.65635
		19.2179	7.51743
		19.0998	7.48546
		19.2465	10.1428
		19.289	10.2139
		19.1453	6.97211
		19.2134	8.50987
		19.4024	8.56052
		20.1491	7.45515
		19.6591	9.22563
		19.5427	8.74547
		19.137	8.09617
		19.328	9.60565
		19.0913	9.2282
		19.1711	10.0458
		20.1767	8.28572
		19.4241	9.7992
		19.3522	9.88296
		19.3264	8.85107
		20.1409	7.36706
		19.0529	10.0565
		19.153	8.74862
		19.1899	9.81191
		19.1562	7.35736
		19.3275	9.65097
		19.1078	7.35336
		19.1878	9.50185
		19.1761	9.44102
		20.1697	7.55856
		20.2329	8.06567
		19.0355	8.06478
		19.0019	7.4789
		19.0449	8.16699
		19.4616	9.1392
		19.1622	7.51222
		20.1618	7.81683
		20.0609	7.18159
		20.4177	9.61886
		19.3975	8.303
		19.3843	8.30118
		20.2452	7.94942
		20.2783	8.17651
		19.1736	8.9022
		19.0902	7.81394
		19.182	9.43084
		19.3732	9.79393
		19.5625	9.66776
		20.2873	8.44244
		20.1144	8.33617
		19.183	8.55196
		20.3752	7.9463
		18.9401	8.05898
		20.2868	8.19075
		19.2151	9.00313
		19.1307	7.64909
		18.5956	9.15624
		19.1286	9.68595
		19.1402	8.32895
		19.0095	6.9871
		19.6664	9.46791
		19.1433	10.7175
		20.2688	8.3858
		19.1092	8.00286
		19.1146	7.15877
		19.0732	7.70643
		19.2027	8.59856
		19.6792	8.98816
		19.2448	9.23428
		19.0983	7.68396
		19.0839	6.91087
		19.1834	8.56732
		19.1497	7.62216
		19.1852	9.42765
		19.5337	7.70179
		19.177	9.43119
		19.3185	8.75561
		20.2242	8.2526
		19.6109	8.82253
		19.0984	7.19722
		19.2309	9.11564
		19.1544	7.85859
		19.2198	10.0606
		19.2065	8.81724
		19.1601	10.0419
		19.0805	10.0175
		19.1663	8.88935
		19.1207	7.09019
		19.0975	9.22471
		19.2249	8.86602
		18.9869	7.69893
		20.2477	8.49172
		19.6885	9.14618
		19.0776	9.41899
		19.0778	9.62802
		19.1646	9.78125
		19.0411	7.09322
		19.2262	10.5069
		18.8969	8.90341
		20.3171	8.89513
		20.1054	7.43619
		19.1364	7.55334
		19.0667	8.0254
		19.164	7.22965
		18.9781	7.19423
		19.1103	7.83194
		19.1891	9.13734
		19.2245	8.77006
		18.9973	7.24972
		19.1422	8.47127
		19.1115	7.4822
		20.1677	7.62543
		19.1026	8.77691
		19.1807	7.84588
		20.1244	7.62501
		20.0718	7.73779
		19.0189	9.44251
		19.2746	8.47204
		19.1997	8.42318
		19.1267	8.13267
		19.1099	7.08762
		19.1446	8.14793
		19.1101	8.05559
		19.1141	7.44443
		19.1426	8.71539
		19.0792	7.87077
		19.2825	8.65741
		19.1409	7.92365
		18.9656	6.43384
		19.1306	7.16805
		19.7804	8.34814
		19.2695	9.59801
		19.2274	7.86433
		19.0691	6.94733
		19.1014	8.07523
		19.113	7.17373
		19.135	7.98459
		19.2094	8.04827
		19.2808	8.08332
		19.0583	9.4013
		19.1559	8.14167
		20.0828	6.79958
		19.2866	9.03958
		20.2366	8.02576
		19.1238	7.44085
		20.2901	8.06457
		19.1661	7.33593
		19.2851	7.87049
		20.22	8.14158
		19.0755	7.40761
		19.142	7.92927
		19.1018	7.64374
		19.1387	7.64619
		19.4658	9.56612
		19.1326	8.35047
		19.0643	7.21281
		19.0641	7.23852
		19.1043	7.55051
		19.122	8.40161
		19.308	8.2147
		20.0697	7.83077
		19.1403	8.93653
		19.2866	10.3361
		19.2022	7.0235
		19.1006	8.41894
		19.2279	9.27315
		20.2007	7.69281
		20.2318	6.30766
		19.1483	7.61344
		20.1402	7.12305
		19.1275	8.51688
		20.2512	7.53938
		19.201	8.67672
		20.0714	7.65042
		19.0362	8.65494
		20.161	7.55661
		19.1875	9.3884
		19.0462	8.36127
		20.2771	7.89452
		19.1359	9.37494
		19.2648	7.76102
		19.1453	7.41724
		19.3547	9.32352
		19.1186	9.35925
		19.1086	7.80735
		19.0728	9.84055
		18.9965	9.39304
		20.2574	8.05795
		19.1674	9.78233
		19.238	7.12845
		19.0968	8.4779
		19.2295	7.36438
		20.225	8.01734
		19.1338	7.72055
		19.0768	7.4881
		20.148	7.90342
		19.6226	8.8406
		19.7712	8.09899
		19.2056	7.84919
		19.0505	8.03289
		19.1378	9.95164
		19.1436	7.8598
		20.1157	7.64876
		20.2511	8.13014
		19.0137	10.6957
		19.2019	7.15736
		19.5817	8.5687
		19.2537	9.00423
		19.2858	8.38928
		19.4946	8.10022
		19.108	9.64933
		19.4124	9.36664
		19.1928	9.24053
		19.2741	8.17832
		20.0854	7.74066
		19.3004	8.09714
		19.8594	8.57776
		19.3088	8.91901
		18.8055	7.69004
		19.7312	8.50491
		19.1646	9.95178
		20.1299	8.35833
		19.1494	7.40409
		20.2003	8.04445
		20.0722	8.06346
		20.0811	7.6874
		20.2277	7.69778
		19.7321	8.97696
		19.5322	8.46662
		19.4973	8.6234
		20.3132	7.97972
		20.2054	7.01789
		20.2147	8.16638
		20.1718	7.4295
		19.0329	7.5799
		19.7737	10.0648
		19.6359	10.1126
		19.0066	7.76472
		19.0787	8.22591
		19.0421	7.91772
		19.7001	8.62885
		19.1699	9.30042
		19.2488	9.90252
		19.3627	10.6267
		19.2635	8.99877
		19.4475	8.38403
		19.4706	9.41736
		19.2158	7.90693
		19.4758	8.74361
		18.9442	7.12015
		19.5817	9.24806
		19.8919	8.40011
		19.1346	7.61845
		20.1612	8.03688
		20.1601	7.4742
		19.2199	8.22839
		20.1678	7.86582
		20.1695	7.80575
		19.968	7.84966
		19.0499	8.64315
		20.2407	8.12885
		19.5817	9.99715
		19.6529	9.25797
		20.0055	8.43227
		19.2065	9.84638
		19.4853	9.81866
		19.1518	9.8092
		19.3291	9.89514
		19.8247	10.1687
		19.2167	9.75648
		19.354	9.79723
		19.1287	9.80031
		19.5397	7.77022
		19.2834	9.85051
		18.9539	9.91122
		19.6606	8.32545
		19.2039	8.09417
		19.9487	7.91299
		19.3795	8.8
		19.0958	8.57954
		19.5079	7.99751
		20.2694	8.21921
		19.9953	9.15979
		20.2519	7.75176
		19.1184	7.48852
		19.7658	8.31663
		19.1044	7.64052
		19.4554	9.51718
		20.3301	7.93436
		19.4234	10.0058
		19.111	9.19034
		19.1113	9.85286
		19.0516	8.60268
		19.0414	7.70045
		19.3783	9.41173
		19.2848	10.3233
		20.1347	8.04214
		20.1146	7.93651
		20.1046	7.90109
		19.2613	9.56703
		19.3912	10.3705
		19.8211	9.64371
		20.2306	10.3057
		20.1843	6.13165
		20.2876	7.90522
		19.0979	8.32993
		19.1326	7.43272
		19.1245	7.57199
		19.0205	7.86671
		20.2061	8.33418
		19.2133	7.55436
		19.0512	9.88245
		19.1498	8.11257
		19.2069	9.72737
		20.1247	7.25042
		19.1021	7.84245
		19.2324	9.67428
		19.1295	9.88802
		20.136	7.54434
		19.0681	7.98168
		19.4998	9.47083
		19.0669	7.37818
		19.6661	8.90585
		19.7757	9.57635
		19.1867	10.2042
		19.1027	7.99721
		19.2685	9.69723
		19.0955	7.45477
		19.1856	8.89096
		19.2988	7.52653
		18.9598	7.26598
		19.2695	7.91076
		19.2016	9.16579
		20.0231	7.8241
		19.112	9.48778
		19.0992	9.05691
		18.8432	7.68161
		19.1453	7.63603
		19.0648	7.39187
		18.9824	9.21698
		19.1811	9.74427
		19.1273	11.0248
		19.148	7.99783
		18.9812	9.94559
		19.0956	6.99432
		19.0848	8.50679
		19.0489	7.52127
		20.0021	7.76201
		19.1969	9.63639
		19.152	7.8666
		19.1978	10.3064
		19.1063	9.49927
		19.202	7.54851
		19.2566	10.199
		19.2131	9.63966
		20.2355	7.55261
		19.1675	7.9682
		19.0606	7.89454
		19.8951	8.18009
		19.0622	8.42585
		19.2323	9.64887
		19.1587	7.89219
		19.138	9.5498
		19.1437	8.6538
		19.1098	9.59258
		19.9179	7.82331
		18.9715	8.74255
		19.9608	8.31174
		19.3003	7.76458
		20.1651	7.72854
		18.8701	7.46283
		19.7046	8.23274
		19.0782	8.55328
		19.6554	9.90083
		20.1493	7.52613
		20.1454	7.49526
		19.2475	8.99358
		19.7126	9.58057
		19.1762	9.44453
		19.0959	8.49576
		19.0871	9.09603
		20.1224	7.88733
		20.2052	7.71274
		19.2609	9.16959
		19.2221	7.46632
		19.2445	7.60524
		19.0813	7.56109
		19.3678	8.77408
		19.9261	8.71446
		20.0409	9.05151
		19.0231	7.58739
		19.5816	8.13427
		19.2759	8.3656
		19.1026	7.49312
		20.0841	7.56702
		20.2402	7.65012
		20.0922	7.97173
		19.1664	9.3278
		19.1206	10.3919
		19.0916	6.95191
		19.2483	7.44768
		19.7895	9.29671
		19.2501	7.81992
		19.0956	7.64589
		19.9119	8.78171
		19.4649	8.54679
		19.2457	9.6839
		19.0322	7.44299
		20.0415	8.54426
		19.8861	8.05426
		19.6763	9.66663
		20.1948	7.7366
		19.1911	7.54966
		19.2204	9.96332
		19.0446	7.19592
		19.2049	7.8555
		19.1114	7.38295
		19.0488	7.62413
		19.6738	9.45891
		19.0333	7.3147
		20.1053	8.1037
		19.5796	9.20691
		19.0331	8.078
		20.1301	8.89184
		19.7188	9.38304
		19.282	8.79342
		19.0223	7.54477
		20.0562	8.00523
		19.9922	8.08798
		20.1878	7.65585
		19.267	8.96981
		20.1152	7.63124
		19.2035	7.94898
		19.0009	7.20167
		19.0286	8.52156
		20.085	7.68618
		19.2694	8.56666
		19.9898	8.40227
		19.4446	8.20158
		18.5244	7.75222
		19.1027	10.0611
		19.3931	7.77438
		19.114	9.20721
		19.1901	8.16636
		19.6384	9.09303
		19.222	7.64497
		19.6244	9.32565
		19.8345	9.51768
		19.2237	7.77121
		19.0838	9.94661
		19.1351	7.3657
		19.1737	7.84127
		19.8971	8.05972
		19.207	10.1294
		19.1501	8.12606
		19.2174	7.7175
		19.7077	8.27137
		19.105	9.78295
		19.1684	8.60065
		19.247	7.81338
		19.0952	9.45729
		19.1543	7.78996
		19.0332	7.72545
		20.2533	8.24573
		19.3083	10.2217
		20.2268	8.39782
		19.224	7.51396
		19.6232	9.67774
		19.0893	7.46812
		19.174	7.42823
		19.0766	8.71693
		19.2301	8.10227
		19.309	10.1274
		20.0863	8.0108
		19.2567	9.15603
		19.2181	8.16946
		19.2415	10.0872
		19.4538	7.85996
		19.0987	7.83639
		19.2083	7.63423
		19.0479	10.4034
		19.0913	6.8548
		19.1409	10.5657
		19.3112	9.82292
		19.1479	7.59121
		20.2699	8.14917
		19.509	9.65968
		19.3415	9.41081
		19.288	8.37262
		19.1928	11.0897
		20.2929	8.03626
		19.9289	9.09374
		19.064	7.37208
		19.2449	9.38327
		19.0987	7.7643
		19.0589	8.62103
		19.2419	10.7469
		19.146	7.78089
		19.039	7.36481
		19.1306	8.409
		19.2054	8.03468
		19.255	8.97941
		19.0746	7.82628
		19.2188	9.3609
		19.4106	9.8554
		19.1666	9.06496
		20.0009	8.01822
		19.927	9.01993
		19.227	10.3596
		19.0632	7.52872
		19.0814	8.734
		19.8089	9.34567
		19.1704	8.25397
		19.2414	9.21409
		19.4725	9.39388
		19.3129	9.09417
		19.5391	8.0136
		19.1461	7.54561
		19.5843	8.20435
		19.8422	7.9953
		19.1609	7.9357
		19.9834	8.72545
		18.977	8.93862
		18.9611	7.58845
		19.6243	9.37761
		19.456	9.76242
		19.2652	7.93994
		19.2229	10.137
		19.6951	8.64831
		20.1173	7.5909
		19.0769	7.24815
		19.1455	7.86918
		20.1576	8.29093
		19.4149	9.34625
		20.079	8.00483
		19.141	8.00142
		19.2254	8.18607
		19.2116	9.37658
		19.1816	7.7682
		19.1893	8.18525
		19.3073	7.79535
		20.121	8.51083
		19.2049	8.29959
		19.1424	8.23426
		20.44	8.66419
		20.2238	8.06984
		20.0628	7.88188
		20.1016	8.11732
		19.03	8.86912
		19.0945	8.06967
		19.3811	9.99465
		19.1656	9.41578
		20.1971	8.02094
		19.1169	7.90329
		19.1724	9.65373
		20.1939	8.31277
		20.2303	7.71482
		19.2106	7.61592
		19.1928	7.87133
		19.1261	7.61024
		19.9287	8.60966
		20.1366	7.61087
		19.2248	7.736
		19.0757	7.58806
		19.9232	8.39912
		18.9252	9.68213
		19.1536	7.43927
		20.1814	7.96637
		19.982	8.38591
		19.1595	8.67084
		19.1024	7.48123
		19.0927	7.60618
		19.2099	7.58743
		18.855	8.63978
		19.2428	10.5453
		19.0057	8.20234
		20.1145	7.69009
		19.0344	7.67602
		20.2812	7.85716
		19.5267	10.0498
		19.1248	7.23277
		19.3106	8.91262
		19.6224	8.35986
		20.2371	8.37002
		19.0072	7.70068
		19.0695	7.59991
		19.5547	9.15768
		19.0585	8.01525
		20.1938	9.21528
		19.5775	8.96267
		20.191	7.57436
		19.471	9.19426
		19.0222	8.53626
		19.7949	8.88528
		18.9904	7.1245
		19.1599	8.5371
		19.0321	7.35878
		18.9831	8.26138
		18.9764	8.04087
		19.7897	7.73153
		19.08	8.04409
		20.0812	8.59393
		19.0528	9.04106
		19.1646	8.72457
		19.1	8.98461
		20.1253	7.938
		20.2785	8.67783
		19.2253	7.63416
		20.1653	7.96897
		20.2206	8.14546
		19.2007	10.0063
		19.058	8.22341
		20.2261	7.81539
		20.3384	8.02594
		19.6086	8.67971
		19.2333	8.16216
		20.1848	8.11219
		20.2245	7.79435
		19.0643	7.42978
		19.192	7.60783
		20.1337	9.35136
		18.9666	9.06833
		19.2475	9.0559
		20.1872	8.46484
		19.2005	7.89124
		19.1228	8.60501
		19.7239	8.60908
		19.1122	9.68028
		19.5299	9.81993
		19.2209	10.0498
		20.1905	8.31585
		20.1731	8.18152
		19.07	8.44122
		19.1297	7.97836
		19.0757	9.18892
		20.1495	7.53737
		19.3856	9.43563
		19.2574	9.95274
		19.2357	8.10912
		19.1879	9.71322
		19.166	7.84077
		19.0359	7.08363
		19.0957	7.47088
		19.9871	7.73562
		19.1104	9.89694
		20.1114	7.72647
		19.9225	8.14493
		19.0545	7.70399
		19.0361	10.0169
		20.2229	7.61911
		19.1552	7.61723
		19.1498	8.13759
		19.3613	8.98192
		19.1488	7.78457
		19.2505	8.37848
		19.003	7.45199
		19.1333	9.68368
		19.126	9.38523
		19.1865	7.6313
		19.9923	7.6645
		19.9518	8.58391
		20.1875	8.41528
		20.2311	7.95803
		19.0976	7.68556
		20.0577	8.12142
		20.2292	8.03387
		19.1252	10.3765
		20.1973	8.43009
		19.0309	9.45308
		19.1801	10.0993
		20.026	7.93122
		19.2756	9.36072
		19.1469	7.34766
		20.2476	8.17558
		19.1242	7.55242
		19.0016	9.03748
		19.086	10.1046
		19.2209	8.1819
		20.2008	7.43442
		19.0897	9.68967
		19.1438	10.0118
		19.1247	7.81093
		19.297	8.82812
		19.0603	8.8263
		20.2395	7.55697
		19.6268	9.73417
		19.0714	7.92065
		18.9846	8.10422
		20.1585	8.18184
		19.1166	7.02956
		19.3897	10.2631
		19.0689	8.51411
		19.1208	7.04323
		19.1428	9.22433
		19.2994	9.28795
		19.0378	8.44935
		19.0834	8.8462
		19.0946	8.2497
		19.43	10.0618
		19.0785	7.54372
		18.9666	10.2626
		19.0611	6.94121
		19.0391	7.06752
		19.2645	8.27404
		19.1429	7.68996
		19.7591	9.46018
		19.0745	7.73812
		20.2003	8.07914
		20.2846	7.8386
		19.0515	7.87022
		19.0859	7.02844
		19.0969	7.51577
		20.282	8.3675
		19.0964	7.5703
		19.1526	7.54624
		18.9819	7.06305
		19.5851	8.79553
		20.0426	7.34134
		19.1076	7.46857
		19.0375	8.38296
		20.2599	8.08142
		18.7638	7.69632
		19.0773	7.16493
		19.8629	9.2175
		19.1329	9.36128
		19.0766	8.04348
		19.6692	9.50795
		19.4448	9.02663
		19.0538	10.0395
		19.1361	8.1238
		18.9344	7.31536
		19.3967	9.39585
		20.1431	8.00358
		19.1122	7.35524
		20.2461	6.99949
		19.1701	8.80918
		20.0897	7.62047
		19.1043	8.74219
		19.1952	9.15216
		19.4587	9.72957
		19.1527	9.1348
		20.0234	8.21367
		20.2403	8.03854
		19.3068	9.60466
		19.3834	9.40624
		19.0272	9.38608
		19.3321	9.17186
		18.9084	6.9512
		20.2322	8.1565
		20.073	8.50478
		19.0601	7.78302
		20.1225	7.96454
		19.2029	10.5697
		19.3376	9.80135
		20.2143	7.69255
		19.1678	8.53617
		20.0904	7.70307
		19.129	9.50601
		20.1079	7.27974
		20.1912	8.19062
		18.8349	7.33421
		19.3337	9.33394
		20.1016	7.25877
		19.0346	10.7841
		20.1173	7.75464
		19.3034	9.67313
		19.126	8.5905
		20.2495	8.27269
		20.1652	8.23674
		19.6127	9.20998
		19.0591	7.60282
		20.1929	8.05486
		18.9667	8.00686
		19.6326	7.28161
		19.0784	9.36831
		19.1512	8.44003
		20.2283	8.12486
		19.7388	9.02434
		18.5734	8.64618
		19.0267	7.4506
		19.1623	9.87938
		19.6294	9.03202
		19.0143	7.88325
		19.1336	10.0593
		19.1297	8.57355
		20.1634	8.02119
		19.6077	8.68598
		19.131	7.87991
		19.96	7.29315
		20.0621	7.64159
		19.9473	7.99334
		19.8608	8.70354
		19.927	7.46254
		19.1363	8.26342
		19.1198	7.79655
		19.2438	8.18023
		19.6663	7.92993
		19.7367	9.05462
		19.1241	8.5745
		20.1067	7.63372
		19.0135	7.8135
		19.3341	9.26456
		20.1258	8.48458
		19.1977	10.186
		20.0656	7.31658
		19.0839	8.32761
		19.1901	10.3258
		18.9689	8.50996
		19.1713	10.0539
		20.0067	7.84951
		20.0519	7.85338
		20.2531	8.47763
		20.1858	8.10792
		19.9612	7.24854
		19.7098	8.7686
		20.1056	7.67408
		19.1102	8.98392
		18.8996	10.0948
		19.2806	8.14261
		18.9795	7.10976
		19.0011	7.18362
		19.0754	7.70056
		19.5621	9.2588
		18.7894	8.20368
		19.1002	7.42731
		19.1249	9.66547
		19.2092	10.2474
		20.0061	7.83885
		20.082	7.57012
		19.1713	7.337
		20.0842	7.71133
		19.0965	9.19375
		19.1914	8.12538
		18.9916	8.33244
		20.1869	8.09464
		19.1145	7.49443
		19.0375	8.68767
		19.1048	9.11898
		19.0816	9.3593
		20.0438	7.74142
		19.1516	7.84566
		19.6648	9.64127
		20.1075	7.1618
		19.095	8.60739
		19.8095	8.12106
		19.0755	7.45216
		19.3095	8.2555
		19.1488	8.16749
		19.0887	8.19769
		18.8004	8.03324
		19.678	10.2471
		19.1448	9.67202
		20.061	7.46359
		20.0021	7.41943
		19.3499	8.38149
		19.0625	10.0157
		19.004	7.36751
		20.1562	7.62954
		19.7402	7.58008
		19.178	8.28222
		19.0401	7.65793
		20.1315	8.17544
		19.3225	8.17127
		18.9607	7.71676
		19.5088	9.52943
		19.1601	7.96341
		19.1209	7.79485
		19.2563	9.77963
		20.0957	7.34976
		20.2831	8.10201
		19.0584	7.55988
		19.1899	9.82556
		19.0836	9.2454
		19.0268	9.19176
		19.1024	8.36502
		20.2418	8.01548
		19.769	6.95455
		19.0601	8.13779
		19.0192	7.4563
		19.0522	8.33711
		19.082	7.49535
		19.0543	10.3476
		19.2135	7.72117
		19.0416	7.70495
		19.1525	9.51468
		19.398	8.09096
		19.1284	7.16988
		18.9473	7.99998
		18.9985	7.43648
		19.0681	8.03054
		18.962	7.47185
		20.0328	7.54366
		19.1436	7.46312
		19.1873	8.77297
		20.2083	7.68741
		19.5895	7.94116
		19.0971	9.48846
		19.1657	8.63135
		19.1023	10.6241
		20.1347	7.47158
		19.0586	7.87204
		19.1347	9.86362
		19.2585	9.04002
		19.114	8.17534
		19.1753	9.05091
		20.2407	8.11059
		18.9753	7.30664
		19.1874	8.43104
		20.0843	8.27704
		19.2818	8.61173
		20.0994	7.94556
		18.974	7.81163
		19.0454	7.82688
		19.0643	8.59549
		19.0724	8.01029
		19.9218	8.08545
		19.6021	10.1388
		20.1428	7.44296
		19.0731	7.68134
		19.2491	9.48805
		19.0554	7.86627
		19.0519	7.10989
		18.9507	7.57827
		19.0417	7.30476
		19.414	10.2762
		19.3706	10.1743
		18.7941	8.93202
		19.0943	8.99886
		19.3141	8.54118
		19.0886	9.24058
		19.0361	7.49193
		19.0317	7.64731
		20.0507	7.5879
		19.0192	8.42403
		19.2779	9.49033
		19.0509	7.52226
		19.1016	7.98409
		19.2757	8.46862
		19.5457	10.1514
		20.0203	7.01224
		19.0686	7.97812
		19.0818	8.279
		19.1723	8.24848
		19.0551	9.04616
		19.4895	9.52644
		20.0112	6.93883
		19.0619	7.66083
		19.0179	7.36312
		18.9695	8.14527
		20.1767	7.94172
		18.864	8.61353
		19.181	7.64083
		18.9267	8.63907
		19.7876	7.2829
		19.0835	7.791
		19.1226	8.14881
		19.033	7.83014
		19.0479	7.86376
		19.0097	7.85759
		20.1622	8.13259
		18.9855	8.90361
		19.7921	8.5953
		19.0051	8.04705
		18.8952	7.19746
		20.1015	8.03172
		19.1287	7.93001
		19.0106	8.30959
		19.1434	8.08143
		19.9485	7.38864
		19.1117	7.88351
		18.7188	8.78661
		20.0802	7.34412
		19.2596	9.5755
		18.8283	8.89788
		18.8303	8.17759
		19.0576	10.1391
		19.1434	7.89016
		18.788	8.42295
		20.1809	8.29703
		19.1067	7.23724
		19.3579	9.68998
		18.9212	8.34911
		18.9177	8.09156
		18.8744	8.08272
		18.9942	7.95801
		20.1667	7.514
		19.2722	9.61613
		19.0231	8.03586
		19.0256	7.88231
		19.1081	7.26204
		19.3489	9.81729
		18.951	7.05889
		19.0705	7.50102
		19.9184	7.9252
		18.9528	9.99879
		18.9737	8.88052
		19.1356	7.79139
		18.7812	7.63028
		19.0648	8.13057
		19.6465	8.46833
		19.0226	8.34646
		19.1068	7.67977
		19.8848	8.11601
		18.8623	9.96407
		18.9573	7.52626
		19.2432	9.33558
		19.105	9.54778
		18.9154	7.80814
		20.0433	7.65465
		19.0061	8.71822
		19.2867	8.85111
		18.9944	8.26594
		19.1182	7.66137
		19.4446	9.4268
		19.1553	10.5385
		19.0262	7.97203
		19.0708	8.2489
		19.1052	8.12293
		20.1374	7.29591
		19.1172	8.93675
		19.7659	8.26854
		20.2458	6.8641
		19.7583	9.25607
		19.0758	6.64492
		20.1455	8.10563
		19.0373	8.50187
		19.1404	9.40124
		19.0719	9.28169
		19.8365	9.0295
		18.9689	8.58134
		19.9454	7.45635
		18.9627	9.20337
		19.0915	10.3091
		18.9651	7.54302
		20.1565	8.14959
		19.0039	7.39995
		19.0853	10.0709
		19.9607	7.4881
		18.9638	9.43146
		18.9252	7.63898
		19.0654	9.05388
		19.0074	9.04207
		19.1218	8.37613
		18.976	8.98832
		19.0083	9.2989
		19.1032	9.19233
		19.7534	8.82469
		19.1395	7.35933
		19.8289	7.92164
		19.011	8.64826
		19.9605	9.313
		18.9514	9.11479
		19.0609	10.1038
		19.4599	7.69001
		19.0549	7.65838
		18.96	8.02568
		18.9898	9.4459
		18.9757	8.66546
		19.1769	9.45517
		19.4982	8.93064
		19.0414	7.65693
		19.1072	10.2364
		19.0539	7.97074
		19.0134	7.23336
		20.0768	7.80039
		19.021	7.63438
		18.9762	7.13987
		18.9471	8.54193
		19.0634	7.86441
		20.1404	8.28937
		19.0505	7.79533
		20.0311	7.88772
		18.8941	8.60119
		18.9849	8.32572
		19.0486	7.78972
		20.0996	8.11792
		18.997	8.91
		18.9767	8.1192
		20.0879	7.93086
		19.0977	7.78539
		20.2799	8.08663
		19.0115	8.40361
		19.0098	9.04615
		19.0839	7.20151
		19.0768	8.03954
		19.1396	7.51513
		19.1038	7.73728
		19.0043	9.45882
		19.1231	7.76018
		18.992	9.49418
		19.9118	7.04627
		20.1988	7.92382
		18.9552	10.7142
		20.0636	7.62362
		19.111	10.6492
		20.0841	7.38443
		19.2987	10.2164
		19.1449	10.0674
		18.8989	9.63384
		20.1211	7.9505
		19.5512	8.78569
		19.9608	7.79582
		19.0195	8.99265
		20.1054	7.29572
		19.0614	7.28164
		19.0761	8.04169
		18.9194	7.18657
		20.0809	7.75045
		19.8482	8.35925
		19.0471	9.78908
		19.1694	7.5099
		19.9679	7.8336
		19.894	7.72082
		19.5976	8.47299
		20.0598	7.59384
		19.0208	8.76641
		19.0063	7.7827
		20.1043	8.05597
		19.3687	9.39646
		18.9407	7.60812
		19.026	9.11853
		19.0926	8.27789
		19.4123	7.67406
		19.0308	10.2702
		18.9515	7.98056
		19.0492	9.58763
		19.8405	8.91379
		19.0284	7.88734
		19.6972	8.16591
		19.9076	7.59537
		20.1253	7.96945
		19.1143	8.44188
		19.2944	8.18738
		19.1318	9.67755
		19.0367	7.64137
		19.0703	7.61121
		19.0748	8.30086
		18.954	8.72056
		20.1297	8.42534
		19.1222	7.69787
		19.0955	9.33982
		19.0888	10.3812
		20.213	7.3955
		19.0126	7.18832
		19.1212	9.48947
		18.8922	10.0967
		20.1772	7.93183
		19.1133	8.01458
		19.8836	7.58974
		19.9687	7.3466
		19.8928	7.66354
		19.1647	8.30231
		18.8264	7.62911
		20.0054	8.46221
		19.7293	7.79572
		19.1251	9.05403
		20.0852	8.07666
		19.4415	9.455
		20.0504	7.46328
		19.0061	7.32608
		19.22	7.78094
		19.1129	7.63875
		19.1258	9.31631
		19.8002	7.22477
		19.0871	8.06358
		18.8535	8.24505
		19.829	8.90522
		19.5817	8.99097
		18.9704	7.08181
		19.0078	7.47694
		19.5245	8.53502
		19.9887	7.85785
		20.0629	7.63554
		19.6361	8.30031
		19.1631	9.71298
		19.0352	7.50774
		19.4416	8.96901
		18.9468	7.29663
		19.1141	8.81213
		18.9923	7.34329
		18.9841	7.65826
		19.7673	7.5341
		19.1628	9.14751
		19.0561	7.54617
		20.2289	7.92748
		19.9345	7.91812
		20.1873	7.6874
		18.9545	8.48147
		19.0871	8.06819
		20.1807	7.60195
		19.0053	9.93027
		19.0469	7.63889
		20.11	7.94405
		19.091	7.66358
		19.171	9.24116
		19.2458	9.87608
		19.0706	7.85666
		19.0322	8.13867
		19.0464	7.81895
		19.1263	10.8954
		19.0744	7.31617
		20.1112	7.97215
		18.9837	8.90535
		20.0946	7.71085
		19.0063	8.43503
		19.256	9.03726
		20.1796	8.72248
		19.0489	7.76595
		19.1526	9.83369
		19.1888	8.91225
		19.1709	9.81691
		19.0632	10.865
		19.2688	9.32872
		19.0192	8.30787
		19.0108	8.63973
		18.9549	6.57486
		19.4868	9.07715
		19.1642	7.97078
		19.2268	8.42905
		18.9107	7.57887
		18.9877	7.28659
		19.0954	7.75468
		20.1337	7.95451
		19.0305	7.33346
		19.9283	7.68603
		19.0682	7.55268
		19.2096	9.05957
		20.1079	8.83062
		19.573	8.64957
		19.615	9.42521
		19.0232	7.01508
		20.0853	7.78087
		19.3301	9.65414
		20.3061	8.25791
		19.798	8.83687
		18.991	7.67944
		19.6647	9.13574
		19.2245	8.16574
		19.7706	8.89889
		19.018	8.91954
		19.0223	7.49305
		19.0614	9.18025
		19.0916	8.98981
		20.1064	7.9767
		19.0741	9.09142
		18.845	8.45447
		20.1378	8.54095
		19.0664	7.944
		19.0718	8.43302
		18.982	7.2428
		19.7826	9.44463
		19.073	8.35305
		19.8936	7.5865
		20.1504	8.24617
		19.0415	7.11962
		20.4369	8.28803
		18.9912	7.24115
		19.3092	8.28538
		19.5313	7.58063
		19.1811	9.82868
		20.171	7.68329
		18.9076	9.83437
		18.9646	8.32254
		19.0953	8.48814
		19.0761	8.41298
		19.0747	9.86324
		20.118	8.08501
		19.0427	9.11898
		19.0552	7.86086
		19.1386	7.72545
		19.1094	9.4808
		19.9087	8.37789
		19.295	9.78909
		18.9349	7.12199
		19.055	8.98136
		19.7181	8.63449
		19.0659	8.95584
		19.0402	8.47757
		19.1257	7.65334
		19.0084	8.83675
		19.1772	9.75572
		19.0491	8.51727
		19.0324	9.65894
		19.1268	7.60018
		19.0333	8.6872
		19.1113	7.72173
		19.0956	8.49962
		19.0103	8.9144
		19.1219	7.57513
		19.637	8.61372
		20.0125	8.4517
		19.0666	10.098
		19.1303	7.8421
		19.0386	9.1327
		19.3995	7.53442
		19.0642	8.48022
		19.0615	9.10261
		19.5774	8.25399
		19.5779	9.6768
		18.6215	8.04323
		19.0156	7.02176
		19.8447	8.60398
		19.1157	11.2575
		19.223	8.3746
		19.0434	8.65253
		19.044	9.10318
		18.9714	6.94661
		19.6199	9.16199
		19.9207	7.81834
		19.0871	8.16685
		18.9602	7.24863
		19.6617	9.40653
		19.6298	9.73487
		20.0218	8.2774
		19.0279	7.37782
		20.1718	8.52231
		19.1912	9.22843
		19.0108	8.36004
		19.1322	9.66934
		19.0705	9.19901
		19.3408	8.01268
		19.0828	7.82383
		19.8912	8.40269
		19.5837	9.60277
		19.0353	8.531
		19.7509	9.16277
		19.0379	7.48089
		19.1393	9.97641
		19.04	8.40689
		19.0458	7.12967
		19.107	8.26304
		19.0387	7.79369
		19.0912	9.32722
		19.1419	9.26589
		19.0161	8.18569
		19.9326	8.08948
		20.0025	7.7808
		19.0941	10.481
		19.215	8.16867
		19.2544	9.83711
		19.1391	10.5182
		19.0995	9.02475
		19.1117	7.08222
		20.0386	8.12731
		20.0024	8.54949
		19.1456	7.81442
		19.8719	10.2061
		19.1295	7.71502
		19.3641	10.6592
		19.5393	9.40073
		19.0324	9.54122
		20.2273	8.81313
		19.5919	9.53046
		19.691	8.5367
		19.0473	7.85852
		19.1881	8.48498
		18.9392	7.14096
		19.1683	7.97604
		19.2182	9.23395
		19.1289	9.43239
		20.2276	7.72968
		19.1053	8.87845
		19.0719	8.75159
		19.6081	8.66909
		19.1046	9.3753
		19.3877	9.83784
		19.1104	7.80673
		20.1069	7.293
		19.0751	8.7005
		19.0929	7.95829
		19.1067	9.20724
		19.1219	8.28899
		19.1139	7.22801
		19.1715	9.37774
		19.0835	7.82557
		19.2865	9.44601
		19.6596	10.0124
		19.1739	8.32809
		19.0434	8.36795
		19.1418	8.05822
		19.0193	8.67419
		20.2289	7.56254
		19.8175	8.8705
		20.1645	8.38282
		19.7808	8.4507
		18.8979	7.37811
		19.5269	10.0773
		19.2489	9.21673
		19.1406	9.31114
		19.0065	7.19164
		19.3804	9.42472
		19.0998	9.65897
		19.3397	9.69101
		19.179	7.86975
		19.1012	8.16376
		18.8815	8.5448
		18.994	7.48231
		19.1059	7.07553
		19.1873	7.8275
		19.4975	9.41264
		18.9733	7.01885
		18.9544	7.72975
		19.0607	9.08589
		19.0886	7.74402
		20.1983	8.01149
		19.7002	9.17986
		18.9713	8.23565
		19.2141	8.10258
		19.0486	7.97154
		19.1652	7.62183
		19.6845	8.53095
		20.2527	8.03834
		19.0067	7.99775
		19.2378	8.14015
		19.5817	8.52432
		19.0323	7.00111
		19.0125	8.74609
		19.2149	7.52305
		19.1872	10.014
		19.0465	7.7777
		19.0825	8.15452
		20.0294	7.37667
		19.1292	9.42953
		20.2823	8.16139
		20.1912	7.67672
		19.1482	8.37284
		19.032	7.81782
		19.6057	8.39988
		19.6633	8.57455
		19.0926	8.86767
		19.7628	9.0453
		18.6705	8.39834
		19.1919	7.79685
		19.0138	7.85119
		19.0781	9.23042
		19.1564	7.62635
		19.1625	9.02227
		18.948	9.19132
		19.1596	8.81465
		20.1929	7.98224
		19.1189	7.94017
		19.6474	8.89433
		19.9489	9.16455
		19.1198	7.62033
		19.8157	8.37614
		19.7946	9.19581
		19.1356	8.4195
		20.1742	7.69746
		19.1374	10.1793
		19.1254	7.83783
		19.1452	9.4613
		19.1685	7.92373
		19.6509	8.0267
		19.1599	7.65478
		19.1492	7.57134
		20.2494	8.6517
		19.5599	9.50231
		20.2266	8.0041
		19.895	8.55085
		19.1589	9.44764
		18.9767	8.32241
		19.9713	8.83763
		20.1468	8.67598
		19.933	8.81714
		19.7477	7.68633
		19.2012	9.24875
		19.0332	9.09898
		19.2758	7.89939
		19.1459	7.52839
		19.9162	8.29409
		19.1301	7.73254
		20.1448	8.41629
		20.1189	8.09783
		19.76	9.55893
		19.1085	8.78146
		19.0929	9.8226
		19.2446	9.83451
		19.1659	9.84359
		19.6424	8.0146
		20.0423	7.83037
		20.2625	8.05859
		20.0854	8.01503
		19.2358	7.7687
		19.0566	9.33421
		19.3901	8.86784
		19.0751	10.1997
		20.1538	8.36843
		19.0913	9.54317
		19.0633	8.51729
		18.9752	10.0612
		18.8699	8.09318
		20.2002	7.91662
		19.5031	8.78335
		18.991	9.31101
		19.0889	8.17899
		19.2198	7.90417
		19.1296	9.9104
		19.1174	8.93344
		19.9605	8.409
		20.0639	8.16578
		19.4584	9.4452
		19.8261	7.87838
		19.4605	9.19073
		19.6243	9.52483
		20.2476	8.01594
		19.0912	9.09037
		20.1989	7.86597
		19.1244	10.0438
		20.172	7.44604
		20.142	7.96537
		19.6103	8.03831
		19.9716	8.33494
		19.0945	9.39808
		19.5736	9.7511
		20.1899	8.16769
		19.5953	8.39787
		19.1373	9.76987
		19.7645	8.87151
		19.0817	8.11482
		19.4057	9.43599
		19.149	8.79595
		19.2165	10.3368
		19.4151	7.68615
		20.0992	7.65028
		19.0909	10.0736
		19.2107	7.58497
		19.5206	9.57354
		19.0853	9.21312
		19.1739	8.15027
		19.1488	8.60343
		19.0984	7.62748
		19.0664	9.17243
		19.6664	8.77879
		19.1008	7.79247
		20.1007	7.94494
		18.6985	8.42638
		20.1733	8.05837
		19.5526	9.7486
		18.9126	9.78796
		19.9168	9.27456
		19.2013	7.05536
		19.6959	8.25867
		19.1203	10.2541
		19.1317	7.17892
		19.9154	7.97854
		19.1799	8.90811
		19.1173	7.77151
		19.6646	8.91545
		19.1688	7.86093
		20.3358	8.43407
		18.6278	9.33891
		19.5798	10.2723
		19.8776	8.4639
		19.156	9.42975
		19.9603	7.67072
		19.1435	10.112
		19.1318	9.11208
		20.0512	8.2463
		19.1447	8.47669
		19.043	7.76495
		19.7627	8.86731
		19.052	10.6572
		19.1613	8.76043
		18.7627	7.21989
		19.0772	8.04405
		19.5647	9.4818
		19.1249	8.84565
		19.5828	7.97753
		19.1145	8.0111
		19.1394	8.80745
		19.2124	9.76776
		19.2423	10.8428
		19.5136	9.69831
		19.0364	8.00216
		18.7673	7.47926
		18.9785	7.11811
		18.9376	7.95558
		19.1901	7.81884
		19.7423	7.84575
		19.9939	8.27184
		19.1627	7.49325
		19.0104	7.88191
		19.2475	8.08813
		19.1418	7.86111
		18.9851	8.07396
		19.7761	8.42893
		20.0421	8.62848
		19.9735	8.50095
		18.9147	7.90721
		19.6768	9.60794
		18.9201	7.87189
		18.9612	7.61791
		20.0478	8.51583
		19.2183	9.55454
		19.0241	7.48817
		20.2354	8.42873
		19.7949	8.0284
		19.5515	9.4822
		20.287	8.66406
		19.5375	9.71669
		19.6089	10.1625
		19.5467	9.30743
		20.1998	8.13947
		19.1507	8.83128
		19.5058	9.15457
		19.0312	8.18792
		18.9878	9.25871
		19.6355	8.73641
		20.1004	7.35123
		19.0691	7.38282
		18.9596	8.82721
		19.0508	10.77
		19.028	8.24729
		19.8573	10.0682
		20.0875	7.84322
		20.221	8.78366
		19.0385	7.63904
		19.1186	7.4359
		19.2782	9.04209
		19.1555	9.87252
		20.0645	7.95983
		19.0756	7.81807
		19.3609	8.9227
		19.5998	9.49018
		19.1669	7.8369
		19.1151	7.79129
		19.2841	10.1898
		19.0214	7.88798
		20.3106	9.10455
		19.5407	7.668
		19.9863	7.82339
		19.0074	7.11963
		19.5064	7.98646
		19.839	8.48001
		18.9597	6.6081
		19.0698	9.03213
		20.0078	8.89629
		19.0646	9.95733
		19.9143	7.83068
		19.0608	8.9597
		20.1136	7.93871
		19.002	7.17314
		20.1137	7.70485
		19.3693	9.58702
		19.0415	8.4932
		19.2683	9.47707
		19.1481	9.87649
		19.0484	8.11257
		18.9417	7.61313
		19.0879	9.04475
		19.0365	8.01715
		18.9105	6.829
		20.0895	7.65446
		18.953	7.53417
		20.1804	8.26321
		18.9805	7.417
		19.0042	7.62392
		19.0232	10.8038
		19.1455	8.22742
		20.1828	8.21687
		19.1322	9.16028
		19.1292	8.37712
		19.1934	9.06286
		19.7069	9.24093
		19.0658	7.30882
		19.1678	8.3875
		19.0916	9.48327
		19.6928	8.32273
		19.2838	9.5392
		18.9222	8.09241
		18.9434	9.3873
		19.8391	8.03578
		18.9451	9.737
		19.0007	8.01252
		18.9998	7.19615
		19.0853	8.403
		19.0501	8.97302
		20.0534	7.59803
		19.0503	9.87358
		19.0579	7.08109
		19.045	7.12632
		20.1668	8.29546
		20.2181	8.22349
		19.0471	9.10338
		19.8914	8.57252
		19.0224	7.69517
		19.1767	8.09971
		19.458	10.4051
		19.6804	9.44732
		20.1191	7.50518
		20.1643	7.80964
		19.524	9.16748
		18.9269	7.4437
		18.9068	7.37378
		19.6921	9.45433
		19.1028	8.50538
		19.5916	8.32154
		19.1065	8.47085
		20.1138	7.73453
		19.0365	7.79773
		19.1542	8.56522
		20.1349	8.77219
		19.2451	10.1982
		20.3054	8.29877
		18.986	7.77004
		19.0392	8.76635
		19.1142	9.00462
		18.971	9.74054
		19.6806	9.10393
		19.9857	7.92752
		19.041	8.87618
		19.0237	7.69293
		20.1745	7.78771
		19.9701	9.14032
		19.0497	8.83721
		19.1212	8.10673
		20.1177	7.40719
		19.1921	10.9026
		19.0326	8.71449
		19.9398	8.48454
		20.1083	7.92646
		19.3571	9.38179
		19.0173	7.88683
		19.104	8.99084
		20.0003	7.08647
		20.1866	8.01871
		19.0858	7.57865
		20.1472	8.29764
		18.9658	8.17114
		19.1739	9.16413
		19.041	9.24768
		19.4518	9.5752
		18.9134	7.89819
		18.9565	7.74331
		20.06	7.23108
		19.1081	9.2843
		20.1285	7.8926
		19.8982	8.16222
		20.1769	7.37901
		20.1928	8.20837
		19.0845	8.20342
		20.0157	9.15465
		18.8715	7.8415
		19.1224	9.42459
		20.1764	8.01765
		19.0473	8.36797
		19.098	7.5485
		19.8237	8.59983
		18.931	8.10542
		19.0537	7.84197
		19.1664	8.33029
		19.0354	8.70425
		18.9151	7.89618
		20.1213	7.93271
		19.029	7.38779
		19.0242	8.05118
		19.0594	7.74813
		19.1308	9.67725
		19.416	9.29541
		19.1036	9.14523
		19.0326	7.72785
		18.9055	7.77254
		19.1051	8.77334
		18.928	8.01431
		19.195	8.00992
		19.0486	8.62082
		19.4792	8.3889
		18.9899	8.01865
		19.0443	8.28178
		19.0571	9.31481
		19.1517	9.79649
		19.0719	8.06728
		19.1065	9.15462
		20.3389	7.85434
		19.1067	8.00579
		19.0898	7.61334
		19.1427	8.75875
		19.0843	8.55526
		18.9717	7.91448
		20.208	7.98819
		19.4956	7.65417
		18.8337	7.68005
		19.4519	9.14657
		19.1051	7.13849
		19.0495	9.11375
		19.4497	8.37323
		20.2427	8.24467
		18.9331	7.50646
		20.0167	7.05025
		19.1407	9.74242
		19.7041	8.51668
		20.0086	7.7222
		18.9365	7.61984
		20.1131	8.34623
		20.421	8.51276
		18.9536	7.29812
		19.8365	8.5247
		19.3473	9.06245
		19.1246	7.96949
		19.0097	7.88126
		19.0411	7.51916
		18.9525	7.21903
		20.1986	8.08414
		18.8804	8.36335
		20.0556	6.92208
		19.1744	9.80371
		20.0214	7.89288
		19.0635	8.61629
		19.7138	9.4219
		19.8844	8.6756
		19.5068	9.31416
		19.0271	8.63199
		18.6646	7.75788
		20.1054	7.72091
		19.005	7.25907
		19.3548	8.271
		18.8481	7.31628
		19.0622	8.08189
		20.3179	9.37602
		19.4557	9.49205
		18.9473	9.09033
		19.0369	7.45391
		18.8126	7.61316
		19.0111	8.92893
		19.3609	8.1234
		19.1137	9.79527
		20.0255	7.25841
		19.1526	9.83249
		19.387	9.51473
		19.0971	8.00323
		20.0934	7.74867
		20.1746	7.91206
		19.6782	9.34084
		20.2168	8.13118
		19.6761	8.60188
		19.4511	9.76681
		19.4244	9.14628
		19.2575	9.66238
		19.038	8.92288
		20.0967	9.11048
		19.086	7.71951
		19.1297	10.0261
		18.9925	7.4178
		20.086	8.02615
		19.0513	8.37776
		20.0571	7.5571
		19.632	8.96504
		19.1617	8.36285
		19.0409	8.25416
		20.2459	8.72144
		19.1236	8.87272
		18.9448	7.10216
		19.0562	9.05524
		19.9929	7.80508
		19.3057	8.81412
		18.9651	7.81686
		18.9583	7.28773
		19.1257	9.47203
		19.7218	9.1017
		20.0602	7.69085
		19.6436	9.03661
		20.0546	8.07201
		18.9648	9.7388
		19.9804	7.82632
		20.0509	7.77746
		19.3325	7.68712
		19.9725	7.26298
		19.9503	8.26497
		19.8404	7.73925
		18.9463	7.81063
		18.9906	7.51019
		19.0334	7.53834
		19.1119	10.4737
		18.9637	6.72746
		19.0693	8.50678
		18.9502	9.51417
		19.0796	10.2645
		19.2355	9.25058
		20.1352	8.61276
		19.1398	9.84477
		19.549	9.20493
		19.0623	6.87431
		20.0736	8.45329
[truncated: 61,034 more rows]

## Sheet: ED Fig. 7b
Extended Data Fig. 7
Panel b	See Supplementary Figure 1

## Sheet: ED Fig. 7d
Extended Data Fig. 7
Panel d
	0hr						2hr						4hr							8hr						10hr						12hr
	CDK2 activity	log2(cyclin A2) (au)		CDK2 activity	log2(phospho-Rb) (au)		CDK2 activity	log2(cyclin A2) (au)		CDK2 activity	log2(phospho-Rb) (au)		CDK2 activity	log2(cyclin A2) (au)		CDK2 activity	log2(phospho-Rb) (au)			CDK2 activity	log2(cyclin A2) (au)		CDK2 activity	log2(phospho-Rb) (au)		CDK2 activity	log2(cyclin A2) (au)		CDK2 activity	log2(phospho-Rb) (au)		CDK2 activity	log2(cyclin A2) (au)		CDK2 activity	log2(phospho-Rb) (au)
	1.04407	18.5906		0.895711	20.5373		0.593304	18.3641		1.1897	19.8068		1.39686	18.483		1.4507	19.9092			1.06606	18.9659		0.478067	16.2633		1.07798	18.7103		0.757218	17.9724		0.951248	19.1615		1.14214	20.0317
	0.169435	14.1584		1.13604	20.2416		1.69276	18.4461		0.996962	18.8202		1.49474	19.3611		1.34061	20.0145			1.07495	17.7797		1.66203	19.3553		0.93584	17.8852		0.267524	17.069		0.898432	18.9101		1.20273	19.4572
	1.13279	18.9392		1.29916	20.1431		1.32639	18.8421		1.21661	20.9414		1.04596	18.2692		1.20271	20.2644			1.65554	19.0667		1.33769	19.4471		0.976157	19.2298		1.13089	19.8793		1.00114	18.3533		1.10507	19.8493
	1.05119	18.1129		1.13256	20.0527		1.22079	18.5277		1.50016	20.3199		1.17201	18.3126		1.13669	19.8327			1.41781	18.3701		1.40391	20.1139		1.2113	18.773		1.42918	19.4446		0.663482	17.2316		1.1056	20.3443
	1.31737	19.3442		1.28954	20.2151		1.31794	18.7142		1.17478	19.5298		1.55734	19.7973		1.25559	19.7751			1.66557	16.9865		1.51312	19.732		1.20638	19.2485		0.829707	19.8264		0.641616	17.5127		0.98493	20.1073
	1.11904	19.1213		1.13977	19.8875		1.1689	18.949		1.44594	20.1037		1.327	17.9685		1.54751	20.4378			1.4135	18.1943		1.35418	19.9935		1.35284	19.5139		0.63498	18.3155		0.394723	15.8363		1.09077	20.0307
	1.22062	18.6425		1.22046	19.9597		1.3328	18.4556		1.2646	20.0953		1.16783	19.3897		1.20247	20.0597			1.00392	13.3062		1.24033	19.652		1.31895	19.7468		1.33139	19.5884		0.588325	16.7928		1.33909	20.2142
	0.841067	19.5214		0.953052	19.4801		1.45838	18.8161		1.52297	20.3524		0.288512	15.1945		1.19978	19.6229			1.3443	18.2962		1.20202	20.4068		0.890538	18.6317		1.27001	19.4219		0.626406	16.543		0.976497	20.1724
	0.98119	17.9957		1.2202	20.0917		1.90025	19.9038		1.43576	19.857		1.40306	18.7824		1.36667	19.2123			1.34301	18.4128		1.23557	19.7586		1.05445	19.5386		1.18197	20.0563		1.08048	19.0213		1.28214	19.2369
	1.27747	19.1581		1.12692	19.8483		1.80056	18.6237		1.09015	19.6565		1.47655	18.1346		1.3923	19.9405			1.23536	18.3988		0.413045	16.0571		0.718138	15.5106		1.23683	20.3063		1.03567	18.7371		1.2217	20.0408
	2.40701	19.0507		1.35719	19.9175		1.25589	18.6633		1.61936	20.173		1.13925	18.6078		1.42491	19.9058			1.45206	19.3559		1.41866	20.4756		0.804393	17.1762		1.21491	20.3277		0.947577	18.1704		1.22955	20.284
	1.02514	18.3872		0.991231	19.6641		1.25425	19.1883		1.27028	20.8685		1.07689	18.4981		1.54246	19.9649			1.35889	18.3546		0.988452	19.7004		0.977706	18.5449		1.56186	20.32		0.962502	18.4253		1.14905	20.388
	1.20421	18.6325		0.924441	19.9203		1.32954	18.5965		1.47973	19.8923		1.35572	18.9325		1.614	19.7129			0.847335	16.7465		1.31422	20.1232		0.919144	18.9402		0.934592	19.7005		0.869144	18.4349		1.25103	20.6698
	1.23147	18.3036		1.07518	19.6131		1.167	17.812		1.34314	20.0834		1.20609	18.6495		1.27085	19.3513			1.31145	18.6833		1.32826	20.2318		1.0037	18.9899		0.912722	20.3355		1.07022	18.861		1.62522	19.6118
	1.2528	19.6704		0.996848	19.8785		1.47557	20.0058		1.44665	20.0874		1.22137	20.0053		0.235643	16.376			0.56312	13.9663		1.45178	20.2508		0.869762	17.7294		1.08391	20.3933		0.751658	17.7155		0.3255	15.7087
	1.19043	18.537		1.30147	19.48		1.34909	19.4524		1.44032	19.8993		1.60782	20.0218		1.33714	19.5387			1.30306	18.9831		1.46349	20.1645		1.13221	18.8755		0.657929	18.3169		0.869252	17.9367		0.952164	19.4073
	1.06082	18.4138		1.12949	19.5251		1.30617	18.6854		0.711586	18.1776		1.40743	19.0439		1.04136	19.5063			1.34017	18.3331		1.0814	19.815		0.834156	17.7094		1.42048	20.4283		0.541083	17.5637		1.22865	20.562
	1.08135	18.4403		1.3153	20.114		1.43402	19.3333		0.40386	17.1944		1.32314	18.3694		1.24889	19.2477			1.28438	18.9719		0.936292	19.4842		1.07814	19.2336		1.16117	19.9211		0.273948	15.3646		0.796029	19.8355
	0.621313	17.6402		1.08401	19.9452		1.32899	18.8114		0.87322	19.5817		1.4695	19.0814		0.947025	19.8041			1.12205	19.405		1.32636	19.5015		1.42502	19.2291		1.2404	20.5764		1.029	19.3061		0.962333	19.4674
	1.38872	19.3349		1.24288	20.009		1.30744	19.0587		0.982843	19.7705		1.13101	19.3992		1.43017	20.0275			0.84328	17.0994		1.16117	20.1484		1.15934	20.0129		1.22677	19.7859		0.989832	18.766		1.36333	20.3851
	1.38059	19.4151		1.22606	20.214		1.39095	19.2938		1.10495	19.7431		1.32661	19.9345		1.00164	19.7425			1.42253	20.0295		1.3542	19.8901		0.946479	18.477		1.01943	19.6978		1.17764	20.193		1.0337	20.1122
	1.13589	18.2473		0.908212	20.0876		1.31161	19.1257		1.19534	19.8872		1.55067	18.8816		1.27768	19.9457			1.56325	18.6213		1.33389	19.8554		1.10922	19.1732		1.199	20.8069		1.4461	19.3659		1.00873	20.1866
	1.05394	18.2584		0.655485	19.6194		1.52901	19.2537		1.31512	19.8663		1.34683	19.4591		0.887967	19.2622			1.29456	18.2398		1.83786	19.9805		0.945307	18.8524		1.03908	20.1865		1.08234	19.3031		1.08079	20.2766
	1.07715	19.4751		1.29501	20.1368		1.27547	19.1924		1.06779	19.9965		0.514876	18.9847		1.4299	19.3518			1.56968	18.3135		0.127172	16.2423		1.01522	19.0921		1.13625	20.1166		1.41786	19.2513		1.27104	19.7502
	1.25753	18.5281		1.11405	19.7483		1.58939	19.9793		1.32931	19.775		1.07671	18.3298		1.16316	19.6726			1.40759	19.1692		1.71135	19.0326		0.936338	18.5834		1.07466	20.3052		1.16703	18.6143		0.774852	19.9756
	1.04303	19.8994		1.17013	19.8447		1.28885	18.4466		1.17559	19.7369		1.24112	18.4187		1.17574	19.5459			1.29088	18.9341		1.94019	19.1238		1.19107	19.3127		1.19817	20.8987		1.07739	19.1541		0.313057	16.8283
	1.03613	18.6384		1.42195	20.2164		1.1861	18.4244		0.97565	19.5002		1.22365	19.5132		1.07165	19.9969			1.00117	17.8018		1.46151	20.0498		1.06612	19.2769		1.104	20.2489		1.29764	18.8905		0.94181	20.0691
	1.08166	18.5677		1.25436	20.309		1.27061	18.9176		1.36751	20.1149		1.48852	19.4582		1.5378	19.4668			1.44137	18.5992		1.09266	19.9688		1.25697	19.6602		0.94154	20.3579		0.278712	15.7123		0.335763	16.831
	0.985487	18.9337		1.02685	20.2571		1.27034	19.1518		1.23347	19.8622		1.13041	19.3233		1.16946	19.6664			1.51816	18.9106		1.1937	20.2192		1.24148	18.9794		1.13523	21.1791		0.169699	15.9301		0.942279	19.7849
	1.10256	19.1359		1.54041	20.1019		1.21709	18.7298		1.10766	20.101		1.15299	18.9208		0.820075	15.4626			1.33111	18.4073		1.44818	19.8541		0.228437	15.5509		0.418277	17.5549		1.0054	19.0907		0.806908	19.575
	0.69316	20.3031		1.02512	20.36		1.09991	19.4398		1.13028	19.6479		1.40146	18.7606		1.48143	20.0462			1.07911	18.4354		1.19285	20.4286		1.25974	19.7112		1.09911	19.897		1.1013	19.9224		0.805988	19.3563
	1.16404	18.4707		0.844897	20.001		1.3283	19.9413		0.83007	19.9785		1.49904	19.0604		1.28955	20.4596			1.58392	17.7958		1.27694	19.8772		0.937528	18.308		1.09161	20.1753		0.894942	19.0528		0.277693	17.6697
	1.12307	18.7229		0.683224	18.9113		1.88099	18.9606		1.78818	19.8933		0.18538	16.5209		1.30874	19.9591			1.52317	18.1353		1.02987	18.5049		0.418076	18.8375		0.974738	20.3709		1.21665	19.5324		0.291684	17.1574
	0.98626	18.1494		1.17175	19.6917		1.35683	18.98		1.33128	19.762		1.29415	18.9889		1.27031	19.5548			1.16849	18.068		1.30767	20.2842		1.17338	20.0984		0.304643	16.9646		1.08008	20.045		1.30468	20.0572
	1.11505	18.6194		0.915034	20.0806		1.22534	19.0338		1.12834	19.5295		1.32947	18.6863		1.33741	19.9995			1.4033	17.6134		1.22821	20.055		1.23073	20.0725		1.12694	20.2975		1.02516	19.3779		0.965375	19.7739
	1.40396	20.0435		0.9042	19.5819		1.62189	19.2087		1.31132	19.7412		1.18772	18.7724		1.31493	20.074			1.3219	18.2654		1.14923	19.1451		1.23757	19.062		1.14235	19.9815		1.1158	18.6244		1.12671	20.0111
	1.22153	19.3654		1.04868	19.8146		1.3247	18.2713		1.00631	19.6136		1.23343	20.3726		1.83184	20.2951			1.11537	18.6577		1.54471	19.7481		0.850109	18.496		1.20556	19.9947		1.01476	17.4978		0.253305	15.959
	1.20902	18.4898		1.12906	19.8051		1.41077	18.3652		1.51417	20.3594		1.42312	19.2276		1.16945	19.9814			1.49715	17.6415		1.10195	19.3066		0.997108	18.369		1.26107	19.6156		0.17215	15.7301		1.26537	20.5933
	1.16083	19.3541		1.05319	20.1399		1.30776	19.5414		1.07879	19.9533		0.684877	18.0543		1.7109	19.8678			1.30195	19.4854		1.33096	20.0436		0.261382	16.1919		1.28432	19.8439		1.017	19.7018		1.28239	19.7653
	1.02592	18.5638		1.18735	19.7941		1.76261	19.3543		1.29284	20.166		1.38488	18.4539		1.31181	18.9841			1.27383	17.1961		0.206481	16.061		1.30247	19.6888		0.989207	19.5344		0.959822	20.0853		1.01738	19.8202
	1.01487	18.0883		1.03476	20.1676		1.87716	19.321		1.20262	20.1592		1.63873	19.6951		1.32814	20.2506			1.84357	18.3948		1.08373	20.0272		1.09829	18.5983		1.03411	19.8304		0.284467	16.0719		1.0307	19.9212
	1.11005	18.7674		1.29217	19.9911		1.44492	19.1562		1.27843	19.6983		1.08394	18.3745		1.06279	19.6854			1.73405	18.7184		1.84692	19.8998		1.08284	19.4495		1.34678	19.5093		0.875242	18.8666		1.46344	20.5477
	1.15431	18.5635		1.03739	19.8331		1.3682	19.2526		1.30212	20.5493		1.15403	18.4546		1.64687	20.1986			1.34427	19.3546		1.82999	19.7985		0.906308	18.1425		0.706647	17.6402		1.00857	20.0287		1.03767	20.6152
	1.35561	18.6571		1.21613	20.0299		1.21832	19.8077		1.29418	19.4193		1.40117	18.2168		1.23993	19.8058			1.0613	18.8426		1.46043	19.5225		0.532661	16.2447		0.544251	17.4952		0.995241	18.8485		1.03819	20.656
	1.47956	18.4639		1.0394	20.0067		1.26468	19.3859		1.2819	19.5348		1.27117	19.4749		1.16482	19.6121			1.17206	18.7102		0.300099	16.1535		1.09386	19.342		0.505339	17.8323		1.05647	19.5105		1.1901	19.8991
	1.33228	18.5435		1.08461	19.7787		1.417	19.3672		1.41168	19.1596		1.04638	18.5279		0.358706	15.8314			1.28597	18.914		1.63268	20.3568		1.0236	19.2731		1.32634	20.3362		0.709358	17.3467		1.13791	20.1501
	1.02908	17.8958		1.19635	19.9137		1.16626	19.7299		1.62076	19.5355		1.21326	17.8556		1.21941	19.5313			1.45408	20.0068		0.0887004	16.1403		0.277201	15.567		0.239771	16.6542		0.906233	17.4238		1.11231	19.8697
	1.15369	18.4577		1.10175	19.541		1.30172	19.2942		1.04185	19.4548		1.37292	19.128		1.12274	19.2419			1.10256	18.5063		1.23303	20.2339		0.906254	18.6054		0.391599	18.8599		0.992718	18.9473		1.16029	20.1634
	0.241546	14.5524		1.22666	20.2708		1.31909	18.9601		1.27482	19.3031		1.21468	18.6987		1.18539	19.713			1.1944	18.4917		1.11898	20.0045		0.926998	18.4118		1.20137	20.3839		0.914008	19.0138		0.942932	20.2337
	0.990657	18.0364		0.9141	19.3828		1.40692	18.7524		1.4467	19.8384		1.37628	18.7221		1.01585	19.6268			1.47302	18.3606		1.43427	19.6829		1.05994	18.03		1.15675	20.0287		0.232928	15.7956		1.12877	20.1233
	1.28327	18.2667		0.726682	20.08		1.49385	18.8944		1.10934	19.3811		1.4443	18.7632		0.657457	18.7618			1.44538	18.6995		1.63231	19.8421		1.15073	19.3019		1.08258	19.5532		0.210944	15.7408		1.21612	20.0453
	1.14895	18.3378		1.2693	19.6834		1.42446	19.832		0.628847	18.0743		1.66341	18.8955		0.741992	20.0661			1.17502	18.4702		1.0646	19.5548		1.19612	18.9636		1.06992	20.1251		0.657736	17.0047		1.20576	19.8625
	0.940515	18.1957		1.21376	19.8601		0.856301	19.0513		1.48905	19.9772		1.10479	19.1297		1.30589	19.8532			1.5372	19.5997		1.23376	19.4979		1.04478	18.0724		1.16145	19.7619		0.988077	18.5935		1.28512	19.529
	1.03206	18.5453		1.11337	20.4179		0.903885	18.4505		1.61559	20.1257		1.46215	18.7016		1.34633	20.2283			1.3412	18.4093		1.4035	19.8489		0.316872	14.9301		0.187184	16.8308		0.648265	17.2887		1.03106	19.8136
	1.10204	17.6022		0.993237	20.0421		1.24447	19.492		1.22326	19.8925		1.39876	18.3359		1.62723	19.7636			1.4426	18.4789		0.981199	20.0079		1.14408	18.8175		1.22882	19.8726		0.217741	15.7861		1.05085	19.7122
	1.00241	18.686		1.07069	20.0648		1.22125	18.4686		1.23242	19.7261		1.1497	18.4921		1.22786	20.0498			1.28769	18.6142		0.196423	15.5237		1.31184	18.1013		0.614133	17.8226		0.226768	15.0259		0.71354	18.1658
	1.03068	18.4735		0.492358	16.9858		1.36663	19.0943		1.42406	20.3724		1.24961	18.7305		1.2511	20.4721			1.2903	18.3511		1.29744	19.7199		1.53598	18.5985		1.22318	20.5751		0.93804	19.2237		0.976623	20.0574
	1.02031	18.1575		1.07936	19.3169		1.24845	19.5215		1.09376	19.4952		1.4893	19.2746		1.37301	20.2968			1.23172	18.6827		1.13409	19.9036		1.125	18.1717		0.536621	17.3169		0.940855	18.4399		0.733178	18.2629
	1.09334	18.5027		1.3683	19.8336		1.44322	19.4761		1.4867	19.4399		1.58606	19.0754		1.42027	20.0431			1.32305	18.434		0.246323	15.4337		1.25943	19.9728		1.41003	20.1093		0.793543	18.5638		0.812672	19.7743
	0.943571	19.0376		0.164011	15.0918		1.09977	18.8083		1.44273	19.6079		1.47877	20.1794		1.41535	20.0245			1.00838	18.3366		1.35186	19.6232		0.374932	16.3038		1.31203	20.1853		0.207119	15.6639		1.28374	19.7974
	0.831399	18.4808		0.720065	19.6009		0.52972	18.9803		1.2703	19.8199		1.25314	19.628		1.21695	19.4861			1.07201	18.813		1.17289	19.7963		0.949062	18.5228		1.17787	19.9583		0.894233	17.6125		1.33855	20.1717
	1.08511	18.8886		0.865134	19.5094		1.26221	18.7282		1.26205	20.4341		0.953056	18.7922		1.32178	19.4994			0.175398	16.3782		1.34159	20.0742		1.35443	18.4494		0.190893	17.0281		0.366507	15.9191		1.05285	19.8734
	0.23389	14.1181		1.24162	19.9069		1.82459	20.1718		1.19912	19.8644		1.3782	18.7669		1.27311	19.9627			0.196036	15.3716		1.20757	19.4858		1.05859	17.655		1.12183	19.7584		0.617993	16.9303		1.20467	19.6111
	0.273158	14.0809		1.19091	19.974		1.09822	18.794		1.23218	20.2468		1.15087	18.4685		0.720533	19.1468			0.190956	14.546		1.39112	19.6752		1.05545	19.3972		1.18042	20.7948		1.20016	18.9513		1.00093	19.4272
	1.2006	18.2546		1.14199	19.9595		1.42156	19.2395		1.80398	20.5983		1.25518	18.6726		0.968126	19.7926			1.245	18.9959		0.920281	20.321		1.17976	18.7129		1.20504	20.8325		0.961516	18.1852		0.175541	15.3463
	1.32303	18.3121		0.169851	15.7772		1.13386	18.1536		1.31519	20.3064		1.30876	19.173		1.04909	19.4895			0.14625	15.5214		1.22809	19.9121		1.1408	18.0936		1.44462	19.7466		0.662217	18.1372		0.185068	16.3607
	1.21361	18.4916		1.45799	20.3287		0.748135	19.1063		1.39239	19.5783		1.13667	19.218		1.19933	20.1659			1.62818	18.9505		1.25347	19.949		0.222028	15.1961		1.591	19.607		0.307652	16.1949		0.168252	16.6057
	1.02146	18.607		0.247029	15.9764		0.861733	18.5181		1.45187	19.4058		1.31366	18.8654		1.24146	20.2488			1.11939	19.3848		1.2172	19.9016		0.287211	15.5985		0.355395	16.893		0.655193	17.2804		0.98298	19.9879
	1.28	19.2287		0.983621	19.7329		1.33303	18.248		1.2334	20.1869		1.26893	19.1187		1.16522	19.6358			0.751207	17.9787		1.109	20.3387		1.15234	19.453		0.429162	17.4716		0.230662	15.46		0.768399	19.3817
	1.04287	17.8332		0.986302	19.2178		1.35088	18.636		1.31735	20.0778		1.30656	19.1684		1.24536	19.868			0.935628	18.6884		0.911951	19.7793		0.966464	20.817		1.2896	20.3548		0.835586	18.198		1.29682	20.9139
	1.26832	17.7591		0.874338	19.7773		1.19849	18.3065		1.14211	20.19		0.940239	17.5718		0.782772	19.2551			1.31165	18.324		1.03742	20.2116		1.22754	19.3835		1.40961	19.8744		0.325844	16.2328		1.31299	20.7895
	0.486578	15.6371		0.977529	19.7208		1.15693	18.9078		1.03136	19.457		0.92649	18.8808		1.83666	19.4631			1.36199	18.8778		1.07994	20.3143		1.5995	19.8843		1.20211	19.8183		0.497641	16.3516		0.852146	20.2575
	0.387175	15.9153		0.198217	15.7949		1.24664	18.9021		1.40865	19.5454		1.42374	18.3928		0.955438	20.0842			1.42556	19.4874		1.16313	19.7215		1.16644	18.8594		1.26871	19.7005		0.306505	16.2165		0.232741	15.9689
	1.01796	18.5541		1.05438	20.2741		1.26177	18.2258		1.22595	19.5477		1.44289	19.0497		1.07383	19.8096			1.10702	18.3169		1.42411	19.4673		1.12235	18.0266		0.174453	15.8706		0.808111	17.1628		1.18188	20.2191
	1.25072	18.526		1.05671	20.3124		1.314	18.3838		1.44259	19.5919		1.27002	18.3735		1.27786	19.9083			1.4111	18.899		1.21606	19.5634		1.36394	19.3425		1.46177	19.52		0.460622	15.5172		0.77025	19.9743
	1.13034	18.8175		1.1348	20.1422		1.52057	18.4254		1.42987	19.908		1.41322	19.307		1.42706	19.6461			1.30786	17.5921		1.37458	19.4666		1.22995	19.4886		0.182847	16.5774		0.778995	18.7057		0.223363	16.2763
	1.05378	18.3375		1.09771	20.0524		1.23081	18.2285		1.2734	20.02		1.39444	19.2906		0.826348	19.5132			1.51988	17.6503		1.51984	19.9662		1.10786	18.5869		1.07185	19.9448		1.0354	18.7291		0.23557	16.2168
	0.485704	18.5362		1.04554	20.8291		1.54263	18.6001		1.5844	20.2374		1.42019	19.3736		0.934232	20.024			1.02847	18.7761		1.41406	19.0972		1.31927	19.1269		1.18537	20.2581		0.386433	15.724		0.192499	16.1683
	1.23526	18.1345		1.14337	20.3473		1.44024	19.543		1.22333	20.1469		0.997605	18.9779		1.55096	20.5159			1.19538	19.1257		1.1551	19.5925		0.887128	18.4726		1.2005	19.8476		0.214215	15.7244		0.411664	16.8097
	1.08165	18.7754		1.07038	20.1678		1.30549	17.8041		1.23358	20.1877		1.4044	18.355		1.11676	20.486			1.30642	18.2173		1.09945	20.0892		0.311609	15.078		1.26451	19.7402		0.859008	18.5788		1.00033	20.0721
	1.21959	19.2842		0.947885	19.9071		1.30877	19.4203		0.412937	15.2765		1.35681	18.2309		1.37064	20.4392			1.33	19.1842		1.19382	20.4432		1.00366	19.3381		0.974822	20.0936		0.517323	17.0294		1.1675	20.1924
	1.0609	19.3777		1.38399	20.6652		1.31349	18.3879		1.16254	20.0069		1.38629	18.8369		1.10877	18.7953			1.25274	18.2774		1.21912	19.4869		1.0342	18.9717		1.22832	20.0749		0.928006	18.6236		0.990511	19.8432
	1.28992	19.3404		1.14013	20.4207		1.3052	18.7435		0.887152	19.8681		0.957222	17.4079		1.40868	19.8221			1.41826	17.857		0.17718	15.7718		1.14538	19.822		1.15598	19.3213		0.250521	15.5526		0.936122	19.8571
	1.25466	19.6889		1.07349	20.0358		1.37656	19.4815		1.5284	19.8865		1.20805	19.0314		1.21198	20.171			1.31776	18.4283		0.134985	15.8344		1.20139	18.6949		1.08288	20.4115		0.74875	18.488		0.811135	19.2761
	1.5914	19.3795		1.20672	19.9856		1.72034	18.8692		0.969436	20.0501		1.43522	18.9858		1.41973	20.2635			1.7887	18.0917		0.78684	18.9585		1.37049	19.1505		1.27974	20.3788		0.33485	15.6092		0.797754	19.3172
	1.26407	18.5935		1.247	20.4495		1.38299	18.0557		1.13667	19.7456		1.49986	18.5575		1.55159	19.8587			1.13187	18.5015		1.12721	20.1403		1.12393	18.1727		1.14985	19.3031		1.14201	18.0465		1.08304	20.1091
	1.26869	18.8499		1.11482	20.3148		1.20789	18.8631		1.22613	19.7826		1.25201	18.6628		0.779364	20.0312			1.64394	17.495		0.174389	14.5921		1.03017	18.438		0.148987	15.9166		1.24389	18.6655		1.06908	19.8278
	1.14506	18.9747		0.968768	20.4619		1.40864	19.6567		1.7756	19.1778		1.13131	18.6555		1.38993	19.9855			1.02583	19.1038		1.65021	19.7596		1.15075	19.0925		1.44494	20.1587		0.911599	18.809		1.12615	20.088
	0.908101	18.3342		1.05787	19.6134		1.26354	18.1803		1.81704	19.5785		0.989026	19.0375		0.471528	19.0606			1.1879	17.9643		1.28921	19.5409		1.15502	19.4291		0.745812	20.1421		0.843951	18.1881		0.878779	19.7539
	1.25289	18.1282		1.15899	20.3305		1.28046	18.8866		0.990811	19.6542		1.40091	18.0108		1.10878	19.5751			1.0165	17.8104		0.98272	15.9162		1.31848	19.1383		0.844832	19.4506		0.786153	17.4334		0.928911	20.5668
	1.19401	18.4496		1.18119	19.6084		1.52771	18.9449		1.17857	19.8168		1.2343	18.9647		1.18426	19.8479			1.29344	18.8574		0.256879	17.2471		1.13618	18.4502		1.15006	19.3497		0.65991	18.4213		0.216838	16.0341
	1.08605	18.9918		1.03935	20.071		1.0566	18.6641		1.02904	19.845		1.13882	19.3631		1.18256	19.7186			1.13031	19.0664		1.09051	19.4735		1.06757	19.3918		1.07106	19.9925		0.870808	17.9333		1.31703	19.4395
	1.11034	18.3055		1.16852	20.3273		1.18262	18.626		1.11927	19.704		1.20126	18.4207		1.31307	19.4938			1.05443	18.5765		1.23387	19.8416		0.551409	15.6474		1.02874	20.0313		0.950682	18.5682		0.962616	19.4764
	0.712726	17.9152		1.06679	19.4768		1.10117	18.3896		1.24503	19.8882		1.10947	18.3617		1.33281	19.7524			0.21756	17.1513		0.910492	19.626		0.833262	16.952		1.09692	20.0933		0.237806	15.2765		0.821708	19.102
	1.54023	18.37		0.465314	17.6004		1.17243	18.153		0.712836	20.2754		1.48774	19.6053		1.61929	19.958			0.979359	20.9568		1.35307	19.9738		0.753845	17.4606		1.12087	20.4582		0.644581	16.9814		0.98142	20.3384
	1.18787	17.9052		1.04153	20.2408		1.11403	17.987		1.35729	20.2789		0.970073	18.325		1.45047	20.0722			0.251931	12.6129		0.830215	18.9493		0.822082	17.4081		0.999608	19.9585		0.999417	18.9217		0.690315	19.4126
	0.913981	17.9674		0.859778	19.6274		1.17463	18.8277		0.928885	20.5502		1.10815	17.9176		1.20054	19.6543			0.214477	12.9628		1.11889	19.5576		1.23432	18.0915		1.16952	20.0095		0.841105	18.3692		0.121634	15.7116
	0.401771	16.8992		1.44576	20.4048		0.864667	18.0554		1.1044	19.9403		1.26907	19.8501		1.26035	19.3812			1.13375	18.5981		1.08112	19.6716		1.11493	19.0998		0.219363	16.0369		1.35588	18.4909		0.247643	16.6603
	1.25082	18.5591		1.15901	20.0968		1.29662	18.1928		0.576415	18.8062		1.01895	18.4212		1.57051	19.8023			1.25806	18.9713		1.29224	20.082		0.256476	15.5184		0.33989	17.2236		1.05025	18.5096		1.21818	20.2395
	1.30628	18.0851		1.14484	20.0628		1.41038	18.7344		0.96672	19.8778		1.88219	18.819		1.40909	20.0002			1.12014	17.7698		1.36891	20.4569		1.22602	18.2958		1.2597	20.2996		0.122069	14.7252		1.14328	19.6819
	0.963725	18.8142		1.00423	20.1101		1.29927	18.2173		1.07427	19.9627		1.40246	18.4013		0.725567	19.2365			1.05532	17.7373		1.461	19.9897		1.04273	17.8175		1.17393	19.7296		0.343304	15.6925		0.637605	18.1979
	0.132553	15.0055		1.15281	20.4753		1.22089	18.8826		0.971841	19.1369		1.46874	17.9979		1.12242	19.3095			2.07101	17.848		1.40156	19.6313		1.06761	18.0565		1.11312	19.4077		0.515172	17.0939		1.08158	19.9759
	1.09864	18.1938		1.22569	20.1855		1.65276	18.9572		1.13031	19.1731		0.647442	19.2618		1.75932	19.9109			1.19319	16.16		1.44266	19.9291		1.164	17.7653		1.43768	19.626		0.24023	15.3059		0.213215	16.0646
	1.17799	18.9884		1.14558	20.0726		1.58126	18.5787		1.06179	20.1175		0.455444	18.0527		1.55241	19.7324			1.55242	18.3493		1.50293	20.2481		1.23883	18.7163		1.04288	20.5157		0.539656	18.1588		0.964297	19.7712
	1.25259	18.3826		1.13563	19.7609		0.832913	17.0164		1.19132	19.4295		0.554925	18.1036		0.960183	19.163			1.23689	18.4349		1.39114	19.9851		0.401158	15.3078		1.11901	19.662		0.870638	18.7816		1.11963	20.0316
	1.05134	18.7484		1.14506	20.0035		1.16816	20.7454		1.55606	19.7967		0.271135	16.3113		0.327524	15.211			0.269974	14.2065		1.18434	19.9396		1.1326	19.1414		1.46332	19.6803		0.893031	19.0981		0.560424	17.2663
	1.39373	18.415		1.10263	19.1838		1.4479	18.9417		1.25721	20.0942		1.34429	18.4212		0.295219	15.2447			0.928136	19.123		1.39393	20.2704		0.361472	15.4137		1.01255	19.6292		0.251478	16.1636		0.443391	16.1822
	1.0784	17.4296		1.18407	19.7785		1.22801	18.2319		1.44393	20.2046		1.18221	19.1614		1.46577	19.2751			1.2635	19.4831		1.45237	19.9563		0.303877	15.6196		1.12084	19.9233		1.25251	19.4858		0.959893	19.9778
	1.13406	18.6977		1.17377	20.1224		1.03383	18.87		1.36474	19.4173		1.53639	18.5614		1.19523	18.8961			0.21931	16.107		1.49058	19.5781		0.307195	16.0669		0.139616	15.7255		0.999791	18.3396		0.688369	17.7822
	1.17269	19.2752		1.10386	18.9095		1.31938	18.3547		1.17459	19.7657		1.26436	18.4343		1.0403	19.2372			1.55443	18.1059		1.17899	20.4504		0.31067	15.6693		1.20488	19.7717		0.87546	18.6705		1.40159	19.8538
	1.12447	19.1952		1.36618	19.5935		1.61806	18.8799		1.31005	19.7781		1.37657	18.9311		1.14927	20.0387			1.21391	18.158		1.51223	20.5606		1.15872	19.0827		1.03417	20.0912		1.2334	18.9378		0.204929	16.3192
	1.06382	18.7719		1.237	20.1092		1.45513	18.6719		1.26169	19.3076		1.38284	18.3509		0.960276	19.3368			1.6218	18.5064		2.11434	20.211		1.3588	17.8768		1.15152	20.048		0.89838	18.7706		0.762183	17.3784
	1.05881	18.2294		1.37586	19.6736		1.49487	19.379		1.36613	20.7451		1.6724	18.665		0.338381	15.8501			1.42849	19.5073		1.14218	19.4654		0.239744	15.8011		1.03543	20.1833		0.310168	16.7633		0.815862	20.1404
	0.945333	18.3463		1.12384	19.8554		1.18172	18.6157		1.25105	19.2789		1.54346	19.002		1.23114	19.7166			0.865618	18.4526		0.117643	16.5539		0.80079	18.0371		0.988789	19.3333		0.159637	16.0198		0.448139	16.7029
	0.893413	18.4644		0.994601	19.729		1.14595	18.7917		0.937192	19.6143		0.977436	19.0875		1.43783	19.0786			1.17292	19.3807		0.377044	16.6031		1.19053	18.8803		0.19077	16.0205		1.06657	17.3872		0.347167	16.0191
	1.21364	19.0231		0.914877	19.9261		1.11529	18.5867		1.11046	19.9612		0.506216	16.5123		1.15877	18.8961			1.22151	19.0852		1.25069	20.2377		0.968308	18.4177		0.27604	16.3194		1.03266	15.4368		0.916083	19.6022
	1.06743	19.0196		1.02185	20.3196		1.22468	18.3974		0.897239	19.499		0.451694	17.1184		1.33496	19.5644			1.31009	19.4932		1.41431	20.4495		0.900574	17.3443		0.254437	16.7074		0.888097	19.1333		0.640283	18.2105
	1.49124	18.9141		0.890334	19.5887		1.4615	19.1668		1.19688	20.2647		0.690263	19.4051		1.03773	19.3752			1.35908	18.6304		1.5239	19.7398		1.00483	18.3474		1.52478	19.3596		0.862533	19.0429		0.730536	19.6507
	1.28407	18.0285		1.13757	19.9434		1.31928	19.061		1.47317	20.0301		1.37731	17.4273		1.25893	19.8369			1.33694	18.4497		2.0752	20.0163		0.990224	18.5218		0.193628	16.6424		0.872376	19.2549		0.122974	15.4109
	1.20289	18.3543		0.979492	20.0235		1.32333	19.1038		1.52543	19.8808		1.48498	18.225		0.779497	19.4212			0.714839	16.2811		1.86925	20.2988		0.813166	17.0446		0.792032	18.9281		0.803983	18.7561		0.134572	15.5066
	1.23642	19.0965		1.32185	20.3158		1.02496	18.7848		1.7143	20.2264		1.43834	18.312		0.938039	19.5733			1.02327	18.0883		1.30138	20.2924		1.23727	18.534		0.133315	15.992		0.21037	15.7997		0.145802	15.8244
	1.00411	18.5547		1.11884	19.7383		1.38368	18.854		1.30495	20.2686		1.5182	18.9462		0.994169	19.3087			1.00892	18.0152		1.358	20.2948		0.226319	15.1679		0.155846	16.2424		1.12421	18.7518		0.234626	16.0083
	1.30372	19.0644		1.22983	19.6815		1.38789	18.7762		1.26514	19.7228		1.34371	19.6945		1.33855	20.3011			1.0816	18.6866		1.57386	19.7231		1.05832	17.4847		0.200706	15.843		0.955317	19.2348		0.356669	16.6895
	1.19646	18.1476		0.953705	19.9811		1.20967	18.2821		1.14759	19.959		0.725598	18.0351		1.33402	20.2637			0.756337	17.1749		0.794855	19.4201		1.19994	18.0768		0.278884	15.3762		0.738004	17.3756		0.535374	17.847
	1.36384	18.789		1.17487	20.0447		1.00441	17.5924		1.36087	19.6556		1.49693	18.6955		1.59694	19.8237			1.13828	17.4752		1.23903	19.8985		0.134731	15.2252		1.23325	20.2828		0.1886	15.8828		0.354111	16.4302
	1.1363	18.085		0.806503	19.7716		0.90836	19.9108		1.50902	20.3168		0.913616	18.3009		1.60101	19.4884			1.23133	18.3579		1.32659	20.0655		0.254473	15.9044		1.0463	19.9117		0.458438	16.7042		0.982873	19.4486
	1.20159	18.134		1.39865	20.1061		1.27344	18.7154		1.41026	20.2849		1.15861	19.5255		1.18763	19.1614			0.784954	17.5781		1.47748	20.0763		1.1792	19.6447		1.05205	20.2733		0.600079	17.4859		1.24605	19.8555
	1.35847	18.4809		1.15928	19.1882		1.24076	19.2007		1.15577	19.675		0.812156	19.1916		1.15228	19.6571			1.48045	18.9483		1.25631	19.784		0.820591	18.6013		1.10762	19.9085		0.791676	18.3124		0.749713	17.1164
	1.23693	19.419		1.08778	20.0171		0.255785	16.1231		1.4059	20.1697		1.31137	19.0208		0.814762	19.0538			1.13364	19.0359		1.34877	19.7749		0.673643	17.3426		1.24586	20.1166		0.292038	15.4484		0.837989	19.5174
	1.1577	18.1289		1.29119	20.0096		1.63824	20.0431		1.52084	19.7615		1.27255	18.6791		1.16096	19.5735			1.39148	19.0738		0.939605	19.7585		1.21854	17.679		1.21321	20.3189		0.729509	18.9348		0.68468	18.5731
	1.1655	18.5384		0.900783	19.712		1.43495	20.0235		1.01965	20.0601		1.55151	19.2375		1.24166	20.2428			1.19689	19.6903		0.169062	16.0046		0.195208	15.23		0.948415	19.5255		1.04682	18.8426		0.635446	18.5375
	1.16614	18.1618		1.01189	19.469		1.10717	17.5204		1.13018	20.1732		1.5921	19.3		1.54901	19.7658			1.34198	18.6128		1.39452	20.1252		0.394542	15.7438		0.989187	19.8778		0.147512	16.122		1.23276	19.9055
	0.69888	17.1778		1.02575	19.4113		1.36476	19.0098		1.54464	20.0649		1.33388	18.5		1.0605	19.8704			0.808671	18.7247		1.41702	19.9278		1.14467	19.0469		1.05281	20.0007		1.05624	17.0402		0.842777	19.2223
	0.830161	17.9792		1.11522	20.0532		1.42488	19.0129		1.07943	20.1253		1.28684	19.012		1.0658	19.5543			1.55869	18.6788		1.12281	20.1714		1.25345	19.2129		0.747715	19.5729		0.437912	15.9924		1.21432	20.1115
	1.42079	19.0731		1.23041	20.1695		1.50827	18.8442		2.2091	20.2409		1.32722	19.4627		1.19649	19.5978			1.50868	18.8788		1.23263	19.8965		1.12944	19.5986		0.748869	17.6053		0.346411	17.9498		1.22164	20.0797
	0.98281	20.0462		0.99109	19.5198		1.31764	19.397		1.3667	19.8573		1.40453	20.1664		0.766874	19.334			1.46874	20.2451		1.28824	20.1139		1.21096	18.7902		1.10463	20.0985		0.941491	18.7578		0.868229	16.6692
	1.38212	18.3092		1.21738	19.6477		1.40705	19.1005		1.27364	19.162		0.167903	14.9006		1.20836	20.2326			1.27441	19.3329		1.22408	19.9164		1.24248	18.8202		1.25421	20.3046		0.224085	15.8562		1.20403	19.9947
	1.12371	18.2676		0.174786	15.704		1.38239	19.832		0.559178	17.3949		1.36429	18.5472		1.47461	19.4822			1.21825	18.7485		1.24325	20.2217		1.32222	18.303		1.1492	20.1338		0.779209	18.0552		0.903345	20.0436
	1.40116	18.7469		0.181275	14.9672		1.21007	18.8215		1.24202	20.1061		1.30732	19.1271		1.30482	19.6662			1.39407	19.0059		1.25349	20.1343		0.951266	18.2951		1.11137	19.6261		0.357853	15.7234		0.242613	16.5825
	1.39841	19.0401		1.10553	20.6729		1.46493	20.2133		1.16655	19.7674		1.30837	19.0904		1.17422	19.6214			0.396285	17.4108		1.26585	20.1292		0.855265	18.6105		0.980311	19.6961		0.35546	15.8631		1.30866	20.333
	1.46758	18.6152		0.192178	16.8783		1.45091	19.4952		0.927964	20.0037		1.35227	20.3102		1.28147	20.1804			1.22249	19.4025		1.26214	20.3718		0.807815	18.2943		1.1625	20.1978		0.197927	15.5849		1.10104	19.6703
	1.3517	18.6903		1.3213	19.9088		0.296997	15.6304		1.19148	20.1796		1.32952	18.4737		1.28195	20.0116			1.63878	18.6715		0.505818	15.8179		0.807443	18.6729		1.03036	19.5353		0.179375	15.6607		0.693388	19.0503
	1.21297	18.2477		1.32999	20.3355		0.525419	18.6793		0.697498	17.9234		1.76655	18.732		1.25332	20.1955			1.36594	18.5801		1.12313	20.3321		1.16339	19.9036		0.910691	19.8672		1.00497	17.9316		0.313879	16.1134
	1.11477	18.4098		0.81665	19.7639		0.687871	17.3262		0.188866	16.7527		0.552143	16.5568		1.41698	20.0801			1.29255	18.1475		1.37201	20.0786		0.964114	19.0761		0.989633	19.6819		1.02741	18.2278		0.558842	18.9211
	1.11893	18.5143		1.10995	19.6288		1.234	19.3529		1.45486	20.3996		1.37413	18.8434		1.26021	20.0211			1.15302	18.9006		1.09122	19.5023		1.0305	19.6674		1.28348	20.4535		0.891691	18.6217		0.797351	19.9177
	1.50408	20.0486		1.41099	19.2702		1.22614	19.3641		1.0404	19.2033		1.05214	19.6197		1.23461	19.6575			1.13599	19.5327		1.53505	19.9005		0.991495	18.5014		0.312895	16.2329		0.934282	18.6323		0.664714	18.9048
	0.948142	18.0359		1.11796	20.0683		1.34968	19.3921		1.1039	18.9667		1.01657	18.5048		1.39858	19.2518			1.32867	18.5451		1.2076	19.6792		0.881199	17.5497		0.41332	16.9934		0.853936	18.0422		1.34266	20.671
	1.12535	18.0698		1.18217	19.5483		0.525037	18.9934		1.38992	20.0896		1.34349	20.2767		1.30977	19.727			1.17782	19.0601		1.41586	19.639		1.11653	18.9149		1.12637	19.7641		0.455399	18.2528		0.917592	19.8016
	1.09888	18.7308		1.02706	20.0339		1.19743	18.4548		1.57463	20.2936		1.133	18.7855		1.33746	19.938			1.16731	18.3077		1.16873	19.7504		0.306341	15.8269		1.03801	19.8841		1.02179	18.6932		1.45064	19.7912
	1.30401	19.1757		1.1653	20.3507		1.29444	18.2875		1.59099	19.726		1.16174	19.5194		0.687866	18.7489			1.38059	18.6793		1.52173	19.7587		0.808802	18.4148		1.1944	19.9079		0.722869	17.9955		0.963544	19.9246
	1.10004	19.0368		0.995481	20.2398		1.22456	18.5952		1.51958	19.6554		1.42166	19.9426		1.05789	19.9621			1.259	18.1874		1.23831	19.7647		1.09861	19.076		1.11905	20.3303		0.502037	17.1975		1.07287	20.1941
	1.23737	19.9335		1.14079	20.097		1.20841	19.2259		1.40184	19.7544		1.27826	20.1059		1.26298	19.6468			1.38897	18.43		1.43948	19.463		1.0903	19.794		0.180169	15.7727		0.758402	17.3942		1.00891	20.2623
	1.9774	18.3348		1.10419	20.2997		1.10918	18.8761		1.08431	18.3784		1.09709	19.3202		1.25678	19.3358			1.26783	18.2615		1.26841	20.6327		1.25305	19.7864		0.286374	16.0411		0.171915	16.1755		1.1088	20.3096
	1.80155	18.6117		1.04157	20.36		1.73431	19.3619		1.59023	19.8789		1.08696	19.1343		0.733069	19.5922			1.10891	18.7689		1.56602	19.642		1.09829	18.9012		1.26575	20.76		0.939511	18.6061		0.338156	16.6583
	0.215783	14.7956		1.01091	20.2286		1.54064	19.4524		1.58301	19.6559		1.30441	19.8054		1.15867	19.6445			0.998797	17.6322		1.42511	19.8125		1.29024	18.8462		0.207373	15.6412		0.980484	18.1912		0.270223	16.8685
	0.956027	17.6589		1.11315	20.3419		1.10118	18.5844		1.62932	19.5196		1.62226	19.0299		1.31718	19.9959			1.65378	18.5619		1.42384	19.659		1.022	18.6187		1.3289	20.5352		1.05759	20.0513		1.18614	20.0719
	1.12115	18.4954		0.726933	19.8788		1.30354	18.8012		2.44219	19.744		1.12216	18.8271		1.34995	20.0428			1.30708	19.6402		1.40103	20.4885		1.18051	18.8112		0.340716	16.7413		0.791387	17.8233		1.04591	19.8415
	1.02935	18.3187		1.01293	19.822		1.11428	18.4499		1.36546	19.9564		1.28436	19.8186		1.54645	20.4161			1.02956	18.7283		1.24654	20.0973		0.332476	15.6549		1.18735	19.9845		0.214025	16.3194		0.253075	16.9028
	1.34586	18.949		1.06024	20.5723		1.43766	18.1451		1.44378	19.8285		1.11813	18.7428		1.47048	20.4078			1.06487	18.8868		2.13932	19.8088		0.867675	18.0871		0.453326	16.9891		0.203131	15.9347		1.07394	20.3277
	0.902479	18.7965		0.377332	16.923		1.39055	18.5431		1.46801	19.5975		1.39088	19.5188		1.24537	19.2675			1.26202	19.1536		1.60991	19.7453		1.01781	18.1832		1.19646	20.1264		0.881172	18.8591		1.13187	20.3215
	1.21092	18.6012		1.0959	20.0623		1.42996	18.4377		1.44868	19.3645		1.26118	19.7471		1.30775	19.4567			0.986341	19.2935		1.34731	19.986		0.98977	19.4756		1.11175	20.3167		0.374541	16.0808		0.540209	17.7014
	1.50252	19.7854		1.13236	19.4983		1.3142	18.601		1.45022	20.3148		1.04851	18.6771		1.21448	19.909			1.12981	19.2221		1.35213	20.1347		0.969783	19.3393		0.775413	19.8132		0.376358	15.7387		1.01261	19.4737
	1.34256	19.4212		1.1201	19.723		1.44386	19.8091		1.40384	20.1275		0.895161	18.3196		1.37454	19.8779			1.64864	19.0998		1.686	19.7197		1.1509	18.5611		0.944534	19.824		0.946387	18.5551		1.13105	20.0649
	0.991165	18.9863		1.21468	20.3617		1.43559	19.3		1.46432	20.1588		1.31809	19.1473		1.30172	19.6181			1.60799	18.6408		1.28311	19.743		0.844149	17.5989		0.969138	19.1955		0.882926	18.6949		0.998677	19.6846
	1.78864	20.5646		0.937027	19.6218		1.24475	19.4754		1.61742	20.5912		0.660381	18.8563		1.1143	19.5955			0.963624	17.2598		1.0999	20.1131		1.1014	19.4582		0.901988	19.77		0.632346	17.107		0.586214	16.4526
	1.28638	18.6415		1.15838	20.0359		1.87103	19.544		1.37123	19.903		1.16344	19.4344		1.01419	19.5289			1.03781	18.4148		1.27249	20.1425		1.13615	19.4503		0.860991	19.6679		0.656859	17.1389		0.254102	16.273
	0.897468	16.6832		1.17947	20.0404		1.50923	19.2377		1.9712	19.809		1.53619	20.3696		1.22328	19.7981			1.31355	19.1014		1.36388	19.7103		1.31031	18.8368		0.218138	15.9774		0.841022	18.7024		1.33985	19.8703
	1.15386	17.9873		0.954158	20.4158		2.08657	18.8485		1.08507	20.1233		1.19834	20.0629		1.27595	19.6994			1.10322	18.2079		1.15034	19.4147		1.28719	19.5357		1.16517	20.5697		0.888867	19.7688		0.0972683	15.225
	1.21333	18.2196		1.12867	20.0047		1.18375	18.5242		1.32967	20.2673		1.31573	19.7397		1.83665	19.6045			1.34132	19.2339		1.29228	19.7621		0.965511	18.4437		0.936919	19.7786		0.725392	17.6544		0.224845	15.4065
	1.468	19.2008		1.123	19.7685		1.32165	18.9425		1.35479	20.7282		1.41804	19.7408		1.25078	19.3341			1.29195	18.5626		1.03677	19.7677		0.342386	15.039		0.887388	19.8895		0.559516	17.37		1.06091	19.8242
	1.25151	18.6614		1.41849	19.5156		1.31311	18.7998		1.24942	19.933		1.24541	19.0201		1.2855	19.6558			1.18669	18.1081		1.26561	19.7721		0.744665	18.6212		1.09939	19.8444		1.00058	17.5989		1.41629	20.2664
	1.08715	18.8156		1.15644	20.2386		1.34091	19.5023		1.31126	19.9093		1.34531	18.5201		1.33287	20.1706			1.37026	19.2729		1.49714	20.0308		1.13294	19.6647		1.38279	20.0476		0.178107	15.9816		0.952069	20.0418
	1.11983	18.6413		1.16552	20.0734		1.30671	19.0362		1.46394	19.6611		1.05695	18.9872		1.19178	20.4806			1.27939	18.8302		1.21658	20.5655		1.00886	18.9939		0.751204	18.0071		0.97896	19.0452		1.02142	18.3612
	1.17465	18.4822		1.03622	19.5921		1.60789	18.3403		2.58997	20.0699		1.21191	18.8995		0.872808	19.9134			1.31193	18.891		1.29815	20.3779		0.763618	18.0105		1.43817	19.8039		0.399524	16.5296		0.78661	19.5823
	1.58943	19.2278		1.20289	20.1122		1.65842	18.8557		1.51126	19.5005		1.24178	19.216		1.37072	19.9896			1.22582	19.0091		0.838946	19.6652		0.88651	18.5942		0.211943	15.1971		0.809059	18.6722		0.362886	17.1644
	1.54357	19.2354		0.857274	19.6002		1.53195	19.345		0.830147	19.723		1.12073	18.6931		1.33069	19.6649			1.43084	19.4029		1.14728	19.4899		1.14649	19.7874		1.23795	19.6531		0.977605	18.1021		1.10901	20.197
	1.14384	18.3347		1.12766	19.7926		0.93953	18.8439		1.10013	20.1355		0.888518	18.7378		1.59922	20.582			1.27549	19.2299		1.43213	19.9852		1.20515	18.7556		1.10269	20.2496		0.453222	16.447		1.0629	20.3209
	1.09632	19.6507		1.27483	19.5626		0.507034	18.7017		1.18774	19.6737		1.12309	18.7482		1.28239	20.5177			1.35733	19.0247		1.21141	19.8924		0.122468	14.4776		0.583996	17.6413		0.23834	16.2957		0.812395	20.1977
	1.0503	18.5602		1.03133	20.1283		1.12205	18.2509		1.14003	19.791		1.39586	18.7438		1.15986	19.5218			0.186497	15.4892		1.25275	19.8493		0.210097	15.1321		0.903366	20.5764		0.247701	15.8697		0.513227	17.0836
	1.11458	18.7268		1.1432	19.7107		1.14254	18.6143		0.973555	19.622		1.12752	17.8464		1.10185	19.2958			0.335094	15.4842		1.06395	19.7891		1.06784	20.0219		1.05926	19.8731		0.906774	18.4316		1.16357	19.9667
	1.21366	19.6736		1.19092	19.7704		1.1381	18.6758		1.26256	19.8239		1.2684	18.1342		1.60979	19.8583			1.10129	19.0199		1.25464	19.6284		1.1136	18.6819		1.08882	20.0349		0.9093	18.6611		0.396885	16.7759
	1.51898	19.5403		0.871646	20.0582		1.81538	18.0558		0.566268	17.415		1.19479	18.4517		1.25149	19.4973			1.22026	18.9787		1.25041	20.0041		1.05098	17.8786		1.39847	19.6914		0.923917	19.7147		0.776718	18.4376
	1.31672	19.5837		1.25352	19.9259		1.07776	19.1489		0.0899205	14.5184		1.43316	19.9008		1.1576	19.672			1.18558	19.4864		1.83372	20.1385		1.11475	17.9608		0.687567	19.6188		0.951596	18.2827		1.0631	20.6803
	1.74303	19.4909		1.14624	20.2257		1.28112	18.9683		1.32718	19.8518		1.26817	20.1632		0.927353	18.6805			1.23519	19.0296		0.140303	15.2814		0.661503	16.2697		0.700387	19.81		0.803334	18.1116		0.173331	15.5799
	1.09675	19.0281		1.21438	20.1394		1.19784	19.6806		1.40963	19.5498		1.05704	18.7689		1.48865	19.8021			0.944681	17.6438		1.21668	19.7691		0.982285	18.6403		0.902512	19.422		0.875625	19.2506		0.192453	15.6935
	1.11859	19.147		1.12145	20.3089		1.21833	18.7553		0.827163	19.4309		1.52313	19.0027		1.09687	19.5621			1.23398	18.5428		1.18544	19.8437		1.01152	18.7215		0.757603	19.035		0.166225	15.8615		1.01072	20.5663
	1.07032	18.9108		1.19898	20.4206		1.26959	18.2002		0.721009	20.1057		1.20865	19.4842		1.24336	19.3571			0.649316	16.4331		1.43297	20.0194		0.999956	20.0141		0.97475	19.7507		0.898134	19.6077		0.972489	20.148
	1.25614	19.503		1.12036	20.2979		1.17973	18.3035		1.47631	19.7246		1.3615	19.9679		1.14352	19.1327			1.21666	19.3318		1.43051	19.8916		1.20141	18.5398		0.959773	19.8825		0.847705	19.3724		1.09732	20.1966
	1.50006	18.6667		1.07993	20.2578		1.39383	18.6422		0.707114	16.8235		1.22212	19.6042		1.26901	19.5395			0.926235	18.208		1.34811	19.9		0.698896	16.4493		0.697184	17.8338		1.0077	18.8596		1.0058	20.3067
	1.20494	18.4622		1.31415	20.1778		1.18945	18.5464		0.516672	17.1295		0.836844	18.2231		1.38757	19.4782			0.33781	16.0938		1.56359	19.7799		0.839802	18.1317		0.592799	17.3352		1.26827	18.8039		0.994594	19.4644
	1.19504	19.3979		0.818266	19.8783		1.29139	18.3633		1.16871	20.0179		0.995532	17.7073		1.16105	20.0827			0.346376	16.2077		1.66358	20.2002		1.40128	18.1281		0.870957	19.4113		1.01316	19.4381		1.08077	20.1043
	1.15079	18.6612		0.97801	19.8601		1.29875	18.0381		1.55582	19.8505		1.46764	19.3945		1.26886	19.951			0.284182	15.2998		0.822968	18.0588		1.13722	18.8829		0.206005	16.0451		0.880042	19.0283		0.999361	20.4354
	0.974927	18.2256		1.02448	19.8089		1.15943	18.7086		1.19551	20.0983		1.34806	19.3198		1.28358	19.519			0.48632	16.1772		1.56183	20.0595		0.158991	14.6682		0.526629	17.0175		0.687053	19.4897		0.784971	19.125
	2.31779	20.0224		1.33905	20.6002		1.13004	18.0295		1.63221	19.8535		1.30088	18.0813		1.20803	19.4395			1.21678	18.0909		1.38814	19.5972		0.564155	17.8371		1.16928	19.7583		0.683005	15.8721		0.838952	19.9809
	1.27437	18.7284		1.08039	19.9648		1.11225	17.9827		1.28166	20.3826		1.23964	18.1207		1.15908	19.5245			0.255099	15.6706		1.01493	19.5781		0.639267	17.4606		1.2065	19.6424		0.686388	15.8296		1.23244	16.4538
	1.08989	18.7642		1.15676	20.1826		1.23559	19.0243		1.4918	20.135		1.06527	18.4515		1.27117	19.324			1.17912	18.4345		0.699662	18.6871		0.676863	17.2074		1.06639	19.8673		1.08556	19.2354		0.806806	19.8802
	1.02341	18.4723		0.156531	17.1627		1.06091	18.3713		1.44753	20.2273		0.742022	18.6451		1.13023	19.4962			1.15163	18.4344		1.40969	19.9474		1.10587	18.3608		0.992297	20.1134		1.12887	19.7047		0.187467	16.5533
	1.32966	19.0473		1.00287	19.9265		1.27575	18.619		1.51736	20.2414		1.16945	20.1599		0.832698	19.1981			1.19931	19.3883		1.08361	19.9797		1.11897	18.4252		0.59619	16.8637		0.544045	16.9978		0.828901	20.3381
	1.25139	19.4218		1.00941	19.9246		1.29207	18.6968		1.34795	19.5803		1.40401	19.8846		1.26609	19.9537			0.486449	17.6993		1.28606	19.8433		1.05935	18.4647		0.317042	16.3231		0.82571	18.7517		0.662814	17.7685
	1.00077	18.8699		1.05907	19.6224		2.01439	18.9269		1.05435	19.5851		1.88124	18.3923		1.05146	19.7092			1.051	18.549		1.56795	19.7411		1.09652	18.51		0.150207	15.671		0.961133	19.0691		0.996709	19.9518
	1.27716	18.88		1.09105	19.8018		1.27392	17.897		1.07652	19.532		1.29329	18.5982		1.41799	20.292			1.46351	19.0257		0.937726	19.564		0.797998	17.8098		1.00938	19.9194		0.955987	18.785		0.904081	19.7742
	1.20016	18.5138		1.01632	19.7013		1.00532	18.1456		1.7133	19.7551		0.708402	18.8357		1.4784	20.2568			1.42624	18.8622		0.830956	18.4646		0.237041	14.8816		1.19593	19.8867		0.519606	16.159		0.353123	17.2703
	1.28778	19.174		0.957622	19.6415		1.09682	19.133		1.2259	19.9852		1.96613	19.2356		0.919235	19.2924			1.72925	18.6791		1.62646	19.8962		0.234312	14.9508		0.908114	19.5474		0.452107	16.3104		1.11742	19.7996
	1.04145	19.8906		0.728588	19.8218		1.46345	19.8845		1.20917	20.0402		1.42413	18.9942		0.928418	19.4801			1.44717	18.5219		0.961433	19.7831		0.364722	16.929		0.250854	16.3771		1.05788	16.8519		1.5183	19.8335
	0.95462	19.6451		1.00644	19.9158		1.45321	19.6146		1.25968	19.7607		0.117709	14.8698		1.22287	20.0285			1.32956	18.222		0.95289	19.7326		0.482966	15.5145		0.258834	17.1151		0.423645	15.6714		0.935521	19.7937
	1.3037	18.7529		1.06582	20.2684		1.47686	20.5146		1.32287	19.7969		0.792211	18.5133		1.41678	20.5064			1.45616	18.6434		1.41723	19.8093		0.786581	17.1058		0.96629	19.9048		0.336537	17.7893		0.215669	16.3414
	1.06815	18.7055		1.3637	20.1004		0.26986	16.6766		1.38845	19.3935		1.3595	19.4118		1.15979	19.6857			1.87017	18.4309		1.20669	19.3784		0.919719	17.787		0.448216	16.3257		0.417866	18.2052		0.881874	19.8597
	1.01018	19.091		0.918088	19.2713		1.106	17.9405		1.51478	19.9821		1.17271	19.9546		1.33783	19.6121			1.4193	18.7117		1.30107	19.8088		1.29064	18.5304		0.161454	15.04		0.792478	18.3264		0.420806	16.9252
	0.102752	14.5352		0.872592	19.949		1.46882	19.3721		0.865411	19.3161		1.38673	20.501		1.26076	19.8938			1.25025	18.8598		1.14394	19.508		1.20059	20.0635		1.05506	19.4563		0.991506	18.7108		1.26477	20.032
	1.21036	18.6014		0.186618	16.0635		0.862719	19.627		1.27554	19.6103		1.15114	18.1581		1.05758	19.5724			1.12482	18.5352		1.01578	19.5705		0.986384	18.8129		1.13138	19.5237		0.723575	18.2419		1.12845	20.0912
	0.487668	18.1023		1.0995	19.6244		0.977148	17.5924		1.32147	19.7029		1.24505	18.8282		1.05405	19.9157			1.11628	18.5753		1.57951	19.3987		0.972103	18.107		1.12713	19.2916		0.990105	19.1694		0.811149	15.7644
	1.31825	18.9297		1.09984	19.8493		1.38538	18.981		1.30975	20.3166		0.907186	18.4617		1.12354	20.3433			1.32293	19.9814		1.1603	20.5818		1.0305	18.4178		0.135216	15.6141		0.757615	17.5006		0.841262	15.6232
	1.36302	18.7776		1.48459	19.9565		1.37429	18.9408		1.30713	19.4034		1.44522	19.3603		1.39491	19.9417			0.961659	18.4929		0.135639	15.8233		0.84315	17.9795		0.877633	19.9047		0.204593	16.0172		0.907429	19.5466
	1.21372	19.1883		1.1634	19.9829		1.49324	19.9394		1.2023	19.4657		1.45284	18.6539		1.28335	20.2845			1.10067	18.3842		0.38294	15.684		0.698803	17.5977		0.327414	16.6052		0.231767	15.9978		0.282468	15.817
	1.42688	18.5429		1.23261	19.8768		1.72266	20.0964		1.28193	19.4838		0.993064	19.182		1.30392	19.7694			1.10588	18.8848		0.804811	19.6052		0.910115	17.9997		0.935536	18.2573		0.813382	18.1217		0.50072	17.4228
	1.17355	19.2786		1.39195	20.0547		1.16433	19.175		1.4992	19.7304		0.836499	18.9697		1.15635	19.3301			1.28845	18.0271		1.19617	20.2291		0.883519	18.0643		1.02954	20.036		0.459743	16.5989		0.172475	15.3659
	1.54296	19.4887		0.970035	20.3954		1.15066	19.0705		1.0585	20.1877		1.25052	18.2188		0.959965	19.157			1.30373	19.151		1.5351	19.8348		0.87666	18.3038		0.741111	19.343		0.828929	17.7479		0.254689	16.3261
	1.18382	18.682		1.12554	20.0613		1.30512	18.7921		1.04385	19.3433		1.15593	18.4382		1.3604	19.6034			1.41908	18.6522		1.16329	19.7608		0.706751	18.5235		1.05982	19.0848		1.02277	19.3169		0.751743	19.7995
	1.24516	19.052		0.981463	19.7221		1.35338	18.4136		0.256258	16.2945		1.17368	18.7754		1.16189	19.625			1.36179	19.8924		2.03909	19.7096		1.20923	18.1144		1.00394	19.7638		0.977014	19.3698		0.607544	18.0433
	0.565827	19.6809		1.17125	19.839		1.39956	18.9468		1.13368	19.2319		1.75043	18.9991		1.02445	19.6187			1.04272	18.4846		1.73502	19.984		0.195403	15.164		0.915933	19.7983		0.925752	16.3294		0.989219	19.8754
	1.39708	18.2686		1.09184	20.0304		1.0701	19.1817		1.33041	19.9364		1.38167	18.5888		0.982535	19.6326			1.0367	18.5509		1.25204	20.0948		0.320934	19.1273		0.891048	20.4466		1.31665	18.2114		0.237551	16.5204
	0.717398	19.5485		1.05426	19.8798		1.16677	20.153		0.360936	15.6209		1.86877	18.8764		1.40676	19.8736			1.02865	18.0094		1.29197	19.7447		1.08379	18.6368		0.38587	16.877		0.729016	18.7747		0.251777	16.3377
	1.16311	18.5119		0.803569	19.9313		0.9353	19.9342		0.104377	15.2759		1.31284	18.5258		1.31706	19.7045			0.956147	18.9954		1.23516	19.9283		1.13481	18.5762		1.63716	19.6869		0.309621	15.9451		1.19563	20.1679
	1.1343	18.883		0.381534	16.2956		0.919283	20.0988		1.55823	19.6056		1.37367	18.2449		1.48911	19.8023			0.57217	16.8366		1.44289	19.71		1.13022	19.0238		1.54222	19.6924		0.352668	17.6215		0.182776	15.9013
	1.13371	18.9381		1.09066	20.2656		1.26439	18.7248		1.58636	19.9168		1.33266	18.4294		1.30005	19.6847			1.02591	19.0504		1.81823	20.0061		0.555648	16.2176		1.45686	19.9243		0.121774	15.6743		0.957649	19.3945
	1.10464	19.0595		0.952696	19.9172		1.04618	18.5405		1.72994	19.3653		0.986712	18.5695		1.5818	19.4315			1.13607	18.9539		1.59707	19.6522		1.39653	19.9102		1.18335	19.6984		0.845481	19.1148		1.06162	19.8085
	1.18193	18.8204		1.03675	19.5503		1.60341	18.7401		1.66198	19.5299		1.54193	19.2173		1.26112	19.8985			1.11434	19.0431		1.94359	19.7928		1.06759	16.8688		0.137428	15.6273		0.908774	18.854		0.0909924	16.4628
	1.21761	16.7794		0.970346	20.3563		0.334342	18.2578		1.66943	19.6323		1.23014	18.7368		1.11317	19.2573			1.22081	18.75		1.10324	19.7929		1.2091	18.3401		1.31965	19.966		0.328065	16.1464		0.126318	15.4213
	1.14899	18.8056		1.11223	20.4236		1.36481	19.5926		1.66126	19.5618		0.923278	19.0024		0.667207	18.8721			1.15275	19.4317		1.46671	19.3673		1.38914	19.4297		1.10261	19.3794		0.643423	19.1301		1.22851	20.1705
	0.938168	17.3718		1.1348	20.2427		1.83029	20.5444		1.32179	19.5683		1.25111	19.2767		1.01376	19.9113			1.24174	18.6783		1.38525	19.3763		1.19597	19.2472		1.19116	19.5511		0.136209	15.6828		1.53522	19.0139
	1.16605	18.4868		1.2576	20.2623		1.06342	19.9405		1.91978	19.5653		0.744756	17.9368		0.755738	19.0617			1.28467	19.2065		1.13612	20.1041		1.20358	19.3193		0.948708	19.9321		0.125414	15.4842		0.159406	16.117
	1.11049	18.4214		1.34857	19.7574		1.25902	19.4206		1.84521	19.6758		0.430609	16.2867		1.22112	19.611			1.20061	19.4959		1.02898	19.6185		1.46148	18.9601		1.13835	20.6624		1.02064	18.5153		0.812749	20.1502
	1.20616	19.0368		0.26241	17.2		1.29112	18.8149		1.49508	20.1132		1.6549	18.8736		1.06836	20.0148			0.142414	14.942		1.39294	19.6589		0.894466	18.3296		1.60002	19.8691		0.338874	16.3861		0.937706	20.3246
	1.10053	18.187		0.90034	20.2555		0.217067	15.6268		1.10816	19.8413		0.990314	18.6084		1.17578	19.9096			0.92908	17.6302		1.10161	19.8534		0.313193	16.0586		1.08588	19.958		1.03107	19.8181		0.432624	17.4457
	1.11202	18.0339		1.11508	20.4377		1.60305	18.9623		1.37878	20.17		1.19873	19.1857		1.37707	19.8096			1.04501	17.6726		1.16497	19.6656		1.13149	19.603		1.12297	20.1957		1.08448	20.1013		1.06647	20.0898
	1.27699	18.2209		1.09035	20.1725		1.29823	19.2119		1.86175	19.5941		1.31396	19.1714		1.76566	19.7637			1.22437	19.0869		0.656292	19.1373		1.31381	19.2101		1.18359	20.5402		0.184026	16.2873		0.5756	16.3401
	1.17629	18.6438		0.899781	20.0238		1.23378	18.5641		1.43991	19.9016		2.19063	19.1378		1.94987	19.375			1.39232	18.8946		0.890005	19.6964		0.424832	16.2323		0.0933389	15.5557		0.19695	16.1219		1.28051	19.8854
	0.856875	18.079		1.24554	19.8143		1.22389	18.5682		1.82807	19.8061		1.33012	19.426		1.78325	19.699			1.14727	19.2161		0.673564	18.8623		0.392903	16.329		0.85058	19.7286		1.17509	19.5171		0.608713	17.0431
	1.0803	18.5233		1.08251	20.1063		1.424	18.9253		1.73899	19.7292		0.984344	18.1535		1.45782	20.3685			1.17116	18.8917		1.08568	19.9726		0.740444	18.8501		1.27943	20.0651		1.10514	19.6675		0.114217	15.4753
	1.15807	18.6642		1.04701	19.9042		1.3332	17.936		1.35977	19.6931		1.41278	18.811		1.27671	19.9242			1.52988	19.5461		1.23536	19.7927		1.04508	18.1174		0.263006	15.9853		0.92912	18.5925		0.237885	15.5121
	1.08528	18.5991		0.969173	19.98		1.22532	18.3417		1.72472	19.9655		1.28173	19.551		1.43805	19.693			1.34375	19.0426		1.23577	20.2775		0.580417	17.7097		0.713512	18.4143		0.977166	19.6739		0.951159	19.8133
	1.18042	18.6284		1.09704	19.8242		1.1568	18.9129		1.46672	20.2755		1.08349	18.681		1.76491	19.8946			1.43349	19.4064		1.1382	19.9596		1.64892	19.7817		1.21943	20.5284		0.290416	15.5925		1.14025	19.8902
	1.288	19.2988		1.03344	20.3044		1.20162	19.2147		1.36855	20.5514		0.527895	17.87		1.38653	19.9398			1.89261	19.0998		1.28879	20.0228		1.07888	18.2039		1.32311	20.0883		0.813476	18.0242		0.898002	19.8758
	1.35406	17.6812		1.15835	20.0095		1.35023	19.0157		1.61926	20.3657		1.25647	18.5955		1.29089	19.9192			1.04942	18.5472		1.65458	20.3953		1.36691	18.0813		0.395419	16.1458		0.89783	19.253		0.984808	20.1286
	1.12767	18.0415		1.04576	19.9416		1.56113	20.2648		1.39097	19.712		1.09785	18.6609		1.07575	20.2769			1.00781	18.8467		1.00791	20.2327		1.6758	18.4206		1.16552	19.648		0.560285	18.0929		0.547824	17.8456
	0.917495	17.4685		1.08056	20.02		1.38282	19.1127		1.56997	19.7921		0.808199	19.382		1.2425	19.7714			1.29178	19.2981		1.11258	20.247		0.848825	17.5434		1.37862	20.5157		0.644198	17.4494		0.842351	20.3814
	1.2135	18.3181		1.01043	19.6653		0.793837	20.5081		1.43212	20.8019		1.28934	20.0128		1.43213	19.9169			1.36749	18.673		1.07433	20.0386		1.00567	17.4515		0.921783	19.943		0.245375	16.2137		0.9204	18.4056
	1.16145	18.6919		1.36565	20.353		1.24011	18.904		1.26101	20.1965		1.29829	19.1879		0.983126	19.291			1.43341	19.8214		1.1606	19.796		1.2599	18.6771		0.970668	19.2146		0.195717	16.1914		0.920601	19.217
	1.11276	18.7739		1.20664	20.1295		0.206001	15.2715		1.19707	20.402		1.00636	19.1269		1.41977	20.0394			1.46535	19.291		1.30384	19.8563		1.17657	19.7803		1.25766	20.2856		0.714505	17.685		0.091034	15.2833
	1.39647	18.6375		0.175191	16.2285		1.35814	20.3271		1.20176	20.1921		1.04971	19.4418		1.98963	20.1314			1.24651	19.0399		1.31607	20.2554		0.870317	19.3329		1.06222	19.9419		0.569741	16.5682		1.12469	19.483
	1.07593	18.8344		1.00092	19.6213		1.42461	18.7531		1.15315	19.9721		1.2072	18.9511		1.41947	20.3946			1.32262	18.6059		1.16679	20.809		1.41777	19.0711		1.09854	19.8623		0.193249	15.4015		1.23676	20.4776
	1.14788	18.8544		1.0156	19.9061		1.04302	19.6496		1.46378	20.4726		1.23334	19.5876		1.1542	20.1246			1.00475	18.5744		1.33876	19.923		0.941394	18.4514		0.9645	19.921		1.19889	19.9628		0.905106	19.8261
	1.45429	19.8005		1.05927	20.006		1.17667	18.68		1.067	19.8014		1.44392	19.8983		1.495	20.6334			1.41572	19.3241		1.21235	19.8475		0.350526	15.1326		0.2299	16.2845		0.929794	19.4228		1.04492	19.6679
	1.24415	18.5513		1.11418	20.295		1.46903	18.8097		1.42257	20.4179		1.49372	19.0736		1.22101	19.8537			1.46087	19.1047		1.02167	19.7622		1.52285	19.2168		0.877046	19.4605		1.05936	18.9076		1.09389	20.3799
	1.44424	19.1074		0.981593	19.4888		1.37672	19.6379		1.32035	19.9288		1.30812	20.0189		0.923946	19.8137			1.34692	18.5346		1.24617	19.5489		1.16801	18.4218		1.09205	19.8386		0.649199	17.3394		1.23302	20.2966
	1.40092	18.8259		1.23297	19.6001		1.41107	17.8435		1.49677	19.7495		1.23859	19.1644		1.19602	20.1951			1.23974	19.554		0.926711	19.3984		1.47398	18.636		1.43961	20.0113		1.024	17.9346		0.319329	15.5542
	1.24743	18.9771		1.16978	19.6413		1.35342	18.3119		1.26487	19.5937		1.39874	19.3719		1.38357	20.3948			1.3826	19.1428		1.0157	19.7685		0.299782	16.2366		1.16036	19.2688		0.891223	19.2765		0.346965	15.3015
	1.64084	18.141		1.19455	20.0388		0.532854	18.4561		1.23213	19.9482		1.86824	19.3976		1.23558	20.0295			0.230718	15.7756		0.649413	20.2802		1.14756	18.6486		0.817054	17.5099		1.06837	18.6652		0.892143	18.8743
	1.07661	18.4604		1.2332	19.9686		1.43147	18.8226		1.30142	19.9323		0.969022	19.5476		1.37267	20.23			0.900409	17.83		1.56354	19.9156		1.04659	18.4401		1.06248	20.2023		1.0143	19.118		0.842601	19.5065
	1.23334	19.0523		1.22458	19.5812		1.39255	18.9205		1.44827	20.2955		1.40299	19.1377		1.14079	20.0298			0.772955	16.837		1.25366	20.154		1.34378	18.943		0.94591	20.0637		0.873584	19.4471		1.05472	20.1118
	1.73367	19.0812		1.1541	19.6098		1.6124	19.226		1.15788	19.9819		1.19933	19.0076		0.211659	15.5189			1.1089	19.7664		1.32851	19.9596		1.02793	18.0044		1.02128	19.6976		0.530085	16.4569		0.477919	17.2143
	1.28612	19.1163		1.10179	19.9941		1.33308	19.6827		1.44948	19.7106		1.10217	18.7925		1.19902	20.2928			1.25925	19.7719		1.29636	19.8317		1.16564	18.5128		0.95897	19.1703		0.463694	16.6393		0.259594	16.1237
	1.32567	19.4773		1.32573	20.1255		1.57986	18.81		1.2339	20.6421		1.34433	18.6142		1.32261	19.6357			1.35646	19.4725		1.22019	19.7806		1.17011	18.6629		0.913789	20.1128		0.824555	17.4262		0.670905	18.1539
	1.24667	18.553		1.17328	20.1718		1.32014	18.8889		1.01083	19.8212		1.42319	18.9669		1.42573	19.6855			1.47836	19.2068		1.06361	19.9016		0.764665	18.4844		0.836006	20.1511		1.04305	19.1714		0.388095	17.0685
	1.05359	18.6277		1.239	20.3428		1.01128	19.3054		1.46205	19.4332		1.13622	18.8361		1.19885	20.2154			1.20924	18.5618		1.43335	20.0499		1.12933	19.5688		0.998795	19.7383		1.02827	18.7853		1.35886	20.2703
	1.12585	18.4531		1.12158	20.4746		1.24116	18.8358		1.38905	20.0569		1.34523	19.1629		1.04301	19.9921			1.45413	18.5368		1.05647	19.2749		0.925459	19.4852		1.25406	20.0905		1.02844	19.4162		0.709602	17.7089
	0.475415	17.6946		1.25771	19.8956		1.18136	18.8732		1.36666	19.6418		1.29523	18.2552		1.42543	19.9912			1.42698	19.2169		1.31386	19.5763		0.547645	16.437		1.01827	19.6636		0.859803	17.6124		0.853393	19.4435
	1.22177	19.1219		1.16157	20.3251		1.58892	18.6515		1.42048	19.7206		0.74018	17.7797		1.32571	19.8166			1.1765	18.4287		1.18692	19.652		0.245235	14.7059		1.367	20.0476		0.24209	15.5673		0.217828	15.9024
	1.0682	19.4132		1.12922	19.8251		1.51003	18.9422		1.3639	20.1486		0.122942	15.6636		1.2908	19.8569			1.25403	18.2288		1.357	19.5743		0.236814	15.126		0.970382	20.1065		0.379877	17.1637		0.969245	20.3431
	1.20285	19.8039		0.57933	18.9491		1.425	18.7296		1.37887	20.3828		1.17819	19.6879		1.26575	19.6939			1.13029	18.3594		1.76024	18.972		0.141463	15.0982		0.9856	20.0256		0.251314	15.7776		1.11405	19.9555
	1.27336	18.2665		1.30529	19.4865		1.20275	18.5762		1.15705	19.6747		1.55688	18.3992		1.23112	20.0449			1.13189	18.3258		1.7847	19.3038		0.671707	16.3136		0.115303	15.5836		0.1987	15.7445		0.943299	19.3498
	1.18849	18.6935		1.08579	20.2377		1.36374	19.4822		1.06134	19.4302		1.52358	19.2948		1.0673	20.3219			0.811363	16.9322		1.23853	19.8471		1.12024	18.2529		0.404994	17.7248		0.883898	17.736		1.16064	19.9906
	1.38773	19.2221		1.0947	20.056		1.14103	17.3464		1.22039	20.1301		1.72388	20.1587		1.35107	19.9865			1.14099	19.2388		0.279742	16.2812		0.753916	17.007		0.11537	15.2835		0.77424	15.516		0.283095	16.2923
	1.27876	19.7465		1.32764	20.2691		1.40864	18.946		1.29771	20.0075		1.52403	19.7775		1.41589	20.303			1.28853	19.0386		1.36189	19.8111		0.174443	15.8718		0.132124	15.3917		0.368222	16.3801		0.831955	19.552
	0.276299	16.3513		1.13186	20.1168		1.31955	18.7537		1.37784	20.3578		1.48064	19.7026		0.576683	17.9309			0.108615	14.6471		1.13991	20.02		0.800396	18.6332		1.48283	19.8731		0.178745	15.4363		0.923416	19.4557
	1.51455	18.4435		1.09378	19.9658		1.29744	18.3175		1.20239	19.5019		0.251782	14.7702		1.3034	20.4054			1.04662	19.5166		1.34734	20.1268		0.337904	15.3025		2.01461	19.6259		0.304759	15.5001		1.01577	20.0374
	1.25913	18.4922		1.06626	19.7692		1.20612	18.1146		1.10946	19.6586		0.695987	19.0921		0.804375	19.7946			1.13185	18.0539		1.45793	19.7473		0.92015	18.2835		1.16111	19.9962		0.964244	18.5143		1.00636	20.4551
	1.5272	19.145		1.07528	19.8638		1.34417	18.8572		1.10535	19.0627		0.964348	19.0394		1.80678	20.2802			1.52161	18.8791		1.24208	19.417		1.05996	18.7358		1.16936	20.6554		1.19267	19.1348		0.84767	19.6452
	1.11322	18.0123		1.26629	19.8261		1.48286	18.8088		0.0836111	15.0726		0.850927	18.3344		1.30244	19.762			1.10769	18.4196		1.34123	19.8166		0.993814	18.4656		0.922267	20.2535		0.501347	17.2272		0.884138	20.1917
	1.55213	18.4799		1.01644	19.964		1.27238	19.8229		1.59984	19.5015		0.807478	17.5084		1.22903	20.2309			1.26108	19.1012		1.14529	19.8747		0.464462	16.3727		1.05339	19.8043		0.513467	17.0548		0.158453	15.7483
	1.36518	18.3304		1.32981	20.0776		1.46962	19.2808		1.54702	19.7366		1.14287	19.1785		1.28004	19.7786			0.209873	16.0539		1.05739	19.6496		0.977291	18.8321		0.255438	16.24		1.07774	18.9959		1.05841	19.9106
	1.30036	18.492		1.06916	20.0566		0.512294	15.7619		1.71824	20.0145		1.16523	19.2508		1.22094	20.1926			1.18325	19.235		0.954104	19.5824		0.637223	17.1038		1.03531	20.1575		0.118265	15.2714		1.01205	15.4862
	1.16646	19.3257		1.01618	20.0354		1.6631	18.9442		1.44321	20.1969		1.31654	19.37		1.17853	20.008			1.26053	19.1631		0.96248	19.8102		0.706304	16.259		0.906801	19.7385		1.11185	19.2618		0.902821	19.6148
	1.48262	19.8279		1.14523	20.1086		1.22084	18.5083		2.35034	19.9463		1.48458	19.0958		1.36081	19.5959			1.50717	18.5831		1.30937	20.2652		0.0986156	15.0618		0.190271	16.377		1.17897	18.8107		0.436733	18.1179
	1.52488	19.4509		1.03995	19.8585		1.32751	19.5044		1.4155	19.7472		1.47505	18.6406		1.5344	20.0208			0.204588	15.4983		0.425235	17.3197		1.07899	18.8657		1.04152	19.5169		0.350086	16.1123		1.28308	19.5176
	1.23217	18.6758		1.15124	19.9554		0.733449	18.584		1.34162	19.626		1.22501	18.5189		1.06739	19.1581			1.03833	18.1747		1.51127	19.9027		1.09321	18.6945		1.26665	18.8892		0.836751	17.3594		1.00614	19.3868
	1.31826	18.5495		0.338606	16.2894		1.12333	18.9995		1.69221	19.747		1.40749	18.8759		1.30727	20.1822			1.10595	17.7318		0.106217	15.8222		0.808177	17.8439		1.29597	18.811		0.197256	15.5679		0.379878	16.2294
	1.15938	19.4546		1.19117	20.1143		1.58755	18.6847		1.48993	19.8178		1.25171	19.3077		1.16537	19.7361			0.968973	17.7274		1.36622	20.3946		0.640359	19.0701		0.224831	16.9757		0.748636	17.6477		0.504722	16.4618
	1.09928	19.3736		1.16686	19.9665		1.22489	19.5457		1.18962	18.6099		1.19133	18.702		0.950651	19.5757			1.34434	18.878		0.804984	19.8199		1.02997	19.3469		0.799607	19.0676		0.164757	16.3227		0.455453	16.1816
	1.56312	20.4243		1.10034	20.2623		1.67489	18.873		1.33473	19.9867		1.55441	19.2488		0.940639	19.8967			1.34282	18.5854		1.28887	19.1444		1.41731	18.6748		1.42592	19.7238		0.188268	15.6871		0.615269	17.4634
	1.5926	18.7653		1.31825	19.8524		1.41455	19.3632		1.23428	19.644		1.4881	18.8321		1.39401	20.1957			1.17026	18.9464		0.140561	15.1073		1.22541	18.9938		1.15811	20.3692		0.845103	17.3287		1.08128	20.4898
	0.750908	18.3535		1.57364	19.9283		1.6653	20.2046		1.15199	19.8084		1.10656	18.7909		1.20837	20.1442			1.03304	18.45		1.08659	20.1409		0.917344	18.1817		0.526478	18.0212		0.127934	15.0742		1.27155	20.3226
	1.23092	18.542		1.29507	20.4277		1.14471	20.1647		1.26444	19.4775		0.741259	18.3052		1.47553	20.4739			1.34383	19.9153		1.04452	20.2038		1.1332	19.2131		0.200109	16.1152		0.207134	15.9439		0.835092	19.8223
	1.43638	18.9799		1.08262	19.6465		1.24865	19.0541		1.29544	19.3886		1.82095	19.0932		1.27464	19.9268			1.43856	18.3062		1.16788	19.9065		1.55613	18.954		1.30308	19.072		0.226159	15.8531		1.34278	19.3804
	0.542487	18.4009		1.4006	19.7142		1.39371	19.5483		1.1645	19.68		1.2443	18.6479		1.65778	19.669			0.15308	15.642		1.35365	19.515		1.49209	18.4828		1.26906	19.0929		0.202607	15.4756		0.931752	19.8455
	1.67334	19.4656		1.01965	19.7474		1.18319	18.2977		1.24773	19.7281		1.30299	18.3678		1.24213	19.3052			1.49607	18.5929		1.61301	19.7455		0.366088	15.5836		0.816425	19.5235		0.812414	18.1183		0.803259	19.9903
	1.12686	18.9917		1.12927	20.4839		1.03264	19.1093		1.53398	20.5303		1.41179	19.037		1.20866	20.0269			1.44427	18.7854		1.33478	20.3591		1.0398	19.5685		0.134289	15.7698		0.4554	16.5593		0.594407	18.932
	1.7457	18.9466		1.22438	19.778		1.19841	19.2406		1.63346	20.2053		0.883608	17.868		1.22777	20.4076			1.36031	18.5357		1.22098	19.9451		1.4015	18.9768		0.45258	18.0705		1.27501	19.7252		1.26299	19.9557
	1.45871	19.0086		1.1358	19.9468		1.58844	19.3532		0.171589	15.8673		1.86074	19.4277		1.30815	20.374			0.485625	15.4707		1.54474	19.9059		0.877187	17.569		1.08477	20.0487		0.152092	15.3357		1.13904	20.0515
	0.0756277	13.467		1.16819	19.7431		1.58822	19.0768		0.401033	16.7144		1.38384	19.2548		0.466587	15.776			1.37251	19.5117		1.29597	20.1417		1.24474	18.4363		0.202494	16.3375		0.17216	14.8091		1.06837	20.3806
	1.51326	18.514		0.638088	18.9855		1.12614	18.6258		1.06854	19.9515		1.42749	18.4533		1.33102	20.1687			0.318945	16.121		1.34417	20.1815		1.11559	19.2508		0.939758	18.8193		0.272932	15.8815		0.849807	15.8835
	1.55084	19.5222		1.23807	19.9697		1.99039	18.3788		1.12313	19.9419		1.22679	18.5012		0.822996	19.004			1.1599	18.3181		0.931144	18.7589		1.30778	18.4274		0.226724	16.0173		0.193459	16.2566		0.793138	15.7137
	1.13727	18.7031		1.11828	20.3811		1.41475	18.8387		1.38641	19.3753		1.11313	18.5767		1.14543	20.0336			1.07347	18.625		1.09265	20.238		0.500445	17.7205		1.38606	19.6951		0.147447	15.6256		0.805282	19.5049
	1.44314	19.19		1.18009	20.4292		1.28762	18.9036		1.57996	20.1122		1.38706	18.2848		1.45879	19.9406			1.06949	18.9735		1.15717	19.8886		1.09167	18.6201		0.356787	16.2601		0.203989	15.5275		0.83066	19.4313
	1.12291	20.2461		1.12624	20.1503		1.36608	19.0375		1.45447	20.131		0.76623	18.0026		1.52314	20.2011			1.37825	19.538		1.2433	19.9709		1.33461	18.6597		0.534159	17.7707		0.50173	15.8866		1.02692	19.5202
	1.62531	19.8453		0.657499	18.618		1.63677	19.8674		1.38753	20.0086		0.382316	15.3488		1.24092	19.6766			1.54315	18.7715		1.21154	20.5687		0.843824	17.6601		0.803484	18.0575		0.474491	15.3372		1.38865	19.4619
	1.39632	18.1453		1.15399	19.7043		1.45845	18.9662		1.28032	20.379		1.53825	19.061		0.954043	19.471			1.25399	18.1806		0.334049	16.7037		0.163225	15.7126		0.872287	17.493		0.299496	15.7522		1.09589	19.9474
	1.19737	18.1758		1.03527	19.5362		1.64439	20.1104		2.01484	19.676		1.3128	18.6242		1.02723	19.8115			1.26552	18.4304		0.448345	15.0841		1.00367	17.9489		1.10942	19.7276		0.630833	18.8034		1.14757	20.3174
	1.17214	18.5372		1.01814	19.5341		1.64915	19.9269		1.11273	19.9882		1.21734	18.7375		1.09599	20.2893			1.21357	18.4067		1.40395	20.0016		0.764486	17.2007		0.922114	19.2989		0.925276	18.6015		1.08492	20.283
	1.3954	18.9532		1.07773	20.5217		1.54872	18.7006		1.25258	19.954		0.320106	17.4027		1.33599	20.1204			1.10559	17.7052		1.25142	19.4596		1.32912	19.2482		0.967838	19.6583		1.0971	18.6663		1.11739	19.8419
	1.13806	18.1782		1.17772	20.5823		1.4636	19.1839		1.2961	19.4826		1.19266	18.1499		0.857112	20.3132			0.304746	16.4615		1.07026	19.4816		1.29052	20.4139		0.09865	15.1769		1.02657	18.5566		0.927904	19.6206
	1.25305	18.1753		1.05151	20.2527		1.15562	19.2786		1.39628	19.5951		1.10165	18.1968		1.17928	19.9263			1.23871	19.5105		1.05395	19.4241		1.16131	19.1779		1.12337	19.7111		0.923887	19.1611		1.00992	19.6749
	1.31171	18.4531		1.1429	19.9567		1.32375	20.0032		0.977541	19.8753		0.957402	17.8472		0.868909	19.0024			0.382772	15.8827		0.733665	17.8146		0.177668	15.8278		1.28758	20.2788		0.126223	15.2446		0.123029	15.373
	1.34325	18.9276		1.08475	20.2167		1.52945	19.5331		1.55273	20.0753		0.908071	19.082		1.35149	20.006			1.29266	19.0542		1.48042	19.4013		0.22271	15.1295		0.148804	15.3164		1.23436	18.1872		0.419686	15.5514
	1.37406	19.032		1.15193	20.1878		1.18217	18.958		1.36872	19.7086		0.129837	15.7797		1.47124	20.0067			0.533129	17.8347		1.1842	19.552		0.229573	15.0106		0.44677	16.4603		0.851822	17.6558		0.688229	17.7647
	0.728576	19.7151		1.15043	20.2791		1.36412	18.5887		1.39879	20.1856		0.895589	19.0007		1.47827	19.7287			1.16946	18.8771		1.307	19.2823		1.10852	18.3547		1.06895	19.3741		0.187433	15.54		1.01973	20.04
	1.49008	18.3852		1.14819	20.5859		1.67741	18.5016		0.514544	16.7097		1.50598	18.962		1.48862	19.5067			1.18317	18.9704		1.46206	19.4876		1.09358	18.3351		0.997679	19.3262		0.209831	15.7071		0.953897	19.8131
	1.12414	18.4506		0.884912	19.4926		1.2918	20.1868		1.23744	19.844		1.51656	19.0718		1.23218	20.0567			1.25451	19.058		0.172653	15.7324		0.963407	18.9447		1.43298	19.8837		1.16553	19.1647		0.994034	19.5266
	1.19875	18.7974		1.18189	20.3854		1.03531	18.8772		1.1049	20.1186		0.954262	19.9272		1.06622	19.7435			1.30717	19.0938		0.196102	15.6763		1.05698	18.8945		0.84649	20.0792		1.0422	19.0242		0.214937	15.9232
	0.977287	18.0819		1.14484	20.2174		1.17947	19.7833		1.49897	20.0367		1.64786	18.4572		0.932022	19.4042			1.13068	17.7655		0.166108	15.7099		0.160445	14.9533		0.224806	16.0466		1.08438	17.8999		1.03008	19.6933
	1.22963	18.6479		1.19702	20.6267		1.23217	19.8221		1.52258	19.5097		1.18003	18.6089		1.39984	19.6224			1.26028	19.005		0.124058	15.5712		1.10154	17.8635		1.19966	20.1126		0.706264	17.3503		1.37962	19.5526
	1.17383	19.0183		1.16192	20.2964		1.3003	19.1824		1.37185	19.5167		1.47445	19.2825		1.37077	20.0397			1.33818	18.6984		0.996767	19.9294		1.03734	18.6159		1.09998	20.1198		0.257426	15.8812		0.720011	19.5035
	0.86452	18.0131		1.05152	20.0698		2.3336	18.6819		1.27362	19.7147		1.23885	19.9579		0.919779	19.8168			1.34585	19.0158		0.732138	18.4332		0.977765	19.1269		0.945714	20.3527		0.933538	18.6541		1.55627	19.7434
	1.47263	18.1067		0.936498	19.5596		1.44205	18.4381		1.23522	19.6985		1.82222	18.856		1.63157	20.389			1.49628	19.0342		0.210566	15.0921		0.264116	15.0778		1.09188	20.4236		1.17001	18.9392		1.60281	19.6231
	1.07733	18.0932		1.20257	19.9289		1.96489	18.8001		0.883002	19.4147		2.07124	19.473		1.56406	19.9712			1.24621	18.8472		1.61531	19.9813		0.246126	14.7956		0.370613	16.4616		1.02655	18.5054		1.00493	19.8049
	1.14829	18.505		1.02401	20.1078		1.46485	19.7464		0.201644	15.1546		1.45535	20.1068		0.267759	15.2207			1.37266	18.5727		1.38125	20.0612		1.47813	19.4775		0.909216	20.2695		0.512868	16.2212		0.432769	15.9633
	1.12428	18.9919		1.0497	20.2139		1.46698	19.6938		0.815088	19.7637		0.333372	17.2918		1.12269	19.8512			1.00648	17.8399		0.176062	15.7202		0.911693	18.5458		1.00874	20.321		1.13571	18.7153		0.426287	16.8265
	1.22694	19.2905		1.06606	19.6169		1.31027	18.6721		1.21756	19.4901		1.65529	19.3586		1.22665	19.7226			1.55078	19.0202		0.764838	18.3273		0.959996	17.5597		1.03796	20.3802		1.31179	18.4592		0.164862	16.1008
	1.34654	18.938		1.0721	19.8167		1.20577	19.9461		1.04661	19.7944		1.50023	19.4435		1.22525	20.3291			1.13323	19.2987		1.32999	19.4939		0.929342	18.0049		1.31875	20.1002		0.852605	19.5981		0.357707	16.5598
	1.22804	18.0753		1.05841	20.0262		1.3132	19.5277		1.33331	19.6289		1.73174	18.79		1.25888	20.2308			1.22716	19.337		0.885487	19.6962		0.165184	15.5187		0.991209	19.7878		1.09783	19.7757		0.949136	20.2678
	1.09788	18.1892		0.951657	19.6581		1.43519	18.6835		1.6485	19.656		1.1721	19.6194		1.20605	20.6913			1.18131	19.9062		1.12193	19.5861		0.448872	17.0889		0.638618	17.7647		1.02864	19.4645		0.504803	17.8221
	1.18595	18.332		1.05332	19.448		1.41659	19.9156		0.895549	19.2862		1.15362	18.9513		1.21044	20.3608			1.01366	18.0986		1.27184	19.975		0.733913	18.0853		1.21367	20.2772		1.02605	18.8878		1.1034	19.7622
	1.2281	19.0309		1.14193	20.3946		1.67196	18.9869		1.27566	20.0322		1.05193	19.1806		1.28936	20.2611			1.07937	18.7848		1.21491	20.1235		0.906365	17.6995		0.962443	20.0195		1.05479	19.158		1.05153	19.0509
	1.08162	18.7264		1.06756	20.1737		1.41904	18.8366		1.2043	20.1224		0.723744	19.1687		1.2277	20.4399			1.03764	19.3108		1.37905	20.1538		0.952769	18.3187		1.04368	19.8383		1.06509	18.5063		0.95278	19.8407
	0.823574	17.6051		0.877572	19.6258		1.08781	18.5354		1.29089	19.4142		0.0837287	15.3081		0.282609	15.8984			1.17903	19.2347		0.327924	16.7485		1.25888	18.9647		1.00366	19.96		1.01101	19.3704		1.09437	19.3508
	1.21195	18.0955		1.06346	19.6528		1.41439	18.6531		0.375952	15.829		1.22181	19.3629		0.934089	19.9919			1.43257	19.0529		1.49824	20.6697		1.08288	18.6108		1.1582	19.689		1.20211	19.1658		0.450177	16.612
	1.14697	18.0697		1.1435	19.9974		1.44315	18.2752		0.243649	15.864		1.41288	20.1693		0.931557	19.884			1.33839	18.461		1.14999	20.3946		1.42066	19.8699		1.53108	19.6073		1.03458	18.3534		0.889584	19.2803
	1.10818	18.1578		1.361	20.9554		1.5868	19.9442		1.24814	19.2967		1.41877	18.6569		1.12096	20.2606			1.54628	18.2358		1.09732	20.4805		0.944647	18.8917		0.931818	19.4473		0.911862	17.4381		0.992873	20.3221
	1.20613	18.2421		1.17986	19.7344		1.82177	19.4416		1.34749	19.3596		1.5359	18.7438		1.22594	19.9123			1.40092	18.1463		1.28813	19.8968		1.15741	19.1198		1.15939	20.0682		0.835681	17.7396		0.673774	19.7047
	0.433397	15.2303		0.96209	19.9248		1.14671	18.1254		1.12693	19.8095		0.920702	18.3696		1.14482	19.8847			0.945256	19.1146		1.05733	20.3509		1.12387	19.0048		1.30601	20.0177		0.903422	17.9113		0.922872	19.9406
	1.44473	18.6418		1.11676	20.5046		1.24919	19.7538		1.2786	19.4755		0.554232	18.2933		1.26275	19.7515			1.12897	20.2646		1.7004	19.7961		1.15446	18.7094		1.02477	19.2473		0.892355	18.3964		0.782023	19.4308
	1.23967	18.1794		0.985826	20.0443		1.29117	19.3478		1.3392	20.061		1.09538	19.2204		1.23912	20.2073			1.04236	20.0213		1.32689	20.0532		1.29474	18.5759		0.943031	20.4819		0.418267	16.2755		0.897762	19.5935
	1.26023	18.5333		1.0383	20.0239		1.46414	19.7381		1.55248	20.1881		1.19133	19.096		1.98074	19.9524			0.975635	15.2427		1.35113	19.842		1.10505	18.9042		0.233848	16.2197		0.867196	17.1357		0.615847	19.0116
	1.36254	19.2359		1.09759	20.133		1.40547	19.3166		1.56925	20.1532		1.13584	19.1385		1.00349	19.6767			0.936452	19.8819		1.1531	20.1072		0.970672	19.8513		1.04321	20.6174		0.138402	15.5263		0.65926	18.279
	1.4663	17.7185		1.12421	19.828		1.68499	19.1636		1.49185	20.9677		1.90854	18.9231		1.46657	20.4223			1.2256	18.8564		1.20858	20.3181		1.03169	19.369		1.32456	20.1706		0.160173	15.248		0.893678	19.8019
	1.18093	18.12		1.11695	19.9295		1.32707	18.8703		1.30605	19.7637		1.25759	19.2564		1.7918	20.2891			0.993428	18.4775		1.1072	20.3382		1.1238	19.2247		0.889126	19.7683		0.620321	18.0125		1.15225	19.5039
	1.00617	18.2641		1.00443	19.7901		1.12227	18.6283		1.62488	20.3134		1.45073	19.5805		0.813965	19.1403			1.21959	19.5837		1.39095	20.0217		1.45577	18.7139		0.936695	18.9791		0.922012	18.1393		0.278641	15.8945
	1.12398	19.3438		1.00891	19.7908		1.68465	18.0527		1.54223	19.9623		1.33772	19.1881		1.60571	19.5499			1.15212	18.7084		1.22355	19.7591		1.12032	18.8605		0.768107	18.8122		0.578226	16.6457		0.462808	17.3945
	0.883117	18.6875		1.0694	19.8573		1.38204	19.2006		1.31431	19.9594		1.1281	18.3672		1.43802	19.7683			1.18322	18.541		1.32953	19.6865		1.07795	18.7521		1.1984	19.8522		1.04941	17.9887		0.225408	15.454
	1.00637	17.8412		1.19108	19.6005		1.4542	19.3567		1.70079	20.413		0.994466	20.5543		0.671785	18.5134			1.01698	19.0561		1.19172	19.439		1.05357	18.6181		0.404384	17.1812		0.715329	16.685		0.794392	19.5994
	1.40605	18.4947		0.566969	19.6592		0.817654	19.0899		1.36247	20.4204		1.02043	20.284		1.36294	19.9247			1.12308	19.1084		1.44638	19.6083		1.15671	18.8047		0.252792	16.5848		1.11855	18.8983		0.885877	18.526
	1.34593	20.182		1.16808	20.2445		1.72567	18.9416		1.46872	20.419		0.907851	18.4213		1.42279	20.0239			0.854132	19.0204		0.845075	19.8309		1.01852	19.8339		0.990961	19.7427		1.05461	19.6934		0.433828	15.4957
	1.40407	18.7946		1.0734	20.1428		1.38757	18.898		1.17557	20.217		0.908673	18.7011		1.50158	20.3225			0.246812	15.7023		1.85901	19.7761		1.1109	19.2007		0.936441	19.6214		0.820642	17.9817		0.710423	15.599
	0.917624	19.6396		1.35806	20.2352		1.32321	18.1502		1.43445	20.606		0.972771	18.6591		2.04593	20.0388			0.215578	16.4506		0.65865	17.9944		0.770365	17.9291		0.170639	16.3739		1.01251	19.7732		0.868174	20.1468
	1.46735	18.5788		1.16675	20.3823		1.15845	18.1642		1.25034	20.6129		1.1433	18.7566		0.93497	19.4452			1.2698	19.636		1.75332	20.4793		0.894955	18.2803		0.337204	15.8395		0.614289	16.8791		0.861943	20.2399
	1.04489	18.5294		1.01986	20.3895		1.19324	19.4462		0.998711	19.6333		1.27036	19.1293		1.11895	19.3657			1.25971	19.9014		1.46421	20.0008		1.31229	18.8174		0.677065	19.0579		0.230361	16.1051		1.14127	20.0863
	0.821213	17.2446		1.14535	19.9978		1.53175	19.42		0.80911	17.6114		1.73975	19.6702		1.14072	20.1869			1.55144	19.8291		1.37026	20.2447		1.00804	19.3073		0.315672	17.3037		1.10117	17.7434		0.985471	19.5828
	1.72902	18.9556		1.09639	20.0457		1.71658	18.2811		0.93777	18.2219		1.74338	19.3037		1.40826	19.8322			1.17842	19.9351		1.09651	19.9753		0.985015	19.4274		0.987946	19.819		1.02013	18.4841		0.991366	20.3255
	1.48427	18.1839		1.09019	19.9543		1.21515	19.2351		0.821591	19.2215		1.68297	19.3115		1.00426	20.2831			0.927167	19.7832		1.2009	20.0178		1.00157	18.5568		1.11895	20.573		1.38033	18.4281		1.15009	19.8898
	1.16474	20.3103		1.01929	19.9106		1.44774	19.4883		1.19698	20.0244		1.1332	19.0985		1.33768	19.8699			1.12987	18.6936		1.36891	19.4619		0.907055	17.4493		1.21061	20.133		1.01518	18.1652		1.07625	20.2985
	1.13761	18.3123		0.979143	20.2735		1.3952	17.8351		1.2956	19.6759		1.30065	18.9361		1.14057	20.3053			1.01108	17.9884		1.22286	20.7655		1.10577	18.7831		1.18234	20.2338		0.922337	18.1633		0.390292	17.956
	1.4553	20.056		1.30217	20.1572		1.54769	19.0021		1.56941	20.1827		1.4054	18.9026		1.39901	20.1024			1.44938	18.2641		1.23406	20.3317		0.993387	18.7137		1.43131	20.6467		1.04802	19.0623		1.2856	19.4364
	1.02807	19.1175		1.18971	20.3997		1.61261	20.4091		1.41385	19.9691		1.6286	19.0558		1.58417	19.7774			1.25987	18.6826		0.385446	15.8701		0.829757	18.5712		1.2077	20.0753		1.05431	19.5339		1.02914	19.7311
	1.16316	18.9264		1.21514	20.0169		1.30018	18.9831		1.66022	19.7588		1.20161	19.1071		1.20568	19.6076			1.25119	18.2532		0.135632	15.5254		1.4167	19.5052		0.849846	19.9578		1.19173	19.6306		1.02562	19.2942
	1.42892	19.6386		1.24252	20.6394		1.43036	19.0838		1.12983	19.7194		1.37139	18.5034		1.41509	20.0378			1.1597	18.5585		0.371763	16.3589		0.973541	19.2082		0.959196	19.1207		0.487824	16.6264		0.277547	16.2483
	1.23377	20.054		1.16416	20.345		1.49593	19.8105		1.21638	19.6739		1.5179	18.9501		1.3039	19.9198			1.03996	18.7622		1.44613	19.7739		0.573637	18.0022		0.912136	20.4715		0.166537	16.1088		1.17741	19.4322
	1.55627	18.9175		1.21595	20.1773		1.04371	16.903		1.28092	20.0148		1.0801	18.1414		1.21989	20.3886			1.08733	18.3057		1.23235	19.7662		0.807778	18.3423		0.41382	16.5577		0.267985	15.9606		1.3599	19.7523
	1.47509	19.0711		1.07309	19.7112		1.41288	18.4349		1.12794	20.3513		0.941598	18.3664		1.17386	20.0708			0.756693	16.9512		1.22715	19.6636		0.150249	15.046		0.772114	20.0485		0.935723	18.3073		0.877873	19.8552
	1.66795	19.1744		1.1166	20.2545		1.36224	18.1809		1.08678	20.062		1.43097	19.1293		1.74376	19.8928			1.12108	19.0449		1.65882	20.1605		1.18549	18.8979		1.26235	19.6762		0.930197	18.2763		0.709579	19.3314
	1.15657	18.2155		1.12023	19.5749		1.46183	18.6098		1.47074	19.7416		1.35504	18.2042		1.72831	19.8949			1.18644	19.3272		1.50477	20.2673		1.00467	18.5093		1.33867	19.4126		0.18181	15.5235		1.19723	20.2109
	1.02329	18.0047		0.966523	19.964		1.30183	18.3669		1.24955	19.3511		1.34761	19.1349		1.2443	19.9129			1.70883	20.2401		1.78357	19.9114		0.200229	15.1016		1.26296	20.2632		0.257296	15.8592		0.103898	16.1483
	1.23101	18.6673		1.02682	19.9347		1.24857	18.4005		1.20882	19.5494		1.23077	19.0747		1.00844	19.2442			0.406948	17.5286		1.63985	19.7477		1.04916	17.9628		0.605574	16.7261		0.674526	18.0861		1.3632	19.8107
	1.36079	20.4621		1.19248	19.9141		1.53891	19.1094		1.53445	20.4168		1.57773	18.6556		1.20029	19.8046			0.373138	17.6197		1.39031	19.8252		1.09383	18.3513		0.983819	20.0175		0.992464	17.9479		1.19479	20.2595
	1.15371	19.4655		1.28932	20.2384		1.61145	18.285		1.09947	20.0376		1.64845	20.0179		1.21974	19.6513			1.63425	18.7097		1.20809	19.4681		1.17366	18.9715		1.30855	20.24		0.309125	15.7532		1.21091	19.9438
	1.23226	19.4959		0.583058	19.6809		1.3883	18.9494		1.07676	19.876		1.55981	19.4332		1.15026	20.2416			1.1279	19.0087		1.574	19.9016		1.04381	19.4981		1.24782	19.9735		1.34092	19.0425		1.09495	19.7076
	0.980234	18.9822		1.25946	20.3857		1.31499	17.9632		1.38096	19.5484		1.39548	19.6607		1.12664	19.7964			1.08262	18.62		1.2732	19.7575		1.11688	19.2126		1.5675	19.5736		0.863008	19.3432		1.13481	20.345
	1.29387	20.0993		1.25599	20.1875		1.03689	18.4244		1.54529	20.0232		1.48206	19.7588		1.14784	19.9269			1.33653	19.4843		1.11139	19.4712		0.833778	17.079		1.34049	20.0124		0.231758	15.619		0.792379	19.3623
	1.17957	19.5486		0.966699	19.6002		1.63354	19.415		1.0728	19.5437		1.36299	18.6473		1.22697	20.1017			1.45515	19.228		0.953776	19.4841		0.1805	15.3419		0.165124	16.3274		0.1102	15.354		0.93066	18.9723
	1.22347	18.9458		1.40758	20.0393		1.25174	18.4793		1.10596	19.3329		1.23155	19.0597		1.15151	20.2198			1.34763	18.8098		1.31052	20.0158		1.11691	18.3968		1.11898	19.8753		0.370234	16.026		0.617262	19.0895
	1.14402	19.6214		1.07265	19.846		1.41984	18.3826		1.3418	19.8698		1.58364	18.6278		1.22647	19.7542			1.19713	18.9089		1.2085	19.7664		0.862739	17.5836		0.391124	15.9476		0.317177	15.5862		0.903905	19.8954
	1.37955	19.1394		1.03402	19.4092		1.48818	19.5015		1.23271	19.1398		1.31282	18.3319		1.10318	19.7715			1.292	19.0186		1.26785	20.0643		0.200677	15.2567		0.925811	20.0723		0.997065	19.231		0.145117	16.3097
	1.10946	18.6453		0.921076	20.5306		1.53022	18.9428		1.2023	19.2298		1.17563	19.2192		1.40243	20.176			0.20656	16.1646		1.00416	19.8971		1.13834	19.0662		1.23876	20.1387		0.21938	15.668		0.924395	20.3523
	1.34106	18.6587		1.23196	19.3691		1.5458	17.8096		1.65175	19.8689		0.140934	14.3897		0.949558	19.9874			1.00263	19.3187		1.47611	19.7443		1.05119	18.7103		1.36239	20.2693		0.122746	15.2302		0.736641	19.4267
	1.09672	17.7736		1.185	19.1194		1.46847	18.4346		0.653365	17.069		1.19708	18.2647		1.21274	19.8627			1.0157	18.6719		1.23596	20.1591		0.999539	18.4532		0.217285	16.1395		1.05243	18.8546		1.11759	20.0487
	1.0159	17.9163		1.10634	20.1142		1.26343	18.003		1.42516	20.2752		1.41465	18.1366		1.28241	20.1366			1.3201	19.405		1.69511	20.0832		0.153076	14.7131		1.61456	19.6099		1.02629	18.3797		1.04494	20.1382
	1.43706	18.1579		0.858501	19.627		2.05829	18.5225		1.66881	20.1423		1.09914	18.7172		1.11505	20.0306			1.07301	18.3658		1.65316	19.8216		1.22894	18.404		1.08349	19.1712		0.227941	15.8149		1.03074	20.1583
	1.01645	18.8018		1.03977	19.7456		0.509685	18.0442		1.20643	20.4018		1.22305	18.8816		1.43962	20.7951			0.95537	17.6961		1.12216	20.325		1.03149	18.5853		1.19495	19.1879		0.942175	17.582		0.179756	15.6215
	1.18038	19.337		0.997783	19.9916		1.33135	19.4722		1.07893	20.0735		2.0192	18.5362		1.61483	20.5511			0.232362	15.6519		1.20122	20.0249		1.16424	18.8117		0.276324	15.9308		1.06062	17.7796		0.989245	19.9193
	1.08069	19.1563		0.951732	19.8848		1.25339	19.1057		1.03993	20.0645		0.873433	17.9978		1.09828	19.874			1.36262	19.3122		1.11259	20.2241		1.07677	18.2029		0.410434	16.0387		0.684186	18.6814		0.43113	16.4355
	1.00456	19.5082		0.975897	20.1109		1.27757	19.105		1.57527	19.9817		1.31796	19.2483		0.556955	18.3826			2.10641	18.7235		1.16962	19.3896		1.16619	18.9551		0.318347	16.4118		0.410286	18.3893		0.821257	19.9248
	1.20603	17.7528		1.2087	19.9017		1.18577	18.6403		1.42331	20.2805		1.37666	18.8274		1.33885	19.7846			1.15274	18.3786		1.16907	19.3773		0.223835	15.0702		0.660041	16.7065		0.723586	18.0621		1.07361	20.3383
	1.31855	18.1151		1.15627	20.0263		1.29278	21.2451		1.49074	20.1358		1.29904	18.4186		1.14412	19.8447			1.12694	18.4491		1.73502	19.7439		1.14305	19.9242		0.377851	15.9646		0.963104	18.8184		1.09261	20.8799
	0.952117	18.9235		1.03484	19.8373		1.62058	18.1727		1.48408	20.1378		1.32783	19.1596		0.883265	19.2401			1.17275	19.7864		1.76773	19.6043		0.875361	18.4569		1.12448	19.7348		1.2267	19.105		0.649402	18.7691
	1.13768	19.2632		0.978533	19.821		1.5869	18.6836		1.34037	19.9234		1.40671	19.1862		1.13464	20.484			1.43531	19.2272		1.50802	19.6465		0.888868	18.4886		0.941339	20.058		0.224069	15.3876		1.11859	19.8795
	1.20436	18.877		0.992535	19.6912		1.08747	19.0494		1.13492	19.5949		1.37495	18.6137		1.25081	20.7557			1.28739	18.9031		1.2506	20.1161		1.09853	19.9384		1.07647	20.2589		0.127014	15.3058		1.09822	20.2708
	1.23709	18.5408		0.153976	16.0724		1.42898	19.6843		1.63852	20.0212		0.705233	16.3617		0.300539	15.9387			1.1036	18.0711		0.870116	19.3911		0.987076	18.3118		0.615996	17.3617		1.07471	18.759		1.19326	19.4649
	1.20287	18.5082		0.140212	15.931		1.18107	18.0187		1.39956	19.9464		1.13064	18.3957		1.25869	20.0141			1.16878	18.863		0.269595	16.6632		1.03566	18.4225		0.983299	19.9402		1.21468	20.347		0.998495	20.2459
	1.16544	18.482		1.07235	19.8032		0.954558	18.281		1.12633	19.5614		1.19144	19.536		1.48178	20.5737			1.16832	18.4421		1.37216	20.4022		0.990491	18.8859		1.27235	20.12		0.8703	17.9468		1.07054	20.0613
	1.00911	19.3853		1.13246	20.5726		0.658262	18.3553		0.922619	20.1167		1.07598	18.478		1.79967	19.5316			0.861048	16.9771		1.10624	20.5431		0.404568	16.1953		0.999975	20.049		0.316411	15.5635		0.982798	20.2581
	1.1531	18.5487		0.949814	20.0406		1.54552	18.7941		1.38699	20.1385		0.949554	17.737		1.18258	19.7325			1.1495	18.2767		0.926589	19.359		1.0724	19.3823		1.177	20.0684		0.0907105	15.1141		0.874175	20.4001
	1.09544	18.3169		1.25458	19.7427		1.36311	18.4235		1.33364	20.5645		0.435172	18.3553		1.35191	19.3969			1.22249	18.5198		1.37107	19.1563		0.503437	18.0314		1.20938	20.2148		1.11511	18.7194		0.986216	20.3043
	1.32551	17.951		0.195498	16.9365		1.3063	17.8332		1.22108	19.8343		0.473314	17.9804		1.02304	19.4033			1.24479	18.392		0.317695	16.3019		1.34293	18.2402		0.891249	19.7064		0.567778	17.4506		0.698724	19.5538
	1.24317	18.172		1.12068	19.7166		1.1648	18.3091		1.19179	19.5933		1.35478	19.1632		1.41202	20.1497			1.46926	18.6467		1.1102	20.3047		0.884961	18.3853		0.172395	15.8043		0.105426	15.3781		0.160454	17.7178
	1.39627	19.0175		1.13295	20.7266		1.06233	18.6123		1.69466	19.4616		1.61982	19.859		1.19799	19.7601			1.55748	18.55		0.898782	19.7954		0.216057	15.4261		0.170112	16.2183		0.283545	15.673		0.226637	17.1781
	1.18801	19.0433		1.2511	20.036		1.20302	17.9177		1.36038	19.8481		1.4396	19.7207		1.47611	19.622			1.4544	18.7704		0.68751	17.8418		0.161324	15.3796		1.30718	19.3828		0.595101	16.5797		0.564728	18.7356
	0.88265	18.4007		0.336587	16.2613		1.30144	18.2312		0.421572	20.0111		1.34372	19.0174		1.74435	20.4982			0.784354	18.1056		1.41539	19.4568		0.93141	18.6208		1.2683	20.263		0.312049	15.8318		1.15232	19.3893
	1.69972	19.2537		1.05691	20.3311		0.75494	19.0235		1.0862	20.2239		1.40745	19.4852		0.862919	20.3106			1.11096	18.8845		1.1821	19.9239		0.999052	18.6242		1.04184	20.1367		0.234278	15.667		0.91982	19.536
	1.14121	18.7805		1.03309	20.1788		0.223468	15.996		0.797278	19.9063		1.42682	18.4902		1.20953	19.9807			0.719254	17.0341		1.35873	19.7796		0.539038	16.7572		1.02198	20.0661		0.334793	15.7521		1.19668	19.8119
	1.09459	18.5579		1.20021	20.1458		2.30167	18.527		1.12675	20.0584		1.3257	18.3851		1.20264	19.9148			1.05647	19.0938		1.00808	20.0178		0.845252	18.0822		0.623332	18.565		0.678047	17.2205		0.869137	19.7475
	1.12102	18.6455		1.15417	20.1058		1.22809	18.0811		1.33117	19.2721		1.35103	18.9609		1.29483	19.918			1.28476	17.9986		1.20838	19.8492		0.920965	18.7407		1.31637	19.3113		0.17354	15.6389		0.428652	17.0163
	1.3126	18.5364		1.07756	20.1844		1.49223	18.2633		1.45918	19.5267		1.88588	19.1323		1.15791	20.0243			1.3639	18.3055		1.15449	19.9031		0.833682	18.4185		0.483536	16.4935		0.198072	15.8396		0.410668	16.3508
	1.34728	18.4808		1.13079	20.0127		1.13109	18.9793		1.47952	19.6646		1.29612	20.1913		1.33164	20.261			1.04099	18.3897		1.6492	19.768		1.073	18.9397		0.674459	19.0836		0.921791	17.5917		0.765794	19.8606
	0.139942	15.0822		1.13501	20.3584		0.949123	19.0374		1.60851	19.7937		1.30109	19.8496		1.4548	19.6168			1.1428	17.4696		0.156014	15.9851		0.980241	18.884		0.138696	16.2765		0.878191	19.3659		0.227958	16.16
	1.07549	18.5096		1.17311	20.6254		0.907097	16.9812		1.67561	20.3034		1.32414	19.6689		1.41881	19.3094			1.22804	18.376		1.18052	19.6621		1.09722	19.5964		0.173285	15.9887		0.937645	19.1703		0.904453	19.553
	1.13596	18.3796		1.06782	20.29		1.2883	18.3399		1.40567	19.4205		1.44682	18.2651		1.29906	19.8266			1.13293	19.1785		0.835035	19.3615		0.956634	18.1934		0.236926	15.4877		1.06025	18.9843		1.03446	19.429
	1.23831	18.2754		1.18807	19.9918		0.233792	15.9965		1.46388	19.7638		1.57055	18.4746		1.27791	19.106			1.26556	17.9053		1.17872	20.3405		0.169291	15.3377		0.27622	15.543		0.981024	18.2862		1.15311	20.4702
	0.921312	18.1296		1.22777	19.8858		0.342934	16.3484		0.861817	19.4748		1.32978	19.102		1.43439	19.9814			1.51057	17.8962		1.26726	19.6669		1.03162	17.6181		0.135601	15.3983		0.828886	17.786		1.21486	20.3693
	1.05361	18.6099		1.11258	20.1302		0.692719	19.7139		1.04552	19.6379		1.23371	18.8487		1.58477	19.7543			1.3748	18.9676		1.04839	19.8023		1.68275	18.3801		0.149514	15.6445		0.899614	19.2639		0.375397	17.7341
	1.56573	18.1077		0.941019	19.9441		1.7225	18.0551		1.23068	19.7132		1.32209	19.2302		0.834419	19.6486			1.44597	19.3225		1.27627	20.4474		1.46866	18.4125		1.34701	19.6657		1.05904	18.7463		0.918017	20.3332
	1.14712	19.8948		1.63278	20.1992		1.17127	18.8017		0.976319	19.5209		1.20321	18.4372		1.10845	19.517			1.35147	18.1857		0.741576	18.6823		0.363462	15.5638		0.552634	18.5982		1.10937	19.7986		0.968494	19.7454
	1.15894	19.029		1.04839	20.3095		1.30476	19.1008		1.58198	20.0348		1.07166	19.7035		1.17665	20.3995			1.26243	18.6575		0.358498	16.0839		0.101678	14.9093		0.458134	17.1914		1.15188	19.8038		0.966026	20.2182
	1.06525	18.6487		1.17415	20.4351		1.31745	18.5866		1.24397	19.8174		1.00307	18.8607		1.18963	20.2748			0.18084	14.7933		0.972928	19.5007		0.787052	17.9362		0.18941	16.1606		0.97522	18.3951		0.594059	18.1469
	0.965415	18.6564		1.41762	19.947		1.37303	19.0828		0.820817	19.5877		0.993415	19.0684		0.939327	19.8662			1.17124	18.7033		0.933444	19.3713		0.90475	18.2501		0.164642	15.9109		0.783649	18.0365		0.782171	20.0091
	1.06701	19.7553		1.18462	20.4048		1.123	18.3258		1.32403	19.5807		1.13862	18.5138		0.986873	19.4931			1.11894	18.7966		1.32051	19.5528		0.990285	18.1229		0.879385	19.0439		0.916553	18.1888		0.129873	15.9269
	1.40856	17.9999		1.05838	19.6639		1.01453	18.646		1.27686	19.7057		0.210598	15.7726		1.16348	20.0311			1.27199	18.7286		1.5008	19.4247		0.96074	18.6687		0.973962	19.2791		0.875733	18.2725		0.405938	16.8541
	1.14749	18.1042		0.96562	19.2162		1.33784	19.8284		1.22123	19.5355		1.09987	20.7246		1.19242	19.2349			1.59263	18.4518		0.17921	15.4611		1.05864	18.2603		0.140025	16.6873		0.360186	16.0645		0.735915	19.1212
	1.13341	19.0275		1.27329	20.0264		1.09055	19.7799		1.30562	19.7966		1.26412	19.1662		1.37505	19.7917			0.391814	15.8408		1.0566	20.28		0.694892	17.4569		0.0896068	16.7213		0.843987	20.1034		1.04908	19.8696
	1.07705	19.0149		1.35353	19.647		1.69276	20.1314		1.21791	19.678		1.38862	19.2901		1.61507	19.8852			1.7302	19.6237		1.56739	19.3063		0.936791	18.4553		0.11293	16.4234		0.905512	18.4819		0.117863	15.6486
	1.08077	18.3656		1.15657	19.358		1.32004	19.674		1.54051	19.9121		1.42775	19.6614		1.23727	20.2649			1.18247	18.53		1.53366	19.4844		1.21167	18.941		0.878883	19.5588		0.383211	16.8948		1.13695	20.4622
	1.30879	18.4429		1.13812	19.247		1.39339	19.0377		0.286027	16.2631		1.22683	20.2175		1.19036	20.016			1.4651	18.5875		0.441798	16.6298		1.28904	19.0324		1.07126	19.651		1.05237	19.9428		1.20349	20.338
	1.38322	18.8022		1.07653	19.2021		1.66512	19.0441		1.03922	19.7522		1.13085	18.6246		1.07743	19.8672			1.50455	18.6007		1.15962	20.4103		1.11622	17.8583		0.30488	16.1617		0.990478	19.8336		0.501857	18.1403
	1.06318	18.3216		1.15736	19.7751		1.47825	18.3119		1.34113	19.9353		1.15695	18.1681		1.63283	20.3715			1.42509	18.2829		1.35682	20.0524		1.35155	18.3488		0.632954	19.5849		0.694012	16.0011		1.01136	19.9104
	1.60806	18.4083		0.987763	19.8669		0.910102	16.4583		1.78949	19.9277		1.27518	18.6787		0.821027	19.6994			1.35435	19.5239		1.11812	19.6954		1.33694	19.4249		1.67785	19.4851		1.01648	19.7162		1.04124	19.9728
	1.26688	18.527		1.56793	19.6056		1.17535	18.4646		1.67221	19.6557		0.975305	17.2362		0.990045	19.4936			1.63153	19.0384		0.171943	16.3549		0.949009	17.8223		1.53861	19.5771		0.776618	18.4796		1.09207	18.9461
	1.16822	18.1209		1.07244	19.8811		1.3374	18.3687		0.908249	19.1042		0.954225	17.0223		1.34322	19.8546			1.13469	18.9039		0.314961	15.9286		1.25629	18.4372		1.33863	19.9067		1.11042	19.4485		1.23032	19.962
	1.2173	17.5517		1.27321	19.5469		1.60774	19.2751		1.27663	19.4961		1.36814	19.9687		1.61177	19.2785			1.3483	19.6827		1.07195	19.7683		1.0607	19.4218		1.03946	18.9493		0.9299	19.1097		1.08385	19.7667
	1.2895	18.7967		1.12895	20.024		1.60095	18.7884		1.35496	19.6079		1.32119	19.9322		1.27388	19.9233			1.57833	19.0812		0.200499	15.7827		1.08347	18.5979		1.45955	20.1896		0.9909	19.182		0.969349	19.7526
	0.121161	14.9089		0.969098	20.0211		1.27397	18.6898		1.3076	19.8745		1.20409	18.2261		1.14693	19.9647			1.0452	17.4476		1.52011	19.9926		0.962249	18.955		1.57971	20.1399		0.848206	19.3291		0.968232	19.6739
	0.149556	14.8576		1.2123	20.1788		0.977802	19.5351		1.06334	19.8888		1.33562	18.5536		0.876599	19.6506			1.01488	18.0081		1.1465	19.0628		0.391969	15.165		1.34832	20.2551		0.217671	15.5069		1.33914	19.3592
	1.15692	17.7989		1.01393	19.6553		0.913219	18.241		1.27626	19.727		1.16884	17.8748		1.04262	19.7896			1.40094	18.2832		0.104003	15.8607		1.06024	18.8089		1.17296	19.7063		0.26669	15.6658		0.68566	19.13
	1.27812	17.9258		0.955703	19.4984		1.31486	19.0526		0.774811	18.6705		0.500078	18.4953		1.19599	19.6697			0.289232	17.0851		1.34706	19.9029		1.04695	19.1385		1.05733	20.0168		1.11217	19.2924		0.382342	16.2565
	1.10139	18.1029		0.920552	20.0633		1.48572	19.6159		1.52994	19.8285		1.18043	19.3232		1.28695	19.8552			1.02852	19.0751		1.38122	20.0495		0.899336	18.2339		1.63411	20.0816		0.869913	19.1169		1.13101	19.6616
	0.897978	19.0694		1.02883	20.0575		1.53779	19.0903		1.01318	19.4289		1.30214	19.3176		1.17904	19.2071			1.23004	18.7773		1.39143	20.0739		0.949561	18.2702		0.555187	18.1029		0.910781	18.5267		1.10568	19.9373
	1.02845	18.5384		1.11931	20.0597		1.29056	20.2438		0.323217	15.6333		0.939441	17.462		1.31627	19.7453			1.43007	19.5215		1.12478	19.8939		0.188906	15.3856		0.166768	16.7221		0.201009	15.3643		0.593664	16.8954
	1.23804	18.4355		0.963773	19.5705		1.00294	18.1384		1.64261	18.9262		0.826907	17.8236		1.52423	19.8532			1.54969	19.5521		0.43176	16.1892		0.35338	15.5107		0.843381	19.1454		1.10643	18.3985		0.765865	20.9359
	1.16647	18.6734		1.31525	20.2117		1.32664	19.8942		0.254938	15.8764		2.0204	19.52		1.4048	19.6997			0.265958	15.0681		1.45915	19.826		1.04439	18.2663		1.16387	20.3553		0.793946	18.0147		1.16964	19.4559
	1.13221	19.4374		1.17461	20.0277		1.33584	18.8992		0.259268	15.9313		1.42611	19.4903		0.798706	19.1956			0.464213	15.7968		0.0747731	14.8267		0.985585	18.8502		0.708414	17.2758		0.957081	18.8884		0.933753	19.3298
	0.993493	18.9037		1.11798	19.9032		1.23279	18.9722		1.62884	19.3941		1.29202	18.7634		1.39015	19.905			1.15062	19.5452		1.2472	20.0272		1.01035	18.7483		1.12644	20.0413		0.990764	18.8942		0.910285	19.4078
	0.246366	15.4943		1.03248	18.8961		1.28677	19.1689		1.66262	20.3107		1.53918	18.1704		0.545704	16.8405			1.29429	18.2935		1.55096	20.1865		1.08186	19.1689		1.08466	20.4869		1.00432	18.4575		0.897333	20.0753
	1.32745	18.5298		1.11222	19.8396		1.5037	19.5618		1.68692	19.7395		0.959568	19.0271		1.0469	19.0685			1.38853	19.956		0.99178	19.6717		1.03122	18.5568		0.894177	20.3116		0.750295	17.8735		0.857135	20.0239
	1.20497	18.1136		0.969745	19.1724		1.3491	19.4549		0.518452	15.1029		0.521886	18.2245		1.52658	19.7328			1.29119	19.3836		1.03407	20.0767		0.964793	17.9061		0.311854	16.4835		0.984192	18.6047		0.396857	16.4152
	1.09905	18.2519		0.750047	19.732		1.62808	19.204		1.36224	19.5906		1.08666	17.604		0.747617	19.9376			1.28651	18.4302		1.38549	20.1503		0.888921	18.5365		0.656745	19.2218		0.940979	19.1778		0.568061	17.7121
	1.09192	18.4484		0.920396	20.0846		1.21973	19.8064		1.49036	19.7759		1.24797	18.888		1.20471	19.7598			1.19936	18.6157		1.45569	20.3604		0.538115	17.5596		1.40987	19.8639		0.145979	15.7879		0.144539	15.6201
	0.867278	18.3729		1.12012	20.3509		2.01978	18.975		1.46351	20.2611		1.47638	19.0206		0.776627	19.5613			1.32133	19.0667		1.61824	20.267		0.896781	18.8263		1.25645	19.8656		0.163654	15.2196		1.13469	19.9129
	1.37538	20.1138		1.10442	20.795		0.699371	19.3861		1.30538	20.195		1.45376	19.4136		1.03789	19.6721			1.85336	18.6865		1.26967	20.2722		1.17813	18.2639		1.02568	20.2534		1.01809	18.2792		1.15555	19.7138
	0.927689	18.849		1.11698	20.286		0.712145	19.2046		0.429523	16.6509		1.44107	18.7932		0.434173	16.0227			1.03971	17.8092		0.879861	19.0597		1.37072	18.8982		1.11186	20.3843		0.147395	15.3803		1.08892	20.0232
	0.954936	19.1109		1.33488	19.611		1.32052	19.0388		1.39211	20.1097		1.2683	18.8197		0.19728	15.4003			0.980509	20.414		1.46068	19.9099		1.16853	19.1094		1.33466	20.4141		1.22204	18.5551		0.271988	17.1665
	1.38241	19.4948		1.15584	19.6442		1.23568	19.0832		1.17249	19.5797		1.15106	18.9144		1.00548	19.1957			1.46815	18.7299		1.35571	19.9731		1.0444	18.5235		1.21497	20.4559		0.213579	15.5305		0.735835	19.1942
	1.17468	18.2309		0.983019	19.3014		1.33338	19.7306		1.2989	19.6272		0.966232	18.6991		1.50815	20.1339			1.13494	19.4083		0.384066	15.5661		0.893685	18.9018		1.11808	19.9047		0.961576	19.1907		0.902665	20.0683
	1.22881	19.1734		1.2	20.3372		1.76619	18.9967		0.161456	15.5604		0.962244	19.2026		1.35287	20.0338			1.1672	18.3926		1.22274	19.7557		1.29607	18.7712		0.726991	17.8955		0.984038	17.8567		1.05918	19.6924
	1.45486	18.7838		0.235891	15.1169		1.42508	19.6703		1.0311	19.418		0.949979	19.7268		1.15628	19.5797			1.23762	19.0585		1.59701	20.0103		0.930849	17.4562		1.14522	20.1014		0.839197	18.405		0.165179	16.6371
	1.19132	18.4987		0.850293	20.0781		1.34688	18.9251		1.56226	19.9455		1.47172	18.8147		1.01953	19.0626			1.21393	18.5969		1.0883	19.6063		1.32811	19.907		1.27731	19.7773		0.87784	18.6278		0.531212	18.9364
	1.0787	18.8967		1.09006	20.4854		1.46438	19.1012		1.19755	19.8762		1.2967	19.1555		1.31853	19.5384			0.961844	18.353		1.55232	19.7098		0.803001	17.4179		1.13576	19.7561		0.859521	18.1497		0.195921	15.7553
	1.40277	19.0674		0.98885	19.7387		1.26765	19.497		1.22991	19.4638		1.38153	18.2582		0.967437	19.8668			1.45412	19.8775		1.29025	20.1013		1.31869	19.0931		1.27526	20.5791		0.206168	15.4823		0.625704	18.6477
	1.39874	19.784		0.958842	19.4831		1.45703	19.2771		0.574577	16.7164		1.33983	19.0962		1.1226	19.953			0.290195	16.2754		1.33518	20.3712		0.987246	18.3781		1.32687	20.6032		0.801088	17.8373		1.23599	19.7716
	1.19166	19.3714		1.24526	19.0575		1.35816	18.7643		1.36087	20.1681		1.31908	19.2672		1.08216	18.982			1.16951	18.8903		1.36501	20.5371		0.36535	15.8538		0.937362	19.785		0.960664	18.0773		0.724715	18.6722
	1.16251	19.3		1.14356	19.2196		1.30946	18.568		1.57136	20.6308		1.39309	18.1752		1.17574	19.5941			1.42456	20.1318		1.17556	20.1738		1.03011	19.8173		0.988973	19.869		0.241291	15.9239		0.750562	19.8061
	1.16516	18.2529		1.17908	19.9093		1.23456	19.0572		1.25275	19.8081		1.32271	17.7441		1.23097	19.3751			1.44393	19.8473		1.06235	19.9994		1.20018	19.0129		1.03196	20.1918		0.87819	18.0753		1.00774	19.8795
	1.19184	18.3911		1.13143	20.4209		1.20341	18.7132		1.47229	19.9519		1.41517	18.2676		1.30349	20.0055			1.52131	19.4762		1.36348	20.2459		1.19306	18.8788		0.930305	20.3636		0.199076	16.0115		1.1139	20.4844
	0.241596	15.819		1.15081	19.8564		1.34079	18.9441		1.37897	20.0086		1.33096	18.1668		1.49022	20.1227			1.29643	18.42		1.3473	20.1466		0.887242	17.8543		1.29756	19.9893		0.245316	15.5958		0.194981	16.0747
	0.389222	17.5011		1.20565	20.0221		0.324858	14.3537		1.56023	20.6606		0.954146	18.513		1.00023	19.7605			1.26751	19.8193		1.30439	19.328		1.46184	19.1738		1.10228	20.5019		0.24087	15.9335		0.178943	17.1441
	1.26319	18.1838		1.22763	19.8865		0.447632	15.493		1.31457	20.0143		0.688708	18.7131		0.744527	16.8602			1.88488	19.2748		1.35163	20.1474		1.11312	19.7934		0.798874	19.9893		0.444791	16.5021		1.09483	19.3306
	1.40501	18.6483		0.88186	19.8161		1.49308	18.6378		1.22474	20.2105		1.47246	19.4587		1.23315	19.2959			1.25286	19.7679		1.22501	20.0011		1.16147	19.2927		0.763936	19.6607		0.459605	16.0693		0.740121	18.7189
	1.2992	18.0568		1.24796	20.4998		1.39427	19.8779		1.14468	19.9316		1.12036	18.7859		1.31151	19.7877			2.08671	18.8754		1.1539	20.1931		1.22205	20.1083		1.03712	19.7851		1.01982	18.3656		0.853612	19.7502
	1.19746	18.8878		1.27284	20.0386		1.26451	18.7433		1.13334	19.8053		1.16207	18.6378		1.10723	19.4588			1.63383	19.0258		1.74513	20.2848		1.32472	19.2676		0.842971	19.5963		0.900107	17.9393		0.822706	19.4863
	1.09002	18.4381		1.17874	19.1441		1.10708	18.6231		1.17675	20.5359		1.16057	18.831		1.07444	19.4084			1.45992	18.6435		1.36472	19.9255		1.09541	18.6171		0.308128	16.6106		0.443641	16.8427		0.430662	15.4006
	1.0266	18.7225		1.19745	20.568		1.20408	19.0491		1.37658	20.6761		0.993193	18.8422		1.27031	20.1441			1.30031	19.1577		1.23909	20.2125		1.39144	19.3549		1.16075	20.5701		0.705087	17.0808		0.867182	19.7782
	1.17704	18.8684		1.30194	20.3032		1.11449	19.0072		1.30822	19.0072		1.26196	19.185		0.964843	19.9012			1.28905	18.1016		1.22941	19.9102		1.12467	19.3944		1.16813	20.1405		1.00346	17.9094		0.337714	17.6287
	0.962695	18.8921		1.14962	19.7905		1.07192	18.9699		1.7495	19.3651		1.12939	19.0051		0.892093	19.6155			0.842383	17.1702		1.44916	20.4457		0.900519	19.3925		1.18583	20.0528		0.749227	17.4348		0.219754	15.9911
	1.42807	19.1482		1.06628	20.0536		0.921327	19.9555		2.07604	19.3141		1.05672	19.4105		0.881388	16.8118			1.40698	18.7401		0.989731	19.6126		1.1105	18.8828		1.45603	19.6843		0.957374	18.3236		0.238731	16.3364
	1.29006	19.0569		1.05451	20.1607		1.04642	19.6254		1.43741	19.4164		1.31223	18.9976		1.12574	19.5539			1.49182	18.9817		1.06697	19.8522		1.03942	18.7574		0.503842	17.344		0.818396	17.9805		0.130671	15.6452
	1.24048	19.0167		1.1254	20.1228		1.17088	19.153		0.535153	16.0265		1.43437	18.6024		1.70812	19.2375			1.47041	19.5363		0.784051	17.8275		1.27772	19.2995		1.06952	20.306		1.06327	18.8939		0.31188	15.6936
	1.14865	19.6648		1.35318	20.4981		1.34765	19.867		1.3588	19.4137		1.06298	19.6454		2.04503	19.3546			1.59415	19.483		1.48781	19.955		0.163007	15.0086		0.259428	17.027		0.722899	18.1952		0.690199	18.9956
	1.09685	18.7934		1.35867	20.3626		0.961958	18.5648		1.22113	19.2811		1.23481	18.2014		1.19602	19.7877			1.1641	17.5863		1.03811	19.8805		0.938525	18.3054		1.24162	20.1347		0.825386	17.416		0.710328	19.9356
	1.19829	18.8376		1.25844	20.1419		1.06087	18.1619		1.19022	20.0522		1.05779	18.0025		0.918035	20.0996			1.46122	18.3992		1.3725	20.318		1.28401	18.1005		1.21924	20.4621		0.823773	18.2974		0.992081	20.1724
	0.911137	17.8811		1.26746	19.6389		1.68556	19.6056		1.41109	19.7941		1.2449	18.5004		1.12505	20.0787			1.15995	17.5633		1.01869	15.481		0.533499	16.0904		0.115356	16.3318		1.04462	17.8615		1.08187	19.7041
	0.995164	17.849		1.10118	20.3346		1.03958	18.2766		1.17271	20.2379		1.14195	18.6237		1.27636	19.7651			1.51355	18.8234		0.951765	19.698		1.15114	20.0582		0.223679	16.9207		1.10022	19.4576		0.107022	15.5088
	1.34478	18.3097		1.26617	19.9653		0.63771	19.6973		1.28315	20.0448		1.01164	19.2651		1.31607	19.7091			1.56589	18.7324		1.27056	19.4831		1.38518	18.5314		1.05643	19.8634		0.947131	19.7919		0.649871	17.9019
	1.04236	18.582		1.16775	20.2256		1.2122	19.0591		1.53056	19.7289		1.12482	18.2747		1.10178	19.4665			1.43371	18.2941		1.19861	20.3425		1.1067	19.0431		0.190952	16.8226		0.920538	18.1198		0.182206	15.9951
	0.833957	17.2807		1.15075	20.3837		1.13054	18.5312		1.54314	20.376		1.0828	18.5564		0.590671	18.7758			1.40409	18.6617		1.31649	20.125		0.754072	17.8436		0.809741	19.9336		0.926067	18.7021		0.251768	16.3309
	1.235	18.0961		1.06352	20.6528		1.28535	20.2354		0.76088	19.2889		1.27543	19.7908		1.09337	20.0344			0.82985	18.8288		1.28834	19.7127		0.820917	18.0838		1.35309	19.8859		0.34003	15.9378		1.07659	20.3499
	1.16549	18.4183		0.96303	20.2866		1.57695	18.7205		1.42681	19.813		1.13394	19.569		0.787758	19.0518			0.192633	15.0797		1.18058	19.9277		1.00541	18.9943		0.873317	19.7664		0.912313	18.4216		1.10344	20.434
	1.36243	18.1289		1.14662	19.4031		0.897775	18.908		1.89922	20.1309		1.41874	18.2474		0.875031	18.9663			1.46979	19.5538		1.02134	20.1515		0.755399	18.7126		0.931729	20.1141		0.696153	17.781		1.42654	20.0466
	1.18335	18.2696		1.10784	19.6905		1.31597	19.1627		1.08537	19.2052		1.13735	18.2093		1.17694	19.9004			1.69678	18.3531		1.10216	20.3931		1.0083	18.3924		0.28467	16.1118		0.429713	16.0505		1.04655	20.1424
	1.17565	20.2696		1.58294	20.0101		1.23223	18.8653		1.11069	19.1592		1.18631	19.0201		0.937603	17.6531			0.279658	15.73		1.4455	20.1584		0.704468	17.958		0.892972	19.6698		0.680354	17.7598		1.19706	20.0473
	1.37139	18.9266		1.13243	20.5889		1.47202	17.7477		1.11821	19.7831		1.50355	18.2496		0.95671	17.8514			1.13893	17.9658		1.46605	19.7283		1.32084	18.5516		0.739521	18.7054		0.949465	18.6509		1.14348	20.2398
	1.2815	20.1032		1.16028	19.5089		1.0284	18.3357		1.09831	19.6168		1.26153	18.0276		0.84424	19.1643			1.30237	18.3175		0.95894	20.3686		1.35845	17.6481		0.947779	19.5742		0.565384	17.7923		1.09561	20.101
	1.12202	19.2736		0.864042	19.864		1.37742	18.6235		1.37856	19.9513		1.39366	18.5581		1.39453	19.904			1.46078	17.8305		1.57049	19.8436		1.16152	18.5343		1.00372	19.3081		0.296276	16.1709		0.724061	17.9016
	1.13474	19.3023		1.29773	20.6665		1.40098	19.2439		1.60423	20.0428		1.11355	18.3888		1.05813	19.4899			1.6095	19.6742		1.71303	20.1197		0.0895101	15.798		0.969982	19.8354		0.947859	18.3573		1.22159	19.487
	1.17776	18.8431		1.18834	20.0384		1.39602	18.8674		1.22965	20.6736		0.164488	15.2115		1.60429	19.9662			0.267104	15.7688		1.34336	19.7492		1.00403	18.9477		1.1696	20.155		0.846557	18.7625		1.23096	20.0192
	1.16544	19.0219		1.23926	19.9207		1.90181	19.3673		1.14847	19.9342		1.13503	19.5065		1.41392	20.7585			0.249872	15.885		1.3584	19.9467		1.17419	19.3496		1.42312	19.6603		0.371339	16.6327		1.09395	20.2177
	1.45171	19.1353		0.851857	19.9924		0.487204	16.9632		1.06846	19.6609		0.781857	17.3771		0.358043	16.7761			1.24684	17.3295		1.46063	19.9365		1.03538	20.2031		1.29899	19.9346		0.856644	19.0815		1.14974	20.2879
	1.60467	19.7566		1.2481	20.4424		1.20486	18.3407		1.22895	20.3387		0.993395	17.4041		1.30844	20.5795			1.32256	19.0807		1.14868	19.965		1.06563	17.3324		0.245806	16.6826		1.00632	19.7847		1.0585	20.4138
	1.14595	18.7055		1.06075	20.1655		1.37192	19.935		1.54059	20.1039		1.26823	18.0808		1.21842	20.0233			1.5191	19.1006		1.45809	20.0397		0.969176	18.8831		0.871247	19.5692		0.972041	19.9975		0.989851	20.408
	1.14541	18.6068		1.1384	20.0698		1.51224	18.7111		1.44844	19.1438		1.36796	18.1404		1.10067	19.8579			1.38492	18.9436		1.30816	20.2639		1.0665	18.331		0.859661	20.1315		0.958338	18.5378		1.18875	20.6111
	0.97229	19.3199		1.11875	20.0569		1.44315	19.0182		1.34356	19.27		1.37055	20.0932		1.46316	19.8875			1.3367	19.6425		1.27002	20.1103		1.08232	18.3652		1.33122	19.6576		0.334002	15.8797		0.216259	15.9923
	1.66601	18.9006		0.896844	18.9111		1.29856	19.2628		1.62853	19.3271		1.18435	18.2314		1.28817	20.0329			1.51507	19.1843		1.54142	19.5856		1.29499	18.6991		1.00532	20.1125		1.05028	19.6352		0.244131	15.9839
	1.03975	17.7051		1.17082	20.0413		1.74218	18.8245		1.26084	19.9699		1.20958	18.76		1.29874	20.8161			1.0049	18.7563		1.37119	19.5194		0.29936	15.4842		1.67188	19.6242		0.23336	16.5386		1.10488	19.6755
	1.25523	17.7004		0.305158	17.3673		1.29815	18.5116		1.04638	19.4091		1.10615	18.549		1.23624	20.1898			0.611171	16.7003		1.18077	20.1084		1.22007	19.7629		1.22748	20.6747		0.95203	19.2935		0.798003	19.8688
	1.05873	17.8983		1.09061	19.9258		1.21925	19.1841		1.502	20.4183		0.795609	18.7999		1.33554	20.0352			0.475382	16.0334		0.335396	16.3314		1.20651	17.9846		1.00122	19.9837		0.225446	16.4061		1.81467	19.9855
	0.97916	18.187		1.14508	20.55		1.18528	18.9645		0.922342	19.5981		0.832257	18.9578		0.9224	19.6083			1.01626	18.831		1.22605	19.8441		0.899933	18.0032		1.01969	19.4473		1.24047	19.6963		0.636907	17.7205
	0.932352	18.72		1.42062	20.2197		1.29378	19.6216		1.26205	19.5711		1.21033	17.8129		1.49569	19.7502			0.318908	15.1348		1.0563	19.505		0.900171	18.4727		0.414313	17.2005		0.917392	18.6983		1.12086	20.8525
	1.00264	19.7109		1.0936	19.7799		1.0422	18.1994		1.25498	19.5963		0.657976	15.5244		1.1154	20.0146			1.14126	17.9131		1.44155	20.3117		0.318001	15.5352		1.10486	18.8553		0.988938	18.4982		0.172479	15.7388
	1.0803	18.758		1.18296	20.1491		1.13285	19.1622		1.24748	19.3653		1.21374	19.2373		1.47478	20.3597			0.13797	14.8958		0.493016	17.4251		0.606636	16.5067		1.36789	18.8816		0.982559	18.8087		0.364172	16.118
	0.907295	18.7434		1.23753	20.1697		1.25672	18.9542		1.40937	19.3169		1.27526	18.6762		0.733466	20.005			0.119433	15.0933		1.29501	20.3205		0.407557	15.4558		2.08017	19.4059		0.241924	15.8732		0.512213	16.7465
	1.34971	18.0535		0.878861	19.9212		1.37456	18.7519		1.33666	20.1209		1.15681	18.6664		0.641621	19.1837			0.874578	17.1998		1.22907	19.9051		0.972711	18.8996		0.954945	19.7339		0.96011	18.8562		0.235629	16.7444
	1.10985	18.6969		0.962412	20.0029		1.38739	18.6473		0.893369	19.9164		1.37524	18.886		1.49743	19.5349			1.41871	18.8563		1.25041	20.1321		1.12283	18.6185		1.03389	20.1396		0.927557	18.3334		0.680738	17.5571
	1.36688	18.8444		1.10842	19.4279		1.47724	18.7898		1.56885	20.1573		1.29306	19.5897		1.31657	19.6174			0.401955	16.4656		1.19908	20.0857		0.798325	18.3278		1.04862	19.7619		1.13161	18.5549		1.03507	19.8728
	1.12809	18.2916		1.20127	19.816		1.25337	18.923		1.03242	19.4739		1.5171	19.0445		0.81806	19.1922			0.392272	16.7563		0.105145	15.5475		0.843882	18.596		0.868284	19.995		0.748106	17.8347		1.32415	19.7481
	1.16483	18.5627		1.18168	19.6811		0.986825	19.1158		1.29764	20.028		1.27286	18.892		1.24501	20.3217			0.191358	16.1794		0.899274	16.2313		1.12359	19.1666		1.22347	19.7936		0.700033	18.4005		1.53542	20.0764
	1.09076	19.3521		0.670434	15.642		0.926692	17.9434		0.946751	15.6139		1.27856	18.2545		0.851111	19.8309			1.2292	18.7681		1.14377	20.0542		0.998584	18.9336		1.27456	19.8463		0.996365	18.2036		0.72872	19.198
	1.08448	18.8285		0.251598	17.3196		1.25576	18.1916		1.39005	20.1471		1.01476	18.5046		1.37947	19.4463			1.59973	19.4997		1.23988	19.8022		1.35759	18.6958		1.03393	19.4435		0.197944	15.9738		1.05381	20.2207
	1.10088	18.3315		0.263987	16.5156		1.17576	18.4131		1.52314	19.8245		1.24823	17.777		0.451327	16.4119			1.33073	19.4331		0.187075	16.0889		1.13636	18.0071		1.37646	20.4094		0.83568	17.6752		0.903941	19.5163
	1.19397	17.5678		0.855028	20.1537		0.155951	15.8495		1.28813	20.462		1.36926	19.1188		1.40838	20.2649			1.419	19.0508		1.18777	20.2038		1.03995	18.3861		1.23634	19.9157		0.9219	18.8585		1.01622	19.9324
	0.466715	16.2028		1.09155	19.7995		1.02293	19.4139		1.24705	19.3469		1.21425	18.677		1.47823	19.8059			1.42596	18.7335		1.34536	19.9192		0.207992	15.9265		0.224349	16.8941		0.195119	15.7063		0.707916	19.4134
	1.25541	18.3942		1.20989	20.03		1.25935	17.7814		1.37398	19.4238		1.36404	18.6112		1.21644	20.1749			1.1352	18.9239		1.23998	19.7221		0.21346	13.3364		0.334016	17.1309		0.879563	18.5671		0.86061	19.6051
	1.14345	17.8993		1.0133	20.261		1.32676	18.626		1.21	19.9709		1.3897	18.6595		0.913219	19.4965			0.805413	18.9168		1.24619	20.0262		0.223309	14.7028		1.34329	20.1411		1.2246	18.3859		0.213384	16.3362
	1.22409	18.3445		1.03771	19.2687		1.25565	19.2005		1.39758	19.9484		1.26347	18.7509		1.68127	20.3119			0.974804	18.405		1.39522	20.2055		0.370501	16.228		1.14714	19.3938		0.894421	18.0626		1.01599	19.5954
	1.14232	18.6033		1.18255	19.3609		1.48623	18.5013		0.890618	19.9799		1.41406	19.306		1.55398	19.8907			0.904165	19.3341		0.908941	19.5939		0.910647	17.6234		1.10654	19.53		1.70732	19.6936		1.05299	19.1263
	1.25366	19.5701		1.07519	20.0494		1.49574	18.4035		1.19634	20.2244		1.51625	19.0807		1.44657	20.0685			1.37645	18.7102		0.907713	19.7361		0.767859	17.694		1.39306	20.2165		0.712313	17.8414		0.290008	16.4098
	1.41191	18.9703		1.14946	20.4429		1.05379	18.6486		1.06317	19.7299		0.771732	17.8021		1.09554	19.966			1.07532	17.673		1.39439	19.8813		0.915338	18.6582		0.979519	19.645		0.475333	16.4268		0.105374	15.6407
	1.35343	18.6166		0.521688	17.6909		1.11982	18.0725		1.18941	19.8089		1.44257	20.2503		1.28604	20.1203			1.1579	18.5447		1.31285	20.0523		0.195669	15.0507		0.979436	20.143		0.815407	18.4045		0.727016	19.3641
	1.03499	18.5952		1.19673	20.094		1.23137	19.2677		1.56492	19.6523		1.2093	19.0724		1.36496	19.8544			0.172564	14.6251		1.28003	19.7821		1.15874	17.983		0.926043	19.2894		0.796081	18.2564		1.04216	20.3086
	1.14697	18.6492		1.11422	20.0353		1.10358	19.5362		1.26782	20.1004		1.49877	19.353		1.14403	20.6925			0.990531	18.2944		0.951458	20.0626		1.24229	18.3797		0.363356	13.7158		0.969452	19.1281		0.280972	16.5072
	1.37595	18.609		1.33812	19.8813		1.241	18.0469		1.12284	19.5201		1.1149	19.0034		1.73846	20.2259			1.36346	19.0503		1.07665	20.1055		0.632906	16.9583		0.695988	19.1382		0.936561	19.4276		1.15581	20.3503
	0.991215	19.1983		1.26735	19.5122		1.28575	19.1734		1.20282	19.3981		1.03624	18.6753		1.35582	19.8872			1.0234	18.9156		1.62919	20.154		0.882465	18.4072		0.998612	19.7875		0.37397	16.1352		1.18483	19.535
	1.20315	18.1649		1.04441	19.7117		0.686649	18.3328		1.34607	19.1749		1.09514	18.6676		1.54688	20.0631			1.18798	18.9234		1.47683	20.2934		1.07019	19.4873		1.01966	19.5615		0.906001	17.4669		0.593168	16.0053
	1.07621	18.9717		1.01484	19.8866		0.610656	17.0259		1.59597	19.4221		1.17557	19.7533		1.20229	19.7257			1.34189	20.3825		1.10473	20.0003		0.211393	16.168		1.01306	19.2488		1.18082	18.9689		0.964358	19.9234
	1.39076	18.7005		1.12371	20.68		0.661018	19.1047		1.19873	19.5317		0.98026	19.7713		1.49086	20.5337			1.29395	18.9733		1.49882	19.5606		1.47016	18.6184		0.260742	17.4111		1.10639	17.7331		1.20631	19.8451
	1.08113	17.9677		1.02983	20.3668		1.25806	20.2357		1.28855	19.8922		0.396475	17.3918		1.38833	20.4228			1.29215	19.302		1.38388	19.6277		0.827232	17.6345		0.971728	19.8987		1.02025	18.7104		1.20672	20.1052
	1.28071	17.7747		1.09436	20.2484		1.34208	18.6628		1.10958	19.8148		1.06469	18.5551		1.24907	19.8457			1.28405	19.4694		1.20232	20.1105		0.815492	17.6889		0.306016	17.3062		0.480417	18.9843		1.0225	19.2596
	0.809847	16.5891		1.12282	20.3755		1.38176	19.8606		1.34889	19.7517		1.41607	18.9372		1.65832	19.6314			1.3965	18.766		1.48842	19.2417		0.133927	14.8534		0.22858	15.9625		0.855351	18.0078		1.03302	19.6917
	0.151498	14.1871		1.15926	19.5818		0.938825	17.9251		1.13441	19.2379		1.25565	19.4047		1.2132	19.5723			1.13605	18.7726		1.52052	20.0317		0.276121	14.5368		0.251033	17.0362		0.890107	18.688		1.03402	20.1664
	0.987923	19.0272		1.21879	19.8306		0.893334	17.5972		1.36073	19.7734		0.649945	18.3564		1.19181	19.5936			1.24551	18.8759		1.03655	19.9815		0.938549	19.2185		0.227803	16.469		0.325453	16.4507		0.269975	15.844
	0.865962	18.3678		0.266431	15.7277		1.43639	19.9787		1.44398	19.7745		1.50289	19.7366		1.63554	19.8359			1.07911	19.2		1.1549	19.9054		0.938751	17.8563		1.12787	19.2148		0.77226	17.4723		1.17502	19.8466
	1.14895	18.1686		0.285364	15.7687		1.34608	19.2161		1.13826	19.9788		1.08931	19.0573		0.307647	16.509			1.35134	20.0145		1.27894	20.3021		0.235496	15.274		1.18374	18.9401		0.275705	15.9212		0.96748	19.6839
	1.01262	18.6462		1.24295	19.9901		1.20318	19.0265		1.27595	19.865		1.28049	18.9522		1.5127	19.8832			1.18682	20.1297		1.43202	19.8179		0.364031	17.2511		0.230976	16.0847		1.29339	18.6715		1.36108	19.402
	0.658505	17.5182		1.00313	19.7122		1.29817	17.9474		1.0564	19.5419		1.21052	18.8131		0.836352	20.1898			1.22355	18.4518		1.53737	19.7217		0.991385	17.7319		1.15288	19.9855		0.296257	16.0348		1.21313	20.1458
	1.04615	18.4993		1.15757	20.2456		1.04512	17.929		1.22103	19.4537		0.924505	17.7395		1.15816	19.7987			1.45382	18.8346		0.819736	16.8101		1.11135	18.5715		1.06178	20.3273		1.25558	18.5637		0.810699	19.3926
	1.264	18.5901		1.13489	20.3911		0.918751	19.4735		1.21428	20.2196		1.19764	19.3696		1.42064	19.9155			1.05968	19.954		0.799742	19.1563		1.11449	18.7381		0.791023	15.6968		0.957211	18.4976		0.285179	17.1422
	0.77281	19.6668		1.41638	20.2516		1.36784	18.258		1.04513	19.845		1.03713	19.0543		1.1323	20.2301			1.24721	19.8736		1.33312	19.8201		0.350929	16.0907		0.266257	16.2036		0.916826	18.5996		0.974992	20.0451
	1.08709	18.5957		1.38736	20.0539		1.27383	18.7805		1.17356	19.9046		1.13401	18.7933		1.29089	20.2966			1.19497	19.1542		1.40926	19.9427		0.531578	17.3082		0.393854	17.8682		0.271166	17.3613		0.308384	16.6087
	0.882901	18.5275		1.12916	20.4865		1.14702	18.6519		1.18373	19.5524		1.02409	18.394		1.43791	19.5796			1.15862	18.0525		1.49417	19.8611		0.560563	17.131		0.480916	17.8219		1.08337	18.8094		1.22816	19.2364
	1.22133	18.4977		0.297483	15.4977		1.22864	18.5336		1.37474	20.1258		1.50358	20.2961		1.06329	20.0051			1.36382	18.8218		1.21893	19.4405		0.252106	15.7291		1.03979	20.0812		0.289975	19.4082		0.503527	17.0956
	1.11777	18.568		1.25092	20.1708		1.07992	18.844		1.30512	19.9852		1.49408	19.9639		1.48224	19.5199			1.23083	18.9393		1.05807	20.0436		0.173161	15.7531		1.11437	20.002		0.850575	17.8159		1.04132	19.3939
	1.16472	18.1256		1.43597	20.3349		1.57392	18.9479		1.29363	19.6961		1.10618	19.6462		0.966698	19.7875			1.27135	18.9894		1.2622	19.7081		0.13792	14.8645		0.949025	20.0358		0.892278	17.9018		0.962514	19.56
	1.17049	18.7943		0.917054	19.4303		1.34527	19.486		1.11371	19.7826		1.49199	19.3474		1.12685	19.8891			0.580749	17.6547		1.44591	19.8541		0.998233	18.366		0.643803	16.9832		0.771166	17.4104		0.997022	19.3959
	1.23414	18.573		1.12223	19.9347		1.45312	19.3408		1.4526	20.2355		1.21612	19.7816		1.25339	19.4544			1.10731	18.897		1.09917	19.4244		1.04265	18.8732		1.07041	19.3977		0.205281	15.4816		0.299394	16.188
	1.2242	18.4618		1.1267	19.8616		1.16792	18.4915		1.28762	19.7527		1.23096	20.0953		0.54977	20.083			1.19508	18.9244		1.19516	19.4641		0.593048	17.4124		0.908688	19.6958		0.315706	15.8073		1.07545	19.7671
	1.01373	18.6635		0.839572	20.0087		1.24985	19.2813		1.07836	19.4783		1.66984	19.1978		1.42096	19.5511			1.50199	20.145		1.11102	19.8251		1.02506	19.8499		0.888882	19.6955		0.888697	18.3157		1.22122	20.5171
	1.22012	18.3986		1.27517	19.8941		1.39442	18.9833		1.47939	19.4094		1.18304	18.637		1.34876	20.1973			1.21114	19.208		1.25988	19.5724		1.29008	20.0368		1.02266	19.6341		0.918259	19.1743		0.899338	19.793
	0.1929	15.8711		1.17678	20.0686		1.36133	18.7914		1.38484	19.2424		1.40612	20.4701		0.649196	18.9334			1.20812	19.2848		1.66027	19.7149		1.20268	19.2059		0.953969	19.3879		1.09339	19.4403		1.38473	19.6446
	1.22374	18.733		1.08661	20.3029		1.00079	18.7329		1.56249	19.5555		1.31907	19.8577		1.15635	19.6203			1.26926	18.8185		1.1165	19.7615		1.25495	20.0157		1.29448	18.8829		1.32851	19.3816		1.17656	19.2059
	1.30512	18.7464		1.27247	19.9491		1.21003	18.9666		1.08884	19.4174		1.10109	18.6369		1.02818	19.408			0.997735	18.1429		1.2245	19.311		1.1039	18.5695		0.926707	19.0965		1.09603	18.893		1.01506	19.7604
	1.29814	18.6271		0.934641	20.0936		1.27661	20.0452		1.31039	19.3322		1.1503	18.5797		0.592392	16.8037			1.22509	18.3337		1.1752	19.9063		1.4269	19.6984		0.228876	15.8651		1.02583	19.2035		0.876056	19.5687
	1.46816	19.1618		1.24013	19.7571		1.48305	19.8969		1.3019	20.1426		0.686906	17.8489		1.37294	19.8916			1.27281	18.2452		1.20011	19.9154		1.57868	18.5933		1.08732	20.0225		1.30604	19.0034		0.215374	16.0197
	0.132385	15.9703		1.1412	19.6928		1.01211	18.72		1.45844	19.8888		1.14217	19.0039		1.34089	20.274			1.1405	19.8101		1.15994	19.5162		1.17858	18.8036		1.06548	20.1937		0.846536	17.2982		0.146771	15.9028
	1.23922	19.9841		1.17918	20.1565		1.13806	18.669		1.65271	19.7138		1.14802	19.3987		0.174841	16.965			1.61867	18.7274		1.26916	19.9777		0.986456	18.5278		1.15489	20.0464		1.09196	17.8006		0.930769	20.2008
	1.02498	18.4475		1.17625	20.1523		1.33507	20.1425		1.53375	20.0079		1.36634	19.8334		1.17699	20.0889			1.50716	18.4452		0.693717	19.3565		1.14129	18.8573		0.387545	18.8488		0.161617	15.0231		0.977244	20.059
	1.37742	18.7647		1.37438	19.8902		1.06517	18.8671		1.21675	19.6729		1.58318	19.1331		1.18447	19.8909			0.703863	16.9775		0.858908	19.6182		1.1589	19.4704		0.783905	20.1565		0.142268	16.0276		0.990902	20.1399
	1.13084	18.6109		1.1842	19.9945		1.41037	19.0087		1.67558	20.6315		1.4259	18.0567		1.05368	19.6721			0.35913	15.1867		1.19524	20.1388		1.27532	18.2434		1.13022	19.6172		0.154378	15.7983		0.175101	15.9341
	1.09926	18.1745		1.14532	20.2532		0.977299	17.4818		1.60045	19.9943		1.27691	19.1436		1.48595	19.6687			1.16704	19.7711		1.01633	19.8465		1.63591	18.5419		0.217036	17.0242		0.901453	18.6984		0.227244	16.4493
	1.18512	17.9982		0.911209	19.5233		1.29007	18.1064		1.36325	19.6359		1.16703	17.7613		1.28091	19.6131			1.01121	19.7242		0.320686	16.0184		1.27623	18.6864		0.233025	17.357		1.15285	18.0083		1.08706	20.092
	1.5295	19.2246		1.03301	19.5551		1.17111	18.9114		1.33197	20.2014		1.20883	18.3214		0.219261	17.1273			1.54105	19.1693		0.172412	16.3109		1.33086	19.0053		1.29351	20.7317		1.1154	19.5043		1.25256	19.7956
	1.10859	19.6781		1.11797	19.5257		1.30008	19.6691		0.666607	19.0055		1.13939	19.131		1.55769	19.3342			1.51884	18.9705		1.02465	20.2779		1.04386	18.6967		1.06219	20.4026		0.927037	19.6922		1.33825	19.1476
	1.28352	18.9798		0.700834	20.08		1.17799	19.7608		1.5428	19.0035		1.35026	19.5382		0.560407	18.7946			1.31699	18.9192		0.89366	20.1487		1.28115	18.6319		0.868832	19.9141		0.19011	15.4303		0.19127	15.9071
	1.23374	18.7127		1.04893	19.79		1.31727	18.5947		1.58468	19.3383		1.13469	18.5225		0.952418	19.6628			1.05541	18.8968		0.196241	16.0442		1.23788	19.3461		0.97424	20.3301		0.726728	19.5755		0.659013	19.074
	0.869803	18.8101		1.25076	20.0354		1.63112	19.1639		1.34208	19.4035		1.3232	19.1358		0.89398	19.5527			1.46401	20.0129		1.4751	19.6265		1.00149	18.4794		1.05822	20.5127		1.13879	18.9562		1.00286	20.1528
	1.23537	18.827		1.05998	19.8618		1.41065	18.5379		1.86949	19.5325		1.57114	19.7951		0.253147	15.8082			1.1204	19.4669		1.10393	20.2375		1.15275	19.2586		0.999709	19.8442		1.11318	18.7386		0.993244	20.4133
	1.20874	18.5843		1.00002	19.8612		1.38332	18.6191		1.14824	19.8683		0.893854	19.2755		1.44411	20.3822			1.15725	19.5605		0.320247	15.6563		1.13582	19.3428		0.914031	20.2374		0.887269	17.7488		1.3515	20.2857
	1.24203	18.6846		1.15239	19.5977		1.15065	20.303		1.39343	19.5143		0.87261	19.7498		1.04835	20.0138			1.25785	18.7141		0.89024	19.3281		1.20532	19.4198		1.63396	19.6729		0.842137	18.6278		0.503823	16.985
	1.43272	19.2089		0.96405	19.5355		1.3074	19.2999		1.63602	19.5788		1.15659	20.2537		0.568467	19.0915			1.37061	18.9118		0.254354	15.1576		1.1429	18.9241		1.17544	21.0281		0.944347	18.5429		0.826433	19.7547
	1.25037	19.3312		1.24899	20.3783		1.59937	19.5758		1.41464	19.6038		1.59069	18.9226		1.12116	19.5879			1.29071	18.9713		0.306379	14.3535		0.407058	15.6499		0.932952	19.7279		0.219333	15.8282		1.37294	20.4218
	1.44322	19.2978		1.00663	20.2324		1.5311	19.7843		1.35957	20.4775		0.959481	19.7558		1.19925	20.1682			1.44421	18.4761		0.685284	19.849		0.99647	18.714		0.995132	20.4599		0.152332	14.0692		1.14624	19.6832
	1.60642	18.8354		1.14248	20.0246		1.50754	19.1575		1.522	20.1169		1.30562	19.4281		0.491956	17.0193			1.53716	20.2542		1.45811	20.0884		1.25897	19.6333		1.23735	20.5214		0.189441	14.9115		0.208141	16.2335
	0.969325	18.4357		1.13554	19.5845		1.25116	18.2356		1.41393	20.0202		1.02225	19.099		0.618194	18.316			1.93244	20.0818		1.06327	19.7887		1.33551	19.3224		1.02836	19.6182		0.90351	19.1259		0.993682	19.6677
	0.902443	18.3436		0.551573	16.7751		1.46342	18.6367		1.33326	20.0038		1.34958	18.9495		1.29673	19.2316			1.3533	18.8246		1.24849	19.9477		0.965381	19.1766		0.60698	16.8331		0.8961	18.3654		1.02454	19.3819
	1.02355	18.1796		1.02017	19.3054		1.17046	18.7672		1.46766	19.488		1.31428	18.6214		1.16576	20.1746			0.422571	16.3398		1.22145	19.5214		0.438875	15.9967		1.03298	20.0077		0.856604	18.6997		1.06897	20.1944
	1.44934	19.6791		1.1884	20.1941		1.36213	19.7023		1.48878	19.8549		1.14543	18.5415		1.18095	19.3998			1.07337	18.7411		1.20223	19.5654		0.982369	17.9124		1.53219	20.0757		0.511994	17.1972		1.11992	19.8058
	1.27272	19.5124		1.22199	20.465		1.37185	19.2468		1.95603	20.0909		1.22343	18.7452		1.31114	18.7902			1.41092	18.8637		1.71644	20.3964		0.303849	15.2216		0.954129	20.1669		0.559565	16.5593		1.64042	19.4104
	1.33442	19.2594		1.09259	20.1978		0.948022	19.4188		1.36486	20.2072		1.16286	18.6872		1.38059	19.6815			1.26134	18.3552		1.25183	20.5502		0.314633	15.3325		0.963685	20.0353		0.960517	18.1216		1.55542	19.6111
	0.89975	17.775		1.24671	19.9769		0.55117	19.363		1.08573	19.6508		1.36207	18.2322		1.2337	19.8231			1.41834	18.7076		1.36126	19.9824		1.2153	18.1833		1.07039	20.3286		0.746166	18.2039		1.02368	19.6298
	1.15541	18.1181		1.35971	20.0326		1.42404	18.9488		1.51963	19.7791		1.00592	18.616		1.42538	20.1566			1.56474	18.9086		1.33379	20.3911		1.29137	18.6513		1.09921	20.1162		0.444213	16.7356		1.48345	19.3111
	0.883897	19.0032		1.02007	20.8853		1.43969	18.0272		0.130563	15.6317		0.992288	18.7013		1.29786	19.8092			1.37821	19.1441		1.26724	19.8071		1.17473	18.8182		1.20239	19.8226		0.880498	18.7672		1.2019	19.8324
	1.0484	18.959		1.11048	19.978		1.08109	18.2129		1.28698	20.2063		0.922182	18.4836		1.45157	20.0344			1.23481	19.0432		1.07894	19.651		0.238598	15.6866		0.917903	19.8693		0.241619	15.7604		0.425188	16.444
	1.36222	19.8793		1.19946	20.208		1.21648	18.1297		2.16927	19.8049		1.38276	19.3109		1.43234	19.6351			1.58377	19.6566		1.04433	19.9895		1.085	19.142		1.24513	20.5588		0.972368	18.2834		0.766882	19.13
	1.18923	18.5287		1.14451	20.0553		1.3835	18.3814		1.33463	19.3888		1.38562	19.3122		1.517	19.237			1.50327	18.9424		1.25428	19.9647		1.06965	18.6854		1.1023	19.8959		0.89212	18.7645		0.949681	19.9017
	1.28928	19.0532		1.05525	20.6002		1.29281	19.1272		1.38041	19.5221		1.07684	18.8501		1.4185	19.632			1.31281	18.8152		0.784801	20.2487		1.04077	18.0711		1.25172	19.6922		0.956775	19.4688		0.689018	18.3652
	1.07874	18.6612		1.18177	20.5668		1.22255	18.9778		1.4786	20.3837		1.36358	19.327		1.19082	20.0643			1.16569	19.5662		1.26596	20.0211		1.0155	18.8173		1.22328	20.1965		1.09374	18.9125		0.161356	15.6456
	1.34643	20.2405		1.01988	20.5276		1.74408	18.0901		1.27197	20.2731		1.51301	18.5923		1.11029	19.715			1.24877	19.248		0.218697	15.9594		1.14256	19.3098		1.28315	20.4415		0.720422	18.1833		1.115	19.833
	1.39564	18.5904		0.969904	20.0139		1.2968	18.542		0.861385	19.0552		1.08193	17.9521		1.15552	19.8033			1.18007	19.239		1.07919	19.4861		0.260966	15.9695		0.240615	16.6358		0.633749	17.4031		1.23544	19.7817
	1.46359	18.1911		1.14556	20.0254		1.37513	18.9187		1.27156	19.6888		1.24662	19.6493		1.14009	19.5915			1.3022	19.4696		1.49466	20.1606		0.957963	19.3981		0.736401	19.6167		0.633315	17.8221		0.309746	16.7484
	1.13972	20.0595		0.988681	20.0084		1.33616	18.564		1.46906	20.0851		1.37345	19.0903		1.17044	19.3909			0.137246	14.851		1.33072	20.1471		1.37218	19.0122		0.335448	16.1495		0.213927	15.5363		1.20928	19.7479
	1.21518	19.2933		1.10549	20.1786		0.939322	20.2158		1.64914	20.2264		1.49552	19.5494		0.999577	20.0305			1.42724	19.5679		1.22012	20.4295		1.1438	19.3823		1.14503	20.0991		1.15305	19.1915		1.15322	19.1886
	1.35885	18.9981		0.283537	15.7773		1.46258	19.9587		1.52607	19.6567		1.3156	19.041		1.40832	20.2035			1.15177	18.8138		1.22354	20.2154		0.457312	16.5333		1.07203	20.1822		0.96097	18.2959		1.08019	19.7076
	1.4173	18.6748		1.13331	20.0528		1.33879	19.05		1.26222	19.4902		1.25192	18.3918		1.29442	19.698			1.16361	18.5872		1.47155	19.8206		1.2206	18.4132		1.48471	19.5976		1.0046	18.9088		1.29874	20.4064
	1.54128	19.1153		1.26075	20.1371		1.45644	18.5628		1.61642	19.9633		0.71012	18.9313		1.43216	19.5531			1.23344	19.8486		1.33353	20.3416		0.770814	16.6603		1.18429	20.0136		0.987324	18.5068		0.0904577	15.0097
	0.985959	18.6132		1.17438	19.9421		1.60278	18.78		1.8798	19.2471		0.39314	18.0926		1.08018	19.862			1.12549	18.8027		0.246328	15.6076		0.359118	15.3293		1.28924	20.2633		0.764193	18.1622		1.24568	19.7205
	0.125948	15.8155		1.03875	19.9452		1.2889	19.1912		1.54562	19.4448		1.05682	18.089		1.45587	19.1523			1.18969	19.3443		1.31457	20.3004		1.29304	19.6162		1.3193	19.5904		0.817922	18.155		0.183257	16.4157
	1.24336	18.4853		1.03171	19.8286		1.41007	18.6579		1.61836	20.3052		1.41172	19.3969		1.48411	19.8951			1.26463	19.4181		1.46543	19.5671		0.493982	16.948		0.974517	19.8898		1.32913	18.2559		0.185327	16.0671
	1.01142	17.5987		1.30693	19.7126		1.31462	19.6686		1.73105	19.6397		1.32188	18.4113		1.11908	19.8339			1.70263	19.0016		1.36323	19.7173		1.44387	19.4264		1.03712	19.6462		0.164491	15.4673		1.09873	19.8997
	1.22619	18.2315		1.2812	20.2393		1.66098	18.974		1.35606	19.3668		1.34816	18.5904		1.44365	19.1291			1.17394	19.7041		1.25905	19.6037		1.1722	18.7268		1.05476	20.2225		0.245246	15.8409		0.956666	19.752
	1.89824	19.525		1.28321	19.9791		1.43947	19.1944		1.46773	20.0716		0.996655	17.2532		1.32406	19.2491			1.27476	19.395		1.39776	20.1568		1.05051	18.0804		0.860159	20.4041		0.631197	17.4488		0.995213	19.3853
	1.26072	18.9419		1.21592	20.3151		1.09889	18.1391		1.32931	19.634		0.984494	17.3197		1.56754	19.7314			1.0078	20.5932		1.32562	19.8772		1.11607	18.6929		0.993472	20.4231		0.464818	16.8677		1.177	19.6997
	1.10018	18.1166		0.991583	19.9857		1.26903	18.5924		1.50806	20.2222		0.931157	18.6434		1.33806	19.6321			1.27732	17.9984		1.29932	19.6828		0.233171	15.4374		0.879601	19.8198		0.960405	19.2179		1.29698	19.4616
	0.219258	15.5558		1.08719	19.5379		1.13109	18.754		1.12027	19.2005		0.942227	18.5097		1.11	19.5673			1.42284	17.7444		1.41307	20.1262		1.19775	18.162		0.426653	18.8123		0.284805	15.6762		0.353225	16.1636
	0.19565	15.2708		1.16521	19.6201		1.3954	20.0011		1.08222	19.1259		1.21587	18.6665		1.0433	19.6877			0.401363	16.9712		1.48993	19.7958		0.811547	18.106		0.925184	19.3268		0.215634	15.6276		0.685641	18.1409
	1.18632	18.7639		1.05082	19.9999		1.68219	18.4177		0.91882	19.597		0.120859	14.5182		0.197123	16.9909			0.241633	15.4162		1.29469	20.0973		0.963207	19.0288		0.935336	19.5527		0.889391	18.1621		0.848032	18.2565
	0.967873	18.2052		1.11561	19.9954		1.52678	19.0844		1.19827	19.7458		1.26338	17.9369		1.39872	19.9499			1.19372	20.8731		1.32738	20.195		1.00663	18.8063		0.271465	17.0574		0.996179	18.8769		0.999213	19.925
	0.948117	17.5578		1.14248	19.8168		1.11152	18.6588		1.55255	20.0317		1.43985	18.953		1.56456	19.9702			1.5981	18.7647		1.06174	19.5432		0.263053	15.5116		0.271269	16.8559		0.854892	16.3498		1.25787	19.8306
	1.0138	17.0143		1.24596	19.8028		0.60855	16.242		1.40143	19.5383		1.31532	18.9325		1.09437	19.2424			1.39795	18.8756		0.989132	18.9838		0.138536	14.5089		0.119186	16.6329		0.681363	17.7191		1.32201	20.2131
	1.139	18.0591		1.1122	20.2917		0.901276	17.8644		1.54541	19.9194		1.41307	19.568		1.15224	19.2887			1.2649	20.3827		1.04258	19.4613		1.21239	18.2759		0.138818	16.3614		0.753421	19.6085		1.31007	19.4527
	1.39195	19.2519		1.15733	20.1736		1.46332	18.6382		1.59351	19.7063		1.49686	18.4521		1.27757	20.0982			1.26496	19.3136		1.16145	19.0496		0.933051	17.6593		0.983792	19.7763		1.32092	19.6258		1.13637	19.6143
	1.12846	18.7399		1.27302	20.2382		1.63788	18.4142		1.76577	19.8366		0.715554	18.7257		1.48005	19.3848			1.14368	19.9		1.12912	19.4258		0.260431	15.0461		1.02863	19.8214		0.82016	14.9765		0.383951	16.3368
	0.979608	19.2376		1.12355	19.9382		1.09308	18.321		1.29971	20.1834		0.911296	18.4537		1.48775	19.6103			1.0916	19.2352		1.46681	19.4681		1.07528	18.6027		1.4422	19.6527		0.851449	14.7863		0.995016	19.3716
	1.072	19.029		1.17764	19.4146		1.23971	18.082		1.45857	20.2864		0.252505	15.4909		1.34702	19.7902			1.22762	19.3853		1.4282	19.259		0.971132	18.6562		1.40769	19.8202		0.244191	15.9405		0.651263	18.1041
	1.15495	19.2071		0.946658	19.5017		1.35319	18.6501		1.17682	19.6174		1.18509	18.9195		1.06966	19.2526			0.189796	16.8676		1.30344	19.559		1.33404	19.8927		1.09958	19.8621		0.903469	18.2731		1.07125	20.1816
	0.995168	18.4187		0.841795	19.4345		1.52658	20.0347		1.2086	19.3521		1.11461	18.3299		1.01867	19.1979			0.184424	16.9321		1.32688	20.1764		1.07871	19.5731		0.194783	16.9786		0.498806	16.5661		1.10461	20.4293
	1.11074	19.1311		1.20102	20.8712		1.45345	19.6726		1.16114	19.3419		1.48981	19.1716		0.995838	19.355			0.334023	15.8365		1.573	20.0751		1.00714	19.2017		0.92368	19.6847		1.02639	18.0557		0.759716	19.59
	1.07121	17.3726		1.04131	19.7597		1.3939	19.5323		0.691566	18.0018		1.30164	18.6155		1.04381	20.4436			1.12826	19.349		1.61645	19.4877		0.299644	15.4852		1.04654	20.0771		0.748789	17.7457		1.06095	19.9482
	0.219855	14.3208		1.03472	19.8278		1.1924	19.2247		1.38352	20.4332		1.37143	18.6198		0.942597	18.8455			1.16246	18.6652		1.68717	19.7681		0.868262	17.8872		1.16131	20.2772		0.284863	15.1379		1.02026	20.3753
	1.25293	17.7241		1.04473	19.9736		1.09985	18.4006		1.27026	19.4675		0.134367	14.73		1.296	19.5932			0.557697	17.1805		1.45673	19.9421		1.11356	18.3515		0.309991	16.369		0.3053	15.7882		1.10447	20.1917
	1.24724	18.7607		1.05853	20.0662		1.10735	18.4047		1.4466	19.551		1.23709	18.4731		1.25224	19.3732			0.41698	16.9531		1.37933	19.9566		1.06596	18.6316		1.20306	20.0905		0.232742	15.2858		0.658719	17.4151
	1.17969	18.4375		0.267422	15.6198		1.49287	18.7281		1.15178	20.0451		1.41912	18.1953		0.946359	19.5748			0.282776	16.9906		1.3602	19.8989		1.22266	18.7637		1.25066	20.4604		0.401121	14.1329		1.20929	20.4717
	1.28776	18.3343		0.276226	15.668		1.49329	19.2273		1.12986	20.489		1.09786	18.4432		1.6885	19.3797			1.10288	19.0954		1.66691	19.8686		1.06671	19.2507		1.6846	20.1037		1.48346	19.4054		1.00408	19.5872
	1.1227	19.6525		0.835383	19.196		1.29218	18.8606		1.31641	19.4992		1.17532	18.7852		1.85041	19.8106			1.1277	18.8896		0.284516	16.0738		0.832682	18.32		1.34787	19.7247		0.932067	17.4304		0.917246	19.8524
	1.18462	19.613		0.589093	19.4093		1.83404	19.0019		1.4127	19.5628		0.694505	18.3952		1.51458	19.8776			1.19776	18.8983		1.57191	20.0412		1.0784	18.9387		1.12997	20.2444		0.986465	18.8174		0.411698	16.6445
	1.46137	19.074		1.04112	19.8723		1.46882	18.0803		1.9652	19.5735		0.885108	18.0457		1.0829	19.7631			1.3424	19.0309		0.300298	15.7929		1.13329	18.3375		1.22346	19.5717		0.866192	18.3867		1.18024	19.4948
	1.0305	19.742		1.09331	19.5817		1.39573	18.3326		1.09659	19.7132		1.39192	18.5023		1.25513	20.5503			1.44055	19.1606		1.23789	19.7444		0.975756	17.856		1.3617	19.2439		1.07471	18.584		1.00437	19.6748
	1.1689	19.0513		1.00599	20.038		1.5252	19.7685		1.04076	19.5808		0.693026	18.6608		1.39029	20.2051			0.995763	18.3725		1.15221	20.1378		0.166021	14.8055		0.950855	19.5087		0.691405	17.8153		0.695794	19.5586
	0.174003	15.4265		1.08632	19.8998		1.17342	18.515		1.28161	19.4965		1.26387	18.6861		1.29379	20.1298			1.16101	19.0989		0.650193	18.599		1.17076	19.3732		1.07586	19.8088		0.739761	18.5575		0.640866	18.0911
	1.25253	19.135		1.04014	19.747		0.91287	18.8759		1.17905	19.4506		0.982628	18.0852		1.34525	20.162			1.11633	18.9643		1.25076	18.9455		0.914904	17.5447		1.28547	19.4386		0.927384	18.0072		0.753879	20.0523
	1.11988	19.3556		1.21398	20.1931		1.15585	19.1212		1.82181	19.8445		1.1063	19.8832		1.23098	20.1255			1.25731	18.9176		1.32048	19.6381		1.37504	19.8855		0.185871	15.8193		0.917342	17.7519		1.15742	19.4394
	1.07466	18.904		1.26695	19.9718		0.427299	16.5862		1.09954	19.9866		0.662071	19.4999		1.14825	20.0268			1.38669	18.6478		1.1007	19.644		1.26265	19.0825		0.19417	16.2017		0.672541	16.9191		0.786113	18.9792
	1.02977	18.6969		1.09101	19.8283		1.07237	18.2905		1.38018	19.2004		1.20766	18.942		1.29539	19.5135			0.188841	13.7017		1.17365	19.4076		0.328893	15.345		1.8089	19.5612		0.654537	18.7753		1.04574	20.2429
	1.00856	19.582		1.17897	20.2143		0.222303	15.1248		1.0579	19.4274		1.2331	18.7627		1.28666	20.0566			1.04371	18.7304		1.2485	19.8372		1.287	18.8741		0.726669	17.8289		0.947294	18.7063		1.37096	19.9674
	1.08816	19.3258		0.748509	19.3557		0.785103	18.3519		1.44134	19.9755		1.54061	19.4215		1.61806	20.1186			1.55337	18.4928		1.58127	19.9931		1.10382	19.0391		0.283106	17.584		0.791894	17.6547		0.590763	17.136
	0.96034	18.9455		1.19487	20.022		1.01288	18.2947		1.42489	19.9517		1.29046	19.2879		1.18349	19.7325			1.31621	18.1796		1.09014	19.6166		0.362564	16.3702		0.660092	18.0194		0.109521	15.8892		0.370148	16.0934
	1.29086	17.246		1.15443	20.0867		1.48493	18.5939		1.36669	19.6519		0.225858	15.1017		1.15879	20.5561			0.191857	17.2356		1.22399	19.473		0.929142	18.5929		1.11325	19.4265		0.566863	17.5138		0.544245	17.1462
	1.47811	19.4862		1.19849	20.3021		1.76445	18.7717		1.38503	19.7958		1.01038	18.7123		0.993303	19.9434			1.41206	18.6926		1.17387	19.7355		1.22195	18.7318		1.07714	20.1239		0.906567	18.3259		0.561613	16.6958
	1.48501	19.6119		1.14383	20.1424		0.914612	20.0917		1.25936	19.9355		0.580799	16.2962		1.13495	20.2159			1.30886	19.1889		1.27263	19.673		0.367272	16.9452		1.02502	20.3516		1.26583	19.4687		1.04796	19.5364
	1.28111	18.9636		1.2318	20.3631		1.39356	18.8743		1.66163	19.3737		0.967974	17.472		1.30488	20.083			1.20706	19.1734		1.03114	19.4857		0.426387	15.4367		1.46676	20.1395		0.172361	15.4109		0.988028	19.7526
	0.163652	14.7275		1.17243	20.0599		1.3993	18.7671		1.74573	19.6529		0.68314	16.6287		1.21873	19.7056			0.196511	14.7138		0.995913	19.5654		0.35794	15.165		0.975549	19.5154		0.525252	16.9902		0.662812	19.149
	1.70794	18.6814		1.28703	19.9152		1.38342	18.9966		1.24506	19.5941		0.959696	18.1701		0.550185	16.5733			1.34066	18.9229		0.230965	15.8113		0.205611	15.4611		1.06945	19.0219		0.535395	16.4917		0.105511	14.5541
	1.20188	18.9965		0.903248	19.2417		1.4464	18.314		1.23442	19.6053		1.3111	19.0698		0.903165	19.4237			0.344349	16.2362		1.32188	19.0197		1.1199	18.0839		0.823089	16.1326		0.792091	19.0388		0.121088	15.4197
	1.47389	19.8613		0.999721	19.7772		1.56382	18.6578		1.01271	19.6422		1.16434	19.4416		1.15082	19.8473			1.37642	19.9352		1.30157	20.0706		0.904781	18.461		1.01497	19.7963		0.912266	18.5837		0.40861	16.61
	1.4569	19.7624		1.26355	19.8756		1.43684	18.0642		1.17361	19.4389		1.06258	19.9408		1.3083	19.919			1.35295	19.6907		1.44156	19.7255		1.08186	19.3255		1.00893	19.4791		1.21532	19.3923		0.475183	16.9026
	1.44657	19.9155		1.41762	19.649		1.36327	17.9545		1.3325	19.8934		1.13724	19.8482		1.1494	20.1232			0.260469	16.5043		1.20538	19.5931		0.564951	16.5647		1.12061	19.0097		1.10412	19.8873		0.259159	16.1964
	1.55034	20.0827		1.02819	19.8603		1.52695	18.5283		1.30855	19.6827		1.22119	18.4756		1.24362	20.2354			0.16412	16.3189		1.17605	19.7801		0.994671	17.7312		1.28842	19.7574		1.0844	18.2281		1.16144	19.941
	1.32881	18.7916		1.15896	19.7943		1.24975	17.6738		0.599983	17.1223		0.639503	17.6391		1.32716	20.4475			1.73016	18.4727		0.337978	16.5297		0.994968	18.5302		0.497707	17.1085		1.42825	18.7661		0.921217	19.8771
	1.51283	19.0829		1.24862	20.4455		1.49601	18.9088		1.29602	20.1113		0.880733	19.6403		1.36018	19.5293			1.18226	18.6126		0.481514	17.2058		1.22374	18.7432		0.976156	19.2355		0.828999	19.3585		0.269592	15.7663
	1.25958	18.906		1.24345	20.702		1.89026	19.686		1.09863	19.9164		1.17374	18.6379		1.16666	20.017			0.978109	19.2799		0.744502	17.6027		0.308148	15.3596		0.291301	16.341		0.831619	17.4851		1.00467	20.285
	1.51116	19.4527		1.05264	19.9103		1.31954	20.4884		1.58712	19.8759		1.1903	19.3587		1.0784	19.8878			1.20699	19.223		1.18375	19.8224		0.6793	16.7839		0.25252	16.7702		0.901535	18.0595		1.09987	20.2977
	1.11473	18.3029		1.16137	20.4278		1.49926	18.191		1.38445	19.0852		1.00291	18.5107		1.1944	20.142			1.37756	18.4334		1.24544	19.6677		1.31267	19.2281		1.26102	20.1076		0.882875	18.2147		1.12316	19.328
	1.42194	18.6432		1.36898	20.5711		1.52229	18.7291		1.30187	18.9872		0.920786	18.8259		1.10752	19.9313			1.41431	17.9557		1.27229	19.9615		0.189904	15.3458		1.08113	19.4219		0.691629	17.8968		0.918141	19.6633
	1.63439	19.1695		1.20627	20.009		1.42245	18.4358		1.52569	19.2067		1.39024	18.3713		1.34313	20.6941			1.21422	18.3803		0.645605	19.4144		1.01691	18.9329		1.44732	19.4768		0.240052	15.5155		1.06861	20.0221
	0.969409	18.3721		1.18369	19.9731		0.236847	16.0581		0.617167	16.5624		1.35275	18.4717		1.26979	20.2912			1.03204	18.5812		0.834068	19.2504		1.03854	18.5717		1.30498	20.3411		0.889576	18.6819		0.179774	15.17
	1.3649	18.983		1.1632	19.9624		1.15435	19.4672		1.04755	18.9091		1.57846	19.6692		1.41616	19.6866			1.01353	17.6226		1.07086	19.152		0.980306	17.762		1.07792	19.9		0.937493	18.6326		1.09696	19.6216
	1.25198	18.5638		1.19017	20.7293		1.41327	19.1598		1.16593	18.8939		0.636723	19.7081		0.30381	15.7099			0.308263	15.4946		1.73857	19.7963		0.788123	17.1099		1.04471	19.7016		0.96708	19.2685		1.05964	20.34
	1.40439	18.7062		1.21879	20.4757		1.34425	19.0452		1.56127	20.2955		1.39588	19.0288		1.12008	19.348			1.23877	18.2639		0.188227	15.3098		1.21158	18.6147		0.938316	20.2697		1.09914	18.9372		0.966811	18.9382
	0.991553	19.8195		1.25396	20.4157		1.25359	18.5228		1.47712	20.0933		1.20604	19.1783		1.16033	19.672			0.95332	17.9129		0.167642	17.4394		1.35966	18.8611		1.03348	20.5199		0.849951	18.0108		1.47371	19.7182
	1.49172	18.1739		1.07376	20.5643		1.27581	19.5313		0.941632	15.5769		1.23984	18.3295		1.46538	20.1096			0.820644	17.4507		1.42325	20.0083		1.56367	18.4302		0.976329	19.6252		1.17282	19.0347		0.255616	16.1787
	1.17266	18.7747		1.15833	20.3869		1.3086	18.4602		1.31051	19.3179		0.203623	15.2373		1.21026	20.1156			1.07868	19.1858		1.35043	20.1123		1.61988	18.4858		1.17761	20.4622		0.209016	16.0056		1.07328	19.8922
	1.1837	18.2199		1.08391	20.6061		1.25202	18.6116		1.24094	19.3454		1.06952	19.1996		1.09989	19.9723			1.50697	19.1912		1.2299	20.1946		0.146535	15.2232		1.27532	19.6389		0.279895	15.9311		1.19375	20.162
	1.29169	19.7596		1.23626	20.8039		0.955907	18.4399		1.32187	19.829		1.38666	19.3034		1.10603	20.2551			0.969229	18.9461		1.5354	20.1198		0.50604	17.8121		1.24847	19.5744		0.980506	19.4296		0.346234	16.2992
	1.31572	19.5547		1.25859	20.6694		1.28508	19.4557		1.24456	20.0482		1.23515	19.219		1.50712	20.1698			1.55052	18.6259		0.915574	19.6013		1.46376	19.2445		1.3411	19.8559		1.01873	18.6694		1.04167	20.0148
	1.28109	19.7078		1.12519	19.873		0.972617	20.2371		1.53972	19.456		1.55326	19.2254		1.52624	19.9238			1.4516	18.0728		0.856495	19.8167		1.49551	19.0115		1.16907	19.6169		0.993707	18.8282		0.917128	20.1948
	1.36134	18.7671		1.20223	19.6286		1.19144	19.7808		1.11154	19.718		1.30471	18.2599		1.2231	20.0058			1.34115	18.4027		1.1777	20.0217		1.3245	19.9654		0.0315214	14.4367		0.866685	18.5566		1.08942	20.165
	1.22451	18.4707		0.985234	19.7968		1.24605	20.2287		1.17046	19.2594		1.11226	17.9274		1.54331	20.6057			1.23977	18.8034		1.17941	19.8665		1.28892	18.0223		1.4347	19.5607		0.926804	18.7548		0.840085	18.8032
	1.02847	20.5281		1.09811	19.6241		1.08762	19.1004		1.25517	19.8322		1.29093	18.5438		1.15115	19.3998			1.39842	19.8855		1.58085	19.9659		1.06191	17.8974		0.230091	16.6888		0.875858	18.0551		0.775895	19.0227
	1.07723	18.2859		1.10599	19.6813		1.27587	18.7432		1.40752	19.8479		1.30384	18.4671		1.34244	20.3596			1.49	19.3643		1.22528	19.7297		1.27905	18.8568		1.08998	19.8023		0.338389	16.8363		0.980525	19.4496
	1.21697	19.522		0.848845	19.4504		1.34166	19.7335		1.29291	19.9781		1.05256	19.8661		1.48301	20.4239			1.71697	19.9945		1.67015	20.2074		1.13444	18.9148		1.20771	20.0243		1.12994	19.7911		0.203083	16.2872
	1.09181	18.9188		1.12508	20.308		0.986895	18.9301		0.932582	18.4311		1.03287	18.3789		1.04455	19.3876			0.0799665	15.5078		1.28671	19.7618		1.11282	19.3292		1.24524	19.9672		0.95542	19.2884		0.926057	19.5419
	1.03313	18.1437		1.02296	19.497		2.04937	20.1259		0.965139	18.7912		1.09614	18.2634		1.24756	19.8225			1.40241	18.7572		1.47616	19.7102		1.17115	18.9486		0.38231	16.3331		1.04413	18.9754		0.890785	20.1859
	1.26963	18.6301		0.838352	20.1173		1.80528	19.962		1.31209	19.5938		1.22745	19.0009		1.81365	20.3134			1.27502	19.7271		1.4986	19.4264		1.00332	18.5931		0.805262	20.2126		0.936977	19.0852		0.959188	20.096
	0.94698	17.7349		1.16061	20.2086		1.62861	19.9747		1.16297	19.0896		1.25875	19.0939		0.741123	19.271			1.11133	19.211		1.37934	19.8686		1.16685	17.52		1.22881	20.4143		0.877644	18.4558		1.06038	19.3878
	1.14546	17.6626		0.70013	20.1442		1.26495	18.7514		0.287376	15.604		0.926876	18.6289		1.23093	19.7033			1.14138	18.7799		1.50581	19.4797		1.03639	18.88		1.34091	20.2422		0.757953	18.2118		1.16108	20.0607
	1.38674	18.7777		1.11701	20.4859		1.20499	18.8556		0.226852	15.5485		1.61088	19.9393		0.87852	19.5943			1.04405	19.0609		1.06561	20.1228		1.15242	19.1981		1.17017	20.3339		0.947395	19.3211		0.222277	16.1102
	1.54927	18.5261		1.22906	20.1931		0.956551	17.4781		1.12916	19.8455		1.97153	18.1577		1.18158	19.461			1.78542	18.5804		1.26178	19.5567		1.31009	18.9118		1.40773	20.3872		0.490494	17.2984		0.441963	15.5713
	1.42716	18.0639		1.25544	20.1142		0.821022	18.7382		1.21739	20.1858		0.367209	14.7219		1.22313	20.1633			1.15341	18.372		1.36106	20.2007		0.185074	14.9848		0.985378	19.3546		0.781582	19.155		1.12253	19.8406
	1.14191	18.955		1.31285	19.8068		1.35137	19.2883		0.342874	14.5733		1.6284	18.5522		1.07594	19.7903			1.09175	18.2779		1.40143	19.1307		0.843464	18.4542		1.01583	20.3155		0.843646	19.3833		1.23514	20.1288
	0.968021	19.4833		1.25172	20.0814		1.43234	19.8224		0.445538	14.6523		1.13155	18.0573		1.24423	19.1505			0.271672	16.6421		1.36534	19.731		0.640417	16.8272		0.341982	17.249		0.481672	16.7903		0.0956721	14.8682
	1.12103	18.4455		1.17368	20.1578		1.25506	19.8669		1.48285	20.19		1.13622	17.8502		1.4588	19.8662			1.51921	19.0123		1.07051	19.3739		1.1255	19.6127		1.82283	19.908		0.246756	15.8211		1.08789	20.0568
	1.36993	18.628		1.1361	20.4561		1.14994	19.0261		1.9344	19.9158		1.20133	19.0631		1.42053	20.1521			1.27385	19.4352		1.27385	20.5617		1.19922	19.157		1.9424	20.03		0.985443	18.8608		0.723407	19.5471
	1.2529	18.9034		1.11146	20.0595		1.08766	19.5042		1.44499	20.1315		1.34442	18.8571		1.33638	20.3172			1.32285	19.4865		0.96018	19.6971		1.14861	19.4725		0.653033	18.905		0.99915	19.2099		1.26128	19.5778
	1.44342	17.831		1.3867	20.0299		1.24553	18.961		1.03542	19.4321		1.42868	19.0157		1.46003	20.1533			1.57848	18.8185		1.49757	20.2918		1.10356	18.9467		1.17048	20.3652		0.446792	16.6998		0.94583	19.5937
	1.26015	19.0017		1.2323	19.6496		1.23982	19.4731		1.58646	20.0618		1.07742	18.0376		1.62671	19.9389			1.23343	19.2196		1.43207	19.5958		0.265303	15.3323		1.18586	19.8034		0.67579	17.7903		1.33906	19.5134
	1.14972	19.068		1.0835	20.0011		1.43545	18.7501		1.24097	20.1806		1.28282	19.5		1.51579	20.1664			1.29771	19.2895		1.25304	19.8136		1.01209	17.7842		1.42378	20.2649		0.84383	18.8916		1.28	19.6259
	1.30819	18.322		1.08426	19.6146		0.909941	18.8725		1.46565	20.2098		0.856707	19.0452		1.19514	19.8493			1.8049	18.5168		0.742887	19.1533		1.09103	18.107		1.1146	19.9854		0.855739	18.3962		0.988771	19.3967
	1.53435	18.8369		1.17743	19.7519		1.42217	19.0745		1.38226	20.1657		1.25408	18.4599		1.16106	20.0983			1.33799	19.4691		1.20609	20.0202		1.10056	19.1567		1.20697	19.7814		1.07899	19.4209		0.159566	16.7712
	0.875109	18.2196		0.223737	15.754		0.871725	19.0343		1.42029	20.0813		1.47539	19.5588		1.12253	20.0931			1.01195	19.339		1.16913	19.5837		0.274975	15.7015		0.929555	19.6423		0.79094	17.2219		0.60403	15.9905
	0.936277	18.2564		1.18076	19.6594		1.18722	19.2989		1.64925	20.2065		0.292086	15.397		2.00445	19.9199			1.01298	19.3863		1.11744	19.898		0.798412	19.1052		1.21383	19.9636		0.511446	17.566		0.744581	19.675
	0.863989	18.9876		1.24138	19.8564		2.11316	19.1091		1.92355	19.8612		1.0345	18.1738		1.20746	19.8224			1.22501	18.4652		1.15667	19.918		0.931126	18.2176		1.19846	19.4877		0.152199	15.538		0.671153	17.9942
	1.08099	18.1542		1.10417	20.0968		1.11302	17.6507		1.32051	19.5809		1.17062	18.9387		1.37187	19.4705			1.33732	18.691		1.60946	19.8699		1.01706	19.2768		1.12886	19.6671		0.269259	15.7087		0.977995	20.7074
	1.70321	17.2517		0.891211	19.6644		1.23998	18.1696		1.42658	20.1881		1.22028	19.733		1.58073	19.5686			1.13769	18.4878		1.32903	19.8367		1.05327	19.5195		0.838384	18.9789		0.16675	15.8294		1.24575	19.899
	1.43725	19.4762		1.16866	19.8306		1.21561	18.0971		0.467549	18.5673		1.48578	18.5276		0.838397	18.991			0.320276	15.9168		1.42201	20.5021		0.764435	17.7747		1.01993	20.3522		0.952399	19.0524		0.42754	16.1751
	1.05257	18.0826		1.14067	19.7889		1.11229	18.5735		1.4259	20.3564		1.2993	18.4111		1.35356	20.1321			0.247226	16.5922		1.52586	20.4941		1.19815	19.6129		1.15465	20.1911		0.879602	18.7652		1.24002	20.2138
	1.21979	18.4659		1.06993	19.9135		1.83751	19.0205		1.37944	20.604		0.941185	18.3621		1.30977	20.1063			1.30642	18.9273		1.29963	20.2309		1.31429	19.3653		1.2025	20.6248		0.883177	19.6839		1.29821	19.7518
	1.01134	18.5641		1.16686	20.1139		1.28695	19.4032		1.71671	19.9844		1.14574	18.394		0.564492	18.0185			1.29713	19.2754		1.25979	20.2089		0.198084	15.9951		1.19855	19.709		0.990446	19.0729		1.27129	20.2246
	1.15706	18.605		1.13713	19.9168		1.22088	19.2406		2.10518	20.4322		0.879739	18.4356		1.25331	19.997			1.34184	19.2253		1.17749	20.2701		0.760484	18.0072		0.850275	19.7003		0.563759	17.1588		0.606183	19.1459
	1.21912	18.1294		1.10141	19.3915		0.989602	17.9632		1.45582	20.2898		1.11444	19.4775		0.818035	19.6743			1.02386	17.9938		0.961798	19.5698		1.00106	18.7218		1.47613	19.7704		0.204367	15.4793		0.237038	15.8795
	0.130557	14.0228		0.939976	20.2282		1.38129	19.5544		1.3425	20.1067		1.44493	19.0411		1.46078	19.72			2.05185	19.1336		1.28766	20.0869		0.30015	14.9186		1.91592	19.2599		0.335655	15.9664		0.292919	16.8995
	0.111229	14.0478		1.2135	19.4412		1.2282	17.5344		1.43467	20.4106		1.02337	19.064		1.01088	19.1795			1.31521	18.9908		1.23165	19.9528		0.155624	14.6983		1.32401	20.7135		0.788811	17.925		1.4252	19.4779
	1.13013	18.2775		1.17056	19.8505		1.38183	19.3274		1.47291	19.9064		1.24511	18.7138		1.22	20.0031			1.31975	19.3137		1.29629	19.6422		0.471297	15.8505		0.882323	19.2958		0.192653	15.8158		0.936917	19.5386
	0.948319	18.744		1.09935	19.7773		1.41727	19.2415		0.878369	20.2613		1.4593	19.3878		1.1746	19.8177			0.825819	17.1064		1.37406	19.8423		1.09314	18.2396		1.35971	20.4303		0.178753	15.9623		0.491461	17.0471
	1.20395	18.5399		1.0247	19.4811		1.4315	18.175		1.96163	19.8373		1.14142	18.7562		1.14903	20.4753			1.31339	18.4037		1.24724	19.477		0.267747	14.9267		1.22137	19.9656		0.541798	17.5869		0.231872	16.1712
	1.17392	18.6125		0.337804	15.4527		1.40293	18.8866		1.30963	20.0097		1.12076	18.738		1.0227	19.7451			1.28486	18.7148		0.979839	19.9349		1.18289	18.5463		1.09518	20.0743		0.822535	18.0705		1.08294	19.8323
	1.31321	18.9521		1.23907	19.8217		1.41955	19.4291		0.798579	18.068		1.24571	18.4895		0.990675	19.4578			1.2333	18.5851		1.4634	19.9008		1.02052	15.1517		1.38417	20.5027		0.619523	17.3636		1.04592	19.8796
	1.30929	18.5258		1.23185	19.9585		1.23457	20.1709		0.676592	18.0443		1.20554	19.235		1.20978	19.9573			1.29007	18.7962		1.14009	20.212		0.809339	18.2014		0.945233	18.8555		0.826442	18.6381		0.888619	19.4888
	1.2246	19.1565		1.09438	19.5887		1.30394	18.8347		1.47248	20.0015		1.28875	18.985		1.04776	19.9414			1.19448	19.2138		1.26936	19.9751		1.11281	18.3775		0.859876	20.1946		0.301753	15.8221		1.02362	19.8814
	1.05562	18.4349		1.00551	19.3452		1.18276	19.2445		1.46302	19.9492		1.32071	18.724		1.2517	19.5502			1.50091	20.0956		1.83839	19.4756		0.91373	17.6121		1.16933	19.687		0.208927	16.3728		0.858256	19.721
	0.166534	13.3718		1.03867	20.2639		1.46382	19.01		1.40821	20.3232		1.01657	19.3685		1.23451	19.5077			0.558566	16.2576		1.37172	20.4942		0.80086	18.1326		1.36707	20.1222		0.205781	15.875		0.677865	19.791
	0.925992	18.1488		1.11658	19.8855		1.27257	18.0188		1.13522	19.9487		0.981003	18.3211		1.3034	19.8479			0.394501	15.8064		1.17357	19.9816		0.610647	16.8047		0.786996	19.0056		0.574805	17.38		0.230366	15.7412
	0.231866	14.7215		1.32704	20.5949		0.215096	15.6127		1.21127	19.913		0.952822	18.1843		1.38257	19.7158			1.44543	18.271		1.23003	19.904		0.734994	17.4336		0.995267	19.0717		0.419332	15.7808		0.95688	19.5743
	1.53303	19.0974		1.24157	19.9789		1.32477	18.5863		1.15692	20.6714		0.277602	15.3689		1.16659	20.0529			1.41986	19.5488		1.4113	19.7743		0.351124	15.4895		1.17484	19.6861		0.23038	15.7461		0.350497	16.7401
	1.52224	17.2581		1.07793	20.3825		0.871502	18.3343		1.2257	19.9956		1.17527	18.0346		1.16972	20.041			1.33984	18.2643		1.24543	19.693		0.240867	15.24		0.279989	15.5134		0.789562	18.5069		1.53053	19.3229
	1.04031	19.0018		0.812557	19.008		1.60525	18.8909		1.05553	19.886		0.957648	18.619		1.20309	19.4109			1.28547	18.7807		1.28281	19.5451		1.21206	20.0738		1.22646	19.8988		0.202426	15.7133		1.04946	18.3514
	1.17442	18.7468		1.20496	20.2377		1.553	19.0134		1.24632	20.0578		1.18944	18.4718		1.31412	20.0386			1.27404	19.5934		1.10535	19.7552		1.3489	19.1204		1.43934	20.124		1.03367	19.5925		0.977317	17.9235
	1.31228	18.4555		0.967223	20.7642		1.06609	18.4603		1.37669	20.0298		1.30174	18.1334		1.31214	19.7811			1.5005	18.0799		1.39505	20.614		1.39065	18.5372		1.22139	20.2142		1.01983	18.067		0.119001	15.803
	1.17092	17.8491		1.42147	20.1517		1.18467	18.3503		1.06531	20.4219		1.13391	17.2492		1.06433	19.1111			1.24078	18.3042		1.18361	19.7949		0.765839	17.3988		1.38384	20.3325		1.01259	18.7185		0.201262	15.4668
	1.25359	19.6204		1.14653	20.4532		0.202415	15.1186		1.42277	20.4424		1.13794	17.5463		1.90447	20.482			1.55007	20.1096		1.45765	20.2162		1.03203	18.4316		1.13174	19.9395		0.917058	18.4698		1.12697	19.8327
	1.29952	18.2542		1.07146	19.9952		0.483501	17.2929		1.37867	19.8466		0.935126	18.2818		0.675852	18.6582			1.42254	18.8103		0.980995	19.5851		1.03446	18.157		0.838251	19.4307		0.911812	18.5022		1.01146	19.265
	0.689662	18.6559		0.96784	19.4868		0.565913	17.589		1.23744	19.2927		1.09016	17.3112		1.30481	19.303			1.25823	20.276		1.41865	19.9105		0.580691	17.7284		1.1198	19.6714		0.956606	18.3826		0.226044	15.7893
	0.884	19.1184		1.28702	20.2417		1.51603	18.7891		1.33065	19.4677		1.2363	18.6621		1.42421	19.9135			0.123252	13.5668		1.65052	19.6867		0.261534	15.5049		1.00806	19.5985		0.948765	18.962		1.29309	20.0948
	1.49181	20.0835		1.36307	19.8326		1.26673	18.2804		1.12757	19.4012		0.439546	17.7766		0.261042	15.9999			1.22025	18.2123		1.61559	19.6504		1.02504	19.3284		1.11985	20.5594		0.828434	18.9986		0.218947	15.9015
	1.40391	18.3249		0.964629	19.7706		0.994172	19.3632		1.12758	20.0574		0.469998	17.734		1.11918	19.2559			0.28825	14.9556		1.21926	20.0735		0.563213	16.297		0.280894	16.8193		0.694347	17.8389		1.31704	20.0821
	1.23028	18.3876		1.18035	20.3613		1.21661	18.397		1.42676	19.8828		1.61986	18.3195		1.10759	19.37			0.332747	15.0512		1.38848	19.6616		1.19054	18.8947		1.07433	19.7229		0.72737	17.7985		1.26549	19.5946
	1.06899	18.4488		1.24997	19.9356		1.22982	18.566		2.03475	19.4686		1.2227	17.9357		1.22112	19.6714			1.3117	18.9633		1.21379	20.0823		1.30696	18.9721		1.15359	19.4242		0.4946	16.0094		0.179095	15.6561
	1.19665	18.0387		1.15043	20.2104		1.30202	18.6227		1.61992	19.457		1.37161	18.8353		1.3388	19.6729			1.21975	17.3424		1.10354	19.8918		0.982123	17.4652		1.33779	19.511		0.216028	15.96		1.16333	20.0428
	1.43832	18.5567		1.14654	20.0222		1.07095	18.4369		1.77742	19.747		0.966884	17.4835		1.48898	19.67			0.630398	19.2054		1.13108	19.5006		1.05686	18.6003		1.03531	19.3751		0.87344	18.558		1.07822	19.9556
	1.31756	18.4195		1.15819	20.524		1.11684	18.2054		0.201916	15.9004		1.00124	18.2861		1.41937	19.8039			0.662918	19.4742		1.18684	19.4797		1.37473	18.5386		1.12268	20.243		0.678086	17.3461		0.788213	19.4849
	1.24354	18.5905		1.04852	20.0171		1.34996	17.7751		1.27232	19.6684		0.970943	18.8186		1.19817	20.0326			0.439864	15.8356		0.823041	18.8117		1.29721	18.3237		0.278045	16.7114		0.286561	15.9996		0.170178	16.0337
	1.496	18.7653		1.22238	20.0461		1.67222	18.1459		1.40949	19.6678		1.30754	18.4284		1.10841	19.8658			1.35243	18.5978		1.13665	19.7851		1.13157	18.2382		0.582666	20.0479		1.1366	20.2549		0.156207	16.4869
	0.969589	18.5791		1.18203	20.16		1.10422	18.6799		1.40496	19.29		1.28988	18.3174		1.32905	19.5417			1.31128	18.6293		1.1622	19.2997		1.11156	17.3523		0.124472	16.0654		0.954016	18.5312		1.32602	19.9294
	1.24457	18.3987		1.26924	19.9869		1.13077	18.8809		1.2084	19.6309		1.11606	18.7043		1.34464	19.4906			1.33102	18.4527		0.933219	19.4457		0.45628	15.5697		0.145772	16.1579		0.578103	17.096		0.417084	16.4521
	1.32337	17.5842		1.07605	20.2863		1.30134	18.0905		1.42217	20.417		1.15974	20.0187		1.42972	19.934			1.12077	19.1876		1.10797	19.8567		0.91101	16.9839		0.763058	19.2399		0.706756	17.6911		1.18373	20.0755
	0.658142	17.8161		1.06277	20.4859		1.41439	18.3138		1.4247	20.3053		1.24239	20.1806		1.27809	20.0515			0.540472	16.326		1.31663	19.9758		1.0847	18.3672		0.573431	15.1701		0.678489	18.5154		1.14817	19.8162
	0.994311	18.5608		1.11988	20.2121		1.32809	19.1242		1.31667	20.2645		1.34347	18.0832		0.874521	19.8742			1.72924	19.1706		1.04471	20.9477		0.289692	14.7342		1.25506	20.1373		0.264107	15.6162		1.11858	19.7112
	1.18899	18.5251		1.15269	20.2359		1.24159	18.4764		1.55853	20.2508		0.677733	16.7921		0.792944	20.0517			1.4056	19.0601		0.967884	19.3629		0.144759	14.8054		1.39875	19.6346		0.63149	17.0638		0.986042	19.9081
	0.859025	17.8769		1.03935	20.4352		1.58665	19.4068		1.66304	20.4746		0.871534	18.5721		1.19617	20.2647			1.3167	18.2708		1.39803	19.7608		0.543384	15.3397		1.14581	19.7206		0.907666	19.5946		0.94325	19.8286
	1.15146	18.8642		1.14215	20.2795		1.52161	19.4148		1.20438	19.3254		0.265193	14.8272		1.33558	20.084			1.32617	18.6599		1.57477	19.1774		0.374873	14.8975		0.988186	20.0088		0.915083	19.6591		0.220944	16.5641
	1.37018	19.0027		1.13401	19.8493		1.35706	18.8066		1.30748	19.6368		0.701078	16.9715		1.75527	19.5254			1.36022	18.3844		1.18871	19.4671		1.07341	18.1796		1.13661	19.2206		0.289679	15.6302		0.143792	16.1629
	1.34735	17.957		1.10864	20.1949		0.976465	20.6076		1.55927	20.3668		1.14922	18.2542		1.4472	19.5955			1.25425	18.7235		1.27705	19.3778		0.907564	17.9501		1.15883	19.2997		0.187879	15.2826		0.465835	16.6885
	0.994679	18.7529		1.08787	20.2057		0.671441	17.0078		1.16324	20.0559		1.09885	19.3916		1.78328	19.3105			0.851005	17.8708		1.27429	19.4753		1.04329	18.185		1.12074	19.9833		0.9412	19.2916		0.680442	18.2361
	0.571162	16.3062		0.978658	20.5194		1.56557	18.6415		1.20984	19.3493		1.27864	19.0577		2.12413	19.3727			1.12291	18.96		0.81825	19.1104		0.389507	16.1721		1.1345	19.4068		1.03204	19.1765		0.484444	16.6201
	1.4484	19.4828		1.24556	20.3061		1.46597	19.3864		1.28837	19.4541		1.09927	20.2995		0.243864	16.1683			1.24929	19.1616		0.869271	19.1641		0.932459	18.4958		1.2455	19.8821		1.01684	18.5346		0.58011	17.1589
	1.29079	20.1918		1.33706	19.7854		1.24051	18.131		1.46895	19.9687		1.72153	18.6565		1.16804	19.9566			1.3905	19.8239		1.42606	19.5826		0.975335	18.576		1.26935	20.3917		0.923829	19.5531		0.321339	16.2653
	1.24067	19.9318		1.23679	20.7446		1.26995	17.8418		0.861008	19.872		1.39128	18.8497		0.701396	19.9212			1.30287	18.7321		1.24388	20.3626		1.02365	18.2237		1.21464	20.2257		1.03903	18.3886		1.05868	20.4416
	1.16199	18.5313		1.23849	20.2325		1.28799	18.9121		1.02737	20.2006		1.45527	18.3917		1.44753	20.6133			1.42841	19.3347		0.366811	15.7886		1.30358	18.9486		1.09752	19.4919		0.973134	19.3145		1.07683	20.4914
	1.20887	18.0678		1.16824	20.0772		1.39711	19.3769		1.37033	20.1074		1.24257	19.7014		1.11945	20.3026			1.87026	19.3642		1.17219	20.0822		1.07428	18.945		1.39628	19.6664		1.22568	19.2675		1.09601	20.5997
	0.963106	19.2948		1.17259	20.1991		1.74382	18.1998		1.33582	19.6314		1.16823	18.6732		1.10012	20.6986			1.21702	17.988		1.22672	20.4616		0.958721	18.7119		0.829375	18.5257		0.68754	19.4574		1.00959	19.9855
	1.32085	19.7279		1.38263	20.4824		1.33463	19.4842		1.195	20.0831		1.50127	19.4246		1.19114	19.874			1.40943	18.6984		0.987956	20.0623		0.25461	14.9418		1.01849	19.783		0.747724	19.0324		0.991245	19.5949
	1.31993	18.3693		1.26104	20.0489		1.03387	19.5439		1.2292	20.1309		1.18966	18.2228		1.52455	20.3202			1.35742	18.8277		1.26155	20.1061		0.91624	18.8656		0.472285	16.7492		0.414429	16.7336		0.796446	18.5222
	1.10572	18.3539		1.20941	20.3877		1.41094	19.071		1.16854	19.9175		0.536991	16.929		0.617102	16.8564			1.22139	18.847		0.354289	15.9489		0.937332	18.8572		1.05691	19.1679		0.332119	16.0094		0.702734	17.6728
	1.05889	19.5593		1.15249	19.4414		1.14713	18.7318		1.34487	19.704		0.95113	20.6435		1.54815	19.9688			1.55056	19.5465		0.414479	15.4439		0.965823	17.3245		1.33784	19.8083		0.951956	18.9183		0.392051	17.1115
	1.41578	19.8326		1.19603	20.1519		1.34485	20.0386		1.28999	19.8499		0.351216	19.4494		1.16484	20.432			0.757617	18.2696		0.0932049	16.6232		0.982529	17.5444		1.35359	20.4097		0.878879	19.1016		0.806054	19.9537
	1.12923	18.5		1.14092	20.1305		1.48013	18.3436		1.27794	20.0521		1.50128	18.4676		0.923944	19.9317			1.15683	19.3459		1.64135	20.0078		0.795071	18.514		0.941873	19.5353		0.754371	18.2305		0.590106	17.5953
	1.14967	19.1502		1.08876	19.6066		1.37466	19.429		1.47427	19.523		1.30596	19.2102		1.24568	20.3574			0.118894	15.682		1.30664	19.3722		0.929753	18.6041		0.0832632	15.8422		0.902998	18.7558		0.25183	16.9034
	1.01693	18.1039		1.12701	19.4802		1.36437	18.6052		1.8398	19.9875		0.516624	18.7152		1.55681	19.7272			1.24225	19.1937		1.42169	18.6586		1.15733	18.5163		0.879773	19.6556		0.229126	15.8512		0.774889	19.8602
	0.927741	17.7858		1.16963	19.9096		1.2913	18.5888		1.08235	18.8851		0.654366	18.5963		1.24003	20.2445			1.86261	18.92		1.49734	20.0315		1.05721	18.6594		0.342328	16.0903		0.858321	18.0812		0.802304	18.4997
	1.17216	18.6216		1.24928	19.2586		1.79401	20.0455		1.24291	19.5806		0.772114	19.203		1.12103	20.1439			1.78839	19.9626		1.27982	19.3908		1.36885	19.061		0.906672	19.3795		1.09135	18.9615		0.618614	17.1182
	0.998977	18.0634		1.1526	19.7015		1.54673	19.7607		1.45087	20.2017		0.77126	17.8192		1.35681	19.9229			1.25054	19.2505		1.17555	19.6954		0.498499	16.3145		1.30169	19.9422		0.989621	19.2436		0.868382	20.0701
	1.10286	18.5585		0.954349	20.3027		1.69933	19.3693		1.03613	19.971		0.791748	18.4797		1.07935	20.3566			0.156179	14.785		1.44027	19.9901		1.07239	17.7019		1.23908	19.7004		0.804152	18.2705		0.759835	19.7691
	1.33722	18.9677		1.04473	19.9445		1.30044	18.8853		2.00807	19.9605		1.12228	18.4821		1.04792	20.0956			1.29024	19.7717		1.11524	19.9217		1.23875	18.7794		0.234332	17.2434		0.339138	16.2697		1.48493	19.8423
	1.18644	19.2929		1.29633	20.5153		1.29972	19.0983		0.670918	18.9432		1.38086	18.9978		1.40539	20.0911			1.58151	19.2498		1.34545	20.3608		1.09493	18.0886		0.192442	16.6239		0.689036	17.9652		1.10703	20.4099
	1.11898	18.6016		1.14983	19.8201		1.49235	19.594		1.65763	20.1682		1.44513	19.3202		1.23474	19.8394			1.46795	19.3436		0.160308	15.8951		1.14137	19.0443		1.08182	20.0952		0.816549	18.2513		1.262	20.1989
	1.0903	18.5506		1.08126	19.4854		1.26023	19.2751		1.42886	19.6722		0.519148	16.433		1.20332	19.6454			1.04536	18.7492		2.20393	20.1736		0.484216	16.8099		1.13735	19.9762		1.02764	18.9625		0.95925	19.9492
	0.941208	17.8565		0.904118	18.8034		1.48576	18.7845		1.70219	19.8959		1.28945	19.1926		1.49436	19.9165			1.50392	19.4249		1.58682	19.8797		1.17911	18.1993		1.05987	20.0677		0.929339	19.17		1.19932	20.6249
	1.16327	18.3714		1.04725	19.9972		0.957113	19.0107		1.6023	19.6365		1.52652	18.5641		1.60101	19.9279			1.46997	19.5933		1.70453	20.1188		0.210795	14.8291		0.192857	15.728		1.00743	20.238		1.0994	20.3987
	1.20031	18.0059		1.02578	20.0058		1.31197	20.5981		1.32521	19.8571		1.50112	19.6781		1.05369	20.3382			1.31411	19.7521		1.54887	20.0393		1.06088	18.7072		0.187071	15.9931		0.714843	17.8903		1.1189	20.0215
	1.31538	17.8916		0.994154	20.122		1.45672	18.1182		1.20454	19.7324		1.4446	19.1212		1.24462	19.9873			1.34775	19.4685		1.34933	19.8512		1.12382	19.2784		1.19652	19.6813		0.842752	18.4784		1.10989	19.7557
	0.958626	18.0316		1.09467	20.1713		1.28866	18.6136		1.47479	20.4673		1.27716	18.634		1.51347	20.0042			1.41042	19.5873		0.901531	19.2781		0.310515	15.7606		0.115018	15.3459		0.458254	17.0131		1.2355	20.4895
	1.04147	18.4218		1.03722	20.4042		1.39544	17.9405		1.14321	19.8127		1.10406	18.1785		1.26134	20.3725			1.37163	19.7166		1.1629	19.6937		0.206348	14.5576		0.131477	15.4068		0.664185	18.0782		1.21016	20.4194
	1.59978	18.5564		1.29086	20.3025		0.220763	16.8044		0.967534	19.743		1.3108	18.3914		0.832976	19.9244			1.30729	19.2273		1.40593	19.5811		0.454102	15.3793		0.597452	17.6939		0.497588	16.7945		1.2392	20.5269
	1.28638	18.2159		0.933073	19.9084		0.250524	16.993		1.37568	19.7378		1.49456	18.9112		1.51308	19.9155			1.34724	18.5644		1.26374	19.659		0.800351	17.135		0.408988	16.7146		0.824295	18.4412		1.05885	20.3447
	0.465527	15.4592		1.13895	20.0659		1.76261	18.6762		1.48011	19.3016		1.76412	19.4249		0.25524	16.9762			1.53939	18.3462		1.48568	20.0245		1.06402	17.1876		0.676113	16.997		0.852165	18.4533		0.219071	16.1547
	0.239713	15.2919		1.11624	19.9843		1.41078	18.5968		1.45736	19.531		1.8748	19.9708		1.09929	19.883			1.34702	19.4763		1.62612	20.4557		1.0107	18.2284		0.694328	17.5923		0.895244	18.1033		0.89962	19.7814
	1.4181	19.5635		1.00988	19.8987		1.45149	18.5233		1.28536	19.7789		0.893429	19.7713		1.24494	20.4815			1.35217	19.313		1.18554	19.5154		0.375038	15.2333		1.06188	19.2106		0.936835	19.4482		0.154993	16.1656
	0.949449	17.4932		0.917275	19.6434		1.2614	19.2451		1.53405	19.402		1.34292	18.9757		1.40905	20.592			1.30892	19.5789		1.28506	20.1636		1.56076	18.3519		0.415328	16.1767		0.843382	18.9215		0.777973	19.8899
	1.13223	18.6696		1.12731	19.7816		1.33658	19.1771		0.901776	19.3463		1.20285	19.4305		1.33109	19.9024			0.220441	15.8681		1.75835	20.4618		1.20141	18.5735		0.529867	16.7501		0.877915	19.5851		0.713201	17.8704
	1.28753	18.8183		0.233924	16.0038		1.38178	18.4907		0.145604	15.954		1.13881	18.5556		1.35273	20.2373			1.33302	19.3404		1.23842	20.0216		0.268925	15.6459		1.14426	19.5897		0.570068	17.2584		1.11347	20.2322
	1.18115	18.358		1.12616	19.7529		1.526	19.4778		1.3356	19.2705		1.22515	20.0789		1.55653	20.1043			1.40118	18.603		1.57753	19.9241		1.06556	18.5206		1.00522	19.4711		0.804692	18.2332		0.912062	18.7796
	1.52602	19.9388		0.922333	19.9009		1.19794	19.0063		1.18261	19.8307		1.30173	19.5354		1.36303	20.2066			1.82706	18.6773		1.28864	20.6235		1.18727	18.6379		0.918445	19.6603		1.18677	19.2421		0.824033	19.5967
	0.965598	18.7084		0.898033	20.3281		1.76039	18.6913		1.15734	20.237		1.4541	19.5879		1.52282	19.7869			1.41336	18.4403		1.45175	20.6193		0.843793	17.001		0.976024	20.2469		0.317345	16.1493		0.874634	20.0017
	1.18306	18.3534		1.33801	20.017		1.43466	18.4097		1.08251	20.1646		1.49222	19.8582		1.60256	19.5959			1.40918	18.5621		1.1451	19.8933		0.122692	14.2451		0.624666	18.1382		0.230392	15.7176		0.799814	19.2842
	1.24628	18.7897		1.26798	19.5954		1.36338	20.1083		1.46926	19.4908		1.47919	18.3059		1.03113	20.437			1.01742	17.6176		1.20674	20.2549		1.29122	19.6121		0.990614	20.2783		0.242308	15.4853		0.830046	19.8526
	0.931201	18.0533		1.10008	20.0154		1.24301	18.9616		1.20099	19.2167		1.03095	18.4037		1.10258	20.2208			0.935244	17.9321		1.0656	19.7128		0.764849	16.1518		0.225755	16.1472		0.657747	17.4814		1.52747	20.3802
	1.05146	18.4094		1.12481	19.5722		1.24667	18.7976		1.19562	18.8902		1.43147	18.7253		1.1429	19.9772			1.1524	19.5048		1.1172	19.3085		1.12867	18.0067		0.217177	15.9972		0.180273	15.6495		1.12611	20.031
	1.1704	19.7897		1.16745	19.5452		2.37228	18.1993		0.995775	20.147		1.2983	18.4729		0.996463	19.94			1.23623	19.2265		1.22631	20.171		1.37312	18.2837		1.65309	20.1203		1.08606	19.2091		0.167388	15.8305
	0.85553	19.2882		1.28631	20.0687		1.1389	18.9663		1.47935	20.0335		1.29438	19.7158		0.989173	20.5704			0.354549	14.9026		0.530681	16.9924		1.31469	18.2121		1.1602	19.8455		1.06876	19.0032		0.894575	19.6845
	1.26163	19.6318		1.04717	20.0552		1.38642	18.5495		1.30922	20.2319		1.17487	18.7631		1.08859	19.9541			0.862669	17.992		1.46265	20.5435		1.28487	17.0866		0.970456	19.958		0.828978	18.2208		0.234008	15.9209
	1.19641	20.9013		1.3186	19.7566		1.23146	19.3784		1.32268	19.8457		1.44987	18.39		0.269117	15.6574			1.40976	18.6285		1.3221	20.2468		1.04459	19.4718		1.08823	19.6676		0.63476	18.5522		1.04122	19.6172
	1.1969	19.6122		1.16202	19.7163		1.47953	19.2526		1.40204	19.8613		1.45803	18.9475		1.59446	19.752			1.20787	19.1245		1.44607	20.235		0.126533	13.472		1.15375	20.296		0.493779	17.0119		0.223077	15.3396
	1.185	18.4042		1.05982	19.7347		1.32339	18.7209		1.38768	20.6686		1.36023	19.0525		1.56078	19.6249			1.34338	18.159		0.159528	15.4794		0.797243	17.9669		0.598855	17.5205		0.250707	15.8287		0.507263	17.4647
	1.31191	18.7051		1.29544	19.7299		1.51412	19.6862		1.50681	20.7742		1.08637	18.588		1.49183	20.3672			1.15836	18.2387		0.910389	19.8153		1.09017	18.7821		1.38482	20.3139		1.3632	20.1431		1.04995	20.5021
	1.23038	17.84		0.984637	20.1079		1.74382	18.4439		1.17714	20.0631		1.24042	18.2954		1.25943	20.2549			1.19563	18.3107		0.86933	19.3044		1.02734	18.7866		1.4758	20.3841		0.593309	17.283		1.14376	20.2304
	1.42697	18.638		1.02806	20.0322		1.10613	18.1673		1.55311	19.5304		1.16133	18.5799		1.20892	19.9752			1.24787	19.2388		0.600465	16.9973		1.30515	19.3365		1.00926	20.4992		0.198736	16.1687		0.949508	19.5135
	1.36148	18.8507		1.12482	20.0481		1.45942	19.2436		1.37156	19.8811		1.3088	19.5719		1.32429	19.6236			1.24437	19.4652		1.39735	20.4053		0.935327	17.713		1.09746	20.4267		0.246682	15.4475		1.02905	19.4062
	1.04243	19.1537		1.22779	19.6492		1.5792	18.5336		1.21703	20.1895		1.28693	18.3253		1.15283	19.7447			0.839713	17.5755		1.00348	19.0932		0.474032	16.781		1.16959	20.2422		0.628073	17.9242		1.20528	19.4832
	0.793763	18.081		1.11102	19.8631		1.56107	19.4872		1.38633	20.3101		1.32159	18.5283		0.679324	19.6746			0.192566	15.9503		1.0285	19.4498		0.147821	15.4312		0.345021	16.5657		0.255144	16.0186		1.01961	19.8083
	1.35085	19.4947		1.05856	20.5902		1.06001	19.2289		1.17159	19.6468		1.27045	18.7536		0.771181	20.2453			1.87159	20.4136		1.15569	20.4765		1.20958	18.4529		1.08105	19.7713		0.968326	19.4291		1.30306	19.941
	1.11319	17.2723		1.30898	20.0056		1.5024	18.6817		1.23546	20.1913		1.37048	19.2671		1.27281	19.8586			1.55332	18.0257		0.276535	16.7397		1.19318	19.4571		1.33341	20.266		0.225273	15.6234		0.947642	20.6701
	1.18398	17.8665		0.822933	19.9915		1.54115	18.1473		1.35518	19.9783		1.11012	19.2002		1.17001	20.153			1.21076	19.1966		1.30194	19.8249		1.20592	18.8801		0.590508	17.8498		0.543406	16.86		0.69523	19.6258
	1.17899	18.2622		0.267578	16.3175		1.99157	18.1594		1.39305	20.0371		1.61775	18.8165		1.04131	20.1419			1.39074	19.4792		0.978428	19.9973		1.09973	18.4176		1.02473	20.3246		0.967686	19.2842		1.1077	19.6729
	0.130824	15.0521		1.21491	19.5225		1.24249	19.1235		1.08732	20.2634		1.5063	18.9315		1.35272	20.5694			1.03623	18.4462		0.192948	15.8995		1.05764	18.7783		1.2193	20.2348		0.948913	18.6796		0.921935	19.6218
	0.122328	14.821		1.03283	20.2353		1.19954	19.0769		1.01759	20.2643		1.22889	18.0604		1.03252	19.6552			1.19073	18.5419		0.815154	19.7833		1.3455	19.038		0.813809	19.5986		0.396234	16.6096		0.809223	20.0987
	1.27713	18.5562		1.06455	19.5938		1.43677	19.1056		1.20697	20.2143		0.810178	18.0694		1.41987	19.8077			1.38101	18.07		1.06164	20.2314		1.23146	19.5332		0.110481	15.6336		0.736463	18.2852		0.823295	19.1529
	0.940603	17.6772		1.06915	19.4495		1.16963	18.9863		1.75393	19.5792		1.22658	18.2074		1.0469	19.9784			1.56392	18.2983		1.96716	19.8656		1.24427	18.7862		0.129688	15.8807		0.149891	15.4126		0.36167	16.8497
	1.18108	18.7951		1.0419	20.0408		1.84652	18.3834		1.58209	19.6135		1.84949	18.4022		1.25038	20.3197			1.4476	18.4192		1.13323	20.6124		1.13462	18.6449		0.841374	19.8295		0.913975	18.3704		0.191907	16.728
	1.27547	18.2397		1.13697	20.2158		1.62209	18.6879		1.17692	19.7339		1.62724	17.5279		1.19599	20.0258			1.41891	19.482		1.09002	20.0889		1.77388	18.942		0.287414	17.4073		0.681664	17.2026		1.00245	19.5488
	1.0101	19.3486		1.12232	20.0978		2.2663	18.9259		1.20695	20.2526		1.48203	19.2977		1.14847	19.5164			0.337624	16.4747		0.830245	19.3045		1.02441	18.5982		0.999758	19.7652		0.967307	18.5456		1.40895	20.0048
	1.30338	19.3787		1.05633	20.2073		1.88127	18.2637		1.26889	19.9937		1.13652	19.1301		1.35632	19.211			1.35258	19.7632		1.32119	20.486		1.22073	18.5532		0.868792	19.3203		0.878169	18.9774		1.16493	19.8505
	1.04349	17.3353		1.16258	20.0821		0.971957	17.7141		1.3775	20.2806		1.3722	19.6308		1.05372	19.7838			1.17593	18.2821		1.16796	20.2925		1.15803	18.8576		1.25811	19.9737		0.813299	19.5678		0.209013	16.8677
	1.06823	18.1573		0.984851	20.0882		1.41823	18.4677		1.34461	20.1305		0.703957	19.7856		1.31098	20.1473			2.43101	18.036		1.01477	19.4646		1.25921	18.5175		1.08411	20.379		0.52921	16.0734		1.02232	19.7598
	1.01338	18.3298		1.0738	19.9357		0.887924	19.5582		1.91069	20.376		1.31965	19.3358		1.52288	20.0932			1.06713	17.2109		0.966743	19.0711		1.18883	17.7284		1.1328	19.7319		0.270565	15.713		1.15457	19.7587
	1.19	18.3882		0.981678	20.0321		1.40026	18.2979		1.47978	19.3943		1.62536	18.4472		1.34958	19.5105			1.48985	19.7031		1.03361	19.7815		1.00074	18.4705		1.48196	19.8402		0.20398	15.3071		0.255875	16.9063
	1.15033	18.2882		0.992962	19.2293		1.09882	18.2671		1.58395	19.6213		1.39768	20.2528		1.11128	19.716			1.26015	19.3935		1.53679	20.3123		0.66694	17.9008		1.28145	19.7202		0.974233	19.2856		1.12446	19.8532
	1.17932	19.2711		1.03741	19.0369		1.08513	18.0976		1.91729	19.5214		1.26974	19.6323		1.01765	19.7584			1.44922	17.6029		1.1833	19.2778		0.954099	18.3454		0.760752	18.3899		0.541044	16.471		1.10508	19.3395
	1.66394	20.2963		0.770921	20.0308		1.04072	19.4835		1.13735	19.8781		1.18413	18.8391		1.07451	19.8364			1.27216	19.3518		1.22734	20.0556		0.861029	19.084		0.893522	19.6846		0.278051	16.4776		1.5323	20.0236
	1.10138	18.7678		0.859234	19.9003		1.47959	18.7423		1.29385	20.1127		0.518658	17.5811		1.1846	19.8225			0.99522	19.7243		1.36384	20.2628		0.765213	18.6653		1.20454	19.4776		0.620407	16.2985		1.14962	19.8921
	0.545044	17.6201		0.731394	19.4973		1.64531	18.1319		1.33516	19.7213		1.43087	18.4825		1.19887	19.9748			0.894125	17.9081		1.77775	19.7889		1.30608	19.5591		0.933749	19.4025		0.953005	18.0581		1.24958	19.7476
	0.605397	17.9169		0.820414	19.7522		1.26492	18.2332		1.44431	20.1225		1.48168	18.4503		1.0547	19.6109			1.43965	19.3528		1.21004	19.9188		1.72664	18.4222		1.60148	19.6891		0.284004	16.1605		0.952309	19.5634
	1.45239	17.8602		0.934997	19.8491		0.785664	18.1493		1.29097	19.9475		1.40288	18.3069		0.972655	19.4713			0.131454	14.7417		1.47818	20.2297		1.16521	18.5796		0.625266	17.7777		0.946811	18.2738		0.0771562	16.2753
	1.01403	17.9868		0.985159	18.629		1.66189	18.7396		1.06215	19.7329		1.51014	18.2231		0.702524	18.5925			1.1552	18.8269		1.32489	19.9874		1.24332	18.8542		0.205925	16.4631		0.912123	18.748		0.954362	20.0793
	1.10184	18.3193		1.09635	19.7855		0.120558	13.841		0.552523	18.9524		1.29635	18.8518		0.461074	15.3359			1.00569	19.1254		1.74067	19.3065		1.40257	18.6533		1.2044	20.3817		1.02511	18.9751		0.16981	16.1783
	1.36882	18.4276		0.493664	15.5879		0.922061	18.0513		1.45961	20.4246		1.28661	19.1623		1.35283	20.6686			0.862788	19.1424		2.62009	19.3605		0.354943	15.2217		1.07917	20.4056		0.911276	18.5928		1.03589	19.8261
	1.29552	17.8499		0.946587	19.7138		0.899399	17.7573		1.06985	20.4127		0.931305	16.913		0.450285	16.1706			0.615007	17.2255		1.0262	19.4776		1.26006	19.0232		0.974547	19.9629		0.963531	18.8883		0.531079	17.8207
	1.14551	19.6197		1.01574	19.4848		1.19739	19.1861		1.44702	19.82		1.55195	18.2971		0.931712	19.2742			0.957081	17.4753		1.29351	19.7939		1.42914	18.9182		0.891125	19.957		0.894285	18.6641		0.280241	16.901
	1.03417	19.4061		0.991879	20.0444		1.18983	18.7999		1.33914	20.0035		1.32217	18.4179		1.40302	19.9355			1.84962	18.5953		1.52072	19.4357		1.02945	18.9241		1.22977	19.6826		1.17297	19.0352		1.17877	19.9922
	1.42797	19.4047		1.25346	19.8474		1.13193	19.0852		1.33313	20.0837		1.00947	17.003		1.30508	20.2198			1.50258	18.2663		1.26507	19.9452		1.25787	19.445		0.275418	15.7571		0.401731	16.1197		0.781168	18.4699
	1.20176	18.974		1.18971	19.6294		0.445893	17.2641		1.18043	20.3091		1.24894	19.3437		1.11946	20.0618			1.16405	18.3501		1.75286	19.1915		1.42306	18.9002		0.955682	19.003		0.809454	18.1775		0.857689	19.0004
	1.25608	19.4415		0.586187	15.8864		0.363663	16.9615		1.26064	20.8047		0.921356	18.437		1.50023	19.448			1.50589	18.7265		1.30594	19.6436		1.01765	18.6234		0.801385	18.3194		0.855875	19.0265		0.24528	16.0822
	1.17	19.5789		0.936751	19.8603		1.08993	18.9945		1.46081	19.9077		1.21151	19.4674		1.36663	19.9787			1.36747	18.6528		1.14418	19.4874		0.807214	18.2272		1.1414	20.2555		1.1113	15.6436		1.06307	16.5425
	1.41858	18.6427		1.05463	19.9454		1.31432	18.774		1.38184	19.6772		1.30388	19.3563		1.26841	19.7483			1.16734	18.3757		1.13699	19.8702		1.43966	19.6566		1.18048	20.0779		0.79692	15.8978		0.962107	19.2246
	1.27419	18.1455		0.967094	20.0889		1.23181	18.6755		0.988649	20.2507		1.55114	19.1309		1.29743	19.9973			0.2785	14.9307		1.16078	19.589		1.25829	18.8012		1.04329	20.2543		1.11319	17.9679		1.15343	19.551
	1.14184	19.228		0.975179	19.944		1.7878	19.1081		1.30944	20.077		1.19129	19.0479		1.26834	19.731			0.671011	16.1213		1.22631	19.9593		0.955432	18.4161		0.964652	19.0333		0.289909	16.9126		0.875541	18.3794
	1.08146	18.6993		0.965424	20.3249		1.2725	19.193		1.41377	19.8331		1.3078	18.6362		1.26854	20.0279			1.50709	18.3812		1.40409	20.1486		1.00295	19.1561		0.883099	20.0144		0.82823	18.6968		0.977106	19.9445
	1.01943	18.1585		1.03062	20.1028		1.2947	19.1752		1.59517	19.9592		1.2904	19.3175		1.22446	20.1177			1.02592	18.6064		1.32105	20.0645		0.937609	18.0937		0.240484	16.3004		1.17624	19.2537		1.29663	19.7771
	1.10843	18.2111		0.93133	20.028		1.31007	18.5282		0.984978	19.5097		0.583388	17.1541		1.36221	20.0551			1.23387	18.4701		1.66668	20.3901		0.893226	18.3458		1.19942	19.1668		0.910517	18.6186		1.23115	19.4744
	1.49365	18.1396		0.872785	19.5432		1.57356	19.714		1.04108	20.0812		1.01483	18.9535		1.12726	19.9165			0.097664	14.5193		1.80166	19.9033		0.489486	17.6928		0.853339	19.5278		0.135757	14.9663		0.134847	15.3937
	1.02052	18.8164		0.934328	19.8517		2.70289	19.3218		1.17622	20.2122		1.05772	19.0678		1.08171	19.9005			0.351132	16.1832		0.941685	19.7674		1.39289	19.6626		0.221441	15.7364		0.42389	16.4899		0.15296	15.7009
	1.26623	19.4662		0.280614	15.9585		1.25972	19.9986		1.19634	20.0697		1.4759	19.8651		1.06306	20.9469			1.87691	18.7531		2.11125	19.7346		1.03153	19.0907		1.04454	19.8254		1.21483	18.4237		0.688817	19.3291
	1.16268	19.1255		0.833193	20.0604		1.32049	19.4925		1.29716	20.5563		1.41978	19.9257		1.29784	20.7345			1.08475	18.4472		0.735339	18.4705		1.23107	19.4902		0.75219	20.1334		1.24179	19.1589		0.833839	19.797
	0.987359	19.7633		0.801943	20.0657		1.1802	18.4239		1.25516	20.4841		1.3492	19.3549		0.950656	20.6437			1.33792	18.4952		0.72626	18.5897		1.30823	19.5843		0.870033	20.3314		0.982691	18.4585		0.254049	16.7979
	1.05253	19.0378		0.894945	19.6162		1.36727	19.8574		1.27654	19.7389		1.08996	19.5778		1.13273	20.7845			1.58369	18.6498		1.15915	19.8704		0.838513	17.87		0.806387	19.005		0.496056	17.3644		0.853796	19.9544
	1.1406	19.2383		0.914264	19.5878		1.52456	19.8839		1.43785	19.8089		1.32379	18.8551		1.07811	20.1949			1.24631	18.6057		1.57059	20.5282		0.191829	14.7162		1.33839	19.8938		0.662602	18.7453		0.378454	16.8807
	1.09682	20.3638		0.987259	19.5279		1.09442	18.5199		1.26438	19.2668		1.39713	18.7274		1.15257	20.4892			1.34472	18.3507		1.383	19.9828		0.690368	18.1044		1.42463	20.2957		0.261572	16.3196		0.330073	16.1589
	0.311817	15.8847		1.10851	20.2233		1.20243	18.4546		1.08702	19.9027		1.12808	18.6233		1.29149	19.6428			0.651784	17.0942		1.53811	20.1634		0.678767	19.3054		1.09783	20.0641		1.00387	19.0475		1.05915	19.6589
	1.51619	19.7057		0.986818	20.6315		1.26528	18.8333		1.38302	20.0782		0.256073	16.7003		0.610341	18.97			1.39922	19.1385		0.32473	17.0263		0.244079	15.7937		0.773228	18.3		1.02896	18.8699		0.185553	15.7445
	1.31321	19.4413		1.07197	19.9015		1.73109	20.2934		1.28275	19.9981		1.41845	19.4911		0.973321	20.5399			1.44681	18.8622		1.0334	20.102		0.189949	15.72		1.09222	20.4025		1.06361	19.4616		1.00417	19.7492
	1.16335	19.3343		1.01993	19.3126		1.44323	20.1813		1.51511	19.8732		1.24632	18.3173		1.26194	20.1635			1.1188	19.1517		2.04558	19.9333		0.992456	18.4897		1.26416	20.0058		1.10671	19.5847		0.287301	15.7832
	1.2556	18.7976		1.0583	19.3518		1.14637	18.6048		1.30047	19.8498		1.16866	20.2916		1.06484	20.0583			1.02521	18.0861		2.33441	19.985		1.21651	19.2377		1.36429	20.6493		1.09442	18.3093		0.337997	17.1642
	1.11075	18.6498		1.03553	20.0004		1.66765	18.5189		1.27469	19.9222		0.490563	16.4224		1.03198	20.2071			0.854048	18.0539		1.40856	19.4634		1.49666	20.0284		1.09492	19.8044		1.02668	19.2052		0.881358	19.3243
	1.08986	18.699		0.920438	20.2409		1.29328	18.5926		1.47564	20.0812		0.362019	16.2378		0.66549	19.347			1.38651	17.8707		1.59242	19.3428		1.29042	18.8587		1.12761	20.2694		0.949412	18.1743		0.994828	20.0964
	1.30453	18.4525		0.913143	20.3806		0.665044	19.9299		1.09078	19.9697		1.25685	18.9134		0.808587	19.7364			0.258985	14.9024		1.61912	20.368		1.261	19.4113		0.994976	19.5049		1.03335	18.6088		0.791856	19.1859
	1.09668	18.5244		1.13268	19.9302		1.50335	19.1099		1.38567	19.6773		1.23518	19.2784		1.19448	19.9114			1.5216	18.7423		1.13536	20.0028		0.386154	15.8836		1.11835	19.4824		0.808565	18.4735		1.27265	20.2135
	1.15007	19.2981		0.999823	19.7945		0.304946	15.8668		1.31419	19.9887		1.01036	18.9396		1.18074	20.0325			1.40471	18.5774		1.18742	20.2967		1.35443	18.4543		1.17769	19.3118		0.30387	15.6583		0.924128	19.9309
	1.31352	18.8422		0.624547	18.6781		1.2761	18.8927		1.19688	19.9016		0.831631	18.5711		1.08338	20.0498			1.33482	18.7069		1.44722	19.8786		0.199397	15.6582		0.910028	19.975		0.863524	19.1656		0.91304	19.194
	1.19772	19.1042		1.10264	19.6752		1.10212	18.0483		1.1951	19.977		1.02936	18.2066		1.24175	20.1094			0.900759	17.7791		1.78452	19.6432		0.698403	18.3455		0.914417	18.6189		0.910196	18.6394		1.17083	20.3759
	0.990409	18.4242		1.00826	18.886		1.3369	18.3184		1.73701	19.9494		1.53019	17.9921		1.49716	20.4048			0.908857	18.0215		1.18836	19.6371		0.667499	18.899		0.947266	18.9165		0.882794	18.517		0.395236	16.4194
	1.11056	18.3956		0.811502	19.5126		1.35865	18.1834		1.15971	20.343		1.65146	19.2011		1.20268	20.6605			1.15418	19.4651		1.14785	19.4835		0.266297	16.1785		0.783406	18.5904		1.0968	19.671		0.86921	19.9106
	1.21515	18.6472		1.19804	19.7827		1.2607	18.8694		1.31208	19.9507		1.36532	18.6383		1.11755	19.9327			1.29539	19.1877		1.3531	19.9092		0.918249	17.3098		0.782993	19.0439		0.779972	18.7317		1.01562	19.7416
	1.03143	18.4336		1.06753	19.8484		1.49009	19.4146		1.47433	20.2721		1.23436	19.4575		1.23092	19.8548			1.40035	19.8676		1.46457	20.0161		1.15371	18.4493		1.33707	19.2645		0.920647	18.5099		1.12415	20.2968
	1.34785	18.3892		0.953717	20.0233		1.15345	19.362		1.25298	20.0707		1.21086	19.4665		1.16604	19.9825			1.29836	18.3219		1.33134	19.5639		1.01066	18.1743		1.25653	18.9581		0.150701	15.4729		0.946278	17.499
	0.945505	17.4987		1.03913	19.7628		0.965753	18.7477		1.58749	19.7639		1.2331	19.2093		1.16898	19.4336			2.07849	18.9057		1.30691	19.9118		0.499443	17.8903		1.24003	19.583		1.24193	19.525		1.16741	20.4483
	1.00799	18.3193		0.948984	19.492		1.61502	19.6367		1.27691	20.049		0.971207	18.252		1.12267	20.0703			0.327417	15.3158		1.9975	19.5644		1.4222	19.1687		0.394733	16.7508		1.32365	20.0854		0.708427	19.2373
	0.960492	18.0207		0.65532	19.2267		1.14064	19.2495		1.7118	19.6042		1.41902	18.6281		0.984728	20.0552			1.22727	18.8708		2.33876	19.5228		1.3767	19.0924		1.12957	19.6848		0.993543	19.9565		0.683002	19.3358
	1.07653	18.5057		0.853086	20.0787		1.36409	19.4868		1.66796	20.2802		1.01611	19.6846		1.84381	19.4909			0.886251	18.1077		1.0447	19.4177		1.00366	19.1458		1.67172	19.7461		1.04156	19.3129		0.946607	20.1954
	0.991419	18.5988		0.988711	19.5138		1.22607	19.3507		1.75557	19.6461		1.24189	19.6912		1.36825	19.588			1.01032	17.9902		0.518762	17.1085		1.19591	19.0697		1.23884	19.8048		0.775256	18.8023		0.90821	20.185
	1.22163	20.8585		0.958369	18.7743		1.22312	18.5104		1.42734	19.9825		1.17068	19.4814		1.36139	19.6297			1.28706	19.3863		1.18975	19.0264		1.28583	18.7699		0.437906	17.156		0.935225	18.3008		0.439855	16.9709
	1.27198	21.5711		0.960349	20.33		0.203919	15.2264		1.70148	19.8668		1.30704	17.7029		0.994218	19.409			0.950211	18.0813		1.27435	19.9263		1.2991	18.6831		0.546547	16.8621		0.270237	16.1263		0.985497	20.2659
	1.24879	19.6253		0.398774	17.0608		1.1143	19.596		1.18057	19.8449		1.34753	17.9927		1.4913	20.1701			1.27463	18.8418		1.18716	19.8783		1.30588	18.8882		0.635053	16.1148		0.813646	18.3598		1.21032	20.3826
	1.17433	19.333		0.946	19.7909		1.07432	19.16		1.25702	19.5993		0.985297	18.4908		1.37727	20.0368			1.54064	19.0615		1.4261	19.6173		1.10735	19.0281		0.780952	16.2951		1.00953	18.5978		0.259783	16.448
	1.16813	18.4668		1.16895	20.328		1.23243	18.8798		0.932487	19.813		1.39945	18.8507		0.331177	15.6001			1.21395	19.4588		1.1735	19.6107		0.999788	19.0063		0.279446	15.978		1.00426	18.5993		0.334904	16.0481
	1.13564	19.2425		1.00983	19.8086		1.19636	19.0731		1.98571	20.3818		1.38504	18.7702		0.242297	15.7903			1.33229	19.2988		0.167444	16.2858		1.28522	18.1102		0.229729	15.8386		1.0065	18.6453		0.370271	16.6614
	1.23083	19.2604		0.819262	19.4916		1.5372	19.0017		1.69896	19.5263		1.31262	18.8723		1.04973	19.607			1.24736	19.1127		1.1617	19.7787		0.708013	18.1052		0.999902	19.8532		0.813499	18.0854		0.572556	18.8925
	1.01598	18.9771		1.04918	19.7888		1.32369	19.7046		0.934606	19.2394		1.27121	19.2937		0.925486	19.7421			0.235466	15.8574		1.30711	19.3113		0.976698	18.1673		1.11119	19.368		0.754435	17.9048		0.540945	17.286
	1.03867	18.5699		0.907307	19.8069		1.14495	18.9526		1.3683	20.0052		1.46041	19.7914		1.18683	20.3585			1.34582	19.6101		1.30811	19.8329		0.118117	15.2537		1.18487	19.9968		1.00568	18.6159		0.889404	19.5207
	1.19917	17.8965		0.964225	19.7805		1.06899	18.3107		1.46993	20.0196		1.23804	20.3031		1.05512	20.3719			1.27807	19.7143		1.40925	19.985		0.164648	15.1773		1.20147	20.2578		0.262351	15.4435		0.375734	16.3182
	1.04117	19.2361		1.21231	20.3124		1.25134	18.944		1.19851	19.6948		0.952436	20.0399		0.214735	15.8874			1.16083	19.4864		1.61493	19.3014		1.1507	19.2477		1.18534	20.4211		0.155403	14.8447		0.29476	16.005
	1.36332	18.5062		0.916214	20.22		1.34298	19.0627		1.24125	19.982		1.14398	20.1014		0.944424	20.6518			1.23073	19.8242		1.26467	19.3749		1.08339	18.9879		0.909773	19.4794		0.954828	19.0119		1.06942	20.2933
	1.1575	18.8147		0.916393	20.1709		1.262	18.7363		1.23162	19.7178		1.1171	18.9158		1.25525	19.634			1.45083	20.0357		1.0494	19.7589		1.1107	17.3432		0.239884	16.396		1.1225	19.2416		0.515223	17.4394
	1.25197	18.6204		0.850489	19.033		1.2467	19.2139		0.964735	19.4295		1.34958	19.0763		1.21572	19.711			1.54323	19.326		1.2883	20.0599		1.07762	19.0596		1.09804	19.5381		0.287076	15.4133		0.311556	15.9945
	1.46293	18.2882		1.09397	20.2154		1.19208	18.9527		1.25468	19.2802		1.41065	19.0234		1.20978	19.3476			1.42994	19.9781		0.83425	19.3418		1.05099	19.2567		1.1463	19.8999		1.16795	18.6766		0.919512	19.9831
	1.10737	19.9861		1.12452	20.1746		1.13107	18.4255		1.48168	19.6855		0.333461	17.342		1.12709	19.6665			1.3072	19.1483		1.59218	19.2537		0.282719	15.4985		0.19304	16.396		0.988938	18.9118		1.02686	20.2946
	1.27234	18.2856		1.17951	20.1251		1.27604	18.7655		1.84181	19.4133		1.27508	19.643		1.3208	20.0875			0.125333	15.9654		1.50692	19.4063		1.02782	17.7605		0.178682	15.2151		0.427641	16.9494		1.10658	19.8826
	1.52622	18.6945		1.03926	20.1854		0.954424	17.7236		0.708051	19.5327		1.23273	19.6353		1.08184	19.9106			1.08961	18.8984		1.55443	19.6965		1.2345	17.8139		0.268215	14.4562		0.870269	17.7616		0.490499	17.86
	0.960932	17.3821		1.12923	19.7942		1.17126	17.6059		1.15525	20.0105		0.526906	16.9351		1.7187	19.4225			0.868159	17.9213		0.657168	17.1496		0.414544	15.4086		0.188157	16.1751		0.0845891	14.6573		1.03637	20.0768
	1.07164	18.4978		1.02115	20.6668		1.51554	18.6888		1.29546	19.5869		1.09748	19.5199		1.35326	19.8309			0.965572	19.7323		1.09072	19.847		1.05807	18.5621		0.95152	19.1222		0.911859	19.2018		1.21657	19.6155
	1.07285	18.3455		1.05663	20.1382		0.387141	17.6739		1.04907	20.0017		1.04856	18.5689		1.07054	19.7001			1.71615	19.178		1.30983	19.6989		1.0918	18.7976		0.9321	20.3431		0.965046	18.3415		1.04299	19.4517
	0.130846	14.231		1.20029	19.9827		1.36313	18.5874		1.25805	19.7684		1.13501	18.4949		1.49311	19.8037			1.45801	19.0993		1.30681	19.9902		0.420675	15.4297		1.18447	19.7866		1.01539	18.5277		1.08815	19.948
	1.12464	18.1533		1.16004	19.9534		1.2447	16.9539		1.13366	19.3971		1.28238	18.7556		1.36938	20.021			1.01666	19.7291		1.12427	20.1361		1.22195	18.0529		0.991213	19.9216		0.356089	15.5207		0.73345	16.6741
	1.23129	18.7576		1.1136	20.8146		1.18256	18.6088		1.22743	20.5861		1.44403	18.8927		1.09356	20.2003			0.207656	14.7563		0.232679	15.5839		1.16764	18.5129		0.86356	19.8519		0.934349	18.9046		1.12325	19.7396
	1.24843	18.9519		1.00019	19.7085		1.22551	19.3054		1.48303	20.0646		0.66356	17.2523		1.57526	19.9985			1.22381	18.9321		0.37676	16.0116		0.678539	19.0002		1.57213	19.6314		0.965779	18.3693		1.0008	20.4069
	1.10182	18.1815		1.01431	20.5805		1.1762	20.3035		1.04628	19.8618		0.801756	18.9524		1.28616	20.6532			1.41242	18.91		0.569749	16.9021		1.06267	15.2613		0.990268	19.032		1.14322	18.3492		1.04901	19.9762
	1.03332	17.8536		1.01379	20.2194		1.39451	18.778		1.09889	19.7506		2.07849	19.7793		0.877103	19.4982			1.22914	18.655		1.15735	20.1056		0.321914	15.5745		0.831497	18.4485		0.238714	15.5053		0.98196	20.2707
	1.27784	18.9762		0.99717	20.1101		1.38296	19.264		1.43669	19.8499		1.42384	20.3458		1.19376	19.6968			1.15268	18.7737		1.0112	19.4049		1.00151	18.1637		1.26829	19.7371		0.683074	17.473		0.744711	19.45
	1.49987	19.0454		1.00027	20.1675		1.20657	18.6163		1.2749	19.4598		1.50883	18.6714		1.1638	20.1162			1.12539	19.4429		0.972169	18.4603		0.829336	17.8294		1.14247	20.2455		0.990385	20.0228		0.957624	19.7076
	1.26633	18.6119		1.50786	19.5271		1.20798	18.9668		1.42122	19.8988		1.16416	18.5188		1.29426	20.9249			1.45311	19.2969		1.45402	19.2878		0.193997	15.3894		0.185576	16.0305		0.611505	18.2971		0.359372	17.0301
	1.33311	18.4091		0.970655	19.8828		1.39888	19.2871		1.40026	20.2128		0.849464	17.9348		0.92217	19.9915			1.25863	19.908		1.07132	15.8184		0.217194	15.502		1.34766	20.1133		0.927059	18.8299		0.92724	19.8281
	1.08973	18.9529		1.09537	20.3599		1.31994	18.3943		1.30462	20.0878		1.25189	18.6004		0.788231	19.9584			1.11123	19.3922		1.11161	19.7089		0.290244	15.666		1.30404	19.7351		0.230419	15.0028		0.840787	18.9956
	0.993788	17.9138		0.879917	19.992		1.58778	20.0509		1.32448	19.884		0.666863	20.0828		1.27376	20.2742			1.29367	19.4772		1.37981	19.8871		0.971813	18.2101		1.25752	20.2168		0.917605	18.2424		0.242086	16.6522
	1.16087	18.3274		1.02169	20.2966		1.30206	18.9469		1.24809	20.5231		1.17369	18.1286		1.23841	20.3102			1.04888	18.319		0.644707	18.6328		1.14977	17.8284		0.3423	16.5383		0.459683	16.9534		1.02515	20.1052
	1.08136	17.6526		1.12805	20.3707		1.65685	20.1384		1.51416	20.5084		1.42749	19.1578		1.152	19.7881			1.33803	18.5164		1.1939	19.8474		1.1871	18.9592		0.874036	20.026		0.235403	16.0342		1.29929	19.9835
	1.12904	18.2588		0.941184	20.0984		1.40864	19.3053		1.16034	20.187		1.17221	18.3724		1.06194	20.4919			1.02689	19.1507		1.08593	19.4991		0.530016	15.5363		1.30802	19.4164		0.686369	18.3336		0.269207	16.1337
	0.999753	18.4427		0.840863	19.7819		1.31262	19.3013		1.91338	19.8927		1.42572	18.755		1.3279	20.1759			1.22701	19.9054		1.1683	19.7821		0.456915	15.9214		1.64072	19.6166		0.936519	18.2451		0.916905	19.7573
	1.64121	18.9024		1.03557	20.2056		1.61143	19.4701		1.36021	20.2914		1.33046	18.5682		1.4749	20.1855			1.03294	20.1153		1.54022	19.427		0.586205	18.883		1.02326	19.7351		0.748708	17.1846		0.813668	20.0622
	0.248619	15.0447		0.919409	20.1308		1.20942	18.9514		1.15933	19.9198		1.25364	19.6047		1.62655	20.1162			1.36726	19.2723		1.50317	20.2236		0.971141	18.8767		1.18914	19.7792		0.749699	17.9993		0.830331	20.2051
	0.355248	15.6079		1.09607	20.0992		1.43347	19.2163		0.920872	19.6739		1.22475	19.7875		1.25004	19.7661			1.24813	17.8439		1.44252	20.2323		1.34805	19.3561		0.680394	19.6017		1.04044	19.2303		0.993949	19.7913
	1.21492	18.3008		1.0495	20.7258		1.06735	18.1087		1.21352	20.2195		1.47382	18.867		1.05599	20.679			1.21837	18.1826		1.38963	19.7058		1.10762	20.0613		0.678146	18.3708		0.967037	18.8496		0.952746	19.7508
	0.23673	14.347		0.951436	19.713		1.01942	18.2736		1.26185	20.0785		0.984158	19.2963		1.01666	19.7801			1.18474	19.1102		1.51865	19.8191		1.17294	18.8207		0.899131	19.4926		0.932495	18.8239		0.780588	16.9351
	1.01258	19.0824		1.03435	20.4369		1.06019	19.3669		1.42185	19.6806		1.11896	19.4697		1.13024	20.2597			0.988173	18.6628		1.61898	19.3303		0.926655	18.2148		1.11228	19.9783		1.02411	18.399		0.832902	18.6652
	1.16974	18.6712		1.03357	20.2601		1.7371	18.612		0.742839	18.9698		0.948694	18.4893		1.2692	19.9679			1.1639	18.602		2.07344	19.3818		0.277973	14.4835		0.842671	19.7262		0.951589	19.0937		0.256941	16.4127
	1.06739	18.7977		1.00918	19.349		1.7182	18.7879		1.27499	19.7176		0.969846	18.0362		1.28836	20.1939			1.50467	19.5407		1.58423	20.1036		0.863752	18.3837		1.14332	19.942		1.0542	19.3093		0.191682	17.4688
	0.848012	17.6502		1.07361	19.5572		1.53111	18.5774		1.09839	19.6682		1.25161	18.3796		1.19769	20.3835			1.15589	19.1635		0.791849	19.6077		1.07328	18.6814		0.99675	19.9354		0.633484	19.1567		0.177584	16.3865
	0.86035	18.5621		0.955029	18.8379		0.974321	18.5975		1.74624	19.5984		1.19133	18.9787		1.03203	19.8747			1.2631	19.2077		1.33589	20.4177		1.33628	18.3396		1.02248	20.27		0.901629	18.5871		0.331266	15.957
	1.14565	18.8048		0.940023	19.9443		1.17956	18.5177		1.04952	19.8479		1.29823	18.3035		0.251047	15.805			1.09394	18.6449		0.187154	15.1249		0.976446	19.155		1.01504	19.6448		1.02189	19.9067		0.894766	19.7077
	0.98951	18.8854		0.724036	19.6474		1.27712	18.4018		1.08755	19.8591		1.26529	18.6608		1.57933	20.0509			1.34706	19.312		1.48632	19.8452		0.669067	16.3917		1.1466	19.7542		0.958893	19.3949		1.29846	20.4023
	1.1294	19.0092		0.917974	20.0979		1.1666	18.3455		1.17412	19.5251		0.540769	17.7725		1.58163	20.3438			1.3848	18.0418		1.29261	19.8176		0.909641	17.8859		1.10575	20.2836		0.253284	15.8396		0.928586	19.6902
	0.950245	18.3144		1.00746	20.1636		0.16746	15.1903		1.46981	19.7019		1.13044	18.1851		0.464252	16.3754			1.48275	18.2749		1.4357	19.5109		1.03152	18.7746		0.449051	16.5121		0.797333	19.0872		0.186629	16.6675
	1.25563	18.6793		1.08954	19.2775		1.15113	18.3734		1.68723	19.7379		1.17971	18.1015		1.84432	19.2898			1.28116	18.1297		1.18996	19.9906		0.998935	19.4693		0.38323	17.3377		0.516185	16.5835		0.228407	16.8254
	1.28994	18.6509		0.828313	19.6342		1.45644	19.1718		1.10788	19.6655		1.23206	18.6393		1.61078	19.8426			1.11188	18.9392		1.5282	19.2601		1.14092	18.5329		1.24214	19.8871		0.685263	18.2138		1.10293	19.5251
	1.14445	18.2284		1.26731	19.3654		1.20715	19.1599		1.21592	19.3026		0.202578	14.0398		1.24486	19.9137			1.53413	18.8077		1.66051	20.3992		0.9353	18.6475		1.2815	20.3111		0.73399	17.8873		0.479306	16.279
	0.281336	16.2935		0.972149	20.0976		1.20812	19.2436		1.48528	19.7511		0.162804	15.8647		1.11451	19.4015			1.55265	18.7376		1.03972	19.7678		1.15546	19.1585		1.06388	20.2317		1.02306	18.9844		0.227427	16.7305
	1.24338	18.8828		1.05709	20.0002		1.2552	19.0256		1.18726	19.7751		1.40768	18.3894		1.12213	19.9295			0.990114	18.4141		1.51569	19.4892		0.398372	16.4391		1.03897	19.9343		1.05541	19.1721		0.194821	15.9376
	0.997461	17.4744		0.878305	19.9071		1.10018	19.2078		1.31357	19.432		0.305459	16.8585		1.08081	19.7414			1.20198	18.4825		1.17017	19.399		1.02144	18.0883		1.10431	19.6673		0.968077	18.4757		0.201766	15.7686
	1.08247	18.8217		0.912745	20.0666		1.45786	19.0497		1.44176	19.3526		1.11114	19.763		1.39421	20.2672			1.3479	19.0237		1.34325	19.6796		1.24665	19.045		1.02965	19.8889		0.817434	18.3882		1.11906	20.269
	1.27598	18.8591		0.871263	19.9142		1.4873	20.0635		1.26041	19.818		1.29767	19.2614		1.20636	20.2504			1.07896	18.992		1.22782	19.7996		0.850386	18.36		1.21349	20.3229		0.813868	18.4277		0.260754	15.999
	1.23352	19.0066		0.918816	19.6768		1.34115	19.0675		1.32501	19.5444		1.50271	19.0935		1.17537	19.5108			1.07135	19.1536		1.12846	19.6545		1.07985	19.2569		1.19403	20.3287		0.534132	17.0691		0.799031	20.0083
	1.16527	18.5827		1.05997	20.1147		0.91088	18.5274		1.5	20.7896		1.34819	17.6573		1.57249	19.5148			1.19175	18.8272		1.20206	20.0883		1.32316	19.7632		1.19242	19.7111		0.976089	18.9139		0.410234	17.3583
	1.50134	17.8645		0.916564	20.2695		1.35114	18.7678		0.814971	19.6011		1.35	17.9902		1.36929	19.0266			0.339339	16.3741		1.11269	20.0835		0.956186	19.3447		0.925213	19.1282		0.854022	18.0893		0.84553	19.7671
	1.34874	18.6319		1.1452	19.7171		1.267	18.6422		1.18422	19.6964		1.03371	18.9961		1.21158	19.8562			0.268441	15.7114		1.34241	20.281		1.09585	18.6193		0.97084	19.9605		0.82205	17.5308		0.899183	19.8675
	1.21067	18.6062		0.824258	20.3007		1.28458	18.3357		1.51074	19.7133		0.846636	18.7255		1.16836	19.8499			1.16779	17.6563		0.707681	19.3841		1.15557	18.1908		1.26867	20.0959		0.910387	18.1792		0.747833	19.7474
	1.15732	19.4478		0.976296	20.391		1.44349	18.9537		1.50091	19.8549		0.654437	18.6626		1.09994	19.5393			0.722168	17.4346		1.08062	20.3509		1.34122	19.2734		0.281843	16.8545		0.167294	15.666		0.688582	18.9397
	1.34938	19.6691		0.889075	19.7109		0.998656	18.7519		1.1436	19.42		1.25244	18.356		1.21675	20.3716			1.0647	18.667		1.06777	19.5215		1.17118	18.9765		0.421072	17.5325		0.619701	16.9472		0.835753	19.4132
	1.38949	20.2877		0.255572	16.9945		2.24983	18.8962		1.35805	19.847		0.771989	17.9809		1.1944	19.628			1.43537	19.4824		0.271829	15.6992		1.39267	18.2513		1.25776	20.5484		0.179848	16.1052		0.80695	19.4881
	0.822536	19.2801		0.82612	19.5008		1.40379	19.6717		1.8208	19.3594		1.0684	18.3884		1.3282	19.7367			1.28638	18.9512		1.09856	20.3383		1.12924	18.3992		0.86326	19.6057		0.963172	19.5845		0.307417	16.3211
	1.35829	19.6579		1.16005	20.5263		1.63198	18.1674		1.36933	19.7125		1.21419	19.009		1.38331	20.0119			1.43293	18.8675		1.68005	19.9936		1.03379	19.3292		1.5129	19.4175		1.09355	19.5634		0.64582	19.1776
	1.30227	19.1712		1.11873	19.8816		1.24604	18.3493		1.46579	19.4927		1.72399	18.1495		1.05514	19.7014			1.14593	18.2189		1.54826	19.7326		0.565101	16.1224		1.03746	19.8098		1.1205	19.6707		0.347574	17.0967
	0.21086	14.999		0.897745	19.3628		1.17815	18.4595		1.11731	19.2768		0.901047	18.2051		1.13608	19.4729			0.874329	18.9589		0.733825	18.1316		0.798077	16.8913		1.33872	20.2581		1.01777	19.3069		0.964023	20.0924
	1.0311	18.2902		1.03276	19.27		1.20906	18.4342		0.174986	15.4005		1.29532	19.4643		0.39444	14.3233			0.279288	15.5419		0.221319	15.2933		1.0683	18.3281		1.12839	19.9576		0.881988	19.5486		1.15404	20.2368
	1.28336	17.9462		1.23782	19.4621		0.867268	17.223		1.03546	19.8253		1.19116	19.6107		0.323455	14.8475			0.310106	15.2288		1.06573	20.2277		1.06215	18.5696		0.267136	16.0902		0.720501	18.3224		1.13697	19.6842
	1.34592	18.0347		1.06224	19.4033		0.417462	17.0025		1.19464	19.7534		1.34241	19.0859		1.30191	19.7864			1.33815	19.239		1.15031	19.6885		1.02327	18.12		1.13628	19.7858		0.9689	19.0104		0.836489	19.9655
	1.09404	19.105		1.07281	20.0632		1.57568	18.338		1.12386	19.4477		0.295978	15.5811		1.20052	19.3829			0.0710264	14.4784		1.61689	19.7509		1.33906	18.0565		0.892556	19.2618		0.898645	18.7707		0.26879	16.7425
	1.26752	18.849		0.918405	19.2823		1.57202	18.842		1.55887	20.5717		0.815008	16.9067		1.23857	19.5365			1.14017	18.0197		1.31466	19.5655		1.16896	18.8516		0.626181	17.2601		1.0211	19.1737		0.951667	19.6711
	1.30658	19.2421		1.13562	19.9096		1.16738	19.0073		0.442791	15.828		1.27086	17.6967		0.401265	15.6868			1.2425	18.4423		1.45861	19.4069		1.26757	18.4415		0.171382	16.0901		0.88926	19.4508		0.988945	19.4859
	1.26307	19.1888		0.87729	15.6676		1.04684	18.2521		1.33428	19.8324		1.57887	18.3771		0.364022	15.325			1.19277	18.5716		1.30622	20.0585		0.415725	14.9174		1.26926	20.3801		0.247463	16.1763		0.183663	15.8616
	1.14975	20.1397		1.14101	20.0649		0.110435	14.4291		0.680006	18.1691		1.27635	18.4953		0.759878	16.8462			0.983691	18.9902		1.34317	19.6668		1.36271	18.525		1.30432	20.026		0.898514	18.8711		0.150848	15.6342
	1.4581	19.9587		1.29326	20.1499		1.25853	17.8833		1.34705	19.8086		1.05808	18.5944		1.19569	20.0379			1.24739	19.5572		1.5833	19.4216		0.54023	17.2124		0.937309	19.4752		1.09121	19.335		0.886772	19.8432
	0.738883	16.0297		1.01633	20.0991		0.69005	18.2369		1.42377	19.8931		1.04029	19.4278		1.38862	19.4283			1.05332	19.4371		1.27778	19.8479		0.392357	15.9213		1.07435	19.3814		0.82781	19.0402		0.720798	19.2456
	0.947387	16.4591		1.11974	19.9715		1.3033	18.2383		1.13678	19.6164		1.18723	19.3568		1.08518	20.2441			1.49143	18.7545		1.39309	19.5497		1.2432	18.5339		0.111429	15.9196		0.379223	16.9185		0.589834	17.7594
	1.35186	17.7521		0.218537	15.8093		0.859877	18		1.2715	19.9425		0.91632	18.3757		0.900795	19.5384			0.776937	18.0247		1.21595	19.8913		0.714493	17.0052		1.05336	19.9274		0.120946	15.6258		0.225689	16.8095
	1.37978	18.3044		0.880371	19.7065		1.52876	18.2612		1.2858	19.2861		1.25008	19.6598		0.947295	19.7014			0.997116	17.7814		1.1291	19.871		1.04515	19.3624		1.08059	20.2977		1.61003	19.6492		0.286535	15.9601
	1.24144	18.8636		0.964944	19.6742		1.43634	17.8749		1.24912	19.6532		1.64677	19.8339		1.09422	20.0596			1.04363	18.522		0.642862	18.9624		1.13812	19.4087		1.17983	20.2759		0.889117	18.5814		1.01877	18.8667
	1.21774	19.0087		1.23654	20.0729		1.35041	18.6915		1.07641	19.5875		1.16784	18.7062		1.11631	20.1241			1.15402	18.6309		1.46202	19.6301		1.07089	19.3738		1.45294	19.7471		0.879012	18.7742		1.06368	19.9757
	1.08246	19.1544		0.957209	20.2904		1.37377	19.0317		0.835536	19.2392		1.32688	19.0803		1.0168	19.829			1.34468	18.5784		1.14297	18.828		0.574782	16.8218		1.41431	19.9052		1.02012	19.0568		1.13352	19.7873
	1.16103	19.0168		1.31036	19.6034		1.23748	18.4717		0.743811	19.282		1.07387	19.084		1.07805	19.3466			1.20422	20.4209		0.333738	15.7774		0.19215	15.3775		1.20836	19.532		0.758968	18.7788		0.710495	16.4263
	1.06612	18.0144		0.838071	19.8079		1.48601	17.9654		1.31621	19.8819		0.987269	18.546		1.02382	19.4413			1.31037	18.7632		0.78449	18.1585		1.53629	19.3694		0.604184	17.8247		1.02608	19.6306		1.20138	19.6691
	0.436348	16.9367		0.806229	19.7315		1.68904	19.2286		0.835163	19.1918		1.30159	19.0189		0.600782	18.3555			0.955077	17.745		0.23373	15.6565		0.900659	18.4824		1.03209	19.9461		0.921565	18.7791		1.02137	20.2721
	1.18224	18.1267		0.940674	19.8374		1.24426	18.3251		1.29619	19.7395		1.30505	18.5615		0.467758	16.789			1.30186	18.7759		1.1647	19.3382		0.988412	18.4683		1.14868	19.4933		0.600632	17.6714		1.06298	19.9197
	1.18488	19.8032		0.887308	20.1374		1.44007	19.2448		1.35426	19.8792		1.03174	19.6273		1.36821	20.3555			1.71458	18.2062		1.15565	19.3076		0.646886	16.9049		1.0879	19.8512		0.640496	17.6409		1.01636	20.2042
	1.4347	19.6509		0.948007	20.2719		1.25541	18.9281		1.0712	19.6745		1.26355	19.5163		1.33977	19.6			1.05198	17.5512		1.31977	18.8207		1.20615	18.7896		0.229074	16.4893		0.821236	17.7797		0.208776	15.9263
	1.09642	19.2599		0.688984	19.3801		1.76096	19.3517		1.66435	19.5937		1.45779	18.9345		1.001	20.2662			0.923024	18.774		1.33589	20.1012		1.32425	18.9924		0.287658	16.5836		0.651409	17.4829		1.15903	19.7935
	1.24618	18.819		0.676411	19.9111		1.57724	18.8685		1.28626	19.5328		1.12962	19.137		1.14905	20.5905			0.354038	15.5699		1.81573	19.6597		0.509101	15.7904		1.01105	19.9841		0.855821	18.092		0.956878	20.1505
	0.373245	17.6068		0.973742	19.2302		1.4536	18.3803		0.180174	15.9384		1.27092	18.9525		0.91219	19.2986			1.42194	18.7933		1.0519	19.5438		1.13299	18.4923		0.731298	17.9318		0.248636	15.9631		1.2535	20.5863
	0.355224	18.0392		1.14358	19.5598		1.64608	18.8246		1.39089	19.3777		0.200826	15.7084		1.25803	20.4034			1.04949	19.0677		1.29236	19.6142		0.211548	15.6789		1.07906	19.9279		0.649271	17.8191		1.26427	19.9827
	1.28025	18.7399		0.825797	19.6134		1.20148	18.5858		1.42563	19.4297		0.918287	18.411		0.972922	19.8908			1.17197	18.9094		0.253246	14.8059		1.24908	18.6665		1.53281	19.5821		0.527615	16.8476		0.736544	19.6701
	1.16693	18.4452		0.916274	19.686		1.44596	19.4566		1.44009	19.7229		1.07786	18.9946		0.824373	19.8758			1.24419	18.9888		1.34794	19.6612		0.38769	15.5099		1.15718	19.736		0.841626	18.37		0.205946	15.9583
	1.50665	20.0559		0.955551	19.2301		1.27865	18.0546		1.42287	19.5149		0.947613	18.1779		1.32625	20.1163			1.135	18.9364		0.23907	16.0872		0.359625	15.9138		0.471707	16.9849		0.433607	17.1725		0.242974	16.7113
	1.07257	18.5587		0.250032	19.3199		1.33307	19.5102		1.09835	19.4421		1.38131	18.7747		1.27105	19.9859			0.553727	16.2179		0.167419	16.2684		1.23413	17.9615		0.960143	19.3912		0.810749	15.9468		0.454389	16.5012
	1.47785	18.9427		0.840982	19.3259		1.31726	19.5279		1.03609	19.5941		0.965338	18.5795		1.31553	19.8089			1.09558	18.0731		1.43531	20.076		1.05126	18.6621		0.212608	15.5971		1.08268	16.9741		0.723199	17.4417
	1.21689	19.3366		0.821054	19.6499		1.46122	19.6495		1.46483	19.9843		1.25154	19.046		0.220668	16.4077			1.31534	18.8029		1.30116	20.1998		0.194031	14.6852		0.902386	19.4753		1.1099	19.4412		0.367996	15.8578
	1.13956	18.9927		0.499703	17.151		1.36276	18.6973		1.3713	19.546		1.36965	19.1228		0.475363	17.6137			1.50679	18.4077		1.42819	20.6795		1.05984	18.4898		1.32221	20.2568		1.11543	18.8969		1.10308	20.1223
	0.807084	18.1117		0.856113	20.4747		1.45384	18.8984		1.37881	19.6982		1.19846	19.1434		0.987601	19.7045			1.09519	18.0314		1.17107	19.8807		1.19893	18.5678		1.14633	19.6883		0.639728	18.9292		1.08339	19.9139
	0.763767	18.9083		0.836528	19.9271		1.44695	18.3806		1.3052	19.6854		0.978795	18.1485		1.11593	20.6477			0.336237	15.8897		2.03246	19.1926		0.304267	15.8886		1.29921	19.4702		0.304221	19.5954		0.831781	19.3313
	1.67038	18.6439		0.990458	19.714		1.1993	19.3638		1.15828	19.716		1.30677	20.3324		1.18558	20.0504			0.343516	16.205		1.51974	19.6912		1.15064	18.8042		1.47071	19.9764		0.41512	16.407		0.943571	19.4155
	1.15296	19.0541		0.87561	19.2034		1.25895	19.321		1.52331	19.5837		1.51284	20.5204		0.999949	20.278			1.26792	18.9381		1.34644	19.5989		1.24707	18.3929		0.589719	17.3208		0.665307	17.2572		1.05968	20.008
	0.935541	18.1108		1.04211	19.8198		1.55724	18.8754		1.60572	19.6547		1.16043	19.4468		1.20672	19.5591			1.14051	18.2577		1.35782	19.9027		1.05556	17.9651		1.02001	19.5047		0.925772	18.6113		1.12148	19.5119
	1.29218	18.1369		0.805521	19.5928		1.20573	18.7955		1.07595	19.9536		1.29559	18.7613		1.45197	20.3235			0.150879	14.9346		1.40011	19.63		1.14498	18.9077		0.347501	17.214		0.279284	15.7511		0.432935	16.551
	1.3991	18.1178		1.03931	19.5903		1.3931	18.9022		1.1742	19.6453		1.23525	19.6138		1.24898	19.7043			1.34432	18.7283		1.47496	20.4499		0.898164	17.8387		0.244065	15.4563		0.171294	15.5635		0.838709	20.2228
	1.0984	18.6805		1.01389	19.5748		1.40883	18.5485		1.00158	20.4772		1.44474	18.5157		1.08151	19.7501			1.19319	19.2213		1.27256	19.8715		0.88472	18.6876		0.917355	19.9618		0.229402	16.0434		1.11026	19.7362
	1.19631	18.9873		0.797648	20.286		1.41167	19.108		1.01349	20.2424		1.1533	19.0865		1.18504	20.0829			1.17854	19.4188		1.25046	20.2258		0.316607	15.8391		1.30613	19.9625		1.01408	18.659		1.02977	18.2145
	1.14572	18.6895		0.851163	19.774		1.16652	18.6764		1.20227	19.5321		1.4636	19.9931		1.27704	20.5665			1.24235	18.2502		1.41617	19.9966		1.15261	19.0351		1.36395	19.9604		1.15587	19.7042		1.32006	15.8719
	1.08015	18.2747		1.11227	19.9003		1.631	18.7677		1.37604	19.8058		1.32416	19.6676		1.30469	20.6438			1.0894	18.7945		1.16766	19.909		0.157137	15.609		1.28172	19.298		0.200847	16.0659		1.12728	19.5968
	1.21669	18.8659		0.320283	17.941		1.38338	18.3773		1.39989	19.6006		1.11236	18.2705		1.16326	20.3915			1.01297	18.8962		0.418616	16.8006		1.00996	18.265		1.1704	20.0232		1.12012	19.5324		0.41167	16.0457
	1.39325	19.3536		1.15874	19.7367		1.23929	18.5789		1.31927	20.2559		1.30456	19.9464		0.602642	19.8702			1.26678	19.9965		1.11895	20.1158		1.01334	18.2308		1.09866	19.3987		1.03631	19.2087		0.454165	16.9225
	1.07375	18.9551		1.2811	19.8522		1.34424	18.2311		1.24352	19.7134		1.30053	19.5414		1.01024	19.8805			1.55596	18.5515		1.06637	20.2689		0.95755	19.3109		0.393112	16.1338		0.461883	16.3679		1.0098	19.8523
	0.973546	19.8321		0.976448	19.7973		1.3536	18.2605		1.17831	19.5806		1.46793	18.8177		1.25897	20.2175			1.07338	19.4715		1.22528	20.0249		0.993857	17.8597		0.80993	19.4987		0.271441	15.6842		1.14916	19.8642
	1.43646	17.8707		0.96382	19.7888		1.51787	19.6394		1.2344	20.2483		1.40072	19.0614		1.29168	19.8794			0.984978	18.2378		1.38026	19.5447		1.25489	17.9248		0.815209	19.4463		0.908884	18.395		0.968684	19.3012
	1.25	18.7123		0.838229	19.7368		1.28901	18.6901		1.13602	19.9989		1.27568	19.6758		1.23283	19.7762			1.1324	18.0259		1.08499	19.8117		0.778649	19.5083		1.26469	19.1109		0.404349	16.4629		1.0152	19.5309
	0.973659	18.5039		0.978498	19.8831		1.40752	19.2952		1.34212	20.1098		1.37102	19.7095		1.2968	19.7723			1.24071	18.8406		1.13939	19.1229		1.03218	19.471		0.790181	18.9563		0.248752	16.0467		1.11565	20.01
	0.99776	19.4604		0.79226	20.1775		1.30762	18.9549		0.785198	19.2986		1.10988	20.5506		1.18956	19.6764			1.14694	18.2556		1.15381	19.1456		0.295897	15.0822		0.600494	17.8492		0.995335	18.1912		0.947802	20.0114
	0.994429	18.3148		0.958487	19.8614		1.50935	19.5309		0.959293	19.6178		1.23872	19.2012		1.1271	19.643			1.10472	19.524		1.03061	19.434		1.04844	18.5559		0.603654	17.6605		0.850918	18.0227		0.945855	19.1939
	1.09409	18.3848		1.18959	19.6908		1.36785	18.9909		1.36129	19.6437		1.37199	19.0355		1.33345	20.1641			0.810899	18.2255		1.08389	19.524		0.277591	14.8774		0.994269	19.8832		0.834069	18.1051		1.09311	19.7193
	1.1368	18.6921		0.303463	18.9226		1.46599	19.0773		1.64704	20.1073		1.19415	19.3026		1.74641	20.5402			1.14479	19.4353		1.56998	20.0807		1.02822	17.5727		0.0983307	16.2185		0.574846	17.0678		1.31867	20.2482
	1.11438	18.5313		1.0263	18.9144		1.23927	19.0807		1.26133	20.3851		1.3254	19.1268		1.24713	20.1921			0.858073	18.7585		1.32112	19.5974		1.14292	18.4876		0.885137	19.5846		1.25854	19.4858		1.12467	20.2922
	1.25549	19.0811		0.845047	19.2932		1.42221	19.7112		1.05184	19.9422		1.51076	19.1985		1.27945	20.3532			1.18116	18.8047		1.34432	19.601		0.971637	18.8092		1.16714	19.7085		1.08555	18.3461		1.15198	18.9618
	0.97878	17.5931		1.04934	20.2545		1.60065	19.3497		1.68075	20.5212		1.14491	18.1803		0.988733	19.6014			1.37042	19.4515		1.32719	19.6637		0.975568	17.5471		1.11823	19.3224		1.07787	19.0728		0.954813	19.2463
	1.2492	19.5895		0.689248	18.9346		1.21838	19.2682		1.20452	19.5746		1.45082	18.4239		1.47371	20.4817			1.15187	18.815		1.22487	19.6741		1.14379	18.1011		0.215522	16.3887		1.1477	19.6374		0.925765	16.1663
	0.992097	19.0132		1.06822	19.2738		1.24161	19.3216		0.728465	19.1756		1.41031	19.167		0.987155	19.4631			1.13642	18.905		0.985477	18.7295		1.09166	18.4812		0.758496	19.7314		0.947404	19.4524		1.08031	19.746
	0.369323	16.1089		0.970645	19.5799		1.85768	19.5329		1.2429	20.065		1.50459	18.268		1.18799	20.4409			0.224	15.196		1.4809	19.8393		1.12429	18.4607		1.3528	19.8577		0.223842	15.9794		1.20002	20.1283
	1.1562	18.5846		0.981489	19.6359		1.40659	18.4402		1.45248	19.4675		1.09937	18.3684		1.306	20.0116			1.40299	19.6655		1.43309	19.6037		0.25593	15.4353		0.306074	15.6056		0.947363	19.565		1.08136	19.95
	1.03609	19.9		0.9511	19.7939		1.26474	18.7333		1.43117	20.3653		1.235	19.4166		0.62446	19.0009			1.12967	18.8718		1.04205	19.6116		0.0911388	14.3031		0.217136	15.2649		1.19627	19.6295		1.54912	19.9927
	1.37303	19.5223		0.763606	19.9363		1.58078	18.9318		1.21914	19.6044		1.48978	18.8396		1.09118	19.6465			1.31403	18.7464		1.23076	20.241		0.703129	17.6633		0.396989	16.5865		0.427264	15.061		0.652733	19.7317
	1.30008	18.9365		1.10202	19.8672		1.36546	18.3761		1.25164	20.2521		1.486	18.4415		0.975635	20.5843			1.36306	19.2113		1.40553	19.692		0.940659	17.8907		1.11072	19.2947		0.321919	14.9768		0.635911	17.1261
	1.32931	19.2616		1.12325	20.1197		1.26316	18.967		1.2371	19.6741		0.81896	19.0679		1.16911	20.6877			1.45971	18.5266		1.30228	20.2315		0.98984	19.3388		0.851416	19.3738		0.637059	19.2759		0.324114	15.3567
	0.886347	18.4641		0.975838	20.2859		1.45371	18.7604		1.11817	20.1265		1.35214	20.6188		0.714531	20.1726			1.16694	17.9711		1.3986	20.5483		0.260299	15.43		1.42402	20.1912		1.21864	17.937		0.651678	19.1698
	0.77983	18.5737		0.909183	20.1367		0.697906	17.8797		1.367	20.0206		1.38137	19.5652		1.27569	19.867			1.06089	17.8807		0.539627	17.1693		1.4875	18.8239		0.234886	16.5384		1.05705	18.4885		0.404772	16.4284
	1.16634	19.309		1.02513	20.0099		1.09407	19.2035		0.629175	18.4623		1.30696	18.9174		1.27349	19.7593			0.340431	16.8015		1.17051	20.2239		1.14385	18.484		0.228971	16.0691		1.22487	18.7801		1.21479	20.002
	0.927987	19.0302		0.912421	19.3486		1.21919	18.3421		1.24991	19.9506		1.1948	19.2984		1.23656	20.1369			0.151205	14.6227		0.714126	17.8839		0.964756	17.6161		1.01593	19.4912		1.05544	19.2795		1.32561	19.7966
	1.12549	18.8413		0.913952	19.5239		1.54619	18.5787		1.38299	19.9246		0.922207	18.8719		0.920474	19.1613			1.23777	18.4526		1.33253	20.3022		0.239085	15.3583		1.21647	18.9977		0.130247	15.4772		1.29736	19.4537
	1.1413	19.3375		0.599607	19.3678		1.39214	18.133		1.18505	19.6252		1.0197	19.237		1.2343	20.378			1.45459	18.8916		1.39785	20.4426		1.05038	19.3154		1.14866	19.6876		0.153425	15.7225		1.35588	19.913
	1.15055	19.7113		0.592781	19.5553		0.756022	17.512		0.805987	18.6736		1.17578	19.0444		1.19371	20.2093			1.18026	19.0182		0.554879	16.291		1.34478	18.0329		1.24718	19.0318		0.204827	15.8756		0.188577	16.0542
	0.999666	18.3392		0.958147	19.9158		1.20966	18.779		0.942511	19.1392		1.12664	20.0817		1.33334	20.3753			0.984035	19.1754		1.18484	19.8925		1.15826	18.9864		0.649666	17.3194		0.297781	16.3703		1.29133	20.0539
	1.04271	18.6869		0.758037	19.4905		1.40357	20.4349		1.12832	19.7422		1.00889	20.3253		1.41379	20.1084			1.14726	19.3153		1.31483	18.9063		0.546652	16.0195		0.956126	19.9777		1.1578	18.4025		1.06501	19.7507
	1.06938	18.4991		0.966068	19.8129		1.39631	19.1839		1.14411	19.464		1.02521	18.333		1.17314	19.5338			1.14684	18.7687		1.56607	19.3634		0.79595	16.7494		1.11266	20.0983		1.03045	20.131		0.839449	19.7048
	1.01605	18.6707		0.984154	19.6481		1.33855	19.0726		1.40225	19.9185		1.4145	18.8158		1.33179	19.7159			1.99612	20.1113		1.11796	19.6292		1.27094	18.9354		1.23257	20.2252		0.114401	16.327		0.708434	18.4702
	1.1394	18.8295		1.01006	20.179		1.23897	18.0037		1.31915	19.8024		1.49592	18.7708		1.04694	19.9206			0.956186	18.1874		0.929236	19.4431		1.50736	19.2843		1.0641	19.6123		0.344974	19.7045		0.349536	16.1547
	1.35876	18.3306		0.785133	19.4891		1.22021	18.707		1.46805	19.8075		1.42397	18.1683		1.33644	20.0347			1.02247	18.659		0.403846	16.0782		0.748507	18.5637		1.12865	19.279		0.935399	19.1559		0.851597	19.1601
	0.888534	17.6703		0.577424	19.2283		0.220735	16.053		1.16478	19.6435		1.19612	18.085		1.19016	19.886			0.112737	15.4105		1.35381	20.0176		1.32898	18.0825		1.06467	19.5304		0.730362	16.0893		0.896636	19.2945
	1.04493	17.7612		0.846732	19.9336		1.04812	19.3443		1.30647	20.3805		1.43259	18.1106		1.49093	19.7607			1.37442	19.0831		1.4805	19.326		0.79837	15.5351		0.927724	19.5527		1.08033	18.5388		0.848801	20.1183
	1.1079	17.9801		0.931798	20.4466		1.02755	18.4983		1.33079	20.3116		0.435293	15.6367		0.45533	15.665			0.120188	14.6832		0.178142	17.0132		0.898452	17.4144		0.7331	19.5701		1.05215	18.6289		0.604099	18.4399
	1.03542	18.7424		0.907004	19.7277		1.4044	19.1235		1.12598	19.9773		1.2564	20.2485		1.19741	20.1756			0.255311	15.2976		1.01199	20.7134		0.27839	16.44		0.840402	19.2645		0.953071	17.526		1.02181	20.008
	1.04638	18.7316		1.00303	19.6268		1.46537	19.0491		-0.311804	20.4977		1.20131	20.0978		1.23646	20.0289			0.778783	17.477		1.35338	20.2013		0.50116	15.7476		0.776192	19.2773		0.863923	18.847		0.844497	19.5128
	1.05863	18.9092		1.07611	20.3141		2.43741	18.8255		1.28697	19.8119		1.17387	18.9476		1.14025	19.3943			1.15028	18.6824		1.19156	20.0249		1.21249	18.4397		1.09476	20.4293		0.74273	18.1266		0.763083	18.5037
	1.17598	20.2241		1.01259	20.0136		1.60118	18.8324		1.57135	20.1287		1.39923	18.9873		1.06523	19.567			1.07495	19.7914		1.02716	19.7205		1.27177	18.5827		1.10994	20.1839		0.156219	15.3579		0.122958	16.6492
	0.368063	16.7403		0.882388	19.5756		1.65209	18.6779		1.43502	19.8325		1.16592	18.4758		1.28314	19.8147			0.556083	15.7006		1.44041	19.7863		1.03934	18.6683		0.989345	20.1142		1.10137	17.7829		1.05286	19.8392
	1.01465	19.8637		1.10021	20.6852		1.75598	18.6495		1.71719	19.9628		0.196377	15.6024		1.15253	19.439			1.77708	19.3133		0.952676	19.9285		1.2766	18.7342		1.0573	19.7258		1.18593	19.1514		0.688519	19.2373
	1.13263	19.3982		1.01451	20.03		1.17872	18.9225		1.55965	20.2554		1.50025	19.5956		1.2072	19.5616			1.26746	18.8287		1.17848	20.0648		0.287566	16.0998		1.1041	19.6937		1.04097	18.4536		1.23384	20.2574
	0.829528	18.9244		0.768989	18.5498		0.983464	18.9142		1.19647	20.1854		1.02507	18.2187		1.16335	19.5533			1.63323	18.4221		1.23734	19.5362		0.749908	17.3464		0.977359	19.0976		1.02843	18.3821		0.995982	19.8088
	1.18343	18.9637		0.686711	18.9986		1.01596	18.5966		1.24893	19.6467		1.37581	19.0056		1.23247	20.3258			1.37335	19.4641		1.73618	19.4603		0.644044	17.2156		0.969906	19.4003		0.724313	17.7253		0.251102	16.0168
	1.22997	19.1839		0.827212	19.8646		1.37708	19.1344		1.36811	20.0297		1.48992	19.4186		1.02316	19.4931			1.29295	18.7749		1.39389	19.8362		0.201966	15.0254		0.314984	16.9352		0.245952	15.9161		0.21594	16.2977
	1.16048	19.3959		1.20063	20.2389		1.60476	19.3425		1.52005	19.7068		1.20002	19.7788		1.1266	20.04			1.03813	18.846		1.36745	19.9151		1.18212	19.3166		0.933144	19.5243		0.250483	15.4765		1.064	19.9917
	0.772685	17.9372		0.902873	19.257		1.56093	18.7212		1.27366	19.6161		1.27001	19.3883		1.15031	19.149			1.32002	19.4359		1.46933	19.6624		1.26168	19.0943		1.34395	19.2945		0.416864	16.1036		1.15759	20.1487
	1.5213	17.9321		1.08881	19.8602		1.35441	18.7359		1.33642	19.6266		0.725663	17.7257		1.29055	19.5135			1.30277	19.0751		1.38752	19.9512		1.03141	19.5127		1.19041	19.2945		0.248423	15.2933		0.195941	16.7728
	1.30494	18.2349		0.903845	19.8363		1.21396	18.6197		1.37439	19.8935		1.72797	19.76		1.06807	19.7376			1.42233	18.7779		1.32216	19.9		0.981912	19.6217		1.18509	19.7213		0.446529	16.2427		0.20038	16.7103
	1.13311	18.6935		0.908683	19.622		1.98064	18.2562		1.18615	20.1707		0.474634	17.438		1.21746	19.8748			1.36029	18.8445		1.43053	20.1985		0.985994	19.1464		1.36683	20.0377		0.873828	15.9078		1.17773	20.4748
	1.27685	18.8335		1.00521	19.5935		1.33496	18.2959		1.09538	19.4842		0.228838	14.7868		1.50998	20.2973			0.358768	16.1788		1.40275	19.3951		1.32995	18.7236		1.20485	19.6382		1.04662	17.8994		0.247104	16.5001
	1.1096	18.1854		0.737903	19.574		0.414028	15.6815		1.04972	19.6978		1.316	19.6212		1.26395	19.8415			1.50174	18.9789		1.36987	19.4962		0.308083	15.8184		1.28926	20.0141		0.311183	15.6679		1.00551	20.056
	0.467826	16.2558		1.04057	19.5402		1.30539	18.2246		1.36888	20.4922		1.57421	18.5994		1.18714	19.9337			1.12851	19.2607		1.06028	19.447		1.28015	18.7378		1.15012	19.7682		0.961625	18.8267		1.0069	20.0116
	1.27567	19.2581		1.02268	18.6192		1.03255	18.5849		1.38804	20.1027		1.34998	19.0258		1.09353	19.8405			1.24013	19.0486		1.25807	19.6993		1.33045	18.6745		1.3973	20.1435		1.01051	18.0991		1.08715	20.2121
	1.22776	18.8032		1.06079	19.0313		1.59979	18.997		1.5777	19.5622		1.59594	19.3069		1.27569	19.6852			1.14616	19.1762		0.712085	19.017		1.05009	17.6867		1.14524	20.3969		0.944329	17.8856		0.550654	17.1154
	0.959794	17.5359		1.05602	19.6658		1.59714	18.5762		1.23615	19.8297		1.15645	18.82		0.463405	17.1645			1.12065	18.9705		1.32403	19.9075		0.0781976	14.7424		1.11115	19.2267		0.956243	18.583		1.06886	20.1121
	1.08548	18.7775		0.632691	18.9125		0.689451	16.9087		1.37779	20.0252		1.35684	18.9604		0.924631	19.7024			0.359959	17.3672		1.15809	18.903		1.20917	19.1447		1.01672	19.3374		0.522346	16.6139		0.26931	15.8169
	1.27164	18.8098		0.909527	19.5757		1.47176	17.7825		1.11847	19.1535		1.32005	18.8941		1.31375	18.7495			0.955012	18.6941		1.33246	19.7863		1.00891	18.9556		0.330916	16.1169		1.11659	18.2799		0.481494	18.1135
	1.18954	18.854		1.06883	19.4911		0.309283	16.116		1.37693	19.7993		1.28435	18.6731		0.610908	16.9388			1.04156	18.4157		1.58455	19.5615		0.213848	15.8065		1.1948	19.9459		1.01369	19.1785		1.06205	19.9386
	1.21419	19.6356		0.910148	20.1785		0.577245	18.4788		1.49245	19.8123		1.05587	18.5646		1.11526	19.8943			1.19658	18.3173		1.56032	19.7009		1.21165	18.7177		1.03599	19.8627		0.846222	18.5015		0.889753	19.9363
	1.18455	18.9619		0.832039	18.9766		1.54566	19.0666		1.49238	19.8691		1.47683	19.2219		1.01485	19.5455			1.15592	18.9805		1.54855	20.3365		1.13652	18.1957		1.03467	19.4339		0.74942	18.5531		0.17022	15.9667
	1.20817	18.681		0.905739	19.5724		1.49134	18.5994		1.5646	20.227		1.32996	19.8715		1.1425	19.7195			1.2004	18.856		1.13481	20.2875		0.188717	15.778		1.17453	19.7134		0.830812	18.8356		0.511597	17.5579
	1.11292	18.5722		0.823758	20.0515		1.41888	19.0487		1.26376	19.8533		1.2786	18.8844		1.153	19.7991			1.24788	18.5399		1.35822	20.1478		1.43611	19.3555		1.05797	20.0261		1.00958	18.437		0.678508	18.6147
	0.876868	18.1942		0.999169	19.9212		1.27329	19.888		1.46431	19.8612		1.13483	17.9594		1.21956	19.9558			0.984063	18.0949		1.01765	20.078		1.09016	19.1492		0.981208	19.264		0.86262	17.7587		0.34374	16.8003
	1.26356	18.6435		0.980725	19.3584		1.50755	18.6471		1.13202	19.438		1.12997	18.2038		1.4101	19.4764			1.28445	18.6454		1.39806	20.3403		0.940136	18.5626		0.981469	19.146		0.758647	18.1074		0.264022	15.9105
	1.1659	18.7112		1.1375	20.3757		1.92872	19.5136		1.20883	20.0208		1.34474	18.9976		0.488055	17.4823			1.14153	18.8139		1.10454	20.4426		1.39946	19.2914		1.00349	19.7778		0.805658	18.67		1.23603	19.5532
	1.3252	18.552		0.636422	17.6663		1.55709	19.5595		1.0658	19.2315		1.52766	18.5973		1.22903	20.1999			0.237734	15.7007		1.35759	19.9528		0.394205	15.6403		1.16619	19.8819		0.823617	18.0668		1.08056	19.6564
	1.11493	18.402		0.981106	19.8323		1.52399	19.5614		1.06476	19.1725		1.07739	18.6872		1.2475	20.238			0.240287	15.134		1.40924	19.9841		0.434697	16.611		1.04065	19.6868		0.923134	17.493		0.98654	19.6877
	1.4042	17.5969		0.550628	19.482		1.07221	19.8721		1.17841	19.6353		1.45828	19.128		1.24873	19.848			1.15696	19.2822		1.13959	20.0488		1.29343	19.4616		0.551064	17.9372		1.05454	19.3281		0.157667	15.9927
	1.09675	18.55		0.987052	19.8192		1.33356	20.0089		0.810515	18.7819		1.35967	18.4489		1.29739	20.0841			0.223157	15.5382		1.25119	20.0873		1.30668	19.2865		1.01647	20.5031		1.10036	18.8929		0.500005	17.6251
	1.14813	18.5594		1.2352	19.7362		1.40288	20.0072		0.407341	15.9213		0.867933	18.2038		1.26735	19.3583			0.133075	15.1762		1.3152	19.9208		1.30697	19.674		0.693282	19.1744		0.240205	17.1978		0.923087	19.6236
	1.42362	20.2202		0.90908	20.3741		1.45007	18.9053		1.21907	20.0668		1.05643	18.1325		1.18256	20.2237			1.09005	17.5501		1.05638	20.1198		1.22041	19.8016		0.684457	18.6789		0.41173	18.4757		1.16077	19.9353
	1.04419	17.2586		1.06205	19.7852		2.03658	19.1915		1.23696	20.3779		1.23325	18.4299		1.33871	20.2849			1.17485	18.2169		1.09547	20.3994		1.47538	19.5116		0.810035	19.1383		1.09687	19.0604		0.676437	18.8569
	1.08801	17.8019		1.00133	20.0343		1.2947	18.7348		1.63457	19.5671		0.983696	19.2799		1.20366	20.023			1.07978	18.3996		1.44709	20.6145		1.024	19.5814		0.823244	19.9607		0.685377	17.5941		0.991607	19.8406
	0.915856	18.3535		1.16873	19.8563		1.74038	18.6869		1.38915	19.8796		0.998738	19.1576		1.62759	19.5512			1.20991	17.979		1.42557	20.5894		1.14128	18.5013		0.521781	17.689		1.3786	18.8331		1.04924	19.8519
	1.26612	18.5778		1.13364	19.3041		1.69741	18.5882		1.18683	19.5619		1.06248	18.736		1.22417	19.7724			1.26806	18.2508		0.383035	15.8091		0.3338	15.034		1.23663	20.4014		0.1326	18.8642		0.963705	20.0775
	1.07033	18.6291		1.19218	20.3414		0.921613	19.1103		1.31879	19.9426		0.591454	18.4177		1.31052	19.5907			1.00902	18.6315		1.06559	19.6575		1.24927	19.7902		1.01304	20.1052		0.160347	15.9038		0.639356	19.3619
	1.08253	19.8394		0.710082	19.2552		1.0444	19.4057		0.531021	18.7458		0.702592	18.2756		1.28045	19.3859			1.21002	17.5954		1.63017	19.8778		1.12979	18.0333		1.30232	19.5098		0.446157	19.3949		0.580369	16.0126
	0.347426	15.3552		1.26046	20.6851		1.04762	18.6611		1.07318	19.4101		1.53572	18.8026		1.05745	19.3992			1.26327	18.9525		1.2893	19.6964		0.977645	18.3959		1.74112	19.2842		0.19989	15.9754		1.05194	19.8501
	0.490851	15.389		1.2535	19.95		1.4284	19.8327		1.4229	20.0926		1.27685	18.4939		1.25872	20.4565			1.204	19.0365		1.19935	19.5478		1.43428	18.7112		0.965069	19.6319		0.72465	17.1294		0.939895	19.7956
	1.08804	18.1783		0.737341	19.6577		1.22279	19.1798		1.29149	19.7762		1.30714	18.5518		1.18178	20.8629			0.158279	13.9641		1.19494	20.1345		1.09371	19.2523		1.13822	20.1757		0.241539	15.2266		1.03217	19.6765
	1.17252	17.9435		1.30263	19.4611		1.34606	19.3524		1.12814	20.0524		1.42838	18.7053		0.177919	16.3408			0.148471	15.6662		0.258212	16.2192		1.02609	19.8949		0.314049	16.129		0.333339	15.9859		1.08157	19.4148
	1.22323	18.7283		1.11624	19.9702		1.42628	19.9028		1.39438	19.7998		1.18339	19.2098		1.13098	20.1998			0.69284	17.0853		1.35086	19.553		2.28598	19.8381		0.841527	19.4976		0.98465	18.5554		0.601268	18.0011
	1.26487	18.9177		0.313234	17.6924		1.32099	19.0292		1.17716	19.4568		1.33517	19.3857		1.79477	20.5686			0.992681	18.6252		1.44265	19.9055		0.889775	17.8631		0.790182	19.4073		0.844014	18.8959		0.968348	19.1132
	1.44709	19.3576		0.957343	20.0746		1.19477	18.6454		1.2554	19.5602		0.800376	19.5067		1.2004	20.2534			1.19454	18.6291		1.37406	20.1556		0.452833	15.8884		1.64239	19.3281		0.233983	15.7546		1.20979	19.1915
	1.51472	18.9421		1.06524	19.7967		1.53026	18.617		1.52721	19.467		1.61218	18.509		1.24038	19.7877			1.54459	17.7036		0.962247	19.8979		1.00475	18.8776		0.99866	19.6867		0.216726	15.5365		0.375744	16.4614
	1.03413	18.4736		1.01974	19.5902		1.20025	19.1866		1.43329	19.7677		1.14659	18.515		1.51039	19.8769			1.13694	17.8526		1.60713	19.5894		1.15062	18.8617		1.37136	20.3626		0.214994	15.9064		0.831675	19.8359
	0.99272	18.6896		0.793142	19.938		1.28788	18.4105		1.83821	19.6484		0.146908	15.8695		1.30516	19.8729			1.47227	18.9301		1.61291	19.9124		1.05196	19.3264		1.35765	19.8314		0.381568	15.8894		1.05859	19.2106
	1.14477	18.3207		1.14945	20.0779		1.42385	18.4204		1.26389	19.2865		1.939	18.0935		1.10515	20.3394			0.611787	18.571		0.700919	17.1578		0.997118	19.3322		1.11638	19.718		0.200013	15.748		0.805897	19.6127
	1.02852	18.9595		0.97917	19.661		1.49095	20.1773		1.10139	19.886		1.35981	18.3108		1.0839	20.4119			1.01262	19.1607		1.32029	19.847		1.14799	18.3626		0.810057	18.9728		0.596484	17.3114		0.270047	16.0186
	1.03044	18.4495		1.03326	19.0833		1.37949	19.2859		1.26642	19.8005		1.48221	18.9187		1.18136	19.398			0.308996	15.7026		2.22156	19.7778		1.06156	18.3837		0.603747	17.3584		0.864054	18.8759		0.527451	17.6754
	1.06297	18.9274		1.13385	18.5998		0.870424	19.7564		1.26247	19.4199		0.974769	18.5783		1.41662	19.848			1.28974	19.0615		1.5251	19.4452		0.582115	16.5389		1.00536	19.8806		0.293056	15.7995		0.59655	17.8107
	1.20753	19.6733		1.16888	19.6658		1.22876	18.8578		1.74649	20.0594		1.00343	19.2827		0.895697	19.9996			1.51707	18.1456		1.08543	19.5062		1.24238	18.9447		1.00774	20.1429		0.126432	15.8258		0.461688	17.0142
	1.40164	17.8981		1.08947	19.8793		1.33826	18.44		1.09378	19.1243		1.39721	19.5161		1.20653	20.1885			1.43822	19.583		0.931083	20.1042		0.165985	14.887		1.26616	19.5616		0.486801	17.6944		0.817418	19.4942
	1.22747	18.7242		1.1599	19.8722		1.4251	18.2755		1.28224	19.5086		1.25511	18.7584		1.18071	20.5652			1.1907	19.0024		1.63854	19.9399		0.500901	15.7255		0.841149	19.2635		0.302118	18.2162		0.762683	19.406
	1.18747	18.7944		1.13716	19.8059		2.08601	19.5051		1.53254	19.2476		0.853101	17.1719		1.21824	20.1554			1.14644	18.8805		1.00207	20.7058		1.10936	18.9266		0.958582	19.2908		0.348743	18.3408		0.388619	16.6837
	1.14973	18.5721		1.00606	19.6571		1.23775	18.9608		0.902727	19.5619		0.690676	18.1987		1.24894	20.2718			0.449756	16.547		1.66668	20.3945		0.322999	16.7645		1.24472	20.1923		0.135334	16.3294		1.31476	19.4852
	1.14995	18.4057		0.992235	19.5682		1.22479	19.3662		1.04366	19.9033		1.21576	19.0472		0.528336	16.493			0.26794	15.7274		1.42483	19.729		0.229026	15.8413		0.893321	19.5832		1.12343	19.6812		1.17893	19.3569
	1.12113	18.4035		0.956666	20.3394		1.26199	19.0682		1.3627	19.5285		1.24132	19.2032		1.09919	20.3691			1.15947	19.1426		1.51507	19.7919		0.200759	15.0892		1.15141	19.7321		1.19098	19.2539		0.645411	17.6095
	1.0656	18.2305		0.894731	20.3889		1.19958	19.0097		1.50455	19.2258		1.42631	19.0356		1.42059	19.8913			1.25704	19.1743		0.160476	16.905		0.892326	18.2654		0.96032	19.6399		0.795435	17.6853		0.796404	19.2613
	1.17545	18.4693		1.23607	20.3893		1.28075	19.3109		1.31705	19.8457		1.29903	19.2697		1.35717	20.0571			0.952086	19.2934		1.51037	19.6501		1.07332	17.9222		0.79884	18.5994		0.261863	16.3029		0.636511	17.217
	1.0924	18.4475		1.29243	20.2969		1.34344	19.6744		1.31832	19.9261		1.38399	18.4391		1.20268	20.6643			1.17943	19.1547		1.45015	19.8035		0.806102	16.6671		1.00097	20.255		0.800749	18.3445		0.988158	18.6625
	1.109	17.9474		0.890805	20.0557		1.20314	18.6741		1.40362	20.0587		1.4109	19.0925		1.08495	20.4838			1.25182	18.7091		1.61906	19.7276		1.0153	19.4828		1.30336	19.2578		0.407711	17.0123		1.09363	19.8643
	1.00552	18.2653		0.885623	20.0347		1.2275	18.568		1.35578	20.199		1.10798	19.0936		1.30774	20.138			0.942209	19.4504		1.29169	19.7701		1.03318	17.8812		1.02739	20.5271		0.995436	19.2737		0.307767	16.4304
	0.944696	18.9566		1.18257	19.8858		1.50876	18.7083		1.06752	19.9838		1.40203	18.1634		1.10995	20.1371			1.17421	18.9952		1.16345	19.4775		1.01943	18.3987		0.666863	17.5383		0.976679	19.561		0.938936	19.4789
	1.22672	17.8757		1.10866	20.1856		1.0115	19.2674		1.42881	20.178		1.97281	17.8394		1.16847	20.0523			0.926363	18.6605		1.59435	19.1888		0.399287	15.3746		1.0996	19.5144		1.15923	19.9876		0.173719	15.7871
	1.00606	17.6068		0.822834	19.6784		1.06478	19.4117		1.51018	20.2193		1.90016	18.0462		1.29495	20.4397			1.31529	18.5338		1.26954	19.9058		1.34187	18.8192		1.27064	19.8313		1.12949	19.4507		0.794595	19.3746
	0.203847	14.8162		1.06729	19.7518		1.15781	18.404		1.23063	20.1023		1.43624	19.6676		1.29325	20.0287			1.67796	18.97		1.18792	20.0806		1.69405	19.2137		0.387181	16.338		0.860469	18.7108		0.158297	15.8594
	0.917104	18.3004		1.25692	20.1381		1.15469	18.8525		1.11714	20.2521		1.22646	19.7058		1.37137	20.0611			1.29533	18.8983		0.574092	16.8779		1.37582	18.6087		1.06918	19.5547		0.221265	16.1691		0.83727	19.3064
	1.02803	18.3832		1.01388	19.7619		1.43013	18.725		1.12041	15.8258		0.881348	18.6299		1.25106	20.3404			1.28175	18.8265		1.09158	19.5476		0.989261	18.6273		1.12973	18.9821		1.00217	19.3637		0.293852	16.1731
	0.991116	18.987		1.03717	20.0311		1.94113	18.3291		1.32554	20.5054		1.57678	19.4861		1.06795	19.951			1.0229	18.4323		1.20992	19.564		0.403124	16.7819		1.09675	19.7334		0.119953	15.7992		0.810134	17.1681
	1.01038	18.9803		1.15992	20.1666		1.28271	20.278		1.45022	19.2155		1.40937	19.0196		1.77818	20.1371			0.924722	17.6964		1.10228	19.4681		1.02349	19.5726		0.991566	20.0268		0.513224	16.6402		0.767745	17.582
	1.14061	18.0223		0.991486	19.8635		1.68123	19.0504		1.42369	19.7635		1.76371	19.7891		1.35188	20.5485			1.14665	18.4624		0.759941	19.3086		0.325143	16.7893		0.677722	18.7013		0.452749	17.1939		1.01694	19.6456
	0.706952	17.6074		1.05007	19.4305		1.14285	19.7938		1.52296	19.8951		1.817	18.5234		1.34865	20.4761			0.241068	16.2342		1.54282	19.8404		0.142456	14.7095		0.262401	15.7897		0.852863	18.7012		0.911024	20.1168
	1.24955	18.7005		1.06722	20.3119		1.51795	18.5852		1.45388	20.334		1.25502	18.2176		1.24682	20.077			0.389427	16.0637		0.966589	20.067		1.12082	18.4994		0.149782	15.2708		0.875072	18.8646		0.2219	16.5448
	0.381798	17.3954		0.933733	19.6353		1.56184	19.4284		1.48625	19.637		1.40405	19.6407		1.30522	20.3444			1.31413	19.2462		1.33825	19.789		1.19471	19.2245		0.72812	17.2147		1.03379	18.947		0.182012	15.7665
	0.690003	20.0041		0.818523	19.715		1.55589	19.0879		1.39686	19.1277		1.32118	18.5999		0.69057	18.1988			1.1162	19.6688		1.20415	19.9652		0.893935	18.9489		0.12882	15.5214		0.767865	19.0858		0.271608	15.3387
	1.27827	19.0221		1.24317	19.8448		1.32341	18.9962		1.42667	19.8271		0.106737	14.2415		1.22465	20.3125			0.9798	18.3552		1.4961	19.7728		1.18184	18.8375		0.920783	19.7299		0.509861	16.2257		1.01421	19.6836
	1.43857	19.5528		1.38225	19.3961		0.855662	19.2268		1.37874	20.2483		1.18633	18.0402		1.90842	20.4097			1.50085	19.0834		1.33144	19.8119		1.36116	18.4414		1.0404	19.4754		1.12524	19.1248		1.36275	19.4877
	1.19714	18.5699		0.818579	19.9369		1.5147	19.4808		1.03296	19.9946		1.44423	18.9614		1.29085	19.8424			1.4128	18.3671		1.34517	19.8646		1.20171	19.655		0.219763	16.302		0.193021	15.9864		0.936835	19.75
	0.984144	18.3227		0.974933	20.3507		1.50394	19.5855		1.47215	20.3778		1.47516	18.571		1.6789	19.6678			1.11866	18.72		1.19458	19.9064		1.00255	18.35		1.13588	19.479		0.128588	15.7007		1.08621	19.8462
	1.75639	20.1694		1.06433	20.106		0.722348	17.3369		1.4671	19.9533		1.39602	18.9349		1.22204	19.9754			1.26936	19.147		1.64618	19.2115		0.157387	14.3284		0.800966	18.7414		0.732957	18.6061		0.139317	15.8217
	1.15976	18.4194		1.06295	19.8305		1.02092	17.354		1.45867	20.1182		1.27867	17.697		1.44366	19.7668			1.46622	19.411		1.27968	19.3317		0.90215	17.6587		0.804843	19.5183		0.807667	17.7961		0.806003	19.2532
	0.884639	18.3228		1.05059	20.3389		1.06418	17.8035		1.33422	19.6027		1.35224	18.9761		1.54092	19.8352			1.20608	18.8673		1.61485	19.7397		1.19938	19.0444		0.578948	17.6018		0.787346	18.4818		1.00072	19.406
	1.0486	18.3758		1.11525	20.2537		1.16323	17.4093		1.10064	19.7286		1.46135	19.531		1.29372	20.0162			1.14259	17.864		1.15632	19.6146		0.137081	15.6002		0.910133	19.7939		0.145394	16.0562		0.853588	20.444
	1.13228	19.9935		1.32255	20.3049		1.5289	19.2265		1.32095	20.0553		1.27792	19.135		1.14416	20.4205			1.43378	19.9201		1.26201	19.8175		0.173944	16.239		1.17791	19.6182		0.647828	17.8625		1.06836	19.1576
	1.47958	19.094		1.34862	20.2414		1.09483	18.748		1.57523	19.7427		1.52261	18.9999		1.28946	19.8031			0.126479	15.0315		1.20156	19.738		1.03022	18.7503		1.09969	19.6272		0.663133	17.4858		1.06095	19.3776
	1.23946	18.6452		1.09406	19.7979		1.39932	18.6856		1.25059	19.8526		1.60113	18.5303		1.0586	20.0042			1.44336	18.4575		1.19445	19.2031		0.942172	19.1709		0.146854	15.6173		0.228346	16.366		0.989164	19.9708
	1.32999	18.1688		1.16334	19.8503		1.07283	18.7779		1.08941	19.8517		0.319711	17.3796		1.15468	20.0316			1.39423	19.0726		1.04873	19.4176		0.19567	15.9618		1.37933	19.6811		0.849607	18.7902		0.894884	19.4564
	1.0086	18.4136		1.28897	20.0286		1.18208	19.6997		1.14718	19.839		1.3201	18.9827		1.14995	20.2504			1.28039	19.5227		1.35628	19.5817		1.18657	18.8901		1.17411	19.3055		0.829021	18.8769		0.897758	18.4067
	1.09343	19.4773		1.01138	20.1603		1.21374	19.5141		1.09152	20.2196		0.98569	18.4218		1.04364	20.16			1.30517	18.6473		1.16319	19.3697		0.69282	17.3857		1.23362	18.9002		0.57625	17.3166		1.22135	19.841
	1.19582	19.5187		1.01234	20.2262		1.22927	17.7164		1.40333	20.5431		0.950304	18.3718		1.38529	20.3312			1.091	18.4737		1.06644	19.4445		1.26234	20.0843		0.825208	18.7398		0.227915	15.9665		1.097	20.7189
	0.985662	19.9775		1.16733	20.0461		1.87499	18.8446		1.51369	20.3846		0.361027	15.1023		1.09663	19.7137			1.71176	18.9744		1.1399	19.894		1.10586	19.2121		0.784799	19.2698		0.307125	16.3669		1.0685	20.0095
	0.442754	16.5001		0.821218	19.9042		1.56215	18.9612		1.12297	19.9326		1.50355	18.7582		1.61198	20.1746			1.33826	18.9546		1.44643	19.7234		1.02311	17.8835		1.17501	19.4958		0.883972	18.3224		1.24624	20.2494
	1.59533	19.7683		1.03716	19.6017		1.21522	19.0976		1.10996	19.9882		1.18741	18.0197		1.43855	20.5205			1.22488	18.6864		0.202446	15.8047		0.0923291	15.049		0.220213	16.183		0.376502	16.6146		1.033	19.8884
	1.17259	18.377		1.16963	19.41		1.58048	18.9609		1.65569	19.8197		1.13113	18.5051		1.19354	20.8656			1.16444	19.5135		1.44715	19.9216		1.03224	18.0697		1.07965	19.5897		0.797423	18.361		0.836259	20.2089
	1.0873	19.1746		0.990891	19.5832		1.20778	17.7791		0.825715	19.4473		1.38789	19.0806		0.154974	16.0421			1.37761	18.8353		1.15228	19.6191		1.05664	18.9791		1.31115	19.5411		0.285363	16.1791		1.17948	20.2273
	1.00826	19.0682		0.924944	20.1105		1.49013	18.2851		0.651302	16.8483		1.23199	19.1574		1.21986	19.9023			0.131892	15.403		1.05141	19.7624		1.20237	18.8581		0.180312	15.7802		0.828351	18.8124		1.2515	20.464
	1.16906	18.4385		1.14115	19.7242		1.58224	18.7446		1.41565	19.7034		1.40284	18.8236		1.57044	19.8779			1.43102	18.8331		1.28159	19.2494		0.909493	18.3549		0.199534	15.7664		0.931183	19.95		1.22982	20.3929
	1.22144	18.827		0.295889	16.0189		1.24129	18.6168		1.37446	19.7504		1.47326	19.0174		1.78481	19.5051			1.26649	18.489		1.53216	19.9543		1.11416	17.89		0.299407	15.0574		1.0257	18.9596		0.826667	19.7876
	1.38324	18.5932		1.12775	19.7875		1.02777	18.5292		1.59883	19.4167		2.01566	18.7001		1.24535	20.3725			1.4629	19.7475		1.19854	20.0442		1.5543	18.0332		0.229055	15.5686		0.841083	18.026		0.460319	16.8879
	1.20269	19.1968		0.953168	19.7942		1.01583	19.9463		0.941345	19.2198		1.62111	18.5614		1.426	20.3036			1.5342	18.6879		1.05413	19.5116		0.75537	17.5044		1.13152	19.8607		1.20712	18.8605		0.156286	15.5847
	1.22116	19.3879		1.17458	19.9239		1.19793	18.7128		0.251948	15.1001		1.27064	18.7815		0.194255	15.798			1.4958	18.5541		1.25716	19.7319		0.75609	17.6713		1.20123	19.7195		0.787242	18.7375		0.215483	15.9127
	1.20052	19.2926		0.967617	19.9071		0.737894	18.7312		0.825139	19.2689		0.583868	19.0481		1.09823	20.0514			1.14487	18.8301		1.42773	20.5096		1.17362	18.2366		1.10789	20.0226		0.121772	15.5234		0.148305	16.0256
	0.932	18.3104		0.933168	19.9328		0.771406	18.7713		1.28209	19.7547		0.949054	19.2906		1.13462	19.9583			1.70935	18.1915		1.25994	19.1787		1.23194	18.9136		0.180834	15.6554		0.119227	15.4852		0.312097	16.2324
	1.19636	18.043		0.937996	19.6373		1.21522	18.7628		1.40018	19.9136		1.07437	19.8299		1.38708	20.5255			1.28185	19.9392		1.42566	19.7792		1.20366	17.7929		1.24361	20.2201		0.632965	17.0849		0.186043	16.6351
	1.12195	18.7505		0.968011	19.7047		1.51441	18.2407		1.48072	19.889		0.82381	19.7229		1.23717	20.3477			1.32314	18.7245		1.16781	19.4463		0.691489	16.8271		1.49446	20.2172		0.939863	18.6462		0.131862	16.062
	1.09868	18.1441		1.04089	19.6134		0.743639	16.4227		1.28285	19.4177		1.03014	19.3383		1.44027	20.5475			1.00346	19.9211		1.27516	19.7559		0.820795	18.2398		0.243753	16.1641		0.142135	15.4158		1.04879	19.8317
	1.211	18.0609		1.13272	19.9925		1.11141	19.9726		1.17821	19.8457		0.874458	20.173		1.18028	19.9126			1.23776	17.5899		1.07249	20.1473		1.17993	18.2454		0.637789	18.1455		1.09156	18.3516		0.103429	16.1163
	1.26956	18.4921		1.12052	19.7885		1.02299	18.7897		1.172	19.6679		0.825792	19.5465		1.35782	20.1393			1.06602	17.7789		1.03454	19.8243		0.318364	17.178		0.805403	19.0944		1.08783	19.5631		0.973959	19.8284
	1.38587	18.4971		1.05581	19.5097		1.85938	19.3844		1.31028	19.9514		1.23145	19.6472		1.1507	20.1105			1.97626	18.85		0.946873	20.0216		0.228231	15.4603		0.320058	16.3807		1.09192	19.0617		0.237792	16.1334
	1.26511	18.5584		0.948216	19.4625		0.724351	19.442		1.15224	19.7194		0.706127	19.815		1.93315	20.2285			1.82978	18.7743		0.971139	20.1563		0.246138	15.8233		1.29054	19.8591		0.866518	18.5998		0.824028	19.8891
	1.13471	19.5696		0.710056	19.514		1.4007	19.2091		1.07597	20.0001		1.29002	18.6587		1.20867	19.7731			1.38415	19.2509		0.729112	18.2942		1.20373	18.4968		1.02818	20.2313		0.282874	16.1385		0.736797	19.1771
	1.15548	18.3434		0.731562	19.781		1.47055	18.6756		1.16216	18.2221		1.29582	18.1704		1.94357	19.5142			0.15193	14.6039		1.22415	19.651		0.758431	15.0345		1.15464	20.0201		0.298453	16.4833		0.907443	19.6433
	0.475597	20.276		1.21435	19.7788		1.56702	18.8068		1.07944	19.2294		1.38693	20.2658		0.958024	19.6984			1.23858	19.2404		1.23043	19.864		0.858124	14.8565		1.36593	19.6926		1.2792	20.322		0.966512	20.3403
	1.07669	19.0441		0.965958	19.7429		0.809995	17.713		1.40033	20.0818		1.20506	20.0043		1.18602	20.637			0.989186	19.0898		1.35178	19.8028		1.08949	18.3471		0.677476	16.4958		0.181324	15.5916		1.06368	20.3292
	1.02182	18.7533		0.88395	19.5492		1.04692	17.5032		1.62088	19.6906		1.34769	18.9524		1.26225	20.1949			0.147506	15.1947		0.122247	16.5931		1.15806	17.4057		1.13837	19.7593		0.800301	17.5459		0.127998	16.5367
	1.07748	19.0617		1.01301	20.4079		1.11947	19.3391		1.37187	19.7975		1.20841	19.1795		0.856608	20.1521			1.19773	18.5814		1.0574	19.4746		1.26013	17.6245		0.888116	19.992		0.716598	18.7273		0.262097	16.8266
	1.22534	19.7316		1.14878	19.9429		1.02067	18.1446		1.29277	19.8201		1.4529	20.184		0.906734	19.8992			1.42445	19.5033		1.11847	19.1609		0.529537	17.8168		0.728784	19.7089		0.411478	17.0541		0.986958	20.2214
	0.140489	14.1612		1.07725	20.1709		1.37184	19.2908		0.861194	19.5975		1.16041	19.7783		1.31915	20.8704			1.92171	19.3926		1.15863	19.4824		0.411638	18.2422		0.844137	19.4813		0.957675	18.6414		0.213962	17.0984
	1.17041	19.0092		1.05792	19.8378		1.69612	18.9024		1.21498	19.4366		1.48749	19.0436		1.14385	19.4574			1.64522	19.0754		1.31622	19.5124		0.568809	17.6716		0.809586	19.3166		0.724892	18.516		1.07564	19.669
	1.373	18.8595		1.12836	19.7071		1.71899	18.1512		1.20167	19.5629		0.523662	19.0985		1.42171	20.6618			0.766255	17.7698		1.78683	19.7536		1.19226	18.6162		0.988023	20.0612		0.171002	15.4925		0.839469	19.2556
	1.31067	18.3081		1.22871	20.0568		0.918563	20.6535		1.12694	19.4561		0.59383	19.1452		1.23428	20.0057			0.793235	17.5971		0.340611	16.3684		1.11943	18.8932		1.33531	20.0257		1.04394	19.3457		1.07047	19.3097
	1.24616	19.4692		0.899457	20.3189		0.900743	20.1995		1.04504	19.7105		0.823447	19.4531		1.16452	20.167			1.21405	19.1674		1.21915	20.0119		0.100501	15.1102		1.24586	20.4537		0.139515	15.6748		1.0773	19.9904
	1.17623	19.5498		1.07205	20.2549		1.48354	20.3368		0.21452	17.08		0.820309	19.3345		1.18272	19.6437			1.39131	19.1706		1.2144	20.2073		1.27317	18.1314		1.09229	20.0661		0.14142	15.361		0.997048	20.2532
	1.18068	18.7661		0.970539	20.0284		1.53001	20.0974		0.621068	17.7765		0.93097	17.6636		1.19902	19.9476			0.931918	20.316		0.977572	19.6134		1.35917	19.2157		0.472837	16.5022		0.819716	18.6478		1.04412	20.2528
	1.14043	18.9545		1.12948	20.4554		0.727088	16.2859		1.16758	19.4945		1.00478	17.5722		1.2767	20.3068			1.74646	18.9756		1.14292	19.7424		1.33626	19.2162		0.211118	16.3064		0.802477	18.4658		0.738439	16.7627
	1.15857	18.4252		1.27675	20.3917		1.19302	17.9514		0.958708	19.7465		1.05161	19.1992		1.27542	20.1814			0.280485	15.8001		0.272473	15.1707		1.56723	18.1522		0.28876	16.5296		0.93072	18.5546		1.03592	20.129
	1.94452	17.92		0.948746	19.7241		1.46876	19.887		0.767894	18.1767		1.16881	19.1242		1.10812	20.0819			0.743422	16.625		1.0936	19.5014		1.42746	18.382		0.931507	19.5548		0.977459	18.6887		1.08822	19.9457
	1.68994	18.8624		0.833455	19.7935		0.77158	18.1189		1.48855	19.8552		1.39297	19.4049		1.28375	20.0388			0.87715	17.424		1.35244	19.7994		0.375686	15.4704		1.20782	19.9079		1.06783	19.8233		0.274155	16.7272
	1.26567	18.4425		1.05727	19.4231		1.482	19.1893		0.909263	19.592		1.30177	19.4832		1.55249	19.6477			1.12365	18.8613		1.33791	19.8558		0.307159	15.6242		1.19483	19.4246		1.01285	19.632		1.07606	20.0509
	1.20673	18.4132		1.04148	20.2772		1.51041	19.4054		1.42914	19.1096		1.90275	19.858		1.17338	19.6063			1.31305	18.2379		1.30901	19.518		0.818644	18.5234		0.644535	16.4436		0.581162	17.9851		1.28259	20.2584
	1.32861	18.6599		0.300756	15.6692		1.12109	19.638		1.35903	19.7163		1.5068	19.372		1.03432	20.4365			1.36069	18.5586		1.26176	20.2158		0.571548	17.8208		0.86235	19.0635		0.92156	18.0236		1.03721	20.0134
	1.1816	18.6467		0.963601	19.2643		1.28885	19.2376		0.384482	16.2918		1.31812	18.4014		0.278306	15.9623			0.726657	20.0163		1.5728	20.1224		1.66761	18.588		0.569138	18.0789		0.973206	19.243		1.43137	20.141
	1.23346	18.9101		0.943257	19.1448		1.12985	19.3018		1.34811	19.3367		1.25418	18.505		1.18775	19.7913			1.44112	19.5055		1.30987	19.9432		1.31048	18.3529		1.40534	19.7303		0.931161	18.6672		1.31283	19.9516
	1.49178	19.0761		1.05935	20.4526		1.34778	19.0486		1.0183	19.4797		1.48652	20.0719		1.27693	20.7605			0.132504	14.4357		0.387938	16.2397		1.17367	18.4071		0.518786	16.9809		1.35411	19.2249		0.117951	15.7472
	1.13725	18.7303		1.05736	19.5615		1.39721	18.9546		0.889195	19.3719		0.547016	19.179		0.441299	16.4597			1.11673	18.7562		0.744377	18.9537		1.02509	18.3689		0.657563	18.8802		1.08374	18.1036		1.10553	20.5117
	1.12548	18.167		0.988137	19.8353		1.26776	19.556		0.948564	19.4376		0.995836	19.3466		0.979632	21.2354			1.0486	18.0883		1.20108	19.3152		1.18099	18.502		1.17273	19.7464		1.00489	17.9282		0.867144	19.8797
	1.01148	18.5566		0.978992	19.7063		1.26356	18.8187		1.44175	19.2683		1.21463	18.5046		0.993852	19.6232			1.31531	17.2452		1.07724	19.71		1.16591	19.6601		1.25635	19.9516		0.609726	17.3278		0.939441	19.6989
	1.13191	18.1802		1.04962	20.0686		1.02752	18.1876		1.46998	19.1444		1.57679	19.0132		0.458835	16.8772			1.30768	18.6845		0.755167	18.8414		1.33707	19.473		0.82938	20.1301		0.793993	17.9856		1.00009	20.0063
	0.90489	18.3245		0.893829	20.3788		1.35836	19.7273		0.921776	15.4027		1.77133	18.1082		0.467415	17.3339			1.29987	18.3393		1.14714	19.8562		1.19352	19.5916		1.00199	19.4055		0.434398	18.3608		0.848642	19.9479
	1.44016	18.4821		1.14875	20.8259		1.1261	18.3171		1.19401	19.4039		1.69079	18.3257		1.41446	19.8438			1.18917	18.1703		1.1476	19.6494		1.29206	20.4448		1.20248	19.5656		0.180465	16.0448		1.18052	20.139
	1.27386	18.7343		0.926131	19.7964		1.29383	18.8876		1.21882	19.7291		1.27065	19.4716		1.07466	19.2353			0.448137	15.3548		1.34049	19.8151		1.08179	20.1717		1.00168	18.7761		0.39859	16.4468		0.832163	19.7057
	0.922114	17.7806		0.127758	15.2594		1.19037	19.0144		0.221915	15.9273		0.887682	20.0829		0.948517	19.0212			1.06094	18.3491		1.34987	20.2278		0.837024	17.9598		1.18918	19.8585		1.25136	16.4341		0.856581	19.7418
	0.312719	14.6651		1.2672	19.4443		1.28303	18.742		1.37468	20.5369		0.660173	17.8344		1.04524	19.8			1.17551	18.797		0.596524	16.5905		1.0869	18.8229		0.444799	17.3168		0.952704	18.7382		1.05392	19.5402
	1.24801	19.3		1.04539	19.5735		0.975412	19.504		0.759919	19.6209		1.38105	19.2259		0.133745	14.8134			1.39142	19.4452		1.11502	19.9362		0.218928	15.9266		1.0088	20.0893		0.840516	18.5193		1.00369	19.3538
	1.14344	18.197		1.10742	19.9869		0.976881	18.3649		1.15888	15.4871		1.33524	18.6597		0.127184	15.6806			1.26942	18.9843		1.47514	18.8927		1.17215	19.7093		1.02706	19.9496		1.0989	18.149		1.13756	20.1226
	1.04596	18.5567		0.939584	20.1875		1.42559	18.5958		1.31156	15.2663		0.422035	17.6466		0.823412	19.7653			1.29189	18.6964		1.39885	19.3304		1.05332	19.8065		1.05884	19.7581		0.136982	15.5744		1.12675	20.4275
	0.819066	18.306		1.1518	20.327		1.54348	18.3484		1.35284	19.1484		1.40704	18.5425		1.57927	19.8931			1.38782	18.6066		1.01833	20.2035		0.988753	18.6175		0.356812	16.2245		0.959775	18.3914		0.992659	20.5031
	0.230811	15.9459		0.967141	20.3185		1.25332	19.5208		1.17529	19.9565		1.32404	19.1576		1.63741	19.4922			1.20834	19.3727		1.12988	19.5651		1.13808	19.1867		0.88869	19.359		0.874429	18.6511		1.0581	20.618
	1.11286	18.2999		1.16432	19.823		1.38258	19.448		1.40409	19.7503		0.961659	19.3246		1.03358	19.3785			1.28798	18.9107		1.37134	20.6118		1.17429	19.3085		0.40553	16.8127		0.888555	18.2308		0.989977	20.5507
	1.34864	18.6996		0.85329	19.3179		1.18894	18.8317		1.3951	19.4647		1.06202	19.792		0.895166	20.4458			1.08566	18.3454		1.62237	19.5215		1.39267	17.9865		0.233509	15.6513		0.199837	16.8998		0.464914	16.7842
	1.6098	19.2359		1.17593	19.1549		1.41215	19.045		1.15452	20.0502		1.12789	18.7527		1.272	19.7833			1.62948	19.3205		1.64827	19.4888		0.454558	15.7281		0.197732	16.4558		0.202922	15.7466		0.976094	19.8722
	1.19902	17.7322		1.08454	19.3839		1.87802	19.1508		1.28791	19.2426		1.4327	18.0532		1.0532	19.7267			0.386544	16.0223		1.63761	19.9134		0.691953	16.7593		0.299343	16.575		0.766321	18.187		1.00486	20.2072
	1.06025	16.3537		0.851585	19.5617		1.16948	18.9011		1.51386	19.4934		1.43995	19.7051		1.13433	19.7207			0.964613	17.4267		0.941664	19.9435		0.207946	15.4445		1.13096	19.0391		0.782938	18.1128		1.13833	19.8748
	1.14719	18.7767		0.903456	19.1065		1.41975	19.1261		1.32498	19.4832		1.36097	19.1813		1.1243	19.8911			1.28499	19.1171		1.39653	20.1229		0.956848	18.0352		1.01224	19.7558		0.833291	18.459		0.230812	16.0273
	1.05772	18.8884		0.853632	20.2183		1.2059	17.8373		1.48399	19.3129		1.72373	19.7139		1.59803	19.6337			1.3068	19.2515		1.11801	19.6133		0.177779	15.9121		0.752965	19.8264		0.861916	18.7078		0.318014	16.5667
	0.544118	19.1849		1.04857	20.3542		1.10564	17.9535		1.14244	19.4375		1.51013	20.1451		1.19838	20.2701			1.01862	18.0249		0.360729	16.461		1.19349	18.3689		0.772501	19.6619		0.9939	19.8011		1.05355	20.0766
	1.20958	19.9192		1.07097	20.0424		1.36093	18.3469		0.284789	16.7806		0.619411	19.1711		0.902859	19.6338			1.23087	19.7504		1.52461	19.8797		1.14564	17.9959		0.214639	15.9508		0.992979	18.9895		1.07463	19.6552
	1.08623	19.1909		0.920266	19.9199		1.44446	19.1281		1.43905	20.3076		1.72617	18.5821		1.2533	19.804			1.24773	18.616		1.46316	20.0947		1.22888	18.8059		0.171139	16.4917		0.851919	18.1356		0.686215	19.1207
	1.42822	19.8359		0.743279	19.6954		1.27486	18.7289		1.25722	20.1256		1.23035	19.5373		1.08247	19.9678			0.243067	16.058		2.36456	20.1631		1.08174	18.3828		1.05984	20.2035		1.21969	18.8372		0.990021	20.1494
	0.887388	17.3995		1.32738	19.9287		1.17142	18.8656		0.753347	19.0623		0.95714	19.0336		1.67663	19.8292			0.940317	17.8293		2.22762	19.8836		1.11307	18.5288		1.0407	19.8986		1.04249	18.7136		0.751173	19.7797
	1.13205	18.844		0.978132	20.0952		0.98645	18.8621		1.34528	19.6613		1.10019	18.7375		0.994755	19.4907			0.982882	16.4522		1.57997	19.3808		1.06406	18.7143		0.323256	15.6839		1.00831	18.5228		0.856224	19.6601
	1.25788	18.9768		0.20332	19.8466		1.52969	19.3039		1.05316	19.924		1.55195	20.3384		0.924942	19.7178			1.09526	19.2728		1.41911	19.9908		1.09642	18.5253		0.277354	15.6063		1.11939	18.6581		0.58077	18.5183
	1.11766	18.6465		0.824126	20.1178		1.57318	18.2615		1.30024	19.9085		1.29489	19.2858		1.32777	19.7088			1.11507	18.8874		1.60564	19.6862		1.13245	19.4259		0.59473	17.7697		0.714356	17.5935		1.00982	19.7196
	0.910109	20.2607		1.05518	19.9774		1.4561	18.9281		1.25966	19.3273		1.52655	20.1435		1.34722	20.0234			1.06971	17.8017		1.17973	19.4447		0.971291	19.3365		0.252445	15.309		0.845401	17.9002		0.834325	19.9314
	0.97862	15.6761		0.918372	19.876		1.5279	18.5121		1.22916	19.0866		0.860712	16.6773		1.37674	19.6246			1.25831	19.9194		1.5534	19.6585		1.1077	19.583		1.13913	19.8445		1.18143	19.7597		0.193456	15.3974
	1.00006	19.15		1.34075	19.8637		1.23096	18.7466		0.217938	15.486		1.20962	18.4236		1.27747	20.1217			0.981993	19.4354		1.42964	19.795		1.0093	19.2066		1.03518	19.7041		0.154076	15.9735		0.214723	15.9127
	1.1038	18.62		1.05062	20.0406		1.46303	18.8183		0.363072	15.8552		1.36142	18.2124		1.21738	20.1684			1.39214	19.4844		0.470515	16.0524		1.34405	19.5205		0.687134	18.1269		0.169691	16.3014		0.150821	16.0734
	1.12971	18.7982		0.939235	19.92		0.91193	17.4837		1.33472	19.6393		0.646166	19.6766		1.32364	19.7374			1.32036	19.6574		0.854826	18.5867		0.963966	18.0833		0.797286	19.8793		1.18948	19.6115		0.67394	17.4272
	1.34228	19.8625		1.07213	19.5814		0.89249	18.7353		1.20796	20.0973		0.295788	16.2219		1.05153	19.9879			1.11603	19.1997		1.26445	19.8299		1.07831	19.5318		0.904839	19.4718		1.07215	19.1467		0.855071	19.8999
	1.17112	19.2563		1.10239	19.8558		1.03439	19.5871		0.732823	18.7087		1.89278	18.5164		1.08785	19.8577			1.25829	19.098		1.40631	19.592		1.00437	19.7784		0.713559	20.0715		0.984914	18.6125		1.10495	20.1317
	1.21535	18.73		1.04272	20.1395		1.22125	18.7146		1.31956	20.0699		1.15775	18.2189		1.3157	20.126			1.12186	19.4316		1.32769	19.6235		1.11041	17.7752		0.282426	15.7569		1.05643	18.7773		0.305619	16.2317
	1.29357	19.7848		0.831454	20.0922		1.29072	19.027		1.2732	19.9808		1.19196	18.6086		0.913745	20.2139			1.43784	20.1195		1.2659	19.9544		1.21124	18.7585		1.01747	20.3169		0.162223	15.5743		0.582204	17.6709
	1.25944	18.8408		0.749852	19.499		1.33473	18.3319		1.2951	19.5296		1.20157	19.4722		1.15461	19.8409			1.24469	18.647		1.18322	19.8277		0.112299	15.2065		1.21489	19.4205		0.972694	19.0249		0.820503	19.3407
	0.970678	19.347		1.03457	20.3757		1.31235	18.6656		1.10359	18.9811		1.34461	19.4848		1.33738	19.9321			1.33887	19.3348		1.17991	20.1607		0.120841	15.0214		1.08953	19.7097		0.178591	15.7746		0.478827	17.034
	1.21039	18.8153		0.975653	20.0217		1.46825	18.2385		1.09092	19.5847		1.14701	18.3973		1.08695	20.5268			1.54965	18.9954		1.31951	19.5768		0.118079	14.8634		0.222333	15.859		0.870246	18.664		0.345157	17.096
	1.21622	18.9237		0.784945	19.9132		0.754381	18.5266		0.530418	16.0916		1.21012	19.2015		0.844686	20.3461			1.03211	19.1702		0.953557	19.8867		1.22653	18.5706		0.244734	15.5516		0.743149	18.0609		0.901336	19.7484
	1.13774	18.8028		0.882212	19.8359		1.72737	19.2694		1.36331	19.9878		0.957179	18.2672		1.56146	19.9512			0.983646	18.873		1.25409	19.6534		0.97105	18.6012		0.336622	15.7901		0.918231	18.6407		0.352628	17.778
	1.47795	20.5856		0.773719	19.7929		1.07049	18.7706		1.36736	19.8129		1.11497	17.4606		1.0691	19.9259			1.17378	18.069		1.19252	19.8693		1.4109	20.1846		0.807852	19.6188		0.80914	18.1088		0.170776	15.5122
	0.673296	17.663		1.00077	20.283		1.20568	18.7626		1.304	20.3459		1.04255	17.6116		1.55024	19.6841			1.4164	18.4654		1.39545	19.4596		1.25007	17.8826		1.39001	20.6336		0.802146	18.5163		0.810492	19.7666
	1.17871	18.7753		0.977781	20.1611		1.17581	18.6486		1.50281	20.2708		0.566449	16.4796		1.33422	19.8853			1.1469	17.965		1.3956	20.2217		0.336982	15.232		0.96407	19.7671		0.965912	18.9302		0.849764	19.1564
	1.03953	19.1156		0.955407	19.4569		1.23657	18.5514		1.22847	19.2349		1.25572	19.4083		1.06976	20.4145			1.37421	18.3538		0.159274	15.6847		1.29884	17.9727		1.05421	20.3163		0.762191	19.0102		0.51987	17.6463
	0.8858	18.5661		0.703191	19.8899		1.21509	19.0233		1.25418	19.7898		0.431632	17.8521		1.1986	20.4293			1.80347	18.5485		0.123578	16.5916		1.18787	18.5769		0.943832	18.9805		0.815632	18.6406		0.985071	19.865
	1.36666	18.5184		1.08396	19.9272		1.34149	19.3505		1.35552	19.3064		1.37168	17.725		1.08453	20.1085			1.36234	18.8704		1.36599	20.0048		1.05132	18.4526		1.23843	20.1354		0.909489	19.1077		1.18797	19.5745
	1.19405	18.6755		0.953414	20.0691		1.37319	18.5007		1.53151	20.0401		1.3644	18.9765		1.11777	20.1979			1.56276	18.9838		1.03455	19.8539		0.247217	15.6198		0.341105	15.7214		0.916762	18.9669		1.27216	19.2937
	1.37935	18.365		1.09475	20.0556		1.95301	20.1895		1.41067	19.5475		1.09364	19.0339		0.231247	15.9073			0.998741	18.0308		0.989989	19.6963		1.27644	18.7182		1.31429	19.3822		0.62249	17.8307		0.806342	19.4452
	0.784666	17.4612		1.13961	19.7585		0.279375	17.0927		1.35531	18.9448		2.0593	18.9318		1.04539	20.0007			1.38137	18.3697		1.72721	19.7935		1.37968	18.6249		1.15018	20.1046		1.07916	19.8241		0.139104	15.9625
	0.97326	18.7879		0.606601	19.5517		0.418965	15.1392		1.40714	19.9919		1.31941	18.7137		0.856027	19.5404			1.40119	19.4601		1.29567	19.8144		0.309724	16.6707		0.88336	19.7581		0.93792	19.0095		0.431836	16.748
	1.443	20.2641		0.85453	19.5901		0.819165	17.4127		1.06145	19.4049		1.42584	18.5822		1.15158	19.9767			0.143062	15.0093		1.17277	19.7404		0.267703	15.3093		1.33899	20.1945		1.00012	19.2364		0.879513	19.627
	1.47546	19.8036		0.976839	20.4063		1.33375	19.8315		1.2118	20.4355		0.984906	18.7441		1.1115	19.9835			1.33596	19.2867		1.00997	19.7231		1.1824	17.7611		0.917378	18.8782		0.835915	17.7447		0.753905	18.4172
	1.23725	18.3058		1.08362	20.4517		1.29418	18.749		1.02591	19.1793		1.29652	18.3982		1.09445	19.2092			1.29088	19.176		1.22118	20.0618		1.33021	19.35		0.52579	16.957		1.15659	19.098		0.367958	14.6409
	1.10619	18.0979		0.88586	19.4885		1.85907	19.3745		1.18432	19.5417		1.20206	18.3109		1.48017	20.0218			0.485686	16.4407		1.73702	19.9057		1.22873	19.0731		0.944084	20.1612		0.888559	17.4628		0.152955	15.1048
	1.20395	18.7528		1.09747	19.9613		1.86847	19.7329		1.41973	19.1424		1.25475	18.9215		1.10947	20.9718			1.23495	18.238		1.39988	19.9481		1.52437	19.2944		1.35488	19.7922		0.23764	15.7567		0.833304	20.1356
	1.24507	18.7609		0.598395	19.3202		1.65979	19.8345		1.21374	20.1893		0.957543	19.1578		0.887504	20.9637			1.11686	18.9727		1.03621	16.3339		0.918877	18.2932		1.28533	20.2083		1.01552	18.5441		1.35338	19.7172
	1.14061	18.7423		1.09757	19.9725		1.10508	18.4581		1.31217	20.0374		1.12195	18.3265		1.51085	19.638			1.07108	18.8474		1.13743	20.3011		1.46328	18.4052		1.03467	20.0646		0.191511	16.0257		0.156499	15.5327
	1.26058	19.2886		0.805477	19.1229		1.22973	18.6102		1.38225	19.4467		0.778546	17.4792		1.34308	19.5896			1.2797	18.9116		0.923047	20.1647		1.1114	18.3319		0.783297	18.7026		0.769353	18.0404		0.0944592	15.1679
	0.107346	14.8878		0.854569	19.8839		0.998796	18.5428		1.26135	19.6597		1.65625	18.7998		0.987465	19.3077			1.0168	19.4659		0.222389	16.0844		1.33024	18.3533		1.03513	19.8121		0.932749	18.0541		0.143496	15.9442
	1.63932	19.5307		0.927638	19.7295		1.02626	18.7099		1.26844	19.6565		0.757593	19.1883		1.05247	19.2769			0.965926	14.9578		0.965428	19.0634		1.37805	18.5574		1.30208	20.0882		0.872721	18.0315		0.69454	19.7093
	1.53981	18.7401		0.963373	20.6002		1.26677	18.6092		2.35986	19.3366		1.66031	18.4563		1.38655	19.5343			1.13662	18.8917		1.00953	20.0232		1.19083	19.3229		1.09678	20.1663		0.320304	15.8195		1.14532	19.7303
	1.31109	18.9663		1.15533	19.5985		1.88881	18.6524		1.27192	19.9005		1.96336	19.4597		1.15332	20.054			1.20968	18.096		1.24845	19.8329		1.18387	19.0977		1.11961	20.3123		0.680731	17.3398		0.474606	16.4055
	1.11993	18.9222		1.33924	19.453		1.59591	19.7357		1.38141	19.7134		0.157796	15.1751		1.40962	20.1945			1.26342	18.9978		1.24373	20.2237		1.26955	19.6225		1.22805	20.2778		0.243797	15.7222		0.995886	20.0584
	1.02914	17.9338		1.02374	19.7939		1.4499	19.3196		1.18144	19.9197		1.20851	19.344		1.02938	19.9756			0.359706	15.0669		1.2896	20.0565		0.238117	15.8109		0.245002	16.7009		0.181642	16.0567		1.01213	19.8023
	1.04649	17.9919		0.269964	16.0549		1.24502	19.4423		1.27041	19.4462		1.04124	18.932		1.25179	20.103			1.12435	19.3181		1.31978	19.7774		1.25641	18.2223		1.38652	20.2307		0.544739	17.6841		0.17179	15.6288
	0.438612	14.928		0.851964	19.923		1.05974	18.8563		1.4498	19.5789		1.41633	18.8847		1.21802	19.7431			1.20931	19.0142		1.08618	19.2499		1.27428	19.1737		1.66506	19.7193		0.849229	18.1246		0.957959	19.376
	0.11577	14.3141		0.986499	16.0113		1.28946	19.6309		1.43327	19.9028		1.11221	18.7759		1.27107	20.3399			1.16576	19.1748		1.17525	19.5056		1.00527	18.6736		0.295518	16.0788		0.196525	15.8824		0.35025	16.1914
	1.36125	20.0093		1.16987	20.0763		1.21795	19.6601		1.49818	19.6129		1.17755	18.6665		1.33671	20.036			1.29974	19.5541		1.32473	20.1004		1.0234	18.2186		1.13043	20.0333		0.97627	19.1619		0.706251	19.414
	1.24256	19.6958		1.10805	19.9895		1.47022	19.238		1.07726	19.9206		1.31211	20.3055		1.1097	19.992			1.21068	18.8172		2.01467	19.4834		1.1733	19.1442		1.16848	19.9453		1.03306	19.2892		1.3509	20.3641
	0.683155	17.7137		1.04587	19.4603		0.517491	17.623		0.785121	19.6043		1.39196	20.0271		1.07827	19.7847			1.31753	19.3539		1.1505	19.8008		0.989629	18.6599		1.37357	19.7195		0.441818	16.2742		1.43175	20.1166
	1.24937	18.586		1.02926	20.1813		1.3042	19.5212		0.820167	19.5205		0.97546	17.9466		1.31031	19.9784			1.24026	18.8947		1.20722	19.773		1.12658	18.001		0.956164	18.7772		0.781122	18.9172		0.0973069	15.8113
	1.30074	18.5318		1.07566	20.0549		1.39809	19.0807		1.75535	19.2621		1.15949	18.4865		1.28945	20.6405			1.1297	18.9092		0.857132	18.744		0.978418	19.6567		0.205352	16.3076		0.871307	18.7583		0.240472	16.7073
	1.38013	19.0596		1.16941	19.9394		1.03704	18.5487		1.20677	20.0153		1.03933	19.0525		1.2186	20.113			1.35616	19.589		1.64958	20.0106		1.19195	18.1732		0.754684	19.988		1.04655	17.7139		1.07967	20.068
	1.18067	18.2323		1.06709	20.0941		1.27936	18.9119		1.15813	20.0732		1.12924	19.2848		1.55781	20.1453			1.38795	19.359		1.21851	20.1237		1.37021	18.7543		0.801201	19.9517		0.911593	18.2656		0.152329	15.8938
	1.2421	18.8425		1.01134	17.0891		0.686007	18.7735		0.821295	20.5974		1.15986	18.6531		1.28282	20.0098			0.232551	16.1128		1.75466	19.3066		0.169642	16.378		0.97738	19.8704		0.891337	18.9297		1.07782	20.5003
	1.19503	18.9971		0.904694	20.0225		1.45794	18.234		1.30633	19.5302		1.11853	18.9871		1.15476	19.957			1.2263	19.8247		1.71421	19.4839		1.10322	17.8806		0.393962	16.4883		1.03102	18.4461		1.01431	20.0487
	0.362129	14.2215		0.895023	20.2217		1.27078	20.2187		1.50971	19.641		1.35168	19.6633		1.41682	20.3339			1.42193	19.1954		0.885714	19.4262		0.106266	15.1448		0.217658	15.9128		0.751751	17.4234		0.881985	19.9168
	1.06254	18.3102		1.02977	20.0319		1.27254	19.3135		1.2797	19.2603		1.28389	19.6511		1.16372	19.1042			1.06313	19.3873		1.17071	19.8256		1.14902	17.3943		1.01088	19.3985		1.27559	19.4405		0.989191	20.4901
	1.30949	18.2756		0.98096	19.6166		1.34604	18.9843		1.60446	19.6122		1.07138	19.6546		1.10634	20.0596			1.1382	18.2626		1.50176	19.9126		1.01917	18.022		1.04809	20.4254		0.977069	18.772		0.941111	19.3644
	1.3245	19.0785		0.985895	19.8025		1.53795	20.4224		1.46885	19.2041		1.21949	19.3839		1.31113	20.2182			1.03205	17.9604		1.05312	19.9232		0.962489	18.1846		1.09997	20.2214		0.162276	15.8829		1.03097	19.0216
	1.01514	18.845		0.690961	16.2994		1.69196	20.2489		1.34931	19.8785		1.09279	19.7873		1.10603	19.6209			0.346633	16.7101		1.43247	19.3435		0.94939	18.0395		1.02092	19.7731		0.118724	16.0204		0.644196	18.7918
	1.65648	19.5002		1.16659	19.9726		1.4784	19.8902		1.58957	19.4767		1.43366	19.5221		1.0836	19.9816			1.12765	19.0582		1.28116	19.4832		1.03341	18.4163		1.16362	20.2006		0.134637	15.9045		0.89086	20.2962
	1.34237	18.9525		0.95854	20.0648		1.20157	19.2355		0.927368	19.6166		1.42967	19.1748		1.10581	19.1328			1.2903	19.0318		1.13472	20.2762		1.0622	19.4097		1.14169	20.1652		1.04311	18.8106		1.14075	20.4144
	1.12182	19.2699		1.05661	20.1951		1.37352	19.5916		0.948443	19.6474		1.09476	18.3431		1.21215	19.3106			0.711513	17.9971		1.13601	19.5907		0.962979	15.0863		0.775407	16.1539		1.11597	18.3102		0.967902	18.7759
	1.4714	19.9025		0.911285	20.3313		1.55064	18.4405		1.18975	20.1265		1.33032	18.8768		1.36695	19.9233			1.23495	19.003		1.16258	19.5452		0.898334	17.5795		0.65273	17.4629		0.379639	16.2855		0.273641	16.6988
	1.18986	19.2013		1.02176	20.2311		0.957121	18.129		0.4089	15.5456		0.671433	20.0511		1.0215	16.7901			1.00677	18.743		1.02992	19.5318		1.01953	18.0004		0.918726	19.4793		1.0366	19.0356		1.20298	20.6049
	1.1761	18.357		0.921911	19.5392		1.40125	18.1177		1.21336	19.3471		0.128009	14.8527		1.07266	20.2046			1.07412	18.8672		1.24478	19.9007		1.43843	17.7385		0.090812	15.525		0.622043	17.6586		1.30244	20.5979
	1.34195	19.1032		0.891065	19.7654		1.66144	19.9278		0.833505	19.7992		1.18245	19.3519		1.18932	19.4728			0.440442	15.8879		1.0613	19.4961		0.7022	16.6064		0.729309	18.8393		0.357265	16.768		1.09716	20.1221
	1.40207	18.463		1.18142	20.3216		2.06088	18.8138		1.56825	19.8896		1.22339	19.3872		1.11308	19.5314			0.957829	20.0433		1.12349	19.9952		0.853307	17.0321		1.31689	19.9579		0.169639	16.016		1.60462	19.7961
	0.22466	15.1338		1.00374	19.7818		1.50479	19.4595		1.34539	19.5943		1.23397	19.7999		1.19094	19.9035			1.40749	19.8725		1.22463	20.1048		1.36164	18.9617		1.04514	19.5974		0.168588	15.9026		0.736353	19.1494
	1.47453	18.4828		1.08667	20.5712		1.8635	18.5036		1.29029	20.097		1.36629	19.6703		1.46461	19.9747			1.18109	19.7742		1.02222	19.8491		1.16099	18.486		1.09159	20.1595		0.932582	19.2028		0.521758	17.724
	1.33724	17.7936		1.02562	20.2493		1.56175	18.906		1.17663	18.5111		1.1358	18.8287		0.476714	16.6795			1.20675	19.6964		1.33971	19.638		1.29383	17.8543		1.10415	19.9354		0.822921	17.9261		1.04367	19.3909
	1.15955	18.5414		0.82216	19.5824		1.37025	18.9904		1.47308	19.0638		1.26504	18.772		1.04617	19.7614			0.465858	15.9602		1.55129	19.5734		0.318609	14.838		1.21168	19.7631		0.845733	18.3348		0.937839	19.5678
	1.14801	18.0837		0.735509	19.2116		1.99594	18.0303		1.34367	19.0543		1.40984	19.1654		1.14093	19.5806			1.14373	18.9766		0.210034	16.0807		1.46744	18.4069		1.45773	20.2702		0.143566	14.8636		1.45562	19.9444
	1.19328	18.6424		0.923097	20.2808		1.20799	19.2411		1.36502	19.526		1.13408	17.5268		1.29913	19.7466			1.16016	19.1705		1.08401	19.6614		1.61674	18.889		0.372693	16.4276		0.22526	15.92		0.260472	16.268
	1.23059	18.4795		0.897892	20.3409		1.47539	19.2576		1.24238	19.8117		1.18332	17.6863		1.13373	19.8527			1.15174	18.5633		1.37268	19.4532		1.6412	17.983		1.17239	19.4756		0.147872	15.1612		0.719514	18.509
	1.32156	18.5043		0.192071	16.1581		1.37757	18.9827		1.49103	20.083		0.153823	14.2093		1.35237	19.7296			1.23681	18.9064		1.60957	20.0884		1.05677	18.4327		0.951434	19.8741		0.146308	15.5209		0.859204	19.2602
	1.47697	18.5267		0.25019	18.3247		1.57185	19.4622		1.71733	19.4206		0.954291	19.6801		1.19122	19.8241			1.05115	18.0537		0.210403	15.4673		0.226201	15.2664		0.992573	20.2794		0.669604	17.8896		0.445177	18.9619
	1.19657	18.4232		1.05865	20.2196		1.37017	19.8721		1.56025	19.6914		1.48871	18.5932		1.33655	19.7887			1.28977	19.5864		0.913995	19.488		0.767572	17.4502		0.974242	20.3206		0.685087	17.6678		0.972042	20.2997
	1.35824	17.8497		0.940164	20.0385		1.61636	19.8671		1.37218	19.824		0.567187	19.8261		1.20591	19.9712			1.23667	19.3733		1.26104	19.4198		1.15799	18.0851		0.716769	18.4925		0.784266	18.7159		0.770161	19.0544
	1.24973	17.6368		0.817732	19.9391		1.29964	18.3261		1.06644	20.4396		1.58311	18.9106		1.14597	20.1045			1.09884	19.0667		1.1987	19.5852		1.17549	17.8856		0.440434	17.1646		1.22778	18.8359		0.512773	18.8548
	1.12823	18.2462		0.922889	19.9612		1.18997	18.5066		0.912808	19.4036		1.10123	19.182		0.956299	20.2777			1.30165	18.598		0.524229	17.1056		1.48353	18.5204		0.989276	20.238		0.926403	18.6337		0.889107	19.9082
	0.972424	17.3883		0.881268	20.0406		1.12317	20.4335		1.09272	19.9652		1.08006	18.3423		1.09278	19.797			1.25516	18.9134		0.18353	16.7439		0.353628	15.3491		0.646572	19.2013		0.232916	16.1182		0.264255	16.7768
	1.42583	18.8968		0.834375	20.0214		1.47542	20.5772		1.21598	18.8455		1.32918	19.0261		1.0054	19.278			1.28527	18.7847		0.572648	16.9375		0.407971	16.0452		0.837409	19.9802		0.177215	15.6763		1.25849	20.2494
	1.27808	17.8426		0.729228	19.3732		0.971501	18.1861		0.958977	19.4617		1.36738	19.6489		1.28997	19.919			1.15635	18.8403		1.08577	19.9076		1.22743	18.7779		0.437091	17.368		0.822879	18.5649		0.946803	19.9985
	1.12391	18.2104		0.162693	16.5529		0.887721	18.8023		1.15063	20.1394		2.17265	18.394		1.41262	19.2927			1.19882	19.367		1.57959	20.0123		0.520652	16.7105		0.799608	19.4322		0.581575	18.1368		0.127559	16.7719
	1.20216	18.4837		0.161709	16.498		1.11994	18.8232		1.30125	19.7111		0.700688	18.0499		1.09762	19.7886			1.32573	18.8258		1.45251	19.9852		1.11616	18.3102		1.28804	18.8707		1.00841	17.8685		0.115329	16.3326
	1.52115	18.0015		0.966922	19.7949		1.29137	18.3272		1.17203	19.6454		1.33119	18.5032		0.867446	20.1528			1.555	19.7251		1.22351	19.091		1.25682	18.6824		1.0255	19.2871		0.918176	18.2491		0.606279	18.4351
	1.11445	19.559		1.04123	20.1291		1.06533	18.4931		0.765826	19.6866		0.936994	19.0508		0.992969	19.354			1.11427	17.7872		1.30584	20.1032		1.32299	18.5828		0.975281	18.6301		0.860134	18.4929		0.245168	16.0536
	0.468218	15.3554		1.21998	20.1349		0.8966	19.2729		1.15513	19.6005		1.13237	18.6231		1.18711	20.0853			1.25561	20.0019		1.38887	20.0388		0.317541	15.1753		0.424653	16.8712		0.968289	17.8799		0.55675	17.8632
	1.07282	17.7006		1.07858	20.3971		1.66466	18.7579		0.737544	19.0302		1.20153	19.7302		1.28398	19.8202			1.27937	20.0174		1.41506	20.291		0.390825	15.79		0.746471	17.8935		1.27109	18.8066		0.908966	19.768
	1.04489	18.2623		0.88925	19.8475		0.856271	17.317		1.12434	19.9038		1.03144	18.6371		1.26351	20.1519			1.43275	18.8651		1.1482	19.8858		1.4367	19.425		1.04706	20.3818		0.833591	17.9372		0.955685	19.5216
	1.29389	18.2476		0.799685	19.5339		1.27419	18.8369		1.23024	19.6013		1.10916	19.3443		1.50208	20.116			1.27947	18.7394		1.21829	20.6738		1.21414	19.8879		1.00523	19.3528		0.450642	16.7357		1.25066	19.8952
	1.36575	18.3913		0.896622	19.9967		1.17622	18.5925		0.282196	15.8125		1.19599	19.5119		1.39984	20.5084			0.966863	18.8564		1.09036	20.1655		1.20869	18.2472		1.00774	19.512		0.595579	16.8941		1.22238	20.2489
	0.996219	20.02		1.31142	20.2727		1.25353	18.3649		1.14391	19.9137		0.989151	18.6632		0.282935	15.9896			1.12248	18.9037		1.13756	20.3324		1.51458	18.9773		0.918672	20.0029		0.988156	19.9146		0.123071	15.6684
	1.4547	20.2056		0.53161	18.874		1.7225	18.2324		1.19576	19.8572		1.29204	19.4995		0.49001	17.2082			1.22609	18.9881		1.15024	19.6803		0.669295	16.6281		0.908065	18.7139		0.952525	19.0389		0.977274	20.1895
	0.774591	18.0808		0.649652	18.3599		1.28985	18.829		0.638187	18.191		1.10605	18.9616		0.516422	16.6278			1.05918	19.264		1.24474	20.2628		1.18133	18.3292		1.18626	20.1426		0.743536	18.8306		0.230009	16.1744
	0.994242	18.6012		1.24153	19.7176		0.936323	17.8636		1.38629	20.0521		1.50374	19.7471		1.22757	19.7419			1.01485	17.822		1.2233	20.1779		0.177776	15.4853		0.282374	16.4516		0.755338	19.0024		1.1449	20.4285
	1.0984	18.8884		0.977707	19.2823		0.895916	19.2292		0.235466	16.6968		1.11548	17.8133		1.35682	19.8388			1.03969	18.8854		1.14913	20.1153		1.01247	18.1297		0.928106	19.9816		0.225404	16.535		1.10884	20.2607
	1.25414	18.4684		1.15679	20.2415		1.58649	18.8753		1.03309	19.6266		1.15167	18.1052		1.01306	18.881			0.794482	18.0284		1.22473	20.1484		0.67571	16.3035		0.949155	19.9302		0.7233	15.8053		1.14738	19.7742
	1.29744	18.8255		0.969478	20.2397		1.59598	19.1366		0.976778	19.7016		1.56181	19.2346		1.12072	20.0755			1.17587	19.3386		1.35384	20.3159		1.32574	18.4355		0.156847	16.3162		0.534956	16.0439		1.01205	19.8165
	1.22899	18.9926		1.12999	19.0049		1.91408	20.6679		1.25029	19.9748		1.43243	20.1712		1.01244	19.9104			1.13551	19.0659		1.31184	20.29		1.21546	19.121		1.32919	19.6302		0.614207	17.6321		1.203	19.7402
	1.13381	18.909		0.850479	19.8704		1.31218	18.5769		1.29433	19.9618		1.07173	18.0441		1.50432	19.8447			1.2169	19.5344		1.07529	19.2902		1.00013	17.4881		1.12805	20.2131		0.174839	15.6783		1.10141	20.5943
	1.25282	18.4942		1.13561	19.9347		1.04033	18.0953		0.91354	20.5818		1.24635	19.5921		0.519204	15.824			1.20292	18.2672		0.894002	19.2544		1.03928	18.3733		1.03109	19.4445		0.246681	15.5897		1.00485	18.3538
	1.19083	18.5836		1.03092	20.2129		1.16512	18.4849		1.21568	20.2024		1.31099	19.5116		0.437342	16.2452			1.10809	18.2724		1.37462	20.139		0.996857	18.3866		1.07089	20.3473		0.247399	15.2659		0.0622106	16.6132
	1.39752	19.2509		1.07573	19.5104		0.415793	16.7495		1.20181	19.9826		0.956601	19.9983		1.32117	19.8832			0.942896	18.7364		1.03285	19.8767		1.15954	17.6466		0.903027	19.5937		0.542275	17.0873		0.114779	16.2045
	1.15964	20.0684		0.814547	19.7143		1.10742	19.1714		1.16643	19.6889		0.997728	19.5154		1.12802	20.4482			1.07356	17.2908		1.24013	19.7993		1.23067	19.3268		0.894802	19.7846		1.31095	19.4582		0.275027	15.6311
	1.22529	19.9455		1.08357	20.457		1.2945	18.5195		1.29369	19.6619		1.45693	18.6043		1.4442	19.969			0.981226	18.4489		0.285361	15.8501		1.2251	19.7435		0.994942	19.8878		1.06784	18.7031		0.632603	18.9062
	1.21087	19.1411		1.04358	20.0731		1.29335	18.5353		1.55639	19.5238		1.50596	18.4575		1.06967	19.5692			1.06513	19.7268		0.856318	19.7797		0.873113	16.8632		0.468669	16.8325		1.06633	19.123		1.13908	20.4454
	1.14288	19.1748		0.641524	19.5152		1.31355	18.5134		1.61158	19.9977		1.15198	17.699		1.15596	21.1113			1.11542	19.6408		0.23895	16.7031		0.774546	16.9351		0.801364	19.4926		0.950816	18.6263		0.440776	16.2282
	1.10236	18.6886		0.993472	19.7932		1.14663	18.4418		2.40498	20.0381		1.23203	20.236		0.879862	21.1192			0.26047	15.5476		1.33252	19.5149		0.869988	16.7933		1.07491	19.691		1.29392	18.5102		0.901377	19.9596
	1.15031	19.7833		0.977018	20.1123		1.08966	18.196		1.68552	20.0094		1.13421	18.9489		1.52474	19.7854			1.25898	19.3787		1.39391	20.272		1.1935	18.7921		1.47288	19.7355		0.122769	15.4406		0.340408	16.9536
	1.14629	18.966		1.029	20.476		1.35814	18.6576		1.59106	20.3001		1.63527	18.2098		1.46723	19.694			0.565306	18.759		1.11545	20.1297		1.02941	19.0182		1.0795	20.4091		0.142985	15.2849		0.346011	16.6882
	0.94736	19.0296		0.829292	20.1005		1.11573	18.7736		0.269241	16.5629		1.13577	18.5062		1.19539	19.304			1.18007	18.8958		1.0201	19.8123		1.05444	19.1072		0.567408	17.3597		0.951049	18.2525		1.46741	19.6121
	1.18358	19.813		0.956447	20.1167		1.29131	19.2151		1.02065	19.6403		1.15588	18.2943		1.0559	19.3713			1.13783	19.2281		1.21266	20.153		1.25547	19.462		0.605797	19.0806		0.244033	15.734		1.10401	19.5987
	0.874625	18.8316		0.854	19.7946		1.28601	18.9939		0.732965	18.5757		1.18664	18.7698		1.63647	20.1443			1.09065	19.7065		0.672416	20.1912		0.860285	17.1917		1.03948	19.5683		0.895697	18.4818		0.91534	20.1223
	1.23678	19.6415		1.08541	20.0926		1.45376	19.1375		1.18779	20.223		1.16871	17.3657		1.48406	19.6929			1.56374	19.7304		1.54758	19.2757		1.24383	18.2562		1.02773	19.3217		0.618809	17.8664		0.227962	16.7269
	1.14853	18.4443		1.1409	19.9449		0.976076	17.2148		1.40431	20.1047		1.39583	19.1519		1.58462	19.4974			1.34956	19.343		1.35091	20.2281		0.285674	15.7023		0.988981	19.6342		0.2804	15.3559		1.24202	19.8711
	1.19484	18.7526		0.961695	20.0302		1.09522	17.7953		1.26092	20.5669		1.27623	19.7891		1.16939	19.7483			1.2808	18.7357		1.25583	20.1747		1.21687	17.57		0.451	16.5715		0.146846	15.2894		0.574511	19.1193
	1.28162	19.9388		0.92465	19.8692		1.22281	19.5122		1.00714	18.5923		1.76029	20.012		1.30297	20.201			1.00991	17.9243		1.46506	19.9051		1.0247	18.5555		0.801762	20.0374		0.116441	15.3297		1.25988	19.5346
	1.01097	18.1994		1.17374	20.9964		1.29157	18.3463		1.01784	19.6925		0.329039	14.9683		1.51933	20.3137			1.10597	18.141		1.29686	20.2291		0.972531	17.9538		0.830895	19.8347		1.07819	19.0343		1.24227	19.3546
	1.1252	18.983		0.412043	16.9436		1.45476	18.6709		0.891794	19.5196		0.867888	19.0391		1.16424	20.1573			1.28314	19.1237		0.703774	19.6197		1.06419	19.086		0.175797	15.4822		0.295177	15.9433		1.11987	20.0927
	1.07569	18.8733		1.19588	20.2331		1.61002	18.6515		1.36082	20.4242		1.49995	18.9446		1.09496	20.0112			1.09279	19.3427		1.36345	20.229		1.10319	19.0501		0.367664	16.4524		0.536768	16.6131		0.539928	17.794
	1.12458	18.1339		1.00709	19.612		0.600405	18.6186		1.2723	20.1302		1.28422	19.0918		1.40121	20.2147			1.2952	18.4895		1.02817	20.4831		1.21824	18.8125		0.898285	19.5446		1.04756	19.0638		0.121392	15.5708
	1.10687	19.1753		0.846659	19.5522		1.11642	18.3627		1.63892	20.3185		1.20298	19.1297		1.1907	19.8861			1.14138	19.6063		1.21956	20.2878		1.06761	18.5814		0.44674	16.1489		1.08805	19.1911		0.368343	15.743
	1.15639	18.0888		1.07286	19.79		1.22651	18.9745		0.824459	19.2801		1.19426	18.0296		1.18159	19.6518			1.17934	18.8661		1.4951	20.2098		1.73182	18.7628		1.31601	19.6082		1.22062	19.2037		1.17012	19.7731
	1.08806	18.8942		0.988277	19.5963		1.22728	18.8668		1.16571	20.3955		0.988517	17.6229		1.46966	20.0484			1.21896	18.6161		1.72985	20.2462		0.971461	20.0809		0.963976	19.5659		0.143149	15.3218		0.10369	16.1365
	1.07245	18.2374		0.930488	20.2893		1.4697	18.829		1.21083	19.9539		0.457921	17.8682		0.303543	15.8897			0.981409	18.5432		1.02673	20.0712		1.05824	18.6876		1.25224	20.5907		0.866374	18.6913		0.509882	17.5052
	1.03636	18.4353		1.10268	20.3448		2.33339	19.6284		1.46612	20.0313		1.17728	18.4169		1.28681	19.7723			0.30558	15.6535		1.14621	19.1917		1.01107	18.4512		0.488497	16.9166		1.00484	19.0581		0.470543	17.4116
	1.04869	18.7488		1.24604	20.2115		1.37176	19.0499		1.46501	20.7457		1.03513	18.8481		0.710815	17.1106			0.371009	15.851		1.03216	18.3265		0.300367	15.1189		0.99184	19.806		0.959605	19.3634		0.237186	15.988
	1.32016	17.9968		0.819428	19.5326		1.30035	19.1811		1.32751	20.2736		1.22893	19.0801		1.19723	19.8844			1.24563	18.166		1.28379	19.442		0.960025	18.8228		1.46102	19.6938		1.0159	19.2417		1.10921	19.4608
	1.35617	19.6918		0.940077	19.7002		1.27083	19.8613		1.14549	19.819		1.32233	19.1756		1.05363	19.8315			0.220396	15.4125		0.39011	16.1023		0.134881	16.9951		0.183138	15.1679		0.95023	17.9627		1.19627	19.3601
	1.15243	19.0258		0.122222	16.0194		1.46523	19.6041		1.0524	19.9208		1.28674	18.3367		1.2304	19.3975			0.254819	15.5791		1.30596	19.7311		0.109762	14.945		1.02591	20.3238		0.320397	15.5901		0.272159	16.145
	1.41362	19.4983		1.08858	19.8289		1.38856	19.728		0.75548	19.8311		1.04725	18.3608		1.19722	20.044			1.35788	18.1735		1.55278	19.1841		0.172168	15.5166		0.189072	16.6908		0.23998	15.5439		0.0991152	15.7506
	1.19058	19.0824		0.776424	19.6058		1.29335	17.7971		1.01101	20.1674		1.41977	18.5644		1.1846	19.6761			1.15611	18.9108		1.43456	20.5864		0.260664	15.9852		0.312019	16.0055		0.940457	18.9259		1.15304	19.7327
	1.15045	18.6468		1.02062	20.0283		1.38495	19.1934		1.11235	20.4864		1.48777	17.5951		0.271295	15.8125			1.39269	18.7562		1.84612	19.9122		0.979501	19.9588		0.828069	19.3549		0.958019	18.809		0.955432	19.7983
	1.519	19.0701		1.33391	19.3397		1.3071	18.8689		1.29567	20.5604		1.28691	18.722		1.58257	20.0723			1.04074	18.2067		1.25741	19.7575		1.4254	19.4235		0.587529	17.0469		0.877324	19.2086		0.647477	19.3009
	1.26332	18.2882		1.05154	20.1973		1.34388	20.2696		1.03807	19.556		1.34421	18.9869		1.36363	20.2721			1.14064	19.1949		1.2466	19.4517		1.30682	18.2608		0.742575	20.0428		0.895688	19.2549		0.371649	17.767
	1.11245	19.1499		0.894557	19.6496		1.48666	18.875		1.35523	19.9078		1.15332	17.7456		1.13686	20.1818			1.11881	18.622		1.08906	19.5585		1.34629	19.277		0.881033	19.705		0.251948	15.7218		0.765481	18.1737
	1.30389	18.7803		0.831799	19.6644		1.75059	19.3517		1.21502	19.7996		1.07595	18.3109		1.51801	20.1544			1.17623	18.8168		0.860385	19.812		0.978425	18.0592		0.441527	16.5165		1.19086	19.0018		0.236087	16.4511
	0.955976	18.5199		0.95595	20.4308		0.910452	19.5041		1.22998	20.3664		0.995305	18.8824		1.35817	19.7022			1.07713	18.8435		0.662708	16.9208		1.17658	19.3557		0.411364	16.8404		0.990533	18.9118		0.279778	16.8953
	0.300738	15.2514		0.953963	19.5594		1.19668	18.7653		0.642552	17.7798		1.09407	18.5184		1.56674	20.0068			0.58436	17.5907		1.43415	19.7767		0.433601	15.083		0.712042	17.0698		0.248867	15.3636		1.15985	19.7779
	1.20827	18.8287		1.03492	19.895		1.62641	18.7722		1.21894	20.2604		0.450601	18.1336		1.2742	20.074			1.23417	18.8967		1.1575	19.2576		1.136	18.0472		0.592141	17.6174		0.528746	16.784		0.490207	17.3691
	1.10656	18.8587		1.32092	19.6205		1.30235	18.4768		1.21721	20.0876		1.61739	19.0409		1.24842	19.0822			0.344511	14.7443		1.40387	19.8544		1.00119	17.8818		0.204675	16.3398		1.20171	19.3912		1.4199	19.9795
	0.900687	18.3928		1.11384	20.4652		1.27651	18.4589		1.48712	19.4784		1.18034	19.1703		1.10883	19.535			1.1891	18.5512		1.18033	19.7931		1.30739	18.4807		0.188316	16.6164		1.20996	18.9281		1.02646	20.1279
	1.11647	19.0034		0.832424	20.1719		1.0067	20.4394		1.12837	18.9963		1.15012	18.1218		1.26095	19.8432			1.15543	18.8012		1.32721	19.6193		1.17262	19.0845		0.575621	19.5421		1.04595	18.8431		0.755707	19.2361
	0.161079	14.4594		0.986767	19.9827		1.38514	19.5509		1.47327	20.2903		0.157132	14.9051		1.09806	19.7736			0.994855	18.4314		1.18138	19.7039		1.16627	17.7344		0.804696	19.423		0.993184	18.2676		0.819178	19.6809
	1.19976	18.6794		0.869337	19.6239		1.23986	20.1344		1.20259	20.2491		0.156087	14.1642		1.08349	19.7798			1.12574	18.2561		1.16838	20.1129		1.50922	19.2289		1.04974	19.8056		0.958522	18.5319		0.900352	20.0695
	1.08754	18.5765		1.1318	19.7409		1.26103	20.6988		1.39636	19.5259		1.45325	18.3436		1.15164	19.5517			1.28517	19.0571		1.23942	20.0211		1.25361	18.4987		0.723691	18.5747		1.17457	18.719		1.40695	19.3825
	1.27545	19.1183		1.03016	19.6651		1.09008	18.4392		1.23848	19.0373		0.986471	18.0063		1.26193	19.7867			0.907206	17.7483		0.354967	16.0101		0.314682	15.5113		1.21579	19.7304		1.04621	18.5277		0.34579	16.2851
	1.0556	18.9002		0.743038	20.0058		1.08723	18.9431		0.814839	19.9454		1.09626	19.0717		1.31689	19.6797			1.10112	18.2614		1.25433	19.8506		1.44253	18.7115		1.01164	19.7393		0.316782	15.4199		0.878999	20.0442
	1.12063	18.8923		0.913023	19.7252		1.54921	18.7641		1.39236	20.3348		0.847827	18.5532		1.30964	19.6017			1.23282	18.5834		1.58936	20.0552		0.983651	18.6718		0.677456	17.5323		1.20829	19.1463		0.870772	19.8909
	1.36227	19.63		0.973102	20.1164		1.22214	19.9156		1.25612	19.6345		1.16091	18.5546		1.43119	19.1049			1.14786	18.7493		1.36506	19.8643		1.11277	18.9364		0.187555	16.1365		0.530706	18.8025		0.80702	19.2599
	1.05803	19.0321		1.06324	20.3105		1.57581	19.0127		1.36568	19.858		0.145838	13.7819		1.2468	20.0283			0.954729	17.3298		1.20026	19.6004		1.13796	18.396		0.174466	14.5479		0.908983	18.6471		0.954821	19.9357
	1.21675	18.951		0.745364	19.845		1.18696	18.5383		1.21061	19.9312		0.304029	16.218		1.36782	19.8493			1.29162	18.098		1.84781	20.0461		0.702769	17.6827		1.00054	20.0163		1.12083	18.6551		0.997636	19.9458
	1.30342	19.2643		0.921445	20.1423		1.49842	18.6112		1.22337	20.2069		0.287929	14.6012		1.43509	19.864			1.30917	18.1226		1.24833	20.5328		0.593812	16.6227		0.892448	19.8258		1.04729	18.9229		1.01359	19.4397
	1.64175	19.5491		0.184912	15.759		1.86332	18.9333		1.2124	20.1625		0.989619	18.8595		1.37839	19.6005			1.373	19.2851		1.28107	20.4621		1.18874	18.9323		0.832777	17.8174		1.20944	18.225		1.34434	20.2851
	1.12766	19.1031		0.97609	19.6855		1.2342	19.7059		1.49869	20.1883		1.77907	18.7691		1.22296	19.0921			1.34896	18.7814		1.29477	20.0963		1.24273	18.1641		0.11971	16.1389		1.01181	18.5316		1.202	20.3044
	1.03279	18.5551		1.05695	19.8971		0.739585	20.2384		1.30669	19.886		1.61455	19.6316		1.20023	19.7523			1.33852	18.2603		1.06512	19.9393		1.07532	17.0758		1.01483	20.0875		0.183593	15.4311		0.953609	19.2916
	0.863159	19.2645		1.02423	20.3258		1.40343	19.1397		1.32319	19.5647		1.47763	18.5213		1.02921	20.0739			1.32266	19.5789		1.48209	19.7389		1.32795	19.1766		1.5993	19.8894		0.946686	18.1193		0.898102	19.2044
	1.13586	18.9406		0.0769466	15.9869		1.29084	20.3877		1.33019	20.4614		1.23263	19.1148		1.3449	19.8078			0.224505	16.0633		1.24528	19.2166		0.988497	17.9093		1.08041	20.5435		0.918733	18.3913		1.04449	19.3268
	1.07031	19.196		0.943126	19.7399		1.3107	19.7877		1.06245	19.4134		1.28722	18.1456		1.50415	19.9626			1.06347	18.4228		1.46901	19.7154		1.07443	18.4487		1.38493	20.6454		1.06327	18.6308		0.917965	19.2727
	1.05205	18.9499		0.936739	19.9727		1.24716	19.6726		1.14335	20.1893		1.22683	19.1385		0.772082	19.1998			1.02616	18.4348		1.71553	20.0066		1.138	19.1068		0.182231	17.2305		1.03988	18.3623		0.657984	18.0297
	1.31269	18.92		0.980434	18.7118		1.16406	19.4804		1.52096	20.2205		1.41364	18.5684		1.24483	19.5625			1.1398	18.9974		1.22584	19.8702		1.08261	19.1906		0.204139	17.1017		1.3572	18.8251		1.08803	20.1423
	1.35649	18.6679		1.23199	19.4438		1.32539	20.28		1.52823	20.167		1.42536	19.2706		1.53319	20.2469			1.14504	19.0727		1.15299	19.8831		1.20871	18.6814		0.856661	19.7687		0.358805	16.3297		1.22668	20.3772
	1.0998	18.3313		0.12812	15.8073		1.63038	19.6863		1.04945	20.1925		1.35753	19.1693		1.40898	19.668			0.829961	19.0125		1.10838	20.1512		0.285582	15.4277		0.411159	17.5118		0.326574	16.2969		0.289608	16.364
	1.14635	18.6052		1.10915	20.9514		1.33569	18.6273		1.10973	20.0734		1.23857	19.191		1.34449	19.9167			0.275809	17.3644		1.26093	20.2417		1.0912	19.4205		0.363134	16.9982		1.10154	18.7796		1.17607	20.0265
	1.24389	20.1757		0.730854	20.1402		1.49036	18.4176		1.33021	20.2642		1.13315	18.5338		1.34485	19.2175			1.70438	20.1581		1.31175	20.3989		0.638004	17.3161		0.937795	20.4495		1.1118	18.134		0.92371	19.4323
	1.13178	19.5709		1.01558	19.9794		0.778428	18.0795		1.1923	19.3305		1.29658	19.1834		1.24959	19.5016			1.58186	19.6503		1.38487	20.4164		0.155727	15.99		0.900327	19.7284		0.149384	14.6036		0.298603	16.5518
	1.38683	20.1213		1.07274	19.9718		1.27739	19.0563		1.1195	19.4832		1.57429	19.6044		1.32397	19.2274			1.1901	19.219		1.16983	19.9713		1.10689	18.9791		1.07349	19.7237		0.290932	15.4532		0.430367	17.4195
	1.19446	18.6334		1.04131	19.2445		1.21807	19.5856		1.12581	19.1775		1.02133	19.1041		1.40923	19.4467			1.23025	19.5943		1.17665	20.2452		0.662856	17.4799		1.16565	20.2382		0.884557	18.8857		1.00801	20.3661
	1.24208	18.5479		1.26429	19.1306		0.938274	18.2675		1.50052	19.8605		0.942061	19.1247		0.971895	19.6869			1.06695	18.3809		1.46263	19.765		0.857918	18.3763		0.833973	19.8183		0.166687	15.5392		1.12636	19.9462
	1.06647	17.9817		0.808828	20.2429		0.199685	14.8242		1.11369	20.1835		1.25973	18.6298		1.61168	19.8461			0.386937	14.5222		1.74485	19.5595		0.853017	18.718		0.796681	19.7424		1.07285	19.5379		1.09435	20.0452
	1.021	18.202		1.18574	19.7269		1.31477	19.1154		1.38558	19.9491		1.2497	18.9859		1.64888	19.9574			1.18566	18.7796		1.29257	19.4726		0.998073	18.3244		1.32977	20.3477		0.402376	16.2399		1.18858	19.5437
	1.1579	18.2944		0.915971	19.9346		1.23467	20.0746		1.07874	20.513		1.22951	18.6982		1.4645	19.6882			1.23967	19.0506		1.38096	19.5962		0.752784	17.1112		0.928904	20.2599		0.439698	16.8608		1.01867	19.4215
	1.2954	17.8633		0.916484	19.7779		1.36254	19.5157		1.36994	19.7084		1.24634	19.0712		1.44049	19.2886			1.25879	18.7186		1.28791	19.6888		1.3391	18.0849		0.947332	20.4046		0.813248	18.9408		1.08193	20.0251
	1.27044	18.5711		1.01721	19.9047		1.23168	19.1207		0.953031	19.4474		1.08359	18.5834		1.38237	19.4572			1.45679	20.6619		1.26921	19.2984		1.40021	18.0912		1.23997	20.5703		0.974899	18.3722		0.428516	15.7184
	1.09323	18.5454		0.908619	19.8108		1.19561	19.3178		1.08558	19.3597		1.36193	19.2674		1.39193	19.7754			1.33027	20.7943		1.4948	19.4753		1.25033	18.3216		1.24436	20.4742		0.258882	15.9566		0.727324	18.6066
	1.1907	19.6734		0.863471	19.5682		1.17043	18.1411		1.21856	20.2732		1.34588	19.0223		1.2097	19.8224			0.788882	17.3253		1.19336	20.1971		1.29074	19.0246		1.0083	20.5663		0.197529	16.6454		1.08396	20.1281
	1.17543	18.8322		1.00757	19.65		1.21958	18.6659		1.16704	19.7191		1.01347	19.436		1.15104	19.5212			0.899052	17.6722		0.3861	15.6936		1.44528	18.4735		1.24654	19.3009		0.183677	15.5285		0.257748	16.032
	1.05423	18.3525		1.04146	20.228		1.13845	19.8324		1.14227	19.7679		1.35449	18.6134		1.13804	19.9154			1.42981	20.0681		0.913682	19.1569		0.36653	16.6349		1.45595	20.3319		1.20584	19.598		0.256956	16.9227
	1.13148	18.548		1.18704	19.7198		0.93439	17.9893		1.1702	20.0595		1.22755	19.5894		0.489504	16.3131			1.1859	19.3642		1.39833	20.0492		0.170024	15.8399		0.189387	15.9835		0.311993	15.9603		0.387959	15.9194
	1.20461	17.992		1.10756	19.934		1.2458	18.5202		1.63846	19.5024		1.4254	19.5624		0.73942	19.6565			1.39977	19.4801		1.39186	19.9752		1.47778	18.1899		0.529998	16.9208		1.19027	19.2944		0.227152	16.1258
	1.48939	18.5028		0.898913	19.7924		0.996403	18.8912		1.32174	19.6851		1.38743	18.4282		1.17731	19.9733			1.05047	19.1594		1.26788	20.3098		1.26169	18.5081		1.28446	20.0557		1.12229	19.1467		1.01687	20.1638
	1.0726	18.7036		0.998985	20.4453		1.26812	18.8962		1.21751	20.3152		1.1236	19.0527		1.44786	19.0596			0.960792	19.288		1.37256	20.1845		1.20767	18.8371		0.369081	17.0868		0.844868	17.3656		0.62674	18.1339
	1.10861	18.5383		1.02493	20.0879		1.35772	19.1552		1.02947	19.9604		1.09638	19.7404		1.48623	19.4404			1.23875	18.806		1.18158	20.2603		1.64484	18.5844		0.852859	19.3024		1.11322	18.8147		1.22805	20.7156
	1.08312	18.1218		0.857634	19.3513		1.6228	18.5689		1.21381	20.2688		1.32572	19.2201		1.3345	20.014			1.34049	20.526		1.06078	19.8272		0.116329	14.5751		0.282483	17.4911		0.973907	18.4446		0.346399	16.3273
	1.10147	19.125		1.2076	20.3882		1.49577	19.4039		1.27909	19.8688		1.14342	18.7345		1.15104	19.9298			1.53272	20.4843		1.63077	20.0788		0.94197	17.8528		0.32928	15.6929		0.214537	15.4141		0.342465	16.2958
	0.850392	19.2599		0.934344	19.947		1.20559	18.939		0.396069	15.4996		1.0522	18.8494		1.48052	19.5188			1.22358	19.1177		0.592637	19.4572		0.313213	15.0983		1.38215	20.2917		0.999736	17.9971		0.474592	17.5445
	1.04301	18.8609		0.840305	19.3195		1.3059	17.0554		0.935367	20.0942		1.04159	19.2542		1.28404	19.7856			1.32617	19.6506		0.875469	19.9874		0.13234	14.6402		0.932768	19.9579		0.957165	18.4125		0.200768	15.9704
	1.17511	18.9969		0.847707	20.3605		1.55266	17.6941		1.20059	20.21		1.39443	18.9855		1.27698	20.0067			1.0901	19.4868		0.899084	20.1277		1.12594	18.5802		1.36807	19.7153		0.755725	17.161		0.193979	15.9065
	1.18327	18.2217		1.09025	20.5284		1.43942	18.8539		1.14151	20.1156		1.15899	19.0474		1.28845	20.7534			1.09365	18.7252		1.4404	20.162		1.27908	18.7092		1.30799	19.5738		0.737131	18.3099		0.883778	20.4749
	0.982265	18.1274		0.938764	20.1264		1.58287	19.4341		0.821498	16.74		1.68924	19.7764		1.46895	19.7698			1.31432	19.4443		1.44521	19.8729		1.14844	18.0377		0.263177	17.4036		0.993316	18.5709		1.29435	19.9601
	1.05312	18.446		1.17333	19.7971		0.856076	18.8384		0.793252	19.534		1.55164	20.1392		1.72266	19.9972			1.47339	19.0127		1.31958	19.9296		0.533755	16.7496		1.07381	19.3778		0.997479	18.3911		1.03944	20.1327
	0.886642	18.8138		1.10052	19.6273		1.40678	18.6306		1.16552	20.0027		1.27889	20.4986		1.12735	20.0527			1.25143	19.3553		1.33596	19.8205		0.501653	16.8278		1.20209	19.9572		0.716804	15.6062		1.16149	19.9788
	0.215043	15.1919		1.12188	20.2282		1.19751	18.9688		1.42422	20.0232		1.35529	20.1118		1.1759	19.5453			1.17862	19.6699		1.23813	19.6457		1.32802	19.1281		0.763108	19.9183		0.752572	16.0032		1.02736	20.307
	1.02644	18.272		0.975873	20.4554		1.23872	19.8683		1.45814	20.1609		1.28859	19.8273		1.20099	19.6121			1.54714	19.3259		1.03874	19.4211		0.255485	14.8439		1.06885	19.417		0.811345	17.5798		1.12827	20.4693
	1.22391	18.4625		0.902354	20.266		1.45692	19.5006		1.34214	19.6779		0.391818	16.9063		1.22783	19.3969			0.320592	16.6448		0.675329	18.2639		1.20816	17.5727		1.24771	19.8617		1.23802	18.4283		1.09027	20.1335
	0.234654	15.2597		0.94234	19.5328		1.35691	19.6811		1.2528	20.3015		1.1326	19.7905		1.20765	19.5139			1.33164	19.8109		1.09016	19.5566		0.22555	15.6285		1.00261	19.9289		0.901787	17.828		0.948437	19.4699
	1.73806	18.02		1.04927	19.838		1.02055	19.402		0.242217	15.4626		1.34923	19.0569		1.00677	19.6493			0.352159	20.4517		0.673248	19.6568		0.258049	15.8623		1.27868	20.3959		0.955575	18.4206		1.20456	20.0668
	0.129848	15.0878		1.18876	20.4479		0.266853	17.0329		1.31382	20.0201		1.143	18.2866		0.971743	19.5614			1.34117	20.1674		1.23269	19.8596		1.18665	17.9792		0.766136	19.9907		0.31028	15.6612		1.22365	19.7408
	1.35851	19.04		0.921035	19.6541		1.39768	19.8062		1.41327	20.0047		1.16023	19.4206		1.28953	20.1167			1.11743	19.9653		1.4968	19.4822		0.292985	15.4685		1.33965	20.2407		0.251147	15.3429		1.15021	20.7306
	1.19389	19.158		1.09604	19.5983		1.15974	18.6417		1.3661	19.7944		1.12546	18.6343		0.19979	15.4435			0.997649	19.4083		0.085774	14.8013		0.159823	15.0819		1.25882	20.1815		1.0558	18.6533		1.01148	20.1974
	1.59788	19.6801		1.12668	19.9114		1.54073	18.4485		1.15826	19.9726		1.10793	18.8905		0.991374	19.443			0.886509	18.3579		1.00576	19.4942		1.05689	19.7348		1.42166	19.6687		1.05462	18.8344		1.00093	19.8209
	1.93636	20.1207		1.21378	19.8794		1.36724	19.2829		1.15215	19.9554		0.899694	19.9773		1.35633	19.0143			1.35592	19.7311		1.45676	19.6849		0.891863	20.0932		0.907656	19.1182		0.535839	17.752		0.26471	16.1327
	1.40761	19.0964		1.07605	19.2072		1.24526	18.3854		1.72326	19.8118		1.18761	18.7221		1.2101	19.7501			1.21855	19.7321		1.3457	19.068		1.0475	19.0997		0.934821	20.2728		0.228341	15.9256		1.24601	19.8343
	1.1977	18.7647		1.12309	19.9818		0.856506	19.743		1.38459	20.452		1.2944	18.2762		1.17702	19.4783			1.27632	19.3707		0.277555	16.4016		0.994057	18.8533		0.0973628	16.3669		0.238587	15.7939		1.20849	20.0869
	1.71922	19.098		1.3136	19.5977		1.31175	19.4931		1.24628	19.9002		1.5836	18.2182		1.17785	19.7278			1.35049	19.0072		1.22787	20.452		0.959109	18.7707		0.129004	15.2651		0.347057	15.8306		1.13697	20.6296
	1.16551	19.0171		1.02465	20.4649		1.30473	19.6689		1.19826	19.5435		1.28849	18.8394		1.31717	19.4758			1.49699	18.886		0.965533	19.7504		1.00649	19.0339		1.03783	19.0467		0.341478	16.0048		1.39091	20.5422
	1.25066	19.1369		0.909398	19.7678		1.24084	18.3496		1.36782	20.2386		1.20601	18.7214		1.3072	20.116			1.25831	19.149		1.4036	19.8576		1.03224	18.732		0.897714	20.3452		0.181423	15.7524		1.29213	19.6428
	1.27208	19.2496		1.05605	20.1179		1.23407	19.0776		1.12789	19.8157		2.02812	18.4844		1.44513	19.9643			1.10123	19.1982		1.3664	20.5212		1.19979	19.4865		0.527062	17.5939		0.159266	16.0059		1.16616	19.5521
	1.40494	19.4721		1.10661	19.8221		0.720844	18.2539		1.30309	19.804		1.06171	18.7846		1.15398	20.1131			1.41243	18.8381		1.19007	20.1863		1.1079	19.178		0.889214	19.6146		0.115931	16.0318		0.38153	16.1311
	1.30563	19.167		1.07584	20.4662		1.23155	19.1345		1.22564	20.0174		1.15978	18.6548		1.32086	19.7484			0.991797	18.2568		1.06042	19.8993		1.09675	19.301		1.45806	20.123		0.974539	19.1424		0.192154	16.237
	1.44025	19.4387		0.920528	19.8486		1.44505	18.8737		1.32577	20.1245		1.44731	18.714		1.35196	19.5911			1.22823	19.099		1.03065	19.8756		0.225102	15.7483		0.240543	17.0454		0.87135	18.3102		0.152643	15.9108
	1.55927	19.4341		0.997162	19.928		1.28263	19.0466		1.32147	19.9679		1.40743	18.9112		1.17574	20.0695			1.52707	19.3031		1.36677	19.7778		0.565895	16.6928		0.318614	16.8894		0.888352	17.803		1.0979	19.5885
	1.59954	19.1136		0.566054	19.2708		1.3348	18.6552		1.70662	20.0276		1.31498	18.0143		1.31632	20.3282			1.82784	18.618		1.13514	20.1315		1.0313	18.8421		0.485386	18.0574		0.932983	18.4557		1.0858	19.7271
	1.3104	20.078		1.05752	20.0597		1.14465	18.0147		1.44909	20.2518		1.13656	18.4473		0.379101	15.664			0.874191	17.6168		1.37609	20.6162		1.12171	18.7172		1.08884	20.2123		1.11674	18.4944		1.09503	19.7938
	1.04068	18.8998		0.959884	20.3739		1.64051	20.1501		1.26829	20.1026		1.33196	19.2174		1.43156	19.2938			0.988431	18.3868		0.832225	19.3177		1.13113	19.8363		1.24502	20.2326		0.985709	18.3749		0.675149	19.3768
	0.921587	19.0089		0.733415	20.0081		1.39927	18.5052		1.09054	19.7954		1.43674	18.8035		1.32309	19.8003			1.53167	19.401		1.07309	19.3522		1.18696	18.859		0.658573	19.594		0.895032	18.307		0.140796	15.7794
	1.07516	18.8885		0.91002	20.3293		1.4771	18.7468		1.19449	20.4321		1.19283	20.0563		1.12078	19.6659			1.22261	18.0275		1.36093	19.8955		0.240168	15.263		0.499758	17.0548		0.968284	18.3809		0.17959	15.2738
	1.08643	19.2756		0.837444	20.4993		1.52056	18.312		1.30526	20.5012		1.11229	19.3386		1.09168	19.8817			1.06682	19.5343		1.52785	20.1199		0.161317	14.6405		0.946634	19.5292		0.573144	18.0304		0.132963	14.8907
	1.19384	19.0683		0.137492	15.9166		1.15502	18.5643		1.29844	20.2316		1.1918	19.2359		1.35596	19.9534			0.678404	18.5795		1.09704	19.9056		0.441949	15.9364		0.490923	17.1385		1.14044	19.0496		0.494334	16.2978
	1.20854	19.0238		0.971076	20.0344		1.52116	18.4323		1.17075	19.8161		1.34304	18.8849		1.16319	19.6927			1.36146	19.1882		0.280156	16.2554		0.718872	17.2559		1.22531	19.6013		1.117	19.9921		0.46373	16.2879
	1.17433	19.3671		1.19536	20.323		1.0612	18.3131		0.936108	19.1555		1.41295	19.3552		1.36435	19.6008			0.958055	17.259		1.3391	19.8292		1.3776	19.5896		1.37391	20.0789		1.25417	19.1494		0.800861	18.6567
	1.12822	19.6444		1.31703	19.9608		1.24259	18.9519		1.48609	20.2746		1.52011	19.1046		1.19546	19.8905			1.09162	19.7752		1.30648	20.0073		1.47023	19.1937		0.117092	15.5771		0.87538	18.1615		1.20191	20.0717
	1.54162	19.7654		1.12033	19.9472		1.56336	19.2876		1.31241	19.8269		1.16848	19.802		1.32048	19.9989			1.4408	19.135		1.08375	20.3097		1.06155	19.3053		0.647818	19.0865		1.23966	17.8073		1.18118	19.9852
	1.4129	20.0553		0.894482	20.0759		1.13092	19.0589		1.33758	19.823		0.39915	15.5252		0.883924	20.037			1.70928	19.03		1.21492	19.935		1.07755	19.7623		0.877857	19.4125		1.16945	17.507		0.542119	16.7028
	1.05827	18.454		0.681798	19.2769		1.17033	18.3999		1.05648	19.8872		0.384705	16.0953		0.993223	19.5612			1.2346	19.2786		1.47854	19.726		0.141629	15.7067		1.42031	19.3899		0.781356	17.4308		0.689652	19.8749
	1.24707	19.7683		1.11193	19.5251		1.45109	18.3948		0.765356	18.5817		1.38716	19.0627		0.738091	19.2267			1.33184	19.3643		1.21183	19.9135		0.825069	18.447		1.37054	19.9812		0.796059	16.6644		1.31925	20.1598
	1.45065	19.3376		1.0819	19.887		1.78408	18.2436		1.11275	19.7704		1.26982	19.4016		1.64645	20.0442			0.527452	17.0339		0.976575	19.9186		0.385918	16.0716		1.166	20.3896		0.824273	17.915		0.313818	16.8753
	1.18338	19.0432		1.00853	19.8133		1.7274	18.4812		1.51686	20.2513		1.20034	18.8058		2.09006	19.9414			1.16788	19.4251		0.798336	19.6605		0.804118	18.4792		0.584279	18.3331		0.603112	18.4972		0.550379	17.9692
	1.0124	19.0302		0.97978	19.8125		1.3835	19.2767		1.20995	20.1617		1.18342	19.283		1.28988	19.7295			1.24313	19.4413		1.22881	19.8533		1.1788	18.5185		0.559506	18.4135		0.154271	16.0822		1.20452	19.6983
	1.33936	19.4194		0.882668	19.7644		0.958533	18.6416		1.04678	19.8064		0.84224	18.5208		0.877179	19.4177			1.23991	17.527		1.25438	20.0577		1.12256	18.3508		1.21951	20.2832		1.36886	19.6256		1.20736	19.7886
	1.04765	19.0756		0.972399	19.8927		1.39236	17.8596		1.21655	20.6473		1.33897	19.236		1.37702	19.5142			1.17659	19.9787		0.741153	18.7793		1.1417	18.7451		0.196613	16.4821		1.10418	19.4412		1.10953	19.9031
	1.19774	18.4724		1.00413	19.6617		1.39434	18.6946		1.02645	20.2092		1.27865	19.3314		1.33829	19.6074			1.06988	19.9783		0.690742	20.3742		1.35154	19.5441		1.51418	20.1546		0.959989	19.009		0.418671	17.1567
	1.47215	20.3394		0.917904	19.8449		1.45371	18.6582		1.18491	20.2729		0.816611	19.4195		0.987861	19.7531			0.710266	18.6531		0.933024	18.8107		1.33757	19.6528		1.36399	20.5228		1.16283	18.4681		1.15446	19.3504
	1.4011	19.8599		1.10033	20.1457		0.916471	20.0369		1.02649	19.7066		1.36145	18.554		0.740707	18.0511			1.85546	18.5935		1.19673	20.3478		1.17087	19.4522		1.25701	19.3124		0.900384	17.674		0.378519	16.6401
	1.41637	19.5921		1.21757	19.5687		0.425425	15.9028		1.27081	20.2957		1.15546	19.0287		0.278859	15.3826			1.17501	19.5091		0.993663	20.1244		1.16651	18.9251		1.44134	20.1138		0.966698	18.4613		1.40084	20.2246
	0.996448	18.3152		1.02874	19.7008		1.17698	18.6576		1.32359	20.2075		1.3681	18.8654		0.255618	15.3335			0.847547	18.1834		0.804912	19.0143		0.245665	14.9729		0.9054	18.853		0.224742	15.3505		0.228667	15.3099
	1.25986	19.1235		1.11392	19.5519		1.22459	18.1735		1.52274	20.2993		1.18103	18.9508		1.12169	19.7829			0.960907	18.2178		1.03113	20.103		1.42558	18.2952		0.783299	20.0484		0.1988	15.206		0.526755	17.6149
	1.15716	18.9903		0.669399	19.5167		0.880145	19.4267		1.44607	19.9095		1.17697	18.6708		1.0375	19.0778			1.32455	17.6149		1.15117	20.3587		0.326424	14.9366		0.829108	19.8075		0.935958	18.3677		0.890974	19.8911
	1.29281	18.807		0.839093	20.125		1.20147	19.1086		1.2046	19.9181		1.63545	19.2219		1.20245	20.0671			1.12861	18.6099		0.411064	17.239		1.1605	19.4782		0.881187	19.8307		1.10157	18.85		0.381809	16.6535
	1.29246	18.2412		1.12987	19.5741		1.34537	18.3268		1.47	20.097		0.182616	15.8578		1.31177	20.0495			1.16662	19.1417		1.238	20.4477		0.883844	18.1919		0.800254	19.5754		1.10387	18.948		1.23737	19.5326
	1.03979	18.7699		1.04972	19.863		1.52203	18.6103		1.14885	19.5579		1.33395	18.6259		1.58325	19.5951			1.1083	19.3011		1.30482	19.9462		1.08913	18.4115		1.31528	19.8869		1.08515	19.8008		0.184202	15.3449
	1.07472	18.6243		0.901008	20.1455		1.34069	18.3891		1.17193	20.0723		0.380105	17.0008		1.16295	19.7153			1.14915	18.5892		1.13115	19.9427		1.21809	18.3442		0.273255	15.9175		0.983651	19.3419		0.460093	18.2526
	0.971697	17.7977		1.05099	20.8394		0.934069	17.4212		1.25203	20.0484		1.59532	19.1737		1.11249	20.0926			1.19218	19.4219		1.37064	20.3397		0.516394	16.6986		1.15842	19.7809		0.760538	18.137		0.672129	18.8113
	1.3813	19.362		1.00353	20.0024		1.23436	18.9013		1.21361	19.7827		0.32433	16.109		0.645502	19.7361			1.46813	19.5602		1.06549	20.233		1.05317	18.3997		0.720637	19.4629		0.909928	19.1035		1.03788	20.4234
	1.32782	19.574		0.946738	19.9325		1.74429	19.4812		1.41314	20.1383		0.941022	18.3476		1.32737	20.4892			1.47363	19.2879		1.03974	19.9385		0.946532	18.0863		0.642454	18.595		1.11395	19.3022		1.24479	19.7701
	1.35499	18.893		0.921414	19.8976		1.57865	18.8116		1.40266	20.0696		1.11072	19.3105		0.217157	15.6704			2.59478	19.1209		1.14566	20.3046		0.941017	18.3444		1.2873	19.9452		0.928358	18.5892		0.769379	19.167
	1.62142	18.7231		0.912045	20.1047		1.25566	18.6318		1.28948	19.8066		1.73955	18.233		1.21805	19.6592			1.02651	19.2439		1.61365	20.3694		0.865002	18.3669		1.00204	19.7321		0.930818	18.6324		0.996153	20.058
	1.21888	19.1174		0.931863	19.9864		0.965504	18.9577		1.27115	19.9915		1.20577	18.8657		1.29629	19.5254			1.16487	18.451		1.49954	20.3451		0.621696	17.362		0.122857	15.4113		0.858709	18.5079		1.0565	19.7479
	1.08426	18.5003		1.21591	19.4874		1.4137	19.9086		1.11868	20.1096		1.0835	18.6661		1.35805	19.7319			1.39523	18.4757		1.37507	20.0951		0.887245	18.0498		0.160745	16.3096		0.203291	15.2515		1.19471	19.513
	1.20443	18.9873		0.828036	19.9491		1.40235	19.169		1.17755	19.9946		1.17265	18.9661		1.30523	19.9833			1.5561	18.5122		1.17202	20.2065		1.12392	18.3814		0.177568	16.5654		1.08057	19.9371		0.690508	18.9759
	1.20682	18.4252		0.801598	19.435		1.52943	19.7236		1.39257	20.2771		1.17052	19.1304		0.978926	20.4656			1.39793	19.0227		1.37481	20.4493		0.344043	15.4223		0.933098	19.9428		0.872798	19.0189		0.694812	18.2258
	1.2253	18.4081		1.13516	20.2719		1.17881	18.7714		1.66538	19.9314		1.31109	19.3389		0.246046	15.8537			0.282177	17.4273		1.07485	20.3932		0.904977	18.2078		1.00834	19.8742		0.95289	18.5996		1.17404	20.1834
	1.12155	18.861		1.31846	20.2056		1.37624	18.8354		1.31079	19.5482		1.19173	19.4254		1.35679	19.8986			0.177363	17.2747		1.23549	20.3619		1.02157	18.4591		1.06802	20.0004		0.189362	15.1575		1.31355	20.4977
	1.20513	20.4164		1.1317	20.0711		1.20247	19.4767		1.41585	19.7882		1.09732	18.0477		1.51745	19.6671			1.27528	18.291		1.24707	20.0926		0.821878	17.6504		1.06726	20.024		0.826215	18.2805		0.896015	19.4475
	1.37563	19.9505		1.12664	19.8554		1.25617	19.1206		1.51019	19.556		1.18802	18.8629		1.20081	19.8004			1.15402	18.1507		0.481798	17.9007		0.976295	18.3165		1.31772	19.6374		1.10489	18.7942		0.864694	19.0912
	1.13373	18.5569		1.21199	19.7294		1.29144	19.3537		1.10194	20.0008		0.809447	19.1342		1.19246	19.8334			1.23297	18.882		0.676714	17.7431		1.14	18.8506		0.164677	15.1975		1.01386	20.3914		0.253653	16.8989
	1.23229	18.5871		0.901973	20.2523		1.42717	19.0389		1.71206	19.7581		1.37219	19.1769		1.34698	19.8544			1.47378	19.2225		1.30809	19.6787		1.16563	18.6274		1.29191	19.8324		1.18044	20.0335		0.256033	15.1082
	1.26682	18.5767		0.210979	16.3652		1.13993	18.8507		1.0073	19.9753		1.75438	18.9883		1.53327	20.1602			1.03817	18.6929		1.18201	19.6834		1.05627	18.8526		1.31414	20.3279		0.525207	16.4719		0.523059	17.3503
	1.31611	18.885		1.19228	19.5084		1.31073	18.4693		1.4025	20.6306		1.0576	19.1493		1.49086	20.2607			1.26349	18.6663		1.2822	20.2228		1.37748	18.4619		0.127002	15.2018		0.320176	16.8782		0.718384	20.0344
	1.31901	19.0012		0.135848	15.2875		0.986796	17.8467		1.3447	20.0553		0.508256	18.9289		1.07161	19.9639			1.31006	18.9867		1.27711	20.1343		1.33548	18.8476		0.152612	16.2531		0.260799	15.8293		1.03068	19.5234
	1.25662	19.1037		0.135555	15.1031		1.07099	18.2241		1.11611	19.4217		1.0132	19.6527		1.76968	19.4563			0.944318	19.1507		1.25753	20.0026		1.10491	18.7734		0.873864	19.6562		1.01497	19.2533		0.249406	16.2645
	1.13792	19.1039		0.838195	19.6968		1.16901	18.8446		1.29347	19.4983		0.893655	20.0474		1.24177	19.713			1.02766	17.9111		0.741303	19.7508		1.17451	18.6012		1.09186	19.682		0.936541	19.3526		1.09626	20.2457
	1.58089	19.5701		1.15076	19.9828		1.08677	18.2608		1.34161	19.7474		1.11756	18.2899		1.50735	20.2962			1.49201	19.6471		0.443999	17.1277		1.08234	18.4163		0.163471	16.0747		1.1338	19.1557		0.20875	16.8691
	0.937302	18.229		1.04863	19.3112		1.04445	19.1452		1.22076	19.8784		1.21209	18.7125		1.64189	20.2265			1.37101	19.9461		1.189	20.4662		0.644472	17.0038		0.985992	19.6249		0.973602	19.2111		1.05946	20.3085
	1.55042	18.0912		0.988313	19.891		1.50179	19.1621		1.2375	20.1158		1.37104	18.3352		1.51129	19.7136			1.1562	19.8759		0.321824	16.2165		1.1207	18.398		0.148583	16.4927		1.05055	18.9859		0.42964	16.6546
	1.31529	19.2377		1.10852	20.2126		1.1937	19.2432		1.18825	19.591		0.940963	17.2555		1.43813	19.934			1.31029	19.3586		1.15662	19.9488		0.855547	18.6561		0.948623	20.2548		1.10727	19.4341		0.693297	18.1111
	1.42219	19.1088		0.892	19.9764		1.31634	20.0801		1.25321	19.8336		1.45333	18.0835		1.49662	19.2041			1.34577	19.1498		1.75993	19.9196		0.713021	17.9686		0.727819	19.9761		0.804212	18.6556		0.247235	16.4616
	1.16908	18.6511		0.890966	20.1086		1.1304	18.7156		1.26485	19.6549		1.34028	19.2305		1.44192	19.9658			1.3788	19.3429		1.59501	19.6787		1.0586	17.8468		1.14593	19.8771		1.22241	19.4024		1.04634	20.0626
	1.23711	18.9756		0.967328	20.0172		1.21425	18.5254		1.32137	19.7395		0.978294	18.9883		1.24683	20.0391			1.33333	19.1705		1.40409	19.7195		1.02626	18.7372		1.0601	20.2379		1.21409	18.9932		0.740045	18.1637
	1.11231	18.575		0.853053	20.2185		1.22258	18.3445		1.08063	20.0051		1.20343	19.2422		1.34893	19.2396			1.02509	19.1933		0.437467	16.641		1.18941	18.7725		1.0169	20.3648		1.00404	19.0997		0.308308	16.7047
	1.34924	18.4842		0.992003	19.9867		1.19446	19.5825		1.06623	20.024		1.35198	18.7517		1.43364	19.4586			1.18808	19.4985		0.931072	19.327		1.15172	18.7175		0.199506	16.6211		0.363272	16.3199		0.82827	19.331
	1.12189	19.4169		0.800106	20.1683		1.27963	19.6746		1.3522	19.9987		1.22476	18.43		1.64993	19.9068			1.30532	19.7437		1.20357	19.2741		0.99508	17.9354		1.10142	19.6225		0.149657	13.9819		0.789789	19.8596
	1.43906	19.358		1.01701	19.5471		1.27524	19.3064		1.14014	19.4894		1.3069	17.9934		1.55687	20.1232			1.40207	19.2181		0.918121	20.3785		1.1476	18.915		1.23194	19.7874		0.211722	15.4013		0.952414	19.353
	1.28852	19.0914		0.869611	19.9345		1.6665	19.5769		1.10476	19.6658		1.25275	18.6495		1.69385	19.8422			1.29034	19.5935		0.967442	20.2551		1.11305	18.8902		1.20193	19.9382		0.454126	16.6674		0.300201	15.0687
	1.28266	18.8658		1.07797	19.6692		1.14358	18.3777		1.28437	19.4049		1.27241	18.8007		2.21178	19.607			1.29406	19.4023		1.08972	19.7984		1.14207	18.7428		1.17018	19.5144		0.174712	15.373		1.18535	19.6471
	1.10984	18.3849		1.0617	20.326		1.05645	18.6		1.24398	19.7367		1.23241	18.3704		1.51636	19.3846			1.2322	19.2499		1.24537	20.0042		0.908211	18.1044		1.25397	20.5977		0.696043	17.9561		0.522903	17.5791
	1.31759	17.8976		0.723413	19.3097		0.991281	18.5125		1.20213	19.3958		1.17232	18.6256		1.19596	19.8335			0.886943	18.2819		1.30248	19.7127		1.16533	18.9259		0.980847	20.7932		0.699191	17.0205		0.857383	19.0935
	1.43468	19.4455		0.712991	19.4207		0.97646	18.91		1.27847	19.5026		1.28359	18.5035		1.35874	19.5777			1.21092	20.0287		1.28279	19.8042		1.05049	18.7498		1.00019	20.578		1.09507	17.5971		1.04116	20.3383
	1.17348	19.6299		0.879352	20.358		1.01735	18.8497		1.30463	19.6268		1.10494	18.3767		1.49183	19.8727			1.12271	18.6378		0.493188	16.3118		1.04554	18.1124		1.05585	20.4099		0.574878	16.8405		1.09995	19.8993
	1.02601	18.8707		1.25181	20.5787		1.28617	19.08		1.36032	19.6359		0.803132	19.5117		1.07086	19.5092			1.32353	19.7391		0.119003	15.0071		0.240964	15.1616		1.04546	20.0884		0.597235	16.7299		1.08725	19.872
	1.26945	18.9978		0.989752	19.62		1.07974	18.8057		1.37649	19.8286		0.862348	16.8207		1.20286	19.4395			0.81601	18.4999		1.19515	20.2025		0.315664	15.2681		1.14828	19.6304		1.10403	18.8305		1.09539	20.2371
	1.14025	19.3122		0.809979	20.0157		1.22925	19.4582		1.24095	20.0529		1.5346	19.0301		1.28112	19.8527			1.16606	20.0519		1.29653	19.7048		0.233148	15.0406		1.10382	20.1831		0.955043	18.8754		0.302624	15.1352
	1.11379	18.6723		0.851024	19.7854		0.550566	18.3719		0.845029	19.5784		1.20772	18.3374		1.20454	19.7015			0.769199	17.4607		0.682995	19.6481		0.403131	15.8951		0.988373	19.6547		0.937758	18.5018		1.05636	19.8774
	1.16634	18.6806		1.02685	20.1051		1.10937	17.9743		1.05055	19.3975		0.970577	18.5415		1.3636	20.0329			1.30332	18.9004		0.785835	19.7134		0.664936	15.504		1.32004	19.7891		1.07765	18.0832		0.412059	17.4074
	1.3717	18.4019		0.911187	19.441		1.22281	18.232		1.11389	19.3469		1.20284	18.342		1.40293	19.6311			1.26824	19.8486		1.26997	20.2313		0.541519	17.1686		1.12369	20.3932		0.655943	16.9088		1.06263	19.8578
	1.07358	18.368		1.09274	20.0404		1.0979	18.9874		1.22627	19.9846		0.23103	14.707		1.19617	19.9923			1.16429	19.153		1.27019	19.9441		0.939137	18.8961		1.17752	20.5684		1.00984	18.5688		1.26348	20.2009
	0.96161	18.7585		0.892727	20.3878		1.03452	18.7071		1.27113	19.6678		0.31131	14.5515		1.13588	20.0163			1.52973	19.6984		0.983972	20.0121		1.23795	18.9541		0.973597	20.0703		0.937566	18.2138		0.672233	18.1507
	1.00783	18.77		0.831982	19.5168		1.24625	20.1369		1.14615	20.0394		1.27954	18.7525		0.610249	17.7391			1.16707	18.7831		1.05646	19.7861		1.14166	18.5804		1.12635	19.959		0.845557	19.2225		0.192435	16.8259
	1.02932	18.2214		0.994528	19.676		1.47817	20.3469		1.56165	19.8804		1.64129	19.578		1.43448	19.8574			1.22347	18.7639		1.0749	20.0475		1.18447	18.7999		0.923194	19.859		1.41657	18.5649		1.08877	20.677
	1.09048	18.6891		0.778354	20.0981		0.869615	20.1063		1.16474	19.6948		0.21194	15.7949		1.52404	19.9635			1.21938	19.3515		1.09486	19.7438		1.09387	19.0905		1.10418	19.7845		1.03419	18.5859		0.686439	18.8506
	1.12595	20.8122		0.997292	20.3835		1.12432	19.1643		1.33665	20.016		0.534203	18.3836		1.02759	19.712			1.26515	20.0978		1.16965	19.6427		1.03795	19.8202		0.818752	19.8303		1.14692	17.9539		0.911359	20.3049
	0.956925	18.9061		1.09241	19.9641		1.56803	19.5942		1.0548	19.7182		0.392046	17.7663		1.31326	20.0691			0.869826	17.0991		1.24505	19.6798		1.14749	19.4693		0.536724	17.333		0.178528	15.6828		0.545305	17.8118
	1.02858	19.6391		0.965527	19.7215		1.13436	18.9044		1.03062	19.459		0.32686	17.7817		0.8788	19.774			1.12463	17.3343		1.20703	19.8741		0.508121	18.3107		0.93	20.2882		0.813248	18.8527		0.776605	18.945
	1.07813	18.4089		0.784132	19.841		1.46051	18.9229		0.399039	14.6839		1.45713	19.0763		0.929794	19.8213			0.892995	18.0405		1.08724	19.5542		1.13595	18.3125		0.631624	16.1469		0.966144	19.0594		0.228055	17.5924
	0.735295	17.5723		0.776889	19.5584		1.3114	19.5614		1.46905	19.0368		1.36218	19.4395		1.34285	20.0634			0.677202	17.8932		1.4836	20.0913		1.11396	19.0484		1.20777	19.9845		0.95498	18.6905		1.01049	20.1934
	1.27629	18.6681		1.20781	19.9971		1.38625	18.6761		0.897195	19.5957		0.914061	16.9021		1.36531	20.2092			1.77313	19.3597		1.51507	19.9413		1.27195	20.1815		0.858448	19.6338		0.647936	17.9986		1.11424	20.2542
	0.498874	16.836		0.940838	19.503		0.772077	18.2453		0.825676	19.277		1.52926	18.6321		1.72679	20.2679			1.21745	18.5202		1.0555	19.6809		1.15153	19.7129		1.09741	20.0298		0.147006	15.6409		0.774797	19.8066
	1.23443	18.3568		1.12656	19.8668		1.41012	20.1424		0.637545	19.2608		1.61286	19.7755		1.71113	20.377			1.18694	18.6555		1.18618	19.8198		1.05508	19.0391		0.187373	15.2704		1.03939	18.3066		0.425462	17.5165
	1.43183	18.5105		0.972554	19.3231		1.44526	19.3111		1.33331	20.1409		1.14959	19.852		0.818878	18.8912			1.37288	19.8329		0.259535	15.5914		1.23448	19.5814		1.07822	20.0222		0.746551	17.273		0.967445	20.2026
	1.06118	18.999		0.916836	20.2385		1.62486	20.372		1.2435	19.8624		1.3173	19.4697		0.925872	20.0089			1.36623	19.6895		0.690558	16.4366		1.13821	19.0329		1.06849	20.3164		0.562568	16.5473		0.780093	19.8525
	1.05424	17.8308		0.831311	19.8602		0.952832	19.1176		1.42404	20.1885		0.635368	19.3555		0.991977	20.2309			1.41341	18.9699		0.658804	18.2302		1.12829	18.9745		1.06899	20.4937		1.09379	18.8859		0.223095	16.4689
	1.22306	18.2294		0.825983	19.2407		1.24997	18.6279		1.17779	20.0141		1.22878	19.4051		1.32002	20.3516			0.75568	18.1939		1.19294	19.8199		1.07312	18.8649		1.0191	19.7309		0.866742	18.3736		0.285435	18.0148
	1.06937	18.7435		0.807003	19.3895		1.22412	18.5033		1.38342	20.0912		0.993928	19.5926		1.3013	20.231			1.10944	18.6345		0.98683	19.7917		1.3316	19.2363		0.934277	20.0787		0.286646	15.7113		0.268124	16.4421
	1.39666	19.2594		0.77906	19.4801		0.919536	18.0717		1.25728	20.2704		1.40747	19.4078		1.34483	19.9594			1.41158	18.7105		0.935267	19.6175		0.125378	14.3931		1.13982	20.5445		0.267457	15.5755		1.00638	19.8601
	1.92729	19.5039		0.932876	19.8141		1.36828	18.3346		1.34738	19.4477		1.145	18.7414		1.47932	20.2885			1.11764	19.7106		0.965389	20.3753		1.06705	18.8512		1.21406	20.2901		0.866823	18.8492		0.246434	16.0796
	1.26636	19.3788		0.92326	19.5597		1.01217	18.1036		0.835155	19.5626		0.953784	18.5138		1.29378	20.4678			1.20638	19.4213		1.02911	20.0321		0.716837	18.52		1.12914	19.8079		0.282028	15.9447		1.03342	19.4429
	0.930619	17.6168		1.05537	19.4866		1.16285	19.8007		1.17975	19.7272		1.46175	19.3458		1.55207	20.0615			1.37702	19.1858		0.239237	16.0581		1.12856	18.9159		1.28389	19.6304		0.187174	16.2907		1.1777	19.4172
	1.22532	18.6267		1.25993	19.4749		1.32828	18.825		1.18838	19.7695		1.36014	19.3079		1.39326	20.0805			1.14133	18.8651		1.26751	19.6147		0.756405	17.0024		0.549503	16.6133		0.954312	18.6386		1.07572	19.5423
	1.10081	18.672		0.951474	19.877		1.12013	17.8611		1.15239	20.1573		1.40973	18.5716		0.234176	16.0914			1.27879	19.4151		1.06169	20.0904		1.35011	18.3966		1.16143	19.9548		1.01159	18.9223		0.263704	17.1662
	1.29299	19.105		1.06955	20.1225		1.2331	19.2419		1.18967	20.2867		1.12514	19.7561		1.13247	19.5005			1.27551	18.8446		1.33709	19.2811		1.12038	18.5975		1.07057	19.9553		0.747018	18.3611		0.997641	19.7623
	1.23525	19.0572		0.998498	19.9813		1.241	18.2594		1.2563	20.5509		1.29369	19.2404		0.813401	19.6196			1.37811	18.9558		0.246272	16.3101		0.967999	19.4557		1.30474	19.9947		1.06171	18.0151		0.97822	19.5543
	1.31902	18.6803		1.05779	19.7645		1.26895	18.947		1.3642	20.3839		1.40166	20.1451		1.38944	20.1996			1.37907	18.9224		0.302456	15.3253		1.19863	19.3104		1.12426	20.2793		0.990516	18.6893		1.29507	20.184
	1.33832	18.9041		0.83914	19.7769		1.68449	19.0017		1.60335	20.2265		1.15079	20.8074		1.36083	20.1828			1.13542	18.8311		1.4361	20.0728		0.11977	14.5462		1.10715	20.1925		1.15335	18.4263		0.974348	20.0207
	1.23869	18.8433		0.482878	15.9881		0.964254	18.3053		1.05619	19.7216		1.07154	20.0058		1.25918	20.042			1.40348	19.9638		1.05456	19.5301		0.194262	15.0748		1.29939	20.2086		0.935254	18.1636		0.983868	19.9801
	1.2313	18.548		1.05014	19.4331		1.14605	18.8126		1.03869	19.9298		1.09356	18.5789		1.60068	20.2762			1.23744	18.1607		0.259842	15.9956		0.878885	16.9685		0.181236	16.1643		0.709262	18.3705		0.884481	20.0506
	1.18299	19.5022		0.911428	20.3049		1.00313	18.9824		0.980442	19.5602		0.856516	18.6596		1.21577	19.5451			0.995514	19.6354		0.208056	13.7343		0.724619	17.0564		0.908307	19.9246		0.811914	18.6554		1.1147	19.9279
	1.03214	19.4587		0.929493	20.1311		1.11503	18.5019		1.01987	19.9661		1.03446	19.1819		1.11039	19.5094			1.02343	19.227		1.15585	19.8714		0.166589	15.1355		1.17636	19.9282		0.783395	17.818		0.123082	15.2159
	1.08154	18.3526		0.941355	20.0304		1.13573	18.3205		1.29113	20.0944		1.56814	18.8355		0.789348	19.3756			1.53307	18.1134		1.28099	19.2189		0.47417	18.0168		1.14557	19.9665		1.2174	17.6435		0.492457	17.2642
	1.09849	18.3425		0.868994	19.8832		0.288879	15.7891		1.18601	20.1329		1.29466	18.7365		1.27661	20.2788			1.50611	20.1908		1.24759	19.5182		0.941258	17.7064		1.21972	19.5488		0.33091	15.0778		1.05943	20.0239
	1.38696	19.2745		0.81696	19.7013		1.48413	18.8036		1.2725	19.9716		1.26927	18.7383		1.2492	19.6949			2.25839	19.3028		1.16985	20.2106		1.37729	18.6826		0.767206	18.6878		1.00715	18.3172		0.971122	20.134
	1.33927	18.7989		0.589482	19.2353		1.3719	18.5131		1.33458	20.2793		1.11468	18.4321		1.29243	20.1105			0.0870195	13.5564		1.35663	19.1666		1.50279	18.5237		1.01493	20.1252		0.822688	18.435		0.626498	18.8294
	1.25597	18.4817		1.0432	20.2754		1.22067	18.6736		1.01897	20.1048		1.26437	20.1356		1.00495	19.5302			1.57029	18.6606		1.07003	19.5526		0.885631	18.5185		1.0751	20.4132		0.959554	18.394		0.993227	19.4749
	1.50164	20.4324		0.707098	20.2382		1.58639	18.2487		1.13785	20.1206		1.61703	19.9385		1.1035	19.8			1.36872	18.5898		0.467985	16.6484		1.16113	19.3272		0.773376	19.0681		1.00204	18.3185		0.888932	20.4021
	1.16476	20.5573		0.340641	14.7388		0.16416	15.0475		1.23601	19.8159		1.3322	19.7789		1.55726	19.6429			1.26689	19.872		0.729168	19.5864		0.271184	15.3673		0.159383	15.8019		0.869415	18.8893		0.454487	16.0664
	1.75082	20.4813		0.310389	14.5968		1.2029	19.1063		1.04409	20.0801		1.00301	19.1462		1.36392	19.7572			1.40061	19.4598		0.794165	19.6348		1.63904	19.0311		0.259252	16.3805		0.248569	15.4854		1.49444	20.2352
	1.66141	18.0985		1.07542	20.9041		1.17051	18.3237		1.34492	19.564		0.674734	17.713		1.34964	19.9374			1.07423	18.5683		0.32495	15.991		1.34106	18.3745		1.04767	19.427		0.34274	16.0616		1.07515	19.4246
	1.23092	19.3284		0.773474	20.2282		1.17284	18.4149		1.15706	19.8897		1.45305	19.4544		1.46867	20.011			1.23834	18.1		1.10501	20.3661		1.21557	18.4894		1.19119	19.9475		1.08272	18.3807		1.12704	20.043
	1.29538	19.5764		1.16786	19.7145		0.970974	18.2089		1.20327	20.1697		0.743461	18.9974		1.33911	19.9268			1.47163	18.7626		1.28992	20.0004		1.21179	18.3617		0.381183	16.1837		0.973374	19.9823		0.848801	19.9716
	1.18146	18.1679		1.09336	19.8131		0.532586	19.2314		1.1698	20.2953		1.39907	20.0196		1.27594	20.0194			1.17177	19.0228		1.03251	19.0912		1.12867	19.1744		1.15823	20.4486		1.1136	19.1502		1.05368	19.9726
	1.22326	18.92		0.940168	20.2441		1.08878	18.0873		0.928748	20.3072		1.25994	19.5283		1.20099	19.8412			1.33799	19.3357		1.1004	19.7393		0.986322	18.5545		1.2186	20.0897		0.474826	19.7915		1.1998	19.5231
	1.46021	19.1677		0.810626	19.9559		1.29343	18.5699		1.06403	20.1077		0.92897	18.0446		1.21609	19.7846			1.0792	19.1397		1.14741	19.9509		0.520968	16.8338		1.08061	19.8247		0.909229	19.0882		1.15877	19.9259
	1.38716	18.1226		0.883021	19.9047		0.965932	17.6979		1.11956	20.213		1.13715	18.6393		1.9461	20.0796			0.937404	18.4927		0.928551	19.9223		1.25547	18.8769		1.50535	19.7662		0.714016	18.3008		1.29863	20.0747
	1.04858	17.9251		0.990772	19.9968		0.796983	18.7161		0.864416	20.6413		1.11676	20.1382		1.25439	19.1577			1.41723	19.747		1.00381	20.6788		1.31064	19.0807		1.10252	20.0508		1.02829	18.9301		0.994585	19.9032
	1.05522	17.2356		0.904456	19.8565		1.08248	18.3164		1.18439	20.1781		1.28584	19.4399		0.750656	17.6081			0.889783	17.3728		0.900043	19.6721		1.35823	19.0201		1.0761	19.9288		1.03885	19.1903		1.49783	20.907
	1.49681	19.5351		0.986656	19.3267		1.27978	18.4568		1.11292	20.1307		1.10073	19.5627		0.846086	19.4246			1.30779	19.9324		1.04386	19.9074		1.26316	18.2486		1.21023	20.1199		1.06967	19.4487		1.08232	19.6888
	1.17022	19.0129		0.515396	20.2278		1.1064	18.0888		1.0945	20.0494		1.19428	19.1133		1.08534	19.5337			1.18118	18.9676		1.36735	19.5223		0.862976	18.7911		1.14498	19.6777		0.348857	16.4876		0.923733	20.1082
	1.64908	19.3492		0.218493	16.117		1.21728	18.3958		1.01015	19.9487		1.2909	19.874		1.05136	19.4862			1.38981	19.5535		1.26356	19.4425		0.492695	15.246		0.874792	19.9275		1.01906	18.8973		0.622872	18.4997
	1.50586	19.2928		0.586228	19.2995		1.23404	18.773		1.4965	20.5234		0.930357	19.2613		0.989761	20.647			1.52474	18.8531		0.196946	15.5584		0.704352	16.5842		0.118775	17.1069		0.300758	16.003		0.289624	17.2043
	0.990105	19.105		0.193075	16.1961		1.38026	17.7096		1.16253	20.2391		1.2961	19.0359		1.29798	19.9288			1.30294	19.777		0.216486	16.5169		0.761669	16.5304		0.246776	15.8109		0.205557	16.209		0.787362	19.955
	1.0833	18.8064		0.162784	15.4481		1.44793	18.2927		1.30549	20.5259		1.19724	18.9226		1.34759	19.9401			1.26267	19.2768		0.2302	15.85		0.804284	17.8224		0.911017	19.5581		0.543816	17.4173		0.828091	19.9891
	1.4085	19.0234		1.07257	20.3355		1.59211	18.3218		1.53794	20.7006		0.163662	14.9283		1.14009	19.9385			1.21997	19.0051		1.12019	19.7346		0.975436	18.634		0.214182	16.6152		0.851138	17.7446		0.93703	19.6393
	1.50677	19.2796		1.00735	19.9524		1.2101	18.414		1.23265	20.4749		1.36141	19.5255		0.608345	18.3148			1.27062	18.1979		1.51138	19.9718		1.24687	18.5151		0.857152	19.1419		0.980969	19.0672		0.674425	17.8215
	1.35508	19.3417		1.0949	20.156		1.26904	18.4584		1.26549	20.2954		1.82154	19.5016		1.52071	19.8164			1.34646	18.8756		1.37945	19.9398		1.22037	18.9752		0.426651	16.822		0.620582	17.8324		1.42338	19.7321
	0.601671	18.2957		0.954531	20.1644		1.2629	18.7976		1.28426	20.0919		1.15316	18.1531		1.14184	19.9709			1.10586	18.3518		1.1844	19.5754		1.37977	18.9073		1.05837	19.6519		0.151631	15.5336		1.4798	19.8138
	1.12598	18.1804		0.97634	20.0865		1.02823	18.7729		1.33928	19.5665		0.698129	19.0951		1.29886	19.535			1.23868	19.4965		1.19559	20.13		1.2161	18.9771		0.764991	16.9641		0.297069	15.8794		0.774765	19.941
	0.689869	18.8519		1.17946	20.2566		1.6597	18.9815		1.18484	20.3283		1.37615	20.4395		1.50309	19.8974			1.11119	18.5686		1.17212	19.7337		1.11616	19.1836		0.740713	18.6344		0.263771	15.7377		0.9905	20.2392
	0.983433	17.9305		0.933947	20.1173		0.868041	18.6084		1.35186	20.0646		1.47841	19.3289		1.14282	19.5823			1.16776	18.7623		0.42688	15.9799		1.11844	19.4123		1.08865	18.8522		0.699226	17.4619		1.36429	19.6202
	1.20416	18.5852		0.877929	20.1534		1.24064	18.3305		1.32613	20.0642		1.69701	19.6733		1.32889	19.9851			1.33714	19.0465		0.985268	19.7954		1.37236	19.2584		1.21908	19.7879		0.198788	15.7495		1.21706	19.3294
	1.33086	19.2659		0.942183	19.7862		1.4239	18.4613		1.36948	20.1621		1.16146	16.8683		1.49846	20.1173			1.68363	18.9583		1.152	19.6333		1.24549	19.6268		1.37592	19.6433		0.769295	18.0789		0.969074	20.0637
	1.35258	19.8613		0.943024	19.732		1.32783	18.6166		1.20374	20.1216		1.34945	18.32		1.56893	20.2384			0.885417	18.6578		1.38353	19.6024		1.17168	19.6861		1.1363	19.6994		0.717827	19.0317		0.247999	16.0128
	1.41549	19.5605		0.852167	19.4821		1.74885	18.2688		1.35455	19.7305		1.35552	18.926		0.922221	19.589			1.61022	18.5121		1.16367	20.1108		0.0743592	14.781		1.27253	19.1886		0.786904	19.2079		0.247553	16.3772
	1.17529	18.3283		1.19022	20.0178		1.41246	19.1749		1.16373	19.8744		0.972698	19.3228		0.907354	20.1383			1.39563	18.3356		1.22368	20.297		0.280674	15.3198		1.18007	19.5219		0.735836	18.2883		0.98679	19.8997
	1.37463	18.5072		0.908768	20.0056		1.38161	19.0974		1.1022	19.6101		1.35936	18.9599		1.80202	19.2447			0.937911	17.8828		1.16724	19.9005		1.27633	18.5171		0.472178	17.4131		0.727593	17.6894		0.329663	17.2542
	1.10355	19.5336		0.978013	19.6159		1.27856	19.1969		1.28912	19.5508		1.45187	18.344		1.07133	20.3316			0.991673	19.0247		1.23235	19.9636		1.15071	18.1825		0.977934	21.0851		1.14754	18.668		0.286083	16.2419
	0.990016	18.9036		1.06531	20.5012		0.92705	18.543		1.23424	20.3893		1.25077	18.7265		0.973453	19.7955			0.984064	18.8872		1.04592	19.7505		1.33126	18.4712		1.20782	20.0726		0.946298	18.4891		0.816084	19.8424
	1.39972	18.6926		1.02439	19.8681		1.18272	19.3773		1.35292	20.291		1.24701	19.07		1.12139	19.2886			0.873434	17.8597		1.2046	19.0096		1.45352	18.7966		0.193801	16.599		1.03328	18.8336		0.951599	20.056
	1.26786	18.897		1.11548	20.3726		1.36194	19.1346		1.15175	20.1923		1.27013	20.016		1.37741	20.0826			1.37382	19.1188		1.29553	19.4415		1.10352	18.7896		1.2333	19.3897		0.693138	17.3883		0.90182	19.495
	1.56698	18.2993		0.867904	20.5126		1.27475	19.3361		1.10311	19.816		1.3563	19.0817		1.2072	19.9832			1.24407	18.631		0.382961	17.1639		1.19181	19.3904		0.943086	19.495		1.06589	18.3419		0.891466	19.8082
	1.1644	18.7147		0.92829	19.9614		1.20924	18.765		1.3091	20.2909		1.14144	18.2051		1.69453	19.5863			1.13458	19.5538		0.230614	16.498		1.08311	18.8481		0.218947	17.0798		0.238656	15.9516		0.962187	19.7069
	1.0806	18.4143		1.00294	20.182		0.834514	19.232		1.17452	19.6208		1.20744	19.3919		1.41833	19.6262			1.09717	19.115		1.07446	19.7535		0.904355	17.49		0.194593	16.0297		0.500342	16.7892		0.2381	16.765
	0.977419	18.0007		0.95772	19.8598		1.27644	19.8066		1.13582	19.5104		1.33766	19.154		1.35067	19.8686			1.2076	19.6324		1.08577	19.9616		1.63163	19.7745		0.513997	18.2041		0.596002	17.3385		0.588567	19.1848
	1.37919	18.4733		0.931542	19.9989		1.17038	19.0248		1.27584	19.9569		1.13013	19.1483		0.912117	19.6734			1.44053	20.0047		1.23162	19.6943		0.0656651	13.5185		0.182485	16.088		0.746045	18.9727		0.361356	18.9744
	1.17471	18.7499		1.04197	19.9217		1.25648	20.0151		0.97978	19.6142		1.38594	19.8173		0.824163	18.5242			1.58518	19.4698		0.23262	15.4729		0.856792	17.9484		0.295595	15.9102		1.04414	19.4282		0.84474	20.0189
	1.27981	19.1827		0.79235	20.1586		1.15386	19.1509		0.786232	19.2427		1.01082	19.0097		1.40486	19.9101			1.32583	19.5698		0.217128	15.6108		0.599807	17.6318		1.18177	19.6735		0.0982841	15.062		0.864793	19.9238
	1.12284	18.9772		0.965828	20.108		1.06621	18.754		1.07335	19.866		1.74159	19.2066		0.980672	19.5208			1.33464	19.2956		1.28522	19.8434		0.344868	17.0733		0.840655	19.9209		0.640099	18.0788		0.398883	17.0139
	1.14603	19.0966		0.972295	20.1947		1.03187	19.9951		1.35476	20.1121		1.29417	18.8317		1.08102	19.9986			1.26071	19.5305		1.19774	19.3081		0.890828	18.8038		0.86177	19.8747		0.942152	19.3816		0.855273	19.5891
	0.853412	18.6972		0.981128	20.4451		1.3754	20.3119		1.31143	20.2219		1.35107	19.3658		1.01648	19.7225			1.62015	19.2614		1.18214	20.3392		1.41187	18.5349		0.597976	18.5846		1.11854	19.6947		0.726029	18.7921
	0.261077	20.0517		0.278242	17.0852		1.37929	19.1255		1.27012	19.9217		0.817428	19.4837		0.752438	19.6068			1.11561	18.5443		1.25018	20.2482		0.852775	18.756		0.241811	16.0126		1.11362	19.4669		1.05865	19.9309
	1.28321	18.8915		0.960682	19.9149		0.961451	19.8982		1.00769	19.781		0.836972	16.914		1.49585	19.5045			1.54965	18.6829		1.3133	19.7062		1.0099	17.7253		0.914894	19.8404		1.03732	19.0867		1.25127	20.2996
	0.927606	18.6036		1.09375	20.2491		1.63932	19.4993		1.21837	19.7038		1.01726	19.0541		1.51625	19.5272			1.21347	19.0446		1.53596	19.7926		1.11224	19.4135		0.543931	18.4961		1.04004	19.2002		1.12418	20.0653
	1.21509	18.6786		0.977925	19.5349		1.17612	18.7695		1.19239	19.9864		1.13507	19.7079		1.27006	20.1367			1.15227	19.1337		0.956201	19.5342		0.910356	17.7454		1.26414	19.4061		0.862058	18.4413		1.15518	20.3751
	1.19642	19.3236		0.940371	20.2151		1.4441	18.8239		1.25373	19.676		1.36908	18.8966		1.512	20.1181			1.2608	18.6355		1.4897	19.671		1.50864	18.6365		1.21404	19.758		1.03715	19.358		0.230035	16.5604
	1.24556	20.3726		0.934546	19.7389		1.56474	19.1401		1.26148	19.6027		1.20432	18.6555		1.46624	19.6671			0.826115	17.6804		1.39081	19.5107		1.19237	18.7398		0.91532	19.7422		0.171489	15.8407		0.153234	16.5852
	1.15289	18.7593		0.786621	19.9361		1.4781	18.9194		1.41366	19.6096		1.08155	18.4744		1.43774	19.4617			1.48888	19.1115		1.15091	19.6382		1.74559	18.8872		0.185494	15.7687		1.15302	19.5328		1.19418	19.9161
	1.44224	19.0152		0.947649	19.8454		1.47952	20.375		1.2306	19.8283		1.30271	18.1465		1.33201	19.9874			1.22427	18.8529		1.33894	19.3571		1.4384	18.0663		0.805587	19.4001		0.891134	18.3966		1.00555	20.239
	1.73775	18.8013		1.07567	19.3826		1.80544	18.9205		1.45998	19.5304		1.20764	19.1028		1.29275	19.5696			0.983977	18.7534		1.3473	20.3579		1.28544	20.0083		0.274876	16.4061		0.847815	18.2086		1.25172	20.3527
	1.71394	18.5306		0.940069	18.7249		0.799386	18.6909		1.15156	19.908		1.51509	18.4702		1.25387	19.8267			1.09347	18.7533		1.36748	19.6986		1.21079	20.1911		1.15374	19.8779		0.550023	16.7403		1.0593	19.8499
	0.395632	15.4402		1.30651	19.3641		1.15165	18.9687		1.2597	20.8035		0.943618	18.2536		1.40687	20.3891			1.44511	18.9973		1.22815	19.3877		0.90919	17.958		1.42289	20.0255		0.131481	15.3231		0.737109	15.7328
	1.08755	18.7855		1.32519	19.4209		1.31841	18.5775		0.693352	17.8337		0.894219	17.4594		0.959083	20.3784			1.31349	19.1232		1.12819	19.5022		1.34394	19.47		1.17836	20.3168		0.998157	18.4934		0.595211	17.3892
	1.13195	18.8398		1.054	19.8133		1.72302	19.0542		1.14068	20.261		1.07883	18.1437		1.08541	20.2721			0.968877	18.8497		1.09485	19.4372		1.08388	19.0461		1.11224	20.3236		0.969032	19.071		0.255772	16.7557
	1.22476	18.1899		1.04083	19.7587		1.23064	18.9126		1.1976	20.4925		0.291935	17.4541		1.05751	19.6865			1.28833	18.311		1.15797	20.0296		1.29745	18.5273		1.14811	19.6898		1.15183	20.1019		0.836261	19.5593
	1.11859	18.478		0.900976	19.5696		1.1017	18.7974		1.12212	19.531		0.283213	17.6192		0.874146	18.8485			1.33905	19.1522		0.344728	15.4502		0.999895	18.894		1.10043	19.8962		1.17175	19.299		0.734081	19.2207
	1.06149	18.6366		1.04598	19.7455		1.14743	18.5993		1.15304	19.9118		1.60558	18.749		1.08837	19.5258			1.37765	19.3676		1.29061	19.4315		1.02273	17.8289		1.19844	19.5359		1.1383	18.4209		1.4186	19.7535
	1.04794	18.857		1.10177	19.6387		1.3216	18.639		1.11561	19.6588		0.287725	14.7737		1.45164	19.6805			1.2998	18.7585		1.16948	19.7773		1.02058	18.5104		1.12285	19.6582		0.847678	18.1517		0.201705	16.6976
	1.23197	19.1819		1.0892	19.6413		1.15444	18.7132		1.19844	20.251		1.34265	20.116		1.16167	19.2663			1.16178	18.1143		1.88597	19.9894		0.810939	17.6283		0.724958	19.0778		1.19238	17.6874		0.19831	16.1014
	1.16411	19.2459		1.00942	20.1778		1.27171	18.6736		1.4169	19.8625		1.20275	18.6378		1.15779	19.6198			1.04831	18.1916		1.21907	19.8477		0.986268	19.2136		0.27716	15.8901		0.534935	16.2766		0.838245	19.4802
	1.24273	18.9499		0.877413	19.7534		1.31169	19.8002		1.20692	19.5258		1.27929	18.4975		1.40589	19.8754			1.2264	17.4944		1.14711	19.67		1.2407	17.8019		0.884753	19.0819		0.8005	19.2004		0.924392	19.6347
	1.24631	18.7639		0.847788	19.841		1.52839	19.5834		1.38951	19.8122		1.06181	18.9155		1.19924	20.0008			1.0343	18.4081		1.14728	19.69		1.06002	18.1969		0.169947	15.819		1.17609	19.3169		0.284564	16.0117
	1.37138	19.2164		0.870465	19.434		1.19881	18.0775		1.11013	19.6845		1.35429	19.3775		0.944399	19.6848			1.29995	18.9513		1.42237	19.2759		0.989029	17.7909		0.215972	15.841		0.231955	15.7929		0.142611	15.9141
	0.592862	17.9744		0.980213	19.8207		1.24107	18.2819		1.27863	19.4457		0.589027	18.3432		0.707232	19.4597			1.05814	18.6226		1.51317	19.4304		0.877954	18.0921		0.917161	19.4335		0.728212	17.7799		0.659569	19.6111
	0.478802	18.5054		1.00418	19.6782		1.40727	18.6751		0.782376	19.5004		1.15395	19.3189		1.4314	20.3832			1.02902	17.6772		1.13081	20.0127		0.110565	14.6448		0.781873	20.5067		0.367272	16.3387		0.888219	20.1871
	0.803029	18.6336		0.860378	19.8725		1.52854	18.3378		1.45638	19.7834		1.48597	18.6232		1.10444	19.3806			0.441237	17.4554		1.18839	19.3419		1.16347	19.4169		1.39162	19.8927		0.785614	18.3988		0.153178	16.4665
	0.214412	14.4047		0.891565	19.7231		0.701874	19.2108		1.29	19.9721		1.48018	18.4212		1.27142	19.4937			1.14221	18.8017		1.13952	19.5788		1.13061	17.81		0.407113	16.4312		0.365603	16.0635		0.232306	15.9646
	0.140764	14.3199		0.992791	20.2233		1.39446	19.1386		1.13499	20.2361		0.149334	15.3392		0.603236	18.5729			1.43609	18.7915		1.16987	19.7013		0.570265	15.407		1.12062	19.9037		1.0505	18.5918		1.12835	19.4244
	0.678946	18.2759		0.805743	20.4041		1.63528	19.1278		1.07238	19.9515		1.20625	18.2509		0.834527	19.7456			1.31196	18.7966		1.3214	19.2357		0.313857	15.0207		1.22049	19.4863		0.97735	18.8165		1.08738	19.9285
	0.65326	18.6433		0.996679	20.4805		1.26492	18.2913		1.25845	20.1085		1.01284	19.7773		0.984185	19.5478			0.972581	17.7175		1.05982	19.7639		0.80851	19.5386		1.00222	19.1974		0.749537	17.4603		0.314162	15.9707
	1.17272	18.6699		0.851354	20.0285		1.37457	18.1475		1.26746	19.6183		1.28773	18.9293		1.19637	20.2774			1.33555	18.7912		1.44405	20.1838		1.08606	19.5744		0.950048	19.6861		1.05718	17.3702		0.900463	19.9016
	1.14649	18.7526		0.915828	19.9069		1.1972	18.4803		1.36101	19.8943		1.26805	19.5099		1.15584	20.2576			1.22031	18.9663		1.23919	20.0714		0.41793	16.6472		0.802787	19.989		0.98322	17.9553		0.448811	15.889
	1.067	18.8284		0.728868	19.7362		1.22702	19.046		1.53521	19.4771		1.60136	19.6548		1.15742	19.7466			1.2411	19.1386		1.54939	20.1123		1.34096	18.8355		0.662998	19.2665		0.376523	15.5036		0.973813	19.7534
	1.09932	19.3184		0.626663	19.595		1.32155	18.8809		1.41278	19.4978		1.80217	20.3534		0.387031	16.0699			0.293911	15.2645		1.48286	20.3526		0.188276	14.7357		0.267192	16.4504		0.467375	17.2741		0.935351	19.815
	1.01455	18.8247		0.838651	19.5486		1.42237	18.7332		0.924703	19.0404		1.34165	19.3444		1.25644	19.7206			1.39214	19.0381		1.25035	19.6122		0.608771	19.4128		0.311789	16.649		0.998856	18.7421		1.2428	20.606
	0.954786	18.6158		0.793608	19.8772		1.50213	18.2535		1.63834	20.3698		1.11794	19.1893		0.699554	18.8661			0.197807	14.5691		0.702624	16.6698		0.999667	18.4534		1.2571	20.0713		0.293086	15.5249		0.141685	15.6593
	1.11587	18.6088		0.739798	20.5747		1.46941	18.3336		1.11282	20.2411		1.26311	19.2697		1.64802	19.8669			1.2507	18.1202		1.17454	20.2359		1.90645	18.7851		1.21359	19.6758		1.21588	18.9442		0.729837	17.782
	1.14067	19.9722		1.20693	20.0704		0.968355	19.3046		1.2936	19.884		1.51492	19.0614		1.3608	19.8107			1.04837	17.717		0.575839	17.0374		0.98824	18.7865		0.975751	19.9551		1.05578	18.6126		1.10217	20.4386
	1.39317	19.3656		1.14874	20.3097		1.32729	18.8058		1.39005	20.1144		1.46742	19.019		1.17553	20.2859			1.24845	18.554		1.33404	19.4612		1.07189	18.4072		1.00849	19.7972		0.970055	18.2714		0.121362	15.4722
	1.29661	18.2988		1.09675	20.4664		1.43126	18.9228		1.38995	20.1559		0.942598	18.8366		0.29314	14.7365			1.22115	17.7467		1.18825	19.8592		0.143031	14.9429		1.28764	20.1605		0.8056	18.1708		0.100469	15.6521
	1.13738	19.1427		0.763703	19.5805		1.05568	19.2338		1.19186	19.8846		0.76626	18.1698		0.219196	15.0261			1.53159	18.5956		1.23833	19.748		0.1636	14.3558		1.22702	20.1634		0.97891	18.8271		1.04751	20.0969
	1.19283	18.6782		0.733771	19.0795		1.46846	18.52		1.64265	20.283		0.953438	18.8269		1.17033	19.6746			0.969905	18.4712		1.45707	19.5646		0.72476	16.6207		0.836776	18.8214		0.447865	17.0361		1.07115	19.3742
	1.34205	18.7774		1.05712	20.8795		1.2032	19.3307		1.22189	20.3859		1.03378	19.4596		0.209958	15.8057			1.41881	17.9968		1.34121	19.5921		0.798146	17.8592		1.07052	20.15		0.148608	15.7655		1.00457	19.3176
	1.10966	18.9533		0.922658	19.6721		1.3833	18.5184		1.21258	19.8979		0.789346	20.0522		1.15943	20.1348			0.254429	17.5096		1.13935	19.4072		1.24485	18.9171		0.508612	17.2607		1.02831	18.3808		1.38231	19.8113
	1.06761	19.0823		0.778533	19.7549		1.16682	19.9295		1.28829	20.2473		1.39696	19.2591		0.167668	14.9014			0.220271	17.4267		1.18259	19.0756		1.27989	19.4432		0.612476	17.5128		0.60747	16.9415		0.820036	19.8904
	1.17734	18.5934		0.989244	20.0559		1.23547	18.4037		0.753808	19.7047		1.58675	19.505		0.992801	19.7491			1.40048	19.731		1.38736	19.5252		1.30161	18.8517		0.549832	17.2644		1.11364	18.0431		0.652832	18.7495
	1.2825	20.129		0.931185	19.7116		1.29492	18.7482		0.972196	19.6612		0.988309	20.1031		1.32596	20.2258			0.224236	14.5818		0.178063	15.0887		1.27775	18.9066		0.966334	18.9651		1.14754	17.5068		0.641182	17.8156
	0.541706	18.4163		1.12356	19.1967		1.07401	18.3005		0.307023	14.1295		1.21687	18.3482		0.973894	19.448			1.35915	19.1762		1.07302	19.3755		1.18175	18.9564		1.13576	19.68		0.354032	15.1946		0.137936	15.5765
	1.39269	19.206		0.928864	20.1564		1.06475	17.601		1.02373	19.9248		1.17024	19.2051		1.13835	19.9525			0.964583	17.3222		1.16381	19.4405		1.1501	19.1203		1.59505	19.7586		0.399435	15.8642		0.162577	15.833
	1.00405	21.2073		0.86989	20.1374		1.04098	18.4558		1.57834	20.1658		1.56948	19.4024		1.22253	19.6294			1.58054	20.2409		1.18571	19.7258		1.19578	19.7296		1.38699	19.5867		1.0609	18.4707		0.874266	20.1368
	1.10966	19.0335		0.780015	19.6216		1.26926	18.4708		1.37095	20.1749		1.40575	19.6286		1.91243	19.4275			-0.00469531	15.4513		1.15673	19.942		1.17014	19.7702		1.00822	19.5767		0.771333	17.1988		1.09374	20.1283
	1.45475	19.0635		1.08068	19.4103		1.2419	18.5873		1.63241	20.426		1.70897	18.9581		1.14069	19.8251			0.544456	17.0006		1.19522	19.7495		1.03923	19.1111		1.10562	19.9191		0.594429	16.3691		1.04162	19.9204
	1.15957	19.4678		1.04132	19.7606		1.3662	19.1038		1.5316	20.2095		1.46653	18.7637		1.14563	19.4666			1.45501	19.3912		1.41998	19.5471		1.03308	19.1307		1.1382	20.0394		0.205026	15.7378		1.14388	20.1081
	1.27254	19.614		1.08521	20.4358		0.803355	17.4049		1.7106	19.8078		1.46428	18.9694		1.37426	20.2123			1.02785	17.1412		0.872296	19.1401		0.304965	14.6155		0.202176	16.4158		0.138769	15.4872		1.22171	19.9852
	1.24889	19.3836		1.01891	20.0325		0.657206	17.5168		1.16865	19.7112		1.30152	19.6485		0.935941	19.7145			1.62387	18.3158		0.85548	18.9296		0.673655	16.3694		1.29143	19.9804		0.958856	18.1541		0.891377	19.4477
	1.1723	19.4815		1.06788	20.0095		1.70935	18.2617		1.15076	19.787		1.26917	19.1226		1.30277	19.7867			1.68383	18.2894		0.518554	16.4372		1.26784	18.7494		1.38593	19.3158		1.05784	18.504		1.18514	19.2776
	1.5054	19.5454		1.02421	19.733		1.1253	18.4519		1.14936	20.4888		1.51033	19.4136		1.30309	20.0054			1.31064	19.0736		1.25394	19.6249		1.20863	17.8881		1.19894	19.7825		0.228938	15.7808		1.08779	20.1728
	1.4093	19.529		0.679203	19.2009		1.23159	18.2758		1.35251	20.0243		1.3965	19.484		1.01148	19.8423			1.11212	19.2578		1.09859	19.6263		1.01647	17.7359		1.04421	19.1741		0.22243	15.13		1.06557	20.0786
	0.918186	17.8366		0.891966	19.1961		1.04197	17.6721		1.23501	20.9471		0.64541	17.2024		0.942751	19.3235			1.29377	19.1818		1.29199	19.5631		0.999581	18.6526		1.35069	19.8978		0.850601	17.7162		0.399579	16.0996
	0.9908	17.8963		0.884596	20.0758		1.09202	18.1966		0.673844	19.385		1.11893	18.476		1.00757	20.1488			1.43346	19.45		1.15549	19.3258		0.882106	18.4693		0.328772	16.029		0.22162	15.8803		1.05349	19.7756
	1.2456	19.2744		1.04884	19.7709		1.26313	18.2236		1.36245	20.2402		2.15479	18.7183		1.11912	20.0781			0.987873	18.4128		0.197436	15.7132		1.04677	19.6966		0.767608	17.1332		0.17475	15.7718		0.998597	19.9008
	1.19428	19.2169		1.08327	20.4551		1.00423	18.4452		1.35758	20.1098		1.11208	18.8154		1.27065	20.1287			1.30973	19.8691		1.12498	19.6406		1.22963	19.0034		0.237275	15.8123		0.816727	19.0948		0.965065	19.8196
	1.24639	18.8745		1.02338	19.9242		1.16468	18.9617		1.23105	20.2033		1.30955	18.9001		1.16418	19.7605			1.18966	19.0103		1.52263	19.38		1.05368	18.8877		0.768032	20.0319		0.330142	16.3905		1.04895	19.9039
	1.17593	18.8745		1.03669	20.0231		1.70209	19.0365		1.2214	20.1677		1.20549	17.9991		1.27516	20.1515			0.658592	16.9327		0.979029	19.27		0.981033	18.1524		0.54102	18.0501		0.180329	14.5552		1.04601	20.013
	1.28106	18.6494		0.930973	19.9649		1.35154	19.0186		1.39756	20.4721		0.901962	18.2883		1.63791	20.4799			1.56137	18.6332		0.138285	15.4732		1.16247	18.0888		0.716813	19.2897		0.220198	15.6788		0.991021	20.2623
	1.01282	18.7653		0.857878	19.688		1.31871	18.8637		1.0935	20.2966		1.34055	18.5586		1.572	20.2093			1.56623	19.0997		1.07116	19.9115		1.33466	18.9611		1.06146	20.3241		0.21029	15.664		0.142214	16.4156
	1.14336	18.6448		1.0452	20.0467		1.47458	18.2836		1.28231	20.2551		1.17109	19.0521		1.18026	19.7798			0.158075	15.7778		1.43128	20.2246		0.923932	19.2612		0.968959	20.2044		0.782802	18.0547		1.03883	20.263
	0.897444	19.3427		1.15185	19.8427		1.04434	20.013		1.07999	20.2017		1.68344	19.673		0.709206	20.5211			1.44751	18.7612		1.53824	19.7309		1.00856	18.2456		1.15513	20.0855		1.05098	17.8644		0.77315	20.1598
	1.03382	18.4622		0.703442	19.5109		1.06695	20.1849		1.17653	20.4059		1.78865	19.209		1.22126	20.438			1.23822	18.6363		0.34091	15.9037		0.904889	19.1324		1.46663	20.2468		0.898689	18.0113		1.38235	19.7356
	1.07094	18.4598		0.861498	20.1042		1.57871	21.5744		1.34259	20.5558		1.13328	18.821		1.28908	19.7136			1.61851	17.9777		1.31699	19.6824		0.836182	18.6847		1.26136	19.923		0.810826	18.1186		0.229222	16.4929
	1.11575	18.1971		1.01735	19.6945		1.1665	18.6594		1.24107	20.4473		1.24951	18.2263		1.29551	20.0278			1.56305	18.1298		1.2485	19.4824		0.96073	19.3163		1.2436	19.8012		0.307674	14.5488		0.61692	18.3579
	1.08968	18.8183		0.796834	18.8744		1.01906	18.7107		1.00061	20.3425		0.749754	16.6543		1.3869	20.2912			1.1909	19.0385		1.21982	19.7736		0.744332	18.2235		0.761618	18.5665		0.931032	17.977		1.05094	19.6908
	1.08634	18.2942		0.772287	19.2081		1.35285	19.5128		1.27469	20.0333		1.13676	18.2297		1.48754	20.5186			1.12811	18.2587		1.18418	20.1425		0.101631	14.7286		0.201014	16.4508		0.956856	19.1583		0.989522	19.9974
	1.08521	18.1579		0.231527	15.8216		1.42664	19.6274		1.07776	20.2635		1.45598	18.9218		1.75032	20.1638			0.252462	15.3442		1.04907	19.8174		0.953034	18.4081		0.52202	18.0149		1.00534	18.7417		0.99063	20.1027
	1.1355	18.8774		0.66837	19.3141		1.23842	18.9147		0.57233	16.2562		1.54792	19.2536		1.77497	20.1201			1.09104	20.0505		1.20644	20.5199		1.1618	18.7252		1.06739	19.4241		0.884125	19.4527		1.03149	19.5129
	1.22534	19.3386		0.930726	19.8926		1.17811	19.0712		1.30119	20.0204		1.48339	19.2755		1.3593	20.2008			1.20922	18.923		1.25852	20.1848		1.03592	18.2915		1.12453	19.3105		1.11842	18.282		0.933993	20.1076
	1.05611	18.4666		0.921384	20.0534		1.52651	19.1555		1.84235	20.1283		1.46829	19.358		1.21936	20.3203			1.5059	18.75		1.10887	20.276		1.4311	18.5194		0.156977	15.6183		1.00047	17.8057		1.00398	20.5751
	1.05999	18.6815		0.433014	16.7297		0.794979	18.9682		1.55806	20.6392		1.12438	19.1876		1.81775	20.1724			1.1847	18.9228		1.417	20.3725		1.1033	16.5828		0.75379	19.308		0.257511	15.3147		0.983089	20.4823
	1.11192	19.6204		1.13779	19.8841		1.28364	19.1599		1.50383	20.0014		1.31421	18.1861		1.06527	19.402			1.63541	19.0583		0.970283	19.7925		1.07457	17.8177		0.395103	17.0154		0.604152	18.0336		0.878292	20.236
	1.2266	19.9661		1.32114	19.8221		0.268365	16.0858		1.30475	20.0369		1.06852	18.8085		1.09322	20.6076			0.990328	18.359		1.5334	19.8668		1.43624	18.374		1.19157	19.5675		1.29151	19.4506		0.624167	16.7896
	1.17025	19.3872		0.861955	19.9766		0.676973	17.3448		1.25127	19.7873		1.33305	19.8857		1.58358	20.1763			1.01062	19.2826		1.33675	19.9188		1.26041	18.4478		1.03994	19.4854		1.16769	18.5902		1.06253	19.7574
	1.29376	19.6557		0.712725	19.7981		1.37874	18.7963		0.918854	19.0371		1.52862	19.1303		1.65344	20.1958			1.36673	18.566		1.33815	20.4663		1.33189	19.5574		1.01591	20.2622		0.167789	15.3737		0.838326	19.6304
	1.23411	18.5805		0.953028	20.4794		1.26157	18.9816		1.32306	19.8318		1.43676	18.7696		1.26882	20.2927			1.35801	18.8817		1.39735	19.9224		0.163194	16.7423		0.363277	16.7235		0.742831	17.4351		0.92365	19.4848
	1.15493	18.0938		0.861991	20.2719		1.05833	18.6449		1.19137	19.8028		1.64274	18.6451		0.989642	19.186			1.04091	19.208		1.1629	19.7053		0.220953	16.7889		0.18912	16.1275		0.5132	15.8166		0.748721	19.2851
	1.18084	18.5879		1.06714	19.8511		1.12228	19.5274		1.19808	20.2177		1.69057	18.9256		2.24974	19.6268			1.64228	19.6411		1.10187	19.7301		0.208472	15.8186		0.191666	15.7566		1.0348	18.4885		0.693338	19.5846
	0.947613	19.0172		1.00815	20.0885		1.21824	18.013		1.36439	20.0561		0.653793	18.3523		1.16658	20.2			1.25824	19.2133		1.41905	19.7009		0.695324	19.1984		0.361515	16.1862		0.626162	18.4021		0.833819	20.3042
	1.2812	18.7806		1.12494	19.8872		0.858425	17.6364		0.893952	19.7015		1.4858	18.5231		1.07973	19.7273			1.13178	18.945		0.2455	15.9816		0.31635	15.529		0.274215	16.0131		1.21244	18.5688		0.76029	19.8495
	1.12059	18.5525		1.14587	19.8329		1.20789	19.2727		1.04105	18.6192		1.41512	18.4994		1.57068	20.2102			1.24694	19.0104		0.232083	16.0392		0.983669	19.01		0.919531	19.5123		0.900806	18.5947		0.865731	19.1495
	1.192	18.4568		0.878356	19.9754		1.49544	19.8041		1.10106	18.6425		1.0543	19.0695		1.04113	16.4716			1.28561	19.7023		1.11852	19.7012		1.44818	18.8315		1.30425	19.3984		0.678761	17.405		0.979109	20.363
	0.7216	17.8633		0.922094	20.3655		1.22679	19.4758		1.64961	19.7235		1.38682	18.8265		1.37522	19.6067			1.355	19.7731		1.20835	20.2386		0.900354	16.9033		0.487967	16.7691		0.453164	16.0141		0.750925	19.5729
	0.495459	15.2292		1.03905	19.7995		1.28731	18.9671		1.82237	20.1416		1.28488	19.5932		1.33076	20.5171			1.4212	19.1287		1.13523	20.6262		0.296085	16.361		1.42176	19.9139		0.992785	18.1912		0.938482	19.4229
	1.06209	17.8222		0.93674	20.0389		1.58805	18.7022		1.38816	19.3211		1.43232	18.8818		1.17845	19.7543			1.60532	19.315		1.19445	20.1883		0.833138	17.989		1.08537	19.8392		0.810867	18.0318		1.24611	19.7024
	1.00428	18.9993		0.170147	15.832		1.42044	18.6186		1.61894	20.3958		1.44005	19.8788		0.834797	20.0907			1.03577	18.3926		1.11305	19.8821		0.722376	18.1037		1.13696	20.1378		0.706781	17.7417		1.16808	19.7549
	0.957317	18.5996		0.205656	15.6954		1.34127	18.87		1.24612	20.5564		1.48338	19.0518		1.37455	19.9141			1.32	19.6127		1.24752	20.3267		0.959107	18.793		1.04424	19.9924		0.811232	17.5135		1.01594	19.757
	0.994379	18.5935		0.969291	19.9204		1.40714	19.3701		1.24538	19.8524		1.73835	18.5339		1.59241	20.2439			1.19488	18.9171		0.911632	19.5373		0.916809	19.4231		1.42993	20.5582		0.822581	18.6939		0.850616	20.0858
	1.08577	18.8539		0.776674	20.0136		0.523602	18.6562		1.07814	19.858		1.4976	19.0405		1.17733	19.9879			0.548618	15.8707		1.13763	19.9883		0.707969	18.4242		0.88388	19.827		0.794184	16.975		0.898062	20.2101
	1.29843	18.9761		0.705371	19.5811		1.24106	19.2042		1.53562	20.5284		1.28931	18.9505		1.43832	19.8345			1.33613	19.3737		1.50345	19.772		1.60678	19.1307		1.09567	20.465		1.29995	18.7977		0.974306	16.0393
	1.26296	18.4645		0.568669	19.4809		1.28374	18.2987		0.840921	19.5578		1.15851	18.7353		2.00193	19.9762			1.24207	18.1855		1.21672	20.393		0.881339	19.2201		0.368991	15.8635		0.31673	15.3491		0.854775	16.6923
	0.847803	19.5445		0.895643	19.9573		1.0955	19.2883		1.0416	19.5516		0.0664875	15.005		1.78279	19.7714			1.02413	18.4732		1.40704	19.8717		0.957501	19.9447		0.223149	15.7565		0.930216	18.1906		0.466577	16.9452
	1.19771	19.3661		0.154047	15.2807		1.18849	18.417		2.11437	19.8282		1.35093	18.762		1.40898	19.6786			1.53725	17.9286		1.18511	19.6212		0.0957952	15.2148		1.10586	19.5786		0.86446	18.6534		0.456013	17.4538
	1.19585	19.2614		0.200586	15.5998		1.11934	18.5605		1.46994	19.9923		1.21007	18.4404		2.19354	19.7118			0.205557	15.2136		1.34297	19.7265		1.32633	18.52		1.17284	19.7307		0.99054	19.0347		0.727714	19.5884
	1.57387	18.3788		0.96885	19.6671		1.4116	19.6894		0.807721	19.2274		1.19166	18.4893		1.71463	19.9521			1.22637	18.1301		1.2693	20.1887		1.27165	18.923		1.25779	19.7203		0.978338	19.1593		0.740387	19.5559
	1.11046	18.4821		0.755779	19.6376		1.36927	18.6463		1.07853	19.5197		1.06811	18.3516		1.86314	19.9865			1.27633	20.0261		1.34318	20.3493		2.00442	19.2223		1.12179	20.1203		0.416905	15.5666		0.999893	19.5724
	1.07465	18.4086		1.09986	19.4494		1.06995	19.0441		1.339	20.234		1.27544	18.6654		1.57999	20.3401			1.8558	19.6651		1.27616	20.1063		1.19223	19.0359		0.741705	19.2926		0.339276	16.2803		0.754808	19.0574
	1.2318	19.2354		1.12079	20.1124		0.881908	18.4856		1.57317	20.1803		1.80784	19.7918		0.164956	15.6281			1.48559	19.0875		1.27276	19.9872		1.16371	19.31		0.928072	19.942		0.872202	19.0854		0.904668	20.3007
	0.966528	18.4508		1.06019	20.4168		1.543	18.4339		1.84876	20.3512		0.983121	18.5308		0.951117	19.3508			1.46424	19.0019		1.39445	20.0997		1.31416	19.2372		1.12913	19.6252		1.0585	18.4115		0.955478	20.3039
	1.06928	19.6182		0.925296	19.7735		1.39511	18.9311		1.48959	19.9948		0.951767	18.6346		1.60333	20.2749			1.57414	19.1825		1.23465	20.0702		0.103864	15.5423		1.08785	20.3933		1.12803	18.5318		0.954474	20.0086
	0.871487	19.3296		0.591512	19.6883		1.25825	18.2734		1.2683	20.1274		0.9611	17.6731		1.04686	20.2073			1.56768	19.4888		1.19058	20.2903		0.27899	15.736		1.1081	19.9421		1.21052	18.3708		1.05884	19.731
	1.1537	17.9109		1.20081	19.9124		1.31564	18.7013		1.95735	19.5		1.51124	18.677		1.79502	20.1982			1.26056	19.8379		1.26403	20.079		1.24177	19.3043		0.941585	19.9853		0.303292	15.6744		1.05127	19.4752
	1.08431	17.9544		1.21984	19.7332		1.50866	18.8124		0.793295	19.6796		1.40634	18.8032		1.27228	20.0025			1.49548	19.8234		1.01728	19.9111		1.258	19.6149		0.141388	16.1119		0.299341	15.2339		0.283588	16.4188
	1.00863	19.6923		1.02132	19.6422		1.37835	18.9788		1.45938	20.4096		1.14226	19.0165		1.33618	20.1228			1.33823	18.1179		1.37077	20.2152		1.01069	18.561		1.18066	19.6457		0.952903	17.9766		0.353163	15.9549
	1.05928	19.6332		1.03104	19.9146		1.39655	19.1821		1.19885	19.5228		1.45013	18.3472		1.33679	20.0742			1.51032	19.7216		1.37228	19.6376		1.27066	18.4797		0.240136	15.8548		0.882537	18.4549		0.307386	16.7967
	1.11488	19.9912		1.20983	19.7378		1.30659	19.842		1.07284	20.2949		0.830367	15.3572		1.40599	19.8392			1.28943	19.8571		1.08875	19.6466		1.07266	18.6899		0.336494	16.024		0.422032	14.5744		0.882719	19.1448
	1.19601	19.0788		1.00608	19.7749		1.18014	18.2741		1.37001	20.2769		1.36979	18.0909		0.948662	19.4963			1.11074	19.3504		1.08903	19.5966		1.11745	18.6233		0.947294	19.3788		0.640537	16.9948		0.499311	16.6355
	1.08161	19.5936		1.02133	19.9317		1.33972	20.2243		1.26439	19.7796		1.23153	18.4954		1.50742	20.436			1.56601	20.4535		1.37869	20.4261		0.887415	19.5886		1.58001	20.1177		0.723545	18.1072		0.698182	18.8448
	1.1066	18.6574		0.93162	19.827		1.42541	18.7554		1.50796	19.7982		1.4005	17.9632		1.37285	20.0919			1.35101	19.2817		1.40671	20.2941		0.0772233	14.814		0.282016	14.9093		1.08235	19.4866		1.02374	19.4813
	1.08885	19.7077		0.974486	19.684		1.29231	18.7291		1.47963	20.0055		0.214781	16.3066		1.30145	19.522			1.29611	19.5817		0.949546	17.7371		0.766389	18.2077		0.160242	15.6626		0.648186	17.9161		1.01275	19.3737
	1.32209	18.5304		1.21756	19.8501		1.41152	18.7971		1.14303	20.4109		0.267028	15.9965		1.49735	19.8805			1.13017	18.9085		0.328491	15.0866		1.2361	18.1099		0.115889	15.2537		1.02235	18.9085		0.910091	19.7837
	1.39384	18.3374		1.20244	20.3007		1.03553	18.1407		1.05234	19.9922		0.944877	18.2598		1.27232	20.1083			1.42647	19.118		1.31133	19.7687		0.779829	18.3334		1.21754	19.9559		1.1267	19.4677		0.33213	15.9428
	0.807381	19.2356		0.945108	20.3802		1.07213	18.4937		1.21401	19.8532		1.36083	18.4681		1.57253	20.4294			1.32429	19.552		1.18908	19.6805		0.884102	17.8167		1.10956	19.5481		0.870585	18.5483		0.146691	15.0689
	1.16275	18.3607		0.78172	19.893		1.82139	19.0113		0.23985	16.8545		0.285975	16.4581		1.211	19.8799			1.16871	18.7539		1.63122	19.4718		1.03103	17.5026		0.904313	20.2727		0.21679	15.5039		0.240576	16.3268
	1.08198	18.6957		0.988423	19.642		1.55382	19.1655		0.330007	16.1084		1.44228	19.0563		1.326	20.003			1.44494	18.8332		0.829781	19.5228		1.07634	18.6509		0.178907	16.9035		1.06137	18.8704		0.130418	15.3504
	1.08604	17.2206		1.05381	20.3103		1.37988	19.4816		0.929968	19.4427		1.72591	18.5621		1.32939	20.309			1.99765	19.211		1.18081	20.1522		1.00092	18.9096		1.19292	20.1048		1.0541	18.8955		0.143484	15.8756
	1.21368	19.2261		1.0953	19.1394		1.09919	19.1422		1.12585	19.9325		1.57441	18.8632		1.40649	19.7202			1.00246	19.2722		1.27757	19.6514		1.13511	18.8388		0.808182	18.6902		0.862367	18.5436		0.158348	15.8691
	1.05107	18.413		0.82743	19.9001		1.28157	18.5799		1.15582	20.0899		1.03606	19.3304		1.14587	19.5044			1.2387	18.1896		1.06082	19.5657		1.01712	17.704		0.143502	15.4157		0.875028	18.2539		0.194869	15.8919
	1.08085	19.3488		0.830376	20.0389		1.29897	18.3734		0.381229	17.1798		1.55078	20.2614		1.39265	20.407			1.17605	17.9691		1.50326	20.2143		0.407589	16.5696		1.09466	19.3502		0.152411	15.3875		0.184094	14.5719
	1.18926	19.7142		0.613833	19.955		1.42842	19.4951		1.3288	19.6321		1.25806	19.4671		1.16358	20.4768			1.20221	19.7286		1.24097	19.9921		0.914525	18.7718		1.01973	19.9424		0.086631	15.0787		0.183755	14.91
	1.33149	19.687		0.803728	20.1868		1.12744	18.3234		1.18716	19.4562		1.32913	19.2868		1.15293	19.8162			0.119493	14.0783		1.40437	20.2909		0.178134	15.5278		0.980016	19.9922		0.750344	18.1514		1.11301	20.5063
	1.06344	18.5843		0.912632	19.6889		1.14597	18.479		1.03044	19.8644		1.39616	19.2765		1.14302	20.2719			1.29109	18.0963		0.244487	16.3348		0.150168	15.8117		1.17829	20.0388		0.944331	18.1194		0.679768	17.6591
	1.20251	18.6222		0.895742	19.8823		1.38692	18.9668		1.64926	19.591		1.47253	19.8542		1.18002	20.0106			1.63184	19.2058		0.192575	17.0377		0.240568	15.6082		1.3442	19.9912		1.31437	18.6189		0.572616	17.5318
	0.843608	19.7594		0.982577	19.9301		0.716365	18.5935		1.72532	19.7226		1.3667	18.893		1.15924	19.8176			1.52647	18.859		1.08269	19.885		1.33409	18.1697		1.03824	20.1898		0.301026	15.641		0.145487	15.8722
	0.895933	17.6433		0.859404	19.8847		1.52457	18.185		1.44181	19.9045		1.36454	19.6863		1.22706	19.5679			1.32499	19.4239		1.10742	20.1941		1.002	20.2996		0.646119	18.4098		0.290208	16.0742		1.08616	20.1253
	1.12299	17.776		1.20667	19.0114		0.614691	19.3195		0.846396	18.2741		0.914193	19.1757		1.59555	20.0913			1.9045	18.8182		1.01245	20.1287		0.0588095	14.5694		0.746504	17.7104		1.11479	19.139		1.13513	19.8381
	0.982584	19.0509		1.15123	19.1222		1.04776	18.2157		0.896403	19.504		1.557	18.685		1.21848	19.1405			1.51828	18.7143		1.2265	20.1696		1.03187	17.8161		0.885127	18.8217		0.767937	18.2813		0.597962	17.7851
	0.934645	20.0057		1.04071	19.5409		1.37033	18.5946		0.827686	19.2919		1.42996	18.9411		1.04445	19.2015			0.174504	15.7065		1.41915	20.1604		1.05889	19.1585		0.975515	19.9134		0.760232	18.7386		1.08211	20.1864
	1.03612	19.8081		0.873169	19.4344		1.4369	19.0262		1.31371	20.0154		1.08202	18.831		0.594974	19.0415			0.274025	16.325		1.17848	19.7033		1.0852	19.2382		1.40167	19.4373		0.164551	14.6631		1.23014	20.0731
	0.928917	19.7079		0.955822	19.7776		1.17911	18.6621		1.13039	19.9919		1.06637	19.4525		1.00228	19.6665			1.38929	19.5203		1.21116	19.9029		0.906846	17.9371		0.763465	19.7495		0.757022	18.5995		0.13127	15.3145
	1.18924	19.2326		1.11358	19.7926		1.09453	18.9944		1.03652	19.3274		1.44407	19.3839		1.45526	19.4777			1.31514	19.5708		0.336045	15.6422		0.932283	18.4834		0.578006	18.4908		0.322978	15.8309		0.802236	19.0806
	1.03983	18.4206		1.15656	19.8879		1.10081	18.6004		1.29063	19.8314		0.455125	19.472		1.03655	19.7625			1.08782	18.7003		0.201775	16.6		0.734384	17.9824		0.951968	19.6471		0.1606	15.1113		0.887303	19.093
	0.924797	19.034		1.24556	19.5084		1.18428	18.9557		0.378654	16.5437		1.24368	19.0613		1.02285	19.4302			1.07824	18.2184		1.32457	20.0508		1.14423	18.3479		1.06116	19.6783		0.252539	15.2976		0.925461	19.4778
	0.956308	17.9357		1.0249	19.6961		1.0584	18.6501		1.71969	19.5762		1.17415	18.8522		0.980474	19.4272			1.43635	19.0055		1.38325	19.6336		0.619543	19.6083		1.07219	19.6222		0.885668	18.0562		1.18074	19.2899
	1.07338	18.9159		1.05735	19.8441		1.2844	19.2394		1.21848	19.7609		1.33562	19.2485		0.810582	19.3736			1.36948	18.7216		1.2672	19.7411		0.759443	17.9222		0.975735	19.7355		0.930744	18.3316		0.776395	19.2849
	1.06312	19.2678		1.17627	20.1365		1.27251	18.8767		1.16977	19.4053		1.0534	18.7045		1.3427	19.7621			0.940315	17.8649		1.14463	19.7877		1.13064	18.5152		1.22469	20.1271		0.895925	17.9073		0.851929	19.9302
	0.949209	18.1004		1.05996	19.7398		1.45193	18.6735		1.23293	19.7285		1.48305	19.6139		1.3674	19.8424			0.869305	18.0515		1.10526	20.4536		1.20785	18.9148		0.879788	19.7409		1.01003	18.7622		0.892227	19.621
	0.940879	19.189		1.0303	20.3036		1.28004	18.827		1.58201	20.0295		1.06625	19.8273		1.14548	20.1341			1.06092	18.796		1.22801	19.5933		0.478599	16.0786		1.04166	19.3721		1.36153	18.9936		0.144172	15.9946
	1.02322	18.5815		1.03697	19.7071		1.20588	18.677		1.18135	20.4495		1.33347	19.1514		1.21711	19.9508			1.26312	18.9919		0.171156	16.4282		1.09984	18.8686		0.169667	14.4232		1.12317	19.3168		0.813594	20.2224
	0.946917	19.4911		1.1891	19.8286		1.15666	18.6483		0.510222	18.5995		1.78698	18.8338		1.56045	19.9441			1.1693	18.1796		1.09286	20.3769		1.0607	18.7948		0.958155	18.9593		0.207717	15.0832		1.04262	19.4659
	1.12405	18.7167		0.775599	19.6819		1.00463	19.6524		0.994714	19.6756		1.12194	19.2009		1.23276	19.8745			1.33985	19.063		1.34442	19.9415		0.903098	18.3827		0.992544	19.6398		0.859473	17.84		1.00787	20.1191
	1.12587	18.1368		1.05874	19.4122		0.374706	16.2171		1.06858	20.1894		1.1065	18.9104		1.42406	19.8038			1.42341	19.7741		1.36659	19.8329		1.19112	18.0069		1.52275	19.7957		0.144559	12.2415		0.984661	20.0184
	0.848258	18.9311		1.13556	19.8169		1.33761	18.3082		1.06082	20.0772		1.21383	19.0429		1.17888	19.9614			1.19194	18.8347		0.917412	19.7522		1.16605	18.1693		1.01735	20.0963		1.06364	18.326		1.0937	20.1556
	0.842897	18.1459		1.04215	19.5547		1.14807	19.3624		1.11782	19.432		1.01762	18.2221		1.33481	19.4943			1.17498	18.7251		1.20271	20.4054		0.977846	17.6463		0.725877	19.3998		0.956271	19.5826		1.13255	19.613
	1.35108	18.9945		0.79336	19.986		0.883855	17.9061		0.95953	19.9324		0.282935	15.2749		1.58197	20.1048			1.52488	20.211		1.2228	19.7751		0.17635	14.6055		0.332636	16.3036		1.23035	19.064		0.830732	19.4768
	1.08365	18.7795		0.906031	20.1788		1.33985	19.1946		0.997316	19.728		1.32379	19.338		1.45627	19.6755			1.29572	19.71		1.20956	19.6415		0.331535	15.2539		1.30017	19.6715		0.774741	17.7158		0.957058	19.9557
	1.12164	18.486		1.04917	20.0878		0.992537	19.143		0.975268	19.9629		1.38591	19.402		0.208278	14.9441			1.36512	17.5955		1.40455	19.8152		0.610635	16.3472		1.07251	20.2725		0.685398	20.1292		1.10775	19.8743
	1.30549	18.6331		0.851512	19.889		1.4395	18.6821		0.923378	19.8416		1.19569	18.754		1.4192	20.0239			0.990418	17.9295		0.987659	19.3837		1.1913	18.3084		0.99272	20.2519		0.774963	18.1145		1.1304	20.0469
	1.10421	18.5914		1.10339	20.6533		1.47098	19.2971		1.12849	19.8804		1.26986	18.6094		1.38195	19.5959			1.30887	18.5342		0.712197	16.9009		1.34399	19.8096		1.27757	19.9999		0.733619	18.5249		0.963509	20.4265
	1.09922	18.862		0.93903	19.2283		1.50286	18.7962		0.899535	19.6885		1.24214	18.2595		1.41052	19.7294			1.18051	17.7448		1.10859	19.5834		0.891578	19.7939		1.12515	20.3627		0.998971	18.3974		0.957936	20.6632
	1.06871	18.8897		0.994965	19.6111		1.1659	18.9786		1.23324	19.2499		1.17127	18.4234		1.25884	19.8487			1.35376	17.8916		1.29964	19.5558		1.13764	19.4559		0.759577	18.7523		0.915744	17.9773		0.673409	19.5657
	1.19148	18.9619		0.586975	19.5452		1.1498	19.1349		1.37421	19.5238		1.56488	19.2201		1.5171	20.1424			0.253464	16.7109		0.261297	16.691		1.37482	19.7792		0.196535	16.5765		0.412111	16.1113		1.24454	20.0712
	1.38825	15.6433		0.992612	19.1506		1.37535	19.1323		1.24422	19.5071		1.24062	19.7917		1.12598	19.625			1.38138	19.3079		1.07958	19.8242		1.00113	18.7008		1.01862	19.4598		0.462764	16.0165		0.939257	19.7712
	1.01997	18.9497		1.20349	19.4006		0.683005	18.8904		0.872936	19.6843		1.01315	18.6059		1.16156	20.4455			1.06729	18.0648		0.885746	19.5748		0.136216	15.461		1.20103	19.9269		0.599363	17.0535		0.546467	16.6183
	1.28438	19.6771		1.19657	19.8688		1.21385	18.9211		1.75913	19.8987		1.55422	18.6792		0.685321	18.9723			1.46503	19.1854		1.19525	19.6968		2.09594	19.0807		1.00725	19.5471		1.12001	19.0122		0.16092	15.9227
	1.11125	18.5222		0.187666	16.8763		1.09964	18.5872		1.26155	19.3705		1.29992	18.7627		1.2186	19.9412			1.15084	18.5422		1.44166	20.0723		1.24722	18.8199		0.63053	16.8739		0.471773	15.2051		0.864602	19.8315
	1.0921	18.753		1.20355	20.1763		0.486178	17.5313		1.3916	19.7093		1.36292	18.3958		1.25344	19.9407			1.35688	18.4777		1.07817	19.4788		1.03373	19.6388		0.964844	17.6183		0.174246	15.2118		0.864028	20.5082
	1.21756	20.0051		0.814345	19.4386		1.27191	18.6076		0.602135	19.6162		1.32091	18.7017		1.14892	19.4063			1.2004	18.8172		1.12654	19.6419		1.00282	19.0012		1.30685	20.2869		0.55298	17.9455		0.922945	20.3142
	1.35432	19.1176		1.00937	20.2852		1.31147	19.2216		1.63459	19.5279		1.08415	19.1613		1.28618	19.8659			1.09762	19.3388		1.19677	19.8775		1.30177	19.5334		1.19206	20.0293		0.895911	18.3372		1.1177	20.5973
	1.09739	19.2643		1.02642	20.2119		1.17377	19.517		1.35076	19.2795		1.22697	18.7678		0.764989	19.9506			1.33128	18.856		1.19422	19.997		1.11983	19.9651		1.16911	19.8409		0.727401	18.6931		0.543165	18.809
	1.18676	18.4929		0.960883	19.8923		1.59259	18.563		1.27564	19.9384		1.39922	18.9057		1.13975	19.7388			1.13877	18.0282		1.47385	19.6928		0.781135	18.1538		0.833606	19.7384		0.43797	16.5473		0.873336	20.0938
	0.251461	14.9744		0.981168	20.091		0.906069	18.4615		0.398927	17.0995		0.999171	18.2953		0.241479	14.5654			1.13739	19.0729		0.421112	16.1716		1.02556	18.5519		1.21964	19.8321		1.01643	16.0404		0.203145	16.087
	1.04466	18.3302		0.9087	19.7607		1.43365	18.4631		1.61476	20.1403		1.10434	18.9278		0.226608	14.9642			1.179	19.1835		0.870145	19.6212		0.975508	19.6328		1.13032	20.0222		0.217679	15.2457		0.741298	19.1103
	1.06836	18.3273		0.827501	19.7498		2.33783	18.807		1.48692	19.982		0.840811	17.7211		1.53061	20.1627			1.27094	19.2359		1.30375	20.551		0.524067	16.8278		0.196351	16.1044		0.835576	18.5493		0.115328	15.6472
	1.0835	18.6589		0.944552	19.8431		1.76191	18.3572		1.13639	20.3747		1.48223	19.6503		0.610331	17.9606			1.19931	18.6317		1.03232	19.9923		0.996546	18.4612		1.08924	20.3131		0.761334	17.7132		1.15989	20.0152
	1.13532	19.3685		0.979045	19.4292		0.796799	18.5798		1.57962	20.2809		1.36229	18.7242		1.14098	20.1032			1.19279	19.7866		1.07562	20.1784		1.02246	19.9288		1.14529	20.0205		0.869564	17.2518		1.00639	20.3072
	1.05837	17.366		1.08187	19.7389		1.20109	20.1294		1.14116	20.4301		1.20112	18.9635		1.3963	20.3067			1.05964	19.7816		1.24621	20.4221		1.2914	19.8061		0.35213	16.8011		0.992256	19.1237		1.08113	20.0348
	1.02984	17.4793		0.901433	20.0478		1.49249	19.6556		1.18119	20.35		1.0743	18.1937		0.921591	18.6983			1.21659	19.5038		0.691751	18.7196		1.26911	19.2372		0.55251	16.6852		0.665013	17.5679		1.03083	19.7736
	1.05269	18.5305		1.08292	19.5796		1.28331	19.0796		1.17465	20.1736		1.29711	18.9182		1.48957	19.3972			1.21671	19.0972		1.12249	20.0126		1.06969	19.508		1.13869	20.0235		0.677579	17.3231		1.12587	20.6149
	1.08439	18.6645		0.186184	15.7998		1.14818	19.1472		1.2115	19.8975		0.972432	19.8585		1.08371	19.4256			1.23832	19.0401		0.68367	16.0709		0.475887	18.436		1.00765	19.7809		0.317964	15.1472		0.918557	20.079
	0.932824	19.3464		0.870566	19.1799		1.33988	18.8338		1.23267	20.0615		1.18835	18.9839		0.775055	19.6912			0.589474	17.2951		0.697024	16.1341		1.18258	19.5473		0.972383	19.8154		0.279427	16.0273		0.987921	20.3146
	1.17769	18.9949		0.786112	19.5237		1.90338	18.6218		1.07812	19.7362		1.42208	18.9447		0.251895	16.0081			0.864479	19.7067		1.09507	19.7189		1.13398	19.3664		1.07963	20.148		0.12037	14.1445		1.07977	20.494
[truncated: 1,175 more rows]

## Sheet: ED Fig. 7e
Extended Data Fig. 7
Panel e
[truncated: 3,853 more rows]

## Sheet: ED Fig. 7f
Extended Data Fig. 7
[truncated: 19 more rows]

[truncated: 3 more sheets: ED Fig. 7g, ED Fig. 7h, ED Fig. 7i]
