# Supplementary material for: Loss of CDK4/6 activity in S/G2 phase leads to cell cycle reversal
Source: Nature. 2023 Jul 5;619(7969):363–70. doi: 10.1038/s41586-023-06274-3 (PMC10338338; doi:10.1038/s41586-023-06274-3)
Supplement: Supplementary file 21 — Source Data Extended Data Fig. 8 [file 41586_2023_6274_MOESM21_ESM.xlsx]

## Sheet: ED Fig. 8a
Extended Data Fig. 8
Panel a
	CDK1i and siControl
		Time since treatment (hrs)	-10	-9.8	-9.6	-9.4	-9.2	-9	-8.8	-8.6	-8.4	-8.2	-8	-7.8	-7.6	-7.4	-7.2	-7	-6.8	-6.6	-6.4	-6.2	-6	-5.8	-5.6	-5.4	-5.2	-5	-4.8	-4.6	-4.4	-4.2	-4	-3.8	-3.6	-3.4	-3.2	-3	-2.8	-2.6	-2.4	-2.2	-2	-1.8	-1.6	-1.4	-1.2	-1	-0.8
	Cell #	1	1.61329	1.65429	1.64931	1.64068	1.68332	1.70766	1.701	1.74788	1.56801	1.35786	1.13143	0.934002	0.720907	0.716329	0.699861	0.683526	0.641848	0.597131	0.58162	0.587159	0.599445	0.627818	0.653816	0.683065	0.716391	0.763469	0.817275	0.887012	0.960788	1.02305	1.06208	1.09144	1.10295	1.11795	1.12755	1.18243	1.22326	1.27953	1.31997	1.36718	1.39395	1.44327	1.49933	1.55651	1.61849	1.63785	1.63379
		2	1.61597	1.62331	1.61557	1.66872	1.53425	1.38192	1.22497	1.07734	0.879727	0.871204	0.834851	0.791972	0.726674	0.672211	0.639232	0.630669	0.639843	0.67033	0.715221	0.76174	0.807259	0.856386	0.89964	0.946574	0.998872	1.05431	1.10103	1.14822	1.18896	1.21261	1.26926	1.31529	1.34916	1.38686	1.43796	1.44812	1.44995	1.45194	1.47267	1.51679	1.57879	1.65026	1.73119	1.77358	1.7813	1.75225	1.72366
		3	1.38233	1.33763	1.36985	1.36518	1.24996	1.04847	0.933228	0.766241	0.611802	0.598629	0.616806	0.583852	0.547194	0.540496	0.556881	0.561268	0.588534	0.62333	0.687154	0.773437	0.886982	0.948183	0.98731	1.01697	1.05407	1.06781	1.13429	1.18154	1.19682	1.181	1.21776	1.2621	1.29224	1.32106	1.38406	1.36997	1.36276	1.39916	1.43843	1.42737	1.45451	1.43669	1.42936	1.45714	1.50159	1.50448	1.54272
		4	1.72466	1.70591	1.69282	1.58505	1.34768	1.12915	0.891881	0.650896	0.531049	0.523445	0.547407	0.560463	0.526546	0.503412	0.525713	0.548789	0.584533	0.636816	0.691826	0.738569	0.781286	0.829767	0.881008	0.932896	0.990292	1.03512	1.08235	1.11215	1.13238	1.1466	1.16581	1.17077	1.19971	1.22857	1.26013	1.30968	1.35503	1.37452	1.39672	1.4286	1.43	1.44031	1.45241	1.45339	1.44018	1.43185	1.38423
		5	1.61597	1.62331	1.61557	1.66872	1.53425	1.38192	1.22497	1.0613	0.850298	0.832241	0.787996	0.730993	0.670841	0.621639	0.602313	0.609717	0.65032	0.694593	0.73785	0.776747	0.803678	0.830461	0.870261	0.92612	0.987196	1.0416	1.10585	1.17346	1.25681	1.32624	1.40144	1.45671	1.49906	1.52304	1.54937	1.57095	1.59592	1.62805	1.65636	1.69681	1.73868	1.76777	1.83306	1.88304	1.8734	1.80905	1.76933
		6	0.775276	0.753484	0.738106	0.715277	0.71594	0.74678	0.79321	0.842323	0.899877	0.965189	1.03137	1.0795	1.11803	1.15729	1.19348	1.2268	1.27984	1.34246	1.38296	1.40877	1.43105	1.44957	1.44538	1.43407	1.43954	1.44314	1.46264	1.49444	1.55529	1.61483	1.6683	1.69406	1.73287	1.73782	1.73528	1.72057	1.71135	1.70401	1.7061	1.70712	1.71438	1.73429	1.73845	1.73098	1.66758	1.60419	1.59668
		7	1.19747	1.10635	0.962236	0.774467	0.728115	0.676595	0.598271	0.544531	0.519105	0.509479	0.51826	0.534073	0.560783	0.575512	0.595867	0.613862	0.62835	0.647312	0.687105	0.723005	0.766832	0.812618	0.860603	0.886183	0.914771	0.957063	0.988316	1.02402	1.0748	1.11571	1.14852	1.20128	1.23392	1.266	1.31217	1.32267	1.32328	1.33329	1.35046	1.37699	1.38977	1.39984	1.40563	1.43485	1.482	1.56094	1.62361
		8	NaN	NaN	NaN	NaN	0.413798	0.390684	0.453857	0.478671	0.489644	0.539544	0.558562	0.558522	0.590861	0.63023	0.669781	0.701365	0.728064	0.752136	0.767575	0.795815	0.848793	0.89858	0.939176	0.99469	1.06925	1.10276	1.13455	1.15616	1.17254	1.15201	1.1773	1.16314	1.19558	1.23367	1.26289	1.28043	1.32336	1.34057	1.30918	1.24092	1.17908	1.14678	1.14052	1.18685	1.26355	1.34757	1.44121
		9	1.86409	1.67423	1.47448	1.21496	0.997974	0.771132	0.730434	0.67564	0.657718	0.590635	0.542629	0.540731	0.566621	0.609832	0.656894	0.706519	0.747609	0.796777	0.840517	0.895227	0.960745	1.02583	1.07264	1.10479	1.13303	1.15033	1.17186	1.19531	1.22879	1.25776	1.26998	1.27029	1.28445	1.29993	1.31	1.3353	1.39059	1.43892	1.48918	1.52442	1.55015	1.49423	1.49632	1.48566	1.48938	1.50204	1.5904
		10	1.65863	1.62751	1.64191	1.6205	1.45848	1.26843	1.11568	0.915917	0.746549	0.689952	0.655169	0.598573	0.561135	0.55707	0.577494	0.61731	0.658657	0.697506	0.735544	0.765509	0.79108	0.816607	0.853674	0.899359	0.947111	0.98194	1.01073	1.02597	1.03896	1.07124	1.11843	1.21657	1.30341	1.37935	1.39552	1.41081	1.4043	1.42832	1.42511	1.46688	1.5068	1.54219	1.58065	1.62211	1.66916	1.70841	1.72435
		11	1.41134	1.42885	1.44224	1.44437	1.45048	1.44143	1.43921	1.45061	1.45961	1.50397	1.55248	1.61148	1.61554	1.62047	1.4401	1.2098	1.01474	0.881795	0.749459	0.759959	0.785948	0.781999	0.753549	0.748746	0.753416	0.764719	0.789517	0.822538	0.869096	0.930964	0.998489	1.06111	1.12344	1.15401	1.19185	1.22324	1.26996	1.28333	1.31355	1.25591	1.31132	1.36653	1.42644	1.45279	1.54329	1.51094	1.49961
		12	1.44257	1.42506	1.47784	1.52632	1.49817	1.53604	1.47438	1.26798	1.04195	0.950698	0.766621	0.663025	0.648105	0.661954	0.61368	0.580566	0.593179	0.629005	0.675478	0.728457	0.782589	0.826168	0.867916	0.918776	0.958487	0.999839	1.05302	1.12011	1.13869	1.17557	1.2104	1.22996	1.25015	1.28556	1.32257	1.35868	1.38761	1.38108	1.42881	1.45258	1.46168	1.50333	1.58665	1.6269	1.6862	1.77345	1.78763
		13	NaN	NaN	NaN	NaN	1.65809	1.57729	1.46014	1.29547	1.14037	1.03219	0.916071	0.876778	0.866436	0.854598	0.808515	0.76768	0.767393	0.786775	0.837359	0.911486	0.986495	1.04801	1.11946	1.15624	1.17527	1.19758	1.22764	1.25995	1.32342	1.40491	1.48556	1.5445	1.56965	1.5721	1.58929	1.60595	1.62043	1.65266	1.71565	1.74234	1.78221	1.82608	1.85589	1.85819	1.87778	1.89256	1.8926
		14	1.68153	1.68928	1.65546	1.6464	1.5701	1.53823	1.52487	1.49933	1.37339	1.22324	1.08731	0.959175	0.847292	0.789642	0.736128	0.669967	0.603409	0.574673	0.584785	0.626221	0.677889	0.72609	0.769527	0.804358	0.862412	0.935507	1.0316	1.11597	1.21571	1.27763	1.33438	1.36316	1.39659	1.41595	1.4609	1.46308	1.48653	1.51281	1.49888	1.47238	1.4666	1.46669	1.46025	1.49079	1.51387	1.5301	1.51474
		15	1.77217	1.73858	1.76103	1.73967	1.55543	1.34881	1.17563	0.952429	0.76174	0.699273	0.650645	0.595153	0.562291	0.559464	0.580363	0.618563	0.660221	0.696455	0.732896	0.765865	0.795527	0.819767	0.859875	0.911759	0.959058	0.99128	1.02164	1.03767	1.04876	1.08929	1.15055	1.25434	1.35078	1.44737	1.46666	1.47567	1.46804	1.49533	1.48651	1.52588	1.56204	1.61063	1.65453	1.69226	1.74208	1.79363	1.8015
		16	1.49993	1.27424	1.02061	0.83547	0.83731	0.831014	0.815831	0.806298	0.800948	0.785463	0.813395	0.86621	0.921817	0.979753	1.05058	1.10317	1.12814	1.15114	1.18926	1.2203	1.24171	1.30232	1.35579	1.41965	1.46587	1.52344	1.55472	1.6058	1.6482	1.67563	1.71937	1.76536	1.83453	1.88316	1.97346	2.02869	2.06955	2.0587	2.0635	2.03533	2.01278	2.02159	2.03649	2.01603	2.02084	1.99667	1.95538
		17	1.21075	1.11571	0.967124	0.76994	0.721347	0.674979	0.595551	0.535805	0.513307	0.506349	0.512579	0.52227	0.552142	0.565097	0.591845	0.614267	0.634803	0.656403	0.693522	0.724627	0.763218	0.810563	0.856055	0.884718	0.915906	0.964061	0.994098	1.026	1.0782	1.12485	1.15778	1.20516	1.24027	1.27944	1.32389	1.33431	1.33563	1.3447	1.35211	1.3694	1.37319	1.38673	1.39616	1.42774	1.4676	1.55402	1.61928
		18	1.65404	1.67195	1.69594	1.72274	1.74471	1.72344	1.70828	1.71023	1.72723	1.54449	1.33135	1.16059	0.971948	0.739307	0.696214	0.706597	0.662348	0.625402	0.616315	0.627475	0.651628	0.693287	0.735426	0.791231	0.850659	0.906153	0.951017	0.987217	1.03216	1.08954	1.15258	1.23425	1.34233	1.4325	1.49396	1.56839	1.62238	1.65323	1.66138	1.64932	1.60078	1.62014	1.62036	1.6313	1.6688	1.70496	1.68573
		19	1.25604	1.29612	1.35072	1.3851	1.38797	1.41823	1.4309	1.43274	1.44855	1.4817	1.48839	1.35379	1.22731	1.05671	0.925354	0.792029	0.781588	0.749565	0.748455	0.709238	0.673436	0.672793	0.703923	0.75014	0.809543	0.872554	0.941947	0.998573	1.05079	1.10418	1.15571	1.18882	1.22165	1.25469	1.28408	1.31048	1.34864	1.38636	1.40668	1.42271	1.43731	1.44262	1.42676	1.42688	1.40887	1.40095	1.38963
		20	1.6404	1.71131	1.76589	1.80485	1.81185	1.61153	1.40628	1.19763	1.00585	0.818888	0.796921	0.750416	0.707635	0.62981	0.554298	0.528558	0.555342	0.596145	0.665672	0.734762	0.803067	0.839919	0.890872	0.932306	0.97564	1.01716	1.06053	1.08835	1.12476	1.15791	1.18574	1.22837	1.26238	1.30758	1.36137	1.41459	1.46478	1.51099	1.53061	1.53701	1.5373	1.56085	1.60841	1.66187	1.72574	1.79934	1.82274
		21	1.49734	1.49025	1.55485	1.61472	1.59549	1.63314	1.56731	1.35469	1.11745	1.00214	0.80393	0.683013	0.656801	0.657128	0.605132	0.569216	0.57992	0.614311	0.663126	0.720053	0.78337	0.827746	0.869918	0.923189	0.959527	0.998813	1.05019	1.11038	1.12919	1.16793	1.20597	1.22824	1.26283	1.3015	1.34159	1.3676	1.38978	1.37627	1.41723	1.44539	1.46052	1.53564	1.62558	1.67701	1.73318	1.81925	1.81875
		22	1.24748	1.13997	0.986825	0.782698	0.737144	0.679246	0.600335	0.544706	0.516335	0.5082	0.519512	0.535495	0.563517	0.578112	0.600835	0.61657	0.631937	0.649647	0.688647	0.721408	0.76416	0.81139	0.861593	0.894247	0.92255	0.970072	1.00141	1.03557	1.08127	1.12824	1.15856	1.20446	1.26248	1.30181	1.34635	1.35759	1.37485	1.36123	1.37623	1.40997	1.41469	1.42593	1.43943	1.47315	1.51016	1.59188	1.6425
		23	1.59018	1.59861	1.60854	1.61187	1.59808	1.55688	1.54435	1.58632	1.57918	1.58546	1.42859	1.28974	1.09791	0.9519	0.78127	0.781966	0.729725	0.694341	0.638718	0.599435	0.576814	0.587035	0.593871	0.622208	0.647095	0.681986	0.718471	0.771532	0.811586	0.874981	0.945803	0.990891	1.03442	1.07853	1.12244	1.16952	1.22951	1.27968	1.33164	1.36749	1.38882	1.41694	1.43107	1.4293	1.46078	1.53141	1.59296
		24	1.55831	1.58115	1.56629	1.55802	1.56193	1.54432	1.55685	1.60407	1.67975	1.73375	1.57606	1.37595	1.19822	0.973132	0.769228	0.766523	0.784076	0.787543	0.778372	0.768881	0.790425	0.810307	0.820977	0.86569	0.913836	0.970812	1.0171	1.07525	1.12818	1.18852	1.21132	1.25338	1.28528	1.28946	1.29769	1.31487	1.30996	1.29768	1.32963	1.36715	1.4159	1.50675	1.5898	1.64807	1.71586	1.72907	1.70065
		25	1.20738	1.04841	0.872677	0.867936	0.83054	0.785386	0.70142	0.619779	0.565741	0.54976	0.556316	0.57854	0.611216	0.645612	0.674557	0.71019	0.741799	0.767574	0.787201	0.815116	0.824786	0.838168	0.866096	0.903371	0.936931	0.990636	1.06268	1.13552	1.20392	1.25056	1.29618	1.30487	1.31706	1.33619	1.3622	1.37914	1.41872	1.44168	1.45345	1.48455	1.51271	1.51182	1.51911	1.51805	1.50619	1.49947	1.50993
		26	NaN	NaN	NaN	NaN	NaN	NaN	NaN	NaN	NaN	NaN	NaN	NaN	NaN	NaN	1.62988	1.39649	1.15562	0.978572	0.780892	0.811471	0.797913	0.778059	0.749535	0.719139	0.719357	0.736309	0.777092	0.841316	0.886294	0.913853	0.95677	1.00195	1.06833	1.15057	1.24602	1.32682	1.41145	1.46165	1.48958	1.50359	1.53674	1.55606	1.5973	1.6429	1.67978	1.70324	1.70613
		27	1.37683	1.23396	1.02001	0.780056	0.730465	0.695081	0.647511	0.627369	0.645701	0.682279	0.710364	0.747758	0.796675	0.839243	0.890879	0.945099	0.999504	1.05731	1.12087	1.17957	1.23457	1.26642	1.29065	1.29481	1.30583	1.35831	1.44364	1.50602	1.58	1.62705	1.62163	1.58428	1.56028	1.50929	1.46173	1.46002	1.46828	1.52749	1.62251	1.68625	1.71599	1.77226	1.78605	1.77974	1.79062	1.80003	1.79902
		28	1.793	1.76561	1.74484	1.73555	1.54144	1.34641	1.13811	0.93861	0.746312	0.762824	0.752607	0.733525	0.719439	0.693824	0.675763	0.690776	0.731964	0.774069	0.815518	0.836715	0.8688	0.914791	0.972133	1.04331	1.13783	1.22175	1.28771	1.34885	1.40836	1.45085	1.4827	1.51535	1.56142	1.58676	1.61635	1.64519	1.6887	1.71918	1.76127	1.7851	1.81088	1.82247	1.81215	1.76867	1.73951	1.7209	1.68721
		29	NaN	NaN	NaN	NaN	NaN	NaN	NaN	NaN	NaN	NaN	NaN	NaN	NaN	NaN	0.853861	0.871286	0.771994	0.702477	0.61948	0.556216	0.552523	0.573935	0.61924	0.674243	0.715342	0.750484	0.786316	0.818882	0.860218	0.910581	0.956168	1.01861	1.06411	1.10444	1.13856	1.153	1.16927	1.20299	1.22364	1.25434	1.30746	1.35096	1.40083	1.45043	1.49143	1.52948	1.5811
		30	NaN	NaN	NaN	NaN	NaN	NaN	NaN	NaN	NaN	NaN	NaN	NaN	NaN	NaN	1.62988	1.39144	1.15259	0.975541	0.776154	0.797917	0.774295	0.736035	0.70004	0.655677	0.64556	0.65844	0.706088	0.779192	0.833311	0.892842	0.968071	1.05563	1.12087	1.19322	1.25891	1.3139	1.37275	1.42638	1.4814	1.55473	1.62162	1.67504	1.71583	1.73794	1.73463	1.73942	1.74143
		31	1.50361	1.34495	1.15924	0.996835	0.797728	0.756067	0.69081	0.639141	0.578708	0.560038	0.575431	0.616409	0.674992	0.734627	0.784822	0.830511	0.868598	0.908131	0.980824	1.04844	NaN	1.10872	1.18191	1.27038	1.31193	1.35481	1.40465	1.42722	1.42321	1.44597	1.47962	1.48545	1.52404	1.58946	1.63318	1.6957	1.77975	1.81958	1.81286	1.82059	1.79151	1.78519	1.80144	1.85059	1.87976	1.90712	1.92659
		32	1.47012	1.45129	1.42542	1.44022	1.47161	1.48785	1.49692	1.50791	1.51311	1.49905	1.47885	1.47075	1.44013	1.27342	1.11032	0.939488	0.774366	0.652346	0.667268	0.685244	0.740167	0.765274	0.775932	0.779721	0.798449	0.809386	0.848332	0.896609	0.956866	1.02034	NaN	1.0816	1.12098	1.15369	1.18231	1.21237	1.24062	1.28845	1.34828	1.40586	1.45101	1.49252	1.50113	1.51148	1.52026	1.55463	1.60659
		33	1.36492	1.37203	1.34396	1.32045	1.31925	1.34468	1.35879	1.38318	1.39459	1.39291	1.40201	1.27601	1.16562	1.05078	0.952045	0.791529	0.75885	0.71066	0.660044	0.605088	0.587307	0.608141	0.648342	0.693811	0.763662	0.841659	0.918324	0.971033	1.04365	1.06956	1.11087	1.14688	1.21578	1.2714	1.36116	1.40254	1.41425	1.41441	1.41319	1.43663	1.49232	1.58866	1.61936	1.67986	1.68673	1.67906	1.6786
		34	0.695017	0.677152	0.612352	0.593505	0.59932	0.621404	0.628882	0.637141	0.64243	0.655047	0.690289	0.737012	0.781166	0.817882	0.848981	0.864185	0.873623	0.893538	0.909224	0.919978	0.950795	0.99084	1.03632	1.09221	1.18598	1.2496	1.29913	1.33494	1.35432	1.33894	1.34504	1.33677	1.32742	1.35198	1.37533	1.39784	1.44289	1.47597	1.51011	1.513	1.52834	1.53917	1.56155	1.56994	1.62007	1.60781	1.62692
		35	1.5769	1.53336	1.515	1.53123	1.53606	1.55007	1.55737	1.5601	1.52866	1.54134	1.53715	1.60182	1.44944	1.27466	1.08729	0.930932	0.696151	0.662407	0.656934	0.635782	0.605656	0.611764	0.646111	0.694607	0.758998	0.832787	0.900776	0.96332	1.02247	1.05239	1.08065	1.10889	1.13676	1.1822	1.2443	1.31012	1.36267	1.3904	1.39506	1.3912	1.38302	1.40226	1.45986	1.54913	1.63291	1.72644	1.78816
		36	1.65863	1.62751	1.64191	1.6205	1.45848	1.26843	1.1296	0.931846	0.759014	0.703648	0.677898	0.613076	0.570976	0.562372	0.580528	0.624754	0.681976	0.759033	0.841956	0.919074	0.973089	1.03106	1.07571	1.11637	1.14782	1.19102	1.21532	1.24018	1.25982	1.30058	1.32925	1.38872	1.4436	1.48919	1.52101	1.56112	1.55329	1.55879	1.55109	1.56315	1.56508	1.56676	1.55327	1.57841	1.57494	1.57406	1.60397
		37	1.3686	1.18524	1.02607	0.887576	0.754865	0.725663	0.703787	0.652792	0.603421	0.58244	0.584775	0.60745	0.625328	0.648718	0.67915	0.705811	0.737287	0.779335	0.823007	0.857394	0.894432	0.936643	0.970243	0.994752	1.02921	1.07571	1.10797	1.15069	1.19743	1.24562	1.28034	1.32725	1.3687	1.39136	1.41085	1.42231	1.43573	1.44047	1.45144	1.44748	1.46788	1.47619	1.49629	1.50869	1.55156	1.60352	1.66213
		38	NaN	NaN	NaN	NaN	NaN	NaN	NaN	NaN	NaN	NaN	NaN	NaN	NaN	NaN	NaN	1.80325	1.05847	0.890993	0.706464	0.759311	0.75839	0.758285	0.751034	0.718025	0.713183	0.728655	0.776013	0.839867	0.889152	0.920448	0.959161	1.01119	1.07311	1.14533	1.23186	1.3117	1.37346	1.41367	1.43558	1.43967	1.45269	1.47663	1.51704	1.56162	1.60786	1.64744	1.65659
		39	1.4938	1.51707	1.54735	1.58505	1.62226	1.63533	1.6531	1.66999	1.51937	1.36814	1.23584	1.08641	0.922348	0.899281	0.882599	0.8548	0.833676	0.849348	0.903764	0.954649	1.01184	1.06552	1.11071	1.154	1.18126	1.20489	1.2487	1.27125	1.29513	1.32446	1.36843	1.39122	1.41948	1.43028	1.4536	1.46131	1.50911	1.5647	1.59714	1.6223	1.67708	1.6701	1.67155	1.71655	1.76736	1.81339	1.87627
		40	NaN	NaN	NaN	NaN	NaN	NaN	1.40437	1.46076	1.53116	1.7202	1.56272	1.44788	1.29916	1.09619	0.763229	0.719376	0.670149	0.639879	0.622238	0.633689	0.667518	0.714995	0.791415	0.864786	0.941148	1.02601	1.11913	1.19636	1.2597	1.30934	1.32959	1.31862	1.29594	1.27455	1.27917	1.27369	1.29151	1.32366	1.37248	1.39272	1.39991	1.37465	1.34851	1.30149	1.25074	1.24883	1.2976
		41	1.42222	1.45832	1.48832	1.46863	1.49179	1.37758	1.23182	1.11442	0.975515	0.775636	0.763561	0.761753	0.726586	0.680676	0.675837	0.688396	0.738681	0.800844	0.874821	0.924371	0.989211	1.02346	1.0661	1.10451	1.16867	1.22223	1.27131	1.28103	1.30808	1.31453	1.32505	1.36669	1.4234	1.45149	1.54434	1.59562	1.61801	1.66305	1.73126	1.74586	1.77779	1.81761	1.83929	1.859	1.93791	2.05791	2.10728
		42	1.27364	1.32928	1.29216	1.25683	1.29545	1.38496	1.34761	1.37593	1.39793	1.39419	1.36735	1.39821	1.35878	1.34898	1.33279	1.31689	1.21897	1.06823	0.866166	0.7549	0.622188	0.600727	0.631644	0.679532	0.639545	0.626834	0.643043	0.688222	0.74777	0.803671	0.8584	0.900367	0.941913	0.966221	0.987232	1.02243	1.05311	1.07813	1.10072	1.10757	1.11147	1.13216	1.14652	1.1818	1.23493	1.27985	1.29074
		43	NaN	NaN	1.67682	1.67655	1.63512	1.61364	1.59134	1.56665	1.5814	1.49634	1.34302	1.1616	1.02946	0.853203	0.769228	0.749549	0.759257	0.716233	0.708543	0.715245	0.730358	0.756385	0.789046	0.825481	0.86422	0.905941	0.949969	1.00797	1.05788	1.09593	1.13217	1.18609	1.23564	1.2797	1.33459	1.38304	1.41051	1.44074	1.45461	1.49588	1.53771	1.58184	1.6273	1.63134	1.6649	1.65205	1.66507
		44	1.70864	1.74295	1.75766	1.69517	1.64245	1.639	1.65048	1.59525	1.59335	1.62214	1.44057	1.26209	1.14711	1.01026	0.822148	0.782944	0.739148	0.695072	0.682824	0.708853	0.762879	0.817913	0.880235	0.927768	0.970776	0.991705	1.02819	1.07033	1.12951	1.17873	1.21818	1.24564	1.27778	1.28544	1.30313	1.35407	1.40437	1.42715	1.49027	1.55054	1.6068	1.6557	1.6877	1.7007	1.69691	1.72284	1.7275
		45	NaN	NaN	NaN	NaN	NaN	NaN	NaN	NaN	NaN	NaN	NaN	NaN	NaN	NaN	NaN	NaN	NaN	0.801486	0.807014	0.784339	0.743205	0.694434	0.645524	0.6027	0.586137	0.590862	0.616619	0.638857	0.669081	0.687593	0.719789	0.75208	0.787727	0.828496	0.870825	0.894284	0.919312	0.928996	0.950759	0.990935	1.04168	1.12316	1.20215	1.30071	1.37398	1.43307	1.45984
		46	0.734501	0.674607	0.626327	0.599009	0.531423	0.513097	0.537217	0.577468	0.630191	0.678605	0.729053	0.766493	0.787056	0.797581	0.795734	0.81081	0.834215	0.877633	0.923129	0.986543	1.01973	1.07248	1.10998	1.13995	1.16267	1.18395	1.17867	1.20781	1.21316	1.22861	1.26826	1.29566	1.25793	1.26312	1.29618	1.29079	1.31005	1.33104	1.34592	1.3134	1.32623	1.34972	1.37089	1.39168	1.4128	1.40893	1.41636
		47	1.79858	1.77845	1.7666	1.74872	1.72367	1.73358	1.50211	1.31256	1.13275	0.97102	0.786692	0.79911	0.766813	0.727695	0.690659	0.655863	0.650077	0.67037	0.707361	0.765838	0.831086	0.902267	0.978747	1.04564	1.0631	1.06115	1.05379	1.03328	1.02428	1.0274	1.04595	1.07292	1.11286	1.14491	1.20222	1.25721	1.3211	1.37763	1.43215	1.47562	1.51426	1.54565	1.59446	1.66464	1.72329	1.77077	1.82569
		48	1.73894	1.72686	1.71442	1.67526	1.66031	1.66378	1.69959	1.7404	1.80334	1.65463	1.51199	1.35064	1.18295	0.966117	0.942762	0.912091	0.903819	0.925479	1.02148	1.11515	1.18571	1.27394	1.32948	1.36537	1.3284	1.30417	1.25179	1.24884	1.24811	1.32178	1.4511	1.55748	1.57402	1.61165	1.68532	1.70665	1.72583	1.76198	1.7707	1.73077	1.70031	1.69168	1.74555	1.78501	1.82226	1.88763	1.96713
		49	1.77217	1.73858	1.76103	1.73967	1.55543	1.34881	1.19651	0.980419	0.784489	0.72598	0.686085	0.61475	0.568745	0.566867	0.581708	0.623091	0.67951	0.757254	0.834627	0.912865	0.970101	1.02461	1.0659	1.11355	1.14666	1.20014	1.23758	1.26923	1.2913	1.34222	1.36586	1.42358	1.48695	1.54055	1.57653	1.61733	1.61432	1.61365	1.61022	1.63188	1.64111	1.65231	1.65047	1.67313	1.65347	1.64928	1.67343
		50	0.660707	0.648449	0.636591	0.639563	0.64974	0.684388	0.725615	0.77017	0.816282	0.860796	0.875179	0.883783	0.901936	0.916633	0.948148	0.980809	1.03898	1.09967	1.16331	1.23355	1.29848	1.33518	1.37163	1.40744	1.43015	1.45726	1.47031	1.47699	1.4963	1.49493	1.48238	1.49179	1.51258	1.51438	1.51503	1.53386	1.57346	1.59361	1.60666	1.59378	1.60516	1.59734	1.60362	1.65476	1.73151	1.77841	1.82519
		51	1.65254	1.64924	1.67943	1.68368	1.64494	1.67299	1.68677	1.67103	1.65433	1.69917	1.74234	1.57372	1.40746	1.23568	1.04911	0.825367	0.772605	0.696904	0.63961	0.580529	0.547833	0.553942	0.577244	0.608825	0.626268	0.649208	0.673108	0.716596	0.763772	0.814351	0.850231	0.893348	0.94348	0.970438	0.995197	1.03541	1.07916	1.10917	1.15459	1.19397	1.23905	1.27081	1.30133	1.33174	1.35382	1.37796	1.39139
		52	1.50541	1.54821	1.60228	1.65366	1.7025	1.71941	1.71093	1.68088	1.63455	1.61498	1.57897	1.58308	1.58154	1.59189	1.50629	1.36346	1.18228	1.00155	0.835724	0.740907	0.714491	0.677071	0.646565	0.580131	0.530535	0.500217	0.504295	0.529251	0.564134	0.611353	0.651046	0.682154	0.702353	0.722073	0.741947	0.770543	0.797091	0.820447	0.84963	0.862487	0.884186	0.915761	0.960242	1.0054	1.06202	1.11595	1.18985
		53	NaN	NaN	NaN	NaN	1.56338	1.23837	1.0278	0.871263	0.721025	0.67196	0.640497	0.59387	0.544153	0.527486	0.563506	0.614946	0.667198	0.718917	0.775169	0.81484	0.847609	0.883737	0.920044	0.954494	0.989086	1.02154	1.04667	1.09136	1.11271	1.12263	1.1483	1.1867	1.21265	1.23698	1.29105	1.31341	1.32923	1.33833	1.35592	1.34355	1.36445	1.3704	1.37354	1.38076	1.40579	1.4096	1.46178
		54	1.24748	1.12857	0.978389	0.793423	0.769818	0.731241	0.680174	0.64012	0.609614	0.587704	0.57837	0.579734	0.597892	0.617022	0.654365	0.700291	0.750717	0.787923	0.825161	0.849051	0.872498	0.895877	0.923028	0.956177	0.997442	1.06142	1.12342	1.19652	1.24596	1.3025	1.32343	1.34185	1.3427	1.37637	1.39793	1.42975	1.46488	1.50922	1.53686	1.56268	1.5872	1.61331	1.62867	1.6436	1.65492	1.63783	1.6358
		55	1.44257	1.42506	1.47784	1.52632	1.49817	1.53604	1.47438	1.26798	1.04195	0.936615	0.752794	0.65222	0.631547	0.642173	0.611129	0.572555	0.548914	0.571094	0.593525	0.616806	0.646073	0.701338	0.744244	0.811536	0.874474	0.936176	0.985706	1.02048	1.04003	1.0672	1.09826	1.15857	1.22014	1.28683	1.37056	1.44581	1.4774	1.55021	1.60032	1.6361	1.62259	1.64543	1.60578	1.58634	1.54581	1.55788	1.57817
		56	0.61469	0.627314	0.64606	0.667582	0.68614	0.687495	0.68993	0.693306	0.696767	0.704781	0.731908	0.762634	0.812422	0.863886	0.915903	0.95517	0.99346	1.0184	1.04027	1.07004	1.10821	1.13517	1.17026	1.21014	1.21191	1.20013	1.19462	1.17538	1.15233	1.15063	1.18062	1.20796	1.25729	1.30058	1.34312	1.3591	1.36915	1.36375	1.37128	1.37661	1.38991	1.40619	1.40159	1.39382	1.38586	1.34695	1.32238
		57	NaN	NaN	NaN	NaN	NaN	0.879957	0.871342	0.825485	0.790263	0.767661	0.773949	0.796755	0.841744	0.921903	0.97732	1.02679	1.07815	1.10878	1.1241	1.19351	1.23891	1.30297	1.372	1.42194	1.43426	1.47216	1.50366	1.51144	1.51991	1.51419	1.53003	1.52066	1.56371	1.60733	1.67792	1.6553	1.65331	1.63912	1.63428	1.66462	1.7688	1.83455	1.9151	1.98082	1.95218	1.91688	1.92987
		58	1.58978	1.6146	1.64732	1.67718	1.70066	1.68969	1.65798	1.63249	1.63049	1.45669	1.24094	1.08584	0.927706	0.724133	0.688846	0.706549	0.669773	0.634871	0.627548	0.639522	0.665279	0.703812	0.742817	0.799365	0.855004	0.908297	0.954419	0.996897	1.02711	1.08	1.14059	1.20503	1.29689	1.38701	1.45446	1.52719	1.58029	1.61293	1.61548	1.58858	1.53364	1.54556	1.54126	1.54616	1.57809	1.60622	1.60558
		59	1.49937	1.59567	1.67997	1.74832	1.80595	1.64889	1.4036	1.11532	0.91121	0.702534	0.6911	0.671567	0.705832	0.652339	0.615153	0.599009	0.597027	0.609893	0.635383	0.673106	0.706885	0.729152	0.743367	0.756546	0.780147	0.82581	0.879182	0.946012	1.0059	1.04189	1.05327	1.08186	1.10189	1.11262	1.1183	1.15144	1.18268	1.20756	1.23605	1.29294	1.32597	1.33561	1.37327	1.43133	1.46549	1.50635	1.58761
		60	1.70378	1.72477	1.73168	1.74465	1.80052	1.81587	1.81372	1.78847	1.59871	1.38873	1.20789	1.01716	0.82595	0.79361	0.749776	0.6951	0.647545	0.641144	0.669901	0.707683	0.760683	0.824199	0.883422	0.926209	0.978967	1.02665	1.08503	1.16011	1.22535	NaN	1.30021	1.38204	1.4713	1.54131	1.62505	1.68244	1.72129	1.72749	1.71895	1.69492	1.67446	1.63541	1.63446	1.6291	1.62155	1.65599	1.72116
		61	1.70378	1.72477	1.73168	1.74465	1.80052	1.81587	1.81372	1.78847	1.59871	1.38873	1.20741	1.01084	0.814732	0.770136	0.726558	0.671816	0.629551	0.609134	0.618673	0.62822	0.649902	0.685809	0.738005	0.783625	0.827027	0.876397	0.930284	0.968426	1.01082	1.0602	1.10679	1.14	1.17163	1.21376	1.26683	1.31236	1.3369	1.36274	1.39095	1.4074	1.42342	1.45787	1.49996	1.541	1.58182	1.61978	1.6494
		62	1.82669	1.87803	1.87703	1.85074	1.65057	1.43222	1.20099	0.987575	0.766482	0.724013	0.689797	0.660899	0.644053	0.665304	0.70374	0.735602	0.784741	0.828736	0.847048	0.869354	0.916755	0.94868	0.995677	1.03617	1.06675	1.11395	1.15936	1.18316	1.21378	1.28354	1.31114	1.33513	1.3267	1.37664	1.40499	1.453	1.50909	1.61007	1.63557	1.63891	1.58578	1.54257	1.52766	1.51914	NaN	NaN	1.54306
		63	1.97191	1.96501	1.97344	1.9882	1.93981	1.70989	1.47666	1.25137	0.987982	0.760926	0.71145	0.668797	0.605557	0.576757	0.566687	0.578289	0.616017	0.666856	0.710334	0.756362	0.803932	0.860201	0.924196	1.01205	1.09947	1.16521	1.18124	1.19874	1.21473	1.21488	1.23864	1.30798	1.34134	1.3841	1.43082	1.45897	1.50364	1.57677	1.60293	1.60637	1.6708	1.67471	1.66052	1.68687	1.74229	1.77224	1.81729
		64	1.58978	1.6146	1.64732	1.67718	1.70066	1.68969	1.65798	1.63249	1.63049	1.45669	1.24094	1.07088	0.913091	0.713994	0.678286	0.698887	0.674225	0.634486	0.628995	0.639439	0.642709	0.659637	0.679096	0.703495	0.733629	0.789007	0.83075	0.866392	0.886678	0.91773	0.939209	0.991298	1.03966	1.0939	1.10899	1.11477	1.11177	1.12055	1.1448	1.2051	1.27897	1.33432	1.40044	1.41483	1.44029	1.50437	1.58819
		65	1.62031	1.6485	1.73645	1.58309	1.38924	1.2134	1.02708	0.775866	0.75054	0.732476	0.687538	0.66195	0.679957	0.730189	0.789461	0.842156	0.904522	0.957346	0.990937	1.0188	1.07226	1.11514	1.15851	1.21082	1.27126	1.3261	1.37972	1.43688	1.47875	1.50936	1.52644	1.54872	1.5471	1.56107	1.56975	1.58547	1.60783	1.62513	1.62924	1.65496	1.70869	1.73391	1.79199	1.86102	1.89698	1.90096	1.94667
		66	NaN	NaN	NaN	NaN	NaN	0.837371	0.863333	0.782189	0.743251	0.690229	0.657918	0.667648	0.712612	0.766835	0.828904	0.893912	0.948034	0.99957	1.0485	1.08944	1.12949	1.15591	1.17161	1.18455	1.21675	1.25612	1.27308	1.26304	1.28231	1.25597	1.22218	1.22206	1.27448	1.28605	1.31567	1.32879	1.3481	1.3509	1.35882	1.37679	1.41638	1.44113	1.45405	1.4818	1.51373	1.53365	1.54556
		67	NaN	NaN	NaN	NaN	NaN	NaN	NaN	NaN	NaN	NaN	NaN	NaN	NaN	0.740086	0.805671	0.74697	0.713875	0.67289	0.647927	0.658996	0.691312	0.741227	0.78306	0.802979	0.83076	0.871979	0.914608	0.946573	0.989959	1.02203	1.04016	1.03343	1.06478	1.05756	1.06746	1.06669	1.10604	1.12392	1.18091	1.23109	1.31808	1.3469	1.35258	1.41591	1.41784	1.3729	1.3586
		68	NaN	NaN	NaN	NaN	NaN	NaN	NaN	NaN	NaN	NaN	NaN	NaN	NaN	NaN	NaN	NaN	NaN	0.801486	0.797635	0.804335	0.794486	0.77543	0.740488	0.697899	0.669284	0.643625	0.644897	0.6693	0.701412	0.740914	0.789375	0.831707	0.881092	0.914623	0.958982	1.00459	1.07189	1.11182	1.1695	1.19462	1.21257	1.1989	1.20026	1.20434	1.23178	1.26629	1.31168
		69	1.78393	1.76857	1.7107	1.72502	1.71069	1.68533	1.63498	1.60163	1.58834	1.57563	1.60822	1.67367	1.7806	1.61598	1.45935	1.29825	1.08739	0.830046	0.808065	0.771798	0.713488	0.681509	0.672078	0.689483	0.71827	0.775182	0.828111	0.879697	0.931546	0.99635	1.04377	1.08927	1.15049	1.19341	1.23351	1.27398	1.31385	1.32016	1.33163	1.31895	1.30468	1.30876	1.33847	1.36452	1.41498	1.45529	1.45726
		70	1.50541	1.54821	1.60228	1.65366	1.7025	1.71941	1.71093	1.68088	1.63455	1.61498	1.57897	1.58308	1.58154	1.59189	1.50629	1.36346	1.18228	1.00155	0.850452	0.773219	0.745808	0.71153	0.679138	0.59967	0.532288	0.498427	0.48671	0.485798	0.484189	0.487159	0.497788	0.512186	0.53385	0.569419	0.609875	0.653876	0.703551	0.757005	0.801845	0.83022	0.846178	0.85803	0.873488	0.898511	0.945369	1.00156	1.07141
		71	0.983523	0.803673	0.761892	0.712526	0.658067	0.612784	0.606863	0.615562	0.633746	0.656355	0.688062	0.727113	0.77256	0.8097	0.849604	0.881517	0.907669	0.927968	0.96007	0.995659	1.03976	1.08261	1.13646	1.16908	1.16811	1.16345	1.20377	1.24489	1.30446	1.38583	1.45578	1.48449	1.47851	1.46432	1.45814	1.4544	1.49446	1.54298	1.58481	1.62224	1.65416	1.63726	1.59918	1.58097	1.58284	1.57015	1.6018
		72	NaN	NaN	NaN	NaN	1.56338	1.23837	0.980273	0.807197	0.649304	0.598154	0.5601	0.550822	0.510131	0.490739	0.507565	0.541056	0.587714	0.653683	0.720669	0.787804	0.826618	0.85945	0.877069	0.887821	0.897595	0.941063	0.988154	1.03876	1.08988	1.11949	1.15856	1.20605	1.2386	1.29129	1.34855	1.38631	1.40471	1.40881	1.40282	1.38813	1.37247	1.35654	1.366	1.33901	1.33775	1.31722	1.3137
		73	1.65254	1.64924	1.67943	1.68368	1.64494	1.67299	1.68677	1.67103	1.65433	1.69917	1.74234	1.57372	1.40746	1.24939	1.06301	0.82092	0.75358	0.675294	0.604509	0.53679	0.511815	0.531486	0.551717	0.577348	0.590427	0.61303	0.623267	0.657084	0.646492	0.630681	0.6118	0.600162	0.574617	0.587374	0.636142	0.67905	0.711762	0.743692	0.778659	0.80259	0.843943	0.894947	0.948841	0.990577	1.02662	1.04051	1.04628
		74	1.55879	1.54117	1.5288	1.54378	1.55377	1.51982	1.50155	1.55879	1.59368	1.61517	1.45127	1.3224	1.14224	0.958318	0.779847	0.797374	0.76333	0.71909	0.68697	0.669967	0.669657	0.68915	0.719361	0.765366	0.810802	0.858534	0.90235	0.941752	0.985336	1.01377	1.03627	1.05568	1.0989	1.15308	1.20393	1.25392	1.3078	1.32269	1.31933	1.33451	1.35754	1.35487	1.37279	1.38193	1.41155	1.42061	1.47342
		75	NaN	NaN	NaN	NaN	NaN	NaN	NaN	NaN	NaN	NaN	NaN	NaN	NaN	NaN	NaN	NaN	NaN	NaN	0.762391	0.722371	0.648406	0.606812	0.565901	0.567354	0.605257	0.6552	0.712975	0.805893	0.881284	0.93254	0.98298	1.0306	1.05252	1.08542	1.12571	1.16903	1.20771	1.27027	1.33656	1.40351	1.46899	1.53768	1.5389	1.53787	1.53413	1.57009	1.59538
		76	1.65404	1.67195	1.69594	1.72274	1.74471	1.72344	1.70828	1.71023	1.72723	1.54449	1.33135	1.13553	0.946319	0.71675	0.674202	0.680036	0.659386	0.616561	0.607421	0.615353	0.623873	0.639418	0.666268	0.694622	0.728627	0.787039	0.829321	0.86591	0.88643	0.915435	0.940512	0.997951	1.04985	1.10533	1.12812	1.13409	1.12898	1.13865	1.16643	1.23598	1.30688	1.37065	1.43154	1.45659	1.48738	1.57659	1.67227
		77	1.793	1.76561	1.74484	1.73555	1.55171	1.35667	1.14837	0.948876	0.732774	0.71854	0.691956	0.669108	0.650706	0.635936	0.617029	0.630818	0.661849	0.708383	0.755167	0.796883	0.84079	0.886585	0.937047	0.994354	1.05018	1.11332	1.16409	1.21672	1.27301	1.32688	1.35041	1.39659	1.42014	1.43398	1.45258	1.48655	1.50632	1.54674	1.60247	1.64644	1.67778	1.70911	1.72817	1.73533	1.75553	1.76916	1.78289
		78	1.63368	1.65283	1.64227	1.63195	1.63661	1.61047	1.62301	1.64255	1.71613	1.76877	1.61262	1.40958	1.18794	0.935494	0.716274	0.691607	0.678982	0.693962	0.671541	0.660676	0.681015	0.714054	0.75138	0.808607	0.874829	0.924119	0.961934	1.01728	1.073	1.12159	1.1926	1.25931	1.31589	1.36549	1.40856	1.46897	1.54908	1.6002	1.61915	1.63319	1.63664	1.63616	1.64652	1.68073	1.7355	1.76469	1.74291
		79	1.05865	0.843219	0.798774	0.759723	0.701286	0.665539	0.674162	0.702019	0.740178	0.78405	0.827876	0.857755	0.896296	0.930678	0.963692	1.00392	1.05034	1.09046	1.18519	1.28552	1.32606	1.38088	1.42129	1.41633	1.39446	1.4351	1.47949	1.51203	1.54916	1.58476	1.60304	1.64329	1.72492	1.71369	1.70246	1.71856	1.72549	1.72026	1.79476	1.84045	1.84431	1.7962	1.75955	1.74119	1.73645	1.76262	1.82666
		80	1.79928	1.81627	1.78203	1.65233	1.45715	1.19965	0.971122	0.779812	0.650119	0.647349	0.671491	0.682466	0.678847	0.676689	0.688554	0.715606	0.752387	0.792771	0.836857	0.870311	0.90698	0.969024	1.02463	1.08149	1.17144	1.20676	1.24934	1.29785	1.34999	1.36258	1.43425	1.4843	1.52228	1.5457	1.58614	1.61602	1.64054	1.65321	1.66547	1.64914	1.64642	1.66404	1.69585	1.78064	1.83475	1.86178	1.83684
		81	NaN	NaN	NaN	NaN	NaN	NaN	NaN	NaN	NaN	0.843042	0.788216	0.742224	0.718926	0.747558	0.777881	0.826578	0.88687	0.946834	0.978783	1.0064	1.04622	1.06166	1.0855	1.09148	1.15032	1.20411	1.28225	1.37218	1.47704	1.53793	1.59891	1.64463	1.66209	1.66725	1.65926	1.63695	1.63999	1.70236	1.76686	1.81962	1.8996	1.92186	1.89353	1.85081	1.8403	1.77476	1.72765
		82	0.520656	0.542763	0.565467	0.588469	0.608969	0.612134	0.630549	0.655507	0.681396	0.715187	0.77682	0.830189	0.876465	0.919636	0.9631	0.969467	0.974353	0.991647	1.01135	1.02401	1.06673	1.11445	1.14779	1.16931	1.18778	1.18518	1.21147	1.2298	1.2567	1.29411	1.36734	1.3835	1.4358	1.49625	1.533	1.54475	1.56905	1.52965	1.50095	1.5109	1.51653	1.53296	1.56142	1.58835	1.60925	1.65411	1.62113
		83	0.718216	0.673789	0.63323	0.589496	0.557031	0.536335	0.544893	0.581076	0.605801	0.649834	0.705519	0.758783	0.812095	0.870123	0.920288	0.985385	0.995725	0.984044	0.981231	0.958972	0.93196	1.0055	1.06731	1.11255	1.1655	1.21198	1.19674	1.19614	1.23541	1.2692	1.31486	1.34823	1.37589	1.37784	1.35887	1.29603	1.27364	1.25829	1.2321	1.26052	1.38209	1.46403	1.5302	1.58867	1.64067	1.6279	1.61494
		84	0.644754	0.61017	0.5404	0.506685	0.50275	0.509915	0.511722	0.552528	0.600219	0.642021	0.685849	0.747679	0.783525	0.820971	0.833131	0.847665	0.850469	0.865183	0.860611	0.898372	0.938479	0.969986	0.996147	1.0284	1.0353	1.05316	1.11219	1.1782	1.23008	1.30427	1.38595	1.43671	1.46227	1.53522	1.60213	1.65389	1.67466	1.66415	1.61365	1.58927	1.56997	1.57885	1.60761	1.65047	1.64158	1.62432	1.61627
		85	NaN	NaN	NaN	NaN	1.65809	1.57729	1.46014	1.29547	1.14037	1.03634	0.932677	0.891076	0.875557	0.857916	0.809936	0.744411	0.714329	0.711639	0.711631	0.722167	0.759511	0.79755	0.851143	0.932326	1.01203	1.06914	1.14717	1.18756	1.21177	1.20147	1.20826	1.1951	1.20603	1.23599	1.29037	1.33565	1.38553	1.44247	1.48366	1.53412	1.58335	1.6095	1.60574	1.55436	1.55494	1.55701	1.59514
		86	1.16592	0.990736	0.726539	0.664725	0.60641	0.523349	0.463999	0.447081	0.448828	0.46733	0.482571	0.497085	0.518959	0.555278	0.600301	0.653118	0.698032	0.749713	0.794567	0.829308	0.856017	0.90256	0.942883	0.969411	1.00527	1.04649	1.09383	1.13754	1.19336	1.24242	1.27664	1.31738	1.33466	1.35408	1.38539	1.47396	1.52369	1.58545	1.63024	1.72833	1.78345	1.83566	1.91504	2.00153	2.07265	2.0649	2.09285
		87	NaN	1.4983	1.35124	1.38395	1.24472	1.10512	0.97875	0.842757	0.667173	0.612795	0.609291	0.611906	0.604861	0.624208	0.667022	0.702591	0.745177	0.799868	0.869258	0.934392	0.989889	1.03675	1.08673	1.12195	1.15302	1.20459	1.26974	1.31514	1.35832	1.40133	1.43623	1.4615	1.49522	1.53444	1.55443	1.56236	1.55585	1.57626	1.58582	1.60805	1.67486	1.72958	1.75335	1.77376	1.78699	1.75578	1.73469
		88	1.50361	1.34495	1.15924	0.996641	0.80625	0.772826	0.713419	0.674673	0.628394	0.603021	0.602127	0.623536	0.650447	0.669447	0.692072	0.711618	0.727168	0.753015	0.794789	0.837202	0.89226	0.944184	0.962972	0.970937	0.979646	1.00624	1.04743	1.15196	1.26324	1.37698	1.45233	1.50948	1.50985	1.49235	1.47715	1.48387	1.49011	1.52057	1.57413	1.62202	1.6505	1.66244	1.6596	1.6649	1.66563	1.66213	1.68067
		89	1.54594	1.54494	1.57867	1.63193	1.48611	1.3462	1.21769	1.03876	0.807459	0.764785	0.715684	0.651922	0.601327	0.578512	0.582713	0.610237	0.642998	0.671602	0.70901	0.755636	0.799255	0.849744	0.879059	0.901685	0.955987	0.994468	1.02964	1.07335	1.11671	1.12826	1.17982	1.24616	1.28276	1.3447	1.40973	1.44656	1.45386	1.51411	1.54176	1.53474	1.54023	1.55778	1.58828	1.62447	1.70316	1.75007	1.8224
		90	1.54594	1.54494	1.57867	1.63193	1.48611	1.3462	1.20698	1.02329	0.789839	0.758398	0.71498	0.658198	0.616765	0.594178	0.591367	0.620206	0.659655	0.679893	0.716778	0.746191	0.774118	0.812837	0.874358	0.936169	1.00961	1.07478	1.13019	1.18724	1.23283	1.28086	1.32327	1.3678	1.39104	1.42948	1.47081	1.5176	1.53806	1.55058	1.54101	1.51947	1.48024	1.45682	1.44413	1.45288	1.46283	1.48762	1.52059
		91	1.2145	1.26021	1.32195	1.33791	1.34106	1.3533	1.35487	1.33195	1.34852	1.35066	1.34345	1.22521	1.09985	0.946012	0.86417	0.773932	0.779758	0.787775	0.811705	0.772334	0.735071	0.711524	0.700303	0.707787	0.72881	0.764117	0.816441	0.877357	0.922444	0.968897	1.02017	1.07629	1.12058	1.1734	1.22184	1.25901	1.2876	1.3257	1.35036	1.36251	1.37988	1.40871	1.42524	1.45391	1.46904	1.4646	1.44271
		92	NaN	NaN	NaN	NaN	NaN	NaN	NaN	NaN	NaN	NaN	NaN	NaN	NaN	NaN	NaN	NaN	0.77277	0.7574	0.719434	0.714985	0.683864	0.635741	0.613319	0.571148	0.523947	0.515186	0.527304	0.555396	0.597581	0.657156	0.720068	0.79155	0.846544	0.907592	0.9645	1.02985	1.07804	1.13648	1.17965	1.21108	1.24018	1.28921	1.34736	1.40327	1.46911	1.53814	1.581
		93	NaN	NaN	NaN	NaN	NaN	0.826893	0.852248	0.780343	0.740741	0.695092	0.659413	0.670022	0.70791	0.76425	0.826535	0.895193	0.951233	1.00038	1.04936	1.09267	1.12455	1.14728	1.16811	1.18154	1.20838	1.25401	1.27066	1.26682	1.28027	1.27032	1.22991	1.23512	1.29225	1.30885	1.32979	1.35777	1.38617	1.39177	1.39902	1.42605	1.47156	1.48695	1.49472	1.54036	1.5628	1.58473	1.60805
		94	1.68055	1.67461	1.69778	1.70884	1.77458	1.83376	1.9037	1.92434	1.94205	1.69596	1.45071	1.22573	1.05401	0.87143	0.914327	0.945569	0.973624	0.968592	0.950642	0.933703	0.920361	0.909554	0.916854	0.939012	0.970117	1.01238	1.04557	1.07837	1.11948	1.15282	1.20681	1.26509	1.30977	1.33375	1.37081	1.3989	1.43326	1.49547	1.56602	1.60834	1.65383	1.69781	1.72725	1.75789	1.80138	1.82148	1.86241
		95	1.0434	0.833146	0.794584	0.756969	0.720576	0.722627	0.721235	0.752754	0.812388	0.919897	0.964143	1.0342	1.10773	1.16111	1.17381	1.21083	1.30076	1.36649	1.40908	1.43546	1.45025	1.42948	1.4038	1.42184	1.50456	1.47105	1.49139	1.53694	1.58135	1.58649	1.67554	1.68218	1.69354	1.71941	1.70908	1.71132	1.73086	1.73616	1.71725	1.74304	1.76741	1.81713	1.86784	1.90902	1.94382	1.96514	1.96835
		96	NaN	NaN	NaN	NaN	NaN	NaN	1.42154	1.59484	1.6052	1.63789	1.61563	1.57214	1.55761	1.55684	1.56586	1.42472	1.29298	1.16384	0.994497	0.815995	0.775788	0.729059	0.676676	0.635481	0.617675	0.621471	0.638723	0.660082	0.671611	0.695909	0.740783	0.777321	0.848313	0.946998	1.01433	1.07489	1.12003	1.16321	1.19736	1.20113	1.22374	1.25556	1.2654	1.24898	1.26725	1.26543	1.28286
		97	0.834213	0.800218	0.768995	0.734626	0.686231	0.643954	0.61792	0.615673	0.625261	0.665316	0.727689	0.805199	0.884388	0.978611	1.06055	1.13201	1.18099	1.24216	1.27735	1.3094	1.35339	1.39863	1.41169	1.45501	1.49622	1.53287	1.57677	1.63834	1.68156	1.71941	1.75298	1.78357	1.80617	1.80103	1.824	1.84651	1.8534	1.8653	1.86104	1.83346	1.84583	1.85321	1.83902	1.88695	1.95627	1.97119	2.011
		98	0.676312	0.714363	0.756016	0.778741	0.803732	0.835726	0.863654	0.905467	0.972965	1.04124	1.05161	1.07525	1.06203	1.05006	1.02488	1.07857	1.13548	1.22621	1.28679	1.337	1.34921	1.34527	1.27544	1.21396	1.18284	1.16944	1.14799	1.17688	1.21603	1.24696	1.24712	1.2466	1.23981	1.23121	1.22197	1.23583	1.23637	1.21763	1.24456	1.27657	1.27606	1.24514	1.29299	1.31664	1.32925	1.38531	1.5097
		99	NaN	NaN	NaN	NaN	1.78755	1.83696	1.83483	1.83144	1.78835	1.73813	1.6874	1.61069	1.41956	1.26295	1.12919	0.959642	0.82771	0.806512	0.756829	0.671072	0.617336	0.564417	0.521417	0.502241	0.512105	0.531126	0.555697	0.590836	0.645486	0.693125	0.752379	0.810861	0.863012	0.913452	0.964131	0.991526	1.01113	1.03396	1.04868	1.0478	1.08336	1.14235	1.18801	1.20822	1.2676	1.2977	1.32474
		100	NaN	NaN	NaN	NaN	NaN	NaN	NaN	NaN	NaN	NaN	0.859139	0.852398	0.882192	0.920818	0.934003	0.918626	0.895371	0.848649	0.786683	0.747568	0.733344	0.729745	0.735268	0.746007	0.765388	0.79279	0.812911	0.833018	0.849805	0.869478	0.883948	0.903394	0.925516	0.962817	1.00068	1.05087	1.1041	1.16081	1.2086	1.25808	1.3009	1.33811	1.35257	1.37783	1.39204	1.41992	1.45077
		101	1.67854	1.67555	1.68585	1.62826	1.61375	1.59012	1.58904	1.62168	1.48342	1.3201	1.16239	0.988397	0.741848	0.704861	0.684555	0.635397	0.586236	0.572747	0.579774	0.609006	0.649639	0.699564	0.756679	0.827176	0.892297	0.940996	0.993592	1.05382	1.11212	1.16893	1.24223	1.30454	1.36562	1.40592	1.42488	1.45095	1.47286	1.47932	1.49189	1.53424	1.5635	1.5937	1.61183	1.63876	1.64186	1.65245	1.66695
		102	0.971503	0.789384	0.763727	0.714034	0.663626	0.626481	0.619384	0.62749	0.646873	0.66681	0.693637	0.727886	0.768979	0.80425	0.844039	0.874642	0.900144	0.920911	0.950519	0.98442	1.02691	1.06699	1.11742	1.14752	1.14615	1.13928	1.18151	1.22539	1.27959	1.36276	1.43086	1.45854	1.44654	1.43528	1.42486	1.42545	1.46827	1.53366	1.58851	1.63537	1.67269	1.66009	1.6119	1.5923	1.58397	1.56889	1.59082
		103	NaN	NaN	NaN	NaN	NaN	NaN	1.59844	1.53534	1.62726	1.72097	1.83349	1.70878	1.54583	1.33722	1.08084	0.792371	0.761364	0.729689	0.669705	0.63415	0.618927	0.631984	0.656132	0.682496	0.720999	0.770651	0.823866	0.888945	0.954228	0.994882	1.02397	1.04108	1.05429	1.06822	1.08792	1.11562	1.18156	1.24455	1.30533	1.364	1.40562	1.4143	1.40619	1.39015	1.39189	1.4041	1.4079
		104	NaN	NaN	NaN	NaN	1.34678	1.38895	1.37289	1.41269	1.4328	1.42198	1.42893	1.48798	1.47963	1.47752	1.49518	1.52991	1.37345	1.25283	1.14853	1.05576	0.914511	0.905677	0.863975	0.79696	0.722553	0.672474	0.656214	0.667717	0.70307	0.755838	0.815144	0.86835	0.912241	0.951455	0.974213	0.992462	1.01614	1.04745	1.08356	1.14168	1.1974	1.25483	1.30092	1.3481	1.37604	1.41796	1.45767
		105	1.53688	1.59675	1.64643	1.71484	1.75146	1.77552	1.76186	1.73717	1.67875	1.67317	1.63712	1.64095	1.63039	1.63976	1.54219	1.39892	1.22152	1.05951	0.882687	0.786039	0.748635	0.690814	0.634839	0.566641	0.514369	0.487683	0.492361	0.520214	0.557025	0.605422	0.646554	0.683456	0.705138	0.72742	0.744585	0.766708	0.788563	0.814009	0.841025	0.855112	0.881554	0.915026	0.964401	1.01662	1.08784	1.14993	1.22688
		106	1.48243	1.48272	1.4745	1.49926	1.48647	1.49471	1.53138	1.55477	1.5456	1.56776	1.61893	1.42218	1.23349	1.08313	0.929552	0.715531	0.716239	0.72476	0.73298	0.736934	0.778594	0.861419	0.940553	1.01873	1.0729	1.11053	1.13625	1.13642	1.09653	1.07713	1.08131	1.14108	1.23386	1.34518	1.4335	1.50212	1.49947	1.48048	1.45342	1.43997	1.44022	1.42568	1.49876	1.57805	1.65269	1.73406	1.81959
		107	1.52843	1.50461	1.46314	1.44664	1.47655	1.53065	1.60948	1.47567	1.25037	1.08003	0.900427	0.669951	0.644393	0.698837	0.655105	0.621802	0.60685	0.636336	0.674281	0.726717	0.799818	0.878467	0.918583	0.961101	0.985217	0.991936	1.02124	1.06805	1.12672	1.18764	1.23552	1.28172	1.3445	1.37964	1.42346	1.45987	1.49744	1.44924	1.42898	1.42892	1.4532	1.46199	1.53385	1.6017	1.64532	1.71002	1.74767
		108	0.716331	0.669706	0.634183	0.606097	0.538286	0.518317	0.541347	0.582523	0.635091	0.685019	0.73287	0.772457	0.79609	0.808253	0.806544	0.81932	0.839798	0.881978	0.924512	0.985824	1.02416	1.07567	1.10756	1.13793	1.16387	1.18245	1.1763	1.20977	1.21378	1.22398	1.26558	1.2925	1.24592	1.25124	1.27366	1.27221	1.29645	1.32856	1.34907	1.33358	1.34373	1.36432	1.37837	1.40958	1.43806	1.43322	1.45114
		109	NaN	NaN	NaN	NaN	NaN	NaN	NaN	NaN	NaN	NaN	NaN	NaN	1.18	1.23915	1.23473	1.24513	1.18066	1.04109	0.924525	0.831799	0.734655	0.679782	0.659826	0.618267	0.600519	0.577895	0.588674	0.607798	0.652365	0.694935	0.729541	0.76913	0.824714	0.883101	0.937624	0.982959	1.04528	1.08543	1.10868	1.15142	1.22644	1.26105	1.26942	1.2896	1.25934	1.22821	1.22801
		110	1.2145	1.26021	1.32195	1.33791	1.34106	1.3533	1.35487	1.33195	1.34852	1.35066	1.34345	1.22521	1.09985	0.947741	0.854471	0.756497	0.748897	0.745744	0.759514	0.723926	0.694318	0.697304	0.725572	0.765189	0.819628	0.875125	0.938917	0.990302	1.04124	1.09295	1.14441	1.1761	1.20817	1.23577	1.26212	1.28556	1.32209	1.35758	1.37461	1.3855	1.3931	1.39865	1.38046	1.37961	1.36326	1.35846	1.36184
		111	1.36339	1.37105	1.39168	1.42671	1.44936	1.46634	1.47082	1.4646	1.47356	1.47678	1.49151	1.50761	1.47466	1.30915	1.15556	1.00892	0.884433	0.787697	0.793206	0.787296	0.770019	0.762732	0.784529	0.825457	0.871363	0.907666	0.935657	0.972432	1.02037	1.08526	1.14844	1.20956	1.27943	1.33832	1.3684	1.40196	1.42225	1.40673	1.41063	1.43268	1.42321	1.41034	1.42271	1.40236	1.37554	1.37891	1.41291
		112	1.53688	1.59675	1.64643	1.71484	1.75146	1.77552	1.76186	1.73717	1.67875	1.67317	1.63712	1.64095	1.63039	1.63976	1.54219	1.39892	1.22152	1.05951	0.899448	0.820529	0.782906	0.728088	0.677169	0.594123	0.52589	0.489148	0.478707	0.47518	0.4747	0.477432	0.494249	0.510746	0.530728	0.564694	0.604485	0.646934	0.698028	0.753701	0.801012	0.831474	0.854381	0.868047	0.886686	0.909315	0.955985	1.00932	1.07714
		113	0.740073	0.742114	0.719026	0.680935	0.644054	0.634526	0.639504	0.642581	0.664794	0.68245	0.712643	0.74279	0.764708	0.79113	0.840565	0.881239	0.928913	0.992124	1.03378	1.07918	1.11404	1.1573	1.17208	1.22193	1.24354	1.25498	1.25292	1.2711	1.27864	1.30924	1.35614	1.40779	1.44384	1.46337	1.46769	1.44587	1.43828	1.46317	1.46938	1.51522	1.59552	1.64671	1.69695	1.77309	1.80118	1.80374	1.80414
		114	0.767811	0.741905	0.700463	0.685271	0.623698	0.551344	0.525844	0.532071	0.568526	0.624467	0.681748	0.733127	0.792157	0.853447	0.909017	0.983093	1.06706	1.13931	1.20236	1.25325	1.29553	1.33353	1.35085	1.39361	1.41433	1.43086	1.43587	1.48019	1.50048	1.53266	1.56209	1.59405	1.60939	1.59951	1.61962	1.63389	1.66795	1.70946	1.76022	1.78715	1.81137	1.84336	1.86716	1.9022	1.94421	1.98149	1.99727
		115	1.55831	1.58115	1.56629	1.55802	1.56193	1.54432	1.55685	1.60407	1.67975	1.73375	1.57606	1.37595	1.157	0.908183	0.694881	0.679629	0.672538	0.685724	0.667055	0.655383	0.667184	0.699728	0.733111	0.794486	0.854665	0.904273	0.939414	0.996959	1.05493	1.10978	1.17609	1.25966	1.31651	1.34741	1.39917	1.45277	1.51112	1.5533	1.5811	1.57451	1.57735	1.58188	1.59226	1.62835	1.68563	1.73462	1.71721
		116	NaN	NaN	NaN	NaN	NaN	NaN	NaN	NaN	NaN	NaN	0.75288	0.7969	0.768593	0.747677	0.712299	0.685497	0.651154	0.645953	0.643172	0.652213	0.677479	0.708426	0.741296	0.769443	0.80666	0.827438	0.86192	0.903785	0.970691	1.02315	1.07805	1.12207	1.15729	1.18913	1.21204	1.24337	1.28813	1.31574	1.35051	1.36848	1.41476	1.46771	1.53951	1.61562	1.71708	1.7505	1.75344
		117	1.46924	1.45957	1.31895	1.09817	0.925601	0.76794	0.609173	0.615045	0.604458	0.596774	0.563057	0.551484	0.562581	0.593582	0.630105	0.668624	0.700595	0.716313	0.757697	0.786658	0.832345	0.885347	0.963744	1.01362	1.08482	1.15902	1.18946	1.22898	1.27084	1.3001	1.30349	1.35494	1.41233	1.43004	1.44744	1.47653	1.53407	1.53905	1.56153	1.5827	1.6302	1.6233	1.644	1.67022	1.68472	1.65745	1.63169
		118	1.55215	1.58039	1.56442	1.54909	1.57777	1.59431	1.60937	1.67997	1.51885	1.31296	1.09987	0.908716	0.699269	0.685986	0.680398	0.686679	0.646533	0.602946	0.588378	0.594906	0.608656	0.63875	0.663205	0.689139	0.72271	0.77202	0.824064	0.889005	0.956407	1.01722	1.04725	1.0753	1.08892	1.11133	1.12036	1.17513	1.20534	1.25552	1.28634	1.33092	1.3534	1.41681	1.47665	1.54239	1.59943	1.6304	1.61955
		119	NaN	NaN	NaN	NaN	1.34678	1.38895	1.37289	1.41269	1.4328	1.42198	1.42893	1.48798	1.47963	1.47752	1.49518	1.52991	1.37345	1.25283	1.14512	1.0327	0.863543	0.83313	0.765101	0.683361	0.618584	0.585521	0.58282	0.609053	0.64907	0.696266	0.739661	0.78079	0.82601	0.868217	0.920297	0.986461	1.04795	1.08074	1.08435	1.07138	1.04532	1.00921	1.01208	1.05779	1.08456	1.10196	1.12533
		120	1.494	1.35239	1.18406	1.02119	0.870366	0.650799	0.60819	0.583169	0.547206	0.53503	0.564476	0.623093	0.692342	0.778295	0.863939	0.903998	0.908629	0.934655	0.931549	0.927765	0.942784	0.981928	1.00363	1.04706	1.10429	1.17099	1.22142	1.25843	1.27006	1.26042	1.25854	1.28517	1.33121	1.35733	1.37459	1.34703	1.31685	1.21375	1.15973	1.12499	1.12643	1.18429	1.31984	1.42526	1.52679	1.62056	1.61977
		121	NaN	NaN	NaN	NaN	NaN	NaN	NaN	NaN	NaN	0.843042	0.804635	0.779247	0.758502	0.776562	0.762682	0.782859	0.802325	0.83468	0.867331	0.952854	0.985262	0.999283	1.02481	1.09685	1.09843	1.14536	1.22216	1.27788	1.25662	1.26279	1.26019	1.26295	1.27147	1.28994	1.30307	1.32804	1.33207	1.31432	1.3169	1.37428	1.36686	1.4152	1.51743	1.65719	1.71722	1.79612	1.79799
		122	1.78393	1.76857	1.7107	1.72502	1.71069	1.68533	1.63498	1.60163	1.58834	1.57563	1.60822	1.67367	1.7806	1.61598	1.45935	1.29803	1.07035	0.80658	0.778697	0.746394	0.70814	0.701052	0.706167	0.725965	0.763621	0.802978	0.857553	0.917576	0.985386	1.04745	1.10003	1.13873	1.17233	1.20719	1.24886	1.28717	1.34142	1.3722	1.40179	1.41847	1.44669	1.46039	1.48269	1.50418	1.52592	1.51597	1.50922
		123	1.97191	1.96501	1.97344	1.9882	1.93981	1.70989	1.47666	1.25649	1.01588	0.774923	0.730548	0.698909	0.632883	0.589531	0.604761	0.638361	0.674644	0.725894	0.750806	0.774636	0.766066	0.791154	0.786668	0.850314	0.911413	0.988762	1.04578	1.13412	1.16643	1.21332	1.26327	1.29931	1.32804	1.35985	1.39596	1.4117	1.42916	1.46865	1.50235	1.48835	1.51204	1.52088	1.52801	1.54848	1.59548	1.62767	1.67386
		124	1.49962	1.49106	1.45491	1.40887	1.26658	1.10786	0.96364	0.863207	0.752027	0.739382	0.738025	0.733943	0.722709	0.723667	0.735096	0.757075	0.810762	0.845546	0.892618	0.94347	1.01668	1.05096	1.13545	1.20494	1.28963	1.32379	1.34706	1.32737	1.29935	1.24201	1.21926	1.2408	1.26768	1.28814	1.31889	1.35283	1.40529	1.44774	1.45946	1.51373	1.54285	1.51381	1.45973	1.49229	1.46984	1.46605	1.46422
		125	NaN	NaN	NaN	NaN	NaN	NaN	NaN	NaN	NaN	NaN	0.859139	0.852398	0.840145	0.841729	0.834269	0.808049	0.766692	0.731839	0.680833	0.647177	0.634646	0.64987	0.676482	0.689883	0.716249	0.738831	0.753816	0.768614	0.796342	0.826645	0.85953	0.879721	0.906428	0.916599	0.910057	0.905223	0.899044	0.886811	0.904106	0.921927	0.954135	0.997438	1.08092	1.14911	1.22236	1.26182	1.30719
		126	NaN	NaN	NaN	NaN	NaN	NaN	NaN	NaN	NaN	NaN	NaN	NaN	NaN	NaN	NaN	1.80325	1.09238	0.911338	0.724512	0.74272	0.726189	0.713391	0.696838	0.657101	0.650158	0.665236	0.71492	0.786803	0.835572	0.883543	0.957636	1.03891	1.0996	1.16373	1.2409	1.29543	1.35144	1.41185	1.47746	1.53945	1.59957	1.65614	1.69808	1.71636	1.72701	1.73022	1.72921
		127	1.55673	1.5512	1.55185	1.58916	1.57559	1.58404	1.5901	1.61244	1.53548	1.39272	1.23609	1.07706	0.908912	0.788666	0.733553	0.675448	0.609935	0.550653	0.531413	0.535388	0.561064	0.572883	0.604793	0.638557	0.677293	0.695028	0.741888	0.756952	0.762198	0.777621	0.817019	0.850415	0.887237	0.96831	1.03093	1.08392	1.13676	1.21319	1.22836	1.27063	1.32606	1.36119	1.35408	1.38485	1.40534	1.409	1.45488
		128	NaN	NaN	NaN	NaN	NaN	NaN	NaN	NaN	NaN	NaN	NaN	NaN	NaN	NaN	NaN	NaN	NaN	NaN	0.610504	0.506696	0.549722	0.523633	0.520966	0.550023	0.526793	0.529485	0.552364	0.578122	0.607852	0.654505	0.705664	0.743805	0.776646	0.828377	0.885702	0.938157	1.00367	1.08427	1.13105	1.13609	1.14263	1.12568	1.09843	1.14064	1.2023	1.25994	1.34935
		129	1.51331	1.31258	1.05016	0.811406	0.618473	0.593277	0.577561	0.614077	0.592848	0.528142	0.50689	0.50375	0.496172	0.512392	0.522341	0.526131	0.54655	0.577553	0.60525	0.652201	0.70729	0.756999	0.801281	0.857318	0.887991	0.907691	0.939894	1.00457	1.03312	1.05994	1.12229	1.16995	1.17901	1.2051	1.28615	1.3446	1.41599	1.49917	1.58987	1.62145	1.64514	1.63496	1.62379	1.6331	1.65319	1.69602	1.73504
		130	NaN	NaN	NaN	NaN	NaN	NaN	NaN	NaN	1.20668	1.41193	1.4721	1.37707	1.19343	1.03622	0.83132	0.651968	0.614455	0.597368	0.547262	0.50784	0.491196	0.46446	0.454325	0.441081	0.441935	0.455074	0.481377	0.514703	0.547286	0.591688	0.626643	0.65963	0.682253	0.703312	0.718848	0.719627	0.729053	0.756687	0.790771	0.822151	0.873421	0.917005	0.96708	1.0033	1.05497	1.09194	1.132
		131	1.48689	1.50426	1.48441	1.50925	1.52581	1.55705	1.58189	1.6322	1.62951	1.6308	1.63359	1.46164	1.27239	1.10599	0.947749	0.770331	0.760493	0.755704	0.735341	0.696079	0.653634	0.635017	0.632953	0.641664	0.671856	0.722483	0.78004	0.831241	0.876586	0.933968	0.987636	1.0307	1.08197	1.13941	1.17674	1.21276	1.25932	1.29035	1.34126	1.40298	1.45439	1.46529	1.48656	1.5028	1.49637	1.47136	1.4886
		132	1.62924	1.66235	1.64441	1.69466	1.55539	1.3933	1.22544	1.07276	0.883657	0.878046	0.839026	0.790588	0.723515	0.666386	0.629316	0.620943	0.633516	0.664343	0.711958	0.76252	0.811696	0.861295	0.907296	0.955187	1.00969	1.06337	1.11431	1.16221	1.20374	1.22218	1.28063	1.32393	1.35962	1.39692	1.45652	1.47218	1.47654	1.47804	1.49502	1.53959	1.59001	1.66266	1.75002	1.79835	1.79804	1.77878	1.74434
		133	1.30605	1.39874	1.45636	1.51031	1.57809	1.58355	1.64865	1.6161	1.57606	1.57436	1.52638	1.47355	1.49181	1.48069	1.49288	1.37138	1.23571	1.0884	0.984668	0.818172	0.827364	0.789307	0.74482	0.695071	0.648878	0.633062	0.636528	0.653381	0.685225	0.71594	0.741693	0.770443	0.818868	0.856528	0.893324	0.932778	0.967213	0.994151	1.0191	1.04979	1.08405	1.08968	1.08599	1.10487	1.12241	1.13279	1.17148
		134	1.66082	1.71015	1.74276	1.77809	1.79708	1.77984	1.71659	1.64163	1.57593	1.54491	1.34234	1.2035	1.01119	0.909047	0.745188	0.744111	0.70811	0.723747	0.655885	0.605574	0.591394	0.606958	0.639443	0.68308	0.737951	0.790683	0.829316	0.865048	0.89903	0.920662	0.944881	0.967384	0.984247	1.00338	1.02784	1.05347	1.0759	1.10318	1.13132	1.16064	1.17917	1.22441	1.28644	1.34042	1.39464	1.4596	1.51137
		135	0.802705	0.765696	0.708364	0.629588	0.564153	0.525175	0.515847	0.53663	0.583533	0.638264	0.695061	0.76136	0.820104	0.858556	0.898424	0.925269	0.935946	0.942017	0.956784	0.965569	0.978369	0.999593	1.02904	1.04995	1.0817	1.11704	1.14213	1.15788	1.18302	1.18094	1.18515	1.19965	1.21179	1.23346	1.2626	1.30292	1.33813	1.39182	1.43248	1.49088	1.53984	1.59016	1.61552	1.63502	1.64584	1.6434	1.64225
		136	0.678523	0.691563	0.634362	0.573495	0.526283	0.506166	0.510471	0.519257	0.536571	0.563111	0.589627	0.6086	0.643646	0.675788	0.704933	0.733728	0.759083	0.777247	0.800869	0.823006	0.844976	0.872195	0.897208	0.915043	0.928932	0.931998	0.947947	0.958377	0.971126	1.00311	1.06236	1.10705	1.16904	1.23368	1.27859	1.30973	1.33865	1.35048	1.35479	1.37732	1.39247	1.40945	1.44007	1.46117	1.46653	1.4991	1.53646
		137	1.31178	1.29978	1.32056	1.33688	1.35628	1.35818	1.35515	1.32302	1.32395	1.32961	1.34905	1.38073	1.35967	1.21603	1.06612	0.931711	0.822914	0.750999	0.767797	0.782569	0.77451	0.766976	0.789258	0.839178	0.885611	0.923836	0.947354	0.984957	1.01666	1.0701	1.12645	1.19313	1.24227	1.29244	1.32131	1.35449	1.36268	1.35415	1.3473	1.36412	1.34609	1.3228	1.32402	1.30706	1.28105	1.28946	1.32349
		138	1.56595	1.57434	1.57096	1.56693	1.56075	1.54592	1.51636	1.53207	1.56086	1.6152	1.65572	1.52562	1.36773	1.2106	1.03208	0.852657	0.845693	0.831062	0.789763	0.753621	0.730574	0.728394	0.760573	0.820139	0.895605	0.974217	1.0479	1.10848	1.15642	1.18551	1.22004	1.27749	1.31243	1.31694	1.34282	1.35483	1.34472	1.35732	1.4105	1.45529	1.49355	1.53127	1.56755	1.57797	1.57692	1.6248	1.67602
		139	0.86988	0.836642	0.810268	0.737451	0.677609	0.62283	0.588208	0.560282	0.566217	0.578568	0.577801	0.562392	0.566487	0.578714	0.614585	0.656499	0.717575	0.778743	0.832264	0.862747	0.886	0.929272	0.948056	0.958798	0.973523	1.00492	1.02097	1.03293	1.06063	1.08316	1.08813	1.09753	1.12696	1.13069	1.11717	1.11956	1.10772	1.1033	1.08097	1.06501	1.04993	1.05795	1.06706	1.13187	1.19341	1.23957	1.26025
		140	NaN	NaN	0.870415	0.861446	0.835407	0.805349	0.790867	0.731359	0.619065	0.601155	0.537894	0.49458	0.460004	0.454147	0.459856	0.462899	0.492726	0.548237	0.609735	0.626065	0.651575	0.626126	0.625335	0.590966	0.638588	0.635649	0.627951	0.596147	0.643288	0.635625	0.731087	0.785042	0.850547	0.870546	0.908621	0.866397	0.909367	0.952788	0.9419	0.921214	0.911162	0.869407	0.798724	0.780351	0.78265	0.852412	0.896049
		141	NaN	NaN	NaN	NaN	NaN	NaN	NaN	NaN	NaN	NaN	NaN	NaN	1.5419	1.38456	1.12591	0.990844	0.868203	0.751801	0.713504	0.667052	0.603169	0.580868	0.595341	0.637429	0.685704	0.723152	0.745507	0.761704	0.773227	0.774365	0.783693	0.812277	0.847703	0.870613	0.900009	0.940694	0.980841	1.01274	1.04866	1.08801	1.13194	1.18991	1.23603	1.3097	1.37952	1.44634	1.48568
		142	0.39903	0.396327	0.402744	0.423462	0.448341	0.484204	0.515238	0.546801	0.57499	0.601153	0.625742	0.656665	0.695232	0.762691	0.835063	0.895203	0.938742	0.971468	0.969034	0.966776	0.960457	0.975234	1.00152	1.04112	1.08257	1.14077	1.18917	1.2571	1.32957	1.3941	1.47827	1.58532	1.65541	1.68213	1.71833	1.73215	1.71092	1.68592	1.68241	1.68102	1.68471	1.67303	1.66926	1.69309	1.72096	1.73572	1.79497
		143	NaN	NaN	NaN	NaN	NaN	NaN	1.83897	1.82113	1.47287	1.30453	1.13186	1.00541	1.00478	0.954612	0.926485	0.938681	0.916604	0.959918	1.02933	1.09989	1.16288	1.20854	1.24219	1.26488	1.26084	1.24796	1.2503	1.28735	1.31727	1.3715	1.43461	1.53382	1.58633	1.63086	1.66424	1.6654	1.65256	1.66506	1.66658	1.67438	1.69118	1.72903	1.73924	1.77597	1.80429	1.82438	1.81689
		144	NaN	NaN	NaN	NaN	NaN	NaN	NaN	NaN	NaN	NaN	NaN	NaN	NaN	NaN	NaN	NaN	NaN	NaN	0.610504	0.582358	0.564901	0.523871	0.51605	0.497495	0.474683	0.482818	0.526639	0.565122	0.606215	0.65576	0.720558	0.786092	0.855154	0.934934	1.02507	1.11056	1.17828	1.23381	1.27298	1.29096	1.30813	1.31693	1.30442	1.3333	1.37681	1.45158	1.47996
		145	1.24229	1.25107	1.21672	1.21793	1.23812	1.26857	1.30735	1.39573	1.44661	1.50545	1.51688	1.54081	1.68269	1.69996	1.5129	1.3337	1.19377	0.905613	0.704716	0.670137	0.645655	0.570239	0.530353	0.509796	0.524884	0.559142	0.596048	0.648313	0.709908	0.779388	0.855105	0.943648	1.01111	1.06277	1.09461	1.11475	1.16039	1.21079	1.25678	1.28231	1.31125	1.30779	1.3045	1.28862	1.29418	1.30231	1.32899
		146	1.36759	1.41346	1.44606	1.45706	1.45865	1.4247	1.42102	1.4513	1.45758	1.4149	1.45595	1.36897	1.19885	0.975168	0.882799	0.705366	0.640583	0.60101	0.633088	0.571509	0.522572	0.496277	0.498618	0.525963	0.553729	0.626948	0.695245	0.767544	0.815719	0.849711	0.869083	0.890761	0.911701	0.921712	0.946823	0.95319	0.970464	0.97465	1.00513	1.04183	1.0915	1.12898	1.19742	1.26948	1.34677	1.40173	1.46788
		147	NaN	NaN	NaN	NaN	NaN	NaN	NaN	NaN	NaN	NaN	1.4796	1.09466	0.933861	0.783273	0.714953	0.655893	0.627311	0.576751	0.533834	0.520457	0.518113	0.531975	0.547506	0.543957	0.549683	0.570918	0.579498	0.609035	0.663561	0.713295	0.773608	0.84359	0.906622	0.955139	1.00437	1.0415	1.10169	1.11003	1.17443	1.26539	1.38283	1.46369	1.55628	1.60836	1.63442	1.59559	1.54657
		148	1.79749	1.76529	1.76084	1.73482	1.70492	1.71513	1.50995	1.3197	1.15183	0.990658	0.808613	0.809136	0.782022	0.739992	0.704992	0.668991	0.665768	0.682444	0.716697	0.76897	0.831799	0.899391	0.967317	1.02796	1.0504	1.05432	1.04851	1.04019	1.03745	1.04311	1.06346	1.08718	1.12632	1.16417	1.22354	1.28612	1.34711	1.40881	1.47337	1.51492	1.5582	1.61037	1.65848	1.72343	1.7825	1.82628	1.86996
		149	1.26762	1.31984	1.37987	1.40115	1.40447	1.42542	1.4486	1.44005	1.46382	1.48565	1.502	1.35525	1.22161	1.05134	0.923107	0.78452	0.767169	0.743596	0.739365	0.70168	0.670431	0.671356	0.700777	0.746222	0.804146	0.858418	0.931418	0.988351	1.03753	1.08833	1.15032	1.18211	1.21781	1.2554	1.28211	1.30646	1.34827	1.39151	1.41508	1.43857	1.45266	1.45624	1.43805	1.44245	1.42826	1.42413	1.42432
		150	0.934762	0.789837	0.758002	0.721119	0.67087	0.631731	0.627204	0.634839	0.653897	0.677094	0.707857	0.740788	0.781379	0.81286	0.849714	0.877001	0.897195	0.916238	0.945378	0.976141	1.01206	1.05167	1.09341	1.11496	1.10835	1.11248	1.15546	1.20883	1.26633	1.34236	1.39888	1.40864	1.38683	1.36375	1.35076	1.34381	1.39639	1.44524	1.4882	1.51982	1.52981	1.48943	1.43573	1.4203	1.42246	1.42127	1.4366
		151	0.981482	0.799311	0.76245	0.720246	0.663766	0.624581	0.616907	0.622061	0.638664	0.665742	0.690965	0.728824	0.769938	0.807027	0.845024	0.878374	0.90692	0.926093	0.958849	0.991269	1.03566	1.07706	1.13305	1.16113	1.15817	1.14559	1.18045	1.2056	1.25375	1.29575	1.36551	1.3908	1.39342	1.39404	1.42105	1.41885	1.45617	1.50828	1.55122	1.60043	1.63706	1.64237	1.59075	1.55031	1.52811	1.50789	1.51808
		152	1.35864	1.33591	1.2044	1.00552	0.85285	0.734298	0.609438	0.645526	0.670575	0.681867	0.63298	0.619192	0.618464	0.639319	0.666577	0.70054	0.741017	0.775565	0.80109	0.810159	0.815089	0.83683	0.873668	0.911798	0.983215	1.05074	1.09702	1.1294	1.14804	1.15608	1.16037	1.18487	1.21802	1.27728	1.29689	1.33132	1.35063	1.37514	1.39653	1.46084	1.48729	1.52912	1.57087	1.58678	1.52553	1.52474	1.55031
		153	0.556746	0.579062	0.606734	0.618204	0.629118	0.661969	0.720882	0.783028	0.851085	0.920906	0.987471	1.02861	1.09257	1.15957	1.22665	1.25784	1.30036	1.31054	1.3049	1.29416	1.30546	1.30993	1.33081	1.35419	1.37115	1.38097	1.39083	1.3841	1.38164	1.3728	1.35947	1.32876	1.32811	1.31841	1.319	1.32492	1.34971	1.35815	1.38734	1.41613	1.43994	1.45099	1.46594	1.48	1.49577	1.52828	1.5701
		154	NaN	1.4983	1.35124	1.38395	1.24472	1.10512	0.994173	0.879621	0.714276	0.699737	0.720388	0.716342	0.687677	0.713324	0.740767	0.798027	0.881334	0.952159	1.00799	1.0668	1.11232	1.14325	1.19156	1.25675	1.34273	1.4307	1.50989	1.59718	1.65869	1.68314	1.69614	1.70589	1.7101	1.71528	1.70548	1.69789	1.70844	1.70474	1.69211	1.69027	1.66235	1.62475	1.59745	1.56667	1.56942	1.58393	1.62885
		155	1.58639	1.60637	1.58323	1.42472	1.23726	1.05119	0.870167	0.71698	0.709678	0.738409	0.742277	0.741979	0.761188	0.805522	0.858115	0.912265	0.948274	0.994763	1.03302	1.06558	1.1289	1.20786	1.25118	1.29971	1.35244	1.36732	1.37758	1.40283	1.42636	1.43192	1.43194	1.43071	1.43896	1.43971	1.45506	1.46892	1.48749	1.50105	1.50861	1.52976	1.57321	1.61376	1.64578	1.6657	1.68578	1.70026	1.69455
		156	NaN	NaN	NaN	NaN	NaN	NaN	0.719048	0.687106	0.627595	0.604364	0.62178	0.626411	0.643574	0.647246	0.634792	0.58244	0.542696	0.525102	0.516278	0.527277	0.565615	0.610758	0.655375	0.687402	0.699224	0.691737	0.678366	0.671633	0.675247	0.695133	0.733676	0.776895	0.817856	0.863269	0.909933	0.94719	0.993852	1.03901	1.0947	1.16751	1.24133	1.29838	1.36522	1.39667	1.42076	1.44322	1.4628
		157	1.97442	1.99799	2.05404	2.01774	2.00777	1.99238	1.95942	1.97362	1.77254	1.55349	1.35293	1.17669	0.926966	0.935957	0.928916	0.897037	0.863538	0.857353	0.878481	0.921309	0.987115	1.05631	1.12019	1.18333	1.22817	1.25162	1.25853	1.2699	1.29329	1.33031	1.3911	1.45801	1.50923	1.4922	1.46768	1.46088	1.45373	1.40831	1.3709	1.33296	1.26001	1.16109	1.12251	1.18992	1.22617	1.28054	1.41254
		158	1.72466	1.70591	1.69282	1.58505	1.34768	1.11172	0.860022	0.570323	0.385208	0.337227	0.339348	0.338056	0.329122	0.359599	0.41522	0.466405	0.516874	0.581196	0.626287	0.653949	0.684834	0.713684	0.744342	0.780895	0.826807	0.866304	0.901178	0.925329	0.968853	1.01971	1.06156	1.09665	1.13184	1.13087	1.11767	1.09802	1.09927	1.09274	1.12419	1.16085	1.25931	1.3717	1.48648	1.52196	1.55621	1.51333	1.51582
		159	NaN	NaN	NaN	NaN	NaN	NaN	NaN	NaN	NaN	0.541241	0.471405	0.579762	0.657692	0.776136	0.91631	0.998463	1.06824	1.1091	1.12662	1.1556	1.18819	1.21017	1.23195	1.27361	1.30138	1.29095	1.30359	1.30166	1.27577	1.2836	1.34552	1.40245	1.47404	1.55559	1.61273	1.66667	1.69256	1.73	1.71927	1.711	1.7005	1.6861	1.65234	1.6957	1.71842	1.7096	1.7009
		160	1.72091	1.7439	1.58595	1.41116	1.26233	1.0921	0.893549	0.861377	0.827369	0.796087	0.749294	0.754959	0.792639	0.838782	0.892476	0.94329	0.992703	1.04982	1.09636	1.14802	1.2212	1.30318	1.36671	1.45433	1.53531	1.60321	1.65321	1.71606	1.75542	1.79643	1.82498	1.83792	1.85219	1.85252	1.87623	1.88835	1.90627	1.92603	1.93301	1.90703	1.87257	1.84697	1.80592	1.79074	1.76072	1.70966	1.71006
		161	0.557846	0.495006	0.456957	0.439881	0.427006	0.419075	0.412438	0.405044	0.406428	0.420204	0.446635	0.459843	0.484906	0.504219	0.512138	0.502005	0.502989	0.500729	0.505691	0.510813	0.521542	0.534086	0.546673	0.549803	0.564416	0.576866	0.592381	0.610645	0.64286	0.670883	0.703811	0.740633	0.768811	0.783492	0.794607	0.808408	0.817634	0.831518	0.850027	0.870445	0.884383	0.895255	0.907911	0.921142	0.9303	0.947438	0.99576
		162	1.19747	1.09884	0.958684	0.794215	0.77075	0.738291	0.681284	0.641344	0.606221	0.585452	0.578801	0.582284	0.599345	0.626672	0.663172	0.712115	0.764657	0.805056	0.842381	0.866317	0.885926	0.907241	0.928888	0.954435	0.988753	1.0505	1.10606	1.17407	1.21576	1.26616	1.28484	1.30537	1.31924	1.35236	1.38172	1.41275	1.45585	1.48198	1.51193	1.52351	1.5566	1.5644	1.57558	1.58539	1.60654	1.57648	1.58605
		163	1.01038	0.855724	0.864094	0.836864	0.814101	0.76074	0.693859	0.640136	0.595977	0.548972	0.520555	0.514819	0.534991	0.574164	0.633057	0.704467	0.77583	0.831789	0.879956	0.910888	0.921083	0.926698	0.935202	0.943007	0.958792	0.96669	0.982047	1.0069	1.03611	1.05288	1.08176	1.09989	1.11928	1.14053	1.18456	1.22734	1.25997	1.27471	1.29334	1.28956	1.29184	1.31456	1.31973	1.30188	1.31477	1.32783	1.33656
		164	1.68153	1.68928	1.65546	1.6464	1.5701	1.53823	1.52487	1.49933	1.37339	1.22324	1.08731	0.951562	0.839321	0.777288	0.729087	0.666495	0.607444	0.563691	0.556849	0.587428	0.638384	0.69426	0.759975	0.821716	0.876309	0.920089	0.971258	1.01834	1.06184	1.10043	1.15588	1.20317	1.25406	1.30885	1.37931	1.41436	1.42887	1.44112	1.43181	1.41907	1.41383	1.4548	1.49305	1.53289	1.54397	1.59236	1.61563
		165	1.41134	1.42885	1.44224	1.44437	1.45048	1.44143	1.43921	1.45061	1.45961	1.50397	1.55248	1.61148	1.61554	1.62047	1.4401	1.2098	0.998281	0.857822	0.7125	0.707917	0.730247	0.740194	0.730189	0.73642	0.766222	0.813511	0.870571	0.920989	0.977181	1.03061	1.07055	1.10934	1.15254	1.22151	1.26946	1.28811	1.32495	1.38435	1.45715	1.53574	1.62447	1.67506	1.69893	1.66635	1.69322	1.70454	1.72747
		166	1.52843	1.50461	1.46314	1.44664	1.47655	1.53065	1.60948	1.47567	1.26505	1.09899	0.921159	0.679797	0.651903	0.684487	0.635946	0.623942	0.642445	0.67496	0.713512	0.772432	0.819003	0.87565	0.951537	1.02192	1.06612	1.12051	1.15509	1.17506	1.19914	1.2346	1.24455	1.27982	1.3116	1.36008	1.39364	1.45661	1.5182	1.55851	1.5765	1.58445	1.54666	1.5073	1.47949	1.49754	1.52086	1.56073	1.59912
		167	1.94174	1.93053	1.87928	1.73108	1.51562	1.24452	1.01706	0.816087	0.669145	0.648767	0.65914	0.663258	0.660677	0.659722	0.674751	0.701955	0.731275	0.764075	0.803288	0.843675	0.886078	0.961188	1.02756	1.10674	1.19715	1.2369	1.26932	1.32252	1.3757	1.3978	1.47013	1.53114	1.58963	1.61944	1.6644	1.69818	1.74139	1.74847	1.75797	1.75109	1.73917	1.75545	1.801	1.89562	1.94966	1.99944	1.96879
		168	1.4153	1.47773	1.58158	1.62916	1.67641	1.65342	1.5976	1.57612	1.56947	1.55636	1.5695	1.63897	1.47157	1.31395	1.19961	1.04785	0.801447	0.789754	0.760654	0.715212	0.680078	0.648932	0.620198	0.615904	0.620652	0.620198	0.639082	0.682181	0.734597	0.777791	0.828053	0.887009	0.926264	0.953047	0.992945	1.04534	1.08639	1.13624	1.19131	1.18817	1.1871	1.17624	1.23155	1.22743	1.32292	1.43031	1.51998
		169	1.58115	1.60044	1.57801	1.57051	1.49013	1.46646	1.44629	1.42589	1.31853	1.18078	1.04575	0.931634	0.831272	0.779636	0.734911	0.675518	0.614985	0.584157	0.591278	0.628571	0.677434	0.72066	0.746631	0.776603	0.827719	0.887058	0.981107	1.07594	1.16687	1.22744	1.2864	1.30516	1.33459	1.35172	1.39326	1.40484	1.42795	1.4517	1.42779	1.39872	1.38432	1.39168	1.38788	1.43309	1.4705	1.49631	1.47584
		170	1.61779	1.63753	1.6962	1.7054	1.7044	1.71408	1.7373	1.76509	1.82833	1.83637	1.82794	1.79116	1.74722	1.70313	1.73192	1.81429	1.63276	1.37981	1.19658	0.968864	0.682426	0.656425	0.66131	0.612372	0.581017	0.569606	0.578337	0.630659	0.69135	0.757882	0.832934	0.922046	0.993041	1.05719	1.13656	1.22625	1.32146	1.43344	1.53376	1.61064	1.64412	1.66352	1.66739	1.71593	1.73789	1.78818	1.8384
		171	1.66082	1.71015	1.74276	1.77809	1.79708	1.77984	1.71659	1.64163	1.57593	1.54491	1.34864	1.20981	1.06636	0.966016	0.808178	0.79723	0.755288	0.711807	0.629724	0.554961	0.531167	0.532868	0.567464	0.625815	0.710108	0.791573	0.87945	0.951198	1.00125	1.02627	1.03904	1.02428	1.01616	1.02767	1.04709	1.07256	1.10853	1.15211	1.18789	1.25189	1.32624	1.40966	1.47188	1.501	1.52175	1.54968	1.57244
		172	1.43039	1.14786	0.848355	0.806619	0.74471	0.707366	0.675385	0.653434	0.663941	0.686006	0.70942	0.730748	0.755005	0.773989	0.815496	0.854613	0.911963	0.951318	0.998146	1.01583	1.02538	1.02241	1.03157	1.03584	1.06511	1.13329	1.19903	1.26939	1.34574	1.41118	1.43433	1.44067	1.4085	1.38807	1.35919	1.34794	1.39749	1.47595	1.52831	1.58461	1.67649	1.71483	1.73059	1.72437	1.71796	1.69533	1.67657
		173	1.4936	1.46866	1.46777	1.47852	1.4853	1.45138	1.44931	1.48702	1.52699	1.55474	1.39532	1.26324	1.10145	0.925419	0.75441	0.778261	0.747553	0.707173	0.6785	0.660517	0.663828	0.688372	0.722446	0.771095	0.819009	0.864155	0.908408	0.941521	0.98111	0.999871	1.02167	1.03014	1.07064	1.11609	1.16598	1.2163	1.27667	1.29277	1.29143	1.30791	1.31292	1.30605	1.33107	1.35215	1.39083	1.41003	1.45811
		174	1.58115	1.60044	1.57801	1.57051	1.49013	1.46646	1.44629	1.42589	1.31853	1.18078	1.04575	0.930199	0.825703	0.764696	0.718251	0.661708	0.599077	0.555668	0.551346	0.585239	0.635345	0.692167	0.757149	0.81735	0.871998	0.920065	0.971821	1.02417	1.06718	1.10494	1.15711	1.20381	1.24338	1.29386	1.35035	1.38151	1.38934	1.41068	1.39461	1.38968	1.38217	1.41679	1.43635	1.47315	1.47847	1.51893	1.55017
		175	NaN	NaN	NaN	NaN	NaN	NaN	NaN	NaN	NaN	NaN	NaN	NaN	NaN	NaN	0.853861	0.857937	0.762075	0.682218	0.595386	0.519238	0.489096	0.492814	0.532144	0.586476	0.64484	0.698281	0.749819	0.792606	0.832082	0.871435	0.908474	0.941094	0.976	1.0112	1.04755	1.08618	1.16146	1.26448	1.36912	1.43522	1.493	1.51512	1.50422	1.49354	1.51553	1.5472	1.61076
		176	NaN	NaN	NaN	NaN	NaN	NaN	NaN	NaN	NaN	NaN	0.75288	0.824788	0.772327	0.742378	0.679619	0.620734	0.589765	0.582889	0.588069	0.608877	0.642499	0.683405	0.721053	0.76684	0.819655	0.864878	0.931093	1.00431	1.0579	1.1028	1.15795	1.1886	1.20868	1.25015	1.28924	1.32773	1.35053	1.38465	1.40425	1.4433	1.47933	1.53215	1.56242	1.58664	1.60609	1.60603	1.5937
		177	1.21075	1.10625	0.964321	0.787477	0.766812	0.739381	0.682348	0.635868	0.604098	0.582368	0.572403	0.571776	0.591002	0.617921	0.651938	0.699312	0.752988	0.788546	0.821575	0.84658	0.867664	0.894472	0.920716	0.954852	0.99498	1.05679	1.11476	1.18269	1.23145	1.28039	1.30689	1.3207	1.33143	1.35371	1.39081	1.4176	1.45615	1.48434	1.51949	1.52541	1.55496	1.57258	1.59231	1.60783	1.63018	1.60847	1.61924
		178	NaN	NaN	NaN	NaN	NaN	NaN	NaN	NaN	NaN	NaN	NaN	NaN	0.610185	0.552223	0.560451	0.593789	0.62178	0.643562	0.694562	0.665428	0.6527	0.669995	0.690027	0.720698	0.728732	0.739626	0.762519	0.802146	0.873318	0.950713	1.02733	1.10453	1.15238	1.16022	1.21703	1.21017	1.23901	1.25821	1.32438	1.34974	1.43646	1.47464	1.53393	1.53859	1.53	1.5345	1.52167
		179	1.25604	1.29612	1.35072	1.3851	1.38797	1.41823	1.4309	1.43274	1.44855	1.4817	1.48839	1.35379	1.22731	1.06462	0.95031	0.821468	0.823285	0.803807	0.807352	0.756213	0.715974	0.688668	0.683025	0.693494	0.72326	0.765122	0.825086	0.883226	0.931385	0.97751	1.02705	1.08067	1.1323	1.18552	1.23833	1.28343	1.31585	1.34828	1.3791	1.39486	1.41648	1.45493	1.48181	1.51148	1.53292	1.52263	1.49088
		180	1.55734	1.6311	1.66888	1.68546	1.71615	1.75582	1.76486	1.78829	1.79925	1.8642	1.88652	1.91218	1.91306	1.90382	1.6484	1.42418	1.17853	0.956357	0.756199	0.741894	0.701053	0.683993	0.662706	0.657638	0.674014	0.70886	0.748643	0.7905	0.826877	0.87316	0.927147	0.987007	1.04179	1.09025	1.14768	1.19102	1.23073	1.26573	1.3139	1.33173	1.33984	1.34879	1.36543	1.362	1.39301	1.46044	1.54479
		181	1.32424	1.39244	1.4882	1.5613	1.6791	1.74952	1.81494	1.90957	1.98352	1.99868	2.03769	2.06015	2.02211	1.98844	2.00224	1.7684	1.52663	1.32438	1.10508	0.804409	0.729933	0.647656	0.556887	0.502314	0.505171	0.544313	0.607319	0.689461	0.782458	0.876553	0.955031	1.01656	1.06423	1.0982	1.11581	1.1492	1.20091	1.28196	1.37527	1.49657	1.55861	1.58433	1.53499	1.48998	1.42588	1.40697	1.43266
		182	NaN	NaN	NaN	NaN	NaN	NaN	NaN	NaN	NaN	0.766227	0.831856	0.788514	0.757273	0.709194	0.671379	0.64796	0.64906	0.668185	0.700756	0.749719	0.809202	0.85743	0.921922	0.982206	1.05042	1.11106	1.1764	1.2425	1.28422	1.30299	1.33477	1.36492	1.38888	1.41812	1.4515	1.4609	1.49217	1.54629	1.60254	1.61702	1.67381	1.7143	1.71037	1.74692	1.84014	1.89777	1.92104
		183	NaN	NaN	NaN	NaN	NaN	NaN	1.42154	1.59484	1.6052	1.63789	1.61563	1.57214	1.55761	1.55684	1.56586	1.42472	1.29298	1.15619	0.966093	0.776117	0.730496	0.686455	0.642231	0.620561	0.608579	0.628015	0.655574	0.703792	0.74972	0.803634	0.854467	0.910783	0.961557	1.03453	1.0753	1.13473	1.17415	1.20309	1.23523	1.29079	1.31593	1.35308	1.40077	1.42815	1.42982	1.43895	1.44457
		184	1.30605	1.39874	1.45636	1.51031	1.57809	1.58355	1.64865	1.6161	1.57606	1.57436	1.52638	1.47355	1.49181	1.48069	1.49288	1.37138	1.23571	1.0884	0.989323	0.821471	0.827978	0.787155	0.742349	0.683359	0.62555	0.587286	0.570153	0.571486	0.59057	0.625658	0.669485	0.700968	0.723566	0.740336	0.731646	0.728827	0.747842	0.785255	0.829206	0.881693	0.938115	0.985172	1.02454	1.05979	1.1186	1.14952	1.18109
		185	NaN	NaN	NaN	NaN	NaN	NaN	NaN	NaN	NaN	NaN	NaN	NaN	1.5419	1.38456	1.12591	0.995724	0.881012	0.773489	0.752528	0.717721	0.661814	0.635766	0.64822	0.695265	0.74793	0.800712	0.830806	0.850876	0.853696	0.853677	0.849613	0.878476	0.91392	0.953923	1.00107	1.07807	1.11446	1.11204	1.08749	1.084	1.07438	1.10671	1.16875	1.25606	1.32507	1.37667	1.39662
		186	1.47963	1.51404	1.60303	1.57282	1.48953	1.42122	1.39977	1.34267	1.35523	1.42529	1.46992	1.45428	1.40793	1.41329	1.38077	1.21432	1.08502	0.988701	0.848227	0.716536	0.71082	0.67318	0.625533	0.598956	0.594513	0.623711	0.673775	0.720257	0.757914	0.794866	0.833696	0.872935	0.909842	0.941559	0.980423	1.02381	1.05003	1.0928	1.14446	1.20003	1.23952	1.29118	1.31458	1.29253	1.27613	1.22467	1.17835
		187	1.61779	1.63753	1.6962	1.7054	1.7044	1.71408	1.7373	1.76509	1.82833	1.83637	1.82794	1.79116	1.74722	1.70313	1.73192	1.81429	1.63276	1.37981	1.1987	0.986237	0.721013	0.738625	0.809418	0.801839	0.807439	0.822846	0.8396	0.856141	0.885714	0.945935	1.02578	1.10779	1.207	1.31521	1.34931	1.37864	1.43692	1.47131	1.49008	1.56359	1.65797	1.70013	1.75729	1.82771	1.87771	1.88846	1.91031
		188	1.2938	1.32936	1.38935	1.42903	1.44419	1.43465	1.39357	1.3315	1.31148	1.29916	1.29867	1.34068	1.23837	1.06093	0.896362	0.769808	0.624425	0.614887	0.63729	0.674473	0.687229	0.706676	0.751746	0.811421	0.862818	0.911182	0.959977	1.00458	1.04975	1.10977	1.17408	1.21084	1.26419	1.32801	1.37437	1.42043	1.47415	1.50605	1.48778	1.47907	1.46265	1.42744	1.37753	1.33818	1.35052	1.39532	1.43205
		189	NaN	NaN	NaN	NaN	NaN	NaN	NaN	NaN	0.778428	0.773942	0.69608	0.639503	0.577777	0.524615	0.49772	0.502581	0.565679	0.618983	0.675459	0.72743	0.778384	0.788391	0.824721	0.877052	0.954766	1.02455	1.0887	1.15122	1.20517	1.24705	1.32236	1.38075	1.42211	1.43495	1.47274	1.46696	1.47468	1.49078	1.51732	1.50067	1.47591	1.47908	1.48036	1.49814	1.5391	1.62626	1.67248
		190	1.5589	1.63132	1.70673	1.72384	1.73181	1.70873	1.72466	1.75786	1.47625	1.2371	1.03985	0.863302	0.660497	0.705621	0.718834	0.704195	0.649737	0.594474	0.564016	0.534667	0.526169	0.540741	0.572212	0.601303	0.645959	0.687046	0.738116	0.799167	0.836244	0.885353	0.929384	0.984093	1.01325	1.06482	1.10018	1.13026	1.13062	1.15633	1.17751	1.19347	1.20075	1.2155	1.23016	1.23038	1.22762	1.25572	1.30049
		191	1.43831	1.48117	1.48262	1.46151	1.45747	1.47645	1.50578	1.55525	1.59317	1.60142	1.62517	1.66521	1.72197	1.76265	1.58499	1.41321	1.22137	0.991485	0.739824	0.706858	0.654111	0.618623	0.60282	0.61884	0.637357	0.658209	0.682523	0.701811	0.738557	0.792955	0.839741	0.888063	0.941486	0.991071	1.0149	1.03862	1.06731	1.09875	1.13543	1.16888	1.21992	1.26615	1.31946	1.3676	1.42572	1.47629	1.51065
		192	NaN	NaN	1.67682	1.67655	1.63512	1.61364	1.59134	1.56665	1.5814	1.49634	1.34302	1.17724	1.04707	0.874125	0.780904	0.74312	0.719444	0.659721	0.618356	0.607486	0.626288	0.662532	0.703316	0.748591	0.797673	0.848293	0.893467	0.940834	0.988129	1.0242	1.03799	1.05827	1.0611	1.05829	1.11245	1.13432	1.12724	1.13231	1.15932	1.13706	1.13633	1.18477	1.22742	1.32447	1.41187	1.42474	1.40265
		193	1.49734	1.49025	1.55485	1.61472	1.59549	1.63314	1.56731	1.35469	1.11745	0.999347	0.803578	0.6844	0.653096	0.651355	0.607861	0.568118	0.543198	0.562433	0.583977	0.60995	0.63859	0.695777	0.740817	0.810798	0.876552	0.94693	1.00064	1.03614	1.0582	1.08023	1.10356	1.16534	1.22766	1.29638	1.38779	1.46861	1.50637	1.58593	1.63683	1.67493	1.66566	1.67369	1.62747	1.60781	1.55175	1.5581	1.5931
		194	1.72091	1.7439	1.58595	1.41116	1.29641	1.14204	0.950876	0.919054	0.884907	0.831492	0.791849	0.808505	0.858899	0.929094	0.98862	1.02757	1.0576	1.08623	1.11134	1.14684	1.20906	1.28142	1.36135	1.4362	1.52227	1.57765	1.61044	1.64978	1.70577	1.73347	1.76828	1.80962	1.85689	1.8839	1.93831	2.00466	2.07636	2.11885	2.1302	2.14478	2.14451	2.15398	2.18354	2.20487	2.20901	2.22076	2.21344
		195	1.48689	1.50426	1.48441	1.50925	1.52581	1.55705	1.58189	1.6322	1.62951	1.6308	1.63359	1.46164	1.27239	1.09079	0.921305	0.738425	0.728627	0.725265	0.723719	0.691595	0.654617	0.623548	0.612922	0.622226	0.671266	0.730003	0.781101	0.825641	0.852323	0.857712	0.873449	0.914538	0.954615	0.983538	1.00306	1.03585	1.07118	1.12279	1.19009	1.25381	1.27104	1.29024	1.26786	1.26015	1.28139	1.3499	1.41311
		196	1.59018	1.59861	1.60854	1.61187	1.59808	1.55688	1.54435	1.58632	1.57918	1.58546	1.42859	1.28974	1.09791	0.952417	0.779293	0.764519	0.723534	0.677425	0.609916	0.567746	0.555292	0.527832	0.542912	0.581986	0.622891	0.677916	0.731395	0.790829	0.853839	0.898214	0.931785	0.992972	1.01813	1.03759	1.09427	1.1354	1.17284	1.24205	1.29226	1.31717	1.3449	1.37364	1.37968	1.39855	1.40784	1.4224	1.43567
		197	1.46924	1.45957	1.31895	1.09817	0.925601	0.794434	0.647963	0.672616	0.681264	0.685111	0.638612	0.620701	0.620532	0.640224	0.664985	0.70026	0.742137	0.772203	0.805456	0.819679	0.830751	0.857471	0.902198	0.937162	1.00871	1.08236	1.14205	1.17984	1.21531	1.23661	1.23849	1.26217	1.2982	1.35572	1.3751	1.41328	1.42254	1.46344	1.4938	1.55081	1.59728	1.66923	1.68743	1.70717	1.67174	1.65846	1.67835
		198	0.730082	0.676883	0.652175	0.608032	0.551365	0.531807	0.559144	0.611618	0.670516	0.720368	0.767251	0.821694	0.854516	0.881825	0.917568	0.950257	0.980419	1.03732	1.12327	1.20086	1.29179	1.35217	1.36085	1.34534	1.34981	1.3635	1.39167	1.44	1.4537	1.43872	1.4204	1.42321	1.43802	1.47168	1.52736	1.53213	1.49836	1.45136	1.4284	1.40213	1.42232	1.44159	1.50101	1.55968	1.58616	1.59493	1.61252
	CDK1i and siRB1
		Time since treatment (hrs)	-10	-9.8	-9.6	-9.4	-9.2	-9	-8.8	-8.6	-8.4	-8.2	-8	-7.8	-7.6	-7.4	-7.2	-7	-6.8	-6.6	-6.4	-6.2	-6	-5.8	-5.6	-5.4	-5.2	-5	-4.8	-4.6	-4.4	-4.2	-4	-3.8	-3.6	-3.4	-3.2	-3	-2.8	-2.6	-2.4	-2.2	-2	-1.8	-1.6	-1.4	-1.2	-1	-0.8
	Cell #	1	1.93641	1.69869	1.4408	1.22035	0.98947	0.744335	0.746196	0.743398	0.688022	0.617028	0.600264	0.604739	0.631008	0.660391	0.7197	0.76983	0.865573	0.919412	1.00399	1.09377	1.19509	1.22845	1.30204	1.36935	1.43481	1.47791	1.55843	1.64989	1.69479	1.76228	1.83491	1.85446	1.87179	1.90036	1.88923	1.86334	1.87351	1.85619	1.85679	1.86858	1.88433	1.94078	1.97286	2.00578	2.02312	2.03161	1.98955
		2	1.58791	1.62889	1.63978	1.63935	1.65232	1.66783	1.6778	1.7063	1.72594	1.73864	1.79025	1.60614	1.43612	1.26476	1.07941	0.850834	0.840192	0.802697	0.743281	0.694397	0.660297	0.658866	0.706765	0.764025	0.829628	0.920761	1.0111	1.08178	1.15688	1.22236	1.2458	1.26798	1.28412	1.30028	1.32473	1.38607	1.43371	1.49281	1.54876	1.59029	1.59844	1.63291	1.65541	1.66607	1.69643	1.74405	1.77483
		3	1.83523	1.83248	1.71567	1.68677	1.68219	1.68817	1.71534	1.8019	1.87577	1.6332	1.43173	1.23887	1.0115	0.70079	0.689761	0.654971	0.593769	0.558828	0.551306	0.567272	0.598221	0.641679	0.678864	0.719067	0.751384	0.791166	0.81709	0.870485	0.940903	1.03878	1.13155	1.20423	1.25751	1.28587	1.30231	1.3393	1.44011	1.50514	1.58159	1.65227	1.72146	1.74279	1.76546	1.73141	1.68989	1.64227	1.57134
		4	0.605737	0.627457	0.672574	0.71134	0.740667	0.769315	0.791562	0.808584	0.82807	0.842705	0.892924	0.96383	1.02185	1.07487	1.1353	1.18873	1.23674	1.3038	1.36597	1.41671	1.39783	1.33059	1.22521	1.12926	1.04417	1.01871	1.02695	1.05905	1.14585	1.24249	1.3454	1.43224	1.51494	1.55809	1.5968	1.62002	1.63618	1.65379	1.64905	1.67362	1.69088	1.74509	1.80539	1.87262	1.88111	1.89217	1.91003
		5	0.891879	0.916067	0.924264	0.89212	0.882587	0.877401	0.920995	0.957947	1.02235	1.07485	1.08332	1.05672	1.07313	1.10408	1.13778	1.18974	1.24545	1.2883	1.36384	1.44609	1.52119	1.54044	1.59597	1.59949	1.61318	1.612	1.6563	1.60733	1.52412	1.47488	1.46308	1.44074	1.4876	1.60688	1.67009	1.71954	1.74378	1.70621	1.61819	1.57148	1.54899	1.59011	1.68256	1.72001	1.71504	1.68147	1.64325
		6	1.6345	1.62203	1.61601	1.58923	1.61473	1.63241	1.60928	1.59589	1.59974	1.64195	1.67299	1.51659	1.32108	1.15255	0.958198	0.770238	0.75483	0.756938	0.730797	0.698979	0.701054	0.732515	0.770854	0.807877	0.849384	0.87603	0.901906	0.929087	0.964886	1.0126	1.08011	1.15925	1.24072	1.3156	1.37572	1.40678	1.42386	1.44383	1.43287	1.41792	1.40415	1.3985	1.37993	1.42487	1.51621	1.58583	1.65679
		7	1.6687	1.68674	1.62493	1.56122	1.5132	1.48436	1.45608	1.47454	1.53221	1.60558	1.64488	1.4775	1.29991	1.13121	0.919571	0.703112	0.674311	0.654966	0.591985	0.529173	0.500758	0.498715	0.533306	0.569992	0.609273	0.647096	0.68097	0.702067	0.732032	0.773051	0.815627	0.872017	0.918363	0.962258	1.00953	1.05441	1.0956	1.14098	1.16519	1.17153	1.16145	1.17042	1.17499	1.21052	1.24929	1.31187	1.36681
		8	NaN	NaN	NaN	NaN	NaN	NaN	NaN	NaN	NaN	NaN	NaN	0.766396	0.813081	0.747305	0.694612	0.629084	0.562596	0.54009	0.543324	0.57752	0.611178	0.639573	0.654469	0.705629	0.737081	0.776292	0.819505	0.874195	0.900854	0.924759	0.989498	1.04939	1.10484	1.17796	1.26501	1.31453	1.37958	1.42556	1.46506	1.5042	1.54752	1.5559	1.5728	1.60763	1.62614	1.62608	1.68305
		9	1.32795	1.31573	1.42752	1.34821	1.19314	0.997517	0.880866	0.685974	0.637461	0.622185	0.630353	0.574981	0.534389	0.529813	0.548414	0.566078	0.589884	0.624058	0.660447	0.693852	0.729015	0.759126	0.79343	0.831255	0.879332	0.929061	0.979376	1.03649	1.07259	1.11407	1.16017	1.2037	1.23236	1.27668	1.31063	1.34841	1.37917	1.39135	1.41895	1.41804	1.39609	1.36692	1.36406	1.34301	1.33353	1.35178	1.393
		10	0.582034	0.582951	0.575359	0.536588	0.532203	0.534112	0.531198	0.545259	0.554396	0.569378	0.608083	0.655523	0.704343	0.737767	0.776897	0.79346	0.804617	0.824694	0.837121	0.884295	0.922972	0.989879	1.09001	1.15562	1.10539	1.0774	1.06895	0.98474	0.97256	0.993147	1.06325	1.12948	1.22997	1.33454	1.51547	1.61933	1.68946	1.75645	1.79801	1.80729	1.86489	1.92065	1.97001	1.97885	1.96754	1.97953	1.9864
		11	1.797	1.80233	1.76998	1.79009	1.7766	1.812	1.80941	1.77337	1.68869	1.64822	1.61489	1.39549	1.19871	1.02844	0.856604	0.601061	0.549023	0.519859	0.481654	0.425857	0.413143	0.424881	0.447321	0.475547	0.520802	0.56262	0.607417	0.654149	0.676657	0.685901	0.699957	0.721161	0.732838	0.787863	0.846725	0.874861	0.926404	0.999691	1.05139	1.10266	1.16025	1.18016	1.17846	1.17488	1.20397	1.25934	1.32008
		12	NaN	NaN	NaN	NaN	NaN	NaN	NaN	0.760929	0.803553	0.795935	0.788937	0.766068	0.763153	0.74769	0.744857	0.756249	0.786223	0.820841	0.86657	0.920201	0.979129	1.03661	1.08866	1.17152	1.28517	1.36066	1.45773	1.53742	1.55265	1.55795	1.58811	1.59117	1.5627	1.56756	1.53655	1.56703	1.61893	1.69356	1.77215	1.84572	1.80662	1.71451	1.65879	1.59174	1.55579	1.54454	1.56183
		13	0.46618	0.566042	0.606295	0.620475	0.623367	0.594279	0.561498	0.573096	0.588302	0.5998	0.624036	0.63609	0.662322	0.733045	0.814252	0.904523	1.04392	1.16907	1.27795	1.38809	1.46051	1.50471	1.55694	1.59351	1.61713	1.62967	1.61804	1.54983	1.47957	1.41831	1.38323	1.37912	1.41069	1.44472	1.45586	1.46965	1.45166	1.43734	1.44349	1.45472	1.48878	1.53232	1.59326	1.60941	1.66908	1.6928	1.74538
		14	NaN	NaN	NaN	NaN	NaN	NaN	NaN	0.785202	0.80961	0.795986	0.778258	0.751561	0.743752	0.726624	0.724414	0.739662	0.766929	0.804323	0.850264	0.911218	0.970825	1.03992	1.09362	1.18667	1.3014	1.38457	1.48989	1.57805	1.59495	1.61069	1.6565	1.66254	1.63316	1.62654	1.59766	1.62815	1.69073	1.79012	1.88629	1.96682	1.915	1.8091	1.73493	1.67092	1.61907	1.60965	1.63768
		15	1.71508	1.6677	1.59811	1.51261	1.47166	1.44116	1.45716	1.50982	1.56178	1.59512	1.65263	1.51376	1.32224	1.1653	1.00041	0.759122	0.685644	0.621906	0.544684	0.479002	0.471222	0.499518	0.559759	0.629462	0.712304	0.790708	0.855341	0.906923	0.953297	1.01409	1.06567	1.10855	1.14899	1.1935	1.2161	1.23261	1.25299	1.26277	1.26724	1.27296	1.31483	1.35931	1.39268	1.40002	1.41129	1.4059	1.40157
		16	0.535339	0.543045	0.548979	0.563853	0.580436	0.602128	0.616829	0.622602	0.630095	0.635634	0.627774	0.619409	0.64962	0.660793	0.651003	0.665598	0.681465	0.67344	0.686986	0.72843	0.757327	0.795404	0.880176	0.960846	1.02418	1.11323	1.19583	1.22286	1.25228	1.27109	1.28501	1.29138	1.30101	1.31684	1.34951	1.36859	1.40599	1.44055	1.44646	1.44363	1.44312	1.46102	1.4709	1.44901	1.4323	1.43501	1.40663
		17	0.648103	0.644977	0.666058	0.593821	0.531354	0.496437	0.485758	0.490286	0.515136	0.541332	0.573682	0.608755	0.637523	0.657455	0.682017	0.698996	0.694034	0.720512	0.754899	0.791706	0.822453	0.879712	0.894576	0.902569	0.911399	0.923775	0.947817	0.976857	1.01955	1.03655	1.07016	1.10805	1.137	1.14723	1.16941	1.16728	1.1421	1.14558	1.14084	1.14152	1.15721	1.17593	1.18466	1.22	1.24039	1.25472	1.25941
		18	NaN	NaN	NaN	NaN	NaN	NaN	NaN	NaN	NaN	NaN	NaN	1.94464	2.03522	1.61209	1.37393	1.1318	0.871885	0.80839	0.777002	0.766369	0.756308	0.738645	0.731531	0.749242	0.766297	0.77935	0.782843	0.79149	0.805634	0.829532	0.858488	0.905587	0.95035	0.993387	1.03176	1.07547	1.11758	1.16323	1.21102	1.27101	1.30976	1.32719	1.34737	1.35799	1.36358	1.38346	1.41887
		19	0.49215	0.491275	0.509696	0.536478	0.570241	0.627979	0.686035	0.750642	0.805326	0.85433	0.892535	0.939097	0.997293	1.06861	1.11661	1.14066	1.15122	1.14548	1.1415	1.16159	1.1917	1.21989	1.22601	1.22363	1.2615	1.30896	1.35593	1.43871	1.53595	1.59632	1.66598	1.76159	1.79432	1.81603	1.81225	1.78708	1.71233	1.69623	1.71224	1.73627	1.73938	1.80705	1.84769	1.86006	1.83495	1.86771	1.85176
		20	1.71236	1.7083	1.73133	1.75486	1.7738	1.80123	1.6218	1.43924	1.24431	1.04055	0.814602	0.801715	0.770681	0.732233	0.701889	0.688592	0.705208	0.743445	0.775971	0.803595	0.867464	0.940245	0.987927	1.03448	1.08611	1.09658	1.1013	1.12729	1.15913	1.22323	1.29837	1.37608	1.43459	1.48784	1.53331	1.55989	1.55314	1.57481	1.59288	1.57946	1.58941	1.6477	1.69998	1.75571	1.79621	1.81037	1.79551
		21	NaN	NaN	NaN	NaN	NaN	NaN	NaN	NaN	NaN	NaN	0.504377	0.43312	0.392912	0.363274	0.42131	0.489287	0.544286	0.615795	0.700493	0.713266	0.749125	0.826284	0.882018	0.93348	0.989331	1.05267	1.09418	1.14783	1.21029	1.25807	1.30404	1.34854	1.42026	1.48294	1.49879	1.48415	1.49091	1.4671	1.44491	1.48709	1.54702	1.57488	1.60006	1.58758	1.56896	1.57641	1.61135
		22	NaN	NaN	NaN	NaN	NaN	NaN	NaN	NaN	1.15787	1.23352	1.31186	1.37758	1.40343	1.4662	1.33094	1.13248	1.01182	0.903272	0.71313	0.71197	0.728218	0.680765	0.657461	0.656714	0.683804	0.737956	0.793954	0.84942	0.904044	0.951861	0.974967	1.0027	1.02901	1.07034	1.11604	1.16522	1.199	1.22788	1.25013	1.26193	1.23865	1.27842	1.35135	1.40694	1.4894	1.63145	1.71243
		23	1.86355	1.89686	1.94291	1.93897	1.97822	1.96594	1.94201	1.67151	1.43343	1.18693	0.988901	0.772371	0.751014	0.725283	0.663855	0.622434	0.618809	0.632688	0.653074	0.681487	0.711678	0.752417	0.803478	0.860653	0.905949	0.964431	1.00207	1.04157	1.08699	1.14083	1.18352	1.26094	1.32894	1.39048	1.45697	1.52748	1.51602	1.52556	1.54144	1.55591	1.58603	1.64619	1.6728	1.68688	1.6365	1.59036	1.59684
		24	1.63775	1.62517	1.58542	1.60048	1.60143	1.6053	1.58805	1.59851	1.58437	1.60179	1.62444	1.43961	1.27765	1.15433	1.00543	0.78114	0.757574	0.71772	0.676175	0.643976	0.650644	0.672038	0.704883	0.755922	0.798615	0.84499	0.92126	0.987544	1.02102	1.06768	1.11003	1.1204	1.14718	1.17955	1.2025	1.22428	1.26923	1.309	1.37581	1.45115	1.53176	1.59901	1.69027	1.77552	1.83582	1.84673	1.83017
		25	1.62061	1.60254	1.58961	1.55791	1.55221	1.58213	1.59478	1.58649	1.57197	1.35525	1.11846	0.915982	0.783931	0.655979	0.692296	0.712032	0.698018	0.62947	0.583393	0.561389	0.58149	0.564679	0.580205	0.587435	0.599337	0.616184	0.671373	0.714231	0.758104	0.793785	0.808929	0.838026	0.858269	0.881624	0.911732	0.93092	0.954015	0.989689	1.03514	1.04906	1.09406	1.12225	1.17447	1.19337	1.24019	1.26003	1.31149
		26	NaN	0.832732	0.832284	0.739507	0.671726	0.582404	0.51786	0.487403	0.484168	0.503674	0.539182	0.570349	0.608525	0.643343	0.669928	0.706181	0.764236	0.828993	0.895389	0.963755	1.02439	1.06284	1.0951	1.15166	1.21061	1.29591	1.39032	1.46117	1.51428	1.55363	1.58289	1.61694	1.63499	1.6636	1.70884	1.74003	1.75692	1.80219	1.80645	1.82543	1.84099	1.86287	1.89469	1.94701	1.96638	2.01115	2.0345
		27	1.75702	1.80799	1.8089	1.79404	1.5369	1.32421	1.07006	0.913104	0.706186	0.704463	0.677875	0.70765	0.650824	0.621116	0.599402	0.582022	0.572655	0.568103	0.567352	0.561589	0.571047	0.579839	0.585628	0.599986	0.632107	0.691439	0.766965	0.846679	0.930712	1.03055	1.12752	1.19208	1.27156	1.35317	1.3992	1.44198	1.4964	1.50168	1.49089	1.48713	1.46125	1.43676	1.40289	1.38311	1.39853	1.3963	1.38074
		28	1.53369	1.5375	1.53926	1.55293	1.5644	1.56294	1.56918	1.57934	1.60316	1.64006	1.6975	1.76803	1.83965	1.91432	1.97272	1.90169	1.69602	1.46394	1.24079	1.02366	0.901995	0.884601	0.893721	0.876164	0.864498	0.88582	0.931343	0.972338	1.0173	1.06069	1.12394	1.20437	1.29367	1.40156	1.51935	1.61249	1.67712	1.73899	1.77581	1.80434	1.83292	1.85405	1.8615	1.87931	1.8843	1.88968	1.90596
		29	1.39252	1.34241	1.31516	1.21236	1.20899	1.21974	1.28475	1.35306	1.46496	1.53752	1.62927	1.46557	1.2673	1.07604	0.871017	0.618894	0.580814	0.57861	0.533099	0.502146	0.51748	0.575399	0.631547	0.702813	0.771407	0.834693	0.89012	0.936015	0.958562	0.976056	0.987097	1.00132	1.03346	1.08337	1.14602	1.22891	1.29198	1.33673	1.37803	1.40894	1.42044	1.43513	1.46861	1.51125	1.55041	1.57488	1.60773
		30	1.36589	1.3632	1.46379	1.37069	1.21582	1.02506	0.897173	0.706179	0.663101	0.641192	0.63933	0.581991	0.539254	0.530503	0.545843	0.56578	0.585841	0.618652	0.657414	0.69547	0.732743	0.766331	0.803704	0.843148	0.891304	0.940853	0.992791	1.04574	1.08288	1.12354	1.1646	1.20547	1.23333	1.27001	1.30751	1.34925	1.3839	1.40355	1.43353	1.4377	1.41362	1.38277	1.37737	1.35957	1.3438	1.36	1.40265
		31	1.50614	1.56603	1.60246	1.62599	1.64926	1.67538	1.70028	1.50717	1.32878	1.15256	0.957039	0.735401	0.719886	0.71461	0.674972	0.64778	0.653571	0.692902	0.727964	0.777597	0.836764	0.885355	0.930052	0.964612	0.998681	1.03438	1.08091	1.12315	1.15053	1.20461	1.2348	1.27569	1.31302	1.37139	1.41792	1.48454	1.55947	1.62768	1.68626	1.743	1.76765	1.78634	1.82442	1.86634	1.9038	1.94749	1.96917
		32	0.769887	0.747994	0.733096	0.738826	0.754444	0.812409	0.872863	0.917996	0.997793	1.07956	1.13326	1.21573	1.31523	1.38538	1.44197	1.49307	1.46786	1.46349	1.43946	1.43561	1.44741	1.48244	1.50347	1.52845	1.54877	1.5562	1.58298	1.58823	1.58004	1.56835	1.5558	1.55717	1.59532	1.662	1.71654	1.77487	1.8048	1.82442	1.82446	1.82971	1.83956	1.85917	1.84609	1.8523	1.85836	1.85192	1.85167
		33	1.34338	1.19186	1.02644	0.891356	0.741004	0.704599	0.692663	0.641993	0.598994	0.590588	0.590165	0.596201	0.599742	0.618364	0.647695	0.66355	0.676596	0.68414	0.698541	0.724365	0.766542	0.795679	0.858975	0.932828	0.985398	1.07203	1.17647	1.24792	1.29703	1.3253	1.36456	1.38098	1.41881	1.44627	1.4887	1.4643	1.4824	1.47525	1.52026	1.55839	1.62492	1.64159	1.67843	1.70612	1.76668	1.81631	1.87945
		34	1.67513	1.67936	1.68104	1.65132	1.68273	1.71308	1.69813	1.69539	1.70969	1.74863	1.77895	1.59927	1.39597	1.19321	0.961218	0.739141	0.706767	0.66687	0.621181	0.581533	0.58203	0.62072	0.693529	0.773967	0.856907	0.926095	0.97895	1.03214	1.06611	1.11316	1.1581	1.20529	1.2403	1.30162	1.35642	1.40783	1.45084	1.51016	1.55611	1.5906	1.62923	1.66991	1.69409	1.70156	1.70031	1.71714	1.73381
		35	NaN	NaN	NaN	NaN	NaN	NaN	NaN	1.72559	1.66177	1.61529	1.45827	1.32354	1.20442	1.09246	0.970647	0.941612	0.89746	0.826932	0.771167	0.748419	NaN	0.767559	0.823203	0.897544	0.963888	1.0234	NaN	1.06991	1.08765	1.10544	1.11309	1.1325	1.15545	1.20201	1.22954	1.30332	1.35396	1.3961	1.44507	1.49094	1.50416	1.5316	1.57355	1.5926	1.64532	1.68155	1.71114
		36	1.49011	1.46528	1.48063	1.46793	1.46903	1.47221	1.49097	1.43654	1.47362	1.52776	1.57642	1.64624	1.51068	1.34538	1.17357	1.00205	0.774834	0.746928	0.692156	0.634904	0.584918	0.551764	0.550281	0.580979	0.622615	0.67444	0.720036	0.778696	0.816118	0.878284	0.963872	1.08138	1.18324	1.28409	1.3801	1.38885	1.37893	1.37901	1.39819	1.38184	1.45781	1.51003	1.50681	1.5483	1.60673	1.66851	1.71157
		37	1.37408	1.38534	1.43152	1.48326	1.47499	1.52953	1.50619	1.3191	1.11691	0.912433	0.710387	0.550449	0.524697	0.512106	0.518306	0.492018	0.476618	0.475541	0.48195	0.485472	0.478736	0.465047	0.454891	0.446005	0.444873	0.452748	0.471792	0.496414	0.520071	0.553743	0.594499	0.63599	0.675548	0.719115	0.763885	0.83151	0.895022	0.965437	1.04321	1.12836	1.18804	1.2497	1.2881	1.33673	1.36968	1.41505	1.44589
		38	1.38006	1.39085	1.4311	1.47258	1.49536	1.54261	1.41558	1.26617	1.11406	0.985019	0.801612	0.761149	0.714775	0.670596	0.602017	0.564461	0.573118	0.604246	0.647192	0.694121	0.751904	0.803197	0.849243	0.889839	0.937209	0.988617	1.03848	1.10444	1.16469	1.2101	1.25979	1.30692	1.33851	1.40721	1.50281	1.54311	1.55403	1.56812	1.52908	1.45995	1.49157	1.50695	1.49241	1.51103	1.55648	1.55493	1.6047
		39	NaN	NaN	NaN	NaN	NaN	NaN	NaN	0.530435	0.755978	0.691891	0.682834	0.596862	0.520996	0.488159	0.487113	0.499736	0.522286	0.550383	0.56838	0.584269	0.606777	0.625743	0.637874	0.680505	0.713819	0.743887	0.79424	0.873077	0.918802	0.997423	1.08502	1.1453	1.19358	1.25703	1.29221	1.31981	1.34731	1.35225	1.35366	1.37229	1.39636	1.41303	1.42871	1.48263	1.49813	1.52258	1.53035
		40	1.46374	1.54335	1.56436	1.63566	1.71162	1.77147	1.78871	1.62592	1.41264	1.20144	0.971013	0.743497	0.702656	0.66809	0.604037	0.567161	0.546362	0.559018	0.586528	0.624877	0.666715	0.698484	0.722992	0.748141	0.777436	0.797515	0.853249	0.91202	0.984757	1.0493	1.11237	1.14726	1.18889	1.22423	1.2742	1.31118	1.34912	1.36269	1.35051	1.34581	1.37572	1.38842	1.42225	1.46318	1.4847	1.47481	1.47439
		41	1.39117	1.19545	1.04148	0.878594	0.677837	0.495751	0.549308	0.540391	0.576529	0.632909	0.619006	0.619639	0.635616	0.66159	0.690885	0.736891	0.767474	0.809543	0.862963	0.910902	0.961916	1.04797	1.12346	1.19768	1.25453	1.30859	1.31969	1.32386	1.34322	1.35054	1.36259	1.39203	1.44067	1.49732	1.53697	1.59505	1.59488	1.54815	1.47453	1.43583	1.34721	1.30686	1.28999	1.30436	1.34702	1.4122	1.46293
		42	1.48642	1.50462	1.53536	1.6465	1.7227	1.78096	1.81088	1.79782	1.65739	1.54505	1.44351	1.36786	1.40034	1.27732	1.18598	1.00956	0.918218	0.726248	0.717604	0.683631	0.716096	0.653678	0.604886	0.57667	0.574004	0.577668	0.600543	0.638214	0.695333	0.7465	0.792775	0.819827	0.852236	0.884542	0.899733	0.907169	0.939079	0.975971	1.00435	1.05705	1.13625	1.219	1.26169	1.28653	1.32494	1.36304	1.38846
		43	0.85501	0.598295	0.6023	0.551224	0.533597	0.461412	0.439859	0.437216	0.455072	0.449948	0.466439	0.460371	0.455663	0.451086	0.478518	0.500761	0.535644	0.577716	0.640411	0.697741	0.759826	0.825946	0.891368	0.936362	0.98206	1.0249	1.04732	1.07393	1.11495	1.19267	1.28277	1.40244	1.49557	1.558	1.54819	1.53323	1.50316	1.48019	1.49069	1.55116	1.56692	1.59276	1.65143	1.69939	1.69316	1.72616	1.75576
		44	1.28675	1.29652	1.31507	1.41063	1.39709	1.38374	1.33036	1.35226	1.28747	1.10762	0.924991	0.839075	0.666006	0.538412	0.531842	0.54408	0.498361	0.455419	0.430601	0.43001	0.437512	0.452543	0.472536	0.49637	0.514641	0.543313	0.582556	0.614176	0.615971	0.619769	0.63303	0.610101	0.606474	0.621546	0.658026	0.665161	0.715359	0.737491	0.780661	0.820457	0.869463	0.898623	0.951016	1.00446	1.06174	1.11865	1.15508
		45	1.51037	1.54263	1.56162	1.58067	1.57104	1.62394	1.65799	1.47476	1.25637	1.13077	0.943774	0.716881	0.689696	0.683795	0.622253	0.558489	0.531107	0.523033	0.53554	0.552583	0.566584	0.587529	0.614307	0.639429	0.659511	0.668115	0.691302	0.721809	0.746301	0.777617	0.834258	0.878974	0.913105	0.960685	1.0133	1.03755	1.05979	1.09953	1.11766	1.15209	1.19923	1.22353	1.23076	1.22737	1.19435	1.18276	1.20133
		46	1.40704	1.22442	1.02577	0.762625	0.741251	0.744838	0.693119	0.650204	0.635447	0.645682	0.646952	0.654268	0.676336	0.700755	0.722754	0.765298	0.805897	0.854887	0.924742	0.96933	1.02921	1.11403	1.17765	1.21174	1.2617	1.30506	1.32043	1.38631	1.44288	1.49074	1.49004	1.49065	1.43825	1.40155	1.41588	1.4963	1.58796	1.6763	1.72667	1.73908	1.71337	1.67364	1.63727	1.62474	1.66179	1.73648	1.8742
		47	1.34338	1.19186	1.02658	0.88178	0.732069	0.692933	0.667607	0.593491	0.546874	0.51879	0.49965	0.497842	0.512004	0.527405	0.546589	0.557915	0.557136	0.545938	0.565246	0.576622	0.604437	0.644655	0.705781	0.74807	0.816016	0.877552	0.944293	1.02144	1.07789	1.13929	1.19073	1.1963	1.20381	1.19631	1.15766	1.15821	1.18619	1.20583	1.26202	1.3369	1.39646	1.50011	1.60535	1.69863	1.77484	1.85909	1.89479
		48	NaN	NaN	NaN	0.561704	0.684992	0.654184	0.640077	0.577685	0.533013	0.49858	0.494953	0.522655	0.564049	0.597817	0.644405	0.688689	0.723407	0.769078	0.850807	0.909353	0.970698	1.02165	1.103	1.12911	1.18694	1.24442	1.33643	1.36271	1.39352	1.38993	1.37828	1.32474	1.28928	1.27969	1.29064	1.36495	1.47777	1.5743	1.67385	1.77833	1.79725	1.7816	1.78431	1.77257	1.79116	1.7824	1.78218
		49	0.62203	0.666187	0.725962	0.80888	0.891971	1.00613	1.12146	1.1873	1.22778	1.19165	1.18978	1.20513	1.22577	1.25355	1.3687	1.4064	1.46147	1.55701	1.63045	1.67626	1.72462	1.69307	1.64659	1.61715	1.60016	1.60234	1.6422	1.68519	1.70605	1.732	1.66536	1.64366	1.60257	1.60417	1.67536	1.7798	1.78785	1.63848	1.46578	1.20421	0.962758	0.764179	0.718598	0.695553	0.696946	0.734787	0.768592
		50	0.685421	0.678526	0.689427	0.70597	0.736266	0.766775	0.809377	0.852873	0.903852	0.95066	1.00201	1.03171	1.05354	1.05174	1.0614	1.07487	1.09391	1.12592	1.17428	1.22245	1.29032	1.35815	1.41101	1.4694	1.51681	1.51334	1.51937	1.51904	1.50529	1.5148	1.5598	1.5942	1.63714	1.69103	1.693	1.69846	1.68831	1.67288	1.64148	1.63785	1.6354	1.61652	1.62382	1.6575	1.70039	1.74806	1.83113
		51	1.86355	1.89686	1.94291	1.93897	1.97822	1.96594	1.94201	1.67151	1.43343	1.18115	0.988871	0.781763	0.773492	0.754579	0.700658	0.671904	0.674274	0.694613	0.725399	0.765268	0.799302	0.837713	0.861319	0.887561	0.950167	0.989536	1.042	1.12259	1.20867	1.27198	1.35671	1.42977	1.46355	1.51688	1.55654	1.55234	1.56351	1.61801	1.6559	1.6759	1.73408	1.77401	1.74045	1.70927	1.69821	1.72834	1.7107
		52	1.63614	1.62882	1.63811	1.64315	1.64801	1.664	1.71493	1.74568	1.7706	1.7848	1.80297	1.58873	1.4055	1.1689	0.964137	0.723228	0.683813	0.633709	0.624808	0.607413	0.620814	0.672759	0.717184	0.76813	0.807925	0.856689	0.893959	0.930919	0.970403	1.01754	1.05422	1.08691	1.13184	1.15806	1.2037	1.21944	1.24229	1.24985	1.26381	1.26985	1.30098	1.33161	1.36301	1.40719	1.42629	1.45335	1.47611
		53	NaN	NaN	NaN	NaN	NaN	1.6372	1.66045	1.71466	1.77017	1.81335	1.62387	1.42628	1.10502	0.869487	0.648147	0.610396	0.558372	0.579349	0.510291	0.44207	0.415862	0.423398	0.442499	0.475194	0.510401	0.555481	0.609232	0.655447	0.709008	0.750776	0.787912	0.814548	0.850227	0.866466	0.90231	0.95076	1.03141	1.11075	1.21304	1.28967	1.3749	1.43444	1.48668	1.52874	1.5768	1.61756	1.6333
		54	NaN	NaN	NaN	NaN	NaN	NaN	NaN	NaN	NaN	NaN	NaN	NaN	NaN	NaN	NaN	NaN	NaN	NaN	0.915278	0.966526	0.918675	0.88897	0.856141	0.806759	0.794408	0.816421	0.849002	0.896928	0.944048	0.993401	1.04414	1.0957	1.14329	1.20743	1.27182	1.3121	1.35388	1.37458	1.39972	1.42465	1.44543	1.44777	1.48742	1.51463	1.56221	1.63641	1.70472
		55	NaN	NaN	NaN	NaN	NaN	NaN	NaN	NaN	NaN	0.722635	0.79053	0.769586	0.764548	0.756382	0.717217	0.716561	0.738434	0.77569	0.805838	0.847212	0.883517	0.935129	0.976735	1.02222	1.06149	1.11125	1.13859	1.18629	1.28479	1.34377	1.39475	1.43655	1.46162	1.44812	1.489	1.53535	1.6318	1.72226	1.81569	1.86749	1.93282	1.94872	1.95947	1.97147	1.99506	2.01983	2.03861
		56	1.63717	1.61334	1.62718	1.6858	1.75915	1.54246	1.29058	1.09646	0.858074	0.662125	0.618463	0.612015	0.539638	0.507603	0.485784	0.502632	0.516657	0.540144	0.570472	0.614399	0.665232	0.715872	0.768053	0.82898	0.882809	0.942646	1.01007	1.07238	1.12567	1.16125	1.19784	1.22345	1.25657	1.28463	1.33056	1.34581	1.35939	1.37766	1.38221	1.36684	1.3317	1.26745	1.18425	1.08137	1.13755	1.25889	1.38605
		57	1.39252	1.34241	1.31516	1.21236	1.20899	1.21974	1.28475	1.35306	1.46496	1.53752	1.62927	1.46557	1.2673	1.09847	0.887544	0.635127	0.603846	0.593734	0.524544	0.490749	0.49324	0.539281	0.616049	0.684418	0.770853	0.854586	0.917905	0.958893	0.998597	1.02663	1.05857	1.09639	1.16026	1.22925	1.31067	1.4089	1.50128	1.56609	1.60994	1.61467	1.57328	1.51856	1.45987	1.405	1.40006	1.367	1.38789
		58	1.76603	1.83904	1.88788	1.91271	1.93992	1.92058	1.91344	1.90296	1.90403	1.85528	1.85319	1.86253	1.91825	1.69307	1.48934	1.28701	1.07357	0.823852	0.837545	0.811749	0.763655	0.705664	0.652933	0.611449	0.605722	0.626897	0.666413	0.700139	0.733213	0.784605	0.83852	0.889221	0.965627	1.05023	1.12202	1.18152	1.24052	1.28734	1.32614	1.36515	1.42404	1.49401	1.55008	1.62949	1.70485	1.75847	1.81036
		59	1.81652	1.81742	1.80148	1.79188	1.7682	1.6658	1.47872	1.29965	1.10616	0.919907	0.804183	0.77064	0.727332	0.684416	0.65405	0.642374	0.672897	0.724025	0.777322	0.834129	0.877079	0.916234	0.939541	0.970688	0.997126	1.05317	1.09853	1.14715	1.19799	1.24237	1.27606	1.32336	1.3119	1.33166	1.33975	1.3313	1.29476	1.30146	1.29258	1.30564	1.33753	1.40295	1.50125	1.55273	1.59359	1.63459	1.63982
		60	NaN	NaN	NaN	NaN	NaN	NaN	NaN	NaN	NaN	NaN	NaN	0.737346	0.56038	0.543455	0.497975	0.51699	0.515572	0.502004	0.510653	0.512994	0.53137	0.541565	0.574363	0.597286	0.619895	0.616673	0.630416	0.618767	0.633481	0.673601	0.736238	0.824788	0.926151	0.990663	1.05895	1.08299	1.10402	1.09945	1.12951	1.12052	1.15085	1.15952	1.19251	1.21493	1.2478	1.2925	1.33834
		61	1.47771	1.42941	1.39234	1.27043	1.30809	1.35271	1.41128	1.47349	1.65116	1.47934	1.23695	1.05621	0.878237	0.614397	0.632386	0.69148	0.723056	0.714107	0.742147	0.787666	0.835896	0.887112	0.961782	1.02536	1.07069	1.1219	1.16753	1.19543	1.2312	1.28059	1.32227	1.37644	1.42733	1.47219	1.48317	1.4982	1.49109	1.48387	1.47898	1.48748	1.51898	1.56012	1.63265	1.68248	1.71512	1.69766	1.70949
		62	NaN	NaN	NaN	NaN	NaN	NaN	NaN	NaN	0.845518	0.893912	0.8625	0.838861	0.823035	0.772623	0.732594	0.70485	0.688841	0.655216	0.64295	0.634992	0.631824	0.64152	0.653689	0.670626	0.69046	0.738347	0.807164	NaN	NaN	NaN	NaN	NaN	0.873819	NaN	NaN	0.941795	1.02736	1.09949	1.15547	1.2331	NaN	1.30074	1.36106	1.39902	1.43309	1.46038	1.4835
		63	0.746542	0.592197	0.604498	0.634626	0.617544	0.557546	0.53244	0.511165	0.506417	0.53724	0.578228	0.628535	0.686739	0.753334	0.804327	0.860971	0.901426	0.935272	1.01666	1.09548	1.14304	1.20183	1.29377	1.30374	1.29843	1.3061	1.32766	1.27799	1.27548	1.29536	1.32055	1.31311	1.37021	1.4293	1.48664	1.53368	1.5541	1.54058	1.52885	1.53032	1.54794	1.56689	1.64162	1.66339	1.69053	1.67698	1.67846
		64	NaN	NaN	NaN	NaN	NaN	NaN	NaN	NaN	NaN	0.721616	0.762803	0.748836	0.752603	0.76129	0.740784	0.75379	0.779797	0.815008	0.861585	0.903722	0.951614	0.968178	0.982981	1.0013	1.00612	1.01895	1.06413	1.09778	1.11664	1.16745	1.19854	1.21401	1.23625	1.26189	1.27328	1.30424	1.33168	1.36184	1.38577	1.39359	1.41113	1.42563	1.43725	1.46633	1.50764	1.51656	1.54102
		65	1.84534	1.63462	1.45062	1.25979	1.04933	0.76001	0.725857	0.66435	0.598398	0.534831	0.523964	0.5415	0.570501	0.613477	0.65941	0.708261	0.750528	0.792327	0.829134	0.871763	0.91709	0.986699	1.06792	1.13714	1.19805	1.22886	1.24175	1.22669	1.22861	1.24827	1.28306	1.30335	1.33582	1.37955	1.39012	1.39889	1.44545	1.49921	1.55372	1.61643	1.66863	1.69517	1.70299	1.71561	1.73947	1.76304	1.8039
		66	0.719576	0.661932	0.618749	0.545813	0.489873	0.475718	0.474002	0.477029	0.486144	0.51386	0.526733	0.562083	0.612688	0.643246	0.663184	0.695393	0.724626	0.732845	0.743892	0.759666	0.798889	0.817558	0.819478	0.85391	0.879285	0.896045	0.915604	0.966178	0.996083	1.02452	1.04757	1.06383	1.07969	1.07913	1.08678	1.09695	1.12423	1.14512	1.18541	1.23012	1.24573	1.25795	1.27804	1.28054	1.26833	1.27195	1.27953
		67	1.60666	1.61068	1.44474	1.23926	1.0811	0.953156	0.766826	0.73319	0.690344	0.612205	0.54318	0.503756	0.503384	0.516364	0.534638	0.565817	0.601406	0.624329	0.668671	0.719223	0.75664	0.788825	0.831045	0.859238	0.878496	0.901727	0.920299	0.939794	0.963617	0.99309	1.03433	1.06917	1.0923	1.09564	1.1105	1.10674	1.09204	1.09498	1.12536	1.14321	1.18524	1.2584	1.31119	1.35139	1.38848	1.37923	1.35002
		68	1.86567	1.87216	1.87004	1.86723	1.84247	1.73939	1.54545	1.34409	1.13554	0.937694	0.812728	0.772508	0.72804	0.681038	0.648692	0.638075	0.662601	0.715757	0.76901	0.826229	0.866687	0.905702	0.936172	0.982426	1.01298	1.07579	1.13055	1.17762	1.21558	1.267	1.30984	1.35975	1.39312	1.42845	1.43756	1.41642	1.3778	1.3451	1.33209	1.34974	1.39583	1.47472	1.56554	1.6281	1.65864	1.69087	1.6996
		69	1.41467	1.22401	1.01366	0.757153	0.740603	0.74644	0.693153	0.652339	0.636866	0.644223	0.642507	0.650831	0.671988	0.694206	0.716678	0.758625	0.797578	0.842206	0.912366	0.957762	1.02109	1.10658	1.17134	1.2112	1.26087	1.30031	1.30762	1.37112	1.4356	1.479	1.48014	1.48341	1.43459	1.3869	1.4139	1.5067	1.62065	1.71516	1.75998	1.76998	1.74032	1.68063	1.63828	1.62596	1.652	1.71368	1.85167
		70	NaN	NaN	NaN	NaN	NaN	NaN	NaN	NaN	NaN	NaN	1.56649	1.47649	1.42096	1.40042	1.41836	1.4466	1.31522	1.17104	1.03255	0.903859	0.742497	0.73962	0.760643	0.725635	0.672019	0.631337	0.614881	0.61722	0.642935	0.681593	0.715787	0.757971	0.799887	0.829432	0.860667	0.903049	0.925859	0.972039	1.01399	1.04531	1.05455	1.07532	1.08275	1.10433	1.121	1.17546	1.24321
		71	NaN	NaN	NaN	NaN	NaN	NaN	NaN	NaN	NaN	NaN	NaN	NaN	NaN	NaN	NaN	NaN	NaN	0.600689	0.761963	0.70047	0.704175	0.671265	0.651134	0.677853	0.724485	0.795995	0.867818	0.941368	1.01421	1.06429	1.09598	1.10929	1.1587	1.19534	1.21675	1.2376	1.2822	1.2966	1.32751	1.37488	1.41093	1.46149	1.45933	1.44437	1.42363	1.4118	1.43784
		72	0.584386	0.516112	0.469525	0.448579	0.488651	0.522853	0.581544	0.624141	0.673309	0.700773	0.733375	0.756456	0.81054	0.835273	0.861698	0.90002	0.947956	0.948382	0.992805	1.01835	1.06812	1.08717	1.16617	1.19241	1.21964	1.16253	1.13811	1.10774	1.0782	1.12276	1.23737	1.3291	1.39983	1.44481	1.43074	1.3257	1.24418	1.19442	1.17998	1.18151	1.31268	1.4125	1.42382	1.42233	1.42624	1.3624	1.3197
		73	1.32586	1.16929	1.03985	0.90942	0.713711	0.686656	0.671295	0.601005	0.548332	0.513921	0.50176	0.508139	0.548991	0.602619	0.669364	0.725911	0.782548	0.828589	0.873946	0.916417	0.960921	1.00891	1.05965	1.10728	1.14865	1.18507	1.19076	1.19185	1.19748	1.20769	1.2141	1.24344	1.27343	1.29769	1.32374	1.36558	1.39241	1.41798	1.44296	1.47601	1.49457	1.52571	1.57317	1.60947	1.62476	1.66346	1.68772
		74	0.548629	0.511409	0.48681	0.49215	0.518469	0.552511	0.592245	0.64409	0.666103	0.689482	0.715432	0.738944	0.76903	0.81626	0.861254	0.934731	0.999029	1.05885	1.14422	1.2121	1.25778	1.28365	1.29788	1.30439	1.32353	1.35664	1.38651	1.39331	1.39387	1.40429	1.39497	1.40216	1.45979	1.52131	1.5751	1.61961	1.68746	1.69334	1.61855	1.58688	1.59422	1.59177	1.64969	1.77927	1.87211	1.93083	1.96823
		75	1.58534	1.52288	1.49337	1.43358	1.38508	1.39348	1.44031	1.59713	1.48704	1.3637	1.19887	1.02927	0.734516	0.739676	0.77197	0.811665	0.792915	0.777968	0.744199	0.692145	0.646742	0.629863	0.596652	0.570931	0.552643	0.531702	0.518958	0.519161	0.521874	0.520592	0.522539	0.523452	0.524175	0.527748	0.53007	0.544899	0.561047	0.584438	0.61269	0.653812	0.691292	0.72529	0.753214	0.789574	0.829135	0.869363	0.927399
		76	1.36597	1.17018	0.96431	0.721315	0.713066	0.734751	0.685247	0.646874	0.630439	0.636691	0.640231	0.651911	0.67347	0.694084	0.728642	0.767791	0.803279	0.854649	0.926096	0.959008	1.02666	1.10743	1.16879	1.20038	1.25028	1.27713	1.28308	1.34225	1.4036	1.45195	1.46456	1.47431	1.4252	1.38832	1.40568	1.4908	1.60518	1.69558	1.75005	1.76274	1.72555	1.65463	1.61529	1.59165	1.63361	1.70709	1.85982
		77	1.03761	0.927755	0.833553	0.736557	0.749615	0.781554	0.728931	0.665376	0.599625	0.54984	0.54211	0.583436	0.615745	0.671653	0.749896	0.817634	0.863889	0.912914	0.976028	1.01921	1.07065	1.10699	1.14774	1.14857	1.1516	1.15094	1.18648	1.24643	1.32476	1.40383	1.45731	1.48855	1.46976	1.4729	1.48133	1.49344	1.53856	1.58042	1.59278	1.59998	1.63342	1.62247	1.61643	1.63236	1.66062	1.64587	1.69986
		78	1.70018	1.73359	1.73523	1.7173	1.70355	1.74224	1.75512	1.76986	1.80737	1.81663	1.80281	1.86302	1.66967	1.47528	1.28459	1.08104	0.801742	0.766662	0.720304	0.668198	0.617611	0.599003	0.608179	0.641771	0.686758	0.751442	0.792148	0.847262	0.89402	0.9505	0.992418	1.03876	1.06663	1.08526	1.09694	1.1	1.13543	1.20077	1.24824	1.31285	1.38584	1.44251	1.4892	1.53912	1.6269	1.69449	1.73246
		79	0.594334	0.653689	0.716231	0.791368	0.866218	0.888203	0.925659	0.934575	0.939968	0.917135	0.938708	0.946411	0.983621	1.00465	1.05936	1.12109	1.17981	1.24394	1.28746	1.29571	1.35532	1.37515	1.38059	1.37772	1.39898	1.32914	1.39759	1.42281	1.43822	1.54097	1.64743	1.61323	1.68752	1.79737	1.78541	1.74857	1.78076	1.73527	1.68915	1.66278	1.69001	1.6669	1.63656	1.52408	1.43795	1.32199	1.27098
		80	1.49679	1.52551	1.66379	1.84028	1.77776	1.78342	1.7647	1.68469	1.63459	1.65414	1.6717	1.52519	1.32772	1.15735	0.999358	0.783687	0.757475	0.760313	0.729861	0.689759	0.713056	0.739845	0.785691	0.851656	0.920923	0.992261	1.0803	1.15382	1.19416	1.21613	1.2504	1.26961	1.25123	1.43077	1.5838	1.73959	1.78886	1.89912	1.81775	1.7376	1.70872	1.79977	1.85531	1.8734	1.88923	1.77909	1.63931
		81	1.51956	1.50267	1.48425	1.5059	1.52236	1.48476	1.55285	1.59115	1.55844	1.60326	1.43547	1.21718	1.05162	0.92182	0.673289	0.636502	0.593909	0.534779	0.472147	0.456452	0.464576	0.494313	0.525224	0.574052	0.644554	0.696939	0.746382	0.812752	0.868151	0.920151	0.972573	1.02939	1.09951	1.15506	1.19243	1.24162	1.29292	1.29722	1.26754	1.26206	1.30212	1.33225	1.34459	1.3836	1.45157	1.4176	1.38883
		82	NaN	NaN	NaN	1.24601	1.32726	1.3798	1.37499	1.38026	1.34435	1.29907	1.25699	1.34931	1.32651	1.15751	0.993531	0.816218	0.627936	0.519994	0.541707	0.554309	0.584406	0.534393	0.50856	0.513163	0.540296	0.583314	0.633869	0.689336	0.738637	0.786768	0.837902	0.89276	0.936839	0.982388	1.02716	1.04992	1.08988	1.13611	1.16388	1.18723	1.2137	1.21823	1.23764	1.2937	1.32919	1.35497	1.37562
		83	1.41437	1.43982	1.42577	1.4233	1.38427	1.36032	1.15059	0.993277	0.816726	0.702285	0.59643	0.623098	0.610768	0.592866	0.543346	0.481885	0.435766	0.414212	0.414227	0.418571	0.416424	0.416607	0.421064	0.418117	0.412875	0.414371	0.419349	0.42404	0.426347	0.433382	0.443374	0.457131	0.474402	0.500768	0.528381	0.551144	0.566075	0.570064	0.589856	0.615771	0.656454	0.711039	0.783537	0.838286	0.900063	0.95749	1.01205
		84	1.13641	1.13329	1.22068	1.21619	1.23508	1.28882	1.32699	1.31391	1.31743	1.26466	1.20816	1.16777	1.11908	0.990898	0.869973	0.723267	0.58631	0.502178	0.481319	0.490561	0.506668	0.514256	0.500993	0.517426	0.555826	0.590872	0.614338	0.64446	0.669899	0.682048	0.726046	0.768945	0.779669	0.78104	0.801169	0.803795	0.808695	0.840069	0.89387	0.942631	0.994822	1.06658	1.12343	1.14885	1.15733	1.15683	1.18402
		85	1.39117	1.19545	1.04148	0.952793	0.784752	NaN	0.565084	0.642254	0.648022	NaN	0.660761	0.705622	0.76882	0.748879	0.749733	0.758367	0.771142	0.779738	0.819217	0.879669	0.945825	1.01899	1.10196	1.16515	1.22131	1.26062	1.30246	1.33308	1.40514	1.452	1.47473	1.46828	1.48716	1.4623	1.42279	1.4513	1.40166	1.38816	1.40381	1.4459	1.47037	1.60093	1.68132	1.66149	1.63405	1.59548	1.53454
		86	NaN	NaN	NaN	NaN	NaN	NaN	0.771162	0.841833	0.807689	0.78958	0.777498	0.760178	0.766934	0.811483	0.858807	0.891318	0.914552	0.931131	0.942768	0.968019	1.00111	1.04425	1.09945	1.15314	1.20195	1.23841	1.26576	1.28716	1.32533	1.37862	1.42531	1.47528	1.51548	1.53271	1.53449	1.5546	1.58165	1.63385	1.69025	1.74553	1.78252	1.81367	1.82694	1.83524	1.85188	1.87931	1.91406
		87	NaN	NaN	NaN	NaN	0.910853	0.874148	0.86322	0.789423	0.740703	0.716022	0.699906	0.673814	0.742046	0.78564	0.833835	0.879883	0.91595	0.943299	0.983118	1.00431	1.04443	1.0804	1.11009	1.13035	1.1705	1.19916	1.22599	1.26477	1.3155	1.35169	1.38268	1.3971	1.40696	1.40541	1.40401	1.39919	1.37673	1.38098	1.41574	1.45104	1.50583	1.60592	1.69878	1.74456	1.79828	1.83886	1.84221
		88	1.35741	1.27808	1.26246	1.28278	1.14465	0.975657	0.824235	0.728394	0.58208	0.557153	0.567435	0.621429	0.584789	0.550533	0.540686	0.53394	0.54077	0.555294	0.563002	0.580881	0.610638	0.628208	0.651694	0.672451	0.671873	0.681762	0.701841	0.72769	0.788088	0.85679	0.912352	0.985308	1.05686	1.10806	1.14283	1.18848	1.1889	1.15856	1.14869	1.19148	1.21617	1.29584	1.39274	1.46404	1.52094	1.57995	1.60485
		89	1.37408	1.38534	1.43152	1.48326	1.47499	1.52953	1.50619	1.3191	1.11691	0.948613	0.811019	0.662465	0.643796	0.628869	0.606168	0.523399	0.503948	0.512444	0.523358	0.532859	0.537785	0.539889	0.552073	0.580305	0.632749	0.693593	0.744747	0.783459	0.823686	0.842578	0.859674	0.882142	0.911355	0.957891	1.00543	1.05825	1.12845	1.1753	1.21289	1.24663	1.27074	1.27015	1.28907	1.30731	1.32912	1.30792	1.33476
		90	NaN	NaN	NaN	NaN	NaN	NaN	NaN	0.458812	0.417326	0.537435	0.565027	0.597543	0.621034	0.60025	0.544724	0.530879	0.538694	0.548318	0.564629	0.576286	0.587093	0.602143	0.614388	0.627455	0.643271	0.66911	0.693709	0.7261	0.765263	0.808993	0.846568	0.858317	0.882942	0.93256	1.022	1.05351	1.07991	1.11643	1.11174	1.06588	1.11276	1.21337	1.26327	1.31625	1.39662	1.44298	1.47351
		91	1.54573	1.58233	1.59889	1.59987	1.60338	1.61401	1.62326	1.64877	1.66496	1.68355	1.72682	1.55841	1.40651	1.25468	1.0841	0.874152	0.864729	0.842199	0.807102	0.782452	0.772098	0.781334	0.799878	0.827437	0.864602	0.932172	1.00279	1.07307	1.15523	1.22811	1.26857	1.26703	1.26192	1.22295	1.20133	1.19325	1.23153	1.28514	1.35175	1.42571	1.51526	1.58552	1.62682	1.6325	1.63358	1.61825	1.5942
		92	1.57481	1.40547	1.22229	1.03789	0.795963	0.741364	0.663323	0.598602	0.544742	0.561619	0.609342	0.6854	0.764569	0.842962	0.88858	0.948748	0.988904	1.03438	1.05959	1.09886	1.12441	1.14071	1.15569	1.182	1.21009	1.30406	1.39255	1.44692	1.48809	1.51259	1.48672	1.47845	1.5048	1.52484	1.49868	1.47426	1.48304	1.50901	1.52346	1.60034	1.66928	1.67574	1.6857	1.73133	1.7642	1.75042	1.7737
		93	1.50261	1.5499	1.58406	1.62032	1.64708	1.64765	1.65814	1.68452	1.70873	1.74869	1.75096	1.72482	1.68841	1.68848	1.48847	1.31182	1.16895	1.03219	0.829553	0.783109	0.758432	0.729798	0.69831	0.715324	0.779258	0.824758	0.862945	0.916946	0.963882	1.01468	1.09281	1.1871	1.26535	1.33307	1.37166	1.38304	1.38895	1.42949	1.48205	1.52646	1.54242	1.5555	1.53604	1.51743	1.52381	1.5591	1.59861
		94	1.04303	0.936021	0.77374	0.774101	0.754938	0.726075	0.689641	0.68164	0.677888	0.695565	0.698795	0.715824	0.728078	0.759533	0.789087	0.834237	0.858345	0.887032	0.916718	0.93925	0.96523	0.970839	0.989797	0.961051	0.960067	0.969559	0.998576	1.00986	1.06031	1.10529	1.09899	1.16676	1.20045	1.22861	1.26956	1.31528	1.27938	1.26468	1.30815	1.30451	1.34411	1.39783	1.47212	1.49951	1.52781	1.54992	1.55773
		95	0.685539	0.670639	0.646777	0.62268	0.552135	0.505822	0.489627	0.472578	0.461714	0.455022	0.45333	0.457443	0.473652	0.498352	0.526961	0.554404	0.577742	0.587528	0.591215	0.588894	0.587496	0.577281	0.578086	0.584433	0.581372	0.582841	0.601367	0.629964	0.665782	0.715333	0.779818	0.85254	0.91905	0.996813	1.07443	1.14198	1.19091	1.22172	1.24782	1.24504	1.21568	1.17447	1.18483	1.19442	1.24129	1.32166	1.43126
		96	1.81115	1.87533	1.88788	1.88129	1.83106	1.75768	1.69656	1.64963	1.6427	1.64814	1.65394	1.62729	1.60599	1.4029	1.2043	1.02318	0.853975	0.703278	0.68859	0.672058	0.652017	0.623636	0.568423	0.540749	0.537066	0.559362	0.585948	0.613797	0.649351	0.67494	0.689041	0.700705	0.723593	0.741377	0.77615	0.816096	0.862567	0.899478	0.935293	0.961431	0.983404	1.02329	1.08339	1.1642	1.24587	1.32702	1.41067
		97	1.61374	1.66528	1.69444	1.73504	1.7535	1.77906	1.80102	1.8353	1.84194	1.83494	1.83052	1.84017	1.86278	1.89471	1.704	1.49577	1.29849	1.08331	0.857639	0.880776	0.90638	0.882922	0.851593	0.815901	0.793303	0.774662	0.776106	0.783919	0.806136	0.821781	0.846285	0.885882	0.92604	0.978715	1.04338	1.07824	1.11061	1.14659	1.17623	1.19664	1.2382	1.27154	1.30617	1.33642	1.3567	1.35412	1.3544
		98	NaN	NaN	NaN	NaN	NaN	NaN	0.465067	0.397974	0.494348	0.536424	0.596232	0.664732	0.68871	0.70997	0.738797	0.790738	0.83796	0.889609	0.930333	0.95373	0.948904	0.956806	0.962407	0.994757	1.06443	1.16807	1.24466	1.33271	1.40851	1.43891	1.47104	1.47368	1.45346	1.41155	1.42007	1.39665	1.44778	1.50925	1.60194	1.62623	1.67676	1.68138	1.67916	1.66867	1.6603	1.62745	1.6087
		99	NaN	NaN	1.79875	1.76041	1.3524	1.14979	0.979057	0.787354	0.775156	0.760055	0.750156	0.734575	0.751442	0.800846	0.859834	0.913017	0.965998	1.00886	1.05669	1.09834	1.12801	1.14637	1.19459	1.23106	1.26122	1.30224	1.35459	1.356	1.38381	1.41722	1.45158	1.48101	1.52017	1.55305	1.58317	1.60578	1.64938	1.71364	1.75597	1.82256	1.87446	1.91245	1.92698	1.93013	1.89044	1.88406	1.85511
		100	1.44185	1.45462	1.48536	1.47593	1.4543	1.40996	1.37628	1.37633	1.40006	1.40041	1.41931	1.44635	1.45194	1.43224	1.41148	1.27557	1.0902	0.941938	0.825173	0.699921	0.669543	0.665716	0.621597	0.574233	0.544965	0.541385	0.559378	0.59659	0.639224	0.684998	0.755046	0.808339	0.858017	0.902087	0.945897	0.958326	1.0122	1.06613	1.10722	1.16024	1.21311	1.22713	1.25769	1.30435	1.35177	1.41744	1.46625
		101	1.42419	1.44112	1.4916	1.56234	1.61927	1.66211	1.69082	1.67665	1.62294	1.58908	1.58557	1.58542	1.6269	1.65932	1.67154	1.68971	1.51057	1.30512	1.12907	0.98726	0.816429	0.815202	0.799546	0.776974	0.733763	0.721708	0.759576	0.811957	0.865287	0.931158	0.98882	1.02932	1.07347	1.12656	1.17215	1.2127	1.27489	1.33737	1.3988	1.43972	1.50952	1.53437	1.56129	1.57356	1.61792	1.63183	1.70187
		102	NaN	NaN	1.79875	1.76041	1.3524	1.17902	1.0124	0.817836	0.817559	0.797391	0.751696	0.726688	0.740453	0.777601	0.834324	0.890857	0.933657	0.967032	1.00035	1.03882	1.06577	1.09501	1.13346	1.18319	1.22931	1.30126	1.36686	1.42437	1.4925	1.5504	1.58511	1.60326	1.61256	1.59036	1.57646	1.58413	1.61502	1.63329	1.62109	1.62218	1.58746	1.56455	1.55804	1.57134	1.59405	1.58391	1.57153
		103	NaN	NaN	NaN	NaN	NaN	NaN	NaN	1.73068	1.47038	1.19679	1.0121	0.778131	0.767926	0.7522	0.71961	0.703561	0.718922	0.741085	0.79754	0.876993	0.966498	1.02458	1.10496	1.1632	1.20329	1.22179	1.29269	1.36684	1.42443	1.49884	1.61115	1.72519	1.80833	1.88463	1.94459	1.95337	1.94692	1.91972	1.94335	1.98999	2.00587	2.0238	2.09146	2.12851	2.15563	2.24295	2.28068
		104	1.38006	1.39085	1.4311	1.47258	1.49536	1.54261	1.41558	1.26617	1.10763	0.961167	0.771104	0.722224	0.663024	0.605898	0.53474	0.49805	0.498479	0.520721	0.551875	0.590068	0.638603	0.693825	0.740372	0.775742	0.811723	0.85324	0.88779	0.931742	0.995388	1.04816	1.06575	1.07143	1.09688	1.09675	1.10623	1.14629	1.21782	1.25137	1.29359	1.31088	1.33497	1.35077	1.35432	1.35542	1.40264	1.43988	1.46572
		105	NaN	NaN	NaN	0.561704	0.69762	0.682284	0.676553	0.637609	0.609208	0.590754	0.608039	0.651085	0.690067	0.734442	0.777984	0.836958	0.901166	0.975841	1.05539	1.14033	1.22813	1.29233	1.33406	1.38406	1.43435	1.43416	1.48683	1.54545	1.56249	1.55136	1.54094	1.52593	1.49435	1.50644	1.545	1.57844	1.58775	1.59017	1.57883	1.59529	1.62249	1.63793	1.64204	1.68066	1.68061	1.6978	1.65694
		106	1.30309	1.16433	1.03538	0.934389	0.812637	0.620716	0.626492	0.608771	0.57251	0.524007	0.543058	0.594243	0.629514	0.703645	0.803139	0.880864	0.915845	1.00748	1.06526	1.0835	1.12554	1.20349	1.29555	1.37784	1.43982	1.48844	1.54113	1.5363	1.4555	1.43555	1.38579	1.29207	1.25307	1.26307	1.30753	1.31236	1.37854	1.39617	1.46202	1.44464	1.47204	1.50266	1.53344	1.62254	1.78358	1.92527	1.99204
		107	1.52183	1.26645	1.06655	0.957416	0.829435	0.653445	0.655886	0.650705	0.600438	0.580246	0.570723	0.586754	0.619369	0.662981	0.713346	0.764069	0.801255	0.828566	0.855251	0.894538	0.96746	1.05418	1.13214	1.18147	1.22151	1.27116	1.30318	1.36928	1.42955	1.46516	1.46899	1.49048	1.4858	1.49444	1.53479	1.52468	1.5368	1.57062	1.61177	1.65798	1.74538	1.76924	1.74263	1.75212	1.72661	1.68532	1.67821
		108	1.77146	1.73667	1.66468	1.58274	1.52766	1.5158	1.51716	1.51581	1.52801	1.54375	1.56301	1.60632	1.45489	1.27459	1.10655	0.911477	0.696359	0.675212	0.675847	0.673725	0.700227	0.716364	0.754059	0.804375	0.822466	0.827852	0.865283	0.893059	0.899993	0.936858	0.93921	0.966043	1.014	1.07201	1.15815	1.25947	1.30597	1.36049	1.39141	1.39683	1.4093	1.45146	1.47342	1.50574	1.53849	1.58852	1.59766
		109	1.54573	1.58233	1.59889	1.59987	1.60338	1.61401	1.62326	1.64877	1.66496	1.68355	1.72682	1.55841	1.40651	1.24921	1.07861	0.871191	0.86338	0.822197	0.764708	0.710023	0.681003	0.675826	0.718686	0.777177	0.844905	0.928579	1.01249	1.07387	1.14275	1.20539	1.22522	1.2423	1.26203	1.2764	1.2987	1.34967	1.39561	1.44988	1.49272	1.52371	1.54313	1.57312	1.61056	1.6428	1.67948	1.72049	1.75752
		110	0.690126	0.653553	0.638635	0.622082	0.612044	0.616419	0.646231	0.674805	0.716932	0.786654	0.872021	0.960938	1.03966	1.10502	1.15283	1.18877	1.22297	1.30007	1.32485	1.30033	1.28413	1.28893	1.27321	1.31665	1.40097	1.47748	1.52592	1.52593	1.52855	1.50285	1.49849	1.50466	1.50687	1.52225	1.55225	1.57122	1.5458	1.54631	1.55281	1.56421	1.58402	1.63263	1.7061	1.74722	1.81032	1.84616	1.86682
		111	0.707881	0.65054	0.619484	0.626499	0.666054	0.717339	0.770523	0.805235	0.840747	0.880568	0.916268	0.951003	1.00794	1.05919	1.11097	1.16507	1.20987	1.23878	1.29426	1.33171	1.34219	1.34167	1.34255	1.32418	1.32728	1.36854	1.41731	1.44836	1.49938	1.57078	1.57418	1.58935	1.62047	1.62582	1.6141	1.64114	1.63719	1.65836	1.67925	1.72272	1.78583	1.81997	1.81757	1.82982	1.78721	1.70924	1.70027
		112	NaN	NaN	NaN	NaN	NaN	NaN	NaN	NaN	1.07869	0.884392	0.798665	0.741862	0.666705	0.655713	0.656061	0.558961	0.479814	0.441183	0.428341	0.422485	0.419456	0.420519	0.414409	0.412963	0.416253	0.422765	0.431987	0.44265	0.463466	0.490014	0.538294	0.589968	0.634412	0.673268	0.701231	0.719469	0.742942	0.767617	0.791149	0.797517	0.827797	0.844079	0.874702	0.906684	0.955909	0.994288	1.03211
		113	1.73769	1.7306	1.72672	1.72215	1.71911	1.72218	1.71319	1.71975	1.74228	1.72665	1.71686	1.69221	1.68198	1.67644	1.48958	1.29686	1.15043	0.967858	0.761017	0.726743	0.683613	0.614914	0.552711	0.520401	0.521493	0.531656	0.548702	0.589818	0.618605	0.631681	0.66479	0.703443	0.743567	0.783003	0.827518	0.866498	0.912348	0.941108	0.978813	1.02208	1.06591	1.10245	1.15597	1.19129	1.21982	1.27315	1.33002
		114	0.445373	0.433873	0.423718	0.419651	0.426255	0.425576	0.450438	0.474148	0.507959	0.527762	0.549722	0.562949	0.573309	0.586912	0.625092	0.665656	0.68915	0.723096	0.750045	0.784022	0.822157	0.870374	0.926693	0.973395	1.02254	1.07583	1.12656	1.14283	1.18829	1.20956	1.23031	1.24988	1.29737	1.33832	1.36863	1.41628	1.44954	1.47418	1.49373	1.56023	1.58595	1.62701	1.67174	1.69844	1.7	1.6917	1.67597
		115	NaN	NaN	NaN	NaN	NaN	NaN	NaN	NaN	NaN	NaN	NaN	NaN	0.988448	0.930214	0.815236	0.768818	0.695573	0.656387	0.662768	0.640417	0.586242	0.552122	0.538929	0.515028	0.495298	0.497617	0.503313	0.529569	0.561474	0.601174	0.656358	0.724092	0.789117	0.856637	0.905451	0.95683	0.996962	1.04138	1.09493	1.15798	1.22001	1.29346	1.34528	1.37985	1.38051	1.38133	1.37711
		116	1.13641	1.13329	1.22068	1.21619	1.23508	1.28882	1.32699	1.31391	1.31743	1.26466	1.20816	1.16777	1.11908	0.990898	0.869973	0.737715	0.66811	0.578049	0.572808	0.596683	0.622896	0.580588	0.564003	0.575151	0.619909	0.652043	0.680983	0.732498	0.785596	0.788305	0.820203	0.849333	0.896545	0.904338	0.903698	0.92818	1.06357	1.14327	1.22949	1.29956	1.35885	1.31419	1.34155	1.37465	1.4304	1.39498	1.3926
		117	1.28675	1.29652	1.31507	1.41063	1.39709	1.38374	1.33036	1.35226	1.28747	1.10762	0.955993	0.903509	0.742639	0.621645	0.627869	0.628532	0.559383	0.510286	0.487451	0.49158	0.480285	0.494838	0.502339	0.522168	0.535395	0.574877	0.591649	0.640874	0.661859	0.693412	0.717668	0.74447	0.760365	0.781058	0.816887	0.853928	0.896482	0.954917	1.03812	1.08402	1.14054	1.20273	1.23019	1.23919	1.27573	1.28992	1.30576
		118	1.797	1.80233	1.76998	1.79009	1.7766	1.812	1.80941	1.77337	1.68869	1.64822	1.61489	1.39549	1.19871	1.07049	0.912738	0.680017	0.648377	0.638804	0.575656	0.536474	0.536132	0.564925	0.611549	0.657191	0.730104	0.790979	0.851376	0.911678	0.978245	0.990717	1.00342	1.01844	1.03632	1.07822	1.14833	1.22592	1.27702	1.32969	1.3548	1.35548	1.31054	1.28925	1.32164	1.37819	1.46154	1.53984	1.61055
		119	1.70935	1.70364	1.70727	1.70412	1.70615	1.52831	1.28178	1.09884	0.929202	0.716445	0.685225	0.688065	0.643473	0.593348	0.607752	0.651519	0.699985	0.745478	0.793526	0.81573	0.848168	0.886586	0.924332	0.990091	1.08134	1.15068	1.17393	1.22402	1.27812	1.3425	1.41537	1.5249	1.6028	1.64184	1.67344	1.69095	1.69721	1.73012	1.77803	1.77823	1.78283	1.77385	1.73992	1.72084	1.73607	1.74607	1.76685
		120	1.58791	1.62889	1.63978	1.63935	1.65232	1.66783	1.6778	1.7063	1.72594	1.73864	1.79025	1.60614	1.43612	1.27854	1.09604	0.872491	0.869815	0.851699	0.806453	0.787184	0.771262	0.773933	0.797242	0.828014	0.860598	0.928956	1.00867	1.07939	1.17241	1.25578	1.30125	1.30318	1.30152	1.25393	1.23692	1.23106	1.26323	1.33005	1.40068	1.47273	1.55816	1.63436	1.67119	1.69634	1.68961	1.67229	1.64157
		121	1.65388	1.63642	1.61635	1.58687	1.55912	1.55061	1.55355	1.53232	1.50526	1.50668	1.4806	1.36476	1.21208	1.07619	0.959932	0.843129	0.797348	0.780262	0.758999	0.693091	0.63758	0.604982	0.585526	0.586877	0.609	0.641782	0.693573	0.732961	0.774411	0.814306	0.871047	0.904448	0.939197	1.00394	1.02855	1.02724	1.03466	1.0632	1.06657	1.1067	1.19599	1.27782	1.31651	1.34758	1.38177	1.40151	1.41164
		122	0.663194	0.610969	0.560525	0.54561	0.540451	0.543851	0.554698	0.566349	0.578908	0.596181	0.603222	0.619919	0.632345	0.655904	0.685829	0.72751	0.770485	0.805247	0.847539	0.856529	0.915068	0.93283	1.00319	1.08625	1.16203	1.19354	1.26315	1.2874	1.25763	1.24633	1.2323	1.20612	1.16922	1.18237	1.20434	1.24633	1.27568	1.32627	1.37733	1.4439	1.4778	1.5305	1.57032	1.5964	1.58107	1.55593	1.54182
		123	1.67386	1.6981	1.71748	1.70593	1.7383	1.72602	1.56759	1.31793	1.06205	0.790681	0.567124	0.502066	0.493886	0.452065	0.469413	0.520596	0.537413	0.529872	0.562592	0.540202	0.488837	0.469286	0.483695	0.53145	0.600733	0.687629	0.769753	0.865892	0.918911	0.947423	0.964912	0.995409	1.00956	1.03967	1.09201	1.12316	1.15391	1.19536	1.24907	1.28163	1.35039	1.39174	1.42361	1.44779	1.47336	1.47109	1.49936
		124	0.747934	0.760041	0.763324	0.796379	0.831668	0.865229	0.898608	0.937657	0.975283	1.03015	1.09407	1.16661	1.22777	1.27834	1.32004	1.36324	1.39531	1.42419	1.44216	1.45831	1.46463	1.48743	1.5105	1.54473	1.58775	1.62991	1.65149	1.70656	1.76844	1.80457	1.81424	1.82908	1.80953	1.77532	1.77406	1.81264	1.84606	1.8636	1.88919	1.88962	1.86036	1.83231	1.8009	1.75286	1.7034	1.66049	1.6018
		125	1.77826	1.78467	1.75181	1.74709	1.75953	1.81333	1.85241	1.94161	1.73504	1.52592	1.28715	1.02765	0.72805	0.683044	0.617492	0.539749	0.469638	0.430925	0.426131	0.439625	0.4624	0.512382	0.548053	0.58901	0.630799	0.664902	0.683524	0.728186	0.752196	0.780064	0.826143	0.887444	0.915205	0.959635	1.00779	1.04399	1.06305	1.0962	1.14349	1.18447	1.22641	1.28027	1.34653	1.39843	1.49048	1.58943	1.66399
		126	0.903506	0.739214	0.61753	0.537384	0.541286	0.527339	0.509066	0.479342	0.433153	0.41781	0.41198	0.427158	0.456726	0.468572	0.466293	0.481801	0.495025	0.495624	0.520296	0.556749	0.57687	0.585224	0.608055	0.62308	0.650032	0.67993	0.730144	0.777858	0.825849	0.867289	0.946134	0.98655	0.993213	1.01507	1.00658	0.974211	0.972388	1.01096	1.06017	1.10058	1.1477	1.20379	1.28292	1.31506	1.34629	1.40969	1.43458
		127	0.698457	0.729561	0.774931	0.820537	0.872685	0.901875	0.948419	0.980984	1.02242	1.0624	1.10046	1.12917	1.15435	1.17781	1.18293	1.20603	1.23123	1.26709	1.30326	1.37029	1.4502	1.50281	1.53869	1.55886	1.5825	1.57737	1.58121	1.58523	1.61033	1.63414	1.62822	1.62276	1.62089	1.60944	1.60793	1.64559	1.69185	1.76832	1.84505	1.89883	1.92701	1.95687	1.93841	1.88457	1.82705	1.80341	1.79615
		128	1.01997	0.907018	0.719087	0.7013	0.657383	0.586477	0.532645	0.540419	0.568565	0.616584	0.640518	0.663117	0.665537	0.659683	0.675525	0.695335	0.709196	0.744849	0.786446	0.834672	0.902057	0.974342	1.02313	1.08543	1.1329	1.1647	1.19163	1.22702	1.24663	1.26388	1.30127	1.32733	1.36526	1.38063	1.41045	1.44016	1.47714	1.4846	1.54349	1.56043	1.56084	1.50192	1.4751	1.42727	1.41204	1.39104	1.43257
		129	1.68238	1.66488	1.6678	1.67263	1.69782	1.74024	1.78129	1.82448	1.84137	1.84649	1.64507	1.44991	1.24109	1.05788	0.850723	0.829403	0.810442	0.796642	0.784996	0.761007	0.736466	0.698407	0.64134	0.586056	0.560666	0.546342	0.542425	0.546789	0.56193	0.575933	0.591242	0.596242	0.594773	0.588338	0.578721	0.575609	0.588998	0.626765	0.678175	0.73906	0.803509	0.871913	0.915758	0.965732	1.00382	1.01505	1.05724
		130	1.47143	1.4908	1.63663	1.81035	1.80032	1.80487	1.79503	1.74604	1.69359	1.72079	1.75699	1.60087	1.3968	1.22832	1.03944	0.798043	0.76086	0.734672	0.686655	0.644838	0.664498	0.69992	0.762784	0.828873	0.902683	0.974779	1.06687	1.12952	1.17535	1.20421	1.23719	1.23787	1.23104	1.34313	1.46332	1.59335	1.65199	1.73593	1.70208	1.64749	1.61212	1.67717	1.70896	1.72202	1.72923	1.65515	1.54836
		131	0.503598	0.517856	0.559716	0.606805	0.643308	0.675422	0.71695	0.739074	0.757599	0.799436	0.846398	0.913451	0.984324	1.04859	1.11402	1.19238	1.259	1.32482	1.39766	1.43784	1.4559	1.42773	1.38344	1.37369	1.34748	1.32344	1.3142	1.31702	1.29847	1.30185	1.33688	1.40781	1.471	1.52626	1.63462	1.72885	1.77118	1.80468	1.85259	1.84122	1.82977	1.83389	1.83016	1.8034	1.77973	1.77412	1.77717
		132	0.818733	0.675277	0.672466	0.709559	0.747002	0.718506	0.685737	0.677978	0.708972	0.744406	0.772858	0.783257	0.788785	0.779763	0.783624	0.806134	0.840927	0.887204	0.939988	0.986322	1.04136	1.09286	1.1302	1.18816	1.24611	1.29505	1.34769	1.3839	1.3847	1.38301	1.38966	1.40209	1.42788	1.44032	1.44872	1.46489	1.52738	1.58984	1.6398	1.64937	1.60489	1.50131	1.44166	1.41851	1.44912	1.52992	1.59878
		133	1.76174	1.71449	1.48066	1.23913	1.0975	0.948856	0.769392	0.768214	0.788855	0.729834	0.675342	0.643548	0.640018	0.635043	0.647454	0.659617	0.665435	0.681631	0.711263	0.74387	0.789136	0.830341	0.860103	0.876192	0.893688	0.920728	0.941712	0.96691	1.01194	1.07802	1.13373	1.19003	1.2433	1.28905	1.34232	1.42311	1.49717	1.57992	1.63729	1.66399	1.65969	1.67648	1.66581	1.65967	1.66544	1.68823	1.70884
		134	NaN	NaN	NaN	NaN	1.27693	0.731235	0.771244	0.628261	0.63373	0.618749	0.522013	0.446246	0.412774	0.407944	0.412264	0.419241	0.440039	0.474983	0.508309	0.558034	0.615326	0.67589	0.73771	0.799415	0.844041	0.891329	0.936433	0.984778	1.03573	1.1098	1.16186	1.2159	1.28977	1.36079	1.40589	1.45611	1.52176	1.58272	1.65396	1.74915	1.82925	1.86028	1.8423	1.82051	1.79731	1.74521	1.7365
		135	1.69445	1.72404	1.76961	1.81995	1.8994	1.97801	2.06618	1.86611	1.65476	1.39119	1.13855	0.864403	0.818049	0.751995	0.708903	0.635405	0.574349	0.580629	0.622967	0.66819	0.731589	0.794109	0.852515	0.901271	0.957164	1.00906	1.06621	1.12057	1.19512	1.24256	1.28266	1.32467	1.37811	1.42142	1.43961	1.476	1.48158	1.48389	1.44425	1.45857	1.44337	1.46517	1.47469	1.50959	1.53428	1.57897	1.58989
		136	1.81652	1.81742	1.80148	1.79188	1.7682	1.6658	1.47872	1.29965	1.12308	0.956511	0.858907	0.841697	0.809763	0.765573	0.71611	0.685527	0.687344	0.707503	0.744489	0.784397	0.821153	0.847616	0.855731	0.852871	0.851824	0.88	0.93536	1.02055	1.10962	1.18822	1.2426	1.26481	1.27651	1.28801	1.30735	1.33882	1.39259	1.43829	1.48117	1.54289	1.59741	1.62416	1.65514	1.67855	1.68241	1.68593	1.69653
		137	1.59413	1.54906	1.57699	1.5757	1.57729	1.64879	1.6619	1.61164	1.54701	1.48187	1.28912	1.13964	0.995549	0.819309	0.711311	0.731198	0.702773	0.680518	0.675414	0.628473	0.574867	0.550552	0.511591	0.492435	0.491471	0.499514	0.506211	0.529666	0.56513	0.600423	0.638798	0.688158	0.717761	0.756693	0.792694	0.802896	0.840977	0.885329	0.910026	0.940979	1.00042	1.02986	1.08149	1.12251	1.14359	1.17568	1.23159
		138	1.67513	1.67936	1.68104	1.65132	1.68273	1.71308	1.69813	1.69539	1.70969	1.74863	1.77895	1.59927	1.39597	1.20061	0.989796	0.78063	0.761593	0.749456	0.719697	0.685244	0.689249	0.720491	0.756804	0.792308	0.833297	0.861822	0.892503	0.922885	0.966746	1.0208	1.09215	1.17087	1.2603	1.33958	1.39799	1.43173	1.4526	1.47537	1.45781	1.44346	1.43552	1.42901	1.40118	1.45082	1.52906	1.59673	1.68023
		139	NaN	NaN	NaN	NaN	NaN	2.17636	1.95957	1.50162	1.25672	0.936103	0.839948	0.802262	0.748789	0.684496	0.648533	0.665049	0.727006	0.791623	0.855857	0.914116	0.971538	1.02049	1.06632	1.12338	1.17926	1.2254	1.30264	1.37	1.44412	1.5202	1.57747	1.60561	1.65917	1.71784	1.77785	1.86298	1.91435	1.95349	1.99276	2.00713	2.00727	2.04887	2.08756	2.08533	2.07864	2.07347	2.06256
		140	1.46645	1.21804	1.03205	0.818261	0.67293	0.637784	0.61763	0.543696	0.48025	0.445495	0.433262	0.437622	0.444122	0.455623	0.462818	0.470908	0.462232	0.461063	0.459855	0.453322	0.445507	0.452084	0.450795	0.453711	0.46037	0.474908	0.476815	0.47627	0.475819	0.480442	0.470026	0.460541	0.459849	0.464152	0.469758	0.500962	0.517389	0.562929	0.619764	0.666275	0.686641	0.722752	0.745593	0.727003	0.752516	0.827124	0.881391
		141	1.74764	1.79053	1.79571	1.58313	1.36676	1.12008	0.904359	0.719599	0.707478	0.678275	0.651988	0.594511	0.550647	0.542995	0.571968	0.630818	0.700412	0.770633	0.851172	0.907612	0.951387	0.994085	1.05556	1.06924	1.08293	1.09679	1.12648	1.13714	1.19032	1.27574	1.39162	1.47542	1.579	1.62219	1.64438	1.664	1.64346	1.65251	1.71234	1.75187	1.78581	1.87385	1.88084	1.87118	1.88305	1.90384	1.9049
		142	NaN	NaN	NaN	1.24601	1.32726	1.3798	1.37499	1.38026	1.34435	1.29907	1.25699	1.34931	1.32651	1.15751	0.993531	0.833389	0.641097	0.537374	0.564603	0.589893	0.604364	0.581199	0.576317	0.585415	0.633927	0.689676	0.720915	0.741495	0.772264	0.781055	0.817337	0.876001	0.957687	1.0493	1.1112	1.14942	1.17057	1.16979	1.16568	1.17031	1.20904	1.21261	1.259	1.28933	1.32001	1.31387	1.32379
		143	0.682382	0.60668	0.552277	0.523446	0.512169	0.516263	0.528379	0.535191	0.548183	0.566527	0.584801	0.594922	0.625863	0.677304	0.719827	0.763107	0.81504	0.843589	0.871235	0.929172	0.955697	0.971287	1.00138	1.04118	1.05287	1.1009	1.15658	1.21786	1.23442	1.27187	1.31729	1.38645	1.42257	1.48903	1.55556	1.64174	1.66358	1.71973	1.74646	1.73815	1.72291	1.76646	1.81852	1.86654	1.94155	1.9898	1.99322
		144	1.44451	1.31857	1.31662	1.34559	1.39073	1.46842	1.55424	1.60437	1.5918	1.62923	1.44494	1.26783	1.11882	0.989426	0.782284	0.774338	0.758616	0.737684	0.729144	0.761137	0.812476	0.887051	0.8867	0.895494	0.957447	1.01764	1.02952	1.12521	1.24014	1.28164	1.30553	1.37133	1.41388	1.43883	1.46177	1.48995	1.509	1.52848	1.54085	1.54275	1.56751	1.63353	1.73483	1.83634	1.96736	2.03874	2.00014
		145	1.65654	1.69464	1.68446	1.66681	1.6527	1.67758	1.68952	1.71411	1.74187	1.75328	1.76369	1.82891	1.64154	1.45501	1.28481	1.07666	0.793575	0.739873	0.682121	0.599088	0.536341	0.502201	0.496703	0.509781	0.535512	0.573008	0.609142	0.646195	0.681742	0.739254	0.787456	0.843799	0.900458	0.970037	1.0116	1.03603	1.05094	1.08931	1.11613	1.14413	1.17991	1.22013	1.22947	1.21798	1.22675	1.24489	1.26055
		146	1.32586	1.16929	1.04053	0.906316	0.720871	0.681463	0.651643	0.577581	0.536777	0.492331	0.481167	0.494313	0.522472	0.540322	0.571825	0.616465	0.663647	0.707144	0.75825	0.813726	0.86357	0.912876	0.975574	1.03279	1.09223	1.16425	1.22772	1.2572	1.30701	1.34156	1.38136	1.40454	1.44084	1.47257	1.50696	1.53392	1.56986	1.6166	1.64247	1.66384	1.65619	1.63988	1.59212	1.56564	1.55102	1.54709	1.54861
		147	1.62113	1.66751	1.71956	1.76935	1.77895	1.78766	1.7732	1.74359	1.72156	1.71894	1.75793	1.79673	1.83667	1.84154	1.6652	1.47195	1.26115	1.07431	0.913108	0.945767	0.939773	0.918921	0.873761	0.812926	0.751377	0.737477	0.758121	0.802557	0.851065	0.909449	0.949505	0.973623	0.982147	0.998441	1.00954	1.02539	1.05509	1.0943	1.13667	1.17741	1.22352	1.25459	1.27245	1.29639	1.32409	1.35282	1.39825
		148	NaN	NaN	NaN	NaN	NaN	NaN	NaN	0.775696	0.947763	0.905154	0.91326	0.86739	0.835327	0.83557	0.882801	0.930246	0.969047	1.03346	1.08743	1.11082	1.12349	1.14182	1.15028	1.17528	1.20081	1.23861	1.28791	1.31284	1.33094	1.39413	1.42039	1.44249	1.46553	1.5068	1.52028	1.53782	1.58501	1.60765	1.63392	1.62797	1.64551	1.57071	1.55054	1.5158	1.50417	1.51873	1.58756
		149	0.507102	0.535073	0.580329	0.636089	0.689421	0.756904	0.805346	0.857102	0.915873	0.987994	1.02968	1.07795	1.11598	1.15412	1.17868	1.23403	1.26777	1.32517	1.309	1.32266	1.3318	1.344	1.37025	1.42208	1.48967	1.55484	1.65808	1.72273	1.77956	1.71836	1.69203	1.60337	1.56171	1.49228	1.53421	1.51722	1.54204	1.54058	1.58987	1.54921	1.54348	1.58574	1.624	1.68174	1.79571	1.83294	1.79174
		150	1.71508	1.6677	1.59811	1.51261	1.47166	1.44116	1.45716	1.50982	1.56178	1.59512	1.65263	1.51376	1.32224	1.13184	0.961848	0.725416	0.656516	0.595886	0.553903	0.50583	0.507913	0.549442	0.614052	0.68731	0.758506	0.818636	0.869818	0.908962	0.946331	0.986537	1.01524	1.03171	1.05478	1.07826	1.10194	1.14759	1.19411	1.23045	1.24213	1.23557	1.20347	1.17372	1.10076	1.10596	1.1252	1.16558	1.19838
		151	1.45128	1.44361	1.46071	1.48906	1.58367	1.67449	1.71103	1.73493	1.75371	1.72548	1.69036	1.69977	1.69833	1.71009	1.74155	1.57009	1.37462	1.19128	1.0155	0.867733	0.913507	0.967513	0.988705	0.968737	0.930068	0.889822	0.836667	0.818064	0.845299	0.853895	0.858808	0.890345	0.935455	0.977301	1.03637	1.09287	1.13801	1.15236	1.17054	1.20357	1.23179	1.25506	1.27656	1.29211	1.2626	1.27191	1.2429
		152	1.62946	1.71171	1.78373	1.84584	1.89652	1.88836	1.87648	1.81054	1.7555	1.71212	1.70086	1.6673	1.65623	1.62243	1.57883	1.40686	1.24252	1.05541	0.916971	0.768884	0.728781	0.69366	0.682482	0.653416	0.635884	0.660207	0.707815	0.764863	0.822268	0.876157	0.937884	0.993943	1.06256	1.12245	1.17226	1.23685	1.2825	1.30421	1.33764	1.39188	1.40886	1.43948	1.46869	1.54513	1.59056	1.64383	1.68728
		153	1.48272	1.46601	1.37547	1.36588	1.35983	1.32033	1.3617	1.48158	1.52914	1.59126	1.78955	1.63317	1.4417	1.26491	1.09046	0.855289	0.834782	0.823466	0.786248	0.759611	0.728657	0.760489	0.820823	0.879816	0.907661	0.94935	0.99139	0.99577	1.04196	1.10714	1.18661	1.24705	1.23249	1.2943	1.33466	1.41537	1.44439	1.55465	1.55882	1.58107	1.54106	1.53845	1.54302	1.57244	1.64434	1.71737	1.7284
		154	1.37541	1.29174	1.31755	1.32818	1.34449	1.37603	1.36883	1.22328	1.045	0.936493	0.7668	0.622566	0.608071	0.623421	0.543192	0.517684	0.498276	0.508585	0.529918	0.572353	0.615695	0.654908	0.714803	0.779544	0.829044	0.879044	0.936914	0.96852	0.988644	1.02867	1.07493	1.13601	1.21263	1.30393	1.37439	1.42114	1.4424	1.48416	1.49448	1.48229	1.48597	1.49097	1.47119	1.44721	1.45869	1.45966	1.46405
		155	1.46374	1.54335	1.56436	1.63566	1.71162	1.77147	1.78871	1.62592	1.41264	1.21363	1.01508	0.787398	0.747064	0.713995	0.642472	0.579569	0.562362	0.585996	0.629064	0.685971	0.74305	0.806839	0.85481	0.904871	0.953872	1.00835	1.05326	1.12459	1.18538	1.23848	1.28528	1.35273	1.38086	1.38451	1.37407	1.37167	1.35709	1.34222	1.33284	1.35706	1.38125	1.40786	1.45821	1.5186	1.57308	1.63602	1.64826
		156	1.52468	1.51731	1.53542	1.58528	1.64513	1.44037	1.18263	1.01331	0.801868	0.618931	0.594496	0.605761	0.531738	0.498365	0.482375	0.494411	0.506124	0.529952	0.558203	0.603524	0.656223	0.704721	0.756384	0.811235	0.859986	0.919811	0.992254	1.04956	1.10988	1.14517	1.17842	1.1991	1.22705	1.25392	1.29762	1.31907	1.33293	1.3486	1.35021	1.3345	1.29577	1.23376	1.15653	1.061	1.11899	1.21955	1.33752
		157	NaN	NaN	NaN	NaN	NaN	NaN	NaN	NaN	NaN	NaN	NaN	0.766396	0.778285	0.724061	0.672878	0.609572	0.547926	0.522131	0.527713	0.553397	0.589879	0.621075	0.657232	0.687122	0.725175	0.775239	0.829201	0.876561	0.92898	0.981386	1.05483	1.1383	1.20905	1.2799	1.33986	1.38209	1.40704	1.45442	1.50669	1.57475	1.62643	1.66733	1.69076	1.70901	1.69043	1.66547	1.67774
		158	0.839899	0.803731	0.755918	0.686548	0.657708	0.64627	0.633128	0.628367	0.636647	0.665723	0.674862	0.687516	0.714838	0.745977	0.779077	0.825434	0.883054	0.929501	0.962754	0.989223	1.0291	1.0758	1.13049	1.2117	1.23553	1.28969	1.34643	1.35896	1.33409	1.34477	1.32008	1.27971	1.28966	1.32797	1.39197	1.4704	1.59233	1.69005	1.7166	1.72222	1.70914	1.64032	1.59465	1.6337	1.67199	1.7035	1.61519
		159	NaN	NaN	NaN	NaN	NaN	2.17636	1.95957	1.50162	1.24373	0.909784	0.808574	0.766079	0.712974	0.657675	0.613095	0.611478	0.652808	0.70688	0.766082	0.817536	0.87605	0.91645	0.950534	0.988172	1.05207	1.12577	1.16139	1.17817	1.19103	1.23369	1.25315	1.32912	1.41484	1.45167	1.45167	1.43671	1.41202	1.39272	1.40804	1.40138	1.39968	1.40732	1.41125	1.43143	1.47797	1.51807	1.54881
		160	1.36975	1.17923	0.980988	0.741891	0.725608	0.751736	0.698583	0.659221	0.644359	0.647367	0.643616	0.652573	0.675865	0.699399	0.725746	0.766047	0.807985	0.850432	0.912988	0.955799	1.01971	1.09937	1.16744	1.20605	1.25032	1.29001	1.31203	1.36312	1.41498	1.46277	1.45724	1.45214	1.40484	1.37407	1.39906	1.4824	1.57317	1.66397	1.71169	1.7206	1.68316	1.63392	1.59397	1.57031	1.60137	1.699	1.84298
		161	1.43374	1.45453	1.47712	1.50027	1.50687	1.51444	1.5387	1.54318	1.54011	1.58664	1.62986	1.46827	1.3234	1.17412	0.993246	0.785987	0.749759	0.711423	0.680772	0.661313	0.667974	0.696508	0.727587	0.761113	0.789813	0.822009	0.842728	0.859083	0.862381	0.873937	0.893934	0.936284	0.99931	1.07736	1.15729	1.24445	1.32865	1.40771	1.4726	1.50342	1.50298	1.51345	1.51497	1.51574	1.54598	1.5959	1.6619
		162	1.46533	1.47518	1.48131	1.58828	1.65317	1.69006	1.71731	1.71896	1.59617	1.49709	1.41181	1.34311	1.34445	1.22	1.12692	0.94171	0.854568	0.704192	0.700962	0.678357	0.728888	0.669676	0.624691	0.601616	0.598949	0.606466	0.63153	0.670242	0.720797	0.770243	0.809436	0.83429	0.863776	0.893675	0.908377	0.913334	0.945352	0.976442	1.01522	1.06526	1.14744	1.22148	1.26493	1.28198	1.32333	1.35798	1.37875
		163	1.56567	1.57679	1.57216	1.55624	1.53274	1.54009	1.54376	1.52396	1.4791	1.43921	1.42963	1.40636	1.27435	1.15346	1.02793	0.868432	0.701285	0.643307	0.585732	0.526341	0.447972	0.400954	0.388338	0.376987	0.380808	0.385648	0.390681	0.39523	0.409312	0.421922	0.422609	0.427156	0.441724	0.473907	0.506253	0.550625	0.59792	0.648941	0.684325	0.753713	0.820093	0.895302	0.952659	1.01169	1.05996	1.11922	1.16604
		164	1.42048	1.25907	1.1156	0.939167	0.759451	0.627892	0.647834	0.637277	0.638828	0.645733	0.644672	0.604091	0.565523	0.543412	0.538122	0.541026	0.548518	0.570423	0.600425	0.640562	0.682206	0.726905	0.765528	0.800375	0.81554	0.823373	0.843921	0.852617	0.863186	0.90452	0.94537	0.977759	1.0167	1.03901	1.03393	1.03385	1.02945	1.07462	1.14159	1.18868	1.22511	1.23603	1.19936	1.13956	1.10899	1.09547	1.10323
		165	NaN	NaN	NaN	NaN	NaN	NaN	NaN	NaN	NaN	NaN	NaN	NaN	1.41351	1.56873	1.28146	1.18845	1.05455	0.843967	0.805794	0.78356	0.742842	0.712217	0.723842	0.753491	0.788976	0.843306	0.933259	1.01084	1.081	1.15013	1.19815	1.20401	1.2309	1.21838	1.19886	1.21618	1.26091	1.30338	1.38303	1.45912	1.49297	1.52501	1.52395	1.51853	1.51215	1.52423	1.51866
		166	1.86567	1.87216	1.87004	1.86723	1.84247	1.73939	1.54545	1.34409	1.15214	0.974888	0.868193	0.838098	0.806018	0.757932	0.704786	0.672305	0.672718	0.687168	0.725118	0.765913	0.80314	0.836206	0.852013	0.856696	0.859107	0.896447	0.956804	1.05109	1.14155	1.22108	1.27235	1.29734	1.30632	1.33178	1.36937	1.43434	1.51988	1.58216	1.61495	1.66378	1.69385	1.69377	1.69924	1.71953	1.71681	1.70536	1.71354
		167	0.74164	0.753079	0.758345	0.793583	0.827131	0.868208	0.901554	0.938379	0.975074	1.03115	1.09585	1.17088	1.23349	1.28664	1.32791	1.37045	1.39532	1.42273	1.44163	1.45567	1.45977	1.48691	1.5147	1.56949	1.62169	1.66204	1.68985	1.74056	1.78283	1.81866	1.82985	1.84358	1.83016	1.79578	1.78588	1.82886	1.86537	1.88902	1.91774	1.92508	1.89813	1.86785	1.83	1.78547	1.73042	1.6791	1.61458
		168	NaN	NaN	1.84466	1.84333	1.4063	1.21924	1.02274	0.804927	0.801044	0.767374	0.720212	0.703021	0.713165	0.751821	0.81495	0.873084	0.918178	0.962672	0.997684	1.03812	1.0685	1.09886	1.13467	1.19108	1.24158	1.31795	1.39255	1.46307	1.52817	1.58029	1.62493	1.64047	1.64286	1.63362	1.63367	1.63394	1.68073	1.713	1.70263	1.69328	1.68118	1.65805	1.63971	1.65167	1.66663	1.63619	1.59912
		169	0.704205	0.73839	0.782534	0.824351	0.873771	0.905501	0.945352	0.984714	1.0274	1.07632	1.11387	1.15281	1.18464	1.21344	1.21639	1.2468	1.27793	1.31313	1.35558	1.41972	1.49219	1.53853	1.58472	1.60498	1.64409	1.64028	1.64891	1.65219	1.68143	1.69809	1.69969	1.69722	1.69453	1.69196	1.69252	1.74101	1.79996	1.88791	1.9637	2.01703	2.04246	2.08061	2.06235	2.01308	1.96873	1.9519	1.94149
		170	1.4941	1.46731	1.51923	1.54179	1.58421	1.62355	1.63147	1.59791	1.63175	1.6645	1.68503	1.76323	1.59516	1.41815	1.24499	1.05309	0.797915	0.772004	0.722282	0.670469	0.624937	0.591854	0.586297	0.589805	0.589121	0.605138	0.636268	0.669094	0.722513	0.79938	0.88082	0.956928	1.02529	1.10495	1.17105	1.19644	1.22528	1.27929	1.31504	1.36322	1.44826	1.53738	1.58263	1.5902	1.58831	1.59507	1.58843
		171	1.47771	1.42941	1.39234	1.27043	1.30809	1.35271	1.41128	1.47349	1.65116	1.47934	1.23695	1.08396	0.918595	0.664769	0.692629	0.759738	0.775296	0.772459	0.804084	0.850595	0.895812	0.954199	1.01061	1.05332	1.07856	1.10551	1.12883	1.14904	1.16919	1.19021	1.21444	1.22932	1.25072	1.26046	1.27181	1.28256	1.28464	1.27605	1.28147	1.28343	1.30334	1.3328	1.34679	1.34875	1.38184	1.40486	1.42444
		172	1.34619	1.23685	1.10006	0.937368	0.92228	0.89274	0.859232	0.834792	0.817578	0.861054	0.945692	1.00518	1.03605	1.08081	1.0914	1.0699	1.0781	1.10512	1.14841	1.20189	1.26228	1.31133	1.38033	1.43019	1.48346	1.52533	1.57175	1.58755	1.58346	1.58404	1.60127	1.60118	1.63214	1.66777	1.70382	1.72724	1.78417	1.8142	1.83101	1.83066	1.83833	1.82358	1.82549	1.83513	1.83969	1.84845	1.84286
		173	1.33962	1.4284	1.48381	1.3998	1.20478	1.00435	0.819582	0.634449	0.552827	0.50586	0.517461	0.477448	0.440366	0.440699	0.451095	0.480996	0.492357	0.517634	0.540874	0.573204	0.616303	0.655722	0.70597	0.729715	0.770732	0.791013	0.80497	0.82712	0.88433	0.942904	1.02432	1.13008	1.21322	1.30492	1.35225	1.40054	1.43359	1.47436	1.45627	1.46804	1.45678	1.43402	1.3757	1.38999	1.41074	1.42642	1.4848
		174	0.446325	0.419424	0.40615	0.426315	0.460752	0.500406	0.54162	0.582483	0.584866	0.60335	0.605037	0.611633	0.624573	0.666939	0.707689	0.77963	0.84319	0.913662	0.969846	1.01519	1.06626	1.08668	1.11978	1.14825	1.17163	1.16119	1.18174	1.16929	1.15249	1.16119	1.17709	1.18953	1.22584	1.32572	1.3714	1.43329	1.4913	1.47893	1.44618	1.41674	1.37343	1.32807	1.32638	1.31988	1.31658	1.29385	1.31752
		175	0.745128	0.683832	0.634981	0.580127	0.545115	0.543181	0.557362	0.577915	0.592054	0.600312	0.608307	0.618837	0.646475	0.656391	0.679314	0.666075	0.672975	0.691643	0.734018	0.768964	0.834776	0.887148	0.90972	0.930892	0.955767	0.973248	0.993148	1.01121	1.02915	1.051	1.07459	1.09457	1.12875	1.1458	1.1572	1.16437	1.16845	1.17244	1.19245	1.18983	1.19341	1.2011	1.19829	1.19372	1.20052	1.20014	1.18197
		176	0.70391	0.672736	0.616366	0.609999	0.612537	0.61973	0.622334	0.646274	0.677344	0.722926	0.758781	0.838387	0.917089	0.962716	0.998436	1.04263	1.03956	1.06033	1.09898	1.12332	1.15164	1.2003	1.21036	1.22169	1.243	1.25737	1.26945	1.29445	1.3113	1.34657	1.38566	1.43255	1.47574	1.54205	1.58483	1.62085	1.6326	1.63615	1.63082	1.6219	1.63864	1.6561	1.67454	1.67858	1.76882	1.82774	1.91564
		177	0.580704	0.525913	0.487465	0.494226	0.518709	0.557201	0.5883	0.620493	0.636935	0.648337	0.677119	0.703659	0.736479	0.813126	0.877562	0.919429	1.00064	1.08106	1.14695	1.22036	1.28757	1.3051	1.3126	1.28191	1.29567	1.30913	1.36438	1.41205	1.46718	1.46284	1.45713	1.4324	1.41909	1.42884	1.42045	1.43343	1.48433	1.55283	1.59682	1.63716	1.67383	1.64101	1.57404	1.55251	1.57587	1.59523	1.60679
		178	0.858659	0.686141	0.631663	0.602129	0.643713	0.637649	0.607281	0.593196	0.629761	0.666707	0.692528	0.746148	0.790984	0.83465	0.874242	0.910016	0.942506	0.995768	0.993494	0.98949	1.00331	1.05247	1.08473	1.17263	1.23748	1.2936	1.2971	1.3077	1.31421	1.3358	1.37008	1.39499	1.42213	1.40815	1.4269	1.39837	1.42848	1.45445	1.53045	1.541	1.58807	1.59043	1.59906	1.56035	1.56844	1.61732	1.6695
		179	1.74379	1.75183	1.72068	1.71407	1.68098	1.64758	1.66373	1.47336	1.30295	1.14469	0.983795	0.754872	0.723324	0.651798	0.600233	0.555794	0.545022	0.570023	0.613519	0.669203	0.719131	0.785245	0.856191	0.908306	0.941518	0.972412	0.994542	1.01978	1.03339	1.07302	1.11899	1.14054	1.16839	1.21987	1.21691	1.21028	1.25945	1.28665	1.30711	1.37181	1.42412	1.43594	1.45993	1.51467	1.54543	1.58931	1.61766
		180	NaN	NaN	NaN	NaN	NaN	0.728953	0.764897	0.722041	0.704924	0.674356	0.659676	0.674571	0.7106	0.735799	0.775765	0.824074	0.87138	0.920067	0.999022	1.05758	1.10633	1.16011	1.21968	1.27104	1.35245	1.4064	1.45976	1.47237	1.49595	1.48695	1.50105	1.50438	1.53107	1.51213	1.50654	1.51233	1.48726	1.4621	1.46086	1.44755	1.40918	1.3984	1.36999	1.33463	1.35663	1.40556	1.45596
		181	1.17639	1.00005	0.846789	0.701827	0.67885	0.694161	0.665474	0.640552	0.651814	0.670114	0.682408	0.720712	0.756582	0.776765	0.809785	0.864217	0.910798	0.955814	1.01202	1.07649	1.13864	1.19578	1.26186	1.33972	1.38963	1.4229	1.51304	1.58338	1.63088	1.71174	1.79542	1.81975	1.81997	1.83045	1.7919	1.7356	1.69845	1.69575	1.64295	1.63359	1.6405	1.61113	1.604	1.6202	1.70134	1.74329	1.80215
		182	0.977587	0.816395	0.615017	0.603077	0.57536	0.507239	0.444127	0.432773	0.449844	0.477301	0.511739	0.553443	0.594354	0.642144	0.686449	0.732514	0.797011	0.856122	0.912129	0.958692	1.0058	1.02336	1.04118	1.0675	1.10021	1.14561	1.18473	1.23993	1.30671	1.39163	1.43903	1.49954	1.57536	1.58098	1.53843	1.52523	1.52735	1.52064	1.55116	1.62132	1.63646	1.63223	1.62387	1.60289	1.5862	1.61711	1.66032
		183	1.56905	1.53506	1.59206	1.63071	1.64661	1.65017	1.68997	1.69242	1.49012	1.28727	1.11989	0.914971	0.668722	0.652925	0.644973	0.595082	0.54378	0.520241	0.517084	0.526054	0.532094	0.534774	0.53743	0.544071	0.562468	0.578006	0.571979	0.57078	0.567754	0.548882	0.538097	0.56988	0.594397	0.61438	0.649253	0.686853	0.7162	0.752623	0.796285	0.849483	0.88739	0.922718	0.974339	1.01782	1.03395	1.06423	1.08761
		184	1.30309	1.16433	1.03538	0.925053	0.786292	0.592502	0.600305	0.607367	0.614849	0.617145	0.641109	0.681008	0.731322	0.784268	0.847048	0.907635	0.978733	1.04139	1.1006	1.14163	1.17985	1.1975	1.22745	1.22325	1.2252	1.20486	1.22253	1.17785	1.18562	1.22763	1.29592	1.29825	1.3187	1.31894	1.27274	1.21935	1.20724	1.24577	1.34246	1.44318	1.52885	1.60838	1.66376	1.68719	1.72667	1.74928	1.80295
		185	1.5598	1.54586	1.56591	1.56206	1.51765	1.45476	1.40027	1.30254	1.12877	0.942223	0.845447	0.724825	0.608211	0.58145	0.59489	0.528275	0.479245	0.446964	0.455628	0.452512	0.459602	0.474078	0.490886	0.497774	0.531437	0.586165	0.617053	0.659533	0.710259	0.792107	0.863294	0.945075	1.03319	1.10534	1.12713	1.1502	1.18076	1.19091	1.15829	1.17572	1.15583	1.14544	1.15647	1.22183	1.25512	1.29778	1.33392
		186	1.5429	1.59283	1.61613	1.61024	1.58665	1.57162	1.53236	1.49107	1.507	1.50467	1.46971	1.42963	1.47297	1.48428	1.47987	1.41391	1.24445	1.01059	0.80343	0.634817	0.538189	0.567553	0.604631	0.614936	0.62269	0.648294	0.678079	0.713875	0.747742	0.808226	0.883953	0.965277	1.04148	1.11491	1.15453	1.20146	1.23587	1.25737	1.30103	1.33211	1.3642	1.37658	1.42115	1.43839	1.47101	1.49271	1.54587
		187	NaN	NaN	NaN	NaN	NaN	NaN	0.752573	0.846124	0.806872	0.793731	0.777621	0.757699	0.771243	0.814182	0.856753	0.890941	0.909169	0.921193	0.934563	0.959359	0.992394	1.03844	1.08613	1.14375	1.19538	1.23042	1.25845	1.28933	1.31847	1.37235	1.42335	1.47318	1.51404	1.53396	1.54349	1.56955	1.60834	1.66144	1.74107	1.78604	1.80722	1.83318	1.84532	1.84236	1.86255	1.89123	1.92202
		188	NaN	NaN	NaN	NaN	NaN	NaN	NaN	NaN	NaN	NaN	NaN	NaN	NaN	NaN	1.66043	1.19783	1.02131	0.832951	0.724801	0.676081	0.660784	0.623743	0.637332	0.686432	0.756542	0.827565	0.882962	0.938846	0.989515	1.06207	1.16144	1.25375	1.31526	1.36353	1.37492	1.38872	1.40233	1.41847	1.43953	1.45983	1.43652	1.41505	1.40032	1.39312	1.408	1.44703	1.5179
		189	0.856369	0.692677	0.587791	0.512628	0.527201	0.521091	0.5131	0.48771	0.443618	0.428837	0.428276	0.450241	0.480177	0.49351	0.494377	0.509438	0.524325	0.526168	0.550043	0.580604	0.59469	0.596128	0.618654	0.635557	0.661257	0.696587	0.745522	0.787186	0.831399	0.871576	0.946731	0.975849	0.981313	1.00171	0.992135	0.957999	0.970374	1.01264	1.04883	1.09128	1.12864	1.17211	1.24092	1.26331	1.29425	1.36153	1.38581
		190	1.71778	1.52712	1.34951	1.20204	1.00352	0.754912	0.717025	0.673943	0.626757	0.580585	0.587971	0.627527	0.680186	0.73549	0.81302	0.868788	0.884086	0.932108	0.989656	1.03666	1.11144	1.18568	1.26642	1.40013	1.46857	1.4833	1.57046	1.62374	1.61206	1.62595	1.64879	1.64563	1.6301	1.56208	1.51977	1.55616	1.56776	1.62905	1.71136	1.8089	1.79997	1.81809	1.76884	1.73588	1.65523	1.5614	1.40772
		191	1.58702	1.6063	1.62703	1.61506	1.60324	1.59733	1.56887	1.55764	1.58818	1.58356	1.44597	1.24424	1.00717	0.753023	0.553059	0.47793	0.468171	0.467105	0.471326	0.47591	0.492334	0.527045	0.569181	0.610491	0.650657	0.682049	0.733225	0.790094	0.863833	0.940178	1.01501	1.04945	1.08988	1.12879	1.18584	1.23873	1.3001	1.33321	1.33651	1.30134	1.30293	1.33178	1.3716	1.42274	1.47997	1.52393	1.57358
		192	1.47168	1.47802	1.46586	1.51168	1.57447	1.64345	1.69023	1.7488	1.72389	1.66156	1.63172	1.52316	1.32135	1.12799	0.98329	0.777243	0.635462	0.594496	0.585194	0.53778	0.535666	0.558183	0.586537	0.589755	0.599718	0.609784	0.605506	0.612624	0.650476	0.680275	0.704319	0.738424	0.762575	0.780192	0.805058	0.823509	0.852103	0.874875	0.876667	0.873378	0.878774	0.876981	0.867756	0.895127	0.939443	0.992346	1.09751
		193	1.33962	1.4284	1.48381	1.3998	1.20478	1.04475	0.891076	0.715187	0.619812	0.57524	0.561359	0.493115	0.450242	0.46091	0.481773	0.519351	0.560029	0.609294	0.663329	0.683506	0.71966	0.764186	0.807461	0.851495	0.919894	0.997492	1.06307	1.09752	1.12638	1.1861	1.2218	1.2546	1.30497	1.35276	1.38679	1.41037	1.4509	1.51833	1.58455	1.62345	1.66412	1.70576	1.73363	1.73887	1.7791	1.81375	1.8253
		194	0.663885	0.584336	0.531941	0.50173	0.487257	0.492656	0.506398	0.512012	0.527842	0.551089	0.571372	0.58146	0.613817	0.664149	0.706466	0.75	0.801557	0.834782	0.869106	0.929578	0.956512	0.973833	1.00088	1.03308	1.04505	1.09427	1.15766	1.22546	1.24584	1.27931	1.31947	1.38102	1.42813	1.50006	1.57342	1.67771	1.72473	1.77797	1.80115	1.81134	1.80799	1.84469	1.89888	1.9665	2.03497	2.06579	2.06285
		195	0.602865	0.643228	0.68232	0.733743	0.743245	0.770416	0.777952	0.794863	0.859994	0.94071	0.990098	1.08254	1.1346	1.15993	1.17789	1.21678	1.22494	1.25488	1.28467	1.30497	1.35001	1.38325	1.38886	1.38038	1.36981	1.35444	1.26718	1.24693	1.32927	1.42026	1.47722	1.62159	1.73337	1.81164	1.72846	1.78242	1.85579	1.86284	1.77668	1.79942	1.72596	1.66433	1.59765	1.53846	1.53417	1.51956	1.47218
		196	1.409	1.26592	1.0833	0.927648	0.761901	0.71727	0.688151	0.636625	0.591058	0.583015	0.581415	0.588343	0.592717	0.611887	0.643821	0.660231	0.677727	0.687305	0.700949	0.728477	0.769954	0.79879	0.8608	0.940239	0.998102	1.08888	1.19412	1.26877	1.31756	1.3429	1.38166	1.41048	1.45077	1.47619	1.52637	1.50651	1.51038	1.50927	1.55509	1.58887	1.66493	1.69046	1.72568	1.7784	1.85106	1.90973	1.97726
		197	1.91561	1.88204	1.8287	1.80973	1.79066	1.78455	1.81606	1.85251	1.65772	1.46142	1.2654	1.05721	0.843255	0.832419	0.812548	0.773969	0.750434	0.752066	0.767178	0.810971	0.869363	0.923805	0.98323	1.05759	1.12116	1.17136	1.22415	1.29141	1.34461	1.39217	1.44377	1.50296	1.55256	1.56882	1.58976	1.60813	1.63439	1.6744	1.73959	1.80394	1.85685	1.90306	1.92637	1.92122	1.92613	1.933	1.91571
		198	NaN	NaN	NaN	0.519459	0.688412	0.672406	0.675111	0.638699	0.598686	0.579481	0.593273	0.633309	0.669411	0.713576	0.763855	0.819248	0.880207	0.959101	1.04273	1.13077	1.21268	1.26306	1.29265	1.33386	1.37812	1.36913	1.42492	1.50525	1.51756	1.50274	1.51026	1.49806	1.44764	1.47275	1.5142	1.55377	1.57898	1.59438	1.57565	1.60135	1.63144	1.64836	1.64434	1.68422	1.67929	1.6696	1.60805
		199	0.830778	0.781123	0.780411	0.757919	0.761857	0.76702	0.811537	0.865304	0.928188	0.966468	0.995242	1.03244	1.05805	1.06157	1.09305	1.13519	1.15784	1.18482	1.25336	1.31984	1.36071	1.38155	1.42392	1.42565	1.39457	1.37045	1.35689	1.35695	1.42028	1.50496	1.60552	1.70132	1.78016	1.7998	1.79873	1.75045	1.71818	1.66576	1.64511	1.67078	1.72719	1.78066	1.83815	1.85259	1.85093	1.8693	1.90997
		200	1.57599	1.71779	1.73498	1.72132	1.69164	1.64795	1.59922	1.55665	1.58122	1.56751	1.5508	1.50014	1.52106	1.5236	1.53152	1.4428	1.27327	1.04949	0.834294	0.639592	0.543359	0.567968	0.60654	0.614406	0.621404	0.645641	0.678034	0.713466	0.748271	0.809193	0.894855	0.972687	1.04807	1.11141	1.14614	1.17793	1.1947	1.20593	1.26039	1.29832	1.34789	1.37583	1.42077	1.44273	1.47711	1.48573	1.53785
	CDK1i and siRBL1
		Time since treatment (hrs)	-10	-9.8	-9.6	-9.4	-9.2	-9	-8.8	-8.6	-8.4	-8.2	-8	-7.8	-7.6	-7.4	-7.2	-7	-6.8	-6.6	-6.4	-6.2	-6	-5.8	-5.6	-5.4	-5.2	-5	-4.8	-4.6	-4.4	-4.2	-4	-3.8	-3.6	-3.4	-3.2	-3	-2.8	-2.6	-2.4	-2.2	-2	-1.8	-1.6	-1.4	-1.2	-1	-0.8
	Cell #	1	1.37536	1.39403	1.39871	1.3933	1.39002	1.43834	1.46474	1.49403	1.53281	1.5505	1.52016	1.52799	1.54268	1.55285	1.52787	1.60506	1.61217	1.47138	1.32909	1.21094	NaN	0.966713	0.785913	0.753724	0.722668	0.703325	0.706192	0.696587	0.706151	0.761734	0.823023	0.918032	1.02339	1.13973	1.19271	1.21314	1.25114	1.2884	1.32187	1.3513	1.38786	1.4135	1.43712	1.42835	1.4509	1.51359	1.55044
		2	1.48909	1.50488	1.47552	1.42119	1.4118	1.42968	1.52075	1.38428	1.25156	1.10541	0.897653	0.678251	0.683526	0.711897	0.75921	0.801732	0.859056	0.937455	1.04173	1.11064	1.14472	1.23955	1.2685	1.26575	1.21805	1.22572	1.15284	1.14752	1.17825	1.26699	1.33032	1.38247	1.42861	1.45099	1.4871	1.47206	1.49478	1.53363	1.53633	1.56152	1.62114	1.69397	1.78151	1.89985	1.90437	1.93122	1.92279
		3	NaN	NaN	NaN	NaN	NaN	NaN	NaN	NaN	NaN	NaN	NaN	NaN	NaN	1.93446	1.9756	1.91938	1.6247	1.3151	1.0791	0.897363	0.628787	0.645334	0.66442	0.622912	0.588455	0.597786	0.630884	0.668249	0.702255	0.733274	0.765856	0.804902	0.856601	0.902747	0.955631	1.00375	1.03436	1.06054	1.1081	1.16474	1.2194	1.26575	1.30486	1.35088	1.34474	1.33301	1.34044
		4	NaN	NaN	NaN	NaN	0.747093	0.799772	0.756039	0.752214	0.732979	0.736903	0.767587	0.816394	0.865156	0.909394	0.958606	1.00835	1.0521	1.09871	1.16333	1.22539	1.2971	1.36302	1.42556	1.47835	1.53774	1.573	1.61025	1.66059	1.71125	1.72219	1.76933	1.79126	1.81523	1.83166	1.85961	1.84324	1.8675	1.86075	1.86105	1.88044	1.92794	1.93779	1.9622	1.98462	2.02506	2.05734	2.07075
		5	0.925353	0.902127	0.838379	0.80175	0.751788	0.715045	0.70892	0.727755	0.748108	0.791777	0.850575	0.923035	0.973225	1.02654	1.0908	1.1417	1.17928	1.24871	1.331	1.38582	1.43442	1.47744	1.50761	1.51688	1.53281	1.55547	1.58552	1.59672	1.62999	1.64799	1.69249	1.7236	1.7356	1.74168	1.76843	1.76016	1.71832	1.71584	1.71155	1.70863	1.70832	1.74786	1.79186	1.81934	1.85757	1.92675	2.01276
		6	1.20482	1.24025	1.29252	1.30458	1.35905	1.41951	1.53389	1.69912	1.84999	1.7072	1.50153	1.25979	0.968081	0.680033	0.645564	0.641757	0.604305	0.574404	0.568887	0.583892	0.603125	0.610871	0.636179	0.669101	0.717742	0.793328	0.889612	0.967399	1.02451	1.06212	1.0723	1.08	1.09854	1.14821	1.21629	1.27116	1.29928	1.33418	1.34704	1.32027	1.33152	1.35575	1.34919	1.34663	1.38306	1.40815	1.4459
		7	1.51385	1.55827	1.56825	1.55625	1.56476	1.57178	1.56915	1.5778	1.5916	1.61302	1.60594	1.59033	1.59526	1.60947	1.63305	1.48329	1.30936	1.14157	0.967488	0.781044	0.772866	0.784754	0.766305	0.744672	0.733694	0.750508	0.77808	0.809874	0.853378	0.887306	0.912355	0.9436	0.966825	1.00048	1.04312	1.11045	1.18957	1.2781	1.3736	1.43425	1.50459	1.55202	1.59668	1.60057	1.63138	1.63409	1.63367
		8	1.70875	1.64785	1.6089	1.54575	1.54488	1.55776	1.59536	1.60476	1.61706	1.62969	1.63141	1.6985	1.77965	1.82938	1.64984	1.45785	1.15696	0.8587	0.618416	0.606584	0.588202	0.60604	0.591809	0.554585	0.534531	0.541244	0.554077	0.562303	0.586407	0.609379	0.631939	0.657793	0.695135	0.714852	0.75296	0.78645	0.827276	0.875561	0.944065	1.03728	1.14845	1.2569	1.35414	1.42343	1.44753	1.47378	1.4737
		9	1.43973	1.13732	0.915995	0.699956	0.689331	0.656588	0.645001	0.584371	0.554945	0.567982	0.613822	0.672941	0.742284	0.804761	0.864775	0.915059	0.95502	0.991562	1.02496	1.04425	1.081	1.13134	1.18886	1.26925	1.37199	1.45603	1.50814	1.55764	1.57017	1.56201	1.57725	1.60015	1.62629	1.67043	1.68619	1.67545	1.61003	1.56394	NaN	NaN	1.49331	1.45709	1.44139	1.49886	1.54314	1.60817	1.65518
		10	1.45615	1.44574	1.48208	1.49401	1.56602	1.53194	1.41965	1.25119	1.09717	0.881373	0.779865	0.748184	0.734606	0.732169	0.741352	0.748879	0.783862	0.813617	0.828291	0.836857	0.851112	0.858937	0.880564	0.913762	0.93024	0.954465	0.990971	1.01674	1.03997	1.08434	1.12086	1.15249	1.2	1.24091	1.28671	1.35588	1.42842	1.48185	1.53542	1.56331	1.57282	1.58068	1.60652	1.62198	1.6595	1.65819	1.64853
		11	0.667256	0.62991	0.562959	0.515354	0.501145	0.498069	0.497473	0.509631	0.515006	0.535445	0.563104	0.612626	0.656685	0.687843	0.720931	0.754399	0.774073	0.79473	0.842415	0.897564	0.952443	1.02557	1.11402	1.18198	1.26005	1.35877	1.44264	1.50883	1.57805	1.63103	1.67106	1.70735	1.73346	1.76593	1.77195	1.76795	1.76656	1.77452	1.75122	1.75047	1.75651	1.75241	1.74868	1.7578	1.76542	1.75161	1.75047
		12	NaN	NaN	NaN	NaN	1.48765	1.50431	1.46291	1.48765	1.29085	1.10729	0.925906	0.795542	0.605117	0.590681	0.586022	0.602034	0.518868	0.480999	0.486284	0.501672	0.534024	0.591294	0.661843	0.724577	0.770921	0.822401	0.873069	0.922126	0.969256	1.03161	1.09162	1.13664	1.15729	1.18604	1.24231	1.29153	1.34449	1.41948	1.48391	1.53461	1.5695	1.59747	1.62903	1.62961	1.62981	1.64244	1.67332
		13	1.63193	1.71272	1.70248	1.71799	1.73138	1.71081	1.69338	1.68056	1.63842	1.56449	1.55558	1.3639	1.14584	1.02899	0.902135	0.693016	0.644542	0.640029	0.569827	0.544718	0.549589	0.575993	0.630266	0.697433	0.733214	0.772311	0.798754	0.827146	0.852471	0.883656	0.917689	0.988077	1.03652	1.09417	1.18023	1.24967	1.28036	1.3125	1.32457	1.34018	1.3772	1.43672	1.47862	1.50535	1.51224	1.5225	1.50652
		14	NaN	NaN	NaN	NaN	NaN	0.600954	0.75544	0.751499	0.769995	0.758211	0.753119	0.746608	0.776912	0.814943	0.846501	0.867744	0.906794	0.933005	0.94175	0.944165	0.942546	0.938293	0.951475	0.983175	1.04927	1.11777	1.17076	1.21339	1.2481	1.27179	1.29665	1.32606	1.34858	1.36321	1.37895	1.3884	1.39023	1.41187	1.45772	1.48712	1.54011	1.62831	1.69239	1.77315	1.84799	1.90018	1.95984
		15	NaN	NaN	NaN	NaN	NaN	NaN	NaN	NaN	NaN	NaN	0.819195	0.919196	0.903582	0.832459	0.764662	0.714192	0.751401	0.718555	0.813653	0.871209	0.857168	0.929359	1.04305	1.17605	1.26069	1.38282	1.47663	1.45899	1.40391	1.45819	1.48093	1.44963	1.44424	1.45948	1.43777	1.40226	1.38611	1.4314	1.47452	1.52818	1.56901	1.57253	1.59002	1.60565	1.63153	1.65481	1.68569
		16	1.79509	1.76377	1.75924	1.80454	1.61769	1.44348	1.2851	1.08607	0.836882	0.813333	0.762688	0.703643	0.668565	0.626844	0.623757	0.683587	0.754533	0.831484	0.917102	0.998824	1.06066	1.12224	1.18475	1.28704	1.38757	1.4552	1.48208	1.49253	1.47406	1.46097	1.47896	1.55937	1.61378	1.66431	1.6989	1.72803	1.7467	1.78193	1.79709	1.8012	1.79411	1.7773	1.76853	1.75692	1.76362	1.78486	1.80379
		17	NaN	NaN	NaN	NaN	NaN	0.624112	0.77651	0.76072	0.77765	0.767436	0.754706	0.749104	0.781523	0.819745	0.851568	0.876046	0.916828	0.940157	0.943643	0.945165	0.946314	0.93832	0.95687	0.991931	1.05883	1.12083	1.17977	1.22304	1.26419	1.28589	1.32952	1.35618	1.38427	1.39643	1.41753	1.41003	1.41735	1.43506	1.46669	1.49508	1.56117	1.6193	1.67197	1.75779	1.83297	1.86886	1.95011
		18	1.97695	1.91819	1.88568	1.88477	1.81703	1.78036	1.85771	1.61591	1.35652	1.13347	0.950791	0.728035	0.750384	0.720046	0.686763	0.619582	0.551797	0.506282	0.503295	0.522607	0.571463	0.617622	0.686606	0.742624	0.8016	0.84345	0.896281	0.952847	1.01282	1.08472	1.14805	1.18696	1.27121	1.32585	1.37165	1.39772	1.44285	1.43202	1.45615	1.47181	1.4918	1.51646	1.52735	1.54792	1.55385	1.57569	1.59912
		19	1.43028	1.43706	1.43998	1.44635	1.46851	1.49958	1.54469	1.60963	1.47245	1.33583	1.19495	1.03641	0.841549	0.825811	0.78347	0.732959	0.682275	0.652768	0.658476	0.698756	0.758048	0.821671	0.886132	0.943716	0.980066	1.02539	1.06524	1.09661	1.1192	1.12713	1.10988	1.10327	1.10288	1.12336	1.15185	1.19538	1.22775	1.26106	1.28399	1.30641	1.33775	1.37609	1.41036	1.43125	1.45625	1.45745	1.45184
		20	2.04515	1.96958	1.96652	1.71618	1.48797	1.28876	1.10393	0.834848	0.794161	0.760309	0.710287	0.653028	0.605117	0.573056	0.537745	0.516975	0.501107	0.512315	0.529094	0.559832	0.59693	0.64486	0.699796	0.760347	0.849913	0.937569	1.00264	1.07026	1.13406	1.17836	1.22277	1.29602	1.35544	1.40623	1.44943	1.50924	1.55912	1.61945	1.68689	1.74959	1.79777	1.82166	1.85747	1.89944	1.92352	1.92772	1.94589
		21	NaN	NaN	NaN	NaN	NaN	NaN	NaN	NaN	NaN	NaN	NaN	NaN	NaN	NaN	NaN	NaN	NaN	0.618409	0.777771	0.772138	0.778948	0.753106	0.731979	0.733993	0.762619	0.817628	0.858266	0.904118	0.958125	1.04743	1.14981	1.25664	1.32971	1.38113	1.42343	1.42736	1.4499	1.49606	1.54522	1.59067	1.65029	1.70883	1.74051	1.76443	1.78047	1.77786	1.76092
		22	NaN	NaN	NaN	NaN	NaN	NaN	NaN	0.570671	0.655398	0.670204	0.675867	0.689116	0.642716	0.627354	0.635572	0.654571	0.689391	0.731179	0.769697	0.817695	0.875474	0.933825	1.01256	1.08922	1.14844	1.18301	1.19765	1.19547	1.22886	1.29178	1.37579	1.46788	1.55785	1.60881	1.64787	1.67059	1.66759	1.63509	1.61002	1.57846	1.59241	1.60498	1.65829	1.70863	1.74078	1.74734	1.78583
		23	NaN	NaN	NaN	NaN	NaN	NaN	0.827521	0.782393	0.80027	0.784661	0.82422	0.794914	0.781134	0.816872	0.857978	0.88265	0.868638	0.876552	0.889219	0.904523	0.938205	1.02254	1.09634	1.16023	1.23247	1.32129	1.38252	1.43504	1.47981	1.51458	1.55553	1.63398	1.68633	1.726	1.72864	1.72641	1.7093	1.73017	1.78606	1.84874	1.94602	1.99958	2.00305	1.96074	1.91107	1.82241	1.74732
		24	0.78538	0.843623	0.903068	0.959777	1.02154	1.0765	1.14694	1.19801	1.26248	1.30361	1.32395	1.31543	1.32387	1.324	1.33679	1.3916	1.45069	1.49563	1.51999	1.54159	1.54549	1.53845	1.52667	1.54685	1.55887	1.57317	1.61007	1.64159	1.63936	1.66646	1.68737	1.69135	1.72648	1.76124	1.76463	1.74466	1.73415	1.71052	1.69672	1.69668	1.71063	1.72273	1.71865	1.71634	1.71189	1.71695	1.7433
		25	1.1157	0.977105	0.855969	0.677385	0.667202	0.654421	0.608355	0.588473	0.59495	0.612928	0.659496	0.704992	0.751773	0.790968	0.856457	0.905406	0.954041	1.02723	1.13341	1.2058	1.26804	1.31094	1.34385	1.35259	1.38176	1.40873	1.42787	1.41164	1.38454	1.3414	1.2984	1.29781	1.29815	1.33585	1.40858	1.54892	1.69634	1.81906	1.90607	1.93243	1.9141	1.87131	1.82836	1.76589	1.72728	1.67068	1.59704
		26	0.638963	0.619578	0.614674	0.620182	0.676389	0.742497	0.824152	0.885612	0.926592	0.927392	0.939821	0.952312	0.94315	0.951225	0.974669	0.99246	1.02288	1.08912	1.149	1.20889	1.26731	1.32315	1.41095	1.49888	1.59585	1.72244	1.82807	1.87566	1.88232	1.88203	1.87304	1.86824	1.85779	1.88738	1.83663	1.77323	1.64182	1.52903	1.45529	1.44401	1.30063	1.36068	1.48034	1.59154	1.73119	1.86527	1.86693
		27	1.8073	1.80314	1.75657	1.76627	1.75248	1.77805	1.80487	1.8292	1.83238	1.85727	1.83999	1.79202	1.72274	1.67568	1.46842	1.24031	1.07353	0.929081	0.728588	0.677202	0.66516	0.639026	0.637814	0.672031	0.722851	0.780368	0.82298	0.841404	0.865644	0.888655	0.913058	0.947856	0.988289	1.02985	1.07985	1.1184	1.15693	1.20033	1.25301	1.29976	1.3476	1.40566	1.46453	1.50942	1.54489	1.59689	1.64519
		28	NaN	NaN	NaN	NaN	NaN	NaN	NaN	NaN	NaN	NaN	NaN	0.838577	0.874409	0.829811	0.790587	0.735908	0.679522	0.64859	0.656371	0.698367	0.763131	0.827925	0.892011	0.944942	0.983148	1.02781	1.06866	1.09929	1.13141	1.14055	1.12769	1.12796	1.13167	1.14378	1.17734	1.20905	1.24911	1.28916	1.3293	1.35158	1.3926	1.42187	1.44706	1.45994	1.47759	1.47212	1.48385
		29	1.76334	1.72517	1.73563	1.4489	1.23272	1.05435	0.880631	0.612774	0.591559	0.580162	0.535024	0.494484	0.470691	0.477554	0.502144	0.546693	0.605236	0.687187	0.767932	0.83757	0.890102	0.921016	0.94741	0.95728	0.977111	1.01634	1.07835	1.14011	1.21649	1.29503	1.29651	1.28941	1.28228	1.24681	1.22037	1.26843	1.34885	1.43224	1.55357	1.65699	1.71634	1.73479	1.74987	1.74837	1.75682	1.76788	1.80425
		30	0.671267	0.70489	0.727621	0.750943	0.769215	0.795032	0.809118	0.823431	0.852951	0.887529	0.920575	0.959063	1.01324	1.08505	1.1614	1.23012	1.30154	1.33867	1.33635	1.32027	1.32521	1.32494	1.31958	1.33208	1.34652	1.33891	1.32877	1.36407	1.39721	1.42147	1.45103	1.52098	1.5904	1.63598	1.68161	1.73799	1.73138	1.73024	1.72929	1.72969	1.70104	1.69516	1.6522	1.6452	1.64019	1.63917	1.63346
		31	0.694192	0.751066	0.744559	0.765496	0.811399	0.858748	0.897965	0.966092	1.01203	1.01709	1.04211	1.07527	1.11002	1.1355	1.16864	1.18574	1.15768	1.12661	1.10485	1.13503	1.18803	1.25838	1.33006	1.38346	1.35697	1.3344	1.34243	1.35724	1.36045	1.39613	1.40965	1.40686	1.41185	1.44549	1.48082	1.52007	1.56378	1.58415	1.59665	1.60009	1.61434	1.62178	1.65878	1.68088	1.69536	1.7122	1.73763
		32	1.88782	2.0105	2.04098	2.0304	1.91564	1.62245	1.34513	1.03955	0.854984	0.718463	0.687047	0.673136	0.716565	0.668489	0.622054	0.605832	0.618006	0.646525	0.675645	0.710403	0.754996	0.784232	0.805032	0.832865	0.858809	0.888558	0.934987	0.983474	1.02702	1.07428	1.12933	1.1856	1.25828	1.31945	1.38057	1.43215	1.46818	1.48628	1.52911	1.55406	1.57536	1.61006	1.62224	1.59867	1.62077	1.62246	1.63024
		33	1.47421	1.49032	1.52554	1.56079	1.61249	1.63162	1.66183	1.62931	1.59078	1.52777	1.48168	1.48986	1.3655	1.24343	1.13194	1.03215	0.8555	0.840567	0.822507	0.813341	0.801739	0.835986	0.879159	0.928467	0.994433	1.04024	1.09527	1.16601	1.23098	1.27687	1.33454	1.37773	1.41735	1.4437	1.47489	1.49312	1.49917	1.52328	1.56207	1.60072	1.64242	1.66866	1.66286	1.66795	1.65844	1.64219	1.67252
		34	1.6456	1.43655	1.2715	1.08263	0.945736	0.751515	0.731086	0.667841	0.629587	0.54602	0.474851	0.434624	0.420102	0.419145	0.426564	0.437396	0.449982	0.464082	0.478866	0.490852	0.507491	0.538453	0.584943	0.641379	0.716525	0.799091	0.868025	0.933771	0.989966	1.02355	1.05143	1.08138	1.10189	1.13557	1.18771	1.23695	1.28705	1.3463	1.39032	1.42472	1.44359	1.46298	1.47917	1.50993	1.53342	1.57252	1.5903
		35	1.34991	1.32761	1.33375	1.30718	1.32109	1.21934	1.0923	0.991838	0.895044	0.731644	0.693777	0.677353	0.617205	0.580405	0.590029	0.612265	0.661652	0.729098	0.799491	0.872829	0.933122	0.982602	1.03717	1.07252	1.08762	1.12625	1.15499	1.15756	1.16557	1.19922	1.21393	1.25058	1.31751	1.39468	1.46848	1.53945	1.58418	1.58931	1.58424	1.60018	1.6015	1.61396	1.64886	1.6821	1.69116	1.75151	1.76156
		36	1.48828	1.44153	1.43755	1.49987	1.36761	1.25495	1.1361	1.03023	0.824874	0.777835	0.74381	0.719792	0.686681	0.675911	0.725768	0.767354	0.80105	0.813968	0.88061	0.937693	1.00471	1.11182	1.2389	1.31113	1.3857	1.44872	1.48151	1.49972	1.52339	1.55636	1.58872	1.58605	1.58774	1.57393	1.54742	1.51939	1.49609	1.47515	1.46968	1.45261	1.44571	1.47794	1.49313	1.49363	1.49572	1.54689	1.5702
		37	0.977744	0.744642	0.55643	0.600524	0.644508	0.662815	0.686441	0.633381	0.595055	0.587253	0.599083	0.62257	0.653666	0.693846	0.737293	0.783465	0.831927	0.892341	0.95121	1.01536	1.0654	1.10163	1.13196	1.13334	1.12879	1.16708	1.21392	1.18874	1.20441	1.25416	1.26909	1.28524	1.35494	1.44492	1.49074	1.54585	1.60205	1.66172	1.69376	1.73644	1.75197	1.7635	1.76775	1.76003	1.69266	1.64436	1.61237
		38	0.69391	0.683001	0.691816	0.705009	0.730549	0.766272	0.79865	0.856375	0.927622	0.960431	1.01239	1.07956	1.09672	1.09289	1.14673	1.19202	1.20837	1.25344	1.29236	1.31908	1.33746	1.37255	1.40543	1.44404	1.466	1.49314	1.51693	1.53371	1.53568	1.52777	1.50159	1.46943	1.46134	1.47684	1.49529	1.49204	1.50702	1.52699	1.52655	1.49142	1.47631	1.45277	1.4267	1.39038	1.44336	1.51497	1.58132
		39	0.957744	0.72228	0.536414	0.572308	0.618341	0.649881	0.688913	0.640595	0.604749	0.599247	0.608288	0.631362	0.658931	0.70092	0.743031	0.790444	0.833911	0.901769	0.960524	1.02324	1.06687	1.10047	1.11063	1.12095	1.11446	1.15599	1.21147	1.19755	1.2038	1.25262	1.28068	1.28628	1.35896	1.44514	1.49206	1.53532	1.59418	1.6577	1.68236	1.71722	1.72193	1.71935	1.71432	1.72127	1.66829	1.62815	1.60435
		40	NaN	NaN	NaN	NaN	NaN	NaN	NaN	NaN	NaN	1.48654	1.43332	1.53573	1.524	1.55739	1.57549	1.47207	1.27517	1.08175	0.956489	0.768027	0.662394	0.633291	0.641575	0.576861	0.538699	0.539161	0.563013	0.617603	0.707342	0.787468	0.856109	0.900021	0.932655	0.962922	0.996995	1.04653	1.13774	1.22417	1.27419	1.3264	1.38584	1.42806	1.48379	1.52642	1.58852	1.62162	1.62974
		41	0.419452	0.421809	0.425773	0.429338	0.439034	0.440784	0.439766	0.439095	0.438063	0.434223	0.433932	0.432615	0.43962	0.447735	0.460742	0.474595	0.494403	0.515627	0.536183	0.563312	0.604055	0.653289	0.715898	0.795121	0.874306	0.957091	1.01702	1.05983	1.0961	1.12355	1.13314	1.18416	1.25253	1.31494	1.37879	1.45097	1.53663	1.58904	1.64341	1.69826	1.74587	1.74453	1.76886	1.7926	1.82247	1.84826	1.87379
		42	1.68339	1.69435	1.71485	1.66242	1.47733	1.25956	1.08619	0.945407	0.830455	0.82204	0.824309	0.80392	0.768177	0.759161	0.757769	0.775837	0.801667	0.841777	0.895083	0.953317	1.02693	1.09085	1.15479	1.20164	1.24374	1.27488	1.31665	1.37096	1.41683	1.44757	1.51191	1.54154	1.57664	1.61973	1.66381	1.64151	1.67373	1.66991	1.66694	1.65073	1.66836	1.6527	1.65524	1.64962	1.65768	1.6665	1.67507
		43	0.839487	0.799563	0.716066	0.616623	0.515572	0.44454	0.414401	0.40641	0.40655	0.416651	0.431585	0.453337	0.484355	0.519883	0.552699	0.582694	0.60651	0.625553	0.641409	0.660772	0.682561	0.704933	0.735061	0.761889	0.784033	0.810196	0.832098	0.837672	0.855885	0.876401	0.896358	0.915096	0.937548	0.970334	1.00141	1.02976	1.0648	1.10496	1.12333	1.14011	1.15126	1.18287	1.2241	1.26854	1.30656	1.3358	1.35097
		44	1.20482	1.24025	1.29252	1.30458	1.35905	1.41951	1.53389	1.69912	1.84999	1.7072	1.50153	1.28444	1.01731	0.758468	0.749945	0.788131	0.755893	0.739213	0.743721	0.755349	0.753181	0.774015	0.81427	0.843447	0.899576	0.996177	1.08442	1.13768	1.20832	1.26704	1.27797	1.29613	1.32371	1.36929	1.4259	1.47387	1.52099	1.57172	1.58553	1.59031	1.66249	1.71108	1.74069	1.74096	1.73959	1.71073	1.72993
		45	NaN	NaN	NaN	NaN	NaN	NaN	NaN	NaN	NaN	NaN	NaN	1.54413	1.67505	1.77946	1.65417	1.48628	1.35204	1.20901	1.01624	1.01317	0.993878	0.953982	0.881934	0.860251	0.86296	0.881973	0.914209	0.94262	0.987638	1.02554	1.0601	1.10604	1.13825	1.17001	1.20462	1.24571	1.28209	1.33332	1.39371	1.42242	1.4522	1.44052	1.43412	1.40974	1.43195	1.4543	1.51513
		46	1.6555	1.62447	1.63159	1.64505	1.64893	1.63082	1.62394	1.58341	1.54294	1.50341	1.50181	1.52994	1.56336	1.64836	1.51573	1.35124	1.18474	1.02914	0.797627	0.785284	0.784305	0.771956	0.745415	0.745873	0.779312	0.827855	0.895251	0.957732	1.02055	1.0617	1.06804	1.09593	1.10769	1.08666	1.085	1.10024	1.10491	1.12146	1.16156	1.17548	1.18168	1.1643	1.15411	1.11439	1.09543	1.09179	1.0661
		47	0.704346	0.718055	0.678278	0.640943	0.647643	0.642026	0.670266	0.67112	0.698742	0.735057	0.79941	0.847186	0.90514	0.961795	0.995139	1.02195	1.06044	1.09086	1.1006	1.10872	1.12603	1.12976	1.13154	1.13652	1.13914	1.14245	1.16694	1.19831	1.21822	1.24079	1.26504	1.26548	1.27583	1.29361	1.31962	1.30711	1.30976	1.31896	1.33689	1.3352	1.33419	1.3213	1.31343	1.27936	1.25162	1.27938	1.30625
		48	NaN	NaN	NaN	NaN	0.512501	0.579143	0.598611	0.585685	0.595508	0.502561	0.445569	0.422145	0.418402	0.4277	0.441609	0.456179	0.473124	0.477898	0.473771	0.471849	0.476283	0.477491	0.493321	0.517694	0.551317	0.570745	0.592868	0.623416	0.652875	0.688626	0.74412	0.806231	0.879778	0.953652	1.00538	1.06009	1.12473	1.14635	1.1815	1.2113	1.23847	1.21437	1.22397	1.24544	1.29328	1.31423	1.3689
		49	1.38945	1.43757	1.47028	1.49251	1.51313	1.52569	1.54291	1.56115	1.57791	1.60171	1.6512	1.68683	1.71426	1.73743	1.72628	1.7145	1.71256	1.52623	1.32823	1.20024	1.02061	0.830557	0.817452	0.838189	0.808835	0.805692	0.823617	0.840323	0.847939	0.86103	0.888511	0.913794	0.954318	0.993867	1.01845	1.0232	1.01405	1.00371	1.0197	1.04128	1.06595	1.10091	1.13364	1.15187	1.1907	1.24459	1.29601
		50	1.64081	1.60154	1.62754	1.5991	1.60526	1.62114	1.6713	1.69448	1.52453	1.34667	1.20054	1.00926	0.814017	0.796316	0.756062	0.704883	0.694342	0.703545	0.738907	0.788109	0.821401	0.849462	0.882208	0.925759	0.981285	1.04496	1.12244	1.2304	1.29179	1.35691	1.41169	1.45439	1.45266	1.49282	1.51374	1.50474	1.49484	1.50917	1.52686	1.54041	1.59351	1.65316	1.71876	1.76961	1.81552	1.8903	1.92426
		51	1.71447	1.74746	1.77351	1.82433	1.8773	1.87691	1.90013	1.89189	1.87255	1.82599	1.82634	1.83676	1.8947	1.68847	1.50313	1.29348	1.02341	0.74099	0.705756	0.682403	0.686912	0.736148	0.809695	0.895793	0.989406	1.07257	1.14267	1.16919	1.17519	1.19856	1.21183	1.24547	1.28969	1.34228	1.38088	1.44614	1.48187	1.53322	1.59264	1.61502	1.63204	1.68436	1.7206	1.74646	1.78139	1.81782	1.82797
		52	1.47778	1.44977	1.44119	1.4785	1.52447	1.59923	1.65839	1.73975	1.76417	1.78727	1.78579	1.58117	1.34394	1.19583	1.03641	0.831276	0.845465	0.85301	0.820597	0.779856	0.780355	0.77955	NaN	0.802469	0.847558	0.910201	0.970392	1.03925	1.0984	1.13958	1.17608	1.20281	1.21538	1.22691	1.23839	1.24594	1.2714	1.30488	1.3421	1.35882	1.40364	1.42187	1.44911	1.47472	1.51973	1.55182	1.61746
		53	1.59388	1.60816	1.42082	1.22399	1.08528	0.926519	0.743663	0.739445	0.71797	0.647213	0.592781	0.563859	0.571763	0.610024	0.66917	0.748902	0.846365	0.921046	0.986978	1.04417	1.07912	1.09728	1.13896	1.19633	1.25387	1.31131	1.36909	1.43504	1.46301	1.49067	1.51404	1.53312	1.50012	1.46642	1.4277	1.37178	1.31674	1.29733	1.30726	1.34364	1.43073	1.49106	1.55862	1.62107	1.66729	1.68235	1.70636
		54	1.59631	1.57204	1.56643	1.59573	1.6315	1.64467	1.65481	1.6441	1.61603	1.55922	1.55423	1.59383	1.60447	1.58479	1.65354	1.54836	1.364	1.17241	1.04346	0.820516	0.756367	0.712463	0.694156	0.644384	0.610798	0.586803	0.602676	0.646742	0.697519	0.764519	0.839984	0.913131	0.992672	1.0799	1.18923	1.29937	1.38176	1.4408	1.47712	1.47898	1.4665	1.46205	1.48221	1.51124	1.54922	1.59018	1.63275
		55	1.50326	1.47702	1.42975	1.45902	1.44729	1.48165	1.50619	1.59234	1.65003	1.78438	1.64308	1.46161	1.25815	1.04165	0.768381	0.740605	0.739882	0.727197	0.745558	0.78439	0.834384	0.892333	0.937552	0.980246	1.03689	1.11843	1.20544	1.31712	1.42174	1.51999	1.56227	1.58081	1.59272	1.61768	1.6431	1.67738	1.70805	1.7179	1.72564	1.7093	1.71794	1.72	1.74544	1.79744	1.85257	1.89241	1.96518
		56	0.76371	0.654488	0.644457	0.633264	0.680612	0.64622	0.651045	0.689362	0.739455	0.785973	0.811024	0.833688	0.877705	0.936951	1.01366	1.10821	1.16241	1.19703	1.24078	1.25792	1.28672	1.35437	1.42037	1.45842	1.52753	1.55716	1.56892	1.58669	1.58238	1.563	1.55033	1.54823	1.53478	1.523	1.51486	1.49799	1.51844	1.54571	1.54748	1.58753	1.63833	1.63634	1.64052	1.67453	1.64914	1.66651	1.66856
		57	NaN	NaN	NaN	NaN	NaN	NaN	NaN	1.36071	0.846188	0.831886	0.705312	0.711256	0.729512	0.701124	0.660501	0.66057	0.681911	0.726105	0.762729	0.80619	0.836364	0.870776	0.923555	0.98386	1.03217	1.09611	1.15968	1.20191	1.25002	1.29064	1.32727	1.3354	1.35268	1.34379	1.37054	1.36608	1.38406	1.41883	1.46812	1.49605	1.54044	1.56868	1.55767	1.53615	1.50965	1.49465	1.54613
		58	0.692542	0.653007	0.644422	0.644071	0.657746	0.673707	0.701612	0.736435	0.771895	0.807065	0.865405	0.931719	1.04461	1.14548	1.26032	1.31773	1.37031	1.43821	1.51081	1.56593	1.6443	1.72381	1.74907	1.78122	1.78997	1.81874	1.84484	1.86514	1.87475	1.90272	1.90028	1.90987	1.9012	1.9174	1.94222	1.94831	1.93837	1.90096	1.82154	1.79396	1.75963	1.78169	1.83824	1.89858	1.88551	1.91362	1.88899
		59	1.66479	1.65563	1.67137	1.69143	1.70393	1.70384	1.73525	1.7607	1.54461	1.30145	1.12944	0.928055	0.68446	0.676223	0.730203	0.739479	0.772255	0.818925	0.857593	0.893658	0.900237	0.881561	0.91247	0.957269	1.01407	1.10625	1.215	1.25132	1.25702	1.28341	1.30191	1.29691	1.34081	1.40618	1.4521	1.4652	1.52969	1.57233	1.62712	1.64935	1.70433	1.68878	1.70763	1.73674	1.77952	1.78705	1.84355
		60	1.61368	1.67144	1.72752	1.76792	1.76129	1.75855	1.72964	1.68741	1.64472	1.61202	1.57291	1.56478	1.53799	1.55653	1.54199	1.37585	1.21843	1.03055	0.858409	0.672346	0.612639	0.560927	0.579228	0.561329	0.603085	0.656678	0.713485	0.764443	0.816847	0.849158	0.884585	0.932054	0.974298	1.00777	1.05113	1.08658	1.1327	1.1829	1.24349	1.29524	1.35866	1.39874	1.44111	1.47003	1.50958	1.55997	1.62183
		61	1.5382	1.6164	1.68352	1.68337	1.6407	1.61992	1.6096	1.61285	1.64172	1.67328	1.74317	1.81723	1.8443	1.66624	1.49311	1.31109	1.0808	0.843169	0.812514	0.796379	0.743533	0.728649	0.763461	0.81737	0.880665	0.93799	0.980317	1.0174	1.05281	1.07862	1.1102	1.14485	1.20321	1.25953	1.31911	1.38552	1.44837	1.48316	1.50855	1.52256	1.52468	1.50827	1.49279	1.48923	1.50276	1.53602	1.61301
		62	NaN	1.26344	1.30766	1.32814	1.36734	1.4394	1.56959	1.73958	1.89942	1.76265	1.54377	1.3128	1.03768	0.762727	0.743979	0.779069	0.742787	0.730171	0.734975	0.752928	0.749773	0.767403	0.801015	0.832957	0.894421	0.997028	1.08874	1.14936	1.22738	1.29359	1.31247	1.34522	1.38808	1.44737	1.49977	1.5525	1.61251	1.65711	1.68733	1.7193	1.8039	1.8745	1.92826	1.9154	1.89757	1.86729	1.87842
		63	1.59513	1.59862	1.626	1.61779	1.64349	1.67232	1.49255	1.28143	1.11954	0.944509	0.742107	0.726543	0.7213	0.687887	0.66621	0.671151	0.699094	0.73871	0.782116	0.807437	0.835526	0.880912	0.929751	1.01773	1.11793	1.22199	1.2893	1.36015	1.39243	1.43584	1.45554	1.51312	1.56623	1.63085	1.69655	1.78024	1.81527	1.8375	1.80314	1.74564	1.67762	1.64103	1.59866	1.59315	1.5961	1.60829	1.6092
		64	1.7153	1.72125	1.72829	1.7355	1.79369	1.59186	1.38037	1.1913	1.01125	0.770646	0.747278	0.73958	0.725315	0.716855	0.725963	0.768256	0.826956	0.872752	0.943384	1.02967	1.09743	1.16539	1.25866	1.36366	1.43019	1.5271	1.56836	1.58447	1.58606	1.631	1.61661	1.59806	1.59478	1.57106	1.48652	1.45499	1.46592	1.45911	1.45354	1.48053	1.47517	1.47593	1.46478	1.44514	1.43544	1.48357	1.51553
		65	NaN	NaN	NaN	NaN	NaN	NaN	NaN	NaN	NaN	0.857033	0.849553	0.800555	0.767733	0.736002	0.710751	0.712283	0.731113	0.757406	0.800438	0.853182	0.914491	0.960987	1.02456	1.07644	1.10976	1.17021	1.25121	1.33404	1.42994	1.52193	1.59168	1.64417	1.68403	1.69302	1.72851	1.71862	1.71631	1.75585	1.79578	1.81277	1.82698	1.82666	1.82013	1.82271	1.82478	1.86847	1.94478
		66	0.766133	0.732429	0.691766	0.644877	0.624731	0.6483	0.668753	0.699008	0.739137	0.779913	0.814167	0.85846	0.92035	0.963295	1.0041	1.0125	1.01294	1.01875	1.06672	1.15238	1.23412	1.30102	1.35184	1.3669	1.34149	1.3478	1.33548	1.26924	1.2071	1.15082	1.10234	1.16019	1.28245	1.37222	1.41265	1.45624	1.45208	1.43613	1.44314	1.49542	1.53483	1.58073	1.59019	1.56722	1.57009	1.61489	1.63311
		67	1.76334	1.72517	1.73563	1.4489	1.23272	1.03631	0.844572	0.577954	0.565994	0.564531	0.539321	0.507668	0.488323	0.491228	0.51158	0.5472	0.601976	0.65991	0.710728	0.761631	0.796654	0.817817	0.820218	0.84288	0.860432	0.883979	0.915627	0.994155	1.04661	1.07394	1.08799	1.1039	1.11457	1.12442	1.14461	1.20449	1.30667	1.3476	1.39838	1.48557	1.50198	1.47977	1.45827	1.43298	1.38806	1.37922	1.374
		68	0.783217	0.757383	0.738444	0.714124	0.695377	0.685362	0.695657	0.703974	0.71506	0.726135	0.74612	0.785904	0.827294	0.87733	0.925095	0.97117	1.00023	1.0334	1.05964	1.09574	1.13836	1.18388	1.23177	1.29026	1.33545	1.37177	1.42144	1.47796	1.53657	1.58538	1.61813	1.64254	1.66988	1.68503	1.72782	1.76365	1.78155	1.79246	1.80121	1.81474	1.82702	1.86174	1.88291	1.89024	1.86708	1.88137	1.88441
		69	0.581823	0.534483	0.528767	0.53754	0.561514	0.607006	0.653494	0.686651	0.728798	0.773668	0.812623	0.864286	0.931303	0.995512	1.07398	1.14906	1.23308	1.2962	1.34631	1.35255	1.29371	1.23511	1.19513	1.16553	1.13503	1.18121	1.20968	1.28248	1.34042	1.44009	1.48436	1.55325	1.55629	1.55328	1.52945	1.5174	1.48575	1.4481	1.43139	1.43317	1.4689	1.52561	1.56792	1.57651	1.5823	1.58603	1.58318
		70	NaN	NaN	NaN	0.962714	1.01788	1.02205	1.02978	1.02546	1.01706	1.02726	1.02253	1.02251	1.02785	1.02159	1.00809	1.01022	1.02119	1.02817	1.04694	1.06198	1.07124	1.07025	1.06044	1.04584	1.02609	1.01552	1.00994	1.00733	1.00389	1.01133	1.01578	1.01696	1.02319	1.03589	1.04454	1.05025	1.06161	1.06897	1.07755	1.08447	1.09254	1.09323	1.10431	1.11219	1.11408	1.12062	1.1238
		71	1.0528	0.884361	0.689898	0.698426	0.69214	0.66752	0.623994	0.597936	0.611298	0.642934	0.6854	0.753086	0.8429	0.897796	0.941803	0.988116	1.03112	1.07871	1.1234	1.14866	1.15596	1.15229	1.16675	1.19904	1.23714	1.28724	1.34769	1.38053	1.37986	1.4063	1.44822	1.49145	1.53768	1.64917	1.71751	1.73727	1.72669	1.74534	1.71437	1.71859	1.74084	1.75752	1.73135	1.72116	1.69545	1.66221	1.65475
		72	NaN	NaN	NaN	1.72529	1.62043	1.58055	1.54132	1.5261	1.57626	1.56868	1.59688	1.37966	1.12989	0.942887	0.74441	0.559485	0.615418	0.673693	0.664951	0.723426	0.743327	0.757769	0.80326	0.855001	0.887913	0.929499	0.999918	1.07279	1.13614	1.22559	1.30369	1.35661	1.40993	1.45264	1.4656	1.48624	1.52558	1.57227	1.63013	1.70745	1.7625	1.81464	1.82866	1.8307	1.82269	1.82514	1.82567
		73	1.68375	1.75944	1.80699	1.85674	1.89002	1.90661	1.88711	1.89979	1.87718	1.84461	1.80111	1.76248	1.71835	1.74202	1.55128	1.36047	1.19881	1.0231	0.776684	0.752861	0.732866	0.682568	0.647903	0.656437	0.683423	0.71821	0.795914	0.876008	0.950622	1.03525	1.09405	1.13501	1.17858	1.23767	1.29602	1.40185	1.50521	1.59798	1.63695	1.71009	1.72234	1.65774	1.6377	1.63933	1.59865	1.57939	1.62151
		74	1.5799	1.58272	1.5718	1.56029	1.5615	1.57225	1.58042	1.6022	1.63728	1.70767	1.7479	1.58403	1.40062	1.15455	0.93131	0.736568	0.720844	0.693397	0.703299	0.669815	0.644311	0.651028	0.674094	0.72062	0.779924	0.841738	0.894025	0.941314	0.979909	1.00275	1.02289	1.05615	1.0983	1.15138	1.20151	1.2582	1.29363	1.31647	1.32001	1.32973	1.32476	1.33981	1.36056	1.39051	1.3824	1.37552	1.36697
		75	1.5594	1.64517	1.72885	1.81827	1.8727	1.86916	1.84226	1.81171	1.75288	1.69321	1.65928	1.65958	1.67427	1.67651	1.69802	1.68892	1.49379	1.31037	1.15702	0.976863	0.810468	0.779466	0.747311	0.693321	0.649935	0.606017	0.586927	0.562863	0.548442	0.548585	0.559479	0.582616	0.61637	0.652615	0.693105	0.751721	0.822813	0.898483	0.951614	0.995363	1.01168	1.01691	1.02104	1.05801	1.12385	1.22524	1.2993
		76	1.85656	1.78617	1.7266	1.63607	1.62788	1.63788	1.69656	1.71003	1.73418	1.75658	1.77033	1.81516	1.90555	1.96597	1.76085	1.54353	1.23858	0.924626	0.656152	0.644345	0.617275	0.622126	0.595098	0.549941	0.528769	0.534085	0.545317	0.557204	0.583521	0.609471	0.630653	0.656014	0.690061	0.712653	0.74685	0.784189	0.828371	0.881918	0.951403	1.05417	1.17662	1.28315	1.38412	1.46067	1.49372	1.51719	1.53343
		77	NaN	NaN	NaN	NaN	NaN	NaN	NaN	NaN	NaN	NaN	NaN	NaN	0.755195	0.787649	0.722738	0.695967	0.675572	0.666951	0.702184	0.75477	0.812397	0.883767	0.938376	0.983337	1.04667	1.10088	1.13526	1.17495	1.18397	1.18169	1.21352	1.25411	1.30796	1.39392	1.47962	1.54784	1.60394	1.57654	1.55752	1.56651	1.50671	1.48926	1.54731	1.59655	1.58544	1.62554	1.64248
		78	1.72436	1.75034	1.75033	1.77659	1.8138	1.85622	1.86165	1.91872	1.89677	1.92574	1.72234	1.51474	1.27401	1.06514	0.811043	0.767034	0.71384	0.661411	0.632776	0.641709	0.670041	0.738767	0.796245	0.853114	0.885081	0.900264	0.895289	0.896789	0.89603	0.922138	0.954007	1.02108	1.11679	1.19621	1.25786	1.32563	1.37649	1.39249	1.41497	1.47094	1.49198	1.53894	1.60103	1.66879	1.69357	1.70025	1.69277
		79	NaN	NaN	NaN	NaN	NaN	0.746872	0.635006	0.524528	0.438885	0.381479	0.395111	0.443124	0.481793	0.504964	0.495296	0.459196	0.395921	0.383102	0.37719	0.395587	0.414472	0.430986	0.468547	0.542891	0.693603	0.82715	1.00058	1.14008	1.22563	1.25702	1.30411	1.32618	1.34488	1.4147	1.47149	1.50518	1.5461	1.60085	1.62112	1.59369	1.58594	1.56959	1.54235	1.53855	1.58847	1.63901	1.71622
		80	1.00559	0.812712	0.779819	0.737163	0.699411	0.615555	0.540051	0.518954	0.517725	0.524799	0.523198	0.530107	0.536045	0.540003	0.53844	0.54502	0.550222	0.559155	0.566372	0.577505	0.607717	0.652946	0.711372	0.779571	0.854803	0.917701	0.97228	1.01376	1.04603	1.07691	1.09873	1.10969	1.11582	1.13201	1.15163	1.18609	1.2285	1.27715	1.32681	1.38161	1.41968	1.44834	1.47822	1.49826	1.49559	1.50259	1.49987
		81	NaN	NaN	NaN	NaN	NaN	NaN	NaN	NaN	NaN	NaN	NaN	0.803294	0.871537	0.813488	0.795948	0.75378	0.74701	0.753425	0.76251	0.787058	0.822736	0.862713	0.924968	0.96785	1.01306	1.07064	1.13555	1.20213	1.28691	1.35899	1.40508	1.43327	1.41353	1.40142	1.39349	1.39974	1.42496	1.47061	1.52752	1.5891	1.60623	1.61546	1.63284	1.65807	1.66377	1.67272	1.70299
		82	2.02549	2.07581	1.82359	1.59804	1.36634	1.14143	0.828217	0.804201	0.771618	0.733364	0.708693	0.730767	0.788005	0.865589	0.941195	1.00332	1.05016	1.10327	1.15449	1.19179	1.2616	1.34831	1.43485	1.51765	1.61717	1.68114	1.70474	1.72532	1.72071	1.71523	1.73909	1.78009	1.722	1.71662	1.72155	1.71787	1.71966	1.78359	1.8232	1.81217	1.78287	1.73324	1.66755	1.60644	1.60767	1.6032	1.64952
		83	1.28621	1.25963	1.25725	1.28934	1.33208	1.30336	1.22048	1.17903	1.19099	1.17481	1.27008	1.41404	1.54712	1.61236	1.49471	1.35637	1.23157	1.05006	0.860798	0.850495	0.837104	0.805349	0.79928	0.829263	0.867201	0.918457	0.968595	0.996162	1.04131	1.08676	1.12355	1.14669	1.19108	1.22804	1.2465	1.27101	1.2884	1.29294	1.30849	1.34561	1.38534	1.449	1.54595	1.6406	1.7489	1.83868	1.89366
		84	NaN	NaN	NaN	NaN	NaN	NaN	NaN	1.46138	1.57912	1.54273	1.55087	1.5444	1.55897	1.3989	1.22447	1.05372	0.861675	0.65774	0.636313	0.61654	0.594608	0.569177	0.580054	0.620486	0.676966	0.688077	0.716692	0.738063	0.753168	0.774102	0.865085	0.924006	0.978817	1.04869	1.09778	1.13431	1.18653	1.25174	1.31767	1.39003	1.47183	1.56335	1.59983	1.65605	1.70155	1.72667	1.72775
		85	1.81154	1.80277	1.81214	1.80793	1.76186	1.69701	1.66099	1.67371	1.65769	1.46404	1.29798	1.15654	0.963101	0.749307	0.718309	0.701663	0.663654	0.666102	0.709991	0.771971	0.831021	0.877629	0.931023	0.990846	1.07388	1.1605	1.26344	1.36653	1.44452	1.48065	1.53362	1.58629	1.61194	1.63368	1.67264	1.69326	1.64299	1.64534	1.65478	1.64998	1.63326	1.68777	1.66536	1.63736	1.64303	1.62279	1.63234
		86	0.697898	0.707725	0.668814	0.629091	0.642566	0.643022	0.673168	0.676646	0.703763	0.736375	0.800424	0.850471	0.909496	0.965522	1.0013	1.0248	1.06198	1.09271	1.10605	1.11287	1.13071	1.14541	1.14391	1.14959	1.15233	1.16259	1.18531	1.21716	1.24211	1.26608	1.28644	1.28308	1.28636	1.30116	1.32298	1.30934	1.30771	1.31705	1.33649	1.33842	1.34483	1.33375	1.3416	1.31149	1.27986	1.29865	1.32996
		87	NaN	NaN	NaN	NaN	NaN	NaN	NaN	NaN	NaN	1.40638	1.45384	1.30666	1.16389	1.05131	0.873055	0.70838	0.694099	0.696062	0.692419	0.724708	0.76518	0.829695	0.89738	0.943868	0.985078	1.02998	1.06804	1.09015	1.135	1.20286	1.26052	1.34082	1.4194	1.48849	1.54184	1.58148	1.59432	1.62418	1.64888	1.62838	1.61279	1.59542	1.55637	1.54283	1.5744	1.62955	1.69005
		88	1.57585	1.65474	1.65252	1.68095	1.69395	1.69009	1.67596	1.66127	1.62195	1.54976	1.53146	1.33979	1.11881	1.00346	0.901469	0.737754	0.706838	0.742609	0.695155	0.659899	0.633143	0.640993	0.667406	0.703866	0.733665	0.774921	0.808615	0.842869	0.876761	0.916892	0.962416	1.01363	1.04004	1.0591	1.09505	1.12464	1.1718	1.23312	1.3004	1.35468	1.36096	1.36432	1.37256	1.35176	1.33207	1.3386	1.33206
		89	1.49254	1.49716	1.53019	1.54245	1.51991	1.48247	1.44476	1.36879	1.34043	1.40797	1.46664	1.29827	1.143	1.00847	0.832922	0.661943	0.707753	0.748922	0.758041	0.773822	0.790536	0.842898	0.898326	0.972323	1.01589	1.09813	1.17423	1.26012	1.32175	1.39101	1.42914	1.47409	1.51208	1.54409	1.60123	1.66397	1.69739	1.72673	1.72637	1.74257	1.74594	1.76923	1.79248	1.83307	1.83003	1.82679	1.80926
		90	1.69259	1.69957	1.66514	1.63448	1.63373	1.6552	1.4984	1.35791	1.2083	1.00615	0.764346	0.724358	0.695536	0.670731	0.655994	0.677108	0.696823	0.721701	0.76478	0.807364	0.854957	0.929158	1.00027	1.06709	1.13447	1.17351	1.18836	1.16968	1.16204	1.12534	1.09982	1.11632	1.18812	1.21284	1.29717	1.35853	1.38436	1.42518	1.49519	1.50631	1.53742	1.59192	1.60072	1.63479	1.71448	1.80142	1.82154
		91	1.69688	1.67242	1.6488	1.66901	1.72066	1.73463	1.79668	1.59624	1.29989	1.08579	0.917042	0.67666	0.68005	0.708008	0.65975	0.616672	0.61463	0.642066	0.68655	0.720411	0.749479	0.778266	0.813643	0.851612	0.924707	1.00966	1.12595	1.19505	1.23859	1.26388	1.28277	1.27564	1.30647	1.339	1.3547	1.35987	1.35589	1.36434	1.40483	1.43265	1.47044	1.53416	1.61207	1.63964	1.67371	1.6858	1.64665
		92	1.58647	1.5841	1.6004	1.57964	1.56666	1.57663	1.56209	1.53129	1.55801	1.67267	1.79569	1.6557	1.51665	1.36541	1.1518	0.883187	0.860262	0.823359	0.772759	0.705995	0.682915	0.684257	0.690993	0.67483	0.677669	0.682205	0.713473	0.748344	0.822575	0.887144	0.979387	1.0161	1.05385	1.10474	1.12552	1.12956	1.18753	1.27112	1.35335	1.45122	1.52162	1.60377	1.62995	1.63495	1.66094	1.71865	1.74673
		93	NaN	NaN	NaN	NaN	NaN	NaN	NaN	1.73843	1.50195	1.22004	1.08043	0.9054	0.810158	0.747641	0.675221	0.557463	0.448221	0.423726	0.399151	0.376402	0.354365	0.345583	0.354781	0.4034	0.477656	0.53826	0.625897	0.670005	0.70345	0.733719	0.759633	0.747911	0.760094	0.724971	0.676101	0.669612	0.679746	0.710731	0.744806	0.809467	0.825665	0.849998	0.896301	0.973287	1.03076	1.10044	1.16056
		94	1.10333	0.956932	0.82934	0.82986	0.793978	0.743738	0.697247	0.628785	0.587105	0.573448	0.575715	0.595695	0.631801	0.678717	0.72869	0.772688	0.810895	0.83697	0.860754	0.888691	0.935154	0.98885	1.05917	1.14006	1.2221	1.28364	1.3266	1.35571	1.36113	1.35239	1.37168	1.38554	1.39541	1.39026	1.40215	1.38957	1.39218	1.40685	1.43715	1.46733	1.49043	1.50587	1.5055	1.52487	1.51418	1.51093	1.5046
		95	1.65317	1.6432	1.61119	1.60578	1.40685	1.22449	1.07546	0.949352	0.781199	0.785179	0.767182	0.740888	0.694238	0.668559	0.668522	0.691086	0.725683	0.765582	0.789375	0.812168	0.824323	0.833562	0.843417	0.864822	0.874418	0.900472	0.921151	0.954389	0.993809	1.04263	1.05635	1.08872	1.11109	1.12179	1.13982	1.22656	1.29227	1.36991	1.43214	1.50582	1.52796	1.52664	1.53991	1.56023	1.54887	1.52268	1.53803
		96	NaN	NaN	NaN	NaN	NaN	1.36497	1.38908	1.50555	1.49049	1.31133	1.11191	0.883552	0.696016	0.569127	0.582248	0.592707	0.581956	0.530842	0.508283	0.519507	0.537457	0.579386	0.624401	0.661709	0.693703	0.729038	0.762714	0.802549	0.841542	0.886735	0.942419	0.991234	1.01893	1.07423	1.09542	1.11459	1.11848	1.15913	1.18619	1.25166	1.32262	1.40778	1.44172	1.46592	1.47943	1.48682	1.49716
		97	0.515834	0.534458	0.551256	0.567135	0.588043	0.599967	0.602495	0.600554	0.596496	0.610589	NaN	0.642664	NaN	NaN	NaN	0.683723	0.732977	0.789335	0.81765	0.84281	0.861652	0.872949	0.888965	0.911816	0.934722	0.954567	0.966895	0.987164	1.00997	1.01491	1.01722	1.03091	1.03112	1.02833	1.0455	1.07091	1.07203	1.0784	1.07649	1.08003	1.07087	1.06949	1.07531	1.08896	1.09878	1.11027	1.13051
		98	NaN	NaN	NaN	NaN	NaN	NaN	NaN	NaN	NaN	NaN	NaN	0.451666	0.65071	0.755518	0.857259	0.946068	0.981117	1.00679	1.05242	1.09724	1.15251	1.20692	1.29007	1.36618	1.45641	1.53094	1.65042	1.74784	1.851	1.92172	1.97789	1.97416	1.96334	1.88897	1.86174	1.85795	1.89105	1.92535	2.01099	2.0563	2.06849	2.0852	2.10147	2.12753	2.16611	2.20095	2.18878
		99	1.86365	1.86724	1.87353	1.87575	1.87797	1.86552	1.83587	1.80621	1.7666	1.71408	1.71296	1.745	1.79949	1.62603	1.44565	1.23037	1.01391	0.763763	0.728471	0.707532	0.671217	0.647356	0.667263	0.714667	0.774127	0.84265	0.89792	0.931831	0.976798	1.03916	1.11986	1.20011	1.2964	1.38116	1.43501	1.48085	1.53165	1.57318	1.60676	1.6305	1.61682	1.60073	1.63072	1.66782	1.72909	1.82395	1.88361
		100	NaN	NaN	NaN	NaN	NaN	NaN	NaN	NaN	NaN	NaN	NaN	NaN	NaN	0.55521	0.765264	0.757638	0.780132	0.725536	0.686078	0.666577	0.679909	0.701174	0.748848	0.822318	0.865046	0.889579	0.917399	0.944052	0.969557	1.03581	1.09745	1.17643	1.26597	1.33034	1.37644	1.44158	1.4469	1.41592	1.40907	1.44488	1.4609	1.5234	1.60592	1.6158	1.61796	1.66548	1.6752
		101	0.603658	0.600242	0.61291	0.63345	0.680177	0.731151	0.765574	0.815315	0.915754	0.956841	1.02679	1.12078	1.18572	1.1855	1.20044	1.20469	1.19582	1.18983	1.16659	1.1674	1.15506	1.17389	1.17819	1.2021	1.21462	1.22396	1.2028	1.196	1.20369	1.20929	1.20962	1.22575	1.22808	1.22621	1.20023	1.17925	1.15854	1.18288	1.21125	1.26512	1.34976	1.4298	1.51215	1.56458	1.6135	1.64484	1.64824
		102	0.647109	0.680754	0.708083	0.725276	0.750016	0.779312	0.802915	0.820315	0.855178	0.892808	0.925164	0.965352	1.0184	1.08932	1.16518	1.24276	1.31223	1.3491	1.34466	1.33003	1.3246	1.32324	1.32662	1.34895	1.37031	1.3754	1.37408	1.41253	1.44026	1.4657	1.49336	1.55726	1.62639	1.68298	1.73709	1.80642	1.82609	1.82436	1.84246	1.84976	1.81893	1.80342	1.76419	1.74599	1.73558	1.73529	1.73199
		103	0.784817	0.771928	0.748304	0.710567	0.703994	0.719646	0.737427	0.75961	0.808858	0.863084	0.883727	0.919535	0.956002	0.980011	1.00845	1.05709	1.09835	1.15912	1.22734	1.3008	1.358	1.41503	1.44034	1.45724	1.44309	1.43888	1.42475	1.42899	1.43699	1.45666	1.49451	1.52281	1.55857	1.57724	1.58558	1.58634	1.61889	1.60937	1.61199	1.64151	1.61738	1.56877	1.5777	1.63134	1.67854	1.75387	1.80097
		104	0.606928	0.638601	0.673534	0.68077	0.690909	0.676164	0.666746	0.656786	0.672561	0.698316	0.73017	0.761171	0.802436	0.825683	0.865826	0.881595	0.855887	0.851139	0.899237	0.921966	0.966599	1.06043	1.12871	1.18013	1.21956	1.23352	1.2472	1.25287	1.24365	1.22639	1.24421	1.25556	1.29411	1.33669	1.40897	1.49031	1.56042	1.59206	1.60966	1.58943	1.5635	1.54762	1.55715	1.56595	1.60497	1.60878	1.62744
		105	1.83949	1.93488	1.73162	1.53527	1.33522	1.12029	0.834847	0.800719	0.762251	0.703423	0.647903	0.610979	0.610425	0.629664	0.660474	0.671444	0.668824	0.658672	0.654307	0.648349	0.658411	0.674338	0.709512	0.754017	0.808793	0.889816	0.990834	1.09806	1.18963	1.27301	1.33734	1.3925	1.43425	1.4671	1.51408	1.57332	1.60946	1.65361	1.69935	1.73566	1.75819	1.80482	1.81919	1.82739	1.83691	1.84092	1.82339
		106	1.81487	1.80803	1.79221	1.77456	1.7915	1.60047	1.4252	1.25586	1.10646	0.897617	0.895518	0.884082	0.869051	0.832284	0.831749	0.862411	0.900296	0.953089	1.00166	1.04839	1.11042	1.18673	1.28355	1.38044	1.45522	1.50515	1.54578	1.56857	1.58544	1.61877	1.65957	1.68835	1.71887	1.73427	1.72881	1.75382	1.77002	1.76988	1.78665	1.81031	1.78633	1.7853	1.76814	1.7614	1.76037	1.76971	1.76936
		107	1.64284	1.60209	1.55412	1.5308	1.4841	1.4963	1.47244	1.47975	1.49667	1.55367	1.39847	1.25674	1.12933	0.962276	0.753389	0.729789	0.70044	0.653274	0.62251	0.631319	0.642483	0.674205	0.703017	0.752047	0.792738	0.831916	0.892497	0.983397	1.04745	1.11405	1.17836	1.23118	1.25178	1.28768	1.29875	1.32182	1.34468	1.37446	1.3756	1.4059	1.40008	1.38711	1.41001	1.42401	1.424	1.45143	1.47401
		108	0.701114	0.742234	0.787914	0.836882	0.882391	0.927699	0.974571	1.01193	1.0445	1.08031	1.12367	1.16689	1.20228	1.22267	1.22535	1.2499	1.27209	1.32732	1.39694	1.5038	1.57433	1.61287	1.62921	1.61356	1.57389	1.55303	1.56282	1.55298	1.55994	1.56247	1.5044	1.46773	1.43875	1.42899	1.40583	1.44787	1.45498	1.49624	1.55569	1.65576	1.72737	1.79487	1.84195	1.84771	1.84851	1.86702	1.88331
		109	1.49664	1.50679	1.54034	1.40136	1.24856	1.07631	0.912747	0.68193	0.621044	0.603197	0.572511	0.573334	0.625262	0.701072	0.790321	0.901736	1.01045	1.09591	1.16859	1.21118	1.22729	1.25226	1.28656	1.33082	1.35189	1.33476	1.27421	1.21068	1.1446	1.13044	1.17245	1.25234	1.32161	1.40206	1.47078	1.49303	1.52819	1.57055	1.59258	1.616	1.66257	1.65009	1.62108	1.63523	1.62921	1.64541	1.68066
		110	0.9812	0.811153	0.656613	0.656157	0.652111	0.58772	0.551165	0.539805	0.565998	0.604378	0.637548	0.671216	0.70594	0.727165	0.762584	0.811603	0.840527	0.873777	0.913386	0.927012	0.981011	1.05101	1.10325	1.14706	1.18333	1.18525	1.17238	1.16391	1.15034	1.16056	1.14773	1.16145	1.18494	1.19894	1.22101	1.27603	1.32842	1.41287	1.49721	1.55681	1.58811	1.5888	1.55012	1.51077	1.50054	1.49619	1.52736
		111	1.76114	1.80941	1.62139	1.36421	1.14792	0.906119	0.675105	0.651689	0.652968	0.61217	0.586339	0.610491	0.641403	0.671143	0.697143	0.739973	0.757099	0.793277	0.838052	0.877586	0.906766	0.940209	0.95842	0.981031	1.0249	1.05227	1.07312	1.11628	1.16001	1.16745	1.18245	1.1919	1.20034	1.21714	1.25305	1.27052	1.31528	1.38195	1.40459	1.43725	1.48408	1.54662	1.57054	1.60286	1.64551	1.6829	1.67623
		112	0.586317	0.598509	0.615407	0.64784	0.640313	0.676332	0.688949	0.694313	0.711391	0.753001	0.790132	0.818374	0.853792	0.890371	0.923838	0.948025	0.970162	0.989362	0.992745	1.00125	1.02413	1.05851	1.08015	1.11036	1.12998	1.13367	1.14933	1.19085	1.23067	1.2628	1.30126	1.33214	1.32503	1.32509	1.30231	1.3084	1.32256	1.36737	1.41453	1.47017	1.50481	1.50056	1.46683	1.39526	1.35063	1.31165	1.27535
		113	1.59388	1.60816	1.42082	1.22399	1.05176	0.880542	0.690472	0.693239	0.677423	0.646085	0.620533	0.61479	0.644682	0.703805	0.774598	0.839495	0.904123	0.96054	0.984796	NaN	1.02869	1.03108	1.02955	1.02481	1.05413	1.08128	1.14714	1.2268	1.31435	1.39539	1.44213	1.47911	1.48885	1.482	1.48127	1.47654	1.47616	1.50208	1.51808	1.57165	1.62395	1.67797	1.71609	1.77106	1.76595	1.76717	1.78783
		114	1.73705	1.76253	1.73998	1.73997	1.72955	1.71345	1.69917	1.70146	1.71279	1.72556	1.75289	1.77186	1.77403	1.80247	1.78829	1.7354	1.53253	1.35143	1.12982	0.980994	0.831407	0.816511	0.774283	0.727961	0.651307	0.591593	0.554549	0.542232	0.552615	0.583171	0.625668	0.67719	0.737126	0.784899	0.830434	0.868486	0.905149	0.938702	1.00759	1.086	1.15523	1.21312	1.25195	1.2652	1.27608	1.30985	1.36119
		115	NaN	NaN	NaN	NaN	NaN	NaN	NaN	NaN	NaN	NaN	NaN	NaN	NaN	0.55521	0.659091	0.648041	0.661444	0.639998	0.613452	0.618407	0.630285	0.64656	0.684897	0.730354	0.73928	0.790303	0.838146	0.867753	0.90204	0.950553	0.979793	0.997844	1.06514	1.11824	1.16445	1.19882	1.24022	1.25149	1.27299	1.30566	1.32769	1.40195	1.45858	1.51709	1.55989	1.62566	1.6483
		116	1.15889	1.00482	0.857661	0.855989	0.811429	0.748988	0.686233	0.610738	0.567119	0.552093	0.556137	0.577198	0.61459	0.662566	0.712818	0.76103	0.792423	0.817335	0.841827	0.87425	0.917606	0.979277	1.05211	1.14334	1.22956	1.29506	1.33902	1.38079	1.38222	1.37441	1.39854	1.42216	1.42896	1.43131	1.45292	1.44017	1.44647	1.46181	1.49034	1.51325	1.55012	1.56455	1.56241	1.57742	1.5594	1.53981	1.53044
		117	1.58918	1.5939	1.58922	1.5752	1.41761	1.21984	0.996187	0.877416	0.693777	0.702405	0.702465	0.75098	0.685797	0.658491	0.633469	0.635397	0.672132	0.721681	0.782242	0.838546	0.878976	0.926343	0.981817	1.04433	1.14113	1.23765	1.31065	1.37582	1.42306	1.43539	1.45713	1.47469	1.48797	1.53669	1.58244	1.60421	1.65912	1.70316	1.7126	1.71403	1.73945	1.72084	1.72627	1.69395	1.67813	1.68053	1.70206
		118	NaN	NaN	NaN	NaN	NaN	NaN	0.785097	0.848915	0.778469	0.770791	0.738257	0.706455	0.703349	0.70068	0.670695	0.646015	0.621877	0.609214	0.62172	0.645651	0.674779	0.715346	0.76022	0.827519	0.890342	0.959954	1.03076	1.09858	1.13858	1.18247	1.22114	1.26379	1.32186	1.38853	1.4702	1.52048	1.55689	1.5835	1.59299	1.58858	1.6003	1.62229	1.64282	1.66649	1.69103	1.7309	1.77366
		119	1.67315	1.63446	1.63608	1.59427	1.61729	1.61804	1.58825	1.57449	1.6176	1.64999	1.70149	1.77056	1.60986	1.41047	1.20352	0.99682	0.769951	0.731577	0.69431	0.654683	0.588196	0.55104	0.55221	0.584071	0.644377	0.716031	0.789957	0.846819	0.900795	0.917059	0.937008	0.961558	0.993967	1.03522	1.09304	1.14523	1.18303	1.20812	1.22551	1.24432	1.27204	1.31815	1.37947	1.41296	1.44947	1.49145	1.5205
		120	NaN	NaN	NaN	NaN	NaN	NaN	NaN	NaN	NaN	NaN	NaN	NaN	NaN	NaN	0.868195	0.876336	0.836429	0.839808	0.839528	0.843978	0.864379	0.898505	0.906442	0.919898	0.960821	1.01696	1.09662	1.19733	1.2972	1.3832	1.44831	1.49374	1.52971	1.5643	1.60893	1.6403	1.66363	1.70118	1.74744	1.7749	1.82861	1.8719	1.88431	1.90367	1.91702	1.91858	1.92614
		121	1.53502	1.498	1.49556	1.52752	1.62109	1.49334	1.33212	1.17911	0.992653	0.749034	0.739938	0.727374	0.688219	0.670444	0.667178	0.690531	0.725183	0.775278	0.854139	0.957824	1.0668	1.1763	1.28597	1.34143	1.40534	1.51703	1.63452	1.72196	1.80513	1.82619	1.7856	1.72751	1.67742	1.6752	1.73379	1.7804	1.79063	1.8057	1.79208	1.72562	1.70707	1.71583	1.71438	1.72253	1.75161	1.76545	1.79569
		122	1.90891	1.93806	1.71692	1.50153	1.28805	1.08951	0.83593	0.815763	0.790003	0.75872	0.731594	0.748485	0.803326	0.878905	0.946943	1.00127	1.04869	1.08417	1.1323	1.15801	1.21515	1.28671	1.3707	1.44076	1.53017	1.58632	1.6051	1.62484	1.60718	1.61063	1.64258	1.67828	1.63626	1.6468	1.64723	1.63745	1.63857	1.67643	1.69874	1.68298	1.6664	1.62547	1.57335	1.52207	1.52385	1.51272	1.54161
		123	1.57444	1.53973	1.517	1.48116	1.42643	1.3996	1.43663	1.4431	1.4983	1.57659	1.67622	1.52624	1.41682	1.2626	1.06198	0.79288	0.754722	0.727084	0.696294	0.695905	0.729154	0.758284	0.794416	0.833858	0.887697	0.944506	1.0235	1.09254	1.15346	1.23093	1.25838	1.28517	1.34471	1.40124	1.42144	1.47818	1.53209	1.55292	1.60231	1.66017	1.72096	1.75176	1.72344	1.68416	1.60733	1.52117	1.51397
		124	1.31386	1.27481	1.28706	1.27111	1.27457	1.29133	1.29904	1.33112	1.37265	1.24932	1.08777	1.0048	0.891592	0.745608	0.723027	0.721765	0.675882	0.633339	0.627101	0.65929	0.709657	0.758738	0.811165	0.852706	0.899829	0.936535	0.975726	1.01244	1.066	1.13004	1.19707	1.27004	1.33397	1.39448	1.33753	1.35207	1.37432	1.39442	1.37998	1.47895	1.51077	1.54013	1.56378	1.60593	1.62654	1.63574	1.63638
		125	1.54444	1.34733	1.17082	1.04025	0.918805	0.746937	0.7573	0.765274	0.724953	0.683618	0.670004	0.668661	0.681414	0.701091	0.730697	0.766368	0.808134	0.851841	0.900786	0.927265	0.96143	0.970561	0.98153	0.990767	1.02046	1.03839	1.06189	1.09188	1.12621	1.14724	1.16589	1.20663	1.24071	1.26141	1.28117	1.30517	1.32836	1.33849	1.35168	1.37323	1.39757	1.42297	1.43563	1.45432	1.46937	1.48261	1.47171
		126	NaN	NaN	NaN	NaN	NaN	NaN	NaN	NaN	NaN	NaN	NaN	NaN	NaN	NaN	NaN	NaN	NaN	NaN	NaN	0.842162	0.900122	0.87665	0.8667	0.855322	0.799258	0.764621	0.741582	0.736803	0.727319	0.780102	0.821217	0.898072	0.965386	1.04067	1.0873	1.14019	1.15438	1.17903	1.19916	1.24051	1.26852	1.28088	1.30363	1.35315	1.36938	1.4262	1.47438
		127	NaN	NaN	NaN	NaN	NaN	NaN	NaN	NaN	1.33099	1.23503	1.32415	1.37708	1.40494	1.44329	1.45468	1.40302	1.22338	1.03656	0.931508	0.779015	0.669952	0.660847	0.683206	0.627112	0.595038	0.595065	0.608542	0.655488	0.732469	0.799043	0.857692	0.903618	0.935992	0.975434	1.00631	1.03467	1.10825	1.17634	1.21587	1.26259	1.31804	1.35631	1.4032	1.42582	1.47194	1.50618	1.52027
		128	1.51035	1.5592	1.60204	1.58149	1.60092	1.66892	1.49295	1.28454	1.14674	1.00757	0.754467	0.748105	0.753474	0.744005	0.735259	0.759095	0.806816	0.848396	0.896424	0.942533	1.01179	1.04637	1.08965	1.10119	1.10493	1.10889	1.13943	1.16959	1.22123	1.28112	1.3316	1.37254	1.41016	1.44611	1.47263	1.4997	1.50754	1.49181	1.4879	1.47909	1.45785	1.45978	1.46363	1.44249	1.42813	1.43913	1.43818
		129	1.63193	1.71272	1.70248	1.71799	1.73138	1.71081	1.69338	1.68056	1.63842	1.56449	1.55558	1.3639	1.15051	1.03278	0.920816	0.745351	0.715641	0.733781	0.683925	0.649973	0.62235	0.626316	0.64889	0.678028	0.709357	0.753633	0.792509	0.828886	0.876915	0.923698	0.967605	1.01894	1.05518	1.08016	1.1088	1.13168	1.18093	1.24648	1.31781	1.37921	1.39738	1.39903	1.40531	1.38075	1.35906	1.36558	1.35846
		130	NaN	NaN	NaN	NaN	NaN	NaN	NaN	NaN	NaN	NaN	NaN	NaN	NaN	1.73669	1.64292	1.59444	1.53197	1.3597	1.24621	1.15729	NaN	0.994402	0.85733	0.836537	0.797172	0.754995	0.732922	0.74256	0.759349	0.791516	0.82317	0.872015	0.905653	0.925595	0.95969	0.984606	1.00353	1.04694	1.12972	1.17314	1.24572	1.31385	1.35249	1.37846	1.44538	1.49077	1.49827
		131	1.4838	1.52943	1.50274	1.46276	1.44778	1.41045	1.34685	1.34059	1.32179	1.29576	1.26341	1.27486	1.28644	1.30942	1.18734	1.08321	0.976994	0.825579	0.675224	0.647708	0.60728	0.586355	0.621267	0.662061	0.72804	0.803088	0.852639	0.865949	0.936513	0.987774	1.04537	1.11239	1.16724	1.2041	1.2572	1.28041	1.32507	1.3907	1.45724	1.54655	1.62929	1.65587	1.69159	1.73839	1.74097	1.79185	1.89594
		132	1.66465	1.68423	1.6746	1.68065	1.68872	1.69756	1.70333	1.71044	1.72656	1.72926	1.74442	1.7478	1.75347	1.77576	1.75597	1.69169	1.50106	1.32118	1.10787	0.960551	0.825933	0.816371	0.774692	0.731509	0.658164	0.599369	0.561065	0.551843	0.560405	0.588431	0.632308	0.686539	0.743482	0.79272	0.839017	0.873817	0.904408	0.93895	1.0011	1.08004	1.15208	1.20487	1.23757	1.25413	1.25718	1.2848	1.34094
		133	1.38745	1.1782	1.01685	0.849483	0.732178	0.718128	0.726441	0.710236	0.706807	0.71757	0.751928	0.804507	0.850834	0.911267	0.972197	1.03831	1.08582	1.11109	1.12449	1.1416	1.16888	1.19769	1.25188	1.30862	1.36525	1.41751	1.45559	1.49033	1.51969	1.56671	1.59328	1.62935	1.66149	1.70648	1.72417	1.74376	1.75637	1.77578	1.79358	1.80156	1.78211	1.79093	1.78304	1.74375	1.70671	1.69492	1.65631
		134	1.37481	1.42666	1.41268	1.50717	1.48107	1.49425	1.36559	1.34471	1.18353	1.14771	1.13745	1.17675	1.21629	1.25368	1.15573	1.01261	0.857982	0.683483	0.508596	0.513031	0.501785	0.494199	0.496122	0.530481	0.522789	0.54484	0.592577	0.654347	0.708402	0.764266	0.80463	0.829785	0.828811	0.836852	0.843398	0.867704	0.90335	0.961292	1.02911	1.12435	1.19294	1.27393	1.31523	1.32976	1.35472	1.41006	1.44716
		135	1.74041	1.77613	1.77469	1.77426	1.76094	1.74568	1.72745	1.72579	1.75245	1.7613	1.78103	1.78393	1.77869	1.7967	1.7837	1.73307	1.54144	1.3583	1.13518	0.981336	0.827121	0.813618	0.770276	0.721525	0.641439	0.585064	0.547867	0.533151	0.540057	0.571046	0.612071	0.665099	0.727317	0.786373	0.837294	0.879326	0.916229	0.954872	1.01806	1.10233	1.18266	1.24198	1.28536	1.31102	1.316	1.35385	1.40218
		136	0.956852	0.846224	0.679488	0.640387	0.646699	0.625295	0.6323	0.669313	0.715823	0.763386	0.770713	0.774479	0.78371	0.813473	0.84729	0.88214	0.903688	0.913637	0.919762	0.922886	0.966686	1.02672	1.05835	1.12628	1.19514	1.22923	1.24468	1.29808	1.30331	1.32694	1.34379	1.37241	1.4353	1.48603	1.53008	1.57024	1.62428	1.6396	1.65599	1.65839	1.69818	1.73829	1.76008	1.7782	1.81316	1.8205	1.77486
		137	1.55733	1.37104	1.20164	1.0494	0.809026	0.790632	0.748982	0.707612	0.684136	0.694885	0.73004	0.796125	0.851351	0.913473	0.974417	1.03436	1.07876	1.11285	1.11914	1.13032	1.15604	1.17495	1.19576	1.2308	1.26054	1.27721	1.29865	1.35098	1.40321	1.46431	1.54838	1.63113	1.71084	1.79633	1.86704	1.91787	1.9613	2.01853	2.06151	2.1158	2.12515	2.0845	2.02564	1.95932	1.89412	1.86588	1.8946
		138	1.13346	0.921443	0.69117	0.694271	0.668786	0.691758	0.682255	0.675079	0.694861	0.751713	0.793188	0.825602	0.897445	1.0043	1.10618	1.23431	1.33125	1.42338	1.46567	1.47991	1.48739	1.52425	1.56377	1.59234	1.62235	1.61962	1.62861	1.61802	1.61766	1.60729	1.61245	1.5857	1.56565	1.56133	1.55778	1.56015	1.57902	1.62425	1.7001	1.80747	1.91209	1.87636	1.91307	1.88731	1.83601	1.76683	1.84655
		139	NaN	NaN	NaN	NaN	NaN	NaN	NaN	NaN	NaN	NaN	NaN	NaN	NaN	NaN	NaN	NaN	1.9347	1.56314	1.27842	1.09634	0.874721	0.867786	0.855427	0.801324	0.725476	0.688144	0.677536	0.696399	0.727262	0.759998	0.809008	0.848958	0.886699	0.93529	0.9952	1.02427	1.06706	1.10391	1.1413	1.15789	1.17871	1.2154	1.24751	1.29537	1.34822	1.37685	1.39561
		140	0.813486	0.786759	0.709294	0.619992	0.521531	0.453163	0.420499	0.410706	0.409122	0.417528	0.430141	0.451487	0.482343	0.520049	0.554004	0.58425	0.609167	0.627286	0.644649	0.661342	0.684062	0.709655	0.742506	0.769437	0.797479	0.825699	0.844272	0.846476	0.858547	0.876046	0.893597	0.912119	0.935572	0.97378	1.00453	1.0333	1.06856	1.11036	1.12661	1.14257	1.14843	1.18505	1.22328	1.26954	1.30963	1.34271	1.35524
		141	NaN	1.21322	1.3801	1.32592	1.24505	1.13955	1.00005	0.804471	0.773802	0.745393	0.72144	0.715601	0.749566	0.794326	0.829633	0.86341	0.891337	0.92486	0.986152	1.08177	1.16144	1.21699	1.21283	1.19294	1.22	1.30657	1.33998	1.4116	1.53841	1.58757	1.5649	1.59541	1.66345	1.68884	1.71162	1.74502	1.80641	1.77725	1.72277	1.71556	1.7112	1.6614	1.68311	1.73888	1.75215	1.7406	1.7554
		142	NaN	NaN	NaN	NaN	1.05434	0.92934	0.898403	0.82537	0.782104	0.723932	0.660878	0.623204	0.622079	0.632171	0.633036	0.653135	0.663308	0.671782	0.687192	0.715484	0.748855	0.772879	0.825607	0.911115	0.961842	1.01547	1.11692	1.24364	1.3662	1.49284	1.61759	1.71685	1.76802	1.74518	1.76984	1.7595	1.75728	1.75017	1.78734	1.78795	1.75759	1.63498	1.61569	1.61677	1.67172	1.7599	1.9163
		143	1.70158	1.70697	1.50564	1.30979	1.09224	0.902002	0.695588	0.684504	0.650068	0.606162	0.574655	0.571015	0.601631	0.665066	0.746455	0.831306	0.921222	0.97292	1.03555	1.10963	1.1685	1.18243	1.2222	1.25853	1.31639	1.37949	1.48074	1.52032	1.5476	1.56528	1.55418	1.52532	1.55517	1.55081	1.58649	1.66456	1.73974	1.79886	1.91077	1.95488	2.00114	2.05567	2.10019	2.10348	2.06107	1.95801	1.86381
		144	0.68526	0.636776	0.57966	0.548918	0.573631	0.629525	0.699586	0.783511	0.870953	0.915539	0.94621	0.977365	0.98085	0.964474	0.968323	0.993621	1.01457	1.08416	1.15407	1.23906	1.27975	1.31623	1.30928	1.32391	1.32898	1.30021	1.27101	1.27909	1.2794	1.29193	1.35575	1.41454	1.44468	1.44792	1.41546	1.39615	1.37126	1.32395	1.31242	1.309	1.26611	1.24246	1.24958	1.24875	1.27624	1.34287	1.37085
		145	1.75956	1.53526	1.36534	1.19677	1.0089	NaN	0.733632	0.683257	0.598381	0.515868	0.455811	0.434006	0.422369	0.416369	0.408351	0.397445	0.385837	0.376305	0.369632	0.374003	0.386122	0.398952	0.413279	0.445985	0.480401	0.529757	0.583809	0.651703	0.725914	0.808911	0.888242	0.962513	1.0199	1.05505	1.06971	1.07012	1.06183	1.05809	1.06991	1.10024	1.13587	1.19438	1.27337	1.33336	1.38467	1.43688	1.47649
		146	NaN	NaN	NaN	NaN	NaN	NaN	1.30356	1.2532	0.995075	0.892602	0.756533	0.664733	0.637041	0.633614	0.584106	0.550207	0.528751	0.528466	0.544803	0.558527	0.586444	0.620927	0.653397	0.707725	0.761253	0.798156	0.858198	0.928748	0.966806	0.99791	1.03838	1.07024	1.10311	1.12861	1.20287	1.25349	1.28945	1.27628	1.25999	1.24586	1.26243	1.25635	1.3127	1.38597	1.39011	1.43292	1.48738
		147	NaN	NaN	NaN	NaN	NaN	NaN	NaN	NaN	NaN	NaN	NaN	0.803294	0.860927	0.803602	0.781309	0.752843	0.717454	0.69348	0.691722	0.699577	0.72431	0.766996	0.827969	0.898343	0.951407	0.989711	1.03466	1.08165	1.12323	1.15619	1.18498	1.20826	1.20201	1.22594	1.27199	1.31715	1.38744	1.49196	1.55408	1.59143	1.61801	1.59758	1.56826	1.52884	1.51975	1.52203	1.54611
		148	NaN	NaN	NaN	NaN	NaN	0.950489	0.683505	0.691598	0.642094	0.639619	0.661372	0.652944	0.608173	0.591457	0.598749	0.641073	0.682867	0.720196	0.737459	0.769219	0.792999	0.79525	0.802128	0.829073	0.863505	0.867001	0.896602	0.935688	0.99321	1.0305	1.09298	1.15294	1.20939	1.25742	1.27629	1.29304	1.29255	1.24586	1.21093	1.17482	1.17946	1.21739	1.28784	1.32099	1.37237	1.39457	1.40639
		149	1.52998	1.56307	1.56931	1.58539	1.5859	1.57351	1.58625	1.58989	1.57607	1.56269	1.56968	1.38652	1.22058	1.11254	0.98219	0.795721	0.773782	0.767982	0.714911	0.671371	0.669084	0.679749	0.686002	0.704132	0.706837	0.697107	0.685742	0.667045	0.656612	0.696192	0.749849	0.815159	0.901186	0.998553	1.05885	1.10389	1.11579	1.13006	1.14992	1.19829	1.24424	1.3189	1.36069	1.36502	1.35472	1.34056	1.30398
		150	0.6221	0.644749	0.659665	0.699665	0.750535	0.804318	0.85057	0.893723	0.937909	1.00208	1.07694	1.19313	1.29775	1.38097	1.44826	1.56583	1.66176	1.74413	1.90633	1.98171	1.93814	1.87857	1.91849	1.8932	1.88437	1.90862	1.88116	1.78378	1.69061	1.65957	1.62926	1.63955	1.6639	1.66149	1.65898	1.69289	1.74513	1.74308	1.75454	1.70493	1.6416	1.58849	1.59573	1.6349	1.72742	1.78731	1.8421
		151	1.68832	1.66805	1.63557	1.55498	1.53091	1.31052	1.14015	0.986771	0.855316	0.674639	0.683806	0.685738	0.656305	0.641141	0.669174	0.692387	0.747458	0.7858	0.815871	0.844892	0.909818	0.951014	1.00635	1.06128	1.12486	1.1388	1.18721	1.26084	1.33337	1.38958	1.49315	1.5569	1.58419	1.59898	1.62961	1.65991	1.70319	1.71367	1.73345	1.74543	1.74362	1.72366	1.71505	1.73294	1.72806	1.70952	1.65912
		152	1.75683	1.72991	1.68624	1.66323	1.63389	1.61589	1.58611	1.58656	1.60012	1.61588	1.63668	1.48362	1.32442	1.18016	1.04357	0.865529	0.86339	0.85699	0.839601	0.829865	0.863894	0.926714	0.985855	1.04312	1.03534	0.977414	0.895735	0.811798	0.719427	0.66946	0.663366	0.677813	0.689424	0.717167	0.751909	0.791887	0.821744	0.856917	0.885378	0.916696	0.960636	1.02866	1.10373	NaN	NaN	1.17401	1.24304
		153	1.38945	1.43757	1.47028	1.49251	1.51313	1.52569	1.54291	1.56115	1.57791	1.60171	1.6512	1.68683	1.71426	1.73743	1.72628	1.7145	1.71256	1.52623	1.31282	1.17823	0.991258	0.779485	0.752241	0.759953	0.712631	0.690752	0.703145	0.7361	0.773901	0.828234	0.969326	1.08962	NaN	NaN	1.19912	1.31312	1.40676	1.40826	1.43878	1.48468	1.52359	1.56907	1.58964	1.57633	1.55154	1.52821	1.52706
		154	0.528644	0.552966	0.58221	0.614361	0.649201	0.678009	0.701038	0.718749	0.734012	0.753787	0.791552	0.82288	0.848594	0.8756	0.895262	0.885676	0.892604	0.903507	0.91756	0.926672	0.959191	1.00461	1.06561	1.13347	1.20573	1.28245	1.33293	1.38236	1.42498	1.45503	1.47473	1.50107	1.49731	1.48601	1.49215	1.47908	1.4686	1.46844	1.48578	1.47939	1.49269	1.48633	1.46932	1.46115	1.48697	1.51266	1.52643
		155	1.45425	1.44561	1.44787	1.45951	1.44754	1.43845	1.44307	1.48579	1.49993	1.51503	1.36325	1.18045	1.01092	0.871354	0.718353	0.72382	0.737833	0.724738	0.707	0.712139	0.736057	0.809115	0.895549	0.964471	1.03017	1.10129	1.12741	1.13679	1.17598	1.23612	1.25838	1.30209	1.34298	1.38535	1.40102	1.43926	1.47212	1.48849	1.51377	1.53435	1.52781	1.57027	1.59698	1.55101	1.57107	1.57925	1.52133
		156	1.5799	1.58272	1.5718	1.56029	1.5615	1.57225	1.58042	1.6022	1.63728	1.70767	1.7479	1.58403	1.40062	1.1869	0.969685	0.77046	0.749195	0.707708	0.683519	0.635149	0.598815	0.594744	0.613275	0.641954	0.68366	0.731276	0.782221	0.842224	0.902078	0.950483	1.00002	1.04236	1.08489	1.11974	1.16346	1.19856	1.24153	1.27192	1.31909	1.3503	1.39724	1.45067	1.50536	1.55152	1.61074	1.66489	1.71587
		157	1.7353	1.76488	1.74839	1.74881	1.75427	1.8006	1.59407	1.36244	1.18178	0.968674	0.708865	0.684526	0.701088	0.681921	0.680029	0.697826	0.754252	0.802399	0.839259	0.890949	0.939737	0.951292	0.96013	0.96759	0.956781	0.939919	0.971822	1.01019	1.04557	1.1283	1.22119	1.26954	1.29192	1.33379	1.33252	1.3183	1.30884	1.34938	1.38544	1.43	1.45426	1.49519	1.53466	1.54848	1.55488	1.59332	1.6265
		158	1.22055	1.25657	1.30262	1.32383	1.37376	1.44384	1.57773	1.7463	1.88238	1.739	1.53761	1.31309	1.04487	0.786034	0.766259	0.789224	0.747654	0.729672	0.73433	0.751603	0.750759	0.773773	0.817514	0.853222	0.905078	1.00907	1.08937	1.13914	1.21267	1.28132	1.29073	1.32178	1.36023	1.41056	1.45745	1.50241	1.54188	1.5762	1.5919	1.61491	1.69281	1.75681	1.80821	1.80466	1.78532	1.76878	1.79873
		159	1.59513	1.59862	1.626	1.61779	1.64349	1.67232	1.49255	1.28143	1.11603	0.943944	0.747078	0.736681	0.736089	0.705117	0.680678	0.686548	0.722372	0.763989	0.811005	0.865643	0.921079	0.990874	1.06819	1.15619	1.22483	1.29398	1.32842	1.36647	1.39911	1.435	1.46424	1.49612	1.52999	1.55019	1.57161	1.60876	1.66084	1.6966	1.72924	1.77617	1.79002	1.77728	1.7524	1.75057	1.7432	1.75633	1.76325
		160	1.62083	1.59017	1.58928	1.64317	1.65695	1.61746	1.61068	1.60867	1.62032	1.66963	1.71347	1.76867	1.58549	1.3992	1.20158	1.03215	0.796182	0.774929	0.729382	0.676039	0.627914	0.64516	0.682805	0.730118	0.769501	0.799579	0.846975	0.904305	0.97466	1.07983	1.21379	1.33541	1.41597	1.4903	1.52523	1.52483	1.50977	1.51371	1.51343	1.54118	1.58536	1.63053	1.68367	1.72357	1.75658	1.77297	1.77238
		161	NaN	NaN	NaN	NaN	NaN	NaN	NaN	NaN	NaN	NaN	NaN	NaN	NaN	NaN	NaN	NaN	NaN	NaN	0.779549	0.884823	0.831755	0.82109	0.804561	0.810179	0.849039	0.906211	0.979668	1.0433	1.08658	1.14204	1.19053	1.20572	1.21701	1.26739	1.31263	1.39398	1.45619	1.52247	1.56261	1.59086	1.59049	1.63134	1.63924	1.63483	1.62246	1.63846	1.64163
		162	0.80177	0.772841	0.731348	0.701893	0.654746	0.600201	0.581971	0.594712	0.625066	0.664033	0.724834	0.78526	0.844736	0.896836	0.960857	0.98726	1.02702	1.06045	1.06113	1.09976	1.17354	1.21111	1.25216	1.2681	1.24686	1.233	1.24467	1.25666	1.30937	1.32797	1.32282	1.28982	1.25114	1.23676	1.23297	1.24297	1.28599	1.31669	1.34752	1.38506	1.40832	1.43152	1.45061	1.46903	1.50728	1.50575	1.53353
		163	1.45326	1.52983	1.58781	1.6566	1.69728	1.70151	1.67585	1.65856	1.59614	1.55008	1.5211	1.52932	1.55454	1.57595	1.58729	1.56119	1.38762	1.20736	1.07287	0.933762	0.799063	0.77704	0.748994	0.689949	0.632343	0.595986	0.566043	0.550257	0.529108	0.514644	0.508577	0.513778	0.533351	0.562463	0.596888	0.632195	0.676367	0.724552	0.786001	0.865408	0.932121	0.997327	1.03891	1.06452	1.09113	1.13121	1.16541
		164	0.64907	0.586263	0.574419	0.588682	0.62733	0.690994	0.74701	0.781197	0.800818	0.826921	0.848213	0.873997	0.89213	0.9261	0.929489	0.924757	0.921903	0.939496	0.959496	1.01152	1.07502	1.14045	1.17761	1.1973	1.22059	1.23137	1.24394	1.29255	1.35619	1.41276	1.4672	1.51004	1.5471	1.5866	1.587	1.57483	1.5786	1.55953	1.51521	1.51309	1.51773	1.49693	1.47609	1.49899	1.5107	1.53423	1.54545
		165	1.609	1.61131	1.6442	1.68737	1.74246	1.79544	1.83386	1.83124	1.82842	1.79967	1.73682	1.72241	1.72883	1.74302	1.55665	1.36509	1.13687	0.87486	0.665993	0.684529	0.686293	0.673986	0.693985	0.654661	0.612432	0.610875	0.641087	0.679783	0.720167	0.760956	0.787231	0.809245	0.832051	0.849533	0.872167	0.897021	0.915001	0.947813	0.989396	1.03556	1.09772	1.15647	1.19566	1.22306	1.2416	1.2487	1.2761
		166	1.83337	1.84171	1.84572	1.83375	1.80361	1.78557	1.77354	1.79188	1.87304	1.93132	1.72048	1.53341	1.34099	1.06748	0.839493	0.866838	0.870567	0.854134	0.867514	0.8956	0.930647	0.990632	1.03702	1.08142	1.1203	1.14837	1.1761	1.21328	1.25787	1.28228	1.29996	1.30419	1.31266	1.34288	1.4211	1.49671	1.56996	1.64693	1.66414	1.64864	1.67375	1.6922	1.7199	1.75721	1.79488	1.80232	1.82729
		167	1.79509	1.76377	1.75924	1.80454	1.61769	1.44348	1.29441	1.08918	0.818227	0.775715	0.724215	0.662189	0.629832	0.619511	0.636379	0.674296	0.728111	0.779636	0.829109	0.880645	0.92825	0.96121	1.00736	1.05843	1.09318	1.13053	1.17267	1.21266	1.25623	1.29499	1.33308	1.36094	1.40732	1.46442	1.52116	1.59424	1.64711	1.68319	1.69167	1.68662	1.6582	1.66732	1.66683	1.67814	1.70097	1.72933	1.75041
		168	1.94858	1.92689	1.92746	1.92056	1.90248	1.84897	1.85935	1.8704	1.81026	1.6181	1.4074	1.15201	0.918499	0.770348	0.75199	0.711612	0.657399	0.580219	0.534271	0.51858	0.533077	0.581158	0.658776	0.727298	0.793214	0.860359	0.908088	0.943577	0.970564	0.982695	0.991057	1.00707	1.0407	1.07988	1.15543	1.23379	1.30103	1.37797	1.45742	1.50296	1.5387	1.59142	1.52283	1.49746	1.47641	1.40589	1.36343
		169	1.75956	1.53526	1.36534	1.19765	1.02347	NaN	0.758346	0.707201	0.6154	0.523495	0.442743	0.402314	0.385941	0.384255	0.395369	0.408724	0.421297	0.434505	0.449794	0.462458	0.482039	0.516453	0.57019	0.632913	0.71869	0.807325	0.881494	0.940831	0.9929	1.01972	1.04023	1.06732	1.10599	1.14863	1.20672	1.26437	1.32544	1.3708	1.41209	1.44776	1.46748	1.47998	1.51553	1.54641	1.57152	1.611	1.63892
		170	1.71433	1.64664	1.57819	1.53302	1.48662	1.46483	1.30415	1.11804	0.923148	0.788	0.643862	0.6202	0.638914	0.646847	0.618197	0.630983	0.681804	0.735042	0.790149	0.848804	0.902863	0.987084	1.04553	1.11426	1.18047	1.24746	1.28604	1.3379	1.37186	1.38492	1.38153	1.36037	1.36539	1.37755	1.41019	1.42386	1.42233	1.38833	1.41213	1.4221	1.46829	1.50985	1.5427	1.5483	1.57467	1.58875	1.62621
		171	1.5594	1.64517	1.72885	1.81827	1.8727	1.86916	1.84226	1.81171	1.75288	1.69321	1.65928	1.65958	1.67427	1.67651	1.69802	1.68892	1.49379	1.31037	1.16289	0.988376	0.817426	0.786806	0.739549	0.66788	0.605501	0.562257	0.533368	0.51411	0.492992	0.477404	0.470805	0.475281	0.492918	0.524241	0.563677	0.601878	0.651032	0.705627	0.770763	0.850213	0.922532	0.984288	1.02789	1.05694	1.0845	1.11866	1.15208
		172	0.957744	0.730529	0.531452	0.549455	0.589755	0.610161	0.625043	0.582451	0.560987	0.566802	0.582031	0.620025	0.644711	0.679598	0.714115	0.753293	0.783998	0.835009	0.872989	0.909334	0.957143	1.01128	1.05774	1.10128	1.13281	1.1566	1.18064	1.22245	1.27241	1.33198	1.37431	1.42153	1.45632	1.47909	1.50413	1.54254	1.53484	1.52357	1.52923	1.55542	1.59238	1.61314	1.65473	1.71433	1.74227	1.74811	1.78704
		173	1.61674	1.67693	1.72227	1.76783	1.74158	1.7264	1.5538	1.36204	1.1925	1.06072	0.881872	0.855456	0.83101	0.780017	0.718207	0.680665	0.677689	0.675782	0.685585	0.73556	0.80148	0.862353	0.951387	1.06336	1.14792	1.23174	1.31057	1.37794	1.41164	1.46351	1.5006	1.5219	1.51912	1.51213	1.51398	1.53231	1.59733	1.65106	1.72024	1.75694	1.78427	1.76986	1.78882	1.79077	1.7907	1.78131	1.77703
		174	1.61683	1.65408	1.66729	1.68054	1.70451	1.72189	1.75111	1.80675	1.60376	1.40034	1.22787	1.02941	0.777276	0.757582	0.728724	0.686336	0.66111	0.684574	0.742029	0.808366	0.883487	0.954754	1.00822	1.0451	1.0766	1.1076	1.15007	1.20286	1.26175	1.31076	1.35079	1.37036	1.40246	1.44493	1.4835	1.53521	1.59552	1.66135	1.70912	1.73501	1.75194	1.79555	1.81493	1.83031	1.87646	1.90524	1.89101
		175	0.680784	0.662509	0.668006	0.664666	0.645711	0.620758	0.570708	0.523042	0.500048	0.483649	0.474922	0.48746	0.484389	0.479019	0.481003	0.49255	0.503319	0.513357	0.52648	0.547225	0.549701	0.560651	0.577723	0.611727	0.640652	0.684268	0.712251	0.759076	0.792605	0.829815	0.867927	0.886495	0.900185	0.913706	0.92577	0.927309	0.943887	0.952717	0.96559	0.982716	1.00213	1.03562	1.07418	1.10803	1.15007	1.22194	1.30017
		176	1.28989	1.22688	1.22821	1.21493	1.20752	1.24337	1.32168	1.35528	1.19122	1.03059	0.864665	0.752305	0.586004	0.583061	0.588749	0.609219	0.52927	0.496044	0.499915	0.517034	0.543351	0.596434	0.666956	0.723997	0.764206	0.812979	0.863603	0.911672	0.966979	1.03026	1.08375	1.12539	1.14546	1.16791	1.21544	1.2629	1.30947	1.37733	1.4335	1.48327	1.52215	1.54852	1.56585	1.5714	1.57142	1.57878	1.60973
		177	1.51855	1.57544	1.57868	1.55541	1.57898	1.38634	1.17605	1.03649	0.937116	0.747883	0.7192	0.690256	0.634285	0.598546	0.611878	0.655895	0.728834	0.825308	0.915753	0.993687	1.06602	1.12753	1.22594	1.34344	1.43703	1.48118	1.55727	1.63893	1.63991	1.67479	1.76092	1.8057	1.79071	1.82082	1.84643	1.85542	1.87726	1.89435	1.93618	1.95781	1.99014	2.01133	2.0313	2.01767	2.03264	2.04155	2.07295
		178	0.577334	0.589044	0.602825	0.622081	0.671405	0.720785	0.758325	0.805899	0.904659	0.95146	1.03321	1.13222	1.21076	1.22825	1.25814	1.27721	1.26514	1.2626	1.23564	1.23009	1.20815	1.22954	1.25087	1.27385	1.30657	1.32838	1.32515	1.3053	1.32966	1.30234	1.27039	1.27651	1.28596	1.2741	1.26407	1.26206	1.23173	1.23964	1.25818	1.31471	1.42121	1.51906	1.61132	1.67784	1.74821	1.77588	1.7831
		179	1.44931	1.27275	1.09901	0.892067	0.72337	0.713983	0.710621	0.714986	0.725456	0.678652	0.65542	0.652616	0.684237	0.719287	0.764373	0.815871	0.866653	0.902111	0.930831	0.995751	1.059	1.16517	1.25856	1.35608	1.43435	1.48858	1.4968	1.52233	1.55117	1.55425	1.57286	1.58947	1.61351	1.62076	1.63333	1.66415	1.69543	1.70778	1.72592	1.71855	1.72273	1.75628	1.77632	1.78629	1.82117	1.82577	1.81503
		180	0.91164	0.742883	0.611102	0.629537	0.689953	0.660769	0.641012	0.643866	0.655713	0.682535	0.711867	0.7577	0.794223	0.868949	0.913079	0.954869	1.00311	1.06635	1.07579	1.11615	1.14468	1.17596	1.19428	1.27189	1.30141	1.32856	1.3469	1.36965	1.34264	1.33118	1.3336	1.31456	1.27875	1.27044	1.3071	1.32057	1.36743	1.42245	1.45593	1.46976	1.5203	1.5652	1.59551	1.61022	1.63317	1.66567	1.67889
		181	1.85632	1.91055	1.92538	1.90003	1.9006	1.87876	1.82127	1.80751	1.7764	1.7211	1.69754	1.64873	1.57397	1.54231	1.49449	1.39126	1.27181	1.11916	0.966562	0.848058	0.770755	0.745479	0.740687	0.720279	0.712139	0.73703	0.789472	0.845296	0.912683	0.981698	1.03605	1.09383	1.14135	1.19572	1.233	1.28724	1.33015	1.38588	1.43647	1.48594	1.507	1.52338	1.56278	1.57027	1.56825	1.57437	1.52901
		182	1.53301	1.60026	1.43708	1.28114	1.14054	0.984492	0.76714	0.75659	0.72605	0.680906	0.616646	0.566258	0.569478	0.592234	0.639024	0.705031	0.794232	0.861664	0.941144	1.01498	1.06229	1.09047	1.13733	1.16551	1.21341	1.2513	1.26586	1.2728	1.2784	1.27192	1.28965	1.31233	1.32356	1.36068	1.37103	1.3875	1.4055	1.4415	1.43911	1.48767	1.53932	1.60792	1.67348	1.75108	1.81213	1.86684	1.91495
		183	1.59631	1.57204	1.56643	1.59573	1.6315	1.64467	1.65481	1.6441	1.61603	1.55922	1.55423	1.59383	1.60447	1.58479	1.65354	1.54836	1.364	1.17241	1.0381	0.799804	0.718906	0.658151	0.638209	0.596286	0.589244	0.602133	0.65226	0.705453	0.767442	0.829364	0.906865	0.978762	1.04524	1.11627	1.20817	1.25152	1.29136	1.35608	1.41193	1.45868	1.53748	1.61331	1.68364	1.75125	1.80929	1.87347	1.92028
		184	0.644786	0.670897	0.708975	0.758807	0.811169	0.864636	0.917098	0.982092	1.04306	1.09449	1.14941	1.17141	1.18304	1.21087	1.2505	1.29675	1.36488	1.43602	1.46406	1.48681	1.49819	1.50365	1.53903	1.5718	1.61544	1.66144	1.70837	1.71583	1.72331	1.71209	1.7009	1.70404	1.66611	1.6702	1.66188	1.649	1.62113	1.62722	1.59512	1.5796	1.56773	1.55602	1.54858	1.53996	1.5418	1.54268	1.59261
		185	1.68486	1.64275	1.59717	1.57011	1.51335	1.52185	1.49733	1.50598	1.51972	1.5884	1.4315	1.293	1.15603	0.986439	0.761299	0.730486	0.699104	0.651527	0.627994	0.635885	0.653453	0.681003	0.70801	0.752438	0.798362	0.839334	0.900145	0.986469	1.05445	1.12059	1.18648	1.23503	1.26808	1.30411	1.31655	1.3383	1.37107	1.39974	1.39652	1.4313	1.43345	1.4227	1.43011	1.44465	1.43563	1.45529	1.46837
		186	0.736858	0.695635	0.678573	0.668112	0.685596	0.725817	0.771231	0.796922	0.836073	0.858518	0.869913	0.885506	0.892095	0.90113	0.930929	0.963484	0.990222	1.03049	1.07134	1.10517	1.11929	1.13109	1.18971	1.25488	1.30809	1.40659	1.50504	1.56374	1.61025	1.65745	1.66546	1.67143	1.67558	1.67388	1.68386	1.68928	1.69991	1.71058	1.71473	1.7188	1.73588	1.77702	1.81294	1.85217	1.88492	1.91082	1.91818
		187	0.965294	0.784804	0.799792	0.787846	0.789472	0.815867	0.806536	0.804934	0.852622	0.859872	0.854814	0.855326	0.846516	0.823523	0.847253	0.879827	0.900949	0.933535	0.985318	1.04439	1.1038	1.18111	1.25437	1.3076	1.34034	1.35254	1.35214	1.30693	1.23016	1.12962	1.02421	0.914579	0.828734	0.7688	0.744658	0.768048	0.7983	0.851766	0.919456	1.0158	1.10149	1.11962	1.17391	1.21704	1.22634	1.23093	1.31232
		188	0.60216	0.57951	0.570179	0.561334	0.540269	0.535078	0.52368	0.505654	0.477818	0.456005	0.436654	0.430918	0.428598	0.429387	0.439963	0.45711	0.467838	0.491191	0.527724	0.568526	0.611207	0.673847	0.732308	0.782238	0.82685	0.864571	0.864458	0.87774	0.891868	0.905365	0.927878	0.972515	0.989679	1.01297	1.04924	1.07503	1.1133	1.15742	1.20106	1.22933	1.26298	1.2978	1.35202	1.38777	1.42243	1.44959	1.482
		189	1.63919	1.56317	1.51624	1.52126	1.48753	1.32465	1.12578	0.979426	0.820452	0.692919	0.733427	0.780286	0.774455	0.779628	0.788941	0.796278	0.815719	0.855956	0.889154	0.940319	0.989135	1.05351	1.11325	1.19588	1.26754	1.32331	1.36912	1.39119	1.4026	1.41911	1.45654	1.47808	1.51325	1.53905	1.54005	1.54359	1.58318	1.57989	1.60681	1.64951	1.65745	1.63152	1.60773	1.5431	1.51205	1.51217	1.5081
		190	0.53933	0.548296	0.555792	0.552946	0.557224	0.570523	0.583397	0.61171	0.6557	0.705084	0.759288	0.820422	0.877463	0.934972	0.997316	1.04123	1.08626	1.12294	1.1521	1.18475	1.22109	1.24664	1.27013	1.30342	1.31561	1.33788	1.381	1.42616	1.45227	1.48432	1.51683	1.52782	1.54176	1.56981	1.5798	1.5842	1.59567	1.59651	1.58685	1.59677	1.61062	1.60766	1.61578	1.62081	1.62524	1.62482	1.67407
		191	1.9087	1.91771	1.91313	1.90895	1.91152	1.88749	1.88536	1.88576	1.90019	1.88272	1.89564	1.92528	1.97019	1.98518	2.00951	1.77868	1.52395	1.28528	1.04476	0.769904	0.738612	0.702962	0.647518	0.605764	0.590311	0.597092	0.619343	0.649988	0.671382	0.703076	0.741681	0.77657	0.809788	0.845644	0.879551	0.908609	0.959613	1.00995	1.07542	1.13786	1.18709	1.21056	1.24716	1.27913	1.31531	1.35688	1.39812
		192	1.55144	1.574	1.57575	1.59	1.60475	1.56956	1.55765	1.55515	1.56427	1.53749	1.53984	1.54783	1.38372	1.18387	1.00391	0.868888	0.733112	0.748488	0.761595	0.772214	0.743706	0.719397	0.717972	0.736762	0.772112	0.834777	0.892618	0.959961	1.02465	1.08219	1.1113	1.13179	1.15013	1.17396	1.20801	1.27198	1.35163	1.40447	1.44633	1.49672	1.5224	1.55885	1.52541	1.48713	1.40566	1.34378	1.23974
		193	1.68741	1.71067	1.74267	1.74709	1.74252	1.73972	1.7093	1.69913	1.75112	1.54783	1.32683	1.19373	1.04057	0.835792	0.847684	0.891559	0.863933	0.859855	0.863246	0.875247	0.888951	0.916665	0.953195	0.991717	1.04474	1.09328	1.13307	1.13706	1.15338	1.17772	1.21547	1.26206	1.33135	1.40565	1.45293	1.48106	1.50058	1.54849	1.55742	1.55383	1.56814	1.58059	1.56665	1.5691	1.58457	1.61467	1.68674
		194	1.68389	1.6346	1.61438	1.60627	1.60266	1.63932	1.50853	1.36588	1.2196	1.06943	0.849889	0.81833	0.764935	0.717992	0.678972	0.689106	0.736811	0.783762	0.864958	0.938786	1.0079	1.06017	1.13324	1.16095	1.19109	1.2136	1.24825	1.25968	1.27789	1.3025	1.33916	1.38012	1.43049	1.46973	1.51034	1.55636	1.57262	1.56639	1.58032	1.56696	1.54549	1.51894	1.53157	1.5457	1.57903	1.61386	1.64642
		195	1.39676	1.26892	1.15642	0.996044	0.742497	0.729453	0.675793	0.595646	0.544122	0.536789	0.536818	0.544101	0.586767	0.625138	0.648638	0.677701	0.735811	0.77838	0.84767	0.903108	0.953088	0.977733	1.00903	1.01066	1.02952	1.05358	1.0835	1.13744	1.2089	1.29453	1.35837	1.40433	1.4032	1.44757	1.48282	1.52122	1.54459	1.55346	1.50891	1.51646	1.51504	1.51709	1.54831	1.58631	1.54714	1.48395	1.46928
		196	1.73705	1.76253	1.73998	1.73997	1.72955	1.71345	1.69917	1.70146	1.71279	1.72556	1.75289	1.77186	1.77403	1.80247	1.78829	1.7354	1.53253	1.35143	1.11811	0.961683	0.788105	0.746125	0.686022	0.640415	0.565839	0.532	0.524195	0.530844	0.555433	0.589355	0.623254	0.663117	0.720367	0.772367	0.820543	0.866577	0.907532	0.93782	0.977625	1.04646	1.12065	1.19025	1.24454	1.2769	1.29923	1.30714	1.31763
		197	NaN	NaN	NaN	NaN	NaN	1.76887	1.58253	1.48013	1.42884	1.35872	1.40448	1.46504	1.55127	1.65612	1.71307	1.55383	1.35572	1.18481	0.949541	0.798074	0.792981	0.804034	0.771902	0.764969	0.775466	0.808498	0.827389	0.873896	0.924326	0.991764	1.04725	1.11945	1.19376	1.25331	1.26847	1.27546	1.26578	1.21298	1.18019	1.22307	1.31957	1.45232	1.60025	1.67114	1.68286	1.6551	1.65587
		198	1.69923	1.69246	1.67534	1.66831	1.4661	1.28911	1.10465	0.945014	0.804967	0.82097	0.783782	0.741588	0.673582	0.637655	0.652433	0.700572	0.765735	0.821986	0.864817	0.907356	0.946683	0.967748	0.992606	1.01227	1.04014	1.07016	1.11497	1.14805	1.1847	1.1829	1.20512	1.2139	1.22632	1.25679	1.32867	1.38365	1.44448	1.52427	1.57015	1.60427	1.62586	1.64442	1.65581	1.68539	1.70939	1.7114	1.73168
		199	0.696654	0.730057	0.776203	0.829035	0.874938	0.917623	0.965614	0.994312	1.01927	1.04976	1.08673	1.12535	1.15573	1.17222	1.17486	1.19491	1.22576	1.27622	1.35636	1.45649	1.54855	1.58511	1.60868	1.57532	1.55258	1.49947	1.48562	1.47157	1.48943	1.48006	1.43625	1.42779	1.41798	1.41613	1.39835	1.45237	1.45186	1.47906	1.52849	1.61604	1.65752	1.72215	1.77093	1.78819	1.79806	1.8305	1.83396
		200	1.62735	1.64641	1.67997	1.73464	1.78466	1.83665	1.87752	1.88295	1.87036	1.84496	1.78365	1.76339	1.75273	1.77527	1.58091	1.38027	1.14322	0.887175	0.694029	0.728682	0.743539	0.743338	0.769561	0.706135	0.657707	0.631293	0.634509	0.655785	0.680955	0.698649	0.722045	0.749389	0.773575	0.81265	0.846889	0.880355	0.911549	0.930287	0.953742	0.997472	1.05779	1.12113	1.20973	1.29373	1.35361	1.39146	1.44723
	CDK1i and siRBL2
		Time since treatment (hrs)	-10	-9.8	-9.6	-9.4	-9.2	-9	-8.8	-8.6	-8.4	-8.2	-8	-7.8	-7.6	-7.4	-7.2	-7	-6.8	-6.6	-6.4	-6.2	-6	-5.8	-5.6	-5.4	-5.2	-5	-4.8	-4.6	-4.4	-4.2	-4	-3.8	-3.6	-3.4	-3.2	-3	-2.8	-2.6	-2.4	-2.2	-2	-1.8	-1.6	-1.4	-1.2	-1	-0.8
	Cell #	1	1.59174	1.59659	1.58739	1.54039	1.56974	1.66075	1.70718	1.81075	1.83963	1.85039	1.78124	1.70943	1.6408	1.64522	1.39314	1.16245	1.0218	0.868532	0.688527	0.676178	0.687762	0.641523	0.591199	0.579823	0.627006	0.689331	0.763936	0.83543	0.919177	0.981156	1.03301	1.07201	1.12924	1.15441	1.18153	1.24925	1.34225	1.38923	1.42644	1.4878	1.48946	1.48181	1.48027	1.49304	1.4973	1.54247	1.61595
		2	1.87606	1.84915	1.81162	1.80035	1.76174	1.70377	1.70952	1.6988	1.71896	1.54554	1.39518	1.18355	1.00671	0.788798	0.78934	0.791801	0.815158	0.835726	0.886653	0.943259	1.02968	1.08793	1.13622	1.1745	1.22704	1.25563	1.29954	1.35562	1.40369	1.46583	1.52466	1.59431	1.6398	1.69872	1.71225	1.69774	1.68277	1.645	1.62695	1.63111	1.67839	1.6668	1.67522	1.68346	1.68339	1.64859	1.65726
		3	1.36468	1.32041	1.28678	1.25391	1.29182	1.28374	1.31103	1.31882	1.33134	1.23846	1.2397	1.04375	0.900004	0.744056	0.639563	0.498301	0.513863	0.512388	0.511722	0.47476	0.432876	0.419813	0.412644	0.434503	0.448738	0.453135	0.450218	0.448615	0.428339	0.423256	0.42544	0.432551	0.449448	0.458919	0.46848	0.472474	0.474204	0.469432	0.479896	0.491836	0.517533	0.563232	0.627986	0.695641	0.758849	0.825776	0.898279
		4	1.16088	1.02036	0.853952	0.846631	0.798049	0.787171	0.739924	0.696905	0.683187	0.696732	0.72674	0.768676	0.821352	0.877699	0.929578	0.961938	1.0092	1.04246	1.08408	1.1446	1.22795	1.28896	1.32237	1.34574	1.36989	1.41342	1.46225	1.53184	1.58702	1.6298	1.62919	1.64229	1.65779	1.66824	1.65139	1.63231	1.58929	1.5497	1.51037	1.51139	1.53755	1.57591	1.62698	1.67507	1.69919	1.71112	1.68176
		5	2.01679	2.10934	1.88966	1.66004	1.40341	1.14637	0.865932	0.878455	0.889089	0.893284	0.904693	0.884611	0.875778	0.874689	0.885447	0.900213	0.921275	0.913369	0.917904	0.8915	0.969768	1.03382	1.10736	1.14458	1.23346	1.21491	1.20737	1.21466	1.25027	1.26321	1.25313	1.27811	1.27225	1.24376	1.24806	1.30498	1.34299	1.42887	1.53496	1.61798	1.65895	1.6858	1.69083	1.72014	1.73434	1.75749	1.79274
		6	1.4332	1.42366	1.45553	1.46162	1.41353	1.45432	1.47116	1.4604	1.28081	1.08825	0.977542	0.814844	0.648931	0.607104	0.624016	0.557776	0.533477	0.545322	0.575406	0.611906	0.663563	0.703332	0.748219	0.795673	0.843693	0.871657	0.910618	0.956717	1.02353	1.08129	1.15703	1.23948	1.31208	1.36192	1.43567	1.47418	1.47957	1.46328	1.43975	1.4093	1.39801	1.40353	1.41701	1.43335	1.415	1.40268	1.37913
		7	1.71698	1.72837	1.74628	1.79002	1.83396	1.7386	1.5601	1.36525	1.18691	0.965585	0.8703	0.825799	0.808268	0.77406	0.758799	0.745048	0.781727	0.762337	0.777029	0.784125	0.798111	0.803519	0.838652	0.836511	0.858318	0.883626	0.932798	1.00387	1.09333	1.17494	1.26059	1.3116	1.33991	1.36317	1.38699	1.36493	1.33454	1.32743	1.31095	1.29201	1.29858	1.31689	1.34948	1.38106	1.3875	1.38438	1.38391
		8	1.61057	1.60273	1.601	1.57433	1.53392	1.47975	1.39637	1.38634	1.38889	1.43952	1.34638	1.22508	1.07924	0.990956	0.852026	0.877013	0.921681	0.920452	0.877991	0.866602	0.848416	0.8566	0.895124	0.930275	0.965592	1.02689	1.0728	1.08752	1.11635	1.15114	1.20879	1.24485	1.2961	1.33223	1.37713	1.39225	1.4391	1.50382	1.60133	1.66924	1.72558	1.73299	1.71868	1.67752	1.63706	1.60339	1.58415
		9	0.899375	0.767228	0.602237	0.561051	0.573768	0.504815	0.46353	0.465154	0.48935	0.513691	0.556072	0.594236	0.646338	0.688075	0.73988	0.778778	0.837798	0.876523	0.923132	0.952941	1.0053	1.04241	1.04583	1.10682	1.15996	1.18938	1.22586	1.28272	1.26354	1.25895	1.27227	1.28005	1.29149	1.33992	1.35144	1.34915	1.40417	1.45411	1.46024	1.48638	1.481	1.41084	1.39058	1.4272	1.44768	1.50274	1.54703
		10	NaN	NaN	NaN	NaN	NaN	NaN	NaN	NaN	NaN	NaN	NaN	NaN	NaN	0.715691	0.698026	0.754238	0.762896	0.809378	0.755337	0.780101	NaN	0.825056	0.902116	0.953152	1.09994	1.17145	1.23212	1.26505	1.31183	1.3131	1.28448	1.24859	1.22441	1.15884	1.15611	1.18124	1.21782	1.26486	1.33819	1.3748	1.4141	1.47472	1.5088	1.53936	1.5562	1.52326	1.50076
		11	NaN	1.15209	1.05285	1.10938	1.10582	1.22558	1.31135	1.32688	1.34474	1.41615	1.38184	1.22012	1.08154	0.933814	0.815916	0.685299	0.67838	0.661454	0.641924	0.550101	0.477423	0.431814	0.407695	0.394642	0.389298	0.389353	0.401926	0.410881	0.436278	0.463942	0.502781	0.555775	0.617222	0.666956	0.716802	0.761687	0.792295	0.802633	0.823763	0.888881	0.928093	0.955332	1.02357	1.06848	1.05245	1.07698	1.10774
		12	0.510696	0.522438	0.524656	0.515947	0.520847	0.520675	0.526304	0.537288	0.559113	0.565026	0.575543	0.582536	0.599665	0.62003	0.62721	0.62055	0.611893	0.605507	0.61793	0.650681	0.705616	0.793012	0.902399	0.98495	1.06459	1.14	1.1767	1.17526	1.19466	1.19517	1.21614	1.27046	1.31745	1.38998	1.47671	1.49118	1.54509	1.62059	1.64606	1.6876	1.72735	1.70511	1.65975	1.65557	1.63092	1.65541	1.69598
		13	0.795461	0.80683	0.801826	0.794136	0.806597	0.836912	0.867436	0.900696	0.923429	0.938871	0.968037	1.00929	1.05853	1.12197	1.19258	1.27021	1.32204	1.36351	1.41294	1.44293	1.4739	1.52854	1.59082	1.63185	1.67921	1.69425	1.70613	1.72776	1.74469	1.77535	1.80218	1.80967	1.80855	1.80368	1.77254	1.75623	1.76447	1.73644	1.71831	1.70032	1.67172	1.63971	1.6419	1.64226	1.6449	1.67023	1.70584
		14	NaN	NaN	NaN	1.50921	1.32354	1.42981	1.45489	1.51408	1.5833	1.56796	1.53715	1.55291	1.55006	1.33694	1.12603	0.967951	0.748189	0.546349	0.523836	0.518881	0.450764	0.405353	0.380596	0.379509	0.392709	0.418656	0.433468	0.469145	0.499293	0.541409	0.576265	0.636491	0.688978	0.74743	0.797672	0.858623	0.873774	0.87636	0.868713	0.871628	0.880655	0.901851	0.958408	1.07054	1.15591	1.15246	1.18239
		15	1.16022	1.22013	1.11624	1.01812	0.949515	0.802095	0.596268	0.583829	0.587774	0.546985	0.531264	0.538783	0.547969	0.56661	0.596255	0.632414	0.680343	0.709397	0.747404	0.765082	0.77686	0.765466	0.812841	0.865063	0.928568	1.01136	1.09088	1.14913	1.21312	1.26448	1.27412	1.27576	1.31881	1.27424	1.26928	1.30272	1.34335	1.32086	1.36485	1.37036	1.38685	1.38813	1.39085	1.38363	1.3591	1.24445	1.20158
		16	1.66245	1.70306	1.68522	1.64478	1.47273	1.28719	1.06622	0.933284	0.788824	0.757663	0.721	0.703847	0.619942	0.561179	0.536039	0.524302	0.528621	0.556051	0.595418	0.638285	0.689433	0.736116	0.774821	0.803996	0.845806	0.885802	0.921479	0.972009	1.02306	1.05735	1.09126	1.1433	1.16589	1.19274	1.24079	1.27338	1.26046	1.27154	1.28723	1.29086	1.31329	1.36055	1.41341	1.47104	1.53245	1.58883	1.62163
		17	1.29125	1.30713	1.33285	1.3956	1.43703	1.46469	1.48638	1.52474	1.54044	1.53773	1.53329	1.53227	1.50833	1.44759	1.44906	1.2997	1.10499	0.886442	0.758389	0.573784	0.514916	0.490924	0.48307	0.42974	0.388411	0.376188	0.397879	0.433823	0.469529	0.504061	0.556656	0.578943	0.58347	0.583526	0.599305	0.616166	0.665136	0.726178	0.794348	0.858002	0.932992	0.953971	0.976628	1.00634	1.05375	1.06478	1.1006
		18	NaN	NaN	NaN	NaN	NaN	NaN	NaN	NaN	NaN	1.55139	1.68958	1.65774	1.69727	1.50282	1.26964	1.09162	0.947821	0.742623	0.716967	0.735023	0.701643	0.683692	0.689593	0.714261	0.740575	0.799683	0.868439	0.9421	1.00789	1.07543	1.12102	1.17613	1.23492	1.31199	1.39958	1.50655	1.59159	1.64142	1.63097	1.59447	1.55296	1.52625	1.51063	1.55137	1.62113	1.6518	1.66416
		19	1.70974	1.39795	1.1481	0.826776	0.801361	0.772308	0.726111	0.663274	0.635589	0.63408	0.639222	0.648958	0.671666	0.712858	0.750349	0.798485	0.859871	0.918763	0.967418	1.01957	1.07589	1.0932	1.15063	1.21413	1.29671	1.35523	1.46543	1.53599	1.57252	1.56323	1.55977	1.46121	1.3561	1.28329	1.2286	1.18714	1.23023	1.24888	1.31255	1.36012	1.36221	1.39572	1.41122	1.35838	1.42579	1.41045	1.44479
		20	1.48295	1.45922	1.4975	1.50928	1.46783	1.52048	1.55564	1.54226	1.36381	1.16369	1.03912	0.850042	0.667885	0.607143	0.614764	0.539608	0.515956	0.528141	0.558664	0.597196	0.653305	0.690393	0.743177	0.791289	0.837066	0.867378	0.914986	0.959593	1.02869	1.10013	1.18596	1.27659	1.35247	1.4065	1.48294	1.51312	1.52061	1.50367	1.47454	1.42949	1.42225	1.416	1.43815	1.46813	1.46438	1.4509	1.43159
		21	1.04314	0.958099	0.820977	0.620681	0.632274	0.672654	0.632497	0.591642	0.596894	0.598894	0.566055	0.544012	0.545079	0.533413	0.538787	0.561535	0.600732	0.647979	0.701839	0.775254	0.828773	0.88547	0.946355	1.00589	1.06476	1.13103	1.18309	1.21177	1.24564	1.31155	1.39998	1.48461	1.55158	1.62629	1.6561	1.67669	1.69695	1.73589	1.74778	1.71884	1.65963	1.55331	1.46203	1.35975	1.3034	1.26326	1.2608
		22	1.73132	1.74683	1.80012	1.84603	1.88003	1.90184	1.90375	1.88631	1.90175	1.9406	1.98937	1.75117	1.54396	1.32645	1.07823	0.825489	0.840367	0.817002	0.762116	0.706411	0.656088	0.640249	0.649025	0.675563	0.725303	0.774747	0.836568	0.902539	0.955885	0.997138	1.04418	1.09967	1.12962	1.17608	1.20984	1.23857	1.2614	1.28429	1.29499	1.32018	1.35368	1.38295	1.4225	1.44968	1.47408	1.48592	1.48268
		23	1.41112	1.24551	1.05829	0.918998	0.760293	0.611869	0.611415	0.64197	0.625526	0.614176	0.629711	0.656237	0.677507	0.701692	0.744448	0.784862	0.853544	0.933017	0.993411	1.05043	1.08759	1.10309	1.12249	1.14894	1.13962	1.17939	1.23031	1.27232	1.32319	1.41858	1.47679	1.49534	1.51766	1.52106	1.49247	1.46701	1.47142	1.46923	1.46104	1.48498	1.55512	1.6023	1.569	1.59212	1.59971	1.52837	1.48335
		24	NaN	NaN	NaN	NaN	NaN	NaN	NaN	NaN	NaN	NaN	NaN	0.853469	0.852895	0.802881	0.773557	0.744318	0.718784	0.72845	0.747965	0.781734	0.830572	0.895923	0.960361	1.03313	1.11933	1.19713	1.28223	1.34698	1.39993	1.43029	1.45907	1.47358	1.48363	1.49201	1.50039	1.51592	1.5298	1.55919	1.58873	1.64167	1.6725	1.69362	1.71025	1.69159	1.64446	1.61425	1.61052
		25	NaN	1.62571	1.83957	1.76308	1.69986	1.64226	1.59533	1.42052	1.20495	1.11821	0.910079	0.700973	0.669086	0.669663	0.619243	0.618194	0.650015	0.696858	0.741466	0.796778	0.85551	0.929944	0.977489	1.01395	1.03377	1.0645	1.09792	1.14976	1.18914	1.27677	1.31794	1.34084	1.37476	1.43632	1.41434	1.42691	1.42402	1.41525	1.40942	1.4373	1.45781	1.43219	1.44273	1.42623	1.41481	1.43388	1.49839
		26	1.91189	1.69159	1.4858	1.32522	1.12701	0.854525	0.81609	0.76936	0.694125	0.637542	0.611213	0.600985	0.619358	0.655094	0.685997	0.730507	0.780567	0.836491	0.88984	0.943878	1.00989	1.09745	1.17041	1.25732	1.34253	1.42631	1.48582	1.53613	1.56498	1.59396	1.59402	1.59957	1.57894	1.57502	1.57692	1.5947	1.62812	1.72967	1.79072	1.83691	1.88131	1.91007	1.90476	1.89465	1.89911	1.90432	1.87325
		27	0.761929	0.712784	0.635367	0.574926	0.545007	0.562437	0.607897	0.662816	0.71293	0.765476	0.813466	0.863987	0.910004	0.978704	1.03144	1.08819	1.13081	1.15424	1.18428	1.21533	1.25265	1.28582	1.33938	1.36949	1.39827	1.42467	1.4578	1.49133	1.48608	1.48589	1.46593	1.48367	1.49778	1.54148	1.59481	1.63798	1.64228	1.64627	1.65529	1.64677	1.65041	1.63863	1.62746	1.61856	1.59006	1.56117	1.54537
		28	1.34264	1.36373	1.37908	1.39546	1.38071	1.39505	1.35866	1.38142	1.44555	1.4804	1.46265	1.46659	1.48837	1.53623	1.3867	1.24852	1.1393	0.982787	0.750235	0.728486	0.72226	0.66457	0.618098	0.604259	0.624549	0.667203	0.724775	0.780443	0.827303	0.876461	0.969326	1.04063	1.07973	1.13869	1.19954	1.19399	1.23243	1.26766	1.28126	1.29329	1.32462	1.37013	1.41717	1.46126	1.47028	1.46564	1.45316
		29	1.50132	1.4971	1.4499	1.45609	1.44878	1.45222	1.47826	1.50808	1.4947	1.50072	1.5474	1.62014	1.46681	1.25346	1.13173	0.953911	0.704682	0.670935	0.714831	0.658632	0.610625	0.593492	0.614204	0.655095	0.704209	0.76056	0.811531	0.837103	0.862167	0.891308	0.927062	0.946267	0.983595	1.03253	1.08332	1.1368	1.19972	1.25245	1.3089	1.33797	1.35488	1.39376	1.41871	1.39786	1.41157	1.42383	1.40962
		30	0.530052	0.555879	0.580559	0.600082	0.619592	0.636813	0.669913	0.710629	0.74285	0.788934	0.846788	0.894216	0.951216	1.02085	1.07592	1.11962	1.16743	1.213	1.22694	1.26743	1.31552	1.36879	1.40302	1.44532	1.47087	1.53063	1.58484	1.622	1.64913	1.63447	1.60458	1.59339	1.61738	1.66876	1.73794	1.75961	1.75181	1.73393	1.71532	1.70869	1.71655	1.7292	1.69808	1.68281	1.64221	1.59255	1.57059
		31	1.71698	1.72837	1.74628	1.79002	1.83396	1.7386	1.5601	1.36525	1.19662	1.01264	0.925823	0.897394	0.873788	0.824155	0.763276	0.749129	0.769367	0.794649	0.841493	0.895221	0.906909	0.923581	0.944995	0.944889	0.947343	0.989657	1.02305	1.06191	1.09812	1.1468	1.17039	1.18051	1.19134	1.21408	1.22748	1.24296	1.2533	1.27011	1.27585	1.28413	1.31025	1.3531	1.38318	1.4242	1.47598	1.50224	1.51725
		32	1.24513	1.0446	0.859644	0.739348	0.606742	0.602527	0.613849	0.613083	0.5716	0.537749	0.525025	0.527763	0.535872	0.54956	0.563453	0.585321	0.603518	0.618324	0.628079	0.645575	0.665076	0.690887	0.725176	0.761142	0.771819	0.775003	0.789182	0.784553	0.774793	0.803717	0.826627	0.841813	0.865614	0.884951	0.873305	0.878831	0.874827	0.872573	0.875482	0.873446	0.86261	0.860251	0.8457	0.828647	0.832074	0.834881	0.829647
		33	1.47139	1.51709	1.5345	1.5291	1.51428	1.53619	1.55468	1.55702	1.60294	1.57648	1.41889	1.24875	1.10837	0.934321	0.837477	0.80783	0.783001	0.760133	0.735289	0.718853	0.712542	0.724357	0.744343	0.796869	0.848181	0.911599	0.967977	1.01153	1.04227	1.07971	1.11505	1.15811	1.21448	1.26397	1.2924	1.32567	1.35921	1.38685	1.42589	1.4662	1.49995	1.53507	1.56797	1.56188	1.60605	1.66678	1.71001
		34	1.87987	1.85464	1.82228	1.83169	1.84113	1.88921	1.95598	2.00626	1.76416	1.52464	1.29085	1.03632	0.764084	0.736251	0.714457	0.651039	0.59748	0.57788	0.586997	0.623524	0.658413	0.686157	0.728879	0.763488	0.80711	0.868527	0.93968	0.978376	1.02661	1.0526	1.05458	1.0806	1.12561	1.16729	1.2189	1.27842	1.31574	1.33332	1.3226	1.30005	1.25728	1.20427	1.19028	1.20633	1.21772	1.31006	1.39811
		35	1.58785	1.60942	1.61244	1.62491	1.68848	1.7376	1.54978	1.3959	1.23159	1.05786	0.862412	0.864217	0.836963	0.819389	0.782248	0.756047	0.774816	0.819544	0.856882	0.909306	0.961911	1.00004	1.04004	1.0935	1.15553	1.22791	1.31252	1.35977	1.4025	1.47124	1.52374	1.57465	1.64651	1.70392	1.71221	1.70976	1.73141	1.76915	1.80757	1.83586	1.85952	1.85807	1.86673	1.88463	1.91436	1.93326	1.93713
		36	1.6299	1.62347	1.59825	1.61705	1.65432	1.66911	1.704	1.73145	1.7528	1.78383	1.81276	1.83286	1.8468	1.86089	1.63298	1.41425	1.21682	1.03489	0.822407	0.804205	0.769882	0.724503	0.698701	0.707789	0.76002	0.82668	0.899743	0.955982	1.01922	1.04195	1.07471	1.10103	1.147	1.1941	1.28077	1.3668	1.44801	1.51808	1.5921	1.65153	1.69101	1.7283	1.75581	1.7608	1.76751	1.77897	1.79862
		37	1.50376	1.52385	1.58022	1.62703	1.61391	1.58156	1.54945	1.44488	1.22306	1.00152	0.918747	0.764969	0.649191	0.660084	0.683612	0.630215	0.570477	0.581478	0.594266	0.625864	0.643319	0.703773	0.744901	0.807696	0.881073	0.947049	1.01799	1.07918	1.11746	1.12361	1.17558	1.22522	1.2633	1.32149	1.40927	1.49185	1.54779	1.58708	1.59097	1.55633	1.51853	1.47243	1.4583	1.48861	1.54093	1.51218	1.53899
		38	1.40563	1.38969	1.4019	1.39619	1.38527	1.39574	1.42912	1.43838	1.54034	1.65547	1.56397	1.38303	1.18402	0.874768	0.605248	0.593557	0.610031	0.632563	0.682065	0.707295	0.678094	0.683136	0.69799	0.736695	0.810898	0.881481	0.947031	1.02623	1.07651	1.10638	1.15797	1.21142	1.27651	1.3128	1.36566	1.41807	1.47462	1.51746	1.57563	1.63014	1.67296	1.68609	1.73931	1.77356	1.82868	1.80641	1.82938
		39	1.71137	1.74907	1.75879	1.73729	1.55761	1.3532	1.18899	1.03049	0.888785	0.895676	0.881021	0.832045	0.80619	0.805684	0.82943	0.881326	0.940905	0.994888	1.04097	1.10504	1.16248	1.24316	1.30873	1.36217	1.42043	1.48961	1.52193	1.56855	1.59568	1.61741	1.61277	1.64285	1.66831	1.72182	1.74493	1.79754	1.80076	1.82706	1.84531	1.87188	1.87243	1.87887	1.87212	1.85729	1.85622	1.84667	1.83452
		40	0.589891	0.579685	0.517731	0.470936	0.470524	0.491105	0.536086	0.576209	0.630857	0.668482	0.707047	0.764049	0.820612	0.871666	0.931589	0.987752	1.09289	1.20176	1.29639	1.4036	1.4804	1.5113	1.51157	1.55889	1.53638	1.55844	1.53837	1.56829	1.52203	1.56228	1.58558	1.60523	1.58923	1.65095	1.69594	1.71191	1.69564	1.75559	1.73988	1.73967	1.77723	1.85844	1.86016	1.88613	1.87955	1.8561	1.83507
		41	1.87662	1.84918	1.62644	1.40081	1.22161	1.02051	0.806921	0.753314	0.738863	0.67852	0.626107	0.598609	0.632228	0.692194	0.765424	0.852931	0.957816	1.0359	1.10056	1.17045	1.20238	1.1867	1.17353	1.17797	1.18743	1.22125	1.27783	1.33682	1.3827	1.42685	1.4638	1.52997	1.57499	1.61482	1.61254	1.62239	1.62775	1.62674	1.59124	1.62091	1.63689	1.67508	1.71638	1.77586	1.79922	1.83275	1.80876
		42	0.615063	0.668244	0.689879	0.740367	0.79904	0.8575	0.896793	0.955589	0.967726	0.986056	1.00004	1.00452	1.01561	1.07832	1.12987	1.18885	1.27634	1.33212	1.37247	1.39607	1.43609	1.45193	1.48361	1.50879	1.52562	1.52795	1.56192	1.60593	1.64514	1.74176	1.82338	1.86881	1.92556	2.00125	1.98684	1.97508	1.96437	1.95178	1.89051	1.91728	1.96633	1.99718	2.01225	2.02301	2.02461	1.98197	1.98515
		43	0.877124	0.737358	0.574394	0.535113	0.558459	0.493115	0.459818	0.452407	0.465369	0.491047	0.518667	0.546334	0.59777	0.660541	0.709488	0.773537	0.834259	0.875904	0.90991	0.961616	1.01366	1.07211	1.12557	1.19337	1.23293	1.27645	1.2998	1.2957	1.29256	1.33578	1.36362	1.3773	1.44977	1.47362	1.49493	1.49746	1.45666	1.39344	1.39707	1.3649	1.34267	1.44418	1.55716	1.60033	1.6554	1.66852	1.64549
		44	1.33112	1.37638	1.43409	1.47831	1.47871	1.47536	1.43968	1.3837	1.32315	1.33669	1.3814	1.4608	1.5668	1.64391	1.70332	1.73318	1.5506	1.34871	1.17046	0.99617	0.806939	0.7897	0.767681	0.738987	0.709849	0.702163	0.724505	0.764231	0.81169	0.853031	0.894565	0.9343	0.987903	1.04212	1.07923	1.11188	1.14834	1.18672	1.21441	1.30205	1.35252	1.40237	1.41534	1.42047	1.37778	1.37095	1.36369
		45	1.04139	0.88845	0.642317	0.589626	0.645343	0.686121	0.73336	0.785664	0.772745	0.718392	0.683438	0.659217	0.664814	0.677224	0.708034	0.756696	0.803996	0.851326	0.899343	0.938158	0.971337	1.0022	1.03047	1.06574	1.1085	1.14828	1.20097	1.26249	1.32404	1.38372	1.4372	1.4934	1.54057	1.58547	1.63476	1.68827	1.70795	1.75031	1.77023	1.68018	1.59179	1.48414	1.37243	1.28808	1.32736	1.3776	1.45155
		46	1.45259	1.48092	1.53324	1.58582	1.60199	1.66721	1.73655	1.79775	1.81798	1.88152	1.8632	1.82551	1.77733	1.6396	1.4421	1.24815	1.04925	0.880508	0.797602	0.734791	0.691871	0.674957	0.659137	0.689724	0.763044	0.833791	0.899858	0.953729	1.00241	1.05561	1.12607	1.2093	1.2918	1.36451	1.44359	1.50366	1.54131	1.59331	1.6695	1.74687	1.79396	1.80053	1.77731	1.72547	1.66584	1.6333	1.63926
		47	1.21368	0.988063	0.855637	0.679148	0.568491	0.575109	0.597674	0.542488	0.515957	0.502081	0.511345	0.539031	0.576276	0.642503	0.715376	0.777617	0.841956	0.905675	0.957708	1.01715	1.06928	1.12325	1.15829	1.20654	1.22487	1.24428	1.26689	1.3197	1.37159	1.4567	1.53141	1.58044	1.58954	1.59348	1.57058	1.55622	1.59557	1.63526	1.6698	1.7221	1.78542	1.80374	1.81944	1.81674	1.79538	1.7721	1.75408
		48	1.23969	1.29824	1.35227	1.39544	1.40833	1.4306	1.41165	1.40178	1.40917	1.46052	1.5212	1.41891	1.28303	1.17019	1.01668	0.823461	0.801918	0.768761	0.700482	0.670985	0.649414	0.633712	0.637689	0.70764	0.779571	0.845082	0.927353	1.02211	1.07033	1.10343	1.17924	1.25793	1.32155	1.38253	1.47689	1.53237	1.55323	1.58633	1.61182	1.59456	1.57798	1.59596	1.64476	1.69848	1.75844	1.84055	1.95282
		49	1.38152	1.41724	1.4307	1.4533	1.46802	1.48127	1.51054	1.53544	1.58754	1.66139	1.76616	1.87325	1.95119	2.00377	2.03104	1.78461	1.51613	1.31162	1.07956	0.821638	0.799917	0.799581	0.787726	0.776535	0.802757	0.851805	0.892096	0.923917	0.943328	0.945048	0.922409	0.889513	0.865492	0.859572	0.902534	0.977058	1.04406	1.09888	1.17587	1.2259	1.27604	1.33197	1.39396	1.44087	1.4837	1.50791	1.53034
		50	0.538358	0.546454	0.546293	0.539441	0.545579	0.544811	0.550206	0.560124	0.582801	0.58193	0.589834	0.599094	0.614986	0.629995	0.644613	0.640791	0.632202	0.629694	0.643735	0.676708	0.73251	0.820012	0.921137	0.997749	1.07117	1.13889	1.17424	1.16925	1.18033	1.17106	1.18193	1.21844	1.27224	1.34061	1.41456	1.44169	1.48023	1.53643	1.56988	1.62596	1.65775	1.66358	1.63665	1.62743	1.59102	1.59708	1.61968
		51	NaN	1.33082	1.46819	1.07288	0.959231	0.780507	0.565754	0.569855	0.562016	0.510608	0.461723	0.466766	0.478397	0.507949	0.509531	0.551341	0.57064	0.591584	0.61286	0.68188	0.733772	0.771664	0.8127	0.814348	0.795022	0.816118	0.858047	0.866374	0.917521	0.981389	1.00491	1.02824	1.07511	1.08083	1.07268	1.11374	1.17612	1.2349	1.32358	1.3789	1.38165	1.3387	1.32941	1.32602	1.33081	1.33282	1.38518
		52	1.48215	1.52228	1.54279	1.55263	1.54848	1.56475	1.60796	1.61982	1.6652	1.64392	1.48793	1.29675	1.13633	0.948514	0.832392	0.796353	0.767668	0.745612	0.721735	0.700216	0.691912	0.704419	0.726292	0.78642	0.85351	0.912277	0.965924	1.0081	1.02883	1.06696	1.11657	1.16402	1.228	1.28583	1.31768	1.35213	1.39199	1.41964	1.45656	1.48757	1.51585	1.55156	1.57191	1.58026	1.63677	1.70251	1.74715
		53	1.57603	1.60764	1.61389	1.66865	1.74106	1.586	1.39452	1.25877	1.08677	0.868833	0.869036	0.86478	0.838185	0.811191	0.8098	0.825689	0.850094	0.876212	0.924605	0.981644	1.05202	1.10775	1.16988	1.21618	1.25131	1.283	1.33333	1.37694	1.42953	1.47635	1.50814	1.52735	1.55669	1.57125	1.62198	1.66991	1.73826	1.80498	1.8722	1.90015	1.91555	1.91167	1.89391	1.88129	1.88723	1.89696	1.91779
		54	NaN	NaN	NaN	NaN	NaN	NaN	NaN	NaN	NaN	NaN	NaN	NaN	NaN	NaN	NaN	NaN	NaN	NaN	NaN	0.798561	0.877749	0.824886	0.806382	0.774012	0.741145	0.729255	0.749017	0.787123	0.834185	0.876103	0.970866	1.03378	1.09872	1.13916	1.19437	1.20569	1.24634	1.26251	1.30752	1.34908	1.41818	1.51294	1.64486	1.75752	1.86767	1.90925	1.89193
		55	NaN	NaN	NaN	NaN	NaN	NaN	NaN	NaN	NaN	NaN	NaN	NaN	0.723474	0.699253	0.721347	0.707695	0.709134	0.658939	0.606077	0.56696	0.538134	0.516971	0.511999	0.515635	0.530317	0.547003	0.580459	0.614347	0.649146	0.677962	0.712126	0.745144	0.789438	0.836645	0.866155	0.885719	0.932565	0.960765	0.970428	1.00934	1.05667	1.11026	1.16474	1.241	1.28441	1.34948	1.421
		56	0.726307	0.561404	0.560936	0.504275	0.438254	0.407814	0.453652	0.426785	0.492178	0.545324	0.587701	0.586822	0.6415	0.672109	0.703367	0.74961	0.792951	0.815987	0.849842	0.890219	0.915811	0.933837	0.979392	0.983395	0.981703	0.991874	1.02957	1.05609	1.1122	1.14993	1.16778	1.17269	1.18296	1.19011	1.21258	1.25454	1.27809	1.30541	1.31868	1.31827	1.30744	1.33382	1.34477	1.34624	1.3916	1.43561	1.46141
		57	1.85953	1.93098	1.94976	1.95129	1.92097	1.85833	1.79063	1.76045	1.71948	1.74439	1.8356	1.66159	1.46818	1.32041	1.11787	0.843899	0.835681	0.82932	0.807277	0.787027	0.793834	0.824883	0.865273	0.908107	0.959177	1.02281	1.0887	1.16308	1.25124	1.34175	1.42886	1.49784	1.53828	1.58239	1.60482	1.61715	1.65421	1.68986	1.69911	1.70632	1.66351	1.60786	1.5414	1.49825	1.49675	1.55784	1.58925
		58	1.20464	1.06717	0.951965	0.829026	0.78484	0.735106	0.677419	0.632859	0.635778	0.666343	0.711313	0.750505	0.775358	0.790035	0.809021	0.818518	0.841188	0.876847	0.919763	0.964003	1.01879	1.0699	1.12333	1.1669	1.20876	1.2397	1.26567	1.30963	1.33427	1.37098	1.41618	1.51127	1.57891	1.66749	1.73408	1.77971	1.76932	1.76407	1.78446	1.80609	1.84135	1.88318	1.90577	1.91932	1.89947	1.87233	1.84453
		59	1.21894	1.26424	1.29695	1.38448	1.40551	1.41034	1.4501	1.48979	1.48085	1.44688	1.50154	1.53167	1.54893	1.57376	1.63706	1.59557	1.57392	1.584	1.59075	1.63259	1.72194	1.79098	1.86237	1.90088	1.91124	1.89004	1.88003	1.8547	1.80432	1.74715	1.75722	1.72653	1.69675	1.7248	1.77637	1.77213	1.80123	1.83503	1.83528	1.79136	1.7716	1.74973	1.72871	1.70729	1.70541	1.68613	1.66401
		60	1.52506	1.37199	1.11891	0.991175	0.841836	0.776443	0.773358	0.772814	0.689498	0.599017	0.57292	0.583889	0.626895	0.681173	0.741038	0.783761	0.819426	0.839856	0.86673	0.901868	0.945631	0.986776	1.03386	1.07276	1.10164	1.13008	1.1644	1.20047	1.23582	1.2679	1.31512	1.33193	1.3667	1.41348	1.47189	1.50324	1.55314	1.61485	1.67275	1.73223	1.78065	1.83684	1.87887	1.91562	1.91973	1.94243	1.94825
		61	1.40911	1.46187	1.51906	1.35284	1.12068	0.963272	0.818572	0.574675	0.535341	0.569743	0.536513	0.484287	0.472869	0.49424	0.521508	0.555534	0.609046	0.64354	0.665159	0.694175	0.749485	0.759807	0.770718	0.771929	0.787105	0.817472	0.87237	0.963085	1.02761	1.08082	1.08791	1.0936	1.09142	1.12407	1.17083	1.21989	1.25906	1.27914	1.30911	1.32745	1.33732	1.3427	1.33339	1.32055	1.28277	1.27476	1.26866
		62	1.80186	1.56128	1.36976	1.19494	1.0605	0.891192	0.880215	0.852167	0.784645	0.738699	0.722279	0.723965	0.756102	0.768756	0.764299	0.767402	0.799928	0.829346	0.881503	0.947804	0.994975	1.02168	1.03062	1.0443	1.07876	1.1242	1.18509	1.24381	1.29359	1.30564	1.33172	1.34974	1.38394	1.42748	1.48757	1.52948	1.55785	1.59963	1.63585	1.6758	1.75549	1.84856	1.93076	2.00476	2.06237	2.09624	2.12234
		63	1.34264	1.36373	1.37908	1.39546	1.38071	1.39505	1.35866	1.38142	1.44555	1.4804	1.46265	1.46659	1.48837	1.53623	1.3867	1.24852	1.09947	0.893023	0.635902	0.588342	0.577244	0.56135	0.562357	0.57615	0.616229	0.660898	0.718196	0.762658	0.816238	0.845243	0.92986	1.01859	1.08871	1.15549	1.2519	1.28986	1.32797	1.34738	1.34148	1.34739	1.33584	1.28938	1.32661	1.40404	1.43357	1.46068	1.50633
		64	1.28761	1.28461	1.25716	1.20702	1.24698	1.23824	1.26415	1.29538	1.33606	1.23298	1.23185	1.02288	0.876576	0.717895	0.634431	0.499853	0.531328	0.538141	0.543659	0.504415	0.464747	0.447859	0.432054	0.449281	0.463128	0.46532	0.46718	0.469064	0.451802	0.445758	0.450486	0.454014	0.471228	0.480967	0.489131	0.492528	0.496447	0.491701	0.500457	0.507561	0.528523	0.568973	0.627504	0.695792	0.763991	0.832821	0.904519
		65	0.826332	0.807901	0.789741	0.782709	0.799214	0.847347	0.889859	0.951687	0.994472	1.03309	1.05925	1.10275	1.12438	1.16162	1.21972	1.26347	1.2812	1.29331	1.30698	1.31051	1.32287	1.39388	1.46982	1.55513	1.64758	1.74355	1.78548	1.84118	1.87602	1.91633	1.96309	2.005	2.03221	2.06253	2.09421	2.06282	2.05459	2.02277	1.99811	1.93107	1.91052	1.88403	1.88127	1.87566	1.88499	1.9076	1.90777
		66	1.4332	1.42366	1.45553	1.46162	1.41353	1.45432	1.47116	1.4604	1.28081	1.08825	0.973676	0.81635	0.658816	0.628984	0.6474	0.59267	0.571265	0.579502	0.599742	0.634832	0.661311	0.678249	0.69007	0.71152	0.742597	0.781428	0.820449	0.8774	0.940073	1.00155	1.06123	1.1351	1.19584	1.2346	1.24579	1.25952	1.26871	1.27498	1.3084	1.35138	1.35375	1.35583	1.35793	1.33904	1.35051	1.40521	1.45793
		67	NaN	NaN	NaN	NaN	NaN	NaN	NaN	1.58217	1.58429	1.61354	1.45307	1.31675	1.16184	1.02149	0.858907	0.860646	0.856585	0.823529	0.795015	0.791948	0.829847	0.881987	0.928794	0.988551	1.02487	1.05555	1.0819	1.13789	1.17751	1.24747	1.29778	1.3479	1.38806	1.43035	1.45293	1.48247	1.50568	1.54308	1.54106	1.53283	1.51683	1.51216	1.48741	1.51388	1.54342	1.59954	1.6263
		68	1.08228	0.993656	0.887756	0.760788	0.763903	0.746845	0.693284	0.652058	0.611716	0.585537	0.59319	0.616381	0.654554	0.720644	0.798265	0.866588	0.928951	0.981692	1.02395	1.06844	1.12676	1.18554	1.22238	1.27003	1.32413	1.36286	1.40165	1.43598	1.43325	1.3975	1.34436	1.30577	1.2799	1.27323	1.29023	1.29386	1.29791	1.33073	1.34166	1.37919	1.47853	1.55074	1.58293	1.6417	1.65947	1.6411	1.6191
		69	1.60787	1.6507	1.65382	1.48983	1.32051	1.14979	0.976488	0.836801	0.8534	0.854974	0.84617	0.830503	0.802545	0.806282	0.813341	0.835473	0.870917	0.885331	0.902771	0.91525	0.948596	1.00002	1.07073	1.13309	1.22831	1.3266	1.41499	1.50602	1.57387	1.61296	1.63141	1.63122	1.61549	1.60474	1.63915	1.67157	1.69195	1.70776	1.75009	1.75701	1.78349	1.82681	1.8608	1.88121	1.90031	1.88377	1.84148
		70	1.46551	1.48776	1.49429	1.48767	1.52288	1.56576	1.6018	1.62996	1.68153	1.67702	1.62151	1.58214	1.58084	1.41641	1.19238	1.0677	0.944413	0.792257	0.794015	0.85856	0.853007	0.861763	0.891734	0.923514	0.949147	0.977241	1.00661	1.02119	1.07461	1.14727	1.20305	1.25763	1.3408	1.37214	1.39431	1.42325	1.44589	1.43652	1.43229	1.45118	1.43566	1.42137	1.44172	1.51006	1.53072	1.5391	1.56874
		71	NaN	NaN	NaN	NaN	NaN	NaN	NaN	NaN	NaN	0.439262	0.519632	0.600597	0.661053	0.698873	0.770727	0.808585	0.838304	0.874833	0.900504	0.924243	0.945468	0.967721	1.0009	1.04389	1.08735	1.14383	1.19986	1.24691	1.29117	1.3203	1.33372	1.35173	1.37142	1.36961	1.38925	1.40756	1.42448	1.43489	1.47361	1.52459	1.5673	1.58451	1.5865	1.57509	1.57342	1.54484	1.57893
		72	NaN	0.666094	0.487169	0.449121	0.437589	0.471751	0.485663	0.500171	0.522782	0.508249	0.508103	0.524627	0.553289	0.579926	0.587563	0.614024	0.635266	0.642981	0.657088	0.682132	0.683082	0.679037	0.677905	0.676849	0.66817	0.6575	0.661627	0.663635	0.645419	0.65289	0.662856	0.667682	0.666484	0.68886	0.702781	0.715852	0.759839	0.82068	0.858161	0.914722	0.989859	1.03527	1.07156	1.12903	1.14306	1.13384	1.12241
		73	NaN	NaN	NaN	NaN	NaN	NaN	NaN	NaN	NaN	NaN	NaN	NaN	NaN	0.711066	0.782397	0.769958	0.755047	0.718899	0.709808	0.707665	0.725488	0.774093	0.823079	0.865359	0.925726	0.983613	1.04189	1.08944	1.1395	1.19431	1.23063	1.27066	1.31851	1.35101	1.37646	1.40912	1.44841	1.48308	1.51238	1.54765	1.57872	1.60993	1.64862	1.68555	1.69879	1.72686	1.73266
		74	1.65074	1.61027	1.55034	1.5331	1.60165	1.62762	1.67971	1.70368	1.50124	1.28405	1.0757	0.885561	0.682391	0.691798	0.696097	0.653161	0.613555	0.596609	0.589804	0.586225	0.59148	0.611345	0.651256	0.679561	0.719023	0.761096	0.796053	0.832441	0.882424	0.934192	0.977289	0.991179	1.05244	1.08143	1.08652	1.10289	1.15474	1.16241	1.17104	1.19966	1.24114	1.28802	1.30105	1.30565	1.32064	1.33111	1.33315
		75	0.949676	0.932057	0.893077	0.83041	0.737629	0.677908	0.637326	0.616667	0.624316	0.624071	0.610008	0.613299	0.612627	0.609833	0.629589	0.671672	0.689196	0.73487	0.780625	0.830172	0.876266	0.942517	0.986652	1.02253	1.05422	1.08702	1.13948	1.20374	1.25378	1.28663	1.31398	1.31224	1.31642	1.33336	1.37654	1.41843	1.43816	1.43959	1.45358	1.4601	1.47889	1.50738	1.55016	1.58845	1.60194	1.6126	1.64125
		76	1.59174	1.59659	1.58739	1.54039	1.56974	1.66075	1.70718	1.81075	1.83963	1.85039	1.78124	1.70943	1.6408	1.64522	1.39314	1.16245	0.997317	0.818928	0.631328	0.630777	0.655567	0.640081	0.611454	0.615506	0.649944	0.686118	0.734604	0.799292	0.838479	0.872348	0.93591	0.999701	1.03859	1.09846	1.1708	1.22077	1.27431	1.32749	1.33895	1.30401	1.26783	1.24473	1.23019	1.25797	1.30774	1.33937	1.39202
		77	1.29125	1.30713	1.33285	1.3956	1.43703	1.46469	1.48638	1.52474	1.54044	1.53773	1.53329	1.53227	1.50833	1.44759	1.44906	1.2997	1.10499	0.957162	0.878626	0.741461	0.721404	0.74519	0.708466	0.640629	0.597298	0.595403	0.614176	0.655949	0.715537	0.762172	0.803947	0.840829	0.872515	0.913696	0.959424	1.00907	1.07423	1.15246	1.22547	1.29664	1.36593	1.41326	1.44886	1.47036	1.49595	1.50673	1.52755
		78	1.42534	1.2951	1.19394	1.0409	0.859877	0.852624	0.82414	0.79116	0.767091	0.757461	0.762201	0.798505	0.856094	0.907349	0.963635	1.01714	1.07369	1.11481	1.17475	1.22306	1.26833	1.30385	1.32273	1.34896	1.35522	1.378	1.41921	1.47261	1.503	1.54748	1.56851	1.55713	1.5827	1.6297	1.68112	1.73467	1.82493	1.90452	1.94331	1.97712	2.01409	2.00594	2.01278	2.04486	2.06837	2.08912	2.11133
		79	NaN	NaN	NaN	NaN	NaN	NaN	NaN	NaN	NaN	NaN	NaN	1.31797	1.38103	1.41823	1.45992	1.30675	1.15362	1.01617	0.835803	0.6416	0.594953	0.580291	0.558535	0.552512	0.554454	0.581613	0.627273	0.661747	0.687056	0.727455	0.767102	0.819031	0.867602	0.950757	1.05401	1.12379	1.15018	1.20632	1.24828	1.28456	1.35983	1.43231	1.44315	1.47195	1.45812	1.44454	1.43542
		80	1.22984	1.06309	0.92055	0.81147	0.755128	0.713444	0.656622	0.593199	0.580426	0.595691	0.624991	0.669659	0.731901	0.782091	0.81069	0.824238	0.850065	0.865138	0.892173	0.932389	0.989929	1.03239	1.10699	1.18481	1.2409	1.31324	1.40183	1.46281	1.5248	1.61131	1.68941	1.73656	1.7766	1.80717	1.85111	1.86138	1.87927	1.91951	1.92014	1.89176	1.84786	1.79364	1.75027	1.78242	1.80535	1.84975	1.91028
		81	NaN	NaN	NaN	NaN	NaN	1.27486	1.32216	1.3451	1.39824	1.46898	1.46806	1.46695	1.51928	1.50525	1.47523	1.35021	1.22854	1.0807	0.936065	0.768444	0.747957	0.716111	0.666385	0.635168	0.605169	0.602456	0.614974	0.661116	0.723225	0.807098	0.883407	0.962039	1.02192	1.09696	1.15261	1.20379	1.25697	1.29147	1.30841	1.34	1.37504	1.40366	1.41178	1.40949	1.40547	1.38393	1.37071
		82	NaN	NaN	1.29899	1.27797	1.29078	1.30776	1.33557	1.38315	1.3758	1.43445	1.47494	1.50098	1.53881	1.49097	1.29185	1.08957	0.896058	0.719796	0.648465	0.656807	0.64875	0.631775	0.571001	0.527001	0.517505	0.527322	0.557805	0.58476	0.617322	0.648556	0.676729	0.697682	0.722437	0.750615	0.777351	0.806266	0.843212	0.882823	0.926315	0.980034	1.0438	1.11221	1.184	1.2538	1.28395	1.29006	1.28398
		83	1.6414	1.63386	1.61929	1.58499	1.5653	1.56051	1.53992	1.51001	1.50814	1.34443	1.20095	1.06267	0.943536	0.79795	0.782847	0.742594	0.720201	0.698367	0.668771	0.688723	0.737357	0.775036	0.812415	0.843742	0.875041	0.90003	0.930775	0.985122	1.06449	1.1458	1.24522	1.35705	1.44395	1.51137	1.56214	1.60979	1.62551	1.60384	1.57779	1.56604	1.53285	1.51935	1.53993	1.56829	1.59937	1.60448	1.62988
		84	NaN	NaN	NaN	NaN	NaN	NaN	NaN	NaN	NaN	NaN	1.33482	1.10999	0.97607	0.862245	0.751857	0.71705	0.72289	0.6776	0.677139	0.716779	0.755729	0.811902	0.847927	0.88817	0.914335	0.954905	0.979642	0.998353	1.02533	1.05676	1.10958	1.15777	1.2094	1.24951	1.27484	1.27723	1.29553	1.33863	1.36779	1.40561	1.44003	1.40454	1.36776	1.38422	1.38107	1.33333	1.38829
		85	1.50058	1.49072	1.49578	1.51399	1.53137	1.58867	1.64273	1.65334	1.63033	1.60116	1.55077	1.47642	1.34533	1.2486	1.14377	1.03015	0.952573	0.952061	0.920825	0.88416	0.845434	0.777077	0.71234	0.688797	0.684988	0.699994	0.752888	0.797868	0.815584	0.837647	0.902612	0.936404	0.996544	1.12359	1.22381	1.2719	1.32179	1.34157	1.33632	1.33393	1.34324	1.36359	1.39248	1.42971	1.48265	1.54997	1.6055
		86	NaN	NaN	NaN	NaN	NaN	NaN	NaN	NaN	NaN	NaN	NaN	NaN	NaN	NaN	NaN	NaN	0.552368	0.730759	0.684129	0.678653	0.59982	0.543944	0.522951	0.521675	0.544486	0.581141	0.629664	0.664244	0.713295	0.764193	0.793609	0.816479	0.865949	0.900921	0.898756	0.916607	0.945966	0.942195	0.981903	1.0526	1.09485	1.1314	1.18682	1.1714	1.16153	1.22527	1.25867
		87	1.59144	1.64323	1.65448	1.63845	1.62118	1.60286	1.58546	1.60376	1.63926	1.7012	1.74565	1.57235	1.37797	1.19907	1.00516	0.792798	0.767281	0.749396	0.720905	0.730055	0.783961	0.845749	0.911317	0.969254	1.02343	1.05024	1.08539	1.13369	1.19654	1.21797	1.25584	1.30423	1.36603	1.40501	1.44869	1.50107	1.534	1.5514	1.57267	1.62677	1.65601	1.68637	1.70133	1.71161	1.70392	1.69834	1.71237
		88	0.521375	0.548281	0.577728	0.600581	0.619584	0.637177	0.670298	0.707886	0.738439	0.7839	0.84635	0.899647	0.963619	1.03364	1.09922	1.13644	1.17388	1.21189	1.22743	1.25582	1.30695	1.36039	1.3995	1.4459	1.48218	1.55099	1.61131	1.64837	1.67702	1.66214	1.62859	1.62212	1.64098	1.68775	1.75956	1.78487	1.77739	1.77245	1.76365	1.74601	1.75062	1.76551	1.7263	1.70883	1.67816	1.62889	1.59417
		89	NaN	NaN	NaN	NaN	NaN	NaN	NaN	NaN	NaN	NaN	NaN	NaN	1.64036	1.31797	1.10791	0.945396	0.738821	0.723274	0.687344	0.616462	0.559554	0.539905	0.540902	0.559112	0.596356	0.62374	0.653074	0.675835	0.715388	0.746801	0.765979	0.767801	0.795831	0.823696	0.851154	0.88339	0.965674	1.03558	1.11422	1.17298	1.20856	1.25942	1.31016	1.34114	1.36285	1.39651	1.38199
		90	1.62238	1.65779	1.6878	1.71673	1.75272	1.78814	1.7992	1.81379	1.78339	1.77543	1.7642	1.7599	1.78551	1.81689	1.59497	1.40764	1.22548	1.02264	0.844521	0.87506	0.878383	0.869357	0.864285	0.885909	0.941563	0.988526	1.03367	1.07525	1.10922	1.12092	1.17142	1.17709	1.19924	1.25436	1.33714	1.41723	1.53933	1.65255	1.72335	1.74614	1.73696	1.74694	1.71974	1.7503	1.81795	1.88819	1.94207
		91	0.754766	0.704839	0.621548	0.552838	0.525629	0.54425	0.589	0.64538	0.69176	0.747699	0.805726	0.85894	0.909045	0.983	1.03062	1.08012	1.12308	1.14978	1.1833	1.23179	1.27295	1.30191	1.34891	1.38038	1.40174	1.41942	1.46248	1.50312	1.50231	1.50487	1.49417	1.51158	1.53148	1.57412	1.61772	1.66345	1.64756	1.64159	1.65154	1.64674	1.64679	1.65261	1.64323	1.61622	1.58116	1.5528	1.53831
		92	1.72041	1.71443	1.69097	1.71606	1.72155	1.74443	1.58028	1.36484	1.1135	0.889973	0.702625	0.660901	0.61598	0.559338	0.519356	0.5112	0.532463	0.571915	0.624428	0.683575	0.746578	0.813	0.889732	0.975881	1.0535	1.11281	1.16067	1.20236	1.24347	1.2686	1.28978	1.29414	1.30867	1.2706	1.22927	1.2436	1.31744	1.38854	1.56482	1.76861	1.92243	2.03734	2.09831	2.05506	2.00676	1.9623	1.91687
		93	1.50108	1.45163	1.47189	1.50422	1.50021	1.51605	1.5257	1.47923	1.26134	1.05245	0.789946	0.643727	0.494834	0.499777	0.515415	0.53638	0.496629	0.48835	0.495742	0.527976	0.554231	0.579161	0.618656	0.653087	0.696506	0.741983	0.782336	0.813395	0.832006	0.856219	0.897143	0.947193	0.994297	1.05012	1.10114	1.123	1.12358	1.10246	1.09736	1.07956	1.0619	1.06142	1.10072	1.12743	1.15599	1.19561	1.23511
		94	1.34011	1.37096	1.42919	1.46844	1.5212	1.58737	1.66147	1.7178	1.75294	1.76326	1.75102	1.7375	1.72336	1.79063	1.85714	1.88605	1.67436	1.47417	1.24923	1.01703	0.811233	0.813179	0.786799	0.743141	0.723134	0.726784	0.757911	0.815305	0.890137	0.954082	1.01303	1.0699	1.10886	1.14051	1.18007	1.21605	1.25872	1.29851	1.32042	1.34959	1.37033	1.38468	1.41141	1.4533	1.47869	1.51053	1.54297
		95	1.57844	1.60589	1.61017	1.70255	1.77867	1.61762	1.42278	1.23014	0.993234	0.739867	0.680644	0.62415	0.562413	0.507122	0.487457	0.511562	0.542836	0.560131	0.572105	0.586862	0.581057	0.56505	0.555346	0.540142	0.53085	0.527156	0.541782	0.570085	0.612923	0.66285	0.713995	0.755545	0.802906	0.853702	0.92303	1.02858	1.12691	1.19907	1.24817	1.26894	1.23964	1.24905	1.27089	1.33497	1.38704	1.44799	1.48096
		96	0.868439	0.935887	0.886534	0.865326	0.841706	0.757641	0.733774	0.748756	0.763957	0.796645	0.842892	0.89443	0.949336	1.01982	1.10015	1.13923	1.14051	1.19096	1.24545	1.24497	1.27632	1.31787	1.29251	1.21836	1.19792	1.18736	1.17738	1.17881	1.17724	1.173	1.19581	1.25913	1.34288	1.45482	1.51525	1.56003	1.59701	1.56949	1.56611	1.58688	1.60957	1.59226	1.57874	1.59781	1.62829	1.66148	1.7333
		97	1.58627	1.6539	1.66951	1.6873	1.47116	1.27314	1.09075	0.962998	0.792461	0.813139	0.846799	0.862135	0.849634	0.853028	0.881632	0.910017	0.94649	1.01647	1.12297	1.19404	1.32528	1.46449	1.57184	1.58507	1.61209	1.59442	1.57237	1.56601	1.60107	1.63799	1.67994	1.73593	1.7746	1.80279	1.7979	1.78954	1.75038	1.71245	1.68612	1.68359	1.67114	1.68061	1.67616	1.66165	1.66487	1.62507	1.59575
		98	1.31483	1.11969	0.966146	0.849493	0.700909	0.680257	0.692604	0.689975	0.658987	0.655656	0.683843	0.728502	0.772097	0.825068	0.87097	0.91439	0.956521	1.00882	1.0472	1.09129	1.12994	1.16461	1.19353	1.22824	1.26109	1.31871	1.37448	1.44065	1.50646	1.5278	1.51304	1.50838	1.48101	1.44445	1.45094	1.44659	1.47116	1.52406	1.60566	1.66143	1.72489	1.74976	1.77275	1.78788	1.82575	1.85949	1.91428
		99	0.85287	0.838301	0.812285	0.812465	0.772988	0.733464	0.707573	0.668438	0.637087	0.652153	0.672064	0.690834	0.754251	0.822027	0.882528	0.988123	1.09986	1.17205	1.23261	1.2602	1.2627	1.2563	1.27358	1.30493	1.36749	1.432	1.51684	1.58746	1.64356	1.69033	1.72073	1.73561	1.75859	1.80159	1.80941	1.81449	1.80518	1.76936	1.6818	1.60954	1.58101	1.53844	1.52312	1.54282	1.59947	1.62866	1.68634
		100	1.31999	1.33899	1.33746	1.35608	1.34135	1.35717	1.32487	1.36078	1.42229	1.45395	1.44878	1.44052	1.45633	1.49526	1.35083	1.20137	1.10583	0.960313	0.747154	0.727216	0.72956	0.677217	0.633182	0.622891	0.642574	0.683769	0.734582	0.789247	0.829943	0.874675	0.963167	1.03633	1.07679	1.13063	1.18425	1.17619	1.20757	1.24356	1.26777	1.28005	1.31313	1.34718	1.39423	1.41382	1.42046	1.4114	1.40051
		101	1.47139	1.51709	1.5345	1.5291	1.51428	1.53619	1.55468	1.55702	1.60294	1.57648	1.41889	1.24875	1.1216	0.972493	0.89006	0.878497	0.862796	0.836562	0.819414	0.811929	0.805385	0.818355	0.822867	0.811833	0.817584	0.840507	0.859927	0.889756	0.918836	0.937733	0.957838	0.958753	0.962377	0.965522	0.974925	0.991746	1.04179	1.08909	1.13576	1.17596	1.2129	1.24996	1.2799	1.33018	1.3714	1.40629	1.4343
		102	NaN	NaN	NaN	NaN	NaN	NaN	NaN	1.5029	1.48336	1.47486	1.48502	1.54293	1.42406	1.29659	1.16597	1.03636	0.835186	0.831485	0.811547	0.782832	0.745446	0.725828	0.731112	0.756725	0.788932	0.826759	0.858332	0.88503	0.896958	0.914742	0.929339	0.956271	0.981978	1.03443	1.08233	1.13803	1.18847	1.24404	1.28911	1.33383	1.36467	1.39968	1.43362	1.46278	1.49928	1.50524	1.48315
		103	0.568387	0.598783	0.626547	0.67266	0.730316	0.788044	0.827758	0.86345	0.904832	0.977519	1.05745	1.09534	1.08503	1.0317	0.922881	0.776028	0.688912	0.669235	0.677455	0.707958	0.787986	0.846948	0.884099	0.910138	0.926594	0.911412	0.893917	0.889679	0.873028	0.852823	0.852129	0.849891	0.828294	0.844752	0.84906	0.846941	0.858159	0.87112	0.864208	0.872077	0.871136	0.87438	0.864652	0.861662	0.868463	0.874604	0.86683
		104	1.39091	1.4111	1.45261	1.47885	1.36441	1.26305	1.14565	1.00361	0.822878	0.778844	0.746933	0.701408	NaN	NaN	0.671166	0.696868	0.738764	0.776809	0.817199	0.8734	0.947601	1.01712	1.09709	NaN	1.19096	1.27898	1.33336	1.38353	1.42495	1.47444	1.50551	1.51841	1.52527	1.53409	1.51449	1.53974	1.6047	1.60815	1.62659	1.67778	1.73661	1.71693	1.7704	1.81492	1.82497	1.75044	1.72556
		105	NaN	NaN	NaN	NaN	NaN	NaN	NaN	NaN	NaN	NaN	NaN	NaN	NaN	0.503696	0.517879	0.557007	0.56747	0.587329	0.561913	0.530432	0.517981	0.515805	0.528932	0.547975	0.58216	0.621165	0.650395	0.667621	0.662954	0.658775	0.657009	0.658248	0.687305	0.745088	0.831584	0.919192	0.994302	1.08111	1.16686	1.21291	1.21889	1.23649	1.21986	1.19843	1.19037	1.22772	1.25904
		106	1.58449	1.58675	1.55793	1.4954	1.5142	1.49116	1.48373	1.50916	1.54695	1.5682	1.60631	1.6028	1.62925	1.66238	1.72452	1.5564	1.38643	1.23249	1.0709	0.8441	0.840694	0.842191	0.798007	0.785311	0.805062	0.837617	0.906575	0.970885	1.01271	1.04972	1.08413	1.12251	1.15605	1.20857	1.25856	1.32164	1.37411	1.42392	1.46668	1.52795	1.58851	1.62582	1.6544	1.67104	1.70134	1.68876	1.65916
		107	1.11317	0.972741	0.801975	0.78653	0.739157	0.764963	0.715985	0.680219	0.690124	0.712181	0.755638	0.788714	0.817154	0.852152	0.895072	0.942366	1.00579	1.08164	1.14361	1.21212	1.2978	1.35716	1.41278	1.45197	1.47662	1.50663	1.53473	1.54529	1.57956	1.64606	1.69221	1.70554	1.76017	1.81266	1.85103	1.88116	1.94516	1.96511	1.99906	2.01759	2.05065	2.08689	2.13422	2.13585	2.14153	2.11771	2.10485
		108	1.71121	1.73401	1.73671	1.67931	1.64121	1.57685	1.52918	1.4824	1.4937	1.56474	1.64746	1.51227	1.38708	1.23404	1.02363	0.827381	0.846332	0.853891	0.874954	0.875109	0.872607	0.901824	0.942521	0.97662	1.04042	1.08698	1.15666	1.18125	1.24523	1.25172	1.28025	1.29702	1.34013	1.33963	1.2931	1.3929	1.42685	1.46847	1.4867	1.58079	1.54217	1.58139	1.61541	1.65238	1.70752	1.72857	1.71475
		109	1.52019	1.32906	1.1707	1.02382	0.803284	0.780975	0.753205	0.713566	0.685509	0.695062	0.733364	0.779112	0.841867	0.92147	1.01002	1.12465	1.24166	1.33576	1.3902	1.43704	1.44722	1.4019	1.40642	1.42797	1.44241	1.46109	1.51091	1.54565	1.58115	1.62932	1.68966	1.77102	1.84069	1.93501	2.00007	2.06563	2.10549	2.11945	2.1228	2.1328	2.11304	2.09815	2.08635	2.03661	2.02454	2.0154	2.0414
		110	NaN	NaN	NaN	NaN	NaN	NaN	NaN	NaN	NaN	NaN	NaN	0.768719	0.819051	0.772369	0.740423	0.690449	0.621248	0.587833	0.577497	0.584209	0.60689	0.665732	0.729473	0.81504	0.919538	0.99736	1.0417	1.07373	1.08437	1.09105	1.13054	1.19849	1.28302	1.38597	1.4757	1.54438	1.60036	1.63805	1.6485	1.64089	1.63733	1.61108	1.59983	1.58303	1.59914	1.62595	1.68629
		111	1.65695	1.66526	1.65733	1.60867	1.60642	1.61765	1.63993	1.65811	1.60099	1.53667	1.47278	1.51526	1.32342	1.20473	1.10458	0.965668	0.73109	0.729184	0.732932	0.676188	0.642083	0.644197	0.670402	0.723759	0.780586	0.836625	0.890876	0.937702	0.982519	1.03518	1.09545	1.13166	1.17469	1.22356	1.26636	1.29995	1.37188	1.41072	1.41818	1.46456	1.48319	1.4698	1.47814	1.51558	1.50821	1.5238	1.56766
		112	NaN	NaN	NaN	NaN	NaN	NaN	NaN	NaN	NaN	NaN	NaN	NaN	NaN	0.711066	0.796598	0.729655	0.697354	0.625687	0.582162	0.56409	0.586449	0.624055	0.671953	0.720123	0.787116	0.840506	0.893563	0.941854	0.99344	1.04307	1.08232	1.13483	1.2082	1.256	1.29783	1.33184	1.35295	1.34069	1.39864	1.45547	1.51856	1.58544	1.63984	1.65344	1.66645	1.69076	1.71449
		113	0.63693	0.584324	0.530992	0.50834	0.50198	0.493738	0.493455	0.491994	0.499808	0.515257	0.532371	0.551476	0.572202	0.58275	0.59009	0.602631	0.622011	0.639768	0.662321	0.69223	0.718223	0.733352	0.765243	0.796941	0.83109	0.864931	0.903157	0.940207	0.996692	1.04141	1.11133	1.19732	1.2926	1.36979	1.45586	1.52399	1.55522	1.55933	1.55569	1.58418	1.59282	1.57587	1.53733	1.50973	1.46103	1.44496	1.47695
		114	1.71399	1.79693	1.87023	1.97092	2.0356	2.05516	2.06594	2.12849	2.12758	2.10306	2.12633	2.16738	2.08417	1.81897	1.56782	1.3224	1.05987	0.870413	0.875866	0.859181	0.805053	0.743495	0.691776	0.654013	0.625178	0.640143	0.681859	0.738142	0.800848	0.867114	0.926313	0.956982	0.979198	1.00783	1.05596	1.09903	1.16907	1.24883	1.30907	1.368	1.42008	1.44446	1.49684	1.54865	1.6339	1.68197	1.74268
		115	1.34011	1.37096	1.42919	1.46844	1.5212	1.58737	1.66147	1.7178	1.75294	1.76326	1.75102	1.7375	1.72336	1.79063	1.85714	1.88605	1.67436	1.47417	1.25504	1.02202	0.800248	0.793475	0.769217	0.725184	0.714829	0.72915	0.777955	0.84027	0.904976	0.981724	1.05422	1.10886	1.15056	1.21245	1.23942	1.28593	1.35693	1.40398	1.41199	1.44829	1.44484	1.41632	1.44475	1.4881	1.54064	1.60173	1.67362
		116	1.37135	1.37778	1.40582	1.46757	1.29459	1.09948	0.911083	0.753594	0.563473	0.562642	0.5668	0.578543	0.529636	0.506675	0.511519	0.533776	0.557198	0.585226	0.614419	0.646099	0.682554	0.722322	0.762145	0.805337	0.848327	0.902922	0.968627	1.01648	1.05624	1.10944	1.16123	1.19005	1.2345	1.26515	1.29896	1.30609	1.30575	1.32168	1.35449	1.39724	1.44318	1.52572	1.61402	1.68576	1.70782	1.73393	1.72359
		117	1.41563	1.40803	1.40164	1.41257	1.44512	1.486	1.52284	1.54039	1.53979	1.53583	1.51669	1.50214	1.50251	1.356	1.20462	1.0719	0.932688	0.75657	0.725378	0.691309	0.654434	0.627784	0.662401	0.721351	0.794131	0.859879	0.927455	0.967474	0.999887	1.02266	1.04768	1.05484	1.05955	1.08189	1.09075	1.10955	1.16697	1.2305	1.29167	1.39686	1.46171	1.52087	1.59132	1.63313	1.64711	1.66613	1.65431
		118	1.60862	1.62957	1.60074	1.6769	1.70025	1.6927	1.56503	1.39029	1.13854	0.956318	0.772964	0.692035	0.65607	0.641925	0.599162	0.590995	0.6055	0.635024	0.676914	0.71339	0.73857	0.759932	0.786252	0.810783	0.85372	0.895873	0.948113	0.998164	1.05325	1.08719	1.12816	1.13823	1.14707	1.14815	1.15744	1.16801	1.19498	1.21645	1.24153	1.25491	1.27192	1.2941	1.32733	1.35697	1.39639	1.43032	1.46067
		119	1.39802	1.40975	1.43096	1.45224	1.47807	1.485	1.49936	1.52765	1.5866	1.66482	1.74641	1.81137	1.82688	1.61633	1.39238	1.17291	0.961681	0.769043	0.747906	0.712816	0.679007	0.634636	0.625224	0.644635	0.675349	0.719797	0.769784	0.829012	0.883093	0.928374	0.97405	1.03012	1.08636	1.14804	1.23038	1.30854	1.35861	1.38017	1.3861	1.39397	1.39574	1.41766	1.4584	1.51056	1.56539	1.62548	1.66647
		120	NaN	NaN	NaN	NaN	NaN	NaN	NaN	NaN	NaN	NaN	0.57417	0.553162	0.603253	0.622825	0.630438	0.637109	0.603655	0.559104	0.520822	0.492596	0.472783	0.466327	0.46363	0.457906	0.461414	0.474472	0.489478	0.50861	0.521596	0.534733	0.547308	0.571039	0.598198	0.640318	0.674158	0.711954	0.742989	0.773534	0.824618	0.898176	0.985289	1.05859	1.1351	1.18122	1.20465	1.19896	1.22239
		121	1.56461	1.5885	1.61912	1.61082	1.64384	1.6256	1.65204	1.62003	1.62549	1.67839	1.51571	1.32633	1.20592	1.04234	0.773622	0.714446	0.652092	0.598618	0.560147	0.56225	0.593358	0.618149	0.659598	0.686732	0.736884	0.781351	0.844885	0.875844	0.933804	0.962212	0.981683	1.00936	1.0651	1.11417	1.15452	1.23728	1.29323	1.35314	1.41761	1.51221	1.53993	1.58103	1.59617	1.58106	1.5642	1.597	1.60581
		122	1.51183	1.55354	1.58366	1.42066	1.25502	1.10817	0.943342	0.765545	0.753881	0.724658	0.692324	0.668825	0.68516	0.71574	0.768431	0.814287	0.866244	0.937455	0.999043	1.04695	1.09922	1.15203	1.16132	1.1687	1.17045	1.18127	1.14905	1.13828	1.1411	1.16914	1.16846	1.18554	1.23429	1.26479	1.2705	1.28559	1.32561	1.3628	1.43783	1.527	1.61381	1.71447	1.78537	1.80187	1.79177	1.7814	1.76053
		123	NaN	NaN	NaN	0.53466	0.591469	0.605407	0.604128	0.605581	0.566908	0.53301	0.537687	0.550074	0.574546	0.59411	0.62886	0.658274	0.675718	0.70044	0.739256	0.773504	0.791887	0.857672	0.923822	0.972333	1.03519	1.0969	1.10666	1.0998	1.13603	1.14988	1.17061	1.22595	1.27395	1.26769	1.26187	1.27108	1.24157	1.2443	1.2606	1.2723	1.30672	1.29886	1.28401	1.30024	1.27531	1.22651	1.29458
		124	1.59144	1.64323	1.65448	1.63845	1.62118	1.60286	1.58546	1.60376	1.63926	1.7012	1.74565	1.57235	1.37797	1.20304	0.99923	0.790181	0.76771	0.749428	0.718965	0.719735	0.749439	0.795496	0.850265	0.899108	0.964499	1.00837	1.06929	1.14718	1.25384	1.33784	1.43289	1.54543	1.62191	1.6584	1.71251	1.8008	1.8173	1.85214	1.86569	1.86266	1.82732	1.8246	1.82654	1.8508	1.87311	1.89899	1.92361
		125	NaN	NaN	NaN	NaN	NaN	NaN	0.526372	0.760343	0.731016	0.740687	0.684584	0.626121	0.588306	0.587131	0.597572	0.614805	0.64183	0.675395	0.728362	0.809086	0.873358	0.950336	1.02972	1.09699	1.13584	1.19673	1.25163	1.31699	1.36151	1.41764	1.44683	1.4742	1.48842	1.51843	1.53437	1.5768	1.62979	1.66848	1.70271	1.75952	1.80745	1.8512	1.89219	1.90675	1.91919	1.94203	1.95977
		126	NaN	NaN	NaN	NaN	NaN	NaN	NaN	NaN	NaN	NaN	NaN	NaN	NaN	NaN	NaN	NaN	NaN	0.774891	0.808432	0.735071	0.690207	0.641204	0.599773	0.602923	0.628369	0.663283	0.702441	0.734622	0.766039	0.808211	0.857232	0.904359	0.956346	1.01146	1.05877	1.11782	1.16794	1.21247	1.2433	1.28437	1.2999	1.33239	1.34487	1.35418	1.34299	1.33895	1.33987
		127	1.7035	1.69398	1.63855	1.58115	1.52935	1.52417	1.48332	1.4906	1.5092	1.52887	1.56602	1.66959	1.53349	1.38709	1.25449	1.10831	0.902891	0.904312	0.89358	0.862816	0.826862	0.814004	0.827223	0.87355	0.928489	0.992604	1.05129	1.09919	1.13549	1.16014	1.18297	1.19238	1.22709	1.23575	1.24322	1.28364	1.34722	1.39481	1.44462	1.51907	1.54521	1.57004	1.55776	1.58763	1.60961	1.66941	1.70794
		128	1.88586	1.83038	1.73552	1.67745	1.6169	1.58004	1.60991	1.44087	1.29975	1.13454	0.97441	0.784749	0.781692	0.758665	0.714474	0.66302	0.598153	0.571865	0.582809	0.624929	0.676839	0.746595	0.830301	0.909172	0.980803	1.05936	1.15299	1.22974	1.30238	1.38193	1.46549	1.53347	1.58953	1.6394	1.67995	1.70954	1.71933	1.73012	1.75268	1.76109	1.78619	1.83155	1.88224	1.9128	1.95729	1.9678	1.99173
		129	1.67982	1.48171	1.30918	1.11096	0.791147	0.759524	0.730229	0.680417	0.638131	0.635628	0.673528	0.721642	0.781487	0.843011	0.900007	0.943739	0.97969	1.01794	1.06967	1.11873	1.16517	1.2179	1.27094	1.31949	1.36778	1.40852	1.46282	1.51867	1.5594	1.58696	1.65438	1.687	1.72341	1.71404	1.73213	1.72846	1.75207	1.80244	1.90465	1.96178	1.99034	1.99158	1.93448	1.90229	1.87369	1.8878	1.92261
		130	1.31914	1.1449	1.0213	0.866692	0.657788	0.606593	0.594059	0.521513	0.475949	0.452887	0.459037	0.487201	0.522833	0.561777	0.611681	0.63335	0.673478	0.72349	0.765231	0.800567	0.847406	0.880327	0.900345	0.946087	0.986056	1.02362	1.03346	1.05412	1.05573	1.08205	1.10387	1.13406	1.15684	1.20695	1.25905	1.30438	1.3624	1.45248	1.50267	1.55796	1.6107	1.66451	1.66983	1.67015	1.63393	1.66441	1.67542
		131	1.62238	1.65779	1.6878	1.71673	1.75272	1.78814	1.7992	1.81379	1.78339	1.77543	1.7642	1.7599	1.78551	1.81689	1.59497	1.40764	1.23659	1.02185	0.814039	0.831106	0.819839	0.785257	0.766368	0.799002	0.850009	0.922964	0.986473	1.05055	1.11773	1.157	1.19831	1.23836	1.27667	1.31205	1.36647	1.42505	1.51432	1.57838	1.60312	1.6414	1.66772	1.69778	1.7423	1.79509	1.81103	1.82156	1.82102
		132	NaN	NaN	NaN	NaN	NaN	NaN	NaN	NaN	NaN	NaN	NaN	NaN	NaN	0.512002	0.717445	0.668084	0.671369	0.616276	0.569192	0.56351	0.595625	0.610701	0.657311	0.703262	0.733163	0.764582	0.821594	0.867304	0.925714	1.01881	1.11511	1.21067	1.30132	1.38775	1.44747	1.51378	1.58404	1.64222	1.72015	1.80212	1.86591	1.90209	1.91431	1.89012	1.85936	1.84152	1.84866
		133	NaN	NaN	NaN	NaN	NaN	NaN	NaN	NaN	NaN	NaN	NaN	NaN	NaN	1.57649	0.8633	0.793573	0.599261	0.643149	0.683602	0.710893	0.764272	0.829474	0.879147	0.920819	0.961696	0.985771	1.03894	1.1246	1.2059	1.28043	1.35784	1.40778	1.44848	1.48494	1.52651	1.59236	1.65676	1.76703	1.86875	1.95317	2.00652	2.07844	2.11331	2.18079	2.20525	2.21075	2.20312
		134	1.45259	1.48092	1.53324	1.58582	1.60199	1.66721	1.73655	1.79775	1.81798	1.88152	1.8632	1.82551	1.77733	1.6396	1.4421	1.24815	1.06033	0.880104	0.78631	0.729837	0.685077	0.638554	0.606842	0.623336	0.673045	0.743069	0.81691	0.883559	0.955819	1.01297	1.05783	1.10452	1.14203	1.19621	1.25217	1.28656	1.32275	1.3737	1.41253	1.482	1.57392	1.65793	1.72025	1.7598	1.76722	1.79732	1.83684
		135	NaN	NaN	NaN	NaN	NaN	NaN	0.734566	0.597683	0.574891	0.561863	0.597093	0.614288	0.640918	0.674747	0.68846	0.708461	0.742141	0.77245	0.801055	0.829778	0.861053	0.888334	0.91949	0.957262	0.992681	1.03004	1.07518	1.12786	1.18405	1.24297	1.29397	1.35398	1.41885	1.499	1.55571	1.61515	1.6445	1.66315	1.66319	1.6777	1.68292	1.71729	1.7493	1.77588	1.81988	1.87067	1.89949
		136	NaN	NaN	NaN	NaN	NaN	NaN	NaN	NaN	NaN	NaN	NaN	NaN	NaN	NaN	NaN	NaN	NaN	NaN	NaN	0.887739	0.755508	0.739606	0.703408	0.723417	0.773746	0.825095	0.874942	0.974671	1.06308	1.16138	1.24147	1.31802	1.37292	1.40921	1.46561	1.51719	1.54922	1.55999	1.56441	1.54095	1.52906	1.52441	1.55182	1.59156	1.56569	1.56138	1.56515
		137	1.42534	1.2951	1.19394	1.05742	0.864773	0.84794	0.81587	0.777227	0.739263	0.736936	0.73666	0.762782	0.805817	0.831145	0.85423	0.887361	0.930688	0.971651	1.03829	1.11004	1.17036	1.21022	1.25377	1.28029	1.30293	1.34135	1.39777	1.42097	1.45276	1.50453	1.54279	1.5853	1.63378	1.69832	1.72149	1.75149	1.75555	1.78196	1.74348	1.73443	1.74387	1.76871	1.80796	1.8503	1.87503	1.88424	1.89062
		138	1.73132	1.74683	1.80012	1.84603	1.88003	1.90184	1.90375	1.88631	1.90175	1.9406	1.98937	1.75117	1.54396	1.32064	1.05716	0.78048	0.795123	0.761642	0.710308	0.673253	0.647477	0.629425	0.63371	0.645729	0.67777	0.707423	0.741933	0.782997	0.822698	0.866922	0.954002	1.04574	1.13376	1.21117	1.26294	1.29652	1.36754	1.44901	1.53735	1.61053	1.64971	1.63495	1.60842	1.59599	1.62046	1.68209	1.74258
		139	1.28761	1.28461	1.25716	1.20702	1.24698	1.23824	1.26415	1.29538	1.33606	1.23298	1.23185	1.02288	0.876576	0.717895	0.603894	0.442017	0.48701	0.494813	0.503161	0.494096	0.483315	0.451486	0.443885	0.448607	0.454202	0.454734	0.45385	0.450978	0.446857	0.449177	0.461388	0.485556	0.51742	0.553058	0.602766	0.655973	0.711138	0.770645	0.840297	0.905767	0.962917	1.00716	1.03221	1.0646	1.08382	1.10088	1.13
		140	1.24513	1.0446	0.828422	0.707497	0.557878	0.541069	0.541728	0.559238	0.515941	0.515782	0.5436	0.582566	0.633292	0.68045	0.7195	0.753884	0.799525	0.851155	0.87984	0.882913	0.873385	0.864846	0.83122	0.834372	0.854786	0.870382	0.877793	0.910163	0.935542	0.963689	0.994422	1.03535	1.04559	1.05498	1.09174	1.1394	1.17198	1.20639	1.25113	1.26411	1.28635	1.34096	1.38372	1.40536	1.44199	1.44455	1.41263
		141	1.64925	1.63829	1.63235	1.59725	1.58376	1.57857	1.56307	1.53617	1.54432	1.37526	1.23474	1.09913	0.978145	0.821378	0.808082	0.763711	0.728069	0.700779	0.67648	0.697393	0.747807	0.791513	0.828682	0.859702	0.892288	0.922218	0.951054	1.00748	1.08345	1.16248	1.2554	1.36411	1.45127	1.52338	1.57151	1.62107	1.64218	1.62278	1.59536	1.58984	1.55808	1.5467	1.56309	1.58378	1.6111	1.6108	1.63519
		142	1.46552	1.46361	1.47829	1.45465	1.49093	1.36793	1.20899	1.0878	0.944581	0.734944	0.70753	0.68553	0.627153	0.576182	0.548894	0.532901	0.532749	0.539395	0.566578	0.602468	0.63623	0.662688	0.689535	0.712698	0.726598	0.741802	0.772948	0.809379	0.855949	0.914647	0.950784	0.998358	1.04578	1.08563	1.10492	1.12328	1.11535	1.09478	1.06972	1.04494	1.04292	1.05208	1.07204	1.11915	1.19343	1.30949	1.40048
		143	1.31618	1.31491	1.32664	1.35073	1.3631	1.39903	1.45989	1.48628	1.49227	1.36981	1.21603	1.03821	0.902425	0.757348	0.727837	0.707214	0.691525	0.665031	0.66387	0.667349	0.690471	0.72824	0.76386	0.79928	0.847265	0.88404	0.926948	0.989602	1.0796	1.17215	1.24227	1.29979	1.35701	1.39022	1.40685	1.4381	1.47133	1.47924	1.49382	1.46615	1.42584	1.38745	1.33642	1.26546	1.26424	1.28968	1.332
		144	1.57931	1.66526	1.72297	1.80051	1.8377	1.8802	1.90084	1.96599	1.96251	1.95555	1.9329	1.70517	1.46243	1.27052	1.08069	0.857555	0.81671	0.773586	0.721214	0.677534	0.670859	0.707671	0.755822	0.813773	0.877562	0.950662	1.00897	1.06134	1.10896	1.15656	1.19639	1.244	1.30609	1.33205	1.35113	1.36587	1.3848	1.37622	1.41459	1.47592	1.5242	1.56157	1.61294	1.63961	1.63785	1.65427	1.67122
		145	NaN	NaN	NaN	NaN	NaN	NaN	NaN	NaN	NaN	0.749948	0.773083	0.749529	0.718432	0.675999	0.640903	0.61136	0.626701	0.661247	0.723772	0.772634	0.817343	0.843554	0.883659	0.893059	0.914089	0.915997	0.926504	0.935682	0.964864	0.978283	1.03317	1.08079	1.12039	1.16303	1.22588	1.27592	1.34827	1.40411	1.43955	1.47181	1.49016	1.47608	1.47804	1.49291	1.49399	1.49766	1.50763
		146	NaN	NaN	NaN	NaN	NaN	NaN	0.526372	0.657478	0.621107	0.622118	0.59377	0.556622	0.560363	0.589355	0.629757	0.677614	0.709018	0.744692	0.779374	0.817585	0.848706	0.904125	0.945882	0.993888	1.05846	1.11815	1.17712	1.24768	1.30979	1.36453	1.42106	1.48932	1.53604	1.5773	1.60894	1.66702	1.70732	1.771	1.82606	1.8764	1.91173	1.94795	1.96643	1.98333	1.98645	1.99044	1.98669
		147	1.82087	1.88365	1.84355	1.62034	1.40505	1.18028	0.957374	0.81232	0.800198	0.813047	0.826717	0.808248	0.811272	0.829211	0.868915	0.904596	0.95002	0.987685	1.04703	1.08524	1.14185	1.19388	1.25542	1.29192	1.33242	1.35676	1.37977	1.40238	1.41704	1.43027	1.44669	1.45107	1.45898	1.51205	1.53868	1.52413	1.54556	1.58093	1.60487	1.63029	1.70502	1.7498	1.77901	1.82351	1.89189	1.86461	1.90174
		148	1.58858	1.61305	1.67414	1.74735	1.73068	1.68286	1.64868	1.55031	1.31227	1.08456	0.980607	0.811834	0.671127	0.664915	0.678323	0.626371	0.56071	0.572551	0.587029	0.616894	0.630593	0.701621	0.749065	0.821421	0.894158	0.965661	1.02877	1.09206	1.12203	1.13049	1.18349	1.24188	1.28725	1.35706	1.44931	1.53698	1.57833	1.60692	1.5948	1.55588	1.5249	1.48513	1.47647	1.51314	1.56429	1.51956	1.55204
		149	NaN	NaN	NaN	NaN	NaN	NaN	NaN	NaN	NaN	NaN	NaN	NaN	NaN	0.503696	0.708528	0.669182	0.67805	0.623524	0.584614	0.580295	0.6082	0.62377	0.669738	0.709968	0.740169	0.772206	0.829806	0.879015	0.937115	1.02975	1.12018	1.20984	1.29279	1.37612	1.42085	1.48457	1.55963	1.61277	1.68606	1.7632	1.82657	1.85405	1.86989	1.85052	1.83492	1.82455	1.82802
		150	1.93098	1.93899	1.94822	1.9386	1.69573	1.44144	1.23745	0.992561	0.744653	0.718125	0.699328	0.649941	0.624381	0.623796	0.645513	0.68885	0.727963	0.78207	0.826107	0.857525	0.887222	0.929024	0.958511	0.989661	1.03479	1.07357	1.11076	1.15973	1.20189	1.26663	1.3466	1.42666	1.50308	1.57658	1.58446	1.56281	1.53097	1.49166	1.47679	1.49466	1.53611	1.55241	1.59664	1.61523	1.64587	1.66816	1.74629
		151	1.75256	1.81686	1.85731	1.82306	1.79429	1.74321	1.71153	1.66226	1.70026	1.57113	1.42061	1.25369	1.07396	0.904545	0.882874	0.848634	0.813657	0.774636	0.727867	0.723496	0.74073	0.77714	0.828707	0.903833	0.982781	1.05513	1.13862	1.21167	1.26391	1.30834	1.35511	1.38594	1.40597	1.44978	1.5164	1.56255	1.59455	1.64389	1.66558	1.65413	1.67525	1.70292	1.71482	1.73585	1.77147	1.80638	1.8259
		152	1.57632	1.62511	1.64712	1.64179	1.59738	1.58999	1.56464	1.58994	1.6062	1.66491	1.69144	1.52711	1.32847	1.17203	0.998093	0.807326	0.78611	0.76928	0.736674	0.744505	0.795914	0.857701	0.921309	0.980893	1.03	1.05279	1.09146	1.13764	1.18957	1.21478	1.2563	1.2995	1.35111	1.38989	1.4315	1.4768	1.50821	1.53768	1.56337	1.61313	1.64549	1.66974	1.67109	1.68315	1.67661	1.67118	1.68196
		153	1.51421	1.54567	1.59129	1.62137	1.63517	1.65647	1.62869	1.60003	1.59476	1.60366	1.66038	1.70816	1.72589	1.72414	1.67936	1.43262	1.21291	1.03088	0.862146	0.716957	0.719031	0.725733	0.683176	0.645541	0.638386	0.672502	0.724076	0.804074	0.90061	0.995672	1.07903	1.1714	1.26492	1.32228	1.37145	1.42663	1.46045	1.51306	1.59417	1.67124	1.71789	1.72418	1.69697	1.73641	1.81167	1.89504	1.93815
		154	0.699576	0.761779	0.768661	0.705466	0.654664	0.604811	0.55605	0.538606	0.531831	0.518022	0.5184	0.524359	0.534474	0.537365	0.55168	0.567336	0.588317	0.610774	0.645747	0.692787	0.729523	0.764495	0.799756	0.835734	0.87331	0.923198	0.978999	1.02696	1.1142	1.19293	1.24906	1.27518	1.29754	1.27562	1.21843	1.18134	1.15675	1.17033	1.21192	1.28085	1.33953	1.40942	1.48625	1.58382	1.63146	1.60885	1.55553
		155	0.676703	0.712384	0.759007	0.804968	0.85313	0.923796	1.0015	0.992252	0.950178	0.885949	0.798062	0.699697	0.68742	0.688036	0.723189	0.761654	0.789901	0.818405	0.850715	0.86256	0.905319	0.95696	1.01283	1.068	1.14101	1.17659	1.23276	1.26574	1.31992	1.36409	1.41139	1.45846	1.51148	1.55473	1.57391	1.54534	1.57032	1.55696	1.53295	1.55842	1.63529	1.62759	1.67401	1.74561	1.82516	1.89453	1.97175
		156	NaN	NaN	NaN	NaN	NaN	NaN	NaN	NaN	NaN	NaN	NaN	0.853469	0.878571	NaN	0.844496	0.840223	0.827787	0.84769	0.873463	0.91279	0.934358	0.959688	0.986766	1.02121	1.0671	1.13144	1.19523	1.24028	1.29455	1.3445	1.39998	1.46637	1.52107	1.57366	1.62364	1.65183	1.6661	1.71367	1.73043	1.76753	1.80133	1.81976	1.78792	1.82144	1.84112	1.88148	1.93233
		157	0.598356	0.589923	0.593461	0.614309	0.660698	0.727609	0.78353	0.829249	0.885352	0.920451	0.939763	0.956761	0.981848	0.975314	0.961188	0.965365	0.981989	1.00418	1.04207	1.10499	1.15059	1.19237	1.23729	1.30569	1.36866	1.4293	1.49387	1.54591	1.57417	1.60873	1.66328	1.71408	1.7541	1.80323	1.83218	1.81174	1.81059	1.82031	1.81942	1.7996	1.80024	1.78599	1.78837	1.79019	1.79059	1.8079	1.83403
		158	1.93224	1.87604	1.88386	1.63369	1.4374	1.22689	1.03697	0.817608	0.814057	0.790234	0.793726	0.778837	0.789841	0.832343	0.881923	0.941372	0.99976	1.03957	1.0582	1.09961	1.14203	1.20458	1.27903	1.31923	1.35188	1.34258	1.34971	1.34687	1.399	1.43535	1.50686	1.55739	1.61068	1.63637	1.67674	1.7148	1.73076	1.72602	1.75485	1.75495	1.75081	1.73434	1.73656	1.72017	1.72414	1.7239	1.70457
		159	1.38152	1.41724	1.4307	1.4533	1.46802	1.48127	1.51054	1.53544	1.58754	1.66139	1.76616	1.87325	1.95119	2.00377	2.03104	1.77852	1.51004	1.3093	1.0918	0.841633	0.835713	0.822956	0.784785	0.735017	0.721119	0.725843	0.743323	0.768441	0.821247	0.887806	0.935504	0.9991	1.08187	1.13544	1.18187	1.26158	1.3626	1.42706	1.47878	1.50634	1.52856	1.54343	1.53535	1.59156	1.60362	1.62342	1.61123
		160	1.5487	1.60246	1.63823	1.6779	1.66814	1.66122	1.64356	1.62001	1.43701	1.22461	1.06965	0.877284	0.721642	0.719006	0.776086	0.773432	0.77935	0.798111	0.835439	0.861694	0.865032	0.864161	0.857657	0.867022	0.892008	0.900492	0.919759	0.967995	1.00833	1.01437	1.10228	1.15925	1.20509	1.22128	1.27185	1.27932	1.32296	1.37584	1.42444	1.48547	1.50519	1.47732	1.4275	1.40855	1.37465	1.36446	1.39954
		161	1.7035	1.69398	1.63855	1.58115	1.52935	1.52417	1.48332	1.4906	1.5092	1.52887	1.56602	1.66959	1.53349	1.38709	1.26131	1.10212	0.872432	0.859698	0.84872	0.810451	0.793819	0.795151	0.800734	0.845174	0.897895	0.976188	1.06161	1.12399	1.14761	1.17858	1.16495	1.15433	1.21502	1.25172	1.30686	1.35849	1.39858	1.37547	1.35589	1.33117	1.33346	1.30647	1.29715	1.32604	1.35617	1.36209	1.40115
		162	1.59834	1.60326	1.4459	1.25328	1.10584	0.934574	0.756215	0.71802	0.725856	0.683443	0.679613	0.719561	0.765557	0.832392	0.89391	0.957547	1.00241	1.04693	1.08028	1.10163	1.12282	1.14851	1.17471	1.20573	1.24399	1.28127	1.30382	1.34238	1.38957	1.45197	1.51428	1.58855	1.65594	1.66588	1.65351	1.63207	1.58117	1.51894	1.502	1.52998	1.55066	1.60003	1.64871	1.69249	1.70527	1.73282	1.74814
		163	1.52019	1.32906	1.1858	1.01805	0.791027	0.761349	0.726254	0.662967	0.648621	0.665661	0.721145	0.77792	0.838327	0.916302	0.975164	1.00174	1.03155	1.06865	1.08183	1.11134	1.17405	1.24504	1.30945	1.3726	1.41663	1.45985	1.50811	1.55201	1.59318	1.65238	1.68649	1.70754	1.74848	1.78915	1.79084	1.78029	1.75267	1.70972	1.68145	1.72684	1.75072	1.81143	1.88396	1.94929	1.96142	2.04444	2.05196
		164	0.607723	0.568298	0.575912	0.609292	0.654228	0.711089	0.761629	0.813435	0.873767	0.929838	0.965028	1.00128	1.05212	1.07186	1.07816	1.10046	1.128	1.13365	1.19249	1.27035	1.3325	1.39055	1.44635	1.43317	1.47334	1.50091	1.51806	1.52535	1.56692	1.55721	1.57385	1.6216	1.65978	1.72296	1.69964	1.71907	1.70236	1.68628	1.65551	1.74788	1.78793	1.81846	1.8526	1.85144	1.82408	1.79118	1.75318
		165	1.53724	1.66175	1.67182	1.63859	1.6725	1.6418	1.54488	1.54125	1.57618	1.5809	1.59465	1.61467	1.64486	1.465	1.24398	1.0956	0.912854	0.70537	0.682314	0.67944	0.60704	0.553696	0.529632	0.529491	0.553021	0.587952	0.635211	0.671963	0.721139	0.769672	0.803841	0.825936	0.876697	0.909384	0.911003	0.929044	0.949608	0.937764	0.97005	1.02927	1.06063	1.10836	1.16225	1.14973	1.14502	1.20877	1.23871
		166	NaN	NaN	NaN	1.50921	1.32354	1.42981	1.45489	1.51408	1.5833	1.56796	1.53715	1.55291	1.55006	1.33694	1.12603	0.986628	0.776136	0.577669	0.557602	0.556033	0.470491	0.415504	0.394545	0.391601	0.39803	0.419757	0.439896	0.459148	0.490029	0.530891	0.568118	0.602598	0.630622	0.64876	0.659027	0.661792	0.659841	0.667038	0.687826	0.714029	0.758802	0.823484	0.895229	0.95484	1.0092	1.04377	1.05646
		167	NaN	NaN	NaN	NaN	NaN	NaN	NaN	NaN	NaN	NaN	NaN	0.843364	0.910266	0.883711	0.889578	0.884463	0.883576	0.900616	0.938681	0.967928	0.991408	1.01207	1.04058	1.06192	1.08186	1.11639	1.15536	1.18665	1.22512	1.26903	1.29654	1.32068	1.34343	1.37132	1.43503	1.5029	1.59767	1.68595	1.73916	1.79231	1.81962	1.82553	1.79779	1.81608	1.79133	1.79976	1.79283
		168	1.47319	1.49773	1.47455	1.45786	1.46334	1.48303	1.50374	1.55229	1.5744	1.58248	1.58452	1.5527	1.34005	1.13546	0.986816	0.798985	0.63108	0.63105	0.621004	0.555024	0.515722	0.511256	0.528779	0.556979	0.601012	0.649526	0.691062	0.755444	0.826623	0.867205	0.917799	0.954004	0.96466	0.986624	1.03394	1.07622	1.13775	1.19413	1.20576	1.22925	1.20908	1.21993	1.24507	1.31385	1.36435	1.43423	1.44799
		169	1.18051	1.08022	0.962292	0.80085	0.781239	0.732111	0.66311	0.611548	0.57037	0.546665	0.558793	0.5868	0.631789	0.703207	0.781727	0.861905	0.932258	0.992606	1.04445	1.10028	1.15845	1.22158	1.27276	1.32566	1.3841	1.42685	1.47454	1.4985	1.49433	1.46244	1.4121	1.36503	1.36637	1.35986	1.35679	1.34909	1.3641	1.38351	1.38784	1.4411	1.56622	1.64615	1.68665	1.75196	1.78729	1.75212	1.72314
		170	NaN	NaN	NaN	NaN	NaN	NaN	NaN	NaN	NaN	NaN	1.50802	1.52021	1.13506	0.991303	0.833212	0.652557	0.649297	0.657094	0.614476	0.596579	0.600643	0.629403	0.673184	0.725665	0.787054	0.853175	0.924635	0.998098	1.06309	1.13472	1.20113	1.26155	1.29886	1.31447	1.31293	1.30146	1.27901	1.27551	1.28997	1.32001	1.34947	1.38985	1.42311	1.45674	1.47052	1.48941	1.50505
		171	NaN	1.15209	1.05285	1.10938	1.10582	1.22558	1.31135	1.32688	1.34474	1.41615	1.38184	1.22012	1.08154	0.933814	0.812508	0.679197	0.680208	0.66545	0.655427	0.560452	0.491241	0.446204	0.424994	0.418962	0.437441	0.450074	0.471683	0.497999	0.534478	0.547889	0.590714	0.627049	0.660264	0.692037	0.74247	0.779053	0.829972	0.871244	0.90042	0.934906	0.97759	0.992108	1.02636	1.04015	1.03848	1.00308	0.999586
		172	1.53724	1.66175	1.67182	1.63859	1.6725	1.6418	1.54488	1.54125	1.57618	1.5809	1.59465	1.61467	1.64486	1.465	1.24398	1.09974	0.916764	0.704686	0.679979	0.674392	0.594063	0.541208	0.535267	0.564286	0.619001	0.692697	0.751958	0.799643	0.845446	0.873261	0.907514	0.97474	1.05196	1.13436	1.18751	1.24674	1.26875	1.27391	1.23975	1.26386	1.28145	1.3227	1.35019	1.44481	1.4942	1.51878	1.5238
		173	NaN	NaN	NaN	NaN	NaN	NaN	NaN	NaN	NaN	NaN	NaN	NaN	0.723474	0.703852	0.722961	0.707622	0.711334	0.659841	0.607252	0.582291	0.568001	0.56111	0.562678	0.567546	0.576194	0.59299	0.612628	0.623966	0.62834	0.62581	0.610349	0.59478	0.592597	0.60656	0.646177	0.681117	0.728922	0.785436	0.844042	0.87992	0.951542	1.0312	1.10431	1.15324	1.19262	1.22419	1.25404
		174	NaN	NaN	NaN	NaN	NaN	NaN	NaN	NaN	NaN	NaN	NaN	NaN	1.64036	1.31797	1.09073	0.890713	0.671028	0.642744	0.588546	0.549603	0.519303	0.507812	0.509982	0.531711	0.532799	0.547674	0.594492	0.651644	0.689484	0.744533	0.812224	0.857389	0.901657	0.964428	1.02091	1.10144	1.16915	1.22442	1.30249	1.35964	1.40741	1.46051	1.51773	1.53238	1.56423	1.56626	1.54993
		175	NaN	NaN	1.24031	1.2958	1.32284	1.35052	1.36237	1.37665	1.35012	1.35935	1.3708	1.40934	1.43008	1.48715	1.51478	1.35714	1.19497	0.993419	0.845356	0.676813	0.667681	0.635326	0.634698	0.585316	0.554859	0.545462	0.547569	0.547663	0.552741	0.560631	0.55648	0.556534	0.562358	0.574687	0.587646	0.626351	0.656489	0.701138	0.753696	0.822234	0.884651	0.955584	1.00409	1.03475	1.05081	1.0649	1.09545
		176	1.04314	0.953003	0.800185	0.596382	0.604393	0.610084	0.547893	0.498444	0.469014	0.473164	0.484583	0.500268	0.531934	0.569929	0.607879	0.66483	0.718299	0.772848	0.820741	0.839598	0.836146	0.862239	0.893748	0.931676	0.99561	1.0707	1.1306	1.17508	1.21848	1.2372	1.27974	1.30228	1.33474	1.34572	1.33854	1.24323	1.26165	1.32064	1.35286	1.42817	1.57981	1.64287	1.65268	1.67365	1.7027	1.71202	1.68327
		177	0.896429	0.971757	1.05126	1.11422	1.16716	1.20772	1.23789	1.26312	1.31854	1.38304	1.4431	1.48945	1.55039	1.58719	1.63918	1.67951	1.73531	1.7887	1.8304	1.82772	1.8333	1.79894	1.73928	1.68968	1.67188	1.68665	1.50661	1.34586	1.13396	0.969675	0.73431	0.690396	0.620386	0.608029	0.533937	0.50763	0.515787	0.543745	0.604201	0.683896	0.753725	0.843582	0.923962	0.974706	1.01477	1.06442	1.09681
		178	1.55714	1.50442	1.54767	1.57347	1.53675	1.49059	1.44603	1.34082	1.26227	1.27236	1.29949	1.28591	1.31297	1.33718	1.36061	1.40844	1.43407	1.48683	1.33372	1.15725	0.973549	0.857108	0.705965	0.737754	0.789398	0.811726	0.820983	0.824254	0.824505	0.812528	0.80906	0.806441	0.806812	0.836547	0.866761	0.870692	0.898693	0.93928	0.964833	1.01802	1.05737	1.08649	1.138	1.20442	1.25654	1.27543	1.31701
		179	1.34957	1.32413	1.29903	1.3574	1.38876	1.4247	1.43517	1.29233	1.09283	0.935318	0.78575	0.638075	0.602399	0.59024	0.584679	0.560978	0.550785	0.573689	0.605113	0.64143	0.688158	0.71782	0.754251	0.809353	0.88723	0.974143	1.06373	1.13206	1.19048	1.24957	1.28837	1.33244	1.36992	1.42944	1.44422	1.45047	1.45192	1.46387	1.45403	1.46599	1.49581	1.51883	1.57087	1.63172	1.66638	1.65885	1.67533
		180	1.59832	1.58063	1.60676	1.63489	1.66398	1.72089	1.78229	1.81529	1.8185	1.83734	1.87389	1.66001	1.46806	1.29274	1.07134	0.841772	0.842764	0.812246	0.770206	0.736663	0.678228	0.648861	0.641332	0.661092	0.71009	0.765832	0.815036	0.864264	0.914894	0.953568	0.98434	1.02415	1.06087	1.0984	1.14475	1.21535	1.27948	1.34535	1.41378	1.4699	1.5028	1.54711	1.56632	1.5767	1.58867	1.61082	1.62728
		181	1.69252	1.73713	1.75016	1.75007	1.74688	1.70832	1.68149	1.68429	1.71587	1.77767	1.85066	1.90228	1.93196	1.92565	1.83256	1.73274	1.52006	1.31541	1.10258	0.987055	0.844107	0.822054	0.792818	0.757728	0.693305	0.656546	0.63515	0.618645	0.616392	0.628992	0.658466	0.697054	0.73125	0.756161	0.764979	0.760047	0.756923	0.760408	0.771008	0.783901	0.796225	0.806487	0.813771	0.834603	0.852661	0.895287	0.927887
		182	1.58266	1.63495	1.65291	1.65029	1.63682	1.63152	1.61211	1.65169	1.68602	1.73583	1.77319	1.59406	1.38314	1.20344	1.01788	0.80426	0.775774	0.747596	0.716868	0.728195	0.778726	0.84287	0.911032	0.970824	1.0212	1.04622	1.09128	1.14321	1.20814	1.23041	1.27711	1.32293	1.38167	1.41989	1.46738	1.49509	1.52448	1.53785	1.56178	1.61426	1.67529	1.70551	1.72017	1.73398	1.73486	1.72859	1.74594
		183	1.53156	1.54901	1.57108	1.56701	1.59298	1.5763	1.59417	1.5566	1.5587	1.60095	1.44682	1.26428	1.15543	1.00555	0.762166	0.712176	0.662836	0.609809	0.578796	0.582324	0.611948	0.633312	0.674571	0.702726	0.743711	0.784037	0.83795	0.869651	0.927418	0.954522	0.981907	1.02127	1.07048	1.11547	1.15521	1.22071	1.26821	1.3147	1.38094	1.46826	1.50213	1.54616	1.57651	1.56243	1.53927	1.5612	1.56369
		184	NaN	NaN	NaN	NaN	NaN	NaN	NaN	NaN	NaN	NaN	NaN	1.31797	1.38103	1.41823	1.45992	1.30675	1.15362	1.03449	0.876373	0.710372	0.685719	0.698361	0.659304	0.641544	0.630787	0.641754	0.661029	0.691628	0.703033	0.732927	0.772899	0.81387	0.844775	0.881077	0.937346	0.985557	1.00538	1.02294	1.03757	1.02553	0.998154	1.00572	1.03714	1.03869	1.04307	1.04295	1.04861
		185	1.8629	1.67903	1.44722	1.21385	1.01777	0.838577	0.828246	0.793405	0.762101	0.678435	0.65105	0.643106	0.662155	0.681632	0.723845	0.779998	0.870466	0.952528	1.02061	1.07765	1.11923	1.12443	1.13749	1.17632	1.21315	1.26186	1.3128	1.36659	1.42111	1.45741	1.50999	1.5663	1.61736	1.65623	1.72619	1.738	1.76187	1.78428	1.80046	1.79158	1.78345	1.74258	1.70794	1.71006	1.7027	1.74442	1.76998
		186	1.02916	0.872753	0.838902	0.791715	0.733851	0.686078	0.666253	0.676851	0.699026	0.726765	0.741361	0.74519	0.756965	0.759096	0.754196	0.756491	0.77642	0.78723	0.803866	0.825762	0.845751	0.861708	0.865575	0.866971	0.883086	0.904478	0.953259	1.00067	1.11078	1.20919	1.32436	1.40387	1.49112	1.51766	1.54511	1.55274	1.56393	1.57085	1.59917	1.54303	1.53638	1.52518	1.54198	1.55489	1.63666	1.65656	1.69647
		187	1.6688	1.69193	1.70523	1.74439	1.79735	1.83669	1.868	1.88451	1.87593	1.82966	1.78348	1.7898	1.56069	1.37545	1.20873	1.07003	0.859184	0.88593	0.873091	0.857829	0.80969	0.759857	0.734469	0.739689	0.759899	0.797499	0.847118	0.910515	0.981947	1.05177	1.0985	1.14743	1.18837	1.23132	1.28263	1.37713	1.47004	1.5723	1.65891	1.74614	1.81412	1.87765	1.9206	1.94345	1.95195	1.97074	1.98851
		188	1.08228	0.999138	0.874404	0.725752	0.711219	0.687991	0.629697	0.605643	0.606446	0.621522	0.646556	0.672595	0.697213	0.724042	0.755783	0.803694	0.858383	0.917991	0.967303	1.02225	1.07268	1.10809	1.12698	1.13737	1.13785	1.14919	1.17323	1.23828	1.28967	1.2997	1.2877	1.25631	1.24203	1.28091	1.35875	1.41871	1.48949	1.50377	1.48677	1.46402	1.43934	1.40744	1.38796	1.3896	1.40806	1.43991	1.46934
		189	0.711777	0.673118	0.596612	0.532527	0.513907	0.520947	0.567748	0.613618	0.676636	0.708291	0.728832	0.745562	0.773071	0.81341	0.879517	0.974193	1.06132	1.11147	1.14284	1.15874	1.14366	1.16176	1.2183	1.26578	1.32947	1.37943	1.39585	1.39699	1.43897	1.43062	1.44542	1.48661	1.54574	1.57185	1.6435	1.67138	1.70264	1.72347	1.7297	1.75258	1.83231	1.86357	1.87169	1.8814	1.89139	1.85725	1.82688
		190	1.18051	1.08269	0.948006	0.763434	0.72822	0.677481	0.609257	0.576933	0.579427	0.597701	0.622978	0.650557	0.681429	0.715366	0.749902	0.799692	0.855225	0.91678	0.967476	1.02502	1.07569	1.11672	1.13676	1.14427	1.14308	1.15838	1.18191	1.25209	1.31504	1.32859	1.32431	1.30315	1.28585	1.32673	1.41555	1.4781	1.53421	1.54713	1.52453	1.4932	1.45887	1.44309	1.42386	1.42571	1.45045	1.49911	1.53027
		191	0.598683	0.531847	0.48998	0.4909	0.521503	0.563236	0.615848	0.677473	0.74283	0.800861	0.857942	0.908643	0.951746	1.00048	1.04638	1.09043	1.14173	1.19405	1.25314	1.31983	1.37908	1.43772	1.50123	1.55246	1.60076	1.66048	1.70411	1.7285	1.74385	1.74509	1.73691	1.73265	1.72332	1.71363	1.70813	1.70206	1.69803	1.70872	1.73457	1.77043	1.81607	1.87036	1.93182	1.99614	2.03646	2.06007	2.06181
		192	1.64465	1.64568	1.44681	1.20028	1.06121	0.901167	0.712643	0.700577	0.714876	0.686497	0.659957	0.658515	0.679494	0.702101	0.73031	0.759745	0.810694	0.876008	0.979467	1.07695	1.17865	1.24949	1.30065	1.33841	1.35824	1.35392	1.37431	1.39606	1.40986	1.43053	1.45877	1.50077	1.54698	1.59089	1.62905	1.67911	1.71785	1.77472	1.82701	1.87178	1.90422	1.91746	1.95622	1.96017	1.9813	2.00695	2.04911
		193	1.65695	1.66526	1.65733	1.60867	1.60642	1.61765	1.63993	1.65811	1.60099	1.53667	1.47278	1.51526	1.32342	1.20473	1.09457	0.938199	0.705674	0.700581	0.716357	0.696632	0.715749	0.750682	0.809618	0.883666	0.933193	0.970903	1.01667	1.06559	1.1298	1.18905	1.23684	1.24682	1.23128	1.19514	1.19733	1.20446	1.2316	1.27323	1.2984	1.308	1.33994	1.4038	1.45049	1.53343	1.62267	1.69446	1.74842
		194	1.75657	1.77664	1.77554	1.72703	1.72388	1.71869	1.73736	1.7604	1.57856	1.3859	1.17653	0.924704	0.697253	0.715902	0.71799	0.707675	0.739863	0.753774	0.756686	0.791271	0.840576	0.863844	0.914965	0.988816	1.06168	1.13836	1.2277	1.32843	1.3866	1.43044	1.46291	1.4929	1.48895	1.51523	1.54845	1.59196	1.62622	1.6873	1.71455	1.73319	1.74851	1.79038	1.82154	1.87986	1.93025	1.98569	1.98891
		195	0.516624	0.542693	0.55549	0.57062	0.597569	0.633466	0.664167	0.703867	0.742176	0.767497	0.786002	0.822771	0.859347	0.908287	0.94569	0.984473	0.992526	1.00053	1.00866	1.05574	1.10956	1.17927	1.25873	1.31806	1.31885	1.30245	1.27246	1.20847	1.2228	1.31292	1.3995	1.49636	1.60534	1.59787	1.55915	1.54717	1.50126	1.44804	1.43834	1.43418	1.43455	1.47575	1.54005	1.59323	1.62872	1.60513	1.60057
		196	1.67715	1.70768	1.71511	1.703	1.52763	1.33211	1.17605	1.03311	0.889937	0.903993	0.886904	0.841722	0.809354	0.814915	0.834026	0.887765	0.947402	1.00319	1.04777	1.09998	1.14936	1.21238	1.26687	1.31021	1.37883	1.44627	1.48077	1.53254	1.56596	1.57781	1.58624	1.61744	1.63655	1.68194	1.70389	1.74101	1.75359	1.77295	1.79684	1.83004	1.82777	1.82427	1.82554	1.81007	1.80048	1.80102	1.80077
		197	1.77981	1.73499	1.71541	1.72135	1.75246	1.7656	1.7791	1.76606	1.7645	1.56012	1.35094	1.15587	0.970312	0.782818	0.758692	0.741805	0.714076	0.694448	0.684463	0.703328	0.736963	0.786681	0.853545	0.866201	0.892708	0.922064	0.980759	1.02467	1.11924	1.19815	1.27425	1.30381	1.32781	1.33652	1.32087	1.30011	1.2787	1.28063	1.29452	1.31805	1.34117	1.37905	1.41641	1.43606	1.4619	1.48685	1.51272
		198	1.74673	1.7707	1.80852	1.80453	1.77893	1.79416	1.8822	1.66151	1.43926	1.23075	1.00416	0.729678	0.718468	0.739204	0.72548	0.707148	0.689664	0.700276	0.727731	0.758711	0.795216	0.836408	0.881241	0.910004	0.938177	0.965815	0.978991	1.00496	1.02438	1.04729	1.06266	1.10003	1.14026	1.20399	1.26204	1.32322	1.36842	1.43503	1.49047	1.51278	1.526	1.53803	1.54148	1.55482	1.60746	1.66463	1.7169
		199	1.67455	1.69272	1.6814	1.75426	1.77414	1.77936	1.64984	1.46065	1.19831	0.995417	0.786418	0.690103	0.645128	0.626542	0.581618	0.571598	0.589895	0.61923	0.667145	0.709934	0.735426	0.757867	0.787651	0.811099	0.849822	0.894504	0.945226	0.998984	1.05229	1.09546	1.14156	1.15842	1.16322	1.16925	1.17413	1.1791	1.20464	1.23163	1.25683	1.27047	1.2831	1.30416	1.33526	1.36666	1.40516	1.45343	1.48568
		200	1.50274	1.5368	1.59225	1.60741	1.63623	1.66005	1.6547	1.62781	1.63519	1.60206	1.60934	1.60437	1.63191	1.66628	1.72604	1.76077	1.60305	1.41657	1.15695	0.943825	0.719727	0.678755	0.625749	0.621669	0.574968	0.545774	0.551689	0.577985	0.623375	0.682682	0.764882	0.841441	0.918322	1.00737	1.07236	1.12201	1.19076	1.25428	1.30742	1.3373	1.37881	1.40009	1.42822	1.44595	1.48049	1.52596	1.59029
	CDK1i and siRBL1+siRBL2
		Time since treatment (hrs)	-10	-9.8	-9.6	-9.4	-9.2	-9	-8.8	-8.6	-8.4	-8.2	-8	-7.8	-7.6	-7.4	-7.2	-7	-6.8	-6.6	-6.4	-6.2	-6	-5.8	-5.6	-5.4	-5.2	-5	-4.8	-4.6	-4.4	-4.2	-4	-3.8	-3.6	-3.4	-3.2	-3	-2.8	-2.6	-2.4	-2.2	-2	-1.8	-1.6	-1.4	-1.2	-1	-0.8
	Cell #	1	0.657584	0.661708	0.663553	0.669894	0.675548	0.681991	0.693159	0.713322	0.731373	0.765869	0.810422	0.851608	0.875077	0.918315	0.958627	0.994012	1.03958	1.09789	1.16594	1.21867	1.27608	1.32114	1.38021	1.37684	1.35051	1.30896	1.38915	1.45878	1.57217	1.69453	1.80727	1.80292	1.7997	1.80616	1.8021	1.81711	1.82191	1.82086	1.80738	1.80118	1.78342	1.77293	1.76114	1.7443	1.75842	1.7745	1.80637
		2	0.703239	0.749233	0.816518	0.874836	0.954147	1.04317	1.1369	1.21996	1.27953	1.33593	1.34986	1.36392	1.36365	1.38136	1.37183	1.41194	1.42712	1.45797	1.47053	1.53701	1.56391	1.62605	1.6722	1.73479	1.75585	1.81213	1.87087	1.89757	1.95081	1.74171	1.52217	1.29966	1.09999	0.83395	0.803652	0.756751	0.681986	0.605035	0.584945	0.610809	0.665657	0.74902	0.848343	0.923052	0.989809	1.04194	1.08247
		3	NaN	NaN	NaN	NaN	NaN	NaN	NaN	NaN	NaN	NaN	NaN	NaN	NaN	NaN	NaN	NaN	NaN	NaN	0.805276	0.805664	0.78799	0.769565	0.771663	0.766551	0.785825	0.83116	0.887594	0.944121	0.997676	1.04521	1.08481	1.03947	1.00874	0.974682	0.92668	0.88874	0.929518	0.943188	0.96636	1.00785	1.05594	1.1085	1.17049	1.23646	1.2745	1.32372	1.36058
		4	NaN	NaN	NaN	NaN	NaN	NaN	NaN	1.86198	1.8401	1.66486	1.46116	1.26447	1.07506	0.82011	0.767684	0.716711	0.673998	0.638391	0.652985	0.688908	0.744712	0.803504	0.855333	0.907744	0.961622	0.980576	0.997505	1.00996	1.02969	1.06086	1.12341	1.19944	1.26624	1.32835	1.37761	1.42863	1.4581	1.49441	1.5341	1.56524	1.57811	1.61242	1.65019	1.69696	1.75983	1.8277	1.88029
		5	1.56429	1.55412	1.58314	1.58836	1.60186	1.68708	1.53428	1.35117	1.21196	1.02549	0.740646	0.699068	0.664381	0.614978	0.60825	0.613213	0.638874	0.679845	0.743118	0.810042	0.889469	0.967138	1.02703	1.10168	1.17859	1.25866	1.32027	1.42491	1.51313	1.61379	1.67663	1.76031	1.77647	1.763	1.71035	1.71193	1.70714	1.7068	1.7621	1.79887	1.83144	1.83045	1.87731	1.89411	1.95321	1.97009	2.03816
		6	NaN	NaN	NaN	NaN	NaN	0.471825	0.584555	0.668655	0.72767	0.790652	0.792038	0.801422	0.829607	0.871059	0.918401	0.958892	1.0086	1.07389	1.15047	1.20725	1.25313	1.30529	1.36177	1.4068	1.4742	1.54108	1.5974	1.62745	1.65077	1.68629	1.74108	1.80756	1.84225	1.85793	1.85729	1.84173	1.81074	1.80489	1.80851	1.84112	1.87664	1.87468	1.95908	2.05143	2.08081	2.10103	2.16822
		7	0.751344	0.724971	0.681407	0.626509	0.606623	0.621386	0.650105	0.690965	0.742223	0.799184	0.856431	0.914131	0.973049	1.02685	1.08989	1.15369	1.23722	1.30107	1.36815	1.39364	1.41592	1.42423	1.43376	1.43066	1.4383	1.45223	1.45835	1.49022	1.52125	1.5874	1.6497	1.66915	1.6608	1.72118	1.72877	1.74407	1.78316	1.7928	1.73085	1.65842	1.5954	1.55194	1.56605	1.60434	1.67417	1.7054	1.72663
		8	1.43403	1.25168	0.994979	0.738961	0.712165	0.680289	0.633353	0.615666	0.692564	0.791948	0.918275	1.01981	1.09802	1.11745	1.14011	1.13729	1.17239	1.21016	1.23047	1.23543	1.26188	1.27379	1.27446	1.28676	1.32674	1.31951	1.3364	1.38114	1.43613	1.47704	1.54687	1.58295	1.62286	1.67032	1.70781	1.71628	1.70983	1.67455	1.63292	1.60735	1.59634	1.63591	1.66773	1.71115	1.7731	1.8332	1.89563
		9	0.801102	0.769244	0.778793	0.784982	0.751417	0.694948	0.6445	0.554246	0.475658	0.438601	0.434459	0.437749	0.442658	0.453461	0.459296	0.458964	0.46016	0.461483	0.460863	0.460062	0.459612	0.459323	0.465199	0.481069	0.502739	0.521398	0.531535	0.561554	0.592794	0.602897	0.619419	0.639626	0.635888	0.635138	0.641618	0.656575	0.697173	0.735207	0.766309	0.825646	0.894872	0.9458	0.998887	1.05864	1.10829	1.15059	1.18761
		10	1.63628	1.70156	1.80557	1.90555	1.95549	2.00601	2.07179	2.06514	2.06274	2.0817	2.04463	1.77534	1.54685	1.32653	1.10323	0.890362	0.881573	0.884154	0.880841	0.87547	0.911874	0.95047	0.981607	1.01279	1.0593	1.09594	1.12906	1.16725	1.1793	1.18797	1.2049	1.23714	1.24887	1.29536	1.37815	1.3807	1.37664	1.3845	1.45317	1.48139	1.55799	1.63399	1.70833	1.72232	1.64107	1.6226	1.66926
		11	0.943242	0.741151	0.669573	0.629284	0.567717	0.524638	0.514452	0.55092	0.586541	0.615982	0.648879	0.721959	0.779972	0.844326	0.901087	0.961049	1.00962	1.04853	1.06958	1.11116	1.14014	1.15711	1.19731	1.25634	1.29352	1.33959	1.3746	1.40766	1.41288	1.44346	1.45849	1.49315	1.50728	1.52146	1.50124	1.47752	1.44756	1.4325	1.43125	1.4353	1.50878	1.57991	1.61534	1.66586	1.72715	1.71641	1.70855
		12	1.64314	1.63111	1.63546	1.63197	1.64804	1.61913	1.64044	1.63732	1.60929	1.58169	1.59673	1.58092	1.55661	1.52592	1.34509	1.13968	0.953193	0.825056	0.694567	0.687818	0.689259	0.71466	0.713414	0.747436	0.808331	0.863121	0.92471	0.976994	1.02957	1.08648	1.15384	1.20163	1.26938	1.30749	1.3434	1.38767	1.4538	1.5094	1.55565	1.59247	1.61703	1.62533	1.60499	1.60435	1.59998	1.58081	1.54804
		13	0.99741	1.06101	1.08699	1.10931	1.18922	1.26729	1.34332	1.41253	1.44758	1.46172	1.47877	1.56636	1.42545	1.32209	1.15518	0.987779	0.748136	0.72191	0.686258	0.695883	0.680951	0.697842	0.738185	0.770398	0.790775	0.83983	0.895761	0.923178	0.953087	0.992571	1.05885	1.09161	1.15447	1.24769	1.3002	1.32152	1.34108	1.35201	1.3259	1.33034	1.28713	1.28635	1.30884	1.32239	1.37677	1.46099	1.5208
		14	1.51485	1.50038	1.30526	1.10555	0.967371	0.82901	0.661573	0.659328	0.664696	0.655587	0.629971	0.62606	0.644731	0.665193	0.68591	0.727244	0.793518	0.852828	0.921364	0.973899	1.03009	1.05476	1.09735	1.16455	1.23205	1.27131	1.32117	1.33877	1.33367	1.36178	1.40497	1.44281	1.50557	1.56994	1.56148	1.49425	1.48366	1.45246	1.39831	1.41971	1.45766	1.45746	1.48385	1.50337	1.49958	1.53527	1.60385
		15	1.80422	1.79877	1.76762	1.73242	1.75725	1.78659	1.81919	1.66111	1.47531	1.29036	1.10963	0.876798	0.836551	0.826578	0.79888	0.781589	0.785115	0.815395	0.843668	0.873711	0.932374	1.04154	1.19517	1.3683	1.48587	1.60133	1.67372	1.68998	1.70874	1.76499	1.78645	1.797	1.80902	1.80485	1.81157	1.80445	1.78984	1.75515	1.73768	1.73538	1.76437	1.77359	1.81684	1.8128	1.78449	1.73656	1.74563
		16	1.6107	1.61584	1.71257	1.76507	1.59218	1.33764	1.08141	0.776024	0.557488	0.583724	0.640263	0.660439	0.662817	0.628792	0.601449	0.609627	0.646067	0.678265	0.709814	0.748942	0.778128	0.800045	0.853136	0.914124	0.972377	1.02341	1.0781	1.11904	1.15065	1.16608	1.19602	1.21445	1.23734	1.26946	1.31262	1.33847	1.38501	1.40182	1.39658	1.3588	1.33398	1.28652	1.28075	1.2828	1.31949	1.34331	1.40235
		17	1.33897	1.34481	1.3808	1.25335	1.11697	0.998282	0.880439	0.69495	0.624749	0.571205	0.505545	0.452647	0.44485	0.464635	0.479556	0.488494	0.508953	0.53144	0.560506	0.596883	0.634728	0.674623	0.716581	0.750296	0.787455	0.835429	0.876126	0.915634	0.961503	1.00949	1.03382	1.08196	1.13612	1.18071	1.22779	1.27827	1.30198	1.32026	1.3308	1.32628	1.34455	1.36941	1.39958	1.43966	1.47957	1.49437	1.49644
		18	1.60105	1.61306	1.62339	1.63676	1.6818	1.67982	1.69429	1.72463	1.75603	1.79755	1.89924	2.1093	2.15319	2.15425	1.89674	1.64634	1.28771	1.08782	NaN	0.890854	0.891044	0.875249	0.84791	0.790715	0.767814	0.752823	0.721231	0.72824	0.784569	0.819949	0.841882	0.921953	0.97406	1.01038	1.06467	1.13705	1.16563	1.20036	1.232	1.26506	1.31753	1.36037	1.37955	1.40086	1.42163	1.45248	1.47267
		19	1.69791	1.77299	1.82374	1.83657	1.77963	1.75941	1.78858	1.5865	1.38306	1.23683	1.04675	0.795292	0.775369	0.757707	0.731601	0.744395	0.788522	0.847687	0.909473	0.970074	1.01335	1.02891	1.05303	1.08262	1.11834	1.16917	1.23329	1.28127	1.31675	1.33744	1.3543	1.37447	1.37865	1.39905	1.44356	1.49049	1.53569	1.58366	1.62621	1.65126	1.68567	1.71619	1.75736	1.79617	1.8134	1.82433	1.82739
		20	1.53036	1.485	1.50745	1.4871	1.5192	1.54902	1.59652	1.59547	1.54995	1.49702	1.49415	1.48653	1.5051	1.58957	1.67193	1.45886	1.2463	1.07156	0.867221	0.653651	0.641219	0.650167	0.617076	0.604549	0.610197	0.636052	0.669408	0.730281	0.786015	0.858901	0.916556	1.01089	1.06532	1.15564	1.23121	1.27711	1.29071	1.31993	1.35994	1.34415	1.36429	1.39182	1.42408	1.41563	1.45439	1.51889	1.55836
		21	0.839201	0.770594	0.709898	0.658496	0.643936	0.648567	0.6514	0.644988	0.642642	0.64453	0.671189	0.709982	0.760462	0.813783	0.865776	0.90605	0.951185	0.996899	1.04322	1.0857	1.11369	1.10282	1.10851	1.10573	1.11451	1.13739	1.22386	1.28855	1.39334	1.41993	1.42699	1.42868	1.44395	1.42578	1.46887	1.55457	1.58674	1.58615	1.60102	1.62194	1.59031	1.58019	1.59936	1.60547	1.60366	1.6269	1.65349
		22	NaN	NaN	NaN	NaN	NaN	NaN	NaN	NaN	NaN	NaN	NaN	NaN	NaN	NaN	NaN	NaN	NaN	0.741828	0.78697	0.727258	0.699765	0.664886	0.645686	0.667367	0.714286	0.774576	0.820313	0.854327	0.875626	0.884107	0.908141	0.945382	1.00247	1.03299	1.07333	1.07857	1.09126	1.08868	1.1036	1.10778	1.12471	1.14573	1.15416	1.18817	1.22244	1.2671	1.28965
		23	1.63724	1.63239	1.57593	1.55112	1.54824	1.49578	1.51163	1.51924	1.51033	1.49333	1.51158	1.53186	1.39923	1.20996	1.10218	0.962186	0.766782	0.736477	0.734048	0.703045	0.673918	0.665268	0.698363	0.749676	0.769441	0.803158	0.895236	0.976582	1.04904	1.1583	1.2661	1.35365	1.40419	1.45319	1.50391	1.54295	1.52336	1.50508	1.48972	1.46199	1.40097	1.37139	1.3588	1.33195	1.30278	1.31309	1.35697
		24	0.63051	0.647497	0.692966	0.743974	0.782799	0.801665	0.811653	0.830617	0.848941	0.890982	0.935849	0.980726	1.02077	1.06119	1.11105	1.16485	1.22098	1.27151	1.33134	1.36398	1.37465	1.40093	1.43131	1.45352	1.45639	1.48368	1.51946	1.5829	1.60474	1.63993	1.65126	1.63197	1.5775	1.55234	1.51788	1.52834	1.56101	1.63001	1.68062	1.71314	1.72286	1.72662	1.69895	1.70274	1.73979	1.78499	1.82011
		25	0.682665	0.640612	0.614083	0.622536	0.67862	0.744204	0.802291	0.833542	0.873644	0.879824	0.896086	0.906313	0.947305	0.978378	1.03283	1.06052	1.09626	1.14851	1.19962	1.21176	1.23998	1.2662	1.27143	1.27985	1.2981	1.3108	1.34062	1.34975	1.34947	1.36772	1.4058	1.43284	1.45329	1.462	1.46949	1.4587	1.42488	1.40816	1.415	1.42859	1.42706	1.4462	1.44744	1.4317	1.39415	1.39794	1.3769
		26	1.35932	1.31367	1.28277	1.25193	1.21299	1.1889	1.17823	1.18519	1.21691	1.26078	1.29247	1.18518	1.09149	0.967849	0.869221	0.752451	0.745182	0.698714	0.657511	0.581568	0.541158	0.533552	0.564883	0.640493	0.709597	0.740405	0.751704	0.733774	0.70659	0.690969	0.710446	0.732912	0.771347	0.799554	0.831038	0.873896	0.925566	0.98942	1.03652	1.08632	1.09695	1.11239	1.10923	1.12496	1.12834	1.15837	1.17931
		27	1.58937	1.47976	1.33166	1.20655	1.10071	0.914878	0.914333	0.936147	NaN	0.945862	0.938621	0.97447	1.027	1.08443	1.15074	1.22395	1.29563	1.37472	1.43591	1.49184	1.5405	1.55196	1.56358	1.5695	1.54228	1.55514	1.60403	1.61242	1.6285	1.68674	1.71374	1.71019	1.73985	1.79381	1.82881	1.86247	1.93499	1.98862	1.99773	1.98138	2.02171	1.99173	1.96176	1.97921	1.99133	1.96552	1.95569
		28	1.6107	1.61584	1.71257	1.76507	1.59218	1.33764	1.08141	0.776024	0.574492	0.605504	0.671774	0.693743	0.690371	0.642705	0.622626	0.628095	0.659504	0.710254	0.749392	0.782945	0.829014	0.895339	0.952258	1.01952	1.09711	1.17753	1.21239	1.25913	1.28972	1.3152	1.33389	1.37585	1.39245	1.40363	1.39022	1.37604	1.36629	1.38886	1.40204	1.4373	1.4806	1.50177	1.49865	1.4916	1.49787	1.48724	1.50431
		29	1.66811	1.65143	1.6135	1.64571	1.48834	1.3144	1.16165	1.06148	0.892357	0.894402	0.905903	0.924508	0.862297	0.820738	0.815711	0.812476	0.801291	0.895612	1.01554	1.15424	1.22536	1.28816	1.30448	1.26915	1.20206	1.19308	1.19092	1.21853	1.28045	1.36527	1.45907	1.57584	1.61582	1.62359	1.57666	1.50423	1.40779	1.35429	1.36321	1.39842	1.41538	1.40731	1.43957	1.43965	1.44118	1.47299	1.53148
		30	1.50503	1.50214	1.52069	1.52164	1.51159	1.52865	1.58095	1.63832	1.71796	1.76024	1.62227	1.41471	1.21827	0.999737	0.815824	0.800472	0.8118	0.790496	0.795641	0.822875	0.864196	0.903431	0.953054	0.998239	1.05621	1.13893	1.23207	1.31833	1.39915	1.457	1.4966	1.5379	1.5931	1.64855	1.70337	1.73727	1.75779	1.77331	1.7804	1.78948	1.81361	1.80691	1.80215	1.79465	1.79503	1.76711	1.75105
		31	1.33897	1.34481	1.3808	1.25335	1.11697	0.992383	0.858487	0.665981	0.611311	0.565871	0.502562	0.465984	0.470322	0.466727	0.46629	0.475948	0.492887	0.511432	0.5506	0.584065	0.613521	0.638545	0.66655	0.693765	0.735366	0.777558	0.823263	0.869165	0.895649	0.903947	0.907668	0.922968	0.955119	1.01064	1.07865	1.14863	1.19074	1.20167	1.18958	1.16275	1.15876	1.19379	1.229	1.28013	1.35602	1.40033	1.40687
		32	1.02773	0.762667	0.536801	0.536971	0.578395	0.613409	0.650527	0.643012	0.59063	0.557131	0.551614	0.569479	0.593556	0.611017	0.63655	0.664168	0.689374	0.71287	0.74806	0.785037	0.819273	0.85545	0.895789	0.936567	0.964638	0.99664	1.02527	1.04915	1.07815	1.10319	1.12357	1.14104	1.16091	1.166	1.15995	1.15959	1.1807	1.20467	1.23486	1.27696	1.32207	1.35744	1.37866	1.41553	1.44417	1.48375	1.51298
		33	0.88053	0.879453	0.921695	0.931801	0.910923	0.929873	0.932366	0.867291	0.854592	0.854559	0.838723	0.851039	0.8716	0.900292	0.917967	0.951423	0.984741	0.997751	0.968421	0.961098	NaN	0.964092	0.962169	0.985127	1.06077	1.12746	1.18423	1.24937	1.30652	1.35671	1.39772	1.44447	1.47197	1.52314	1.54339	1.56007	1.56232	1.58634	1.60129	1.61386	1.61208	1.6195	1.60448	1.60437	1.6356	1.69957	1.73831
		34	1.88378	1.17796	1.0793	0.881621	0.866757	0.846913	0.801401	0.754913	0.724707	0.73737	0.749801	0.728363	0.716441	0.702723	0.719698	0.752608	0.85701	0.957761	1.06116	1.13334	1.19483	1.21643	1.23941	1.26065	1.25687	1.33288	1.41971	1.4749	1.54434	1.61874	1.64477	1.65789	1.67087	1.70347	1.74665	1.7797	1.84549	1.93132	1.95359	1.97881	1.95535	1.9312	1.89369	1.86984	1.89492	1.88935	1.89133
		35	1.74887	1.77163	1.77098	1.75547	1.77456	1.80872	1.78346	1.69606	1.61246	1.61986	1.66916	1.50179	1.38188	1.27649	1.07968	0.839097	0.828884	0.80927	0.792165	0.798396	0.824805	0.868838	0.917929	0.96845	1.02335	1.09004	1.1514	1.21972	1.2957	1.36979	1.42396	1.43714	1.44664	1.43394	1.41155	1.39518	1.40866	1.42936	1.45361	1.47302	1.53373	1.55408	1.52886	1.52214	1.51401	1.4829	1.47441
		36	1.46451	1.49594	1.49456	1.46249	1.47161	1.50871	1.59466	1.64435	1.51909	1.35879	1.12156	0.859462	0.684032	0.670696	0.659059	0.679592	0.665359	0.598348	0.562119	0.555652	0.560428	0.578925	0.612695	0.637715	0.652683	0.663724	0.658895	0.637755	0.631015	0.621841	0.617754	0.634532	0.656984	0.690505	0.708696	0.711911	0.7005	0.683016	0.661394	0.666818	0.694157	0.756809	0.839694	0.920679	1.0033	1.08749	1.15396
		37	1.54646	1.59885	1.63846	1.64606	1.65119	1.64305	1.64475	1.65723	1.64451	1.62139	1.59366	1.60427	1.56892	1.559	1.58972	1.7017	1.49929	1.32224	1.12689	0.947748	0.665574	0.652974	0.653737	0.680281	0.681596	0.738923	0.797477	0.850633	0.896435	0.927205	0.96456	1.05306	1.1377	1.2208	1.26049	1.28204	1.25359	1.23804	1.23409	1.27333	1.32619	1.39168	1.46937	1.51262	1.55287	1.59307	1.62163
		38	1.63477	1.65373	1.67996	1.71368	1.7876	1.83267	1.88674	1.67848	1.42734	1.18322	0.98712	0.757759	0.749077	0.756772	0.74327	0.711509	0.690148	0.691631	0.727963	0.789523	0.835111	0.911202	0.972581	1.00931	1.02419	1.08527	1.11581	1.17249	1.25619	1.33103	1.37776	1.43728	1.49478	1.5301	1.57539	1.61119	1.7573	1.83334	1.86819	1.90862	1.94558	1.84126	1.79637	1.78718	1.76645	1.76091	1.76753
		39	1.52426	1.53487	1.60216	1.62377	1.6447	1.65337	1.64672	1.57872	1.58802	1.641	1.48469	1.27758	1.1421	0.951037	0.729972	0.709179	0.742587	0.717288	0.709252	0.722064	0.757112	0.799578	0.82595	0.862625	0.891523	0.931329	0.983171	1.06259	1.11492	1.1876	1.28103	1.35638	1.44244	1.51199	1.56312	1.55515	1.54628	1.49921	1.46436	1.44831	1.4563	1.46691	1.4654	1.48207	1.49424	1.52664	1.53103
		40	NaN	NaN	NaN	NaN	NaN	NaN	NaN	NaN	NaN	NaN	NaN	NaN	NaN	NaN	NaN	NaN	NaN	NaN	NaN	0.814393	0.843477	0.75972	0.712879	0.661462	0.653081	0.67268	0.712129	0.761281	0.804508	0.836869	0.880188	0.934304	0.987934	1.03899	1.08667	1.11304	1.11625	1.10473	1.07202	1.01224	0.951028	0.893477	0.826354	0.852203	0.958344	0.994259	1.17438
		41	1.27131	1.09815	0.910214	0.920193	0.912592	0.874527	0.845744	0.84699	0.875161	0.911111	0.963517	1.00164	1.03313	1.05338	1.08884	1.11606	1.14764	1.19185	1.23912	1.27941	1.33132	1.38842	1.42928	1.48227	1.49222	1.52104	1.55938	1.62122	1.65981	1.71819	1.75168	1.78679	1.77177	1.7912	1.8304	1.87415	1.84964	1.87191	1.86378	1.86158	1.80571	1.82772	1.82374	1.81256	1.78986	1.79262	1.78307
		42	NaN	NaN	NaN	NaN	NaN	NaN	NaN	NaN	NaN	NaN	NaN	NaN	NaN	NaN	NaN	NaN	NaN	NaN	NaN	0.828425	0.798464	0.772209	0.764821	0.782065	0.803041	0.842434	0.886224	0.93078	0.964032	1.00551	1.05419	1.1173	1.17995	1.24628	1.34543	1.4188	1.47502	1.5398	1.59544	1.58414	1.58955	1.58967	1.61698	1.60939	1.60052	1.6172	1.6353
		43	NaN	NaN	NaN	NaN	NaN	NaN	NaN	NaN	0.85881	0.853617	0.825457	0.794031	0.758285	0.761155	0.761726	0.79926	0.845508	0.897489	0.943671	0.988167	1.02607	1.06694	1.11105	1.16376	1.23361	1.30836	1.37446	1.4463	1.49894	1.52001	1.5282	1.53144	1.52259	1.53175	1.53862	1.55804	1.55202	1.51744	1.4795	1.46013	1.43292	1.47668	1.53741	1.58734	1.64269	1.71747	1.75725
		44	NaN	NaN	NaN	NaN	NaN	NaN	NaN	NaN	NaN	NaN	1.82974	1.79393	1.78963	1.76563	1.55183	1.30889	1.09808	0.925271	0.733444	0.715659	0.739671	0.722671	0.69464	0.70025	0.75114	0.819214	0.888539	0.962109	1.04104	1.10942	1.16375	1.24289	1.31877	1.37737	1.42551	1.45537	1.43555	1.43742	1.43055	1.46747	1.47758	1.52798	1.54541	1.56727	1.56633	1.59046	1.58509
		45	NaN	NaN	NaN	NaN	NaN	NaN	NaN	1.65711	1.50255	1.47428	1.43228	1.4544	1.45905	1.52164	1.56373	1.58041	1.44671	1.30552	1.13558	0.96314	0.846226	0.875919	0.903633	0.889651	0.8792	0.847323	0.813384	0.786945	0.829561	0.882529	0.944171	1.00083	1.06091	1.10044	1.13013	1.15272	1.17796	1.22426	1.27965	1.37091	1.4198	1.45249	1.47471	1.47328	1.41164	1.3979	1.39407
		46	0.846132	0.82147	0.831477	0.8092	0.825005	0.798937	0.746045	0.709098	0.689335	0.678606	0.747898	0.847556	0.886117	0.941501	1.0001	1.02076	1.01262	1.09758	1.16491	1.23293	1.30369	1.37534	1.374	1.38788	1.43448	1.5346	1.66871	1.79069	1.92577	2.0288	2.03485	1.97014	1.94499	1.86548	1.81046	1.77574	1.76929	1.7667	1.76268	1.67426	1.62411	1.54051	1.4349	1.38321	1.34666	1.30866	1.30193
		47	NaN	NaN	NaN	NaN	NaN	NaN	NaN	NaN	NaN	NaN	NaN	NaN	NaN	NaN	NaN	NaN	NaN	0.793702	0.804765	0.756651	0.744756	0.735294	0.779176	0.837277	0.901484	0.965761	1.01681	1.02562	1.04938	1.08419	1.1266	1.1929	1.26845	1.34833	1.44259	1.53651	1.58859	1.62615	1.65585	1.68547	1.69066	1.73966	1.82929	1.92058	2.00027	2.07932	2.12938
		48	NaN	NaN	NaN	NaN	NaN	NaN	0.62652	0.670647	0.677846	0.679785	0.688091	0.666344	0.659623	0.668356	0.677158	0.690419	0.719599	0.730328	0.755431	0.761875	0.778507	0.786628	0.809297	0.821464	0.866812	0.911746	0.957994	0.998739	1.02796	1.05028	1.05874	1.07015	1.09594	1.14765	1.20583	1.27	1.31851	1.35271	1.37993	1.40525	1.40563	1.41643	1.41087	1.39705	1.36801	1.37884	1.354
		49	1.78879	1.63429	1.45311	1.26384	1.00557	0.760595	0.736928	0.711486	0.632834	0.591037	0.585699	0.588913	0.626	0.692159	0.776688	0.85301	0.929124	1.01431	1.06348	1.08714	1.11652	1.1349	1.154	1.17211	1.20809	1.24841	1.2792	1.28678	1.31441	1.35904	1.40269	1.48808	1.55678	1.60627	1.62237	1.62175	1.60149	1.61483	1.65027	1.67633	1.71377	1.72574	1.68737	1.63494	1.62056	1.61075	1.62778
		50	1.64613	1.6272	1.62705	1.57943	1.59908	1.64103	1.65172	1.661	1.6941	1.73008	1.72195	1.71379	1.73792	1.74064	1.71081	1.53931	1.37438	1.20201	1.04182	0.860018	0.846762	0.825658	0.774068	0.745592	0.765886	0.794271	0.849541	0.876936	0.885901	0.904893	0.929755	0.952927	1.01111	1.07574	1.12676	1.18265	1.22525	1.25987	1.28363	1.29832	1.28437	1.27525	1.28402	1.32252	1.35802	1.40358	1.46269
		51	NaN	NaN	NaN	NaN	NaN	NaN	NaN	0.654918	0.76382	0.72459	0.715307	0.677519	0.65543	0.654921	0.679521	0.717085	0.775057	0.833819	0.910295	0.979725	1.05419	1.11535	1.17591	1.23072	1.31906	1.38537	1.44449	1.50392	1.54996	1.5623	1.59804	1.63275	1.65816	1.69659	1.73594	1.79686	1.84162	1.85389	1.86191	1.87042	1.82696	1.82716	1.83407	1.88388	1.90872	1.94255	1.94523
		52	1.68593	1.63046	1.59105	1.59373	1.61158	1.6512	1.70657	1.7417	1.75714	1.66592	1.47646	1.27927	1.10017	0.929566	0.855912	0.867273	0.869715	0.860287	0.843816	0.828982	0.825114	0.829775	0.847014	0.864989	0.895291	0.928908	0.967538	1.01004	1.06637	1.11916	1.17794	1.22856	1.26688	1.28692	1.31174	1.3231	1.33565	1.35267	1.3656	1.34914	1.35304	1.35574	1.38486	1.4249	1.48889	1.55656	1.64528
		53	1.84322	1.81404	1.85047	1.67579	1.41691	1.21604	1.02323	0.793468	0.766499	0.783374	0.773761	0.772968	0.813232	0.864204	0.92829	0.984298	1.04071	1.05025	1.09668	1.13451	1.19644	1.24316	1.3112	1.35698	1.37241	1.34796	1.3675	1.40516	1.42398	1.46354	1.53715	1.5952	1.64245	1.68896	1.64353	1.56221	1.53182	1.45211	1.34443	1.3393	1.35931	1.33239	1.35151	1.39236	1.43096	1.4562	1.47112
		54	0.690341	0.685584	0.656957	0.621861	0.62092	0.544648	0.487705	0.46283	0.458429	0.465026	0.481535	0.509297	0.545532	0.584565	0.630085	0.682791	0.732425	0.764283	0.800816	0.83491	0.878664	0.90987	0.94881	0.985447	1.02493	1.06218	1.11086	1.14865	1.1844	1.22693	1.27965	NaN	1.28451	NaN	1.34556	1.39696	1.43847	1.47572	1.57321	1.61116	1.64568	1.72641	1.77253	1.78529	1.78255	1.80469	1.7429
		55	NaN	NaN	NaN	NaN	NaN	NaN	NaN	NaN	NaN	NaN	NaN	NaN	NaN	NaN	0.536807	0.683386	0.626852	0.620688	0.553543	0.507378	0.4972	0.494155	0.505779	0.521963	0.541741	0.553964	0.566492	0.576553	0.590066	0.597924	0.613259	0.626809	0.634394	0.647272	0.680939	0.716112	0.749013	0.782043	0.816501	0.820953	0.83923	0.870898	0.906493	0.923754	0.959295	0.96976	0.97108
		56	1.48674	1.49625	1.51238	1.50765	1.51308	1.5213	1.50562	1.47398	1.47172	1.48492	1.50294	1.54396	1.60208	1.6223	1.6157	1.45546	1.29329	1.12325	0.980612	0.8229	0.799071	0.755823	0.692735	0.612694	0.563569	0.531643	0.513346	0.508902	0.530603	0.538585	0.555591	0.579106	0.622265	0.660965	0.701476	0.741524	0.779567	0.814806	0.859973	0.918122	0.974662	1.03298	1.08039	1.1043	1.1303	1.1379	1.13689
		57	0.758247	0.52437	0.576602	0.675518	0.705709	0.700313	0.671405	0.588815	0.506977	0.472295	0.474811	0.492313	0.519527	0.579111	0.640915	0.699588	0.766657	0.843686	0.899831	0.954796	1.01517	1.06638	1.11724	1.16127	1.19945	1.21001	1.20701	1.22106	1.23526	1.29095	1.35187	1.4364	1.46743	1.53193	1.57814	1.65784	1.68502	1.72884	1.72537	1.71038	1.68166	1.7039	1.73831	1.78165	1.80251	1.77277	1.74634
		58	1.60475	1.69203	1.68831	1.67172	1.68968	1.67967	1.61715	1.61798	1.63344	1.64439	1.70782	1.78848	1.84245	1.91743	1.94754	1.98694	1.77855	1.56404	1.32573	1.11359	0.862323	0.817875	0.754356	0.670837	0.589177	0.544267	0.531119	0.537185	0.555764	0.568031	0.572275	0.567881	0.566853	0.574798	0.596226	0.638322	0.683299	0.723278	0.76394	0.804897	0.847392	0.908113	0.981682	1.0489	1.12363	1.18587	1.22954
		59	NaN	NaN	NaN	NaN	NaN	NaN	1.5581	0.847342	0.750953	0.550238	0.54986	0.582475	0.60651	0.590602	0.61453	0.649258	0.676952	0.712198	0.747219	0.802363	0.858951	0.952677	1.03568	1.1058	1.19068	1.26618	1.30423	1.35584	1.4127	1.42668	1.4283	1.45343	1.46993	1.52262	1.52876	1.56009	1.55867	1.56133	1.55079	1.57795	1.55152	1.57025	1.59135	1.59335	1.61496	1.6654	1.69138
		60	1.49258	1.52419	1.54725	1.57016	1.59623	1.64044	1.70418	1.53206	1.3392	1.15365	0.940399	0.68186	0.652258	0.64578	0.624263	0.623283	0.651322	0.689913	0.75826	0.826552	0.896794	0.994121	1.10058	1.18561	1.26234	1.3286	1.35812	1.39593	1.42545	1.43912	1.47849	1.55465	1.60646	1.65618	1.68677	1.73435	1.76396	1.76727	1.79325	1.8556	1.87606	1.86574	1.89188	1.89803	1.91401	1.95913	2.01982
		61	1.77624	1.60724	1.40541	1.20633	0.968329	0.922703	0.891349	0.861589	0.840129	0.827195	0.851441	0.916439	1.01585	1.09768	1.1755	1.22848	1.28094	1.30394	1.34594	1.39578	1.45099	1.49132	1.52002	1.56337	1.60808	1.63747	1.67192	1.70958	1.72805	1.75125	1.79194	1.85102	1.92865	1.98518	1.98268	1.96943	1.93934	1.92327	1.91134	1.91411	1.93265	1.98585	1.99324	2.03602	2.08452	2.1105	2.08928
		62	1.60105	1.61306	1.62339	1.63676	1.6818	1.67982	1.69429	1.72463	1.75603	1.79755	1.89924	2.1093	2.15319	2.15425	1.89674	1.64634	1.22727	1.00889	0.817596	0.814511	0.773483	0.779894	0.73399	0.691612	0.678439	0.663173	0.671489	0.691225	0.697075	0.701212	0.712619	0.765488	0.820031	0.869926	0.94708	1.03617	1.05891	1.07717	1.1114	1.12879	1.13585	1.15087	1.17635	1.25245	1.2964	1.33778	1.39226
		63	1.50303	1.51286	1.57667	1.63792	1.72894	1.72098	1.76504	1.75243	1.73587	1.7286	1.79003	1.8228	1.88224	1.90079	1.92458	1.91198	1.66204	1.41512	1.22499	1.01428	0.802596	0.803561	0.795465	0.804375	0.818788	0.856126	0.912022	0.997737	1.06368	1.11732	1.15628	1.22619	1.30831	1.37358	1.40506	1.4707	1.51742	1.53625	1.57338	1.62714	1.6733	1.70782	1.74554	1.79573	1.86404	1.94182	2.00857
		64	NaN	NaN	NaN	NaN	NaN	NaN	NaN	NaN	NaN	NaN	NaN	NaN	NaN	NaN	NaN	NaN	NaN	NaN	NaN	0.814972	0.899272	0.884684	0.893006	0.875394	0.867883	0.876834	0.899932	0.947453	1.00222	1.07232	1.13551	1.20478	1.25412	1.30255	1.33752	1.39515	1.43963	1.48343	1.5246	1.57085	1.61401	1.654	1.69497	1.73195	1.7457	1.7275	1.721
		65	0.579624	0.55028	0.543315	0.554261	0.578469	0.610766	0.649308	0.694073	0.732225	0.76364	0.786973	0.806463	0.819849	0.820893	0.826599	0.827777	0.835616	0.850774	0.882815	0.912245	0.944009	0.968007	1.00065	1.02785	1.06234	1.0899	1.12213	1.15447	1.17325	1.17897	1.20906	1.23368	1.25597	1.29831	1.34203	1.3813	1.41939	1.45646	1.50228	1.53808	1.59438	1.6482	1.67885	1.68593	1.72141	1.72311	1.72431
		66	1.60475	1.69203	1.68831	1.67172	1.68968	1.67967	1.61715	1.61798	1.63344	1.64439	1.70782	1.78848	1.84245	1.91743	1.94754	1.98694	1.77855	1.56404	1.32853	1.10593	0.850961	0.804529	0.740347	0.654928	0.58017	0.530716	0.509152	0.509175	0.518815	0.532668	0.541174	0.560338	0.57527	0.593744	0.613248	0.643281	0.66239	0.69956	0.751934	0.807968	0.860927	0.912198	0.948347	0.973249	0.996093	1.03672	1.08969
		67	1.40645	1.13262	0.829497	0.8185	0.789683	0.774145	0.771034	0.804185	0.854742	0.932259	0.996125	1.04657	1.09223	1.11996	1.1587	1.20202	1.25874	1.30186	1.31317	1.33988	1.37386	1.40243	1.37611	1.45743	1.49584	1.57393	1.64672	1.75443	1.78323	1.8262	1.85212	1.89042	1.92538	1.9446	1.95322	1.90521	1.86375	1.81481	1.78915	1.75049	1.72622	1.70852	1.7281	1.76614	1.79629	1.80558	1.78527
		68	1.59585	1.52444	1.48509	1.48021	1.51701	1.61974	1.76745	1.90093	1.94659	2.05706	2.00938	1.74517	1.4641	1.2522	0.952788	0.740752	0.690228	0.636693	0.567231	0.520643	0.499396	0.498194	0.538555	0.591959	0.659336	0.707267	0.790157	0.882697	0.963074	1.05293	1.14598	1.21656	1.26642	1.3187	1.34743	1.39525	1.36173	1.35115	1.33753	1.35841	1.42568	1.5247	1.57635	1.62353	1.62238	1.58539	1.60709
		69	1.44883	1.28318	1.17844	1.02241	0.861081	0.862852	0.886107	0.846463	0.8057	0.796168	0.813478	0.83876	0.870698	0.922553	0.975108	1.02656	1.07674	1.14249	1.18929	1.25562	1.30881	1.37971	1.44579	1.51067	1.5175	1.54036	1.53704	1.52797	1.53444	1.58279	1.62108	1.63094	1.64261	1.66122	1.66241	1.67918	1.70616	1.72627	1.74668	1.78366	1.81457	1.86542	1.8947	1.88466	1.88024	1.88321	1.89682
		70	1.76887	1.77758	1.74221	1.70122	1.68227	1.68539	1.72437	1.74947	1.84925	1.89984	1.90348	1.91673	1.94404	1.84386	1.61912	1.43666	1.23052	0.996177	0.826573	0.781098	0.755164	0.716029	0.690103	0.727834	0.754769	0.788115	0.867631	0.944467	1.00456	1.10227	1.17632	1.21092	1.24023	1.25723	1.26802	1.27329	1.27399	1.28998	1.30185	1.30915	1.35771	1.4081	1.46803	1.56136	1.6705	1.72997	1.77845
		71	1.78831	1.88384	1.67585	1.47092	1.30981	1.13533	0.871085	0.871732	0.861638	0.829364	0.783975	0.751833	0.732005	0.726482	0.732575	0.757833	0.787204	0.812003	0.837362	0.848826	0.853377	0.85457	0.85169	0.837567	0.824725	0.844461	0.87494	0.930823	0.991669	1.06713	1.11522	1.16272	1.18725	1.21425	1.22989	1.24786	1.25755	1.27838	1.30747	1.34474	1.38163	1.42242	1.46197	1.51592	1.57133	1.63043	1.69136
		72	NaN	NaN	NaN	NaN	NaN	NaN	NaN	NaN	NaN	NaN	NaN	NaN	NaN	NaN	NaN	NaN	0.83265	0.908374	0.879332	0.875757	0.859387	0.849349	0.867382	0.896506	0.93071	0.968066	1.00391	1.0538	1.11018	1.17863	1.25598	1.33692	1.41907	1.47065	1.50783	1.55031	1.57487	1.5981	1.66385	1.72593	1.7748	1.86174	1.89312	1.91496	1.93733	1.9592	1.96506
		73	1.35351	1.36635	1.25338	1.13241	1.01133	0.899329	0.811017	0.817848	0.801149	0.770569	0.737703	0.679282	0.661721	0.661712	0.673017	0.693016	0.710284	0.729437	0.751277	0.781318	0.802055	0.844826	0.880337	0.914115	0.948278	0.983646	1.00952	1.03972	1.07305	1.10568	1.13453	1.16058	1.17241	1.18051	1.19291	1.23461	1.2684	1.31551	1.36907	1.41494	1.44653	1.47973	1.51113	1.53513	1.56768	1.60251	1.63924
		74	1.53287	1.37525	1.16616	0.942085	0.766206	0.577037	0.538481	0.555816	0.586654	0.558701	0.538896	0.536441	0.547662	0.575689	0.604892	0.634862	0.677154	0.719933	0.772327	0.837216	0.917583	0.994966	1.04367	1.09272	1.12219	1.12978	1.13041	1.14091	1.14757	1.18877	1.24959	1.30298	1.36593	1.42838	1.4465	1.4591	1.47794	1.51565	1.54233	1.58494	1.59601	1.59497	1.54066	1.53991	1.55844	1.54105	1.49382
		75	NaN	NaN	NaN	0.90243	0.899994	0.853147	0.800747	0.743504	0.685812	0.652852	0.648973	0.682665	0.735371	0.777776	0.82825	0.896151	0.965542	1.05023	1.13876	1.21601	1.30623	1.34602	1.3424	1.38594	1.39	1.40047	1.48019	1.5323	1.55906	1.62761	1.64256	1.6339	1.65851	1.66815	1.65784	1.62784	1.6447	1.68495	1.73727	1.78104	1.8222	1.75926	1.70051	1.62214	1.57334	1.544	1.57629
		76	1.85345	1.85219	1.87638	1.88945	1.94167	2.0046	2.05874	2.07771	2.0956	1.87007	1.59878	1.33337	1.08311	0.824399	0.815591	0.855664	0.917632	0.948496	0.971523	1.00152	0.969493	0.942983	0.925759	0.940468	0.936468	0.960625	0.973441	1.01479	1.05922	1.10494	1.2028	1.32413	1.46407	1.52431	1.56653	1.55329	1.50558	1.40115	1.37699	1.35742	1.40088	1.38546	1.40853	1.463	1.5785	1.5682	1.61809
		77	1.32066	1.16425	1.00557	0.814357	0.78502	0.760639	0.711969	0.681129	0.684344	0.704476	0.732419	0.770338	0.805113	0.857897	0.996692	1.07334	1.11074	1.14216	1.16748	1.10178	1.12954	1.19383	1.2699	1.33411	1.41369	1.44598	1.45234	1.45512	1.41555	1.36038	1.32272	1.32508	1.32169	1.35021	1.37156	1.41519	1.45518	1.50445	1.56504	1.59548	1.61886	1.64593	1.67796	1.70691	1.78235	1.8322	1.86864
		78	1.5676	1.59648	1.66421	1.74086	1.79934	1.86321	1.91578	1.93876	1.9805	1.77675	1.55943	1.35463	1.13613	0.885963	0.883462	0.877882	0.86441	0.85307	0.870089	0.910538	0.951718	0.991312	1.05989	1.12909	1.22356	1.3228	1.41926	1.49362	1.56293	1.60919	1.66164	1.71904	1.7504	1.78953	1.82328	1.82032	1.82707	1.85095	1.8637	1.86758	1.91773	1.93423	1.97774	2.00903	2.03388	2.04172	2.07736
		79	1.54191	1.59939	1.62244	1.62357	1.57362	1.44333	1.23535	1.07647	0.872784	0.682403	0.65658	0.62176	0.585194	0.608478	0.697198	0.724677	0.751059	0.762169	0.716666	0.661419	0.693531	0.754477	0.794758	0.814586	0.848239	0.879053	0.877718	0.917189	0.983571	1.05989	1.09512	1.16066	1.20756	1.24493	1.2294	1.25826	1.26274	1.26372	1.27743	1.32615	1.36978	1.43923	1.46264	1.49426	1.51353	1.5098	1.53325
		80	NaN	NaN	NaN	NaN	NaN	NaN	NaN	NaN	NaN	NaN	NaN	NaN	NaN	NaN	NaN	0.712714	0.837252	0.836396	0.863362	0.86223	0.84742	0.861782	0.880313	0.912054	0.957698	1.01614	1.08108	1.1666	1.24452	1.32085	1.39519	1.44783	1.50849	1.56475	1.60815	1.66864	1.72009	1.74903	1.79599	1.84735	1.86628	1.88315	1.8677	1.83172	1.8142	1.81272	1.82145
		81	1.77265	1.7694	1.74761	1.7077	1.56083	1.41468	1.35606	1.27107	1.06752	0.960947	0.88066	0.754979	0.646944	0.623978	0.59722	0.574029	0.540749	0.539391	0.576654	0.612502	0.714475	0.800944	0.891119	0.94647	1.00723	1.00122	1.01164	1.04806	1.11832	1.20314	1.26609	1.32737	1.36725	1.39418	1.41673	1.46784	1.5113	1.53675	1.56881	1.58546	1.59005	1.57008	1.54493	1.52043	1.45394	1.37069	1.35116
		82	0.58775	0.612641	0.650803	0.694188	0.723193	0.76122	0.803878	0.838552	0.862648	0.884921	0.895997	0.895412	0.884998	0.886315	0.886255	0.891828	0.910389	0.99451	1.05304	NaN	NaN	1.13303	1.18322	1.27514	1.29879	1.32351	1.34991	1.36742	1.31958	1.33521	1.38038	1.3989	1.47599	1.6053	1.66278	1.7175	1.7366	1.71694	1.67884	1.64874	1.58432	1.59791	1.61602	1.60839	1.59411	1.61131	1.61434
		83	1.16388	1.0301	0.902809	0.696108	0.673046	0.66428	0.626364	0.603699	0.616817	0.631028	0.641543	0.661505	0.689769	0.742142	0.799574	0.862325	0.914532	0.957991	0.976714	0.997607	1.0562	1.09689	1.15668	1.22868	1.33196	1.36632	1.41909	1.42818	1.4411	1.43254	1.4521	1.45465	1.49727	1.53238	1.55152	1.58855	1.64233	1.67134	1.71952	1.76468	1.78533	1.80039	1.8087	1.77892	1.73095	1.71069	1.69333
		84	0.550771	0.555418	0.592111	0.644388	0.696642	0.749877	0.804721	0.84193	0.884474	0.939378	0.99754	1.08301	1.17832	1.24801	1.32256	1.38732	1.38889	1.45736	1.57048	1.6342	1.71058	1.77169	1.71232	1.64603	1.61124	1.59923	1.64203	1.69679	1.7447	1.79489	1.79913	1.80082	1.80841	1.75476	1.71058	1.66615	1.61148	1.59242	1.63808	1.68415	1.75616	1.84369	1.89669	1.90694	1.87409	1.84482	1.82451
		85	1.66777	1.69416	1.71175	1.76121	1.74482	1.78179	1.79396	1.84481	1.82298	1.81749	1.58124	1.36499	1.17432	0.974407	0.757194	0.724433	0.727153	0.687003	0.674364	0.686779	0.719346	0.771556	0.817888	0.885574	0.935294	0.981571	1.00076	1.03179	1.06474	1.102	1.13629	1.19699	1.25382	1.30343	1.34275	1.37073	1.37465	1.37206	1.37308	1.40358	1.42533	1.46205	1.49888	1.54289	1.53923	1.558	1.55958
		86	NaN	NaN	NaN	NaN	NaN	NaN	NaN	NaN	NaN	NaN	NaN	0.764091	0.757852	0.757719	0.730058	0.686732	0.666738	0.618764	0.595418	0.58158	0.579859	0.592897	0.617395	0.655068	0.696738	0.720892	0.749272	0.777144	0.800745	0.821158	0.850999	0.868497	0.89218	0.903093	0.926868	0.935361	0.916582	0.907274	0.977017	1.0424	1.10036	1.18534	1.19877	1.14894	1.15706	1.22848	1.25525
		87	NaN	NaN	NaN	0.326759	0.472765	0.562643	0.624096	0.655837	0.680487	0.708674	0.732344	0.765794	0.814227	0.856806	0.897921	0.927001	0.985986	1.04598	1.07851	1.06712	1.09097	1.09449	1.09598	1.129	1.20295	1.24403	1.25815	1.29683	1.32521	1.3477	1.37702	1.42561	1.46456	1.50407	1.50445	1.52809	1.58752	1.54888	1.47893	1.44877	1.38624	1.33398	1.35593	1.38117	1.37592	1.39305	1.39786
		88	1.49848	1.49942	1.55852	1.62062	1.70374	1.69343	1.7494	1.74091	1.72487	1.71911	1.77446	1.80633	1.8659	1.88462	1.90308	1.87995	1.63521	1.3872	1.19712	0.996366	0.798433	0.795705	0.795312	0.809052	0.823036	0.863254	0.915116	0.999203	1.07101	1.12275	1.15603	1.22176	1.29285	1.35098	1.38107	1.44259	1.4801	1.48997	1.51271	1.55772	1.58756	1.61704	1.64624	1.69151	1.7447	1.80351	1.86768
		89	0.686516	0.701608	0.753041	0.796497	0.849454	0.914381	0.983831	1.03347	1.11397	1.19675	1.29199	1.36266	1.46031	1.51769	1.54958	1.55132	1.57111	1.57336	1.58888	1.59801	1.59283	1.56306	1.54481	1.5435	1.55277	1.58244	1.64526	1.71474	1.77011	1.83491	1.87601	1.92496	1.88527	1.83796	1.83159	1.60555	1.38398	1.19785	1.01927	0.770492	0.748461	0.689219	0.660206	0.645084	0.669966	0.722314	0.804799
		90	1.31834	1.30786	1.28895	1.26805	1.3055	1.37997	1.42013	1.33678	1.2426	1.05425	0.874812	0.679715	0.633941	0.626664	0.68185	0.716084	0.77424	0.835533	0.887116	0.891511	0.88999	0.884465	0.874547	0.874281	0.89436	0.933382	0.98743	1.04902	1.09785	1.15992	1.21438	1.27013	1.32654	1.36894	1.40739	1.46055	1.51874	1.57972	1.65037	1.7333	1.76018	1.78178	1.79111	1.77957	1.75347	1.75144	1.72338
		91	1.33272	1.38018	1.43409	1.46711	1.50507	1.52279	1.62401	1.47407	1.34793	1.2167	1.07638	0.819166	0.781223	0.744416	0.70474	0.68075	0.698068	0.749024	0.815351	0.895797	0.97697	1.05411	1.12703	1.15817	1.17261	1.21123	1.26312	1.31611	1.39825	1.49692	1.58358	1.68	1.74682	1.83077	1.84049	1.82294	1.78583	1.76863	1.73374	1.74935	1.78071	1.79363	1.81127	1.82306	1.85068	1.85783	1.85296
		92	NaN	NaN	NaN	NaN	NaN	NaN	NaN	NaN	NaN	NaN	NaN	NaN	NaN	NaN	NaN	NaN	NaN	NaN	NaN	0.79978	0.889102	0.830462	0.802297	0.752553	0.707688	0.711962	0.747803	0.800346	0.859715	0.921604	0.976285	1.02639	1.07885	1.13102	1.18247	1.23535	1.29033	1.33615	1.36011	1.38743	1.41552	1.44623	1.45453	1.49513	1.52302	1.55117	1.58435
		93	NaN	NaN	NaN	NaN	NaN	0.832812	0.864765	0.808718	0.774149	0.729257	0.675897	0.652519	0.653064	0.667964	0.699167	0.730562	0.775034	0.810416	0.849724	0.887862	0.924194	0.951933	0.993423	1.03467	1.07725	1.15026	1.24787	1.33654	1.41883	1.47166	1.52599	1.539	1.55509	1.57974	1.62993	1.63484	1.62451	1.63289	1.6072	1.57605	1.56425	1.59761	1.59741	1.62317	1.66241	1.69651	1.73265
		94	1.29125	1.39939	1.34078	1.26369	1.1532	0.991421	0.789822	0.792705	0.768601	0.742602	0.73285	0.731348	0.730127	0.764466	0.816069	0.874451	0.943483	1.01327	1.08115	1.14671	1.22495	1.27897	1.34008	1.40934	1.47912	1.52418	1.57749	1.62796	1.65086	1.66336	1.6849	1.66535	1.65506	1.672	1.71172	1.7425	1.82309	1.85425	1.86343	1.83803	1.79881	1.71526	1.69354	1.66717	1.64744	1.64087	1.61307
		95	1.36451	1.18439	1.04024	0.853921	0.853857	0.838457	0.80698	0.772385	0.755919	0.773956	0.821263	0.867297	0.911743	0.959261	1.00478	1.01499	1.05537	1.10297	1.14518	1.16035	1.25606	1.3059	1.38034	1.46546	1.57099	1.61273	1.67175	1.70393	1.70961	1.72793	1.74804	1.75508	1.76407	1.80789	1.83696	1.88765	1.92327	2.00723	2.05919	2.09336	2.14942	2.24226	2.23878	2.2103	2.21338	2.16351	2.071
		96	0.734502	0.810782	0.910165	1.01327	1.0866	1.16491	1.20584	1.23549	1.26669	1.32884	1.39176	1.47776	1.56681	1.60829	1.62071	1.62803	1.61079	1.61397	1.6371	1.66395	1.73057	1.79029	1.77751	1.80655	1.77814	1.73843	1.6359	1.59535	1.50634	1.49374	1.47069	1.53822	1.59131	1.68261	1.73786	1.75788	1.79925	1.60667	1.42542	1.25944	1.0962	0.877568	0.896416	0.900705	0.92917	0.969623	1.03705
		97	0.763415	0.72708	0.676912	0.621048	0.601541	0.615682	0.643245	0.686417	0.73969	0.796725	0.855828	0.916741	0.97203	1.02649	1.08932	1.15567	1.23769	1.30533	1.37477	1.4073	1.43428	1.4479	1.45571	1.44791	1.4471	1.45629	1.45564	1.49184	1.52565	1.59937	1.66336	1.69325	1.68003	1.74141	1.74829	1.77887	1.823	1.8312	1.77442	1.70486	1.62973	1.57613	1.59612	1.63813	1.71205	1.74873	1.76833
		98	NaN	NaN	NaN	NaN	NaN	NaN	NaN	NaN	NaN	NaN	NaN	NaN	NaN	0.607644	0.730104	0.724667	0.724009	0.691495	0.650396	0.634043	0.648856	0.677917	0.7133	0.753441	0.795298	0.859344	0.92815	1.01358	1.08761	1.13529	1.16037	1.19357	1.16256	1.15859	1.18248	1.21657	1.25391	1.34874	1.44088	1.45553	1.48856	1.51968	1.53511	1.54563	1.61052	1.64313	1.70073
		99	NaN	NaN	NaN	NaN	NaN	NaN	NaN	NaN	NaN	NaN	0.511693	0.709951	0.68509	0.700994	0.66602	0.642554	0.662394	0.706558	0.770853	0.828688	0.888374	0.941475	0.984455	1.02708	1.08074	1.11661	1.16253	1.22517	1.30244	1.34098	1.37513	1.39977	1.4135	1.44155	1.4714	1.51755	1.563	1.58602	1.53662	1.51227	1.4486	1.39087	1.37357	1.40734	1.43474	1.49309	1.54241
		100	1.53998	1.59153	1.60499	1.64099	1.66552	1.66411	1.65439	1.64284	1.6029	1.55	1.60722	1.66439	1.51081	1.34311	1.22983	1.00186	0.77868	0.752237	0.744925	0.699107	0.667161	0.673587	0.718002	0.781477	0.85928	0.943409	1.02199	1.09657	1.17101	1.23086	1.31934	1.39722	1.46667	1.53422	1.57363	1.56224	1.56105	1.56978	1.58072	1.60138	1.63768	1.64605	1.6584	1.63669	1.64306	1.6613	1.72848
		101	NaN	1.88318	1.12243	1.00355	0.773944	0.759119	0.73385	0.671746	0.651921	0.66174	0.706528	0.787873	0.848936	0.920663	0.972291	1.01518	1.01857	1.04766	1.05081	1.07767	1.10014	1.14441	1.1645	1.20391	1.25092	1.2796	1.34081	1.45815	1.51983	1.55074	1.57828	1.58591	1.55586	1.58592	1.63117	1.7064	1.76983	1.85786	1.93019	1.97398	1.98595	2.00267	1.95229	1.8683	1.82908	1.82665	1.80257
		102	1.4292	1.38044	1.34142	1.34308	1.29359	1.29674	1.32634	1.42833	1.43758	1.47385	1.48549	1.49854	1.48487	1.52842	1.5662	1.5519	1.35279	1.14895	0.99637	0.844138	0.698821	0.707084	0.714962	0.638525	0.577772	0.549131	0.543594	0.563572	0.604508	0.654003	0.715066	0.763211	0.774847	0.778783	0.799925	0.794407	0.796707	0.824797	0.869113	0.903558	0.966203	1.04696	1.11909	1.15948	1.20418	1.23442	1.25019
		103	1.52099	1.54673	1.58637	1.62018	1.6231	1.64247	1.68341	1.7209	1.74385	1.74419	1.72559	1.70646	1.50016	1.31782	1.13516	0.981959	0.809332	0.819422	0.80063	0.783162	0.774477	0.79499	0.817434	0.86561	0.924625	0.968346	0.995314	1.02933	1.05551	1.07843	1.12368	1.17866	1.239	1.3062	1.32833	1.34503	1.35804	1.37029	1.38208	1.4157	1.43915	1.48531	1.52739	1.57629	1.62073	1.66384	1.68491
		104	1.02423	1.08022	1.13545	1.21096	1.29772	1.37612	1.46523	1.53565	1.58256	1.58264	1.59087	1.58008	1.58483	1.60794	1.65528	1.6828	1.70717	1.75026	1.74642	1.73777	1.74826	1.76001	1.74745	1.76559	1.8022	1.84507	1.88001	1.90225	1.68961	1.46363	1.19743	0.930774	0.65607	0.618027	0.576935	0.579095	0.592753	0.62506	0.682729	0.734178	0.768266	0.814933	0.868697	0.921979	0.992399	1.06509	1.13088
		105	1.49258	1.52419	1.54725	1.57016	1.59623	1.64044	1.70418	1.53206	1.3392	1.16125	0.945535	0.694164	0.661295	0.654695	0.601838	0.572957	0.562102	0.58464	0.647907	0.746014	0.853747	0.973829	1.07686	1.14079	1.19247	1.25121	1.26496	1.27625	1.29061	1.31084	1.31157	1.35233	1.39282	1.42954	1.4711	1.52561	1.56783	1.61515	1.66144	1.70611	1.68947	1.69446	1.64355	1.58492	1.50907	1.49407	NaN
		106	1.54106	1.52886	1.52147	1.52676	1.48493	1.48445	1.48111	1.47165	1.49063	1.54117	1.57788	1.61658	1.69266	1.72814	1.53193	1.31974	1.1552	0.972919	0.783449	0.797027	0.841378	0.864759	0.87506	0.906192	0.950976	1.00183	1.04233	1.09329	1.14302	1.20081	1.25741	1.30768	1.3473	1.40899	1.47315	1.51571	1.55408	1.58182	1.58683	1.5941	1.60258	1.59477	1.59143	1.57162	1.54575	1.53402	1.55057
		107	NaN	NaN	NaN	NaN	NaN	NaN	NaN	NaN	NaN	NaN	0.842607	0.804477	0.782822	0.746156	0.722054	0.691601	0.674467	0.675717	0.702736	0.744955	0.787994	0.817229	0.856969	0.898618	0.936343	0.96926	1.02011	1.07156	1.09177	1.13691	1.19051	1.24987	1.30129	1.37232	1.39019	1.41529	1.44717	1.4796	1.52539	1.57592	1.631	1.67891	1.71504	1.71649	1.73565	1.72266	1.71455
		108	NaN	NaN	NaN	NaN	NaN	NaN	NaN	NaN	NaN	NaN	0.922964	0.849132	0.768813	0.705399	0.645832	0.617213	0.602928	0.603191	0.608701	0.619033	0.632382	0.645542	0.64807	0.649254	0.651669	0.652377	0.654517	0.664538	0.676334	0.692059	0.711544	0.740313	0.783833	0.833755	0.881013	0.935531	0.98899	1.02686	1.06503	1.10029	1.1248	1.14698	1.17818	1.19063	1.21422	1.25049	1.26965
		109	0.781942	0.719843	0.649113	0.567122	0.508569	0.502536	0.522329	0.551395	0.57682	0.615551	0.669948	0.727257	0.781517	0.845669	0.888973	0.915711	0.970244	1.01671	1.04402	1.09637	1.15612	1.17085	1.2147	1.24736	1.27518	1.32532	1.36891	1.38362	1.40133	1.3951	1.35678	1.33992	1.3416	1.3321	1.30082	1.27201	1.23167	1.19874	1.22278	1.26953	1.31817	1.38532	1.44967	1.49434	1.53334	1.57214	1.59066
		110	1.76864	1.59339	1.44738	1.28486	1.08114	0.843044	0.818087	0.788414	0.75946	0.75724	0.78084	0.822703	0.864472	0.918316	0.973964	1.03394	1.09752	1.18973	1.25772	1.31577	1.37118	1.44756	1.489	1.57309	1.65424	1.72021	1.77656	1.82016	1.83616	1.87159	1.89026	1.88359	1.87933	1.87387	1.87067	1.89674	1.91932	1.94847	1.96522	1.96819	1.9784	2.00514	2.04279	2.07553	2.10404	2.13965	2.15023
		111	1.64613	1.6272	1.62705	1.57943	1.59908	1.64103	1.65172	1.661	1.6941	1.73008	1.72195	1.71379	1.73792	1.74064	1.71081	1.53931	1.37438	1.15896	1.01327	0.843182	0.825811	0.816438	0.846323	0.845498	0.889814	0.949324	1.03442	1.11332	1.18726	1.26153	1.34257	1.42143	1.49268	1.54957	1.60182	1.66188	1.68392	1.6899	1.6716	1.64334	1.59429	1.54935	1.53431	1.55651	1.58354	1.59757	1.65034
		112	1.44261	1.25462	1.03876	0.823915	0.800951	0.769668	0.738953	0.723755	0.742333	0.790928	0.843534	0.888458	0.921457	0.955695	0.994091	1.04002	1.08308	1.14047	1.20345	1.26614	1.32947	1.3893	1.44077	1.47865	1.50579	1.50908	1.50672	1.49286	1.48052	1.47966	1.48532	1.5163	1.5598	1.6074	1.62057	1.65202	1.68792	1.746	1.75524	1.81477	1.8865	1.94574	1.96324	2.01024	2.03215	2.00295	1.94245
		113	1.52239	1.49891	1.48354	1.49133	1.50768	1.5524	1.63085	1.65383	1.67967	1.71759	1.80932	1.61059	1.45755	1.30904	1.14292	0.902664	0.896323	0.865068	0.810319	0.752743	0.730531	0.740887	0.777354	0.830019	0.887877	0.946213	1.00887	1.0679	1.11588	1.15847	1.18509	1.20687	1.24095	1.29019	1.34738	1.41786	1.46492	1.49591	1.5166	1.52824	1.52569	1.54218	1.55824	1.58539	1.62159	1.64651	1.68107
		114	1.45325	1.50273	1.56318	1.60514	1.57571	1.56717	1.53601	1.50868	1.5212	1.55038	1.59681	1.54213	1.37128	1.19916	1.03496	0.790421	0.692066	0.686494	0.675739	0.703857	0.789942	0.849247	0.902949	0.959533	0.99739	1.00572	1.01682	1.04932	1.08897	1.14242	1.20503	1.26145	1.30933	1.38253	1.4372	1.49646	1.55836	1.60639	1.64497	1.69533	1.76965	1.84958	1.89874	1.90887	1.90803	1.85784	1.80376
		115	NaN	NaN	NaN	NaN	NaN	NaN	NaN	NaN	NaN	NaN	0.543431	0.642594	0.636586	0.644816	0.636021	0.611613	0.619595	0.653811	0.686901	0.713425	0.754278	0.811594	0.864366	0.932062	1.03882	1.14306	1.228	1.31626	1.41377	1.51248	1.57665	1.64313	1.66902	1.66472	1.63898	1.6459	1.6542	1.67978	1.67326	1.649	1.58063	1.516	1.4496	1.44379	1.46163	1.53078	1.56575
		116	0.871981	0.843031	0.800863	0.745673	0.695228	0.675694	0.659012	0.663484	0.673264	0.703896	0.741251	0.789932	0.834026	0.886596	0.920665	0.954595	0.974583	0.987756	0.993655	1.02074	1.05089	1.08205	1.15413	1.24307	1.30372	1.36515	1.45717	1.50528	1.52911	1.5972	1.67869	1.72002	1.79595	1.88395	1.93519	1.97753	2.00285	2.01649	2.00005	1.9982	1.98778	1.82082	1.83712	1.89115	1.88041	1.86677	2.05315
		117	1.64823	1.6462	1.66345	1.70413	1.7544	1.77429	1.79225	1.80822	1.76925	1.77134	1.76367	1.54897	1.34081	1.16293	0.945762	0.723246	0.715313	0.693899	0.674784	0.663651	0.683403	0.72387	0.78876	0.850038	0.917768	0.979978	1.04757	1.0931	1.12929	1.15424	1.1614	1.17143	1.20896	1.23942	1.26597	1.31003	1.34255	1.38688	1.46066	1.54715	1.59224	1.62647	1.60592	1.60501	1.60852	1.6168	1.65067
		118	1.86296	1.86099	1.83607	1.81069	1.74306	1.69134	1.6869	1.71156	1.51513	1.3621	1.18784	0.975368	0.744993	0.744904	0.723109	0.730244	0.743698	0.772658	0.809703	0.850073	0.905664	0.969294	1.03989	1.10802	1.17302	1.20722	1.21411	1.21532	1.21152	1.20134	1.20647	1.23628	1.25673	1.28645	1.34553	1.39295	1.41783	1.44084	1.46618	1.46029	1.45726	1.45456	1.45667	1.46614	1.48022	1.48631	1.50609
		119	NaN	NaN	NaN	0.820115	0.917238	0.891036	0.877199	0.831469	0.775897	0.73349	0.718779	0.71302	0.723271	0.747766	0.776663	0.811451	0.850544	0.888027	0.924704	0.95543	0.975959	1.00536	1.02085	1.03416	1.05456	1.07401	1.09	1.11624	1.13736	1.17068	1.21813	1.23286	1.24785	1.27933	1.30897	1.32568	1.371	1.42717	1.46069	1.49111	1.51549	1.52322	1.53077	1.55888	1.55672	1.53996	1.54183
		120	NaN	NaN	NaN	0.710623	0.801085	0.759861	0.737325	0.671845	0.641914	0.649578	0.692636	0.771845	0.835751	0.913497	0.967664	1.01415	1.02037	1.04423	1.04059	1.06528	1.08141	1.1346	1.16858	1.21976	1.28105	1.32466	1.38484	1.49967	1.5722	1.59511	1.61136	1.61808	1.5899	1.61059	1.65986	1.74735	1.82007	1.9129	1.96811	2.00487	2.00307	1.99079	1.91747	1.82141	1.76782	1.76584	1.75348
		121	0.624374	0.596598	0.611072	0.628649	0.640468	0.644625	0.650365	0.634847	0.620534	0.614677	0.61438	0.607437	0.595471	0.59027	0.578563	0.570774	0.566241	0.570193	0.572692	0.569504	0.571924	0.573086	0.572328	0.580513	0.588491	0.585571	0.583049	0.592315	0.603324	0.629469	0.659437	0.690802	0.744646	0.795439	0.851509	0.922321	1.01034	1.0703	1.11867	1.14094	1.1525	1.14093	1.13183	1.13958	1.17018	1.1987	1.22421
		122	1.19313	1.00642	0.809897	0.792193	0.742026	0.685828	0.637513	0.610756	0.619673	0.661632	0.710027	0.76264	0.81523	0.843918	0.886285	0.956451	1.0443	1.15166	1.21178	1.27341	1.34607	1.31312	1.30671	1.35702	1.40092	1.39354	1.48425	1.52274	1.55605	1.54621	1.59556	1.58917	1.60533	1.63805	1.65649	1.65293	1.68243	1.65412	1.591	1.56979	1.51951	1.45939	1.53977	1.61898	1.6821	1.73476	1.82736
		123	NaN	0.544731	0.660801	0.671765	0.687701	0.697087	0.688079	0.701905	0.717812	0.766938	0.793213	0.845035	0.898502	0.970005	1.03299	1.12537	1.20226	1.25661	1.30605	1.32073	1.26688	1.25595	1.27115	1.29302	1.33406	1.39629	1.40928	1.38611	1.37151	1.38568	1.47767	1.54245	1.60745	1.66971	1.7401	1.74074	1.74446	1.75381	1.73462	1.67503	1.63393	1.62713	1.62935	1.6548	1.65854	1.67306	1.69951
		124	NaN	NaN	NaN	NaN	NaN	NaN	NaN	NaN	NaN	NaN	0.543431	0.730297	0.701095	0.714038	0.674616	0.651497	0.670436	0.707815	0.761301	0.823457	0.877459	0.932526	0.986674	1.03742	1.08161	1.1217	1.16664	1.21644	1.28524	1.32261	1.36488	1.39149	1.41858	1.44611	1.48146	1.51546	1.57122	1.58623	1.54251	1.52623	1.46382	1.3938	1.37861	1.42041	1.44433	1.50986	1.5745
		125	1.538	1.54103	1.5662	1.59697	1.637	1.6388	1.6949	1.71242	1.67046	1.62122	1.57756	1.5808	1.5831	1.61165	1.69015	1.79029	1.58588	1.38782	1.21803	1.0247	0.800897	0.800235	0.815424	0.829435	0.825955	0.856791	0.897231	0.93844	0.986106	1.04211	1.11023	1.19935	1.28903	1.34047	1.40316	1.41236	1.42008	1.43556	1.47546	1.47267	1.49059	1.51012	1.51619	1.52758	1.57436	1.61655	1.66301
		126	1.58684	1.59105	1.62339	1.64746	1.68033	1.70439	1.71764	1.73067	1.76087	1.79731	1.80383	1.80911	1.80935	1.824	1.8341	1.91306	1.72885	1.54066	1.32618	1.11417	0.848746	0.837516	0.829758	0.822092	0.799456	0.813443	0.838733	0.875464	0.925062	0.995143	1.08168	1.14363	1.19737	1.23012	1.26222	1.2911	1.31218	1.34061	1.36063	1.37129	1.38028	1.43635	1.49954	1.56036	1.58877	1.60543	1.59876
		127	1.85646	1.84282	1.83517	1.78543	1.7102	1.645	1.61315	1.63127	1.69288	1.81042	1.97038	2.08461	1.92138	1.68444	1.41789	1.20759	1.04294	1.06554	1.10189	1.0864	1.02035	0.958418	0.936509	0.886092	0.871047	0.923318	0.934572	0.956591	0.990919	1.07968	1.12467	1.24872	1.31661	NaN	1.35694	1.38332	1.41087	1.34097	1.44446	1.50261	1.57339	1.67509	1.82425	1.88932	2.07941	2.18922	2.27606
		128	1.50094	1.44876	1.46136	1.44581	1.42102	1.48522	1.51961	1.53421	1.36156	1.21873	1.05707	0.917688	0.743322	0.743359	0.718292	0.688489	0.613073	0.568649	0.549342	0.553734	0.557905	0.575823	0.603851	0.631415	0.66875	0.721426	0.775988	0.862818	0.948559	1.02498	1.08073	1.13171	1.16199	1.17288	1.228	1.24547	1.27628	1.27375	1.29695	1.29792	1.32949	1.31113	1.31077	1.31963	1.32699	1.34096	1.35701
		129	NaN	NaN	NaN	NaN	NaN	NaN	NaN	NaN	1.50824	1.66107	1.62857	1.64852	1.67009	1.65937	1.62905	1.60119	1.47823	1.24438	0.967973	0.826413	0.659587	0.584894	0.567941	0.602005	0.578008	0.574139	0.586912	0.618007	0.661275	0.714336	0.767721	0.795865	0.826987	0.899626	0.938168	0.97457	1.04009	1.1298	1.14891	1.20131	1.2439	1.21536	1.18372	1.16945	1.16102	1.15649	1.2141
		130	1.46844	1.47954	1.53154	1.53994	1.5645	1.6026	1.63018	1.67926	1.73109	1.56538	1.39048	1.1785	0.943484	0.714168	0.66767	0.612209	0.597932	0.574994	0.58144	0.613014	0.656785	0.702325	0.748805	0.825523	0.894608	0.961583	1.02561	1.0901	1.11661	1.16363	1.20536	1.23932	1.27297	1.31411	1.33008	1.36935	1.40104	1.42689	1.45499	1.49345	1.52313	1.57322	1.6217	1.66307	1.70169	1.73761	1.75904
		131	1.40525	1.21419	1.08071	0.92343	0.840356	0.830394	0.791925	0.7464	0.702172	0.69088	0.701891	0.723211	0.763015	0.790983	0.820241	0.836878	0.890293	0.964612	1.04984	1.13867	1.23388	1.2862	1.33474	1.38579	1.41992	1.43638	1.47368	1.48845	1.49899	1.5177	1.56035	1.58139	1.59953	1.61617	1.63911	1.66254	1.68401	1.70733	1.7015	1.69892	1.69864	1.72054	1.75461	1.79028	1.80438	1.81548	1.81523
		132	0.786622	0.769735	0.743756	0.732837	0.727893	0.757934	0.798727	0.849912	0.897587	0.962415	1.01574	1.06867	1.09801	1.1573	1.19936	1.23037	1.26833	1.3299	1.34833	1.35231	1.40236	1.45262	1.4635	1.44299	1.41308	1.33998	1.22581	1.13636	1.1596	1.2464	1.34614	1.49526	1.65193	1.71406	1.71325	1.71376	1.73861	1.7286	1.78159	1.81895	1.83452	1.84025	1.92515	1.93852	1.98747	2.05731	2.10748
		133	0.99741	1.06101	1.08699	1.10931	1.18922	1.26729	1.34332	1.41253	1.44758	1.46172	1.47877	1.56636	1.42545	1.32209	1.20164	1.03596	0.795014	0.762672	0.710072	0.660031	0.657232	0.666403	0.705927	0.769958	0.817112	0.873609	0.951625	1.01625	1.10809	1.24254	1.34259	1.40985	1.44834	1.45186	1.42643	1.42355	1.40873	1.44038	1.48617	1.53406	1.59095	1.70058	1.75519	1.79805	1.85633	1.8897	1.91944
		134	1.41336	1.45923	1.53151	1.60055	1.65401	1.64085	1.61134	1.59383	1.61889	1.67107	1.62683	1.48689	1.31474	1.13163	0.940828	0.848837	0.83582	0.812607	0.786479	0.763549	0.76252	0.779475	0.813718	0.839576	0.854764	0.884619	0.913444	0.940463	0.967501	0.997457	1.00233	0.994316	1.00057	1.02851	1.06721	1.12111	1.18965	1.23714	1.28284	1.30385	1.3342	1.38018	1.44993	1.51827	1.5693	1.59885	1.57933
		135	NaN	NaN	NaN	0.757893	0.677798	0.683095	0.648469	0.66667	0.623515	0.60757	0.615602	0.646773	0.700248	0.782992	0.892133	0.985466	1.06352	1.09727	1.15912	1.1827	1.20435	1.27118	1.40535	1.46925	1.51089	1.54872	1.56798	1.53817	1.48755	1.50517	1.5059	1.42544	1.37089	1.3084	1.22645	1.20767	1.23836	1.23632	1.28714	1.31213	1.32888	1.34667	1.41092	1.45512	1.50747	1.54026	1.56642
		136	NaN	NaN	NaN	NaN	NaN	NaN	NaN	NaN	NaN	NaN	NaN	NaN	NaN	NaN	NaN	NaN	NaN	0.741828	0.777264	0.711239	0.675485	0.628215	0.608477	0.624859	0.662549	0.708776	0.761726	0.808273	0.852417	0.901166	0.963874	1.01645	1.07947	1.12838	1.17999	1.20283	1.23908	1.25499	1.26903	1.27514	1.27966	1.28452	1.28604	1.29138	1.28983	1.29961	1.31426
		137	NaN	NaN	NaN	NaN	NaN	NaN	NaN	NaN	NaN	1.88701	1.94603	1.89026	1.83946	1.7421	1.51749	1.27818	1.08155	0.932007	0.75977	0.759128	0.780939	0.76639	0.751109	0.772121	0.813291	0.848817	0.901635	0.930136	0.953265	0.975374	1.01789	1.04596	1.075	1.10264	1.12012	1.12524	1.1603	1.21759	1.29054	1.36807	1.43594	1.48769	1.52439	1.537	1.56699	1.60466	1.64028
		138	1.62466	1.6859	1.7051	1.66639	1.62514	1.58163	1.55997	1.57455	1.39158	1.19974	1.04737	0.888456	0.679637	0.660664	0.638507	0.580522	0.526897	0.509851	0.521169	0.550842	0.579742	0.605433	0.637338	0.689239	0.756272	0.810301	0.849041	0.886036	0.893393	0.886449	0.903137	0.952353	1.01282	1.09923	1.18556	1.2751	1.36617	1.44841	1.502	1.53725	1.54187	1.51066	1.4825	1.47252	1.49626	1.51763	1.57182
		139	NaN	NaN	NaN	NaN	NaN	NaN	NaN	NaN	NaN	NaN	NaN	NaN	NaN	NaN	NaN	NaN	NaN	NaN	NaN	0.79978	0.947162	0.917711	0.915363	0.856357	0.797637	0.772173	0.773565	0.791223	0.832105	0.889251	0.951236	1.01035	1.05933	1.09052	1.11552	1.14531	1.17931	1.21605	1.26429	1.32477	1.35833	1.40115	1.44541	1.49289	1.50981	1.5334	1.57909
		140	1.52882	1.33882	1.16737	0.984965	0.890599	0.870882	0.856995	0.84535	0.857687	0.899616	0.967071	1.0413	1.08672	1.14393	1.19228	1.18896	1.21493	1.24246	1.26517	1.29323	1.34382	1.35939	1.40467	1.45077	1.48667	1.54221	1.59324	1.6168	1.6317	1.69441	1.76631	1.80516	1.81982	1.84303	1.82364	1.77301	1.75175	1.75064	1.73215	1.70679	1.68413	1.68348	1.72054	1.77007	1.81979	1.87764	1.90579
		141	NaN	NaN	NaN	NaN	NaN	NaN	NaN	NaN	NaN	NaN	NaN	NaN	NaN	0.857551	0.840763	0.784694	0.748478	0.72859	0.69808	0.697482	0.713983	0.737035	0.802952	0.825929	0.854901	0.872343	0.921492	0.930501	0.991312	1.03709	1.1086	1.1409	1.17831	1.18625	1.22071	1.25107	1.34172	1.39814	1.45542	1.5476	1.56394	1.47011	1.44544	1.44177	1.39879	1.42625	1.51541
		142	NaN	NaN	NaN	NaN	NaN	NaN	NaN	NaN	NaN	NaN	NaN	NaN	NaN	0.676285	0.788477	0.798099	0.828214	0.847832	0.869681	0.926426	0.998294	1.06365	1.12793	1.1788	1.21768	1.24614	1.28056	1.3165	1.37512	1.42602	1.48007	1.54032	1.61243	1.66204	1.70552	1.73602	1.77962	1.81086	1.85168	1.87644	1.91731	1.92811	1.95364	1.94442	1.92085	1.88558	1.91048
		143	0.961353	0.759712	0.731941	0.673586	0.598442	0.525727	0.508217	0.514859	0.549362	0.595277	0.664114	0.712076	0.774919	0.823629	0.863005	0.872417	0.905054	0.926644	0.934527	0.952729	1.00304	1.03446	1.08363	1.14757	1.18508	1.21828	1.26382	1.27421	1.28932	1.33893	1.37959	1.41474	1.46388	1.51993	1.55206	1.54295	1.52322	1.51302	1.50776	1.50596	1.53197	1.58867	1.63376	1.66523	1.67598	1.70515	1.72562
		144	NaN	NaN	NaN	NaN	NaN	NaN	NaN	NaN	NaN	NaN	NaN	NaN	NaN	NaN	NaN	NaN	NaN	NaN	NaN	0.897671	0.927763	0.876904	0.838938	0.781417	0.724083	0.678533	0.660275	0.648611	0.644641	0.645074	0.660146	0.671588	0.683683	0.704779	0.718904	0.73686	0.757404	0.790523	0.810394	0.832365	0.848504	0.877007	0.917218	0.986016	1.02676	1.05963	1.08061
		145	0.438289	0.420343	0.413811	0.417706	0.433818	0.453349	0.485291	0.52983	0.585244	0.646615	0.729208	0.825094	0.914435	0.988766	1.05903	1.11271	1.14737	1.17358	1.21611	1.25554	1.30999	1.36707	1.42893	1.49738	1.56535	1.60211	1.63819	1.67115	1.68226	1.68589	1.71304	1.73006	1.75249	1.78592	1.81614	1.83411	1.8667	1.89733	1.93295	1.96665	2.00111	2.03614	2.05058	2.02917	2.01487	2.01546	2.01326
		146	0.565926	0.535694	0.529704	0.540821	0.566608	0.600655	0.638531	0.68389	0.724999	0.757032	0.781992	0.806084	0.821382	0.819105	0.824593	0.829401	0.83777	0.853805	0.892304	0.922483	0.950524	0.972023	1.00124	1.02875	1.06205	1.08767	1.11773	1.14788	1.16342	1.17942	1.20897	1.24212	1.27044	1.31439	1.34821	1.39855	1.44636	1.48652	1.53897	1.57145	1.62738	1.66547	1.69409	1.69288	1.73193	1.73547	1.74201
		147	0.843748	0.809997	0.76155	0.707565	0.697394	0.694236	0.732948	0.796544	0.848024	0.911301	0.9917	1.05538	1.09104	1.11672	1.12689	1.13246	1.1544	1.18968	1.26653	1.32359	1.36364	1.38624	1.4177	1.41901	1.43438	1.45012	1.47701	1.48545	1.50379	1.53824	1.55169	1.53943	1.53989	1.55714	1.56496	1.60201	1.65067	1.68665	1.70309	1.70673	1.72577	1.73813	1.7509	1.76208	1.78821	1.8036	1.83532
		148	1.74578	1.79555	1.84112	1.88449	1.93337	1.9504	1.97034	1.96293	1.95764	1.93065	1.90613	1.8709	1.88229	1.93419	1.8881	1.68476	1.49212	1.27752	1.03444	0.877646	0.866545	0.840267	0.809378	0.773941	0.761846	0.762186	0.776586	0.791862	0.804769	0.817883	0.853198	0.883169	0.927457	0.973051	1.0242	1.05967	1.09934	1.12805	1.16427	1.20764	1.25775	1.31073	1.37936	1.43616	1.4681	1.52141	1.57692
		149	0.726282	0.67362	0.628929	0.618366	0.629305	0.66945	0.715693	0.777511	0.830966	0.909271	0.98431	1.05487	1.12045	1.20706	1.26818	1.36073	1.44814	1.53772	1.57965	1.64894	1.64819	1.63368	1.56432	1.53935	1.51868	1.54291	1.55275	1.59581	1.59379	1.55628	1.54105	1.57554	1.62575	1.73287	1.85939	1.84172	1.63899	1.37798	1.1584	0.916517	0.736186	0.698248	0.710905	0.686105	0.692757	0.737217	0.797903
		150	1.15298	1.02762	0.894013	0.8793	0.841755	0.797732	0.738728	0.671349	0.64961	0.661962	0.694446	0.722148	0.777587	0.840196	0.907506	0.970006	1.03806	1.11295	1.18011	1.25837	1.32083	1.3691	1.40298	1.43304	1.44864	1.47623	1.51787	1.57214	1.61747	1.65822	1.69467	1.71388	1.68932	1.67431	1.63826	1.59871	1.55723	1.55479	1.57741	1.60188	1.63099	1.64428	1.67912	1.71009	1.75435	1.80009	1.87349
		151	NaN	NaN	NaN	NaN	NaN	NaN	0.620617	0.741673	0.666019	0.667888	0.583482	0.558447	0.565319	0.570588	0.573961	0.61579	0.66425	0.712316	0.767054	0.810012	0.841094	0.86256	0.921404	0.96005	1.00737	1.0759	1.15656	1.18321	1.19087	1.18806	1.14758	1.13393	1.13394	1.13541	1.17238	1.25666	1.31199	1.39255	1.47968	1.52773	1.55821	1.57734	1.5614	1.53866	1.54499	1.55714	1.55901
		152	1.78573	1.79951	1.79668	1.85552	1.9048	1.95273	1.90835	1.84921	1.84673	1.64471	1.34009	1.15652	0.988886	0.766759	0.753624	0.8024	0.769783	0.751835	0.751521	0.781764	0.823391	0.883942	0.936876	1.00883	1.08382	1.13079	1.17485	1.2462	1.28787	1.29824	1.31386	1.34058	1.3562	1.39348	1.4269	1.44708	1.42668	1.39596	1.35477	1.37081	1.40248	1.48396	1.5778	1.67721	1.69782	1.70888	1.73723
		153	NaN	NaN	NaN	NaN	NaN	NaN	NaN	0.654918	0.775891	0.813455	0.862073	0.886945	0.931391	0.955689	0.995261	1.02655	1.0476	1.05904	1.09988	1.1332	1.17824	1.2237	1.28107	1.33792	1.40242	1.4602	1.5286	1.57737	1.62177	1.66274	1.70235	1.72123	1.76277	1.76043	1.76171	1.81013	1.86649	1.88727	1.96178	2.03953	2.07735	2.14415	2.22833	2.25449	2.19219	2.10309	1.98355
		154	1.51021	1.47395	1.45203	1.45595	1.451	1.47861	1.50113	1.4837	1.48125	1.44935	1.43853	1.47791	1.54097	1.35919	1.17852	1.01847	0.835386	0.680335	0.713597	0.747335	0.714302	0.676973	0.66283	0.675185	0.682419	0.680429	0.691431	0.709346	0.741509	0.766945	0.766473	0.789455	0.807184	0.821291	0.82951	0.857511	0.89058	0.94589	1.00676	1.05316	1.08803	1.06973	1.05167	1.07333	1.03832	1.05624	1.09981
		155	1.4292	1.38044	1.34142	1.34308	1.29359	1.29674	1.32634	1.42833	1.43758	1.47385	1.48549	1.49854	1.48487	1.52842	1.5662	1.5519	1.35279	1.14895	0.992671	0.818398	0.658606	0.652782	0.661332	0.608788	0.583811	0.5728	0.589847	0.61082	0.648162	0.703858	0.764701	0.809884	0.863553	0.897159	0.915187	0.963536	1.00024	1.05595	1.10103	1.15869	1.19931	1.26427	1.28324	1.3201	1.3593	1.38663	1.37711
		156	NaN	NaN	NaN	NaN	NaN	NaN	NaN	NaN	NaN	NaN	NaN	NaN	0.787739	0.86838	0.845535	0.841718	0.828728	0.824996	0.857018	0.884265	0.929052	0.972208	0.995398	1.01736	1.04765	1.07761	1.12284	1.1851	1.25167	1.32615	1.41008	1.45598	1.48399	1.49059	1.48768	1.4822	1.493	1.50747	1.55301	1.58523	1.5643	1.55318	1.55918	1.5405	1.50674	1.53212	1.57205
		157	NaN	0.544731	0.716613	0.721698	0.752584	0.731964	0.716014	0.71774	0.760968	0.807209	0.85899	0.908406	0.939329	0.965116	0.991772	1.05511	1.12951	1.22605	1.31789	1.42098	1.48747	1.55434	1.63636	1.71598	1.77846	1.85108	1.92202	1.94544	1.96177	1.97622	1.97212	1.92899	1.88846	1.86229	1.88763	1.92069	1.95198	1.98227	2.02168	2.01276	1.99061	2.02316	2.06995	2.10631	2.11467	2.13504	2.15818
		158	1.65843	1.43147	1.19438	0.932559	0.918614	0.884604	0.821242	0.752339	0.699651	0.677202	0.667249	0.66291	0.665733	0.668029	0.679224	0.714205	0.761593	0.810462	0.8599	0.900972	0.929847	0.951086	0.978839	1.01335	1.05983	1.11917	1.19436	1.27115	1.34571	1.421	1.47376	1.505	1.53075	1.54098	1.54896	1.56451	1.5775	1.60617	1.64222	1.6668	1.68906	1.70891	1.70971	1.71775	1.74224	1.7698	1.79466
		159	1.44261	1.24787	1.02442	0.796873	0.764627	0.733381	0.735971	0.743255	0.768167	0.811763	0.872436	0.915506	0.982098	1.05136	NaN	1.12825	1.19078	1.24046	1.24793	1.2811	1.29876	1.29648	1.30271	1.37418	1.4147	1.48611	1.57306	1.63193	1.65667	1.66791	1.61405	1.575	1.60612	1.59127	1.63551	1.72354	1.77649	1.75307	1.79869	1.80696	1.81739	1.80561	1.87589	1.9106	1.89237	1.84164	1.8542
		160	1.53102	1.51512	1.41834	1.35506	1.29774	1.29604	1.323	1.43326	1.53543	1.62231	1.49065	1.34356	1.15813	0.97704	0.778286	0.709568	0.677847	0.654544	0.64046	0.662635	0.745234	0.805321	0.854721	0.88847	0.910133	0.925438	0.945153	0.972757	1.00232	1.0161	1.05812	1.10248	1.14989	1.18963	1.20807	1.24031	1.29271	1.34852	1.40104	1.47126	1.52527	1.56094	1.58612	1.62226	1.66591	1.6751	1.67821
		161	0.939823	0.960186	0.990701	1.01734	1.04743	1.07404	1.09862	1.11516	1.15409	1.18957	1.21405	1.23975	1.27659	1.26438	1.25631	1.24687	1.23102	1.20531	1.22072	1.2524	1.3266	1.41921	1.50951	1.58095	1.45228	1.2876	1.11207	0.942622	0.767367	0.786765	0.779019	0.753254	0.721457	0.703005	0.67883	0.689808	0.727005	0.781012	0.829891	0.87413	0.90669	0.933032	0.945596	0.962734	0.993798	1.04138	1.08478
		162	1.15298	1.02507	0.877293	0.854054	0.817243	0.768137	0.691375	0.633692	0.611761	0.620764	0.652018	0.695864	0.760094	0.8383	0.908316	0.972064	1.01433	1.0592	1.08603	1.12305	1.14407	1.20193	1.25886	1.30849	1.342	1.39449	1.45563	1.51993	1.57248	1.6393	1.68855	1.72517	1.74843	1.80018	1.83478	1.87957	1.89753	1.92223	1.93048	1.93134	1.93495	1.94774	1.92417	1.91877	1.90964	1.88754	1.86641
		163	1.52565	1.59774	1.64654	1.66419	1.62678	1.58749	1.53085	1.526	1.5593	1.64137	1.7382	1.82163	1.93938	2.01268	2.04677	2.07761	1.86845	1.573	1.28326	1.04062	0.788565	0.761174	0.75784	0.785889	0.812041	0.847504	0.892346	0.936849	0.962678	0.998285	1.04658	1.10031	1.16301	1.22614	1.31755	1.38764	1.45	1.5113	1.56007	1.55741	1.56257	1.55684	1.57081	1.56223	1.54411	1.54347	1.55032
		164	1.59585	1.52444	1.48509	1.48021	1.51701	1.61974	1.76745	1.90093	1.94659	2.05706	2.00938	1.74517	1.4641	1.24248	0.942446	0.720973	0.661099	0.608556	0.56119	0.530149	0.556374	0.605686	0.663525	0.741186	0.824208	0.88312	0.939617	0.99997	1.04727	1.11266	1.17758	1.25711	1.33011	1.37964	1.40936	1.44802	1.46986	1.47873	1.52097	1.55148	1.58512	1.59465	1.67007	1.71194	1.72152	1.77659	1.85476
		165	NaN	NaN	NaN	NaN	NaN	NaN	NaN	NaN	NaN	NaN	NaN	NaN	NaN	NaN	0.536807	0.682042	0.63259	0.618824	0.554358	0.505062	0.464457	0.454105	0.453672	0.451168	0.457548	0.473764	0.503959	0.527884	0.555371	0.584485	0.615024	0.633568	0.654686	0.684688	0.713348	0.728531	0.744985	0.754322	0.758839	0.775222	0.784147	0.802851	0.828801	0.850437	0.866202	0.913178	0.950839
		166	1.83056	1.62518	1.43416	1.26868	1.05434	0.814841	0.819464	0.821437	0.819097	0.833211	0.880991	0.930675	0.990904	1.04245	1.09101	1.11834	1.14405	1.18442	1.2322	1.27827	1.33957	1.38965	1.42087	1.42986	1.44746	1.48261	1.50842	1.54292	1.60217	1.6504	1.64891	1.6562	1.66402	1.65406	1.65631	1.69938	1.74466	1.76477	1.80055	1.82243	1.83661	1.85037	1.86465	1.87478	1.86885	1.82212	1.77216
		167	1.60399	1.67482	1.72012	1.75482	1.75676	1.74756	1.73286	1.70642	1.69898	1.72306	1.77197	1.894	1.70204	1.49898	1.32382	1.12229	0.811552	0.798975	0.787567	0.778372	0.77123	0.79078	0.834957	0.894076	0.953222	1.0155	1.10282	1.18091	1.2231	1.27007	1.33075	1.36436	1.4113	1.49256	1.56159	1.62758	1.6829	1.7526	1.7765	1.80799	1.84432	1.89322	1.8972	1.90652	1.89391	1.85777	1.82372
		168	0.70118	0.744081	0.811147	0.867485	0.923749	0.964709	0.999703	1.024	1.04161	1.06198	1.08416	1.10895	1.1342	1.14878	1.16076	1.1577	1.17023	1.19289	1.23549	1.27166	1.3295	1.37873	1.41436	1.44443	1.47119	1.49616	1.53945	1.57933	1.61249	1.62619	1.66135	1.68062	1.71417	1.74482	1.81763	1.84221	1.82504	1.79058	1.78395	1.76776	1.77003	1.817	1.86573	1.93223	1.98489	2.03625	2.07836
		169	0.678474	0.687668	0.648675	0.624204	0.624112	0.651413	0.685507	0.737131	0.789567	0.844278	0.891858	0.936442	0.988164	1.03053	1.11054	1.17977	1.25242	1.29694	1.37118	1.41237	1.4629	1.51593	1.5484	1.55959	1.56148	1.58615	1.612	1.64425	1.6824	1.73132	1.72949	1.71296	1.73417	1.73015	1.70129	1.70744	1.71162	1.64931	1.60367	1.6184	1.64795	1.64576	1.76384	1.86895	1.97091	2.04141	2.12077
		170	NaN	NaN	NaN	NaN	1.48943	1.63134	1.6617	1.67651	1.63409	1.60585	1.60493	1.55917	1.58182	1.73518	1.80641	1.85426	1.72716	1.5358	1.24234	1.04017	0.807113	0.767154	0.770256	0.761799	0.734254	0.751728	0.757349	0.787142	0.837971	0.893768	0.964874	1.05384	1.12461	1.19377	1.27687	1.33325	1.42679	1.51954	1.55869	1.58724	1.65012	1.64862	1.64202	1.69847	1.72667	1.7134	1.71208
		171	1.71375	1.7305	1.71375	1.69267	1.49926	1.29756	1.141	0.98958	0.808184	0.805351	0.79787	0.761642	0.727359	0.720579	0.730614	0.770561	0.827164	0.861245	0.899332	0.95476	0.998318	1.06032	1.1486	1.23256	1.29369	1.3481	1.38016	1.40908	1.42572	1.45556	1.45071	1.45663	1.45892	1.47176	1.49345	1.57893	1.66635	1.74542	1.81273	1.88438	1.88187	1.85807	1.84401	1.86355	1.88556	1.93433	1.93262
		172	1.76937	1.74083	1.74891	1.73704	1.71535	1.69002	1.71714	1.73535	1.55475	1.37317	1.21764	1.02841	0.806956	0.782873	0.76024	0.740031	0.746724	0.804476	0.873128	0.933818	0.999743	1.04443	1.08237	1.12447	1.17459	1.23527	1.3166	1.38623	1.46272	1.52676	1.56819	1.58409	1.59855	1.60634	1.6066	1.60393	1.60491	1.56551	1.51237	1.4905	1.47384	1.47414	1.52357	1.55545	1.56884	1.64602	1.6599
		173	NaN	NaN	NaN	NaN	1.31639	1.44709	1.43734	1.4853	1.50113	1.52858	1.52538	1.38661	1.20457	1.01901	0.827479	0.675896	0.652092	0.659597	0.688226	0.708452	0.756751	0.806014	0.859665	0.92036	0.993933	1.06477	1.14939	1.21461	1.26389	1.29654	1.35592	1.40512	1.47589	1.52903	1.58813	1.61629	1.61366	1.54278	1.51572	1.48766	1.48664	1.53361	1.6371	1.68883	1.7431	1.77807	1.8007
		174	1.50303	1.51286	1.57667	1.63792	1.72894	1.72098	1.76504	1.75243	1.73587	1.7286	1.79003	1.8228	1.88224	1.90079	1.92458	1.91198	1.66204	1.41512	1.23734	1.02357	0.81079	0.814773	0.811133	0.798796	0.803191	0.819665	0.867232	0.945142	1.03572	1.09826	1.17713	1.23794	1.30364	1.33939	1.46005	1.55189	1.6413	1.677	1.72757	1.73316	1.76076	1.80848	1.87206	1.92286	1.94113	1.96688	1.94662
		175	1.57818	1.54951	1.51176	1.50899	1.51116	1.62389	1.71552	1.73589	1.54992	1.40784	1.17434	0.930092	0.766684	0.768075	0.77665	0.797718	0.843532	0.914086	0.973014	1.00939	1.02191	0.99524	0.964461	0.972856	1.0036	1.04429	1.11948	1.18818	1.24656	1.28211	1.35385	1.42116	1.49214	1.51806	1.55343	1.54652	1.52854	1.49653	1.50645	1.5475	1.59347	1.62671	1.69336	1.70722	1.69033	1.66535	1.65798
		176	1.68614	1.68789	1.72303	1.72781	1.74796	1.78316	1.58762	1.40333	1.22772	1.04621	0.855147	0.851205	0.815849	0.780692	0.745689	0.724456	0.745478	0.781826	0.834056	0.888178	0.930326	0.98791	1.04962	1.11211	1.17091	1.24897	1.31957	1.38075	1.4229	1.47474	1.50163	1.52944	1.55083	1.56871	1.57993	1.6383	1.64346	1.66615	1.71426	1.7419	1.74195	1.79058	1.84538	1.89133	1.95955	2.00732	2.03833
		177	NaN	NaN	NaN	NaN	NaN	NaN	NaN	1.71185	1.50494	1.54309	1.50348	1.53834	1.62182	1.41598	1.2127	1.02081	0.866804	0.628461	0.628807	0.621348	0.611798	0.566404	0.540505	0.536229	0.552844	0.57935	0.615275	0.657331	0.705849	0.75927	0.813108	0.85823	0.870786	0.899676	0.941231	0.981237	1.03639	1.12422	1.18716	1.22913	1.25916	1.2856	1.29815	1.32119	1.35123	1.38493	1.43591
		178	NaN	NaN	NaN	NaN	NaN	NaN	NaN	NaN	NaN	NaN	NaN	NaN	0.859072	0.891736	0.846595	0.822223	0.80249	0.802163	0.838024	0.884543	0.944283	0.993507	1.01426	1.03763	1.05462	1.07993	1.12673	1.19897	1.27669	1.37242	1.47593	1.54417	1.58112	1.59032	1.58909	1.56264	1.58151	1.61821	1.68267	1.72158	1.71581	1.69507	1.68892	1.6683	1.63233	1.67682	1.72851
		179	1.99566	1.965	1.94444	1.96451	1.97955	1.97925	1.77211	1.5482	1.30103	1.09698	0.902193	0.916447	0.909053	0.881716	0.81566	0.774054	0.749965	0.757327	0.782558	0.805474	0.833159	0.8742	0.911124	0.951717	1.00873	1.06674	1.10959	1.17346	1.22207	1.25894	1.282	1.31816	1.34396	1.36073	1.38134	1.38442	1.40588	1.4299	1.4829	1.55324	1.6419	1.70165	1.77068	1.81188	1.8129	1.81268	1.81163
		180	1.79081	1.82144	1.78831	1.74523	1.75076	1.79023	1.78124	1.85962	1.92802	1.69868	1.45679	1.2522	1.01444	0.755022	0.740498	0.738483	0.712253	0.684312	0.669255	0.662077	0.676191	0.708962	0.758243	0.824578	0.908709	0.973961	1.02172	1.07498	1.10353	1.13515	1.20039	1.27713	1.34302	1.43376	1.50831	1.50964	1.53331	1.58459	1.60806	1.62845	1.68937	1.73811	1.75131	1.78978	1.82321	1.81171	1.79519
		181	1.7623	1.80694	1.85135	1.89951	1.93996	1.95441	1.98034	1.96495	1.95099	1.94505	1.91491	1.88278	1.89929	1.94251	1.88184	1.67731	1.47545	1.27157	1.03936	0.880103	0.870096	0.838169	0.786591	0.737792	0.708627	0.692426	0.698248	0.707874	0.729253	0.743488	0.761436	0.770598	0.763473	0.756959	0.75666	0.754752	0.75792	0.778801	0.761187	0.732693	0.676447	0.649843	0.667613	0.713563	0.770119	0.857253	0.915554
		182	1.12132	1.00028	0.878019	0.872934	0.844736	0.807438	0.752594	0.688639	0.669743	0.679963	0.709722	0.73503	0.790414	0.850186	0.911238	0.975667	1.05117	1.13253	1.2067	1.28353	1.34661	1.38838	1.4174	1.44149	1.45604	1.47008	1.50828	1.53518	1.5771	1.62427	1.66332	1.67553	1.67081	1.64403	1.60392	1.56565	1.53042	1.53187	1.55434	1.57666	1.60846	1.62361	1.64461	1.67222	1.70321	1.73959	1.80299
		183	NaN	NaN	NaN	NaN	NaN	NaN	NaN	NaN	NaN	NaN	NaN	NaN	NaN	NaN	NaN	0.56485	0.764228	0.782602	0.833137	0.807723	0.773689	0.740544	0.734479	0.745597	0.779041	0.837766	0.920799	0.98244	1.02152	1.08457	1.14942	1.21257	1.31259	1.41085	1.4504	1.4465	1.40177	1.31543	1.22581	1.18378	1.18903	1.23073	1.29967	1.38924	1.44181	1.51194	1.53689
		184	1.46797	1.47575	1.46334	1.43951	1.39996	1.36606	1.37479	1.41279	1.49818	1.57753	1.67066	1.74854	1.81447	1.62419	1.43766	1.23074	1.04114	0.825836	0.788986	0.744249	0.709646	0.639907	0.603434	0.599891	0.607029	0.629712	0.65984	0.693475	0.7306	0.772597	0.805276	0.828104	0.840626	0.851894	0.860604	0.869557	0.891947	0.931599	0.972181	1.01762	1.07233	1.12037	1.15079	1.17933	1.20464	1.23717	1.27676
		185	1.58005	1.60005	1.60156	1.61617	1.65499	1.68084	1.69141	1.7202	1.69454	1.72705	1.75834	1.88252	1.88766	1.9436	1.70666	1.50687	1.18448	1.01443	0.823256	0.818794	0.779096	0.777689	0.726646	0.683068	0.667815	0.657527	0.665553	0.695995	0.699996	0.719412	0.722701	0.78256	0.825457	0.879314	0.939252	1.02489	1.03694	1.06123	1.09774	1.12471	1.14127	1.16476	1.19234	1.27552	1.32002	1.35886	1.41044
		186	0.835233	0.79816	0.772599	0.76735	0.779539	0.833971	0.885985	0.937758	0.981878	1.01991	1.02542	1.0471	1.0893	1.13893	1.17666	1.21417	1.24851	1.26169	1.24582	1.27103	1.29282	1.28332	1.26065	1.24008	1.21395	1.20088	1.21837	1.23417	1.26948	1.2876	1.29129	1.25663	1.22625	1.21448	1.22186	1.23881	1.29109	1.34355	1.36669	1.371	1.38995	1.40683	1.43279	1.47326	1.51073	1.51164	1.51739
		187	0.410837	0.407657	0.4052	0.405631	0.399555	0.393082	0.399757	0.398574	0.397768	0.401622	0.405968	0.413852	0.423878	0.425412	0.433244	0.447507	0.443973	0.448938	0.463021	0.463662	0.437748	0.415512	0.397468	0.371946	0.352221	0.352057	0.365878	0.374649	0.395672	0.418481	0.447948	0.475208	0.508121	0.547311	0.606759	0.707051	0.821113	0.91382	1.00058	1.08218	1.12616	1.13415	1.19614	1.22197	1.20564	1.17471	1.15417
		188	NaN	NaN	NaN	NaN	NaN	NaN	NaN	NaN	NaN	NaN	NaN	NaN	NaN	NaN	NaN	0.762483	0.860741	0.849406	0.866538	0.862365	0.851789	0.869625	0.889182	0.924274	0.974836	1.02332	1.0877	1.17406	1.2486	1.31944	1.39608	1.45421	1.50441	1.55882	1.60301	1.66062	1.70457	1.74662	1.79669	1.84915	1.88192	1.90928	1.89714	1.86844	1.86231	1.86062	1.8704
		189	1.42024	1.22535	1.08528	0.9173	0.828661	0.821256	0.782931	0.74052	0.699687	0.687313	0.698685	0.7221	0.76249	0.791763	0.822375	0.838435	0.888268	0.957172	1.03733	1.1268	1.22267	1.28538	1.34828	1.39945	1.42854	1.44235	1.46821	1.47341	1.48531	1.51041	1.55781	1.58964	1.61334	1.63651	1.6661	1.69084	1.70725	1.73012	1.72556	1.72439	1.72983	1.75792	1.79551	1.83517	1.84887	1.85965	1.8657
		190	1.40876	1.42104	1.30872	1.18358	1.05699	0.941861	0.83731	0.836451	0.807787	0.763186	0.714323	0.65338	0.639257	0.64207	0.658581	0.681514	0.701677	0.720487	0.747283	0.776116	0.801467	0.839154	0.880287	0.908757	0.944972	0.978795	1.00686	1.03514	1.06691	1.10128	1.14278	1.17659	1.19387	1.21493	1.23224	1.26621	1.29306	1.33967	1.38489	1.43098	1.45959	1.49376	1.52287	1.54368	1.57852	1.61174	1.64798
		191	NaN	NaN	NaN	NaN	NaN	NaN	NaN	NaN	NaN	NaN	NaN	NaN	NaN	NaN	NaN	NaN	NaN	NaN	NaN	0.814972	0.921993	0.909659	0.916958	0.891949	0.870799	0.868034	0.893756	0.94048	0.998283	1.06666	1.14613	1.21393	1.27401	1.3385	1.39	1.43947	1.48549	1.5304	1.55685	1.59505	1.62326	1.65687	1.67122	1.70128	1.71231	1.72742	1.71548
		192	1.46703	1.43092	1.47281	1.46636	1.47541	1.46501	1.54338	1.36986	1.24484	1.11672	0.970725	0.748242	0.739389	0.694976	0.646246	0.624198	0.652334	0.712332	0.762842	0.823492	0.905499	0.969028	1.0184	1.08883	1.15341	1.17951	1.19132	1.21205	1.24729	1.28703	1.35087	1.44196	1.52329	1.57001	1.62759	1.64609	1.64123	1.65608	1.68561	1.67618	1.69143	1.69944	1.68128	1.65266	1.63333	1.60595	1.58812
		193	0.634682	0.670685	0.724911	0.777724	0.774515	0.734762	0.696543	0.667474	0.650353	0.646781	0.65156	0.66052	0.67433	0.687211	0.699056	0.711465	0.736074	0.761019	0.783378	0.810029	0.835149	0.854207	0.874588	0.906898	0.922526	0.944696	0.961536	0.980078	0.997875	1.03705	1.07191	1.12166	1.16603	1.19924	1.22076	1.23599	1.25152	1.28148	1.29964	1.31538	1.32172	1.32364	1.31172	1.32517	1.33899	1.36746	1.38824
		194	1.53102	1.51512	1.41834	1.35506	1.29774	1.29604	1.323	1.43326	1.53543	1.62231	1.49065	1.34356	1.10524	0.902537	0.704614	0.665163	0.637208	0.656003	0.645276	0.631101	0.65042	0.673819	0.708281	0.739857	0.781525	0.836343	0.88757	0.946439	1.00956	1.06143	1.09496	1.17169	1.22738	1.31871	1.38868	1.47701	1.53519	1.57208	1.55708	1.5672	1.53558	1.48003	1.48325	1.49786	1.51164	1.5614	1.61981
		195	1.40876	1.42104	1.30872	1.18358	1.05699	0.943179	0.850842	0.863652	0.844425	0.802673	0.751644	NaN	0.700616	0.702161	0.718745	0.749313	0.79548	0.811028	0.819977	0.851892	0.889393	0.922369	0.959059	0.987472	1.00008	1.01547	1.03091	1.04818	1.08135	1.12657	1.16748	1.21844	1.2632	1.288	1.31293	1.3387	1.36121	1.39604	1.42945	1.44048	1.45077	1.47242	1.49808	1.52748	1.574	1.62753	1.66798
		196	1.65776	1.70164	1.78731	1.88146	2.01252	2.12289	1.84745	1.5696	1.31277	1.05996	0.818941	0.884229	0.916337	0.934671	0.962939	1.01984	1.0868	1.1792	1.26099	1.35244	1.40805	1.48563	1.5647	1.59558	1.57761	1.55093	1.517	1.47326	1.4808	1.50094	1.55589	1.60416	1.62783	1.65739	1.7076	1.72248	1.72524	1.7087	1.71665	1.71483	1.69955	1.70461	1.7454	1.7955	1.83808	1.90401	1.923
		197	NaN	NaN	NaN	0.710623	0.838988	0.828507	0.84018	0.815476	0.804953	0.809828	0.830952	0.87361	0.916078	0.955324	1.00588	1.05258	1.06889	1.07926	1.11872	1.16128	1.20257	1.24135	1.29374	1.31417	1.33364	1.34288	1.35975	1.41232	1.38342	1.35947	1.38466	1.40787	1.38255	1.44103	1.47802	1.47729	1.49234	1.50632	1.54554	1.58805	1.60817	1.64033	1.6735	1.65926	1.64177	1.64404	1.64782
		198	1.38893	1.37509	1.39343	1.48266	1.52058	1.54675	1.3762	1.14454	0.997253	0.814876	0.633876	0.623247	0.62232	0.545825	0.524362	0.50491	0.537798	0.595938	0.640757	0.695143	0.773871	0.838215	0.880944	0.93438	0.984116	1.01947	1.07087	1.13048	1.16827	1.17235	1.1852	1.17503	1.15604	1.16943	1.21952	1.26409	1.28916	1.31362	1.29445	1.3043	1.31528	1.36278	1.36377	1.37957	1.39029	1.40493	1.40238
		199	1.54646	1.59885	1.63846	1.64606	1.65119	1.64305	1.64475	1.65723	1.64451	1.62139	1.59366	1.60427	1.56892	1.559	1.58972	1.7017	1.49929	1.32224	1.16343	0.994301	0.740005	0.7534	0.771359	0.792616	0.797821	0.834543	0.890212	0.944963	1.00633	1.06553	1.07863	1.09014	1.1014	1.08198	1.05995	1.06847	1.08563	1.10423	1.12843	1.17379	1.25706	1.34458	1.44088	1.53185	1.60324	1.64339	1.69301
		200	1.53105	1.33025	1.09195	0.815071	0.775117	0.739891	0.713374	0.695554	0.691698	0.717247	0.747261	0.773805	0.802892	0.874234	0.944198	1.01156	1.07762	1.13421	1.16943	1.2245	1.27535	1.31702	1.36523	1.39499	1.41204	1.43228	1.47678	1.51564	1.54538	1.57479	1.57394	1.5669	1.53887	1.52947	1.50474	1.48911	1.45971	1.45394	1.4198	1.40136	1.46961	1.53064	1.55884	1.60807	1.68589	1.73303	1.79238
	CDK1i+CDK4/6i and sicontrol
		Time since treatment (hrs)	-10	-9.8	-9.6	-9.4	-9.2	-9	-8.8	-8.6	-8.4	-8.2	-8	-7.8	-7.6	-7.4	-7.2	-7	-6.8	-6.6	-6.4	-6.2	-6	-5.8	-5.6	-5.4	-5.2	-5	-4.8	-4.6	-4.4	-4.2	-4	-3.8	-3.6	-3.4	-3.2	-3	-2.8	-2.6	-2.4	-2.2	-2	-1.8	-1.6	-1.4	-1.2	-1	-0.8
	Cell #	1	NaN	NaN	NaN	NaN	NaN	NaN	1.6446	1.75921	1.78796	1.8146	1.81517	1.8394	1.71098	1.5191	1.33367	1.15873	0.943711	0.870553	0.832746	0.80071	0.773225	0.748479	0.758477	0.788779	0.827775	0.868396	0.913873	0.950057	0.995303	1.03398	1.07084	1.11403	1.16872	1.22627	1.26577	1.30591	1.34712	1.35743	1.3619	1.40053	1.42796	1.44524	1.46686	1.48658	1.50619	1.5399	1.57306
		2	1.30244	1.31744	1.16488	1.01998	0.914624	0.780491	0.667464	0.683114	0.703352	0.661129	0.607193	0.603359	0.629995	0.651217	0.696486	0.750944	0.797605	0.846569	0.90802	0.985987	1.10085	1.19473	1.29205	1.33457	1.34741	1.34266	1.37325	1.32753	1.31536	1.32202	1.32221	1.32641	1.39384	1.42008	1.45501	1.47245	1.47323	1.49939	1.58283	1.62392	1.6929	1.73229	1.72868	1.67954	1.64596	1.61823	1.59484
		3	NaN	NaN	NaN	NaN	NaN	NaN	NaN	NaN	NaN	NaN	NaN	NaN	NaN	NaN	NaN	NaN	NaN	0.779157	0.801402	0.721193	0.673946	0.611715	0.576224	0.585172	0.613807	0.653448	0.69944	0.729572	0.748539	0.780081	0.814943	0.851823	0.897173	0.944968	0.995578	1.07374	1.1661	1.25172	1.32684	1.39971	1.42612	1.46213	1.49329	1.52292	1.54349	1.57125	1.55075
		4	NaN	NaN	NaN	0.789767	0.823411	0.7466	0.709923	0.664475	0.627964	0.649376	0.701261	0.746457	0.806491	0.832909	0.860446	0.893619	0.946316	0.981069	1.03212	1.05414	1.06497	1.07081	1.09047	1.11751	1.16807	1.20826	1.24608	1.29198	1.34783	1.41171	1.49322	1.55503	1.54781	1.50237	1.46114	1.41039	1.38333	1.41947	1.4824	1.52355	1.57239	1.6011	1.62519	1.65063	1.62076	1.59173	1.59509
		5	1.64519	1.65847	1.69799	1.69673	1.68317	1.66605	1.69916	1.72247	1.53566	1.37047	1.20516	1.01324	0.801456	0.776444	0.713236	0.632202	0.543893	0.476022	0.451962	0.453364	0.47558	0.494359	0.515423	0.537271	0.566084	0.588063	0.619217	0.640932	0.67689	0.717676	0.768979	0.81014	0.854731	0.886855	0.910761	0.941053	0.970322	1.00653	1.03799	1.09414	1.13286	1.18484	1.25019	1.32115	1.33787	1.39644	1.42488
		6	NaN	NaN	NaN	NaN	NaN	NaN	NaN	NaN	NaN	1.39467	1.59909	1.31361	1.18326	1.03572	0.860436	0.815032	0.786214	0.759956	0.704461	0.671536	0.666859	0.687844	0.718571	0.755232	0.776257	0.808318	0.839329	0.867028	0.90324	0.982256	1.06479	1.14928	1.23985	1.30082	1.36618	1.38034	1.42921	1.49345	1.54195	1.57466	1.6264	1.64423	1.66037	1.73598	1.76438	1.7717	1.74874
		7	1.54408	1.60548	1.60434	1.65535	1.68018	1.69379	1.70296	1.73304	1.72585	1.6701	1.62045	1.5945	1.55517	1.38495	1.2602	1.12107	0.962285	0.843602	0.844813	0.821046	0.777102	0.72864	0.666031	0.618224	0.589933	0.594973	0.619349	0.632132	0.652136	0.675784	0.703431	0.708934	0.742558	0.766498	0.777416	0.778866	0.794096	0.792285	0.811983	0.836191	0.862755	0.884341	0.914926	0.931621	0.950917	0.983807	1.02444
		8	0.517271	0.518779	0.519729	0.527437	0.5227	0.530077	0.540287	0.550323	0.564768	0.588729	0.60869	0.627037	0.655878	0.684487	0.730935	0.784532	0.849304	0.904735	0.952025	1.01242	1.04233	1.06864	1.1141	1.16999	1.22047	1.29575	1.35285	1.36483	1.35847	1.34748	1.363	1.3423	1.37147	1.41918	1.45997	1.43279	1.46795	1.46256	1.39229	1.36673	1.3734	1.35742	1.31873	1.34662	1.30178	1.28856	1.31334
		9	1.80137	1.76732	1.76045	1.75924	1.77047	1.77047	1.79949	1.61051	1.41305	1.218	1.00293	0.753462	0.701781	0.674967	0.609644	0.561662	0.563693	0.57254	0.582464	0.610099	0.649162	0.680286	0.710664	0.745966	0.787084	0.829083	0.863822	0.912217	0.95611	1.00277	1.05921	1.11396	1.16065	1.20486	1.26591	1.34006	1.39776	1.43147	1.47485	1.50104	1.52238	1.54309	1.58606	1.64918	1.70416	1.73626	1.79465
		10	1.46764	1.46995	1.50978	1.52187	1.55858	1.62088	1.47435	1.30572	1.15447	0.965024	0.734695	0.6975	0.659201	0.624991	0.634665	0.672705	0.732627	0.811375	0.878236	0.937692	0.971071	0.995413	1.00444	1.01595	1.02621	1.05309	1.08736	1.11621	1.16479	1.19666	1.22843	1.24336	1.25132	1.25504	1.27978	1.28553	1.30523	1.33749	1.36878	1.39453	1.42964	1.47561	1.50914	1.52926	1.54309	1.58661	1.60329
		11	1.38735	1.36388	1.34447	1.34859	1.36009	1.3928	1.43258	1.4783	1.51718	1.53585	1.58051	1.62956	1.69292	1.76166	1.61424	1.44137	1.26133	1.05267	0.824475	0.793329	0.742016	0.679072	0.624785	0.585525	0.585929	0.605957	0.643542	0.690741	0.740628	0.786953	0.833196	0.871861	0.90298	0.937344	0.990929	1.06066	1.10756	1.16331	1.22643	1.27784	1.33271	1.40607	1.47199	1.52142	1.54492	1.56568	1.59265
		12	1.63664	1.68536	1.53077	1.38014	1.17892	0.963262	0.761287	0.728705	0.739153	0.774372	0.794583	0.809809	0.833041	0.796236	0.76683	0.739017	0.711982	0.693867	0.698851	0.70919	0.729412	0.759847	0.790565	0.816742	0.844058	0.864343	0.880819	0.890231	0.899239	0.903719	0.918513	0.933344	0.949766	0.964165	0.985116	1.00733	1.03096	1.05363	1.0781	1.09817	1.12597	1.13084	1.14983	1.15586	1.16523	1.15942	1.1753
		13	1.80387	1.74742	1.64785	1.5981	1.54113	1.45331	1.55292	1.6172	1.48303	1.29291	1.16328	0.907327	0.728113	0.67429	0.638392	0.585163	0.549275	0.545706	0.589564	0.639988	0.729477	0.810561	0.883646	0.946446	1.01949	1.07885	1.14631	1.24863	1.33988	1.38695	1.38449	1.38213	1.34342	1.30833	1.3113	1.34121	1.37569	1.39958	1.45498	1.49797	1.55822	1.60652	1.68731	1.72067	1.75807	1.76729	1.76111
		14	NaN	NaN	NaN	NaN	NaN	NaN	NaN	NaN	NaN	NaN	NaN	NaN	NaN	NaN	NaN	NaN	NaN	NaN	NaN	0.723154	0.705345	0.66438	0.628622	0.587221	0.575765	0.565088	0.576696	0.606901	0.633599	0.651742	0.682999	0.715623	0.750154	0.795354	0.867412	0.930021	0.991151	1.04912	1.08854	1.13483	1.17921	1.23292	1.29428	1.36104	1.41265	1.46085	1.48003
		15	NaN	NaN	NaN	NaN	NaN	NaN	NaN	NaN	NaN	NaN	NaN	NaN	1.4821	1.53732	1.45364	1.32397	1.17228	1.02568	0.804777	0.768123	0.723884	0.691855	0.671225	0.679767	0.706792	0.762057	0.829689	0.889915	0.953943	1.01831	1.06324	1.07609	1.09446	1.09696	1.11341	1.12434	1.14923	1.1615	1.20764	1.24474	1.29252	1.33891	1.40084	1.43057	1.47024	1.51756	1.56691
		16	1.63411	1.64134	1.62688	1.6394	1.66439	1.64759	1.65783	1.69385	1.5205	1.33992	1.1759	0.98026	0.744894	0.711634	0.67373	0.647563	0.643676	0.671548	0.692444	0.724396	0.750265	0.78108	0.812796	0.853354	0.923312	1.01891	1.1022	1.20229	1.29227	1.35437	1.4148	1.45445	1.42292	1.39906	1.38899	1.37259	1.38969	1.47013	1.55772	1.60108	1.64531	1.69827	1.76706	1.84913	1.96268	2.05452	2.10274
		17	1.46563	1.35335	1.26015	1.09647	0.96967	0.817901	0.810457	0.780571	0.750714	0.687204	0.632098	0.603814	0.61151	0.615221	0.626544	0.658372	0.699195	0.74239	0.80663	0.872552	0.933335	0.993073	1.048	1.11488	1.17933	1.24383	1.29829	1.34884	1.39634	1.44343	1.47037	1.49665	1.51893	1.50057	1.48727	1.47673	1.47665	1.50233	1.56817	1.61373	1.67242	1.70723	1.69826	1.68268	1.68065	1.67689	1.7076
		18	1.41654	1.46146	1.50668	1.55716	1.5834	1.64227	1.60264	1.54109	1.50216	1.5025	1.42334	1.38309	1.33704	1.12498	0.954779	0.849859	0.7483	0.639456	0.637538	0.631016	0.576808	0.550513	0.516536	0.521683	0.538835	0.549173	0.574636	0.62074	0.689682	0.747369	0.832079	0.897682	0.95405	0.944882	0.931255	0.960599	0.98985	1.04584	1.13333	1.21942	1.27821	1.3648	1.44546	1.50465	1.56521	1.58368	1.55323
		19	NaN	NaN	NaN	NaN	NaN	NaN	NaN	NaN	NaN	NaN	0.73495	0.768258	0.730625	0.685091	0.624621	0.55073	0.494818	0.475305	0.46365	0.462915	0.462759	0.457469	0.46039	0.484937	0.517948	0.561006	0.608858	0.663874	0.718058	0.777775	0.823339	0.857776	0.891573	0.916276	0.944447	0.974707	0.992033	0.993754	1.00924	1.03108	1.07158	1.13512	1.19848	1.24813	1.29526	1.33228	1.37945
		20	1.82693	1.90414	1.97967	1.98637	1.96772	1.93654	1.89156	1.85836	1.83974	1.8291	1.85105	1.86537	1.85597	1.82867	1.58993	1.34551	1.13658	0.935653	0.74067	0.745021	0.719468	0.668086	0.640645	0.637489	0.655759	0.694114	0.722547	0.753544	0.781558	0.811072	0.847466	0.904621	0.966478	1.05142	1.12205	1.17401	1.21051	1.24116	1.27122	1.29424	1.33828	1.38344	1.41973	1.46541	1.52884	1.57801	1.62002
		21	NaN	NaN	NaN	NaN	NaN	NaN	NaN	NaN	NaN	0.811474	0.827757	0.80914	0.775789	0.74421	0.704758	0.669676	0.673797	0.699907	0.72726	0.758017	0.792389	0.822929	0.835639	0.87241	0.911225	0.962494	1.01678	1.09258	1.10455	1.11172	1.12053	1.11077	1.09078	1.11509	1.1492	1.17369	1.20502	1.23604	1.25893	1.27699	1.29861	1.31604	1.34064	1.38751	1.42736	1.43324	1.49335
		22	1.50739	1.38691	1.29127	1.11237	0.982007	0.826798	0.82097	0.786316	0.752892	0.682017	0.622035	0.593508	0.601408	0.609162	0.623423	0.65774	0.699015	0.744276	0.807206	0.872204	0.929642	0.986335	1.03949	1.10312	1.16773	1.2413	1.31395	1.36852	1.42547	1.47765	1.5049	1.51577	1.53585	1.51755	1.5091	1.49262	1.49107	1.53386	1.59463	1.6298	1.69443	1.72496	1.70558	1.68686	1.69115	1.68787	1.72405
		23	1.26784	1.13692	1.04232	0.934817	0.834477	0.821856	0.779428	0.703459	0.63425	0.583624	0.576691	0.609831	0.669501	0.750864	0.818721	0.888283	0.941542	0.984689	1.01086	1.0352	1.05992	1.11003	1.193	1.27924	1.39901	1.50513	1.5733	1.6428	1.72629	1.79179	1.85911	1.90738	1.91179	1.91395	1.89251	1.83884	1.84898	1.86443	1.85091	1.85511	1.8909	1.88238	1.87258	1.87773	1.8957	1.84827	1.84454
		24	1.80137	1.76732	1.76045	1.75924	1.77047	1.77047	1.79949	1.61051	1.41305	1.21366	1.00935	0.77367	0.721164	0.686162	0.611418	0.558478	0.556226	0.55818	0.575409	0.624345	0.664721	0.691976	0.746872	0.808413	0.866368	0.962611	1.03899	1.11765	1.18758	1.24551	1.28343	1.35449	1.39244	1.43126	1.4521	1.41291	1.34975	1.30809	1.28642	1.28774	1.34361	1.42293	1.51523	1.52964	1.54801	1.55947	1.61429
		25	1.49895	1.54573	1.59789	1.60884	1.64392	1.669	1.66831	1.65805	1.67239	1.47309	1.26127	1.05933	0.917554	0.768894	0.771128	0.759214	0.753109	0.691246	0.625089	0.583641	0.571051	0.56948	0.577218	0.600574	0.622665	0.637222	0.656746	0.69563	0.732512	0.779059	0.824816	0.86503	0.888706	0.906824	0.935866	0.981762	1.02041	1.05186	1.1038	1.13647	1.15902	1.21789	1.29505	1.35308	1.40565	1.46657	1.50313
		26	1.49572	1.55016	1.59289	1.61029	1.64719	1.6791	1.68444	1.69141	1.70941	1.50835	1.29541	1.08959	0.940812	0.785045	0.782647	0.767614	0.750134	0.682481	0.616735	0.576907	0.563707	0.56315	0.572819	0.595941	0.618127	0.630598	0.652245	0.687938	0.723011	0.774183	0.82101	0.862831	0.883384	0.901828	0.926208	0.976525	1.01071	1.04815	1.10008	1.12856	1.14948	1.21571	1.29286	1.35757	1.41831	1.48047	1.51567
		27	1.60637	1.49713	1.44796	1.42999	1.4511	1.45202	1.51743	1.5141	1.58723	1.6251	1.68191	1.59166	1.42598	1.14844	0.974752	0.805017	0.691447	0.683882	0.692001	0.616944	0.567548	0.547334	0.543899	0.552073	0.587282	0.631868	0.673154	0.721452	0.768572	0.794948	0.792722	0.803311	0.81488	0.835303	0.865066	0.932377	0.99703	1.05416	1.10978	1.17583	1.23395	1.25656	1.30058	1.312	1.30183	1.30189	1.35848
[truncated: 896 more rows]
[truncated: 105 more columns]

## Sheet: ED Fig. 8b
Extended Data Fig. 8
[truncated: 1 more rows]

[truncated: 8 more sheets: ED Fig. 8c, ED Fig. 8d, ED Fig. 8e, ED Fig. 8f, ED Fig. 8g, ED Fig. 8h, ED Fig. 8i, ED Fig. 8j]
