# Supplementary material for: Loss of CDK4/6 activity in S/G2 phase leads to cell cycle reversal
Source: Nature. 2023 Jul 5;619(7969):363–70. doi: 10.1038/s41586-023-06274-3 (PMC10338338; doi:10.1038/s41586-023-06274-3)
Supplement: Supplementary file 22 — Source Data Extended Data Fig. 9 [file 41586_2023_6274_MOESM22_ESM.xlsx]

## Sheet: ED Fig. 9a
Extended Data Fig. 9
Panel a
		0hr			2hr			4hr			6hr			8hr			10hr			12hr			siCyclinA2
		CDK2 activity	log2(cyclin A2 levels) (au)		CDK2 activity	log2(cyclin A2 levels) (au)		CDK2 activity	log2(cyclin A2 levels) (au)		CDK2 activity	log2(cyclin A2 levels) (au)		CDK2 activity	log2(cyclin A2 levels) (au)		CDK2 activity	log2(cyclin A2 levels) (au)		CDK2 activity	log2(cyclin A2 levels) (au)		CDK2 activity	log2(cyclin A2 levels) (au)
		1.14629	22.9718		1.37565	23.2791		1.11888	22.4506		1.00621	23.0439		0.380463	20.0506		0.841447	20.7954		0.608717	21.2789		0.400939	18.9985
		1.04674	23.2473		0.840418	22.3044		0.949351	22.2487		0.948394	22.9989		1.19314	21.9377		0.872761	21.053		0.710948	20.4283		0.432945	18.9163
		0.641749	20.1103		0.769291	20.3484		0.984873	21.9191		0.895711	23.0933		1.25796	21.8478		0.896568	20.8153		1.15593	21.7071		0.877426	22.853
		1.33502	22.6107		0.473264	20.1677		0.968687	22.088		1.10451	22.2947		1.16288	22.6332		0.724181	22.258		0.318098	18.8994		0.791895	17.9725
		1.48439	22.8137		1.21648	22.6529		0.930458	22.4462		1.21502	22.4798		1.38389	21.9127		0.966837	22.6667		1.05525	22.1081		0.863646	17.7747
		1.14717	23.2849		1.10543	22.3247		1.1789	22.726		0.994212	22.0938		0.874354	22.2129		0.590619	19.0684		0.684005	21.0967		0.297161	15.4539
		1.44029	22.4341		1.12295	22.8588		0.224238	17.0926		0.384244	18.5988		0.265772	15.6192		1.27083	22.2817		0.675967	21.7089		0.404612	18.8637
		1.24474	23.0617		0.885895	19.5259		0.256018	19.0537		0.712522	22.2812		0.416179	16.1211		1.16808	22.4778		1.20435	21.3957		1.09858	17.3627
		1.238	19.149		1.2505	21.8567		1.329	22.8434		0.949701	22.9602		1.3891	22.9993		0.979541	21.6158		0.733135	20.8168		0.814182	17.7929
		0.959617	22.2879		1.03848	22.0328		0.257473	18.0096		0.31391	18.7353		1.05907	21.7505		0.419347	18.0963		0.828641	20.0741		0.377728	15.6922
		1.06308	19.8644		1.8258	22.485		3.15035	19.5154		1.11093	22.8465		0.245697	17.5655		0.281069	18.6209		1.24401	22.1765		0.839219	17.2867
		1.14349	24.0216		0.959901	22.576		0.230451	17.5007		0.945752	22.7299		0.426206	16.6817		0.372192	20.6839		0.166357	19.304		0.475444	19.4365
		1.18208	22.4129		0.852217	21.759		1.35044	22.6015		1.26401	22.9506		0.34472	16.935		1.36135	21.8224		0.437121	18.6535		0.625588	16.2348
		1.04642	23.6122		1.56789	22.9359		1.52578	19.6509		0.182112	17.4672		0.241607	18.5704		1.07387	22.12		0.60044	20.7221		0.448413	22.7051
		1.21585	22.3718		3.44588	19.7902		1.99082	20.2202		0.327609	18.7715		1.14631	22.3264		1.62558	22.294		1.02608	19.968		0.604568	18.3889
		1.1812	23.1675		0.848327	23.0004		1.04982	22.8052		0.721414	20.7709		1.21678	22.2413		1.29676	22.4687		3.17485	21.9166		4.90486	15.8211
		0.852364	23.322		0.904993	23.6273		1.10646	23.4396		1.04978	21.7823		0.915703	21.5961		1.01306	22.2089		1.63531	22.3335		3.85849	16.9977
		2.64301	23.1434		1.36676	22.9621		1.16438	22.3868		0.803342	22.1671		0.32816	17.4243		1.68212	22.4354		0.226041	18.8123		1.01621	16.3413
		1.32307	22.8366		0.921383	21.1654		0.58684	20.3053		1.13245	21.933		0.998344	20.9911		0.654038	21.703		1.64279	22.0199		0.748304	17.7712
		1.11029	22.7759		0.919694	23.6088		0.192878	17.3436		3.58769	18.9979		0.26752	20.7517		1.11716	22.661		0.232699	19.3846		1.47442	17.8513
		0.841071	23.238		1.79279	22.9476		1.20796	22.5605		0.175989	22.0365		0.927126	21.2213		1.69635	22.2953		0.635428	20.7925		4.18339	18.1869
		1.20104	22.9383		1.64616	22.9328		1.28096	22.6739		0.740574	22.5301		0.314957	16.7331		4.37851	18.3145		1.13764	18.6752		0.850016	19.1808
		1.30059	23.3525		1.17562	22.8784		0.688454	22.3861		0.942824	22.2922		0.399559	16.8675		1.3577	20.4987		1.0818	22.3898		0.585936	15.2271
		1.30397	23.021		0.924938	22.5764		0.230749	17.3246		0.282854	20.7533		1.07562	22.5186		0.255409	16.7543		0.416432	17.4566		0.334274	17.0888
		1.73342	22.9897		2.5451	19.362		0.879057	22.1542		0.407427	17.464		1.14894	21.1909		1.35212	21.945		1.06478	23.7362		0.768438	18.6477
		0.829785	23.4678		0.954185	22.2371		0.965477	21.8766		0.6856	16.7435		0.71454	21.8956		4.19651	18.6052		0.564315	17.8025		0.643042	15.1205
		0.943323	23.4075		0.741064	21.1503		0.960554	22.5027		0.333093	18.8234		0.853968	21.5324		0.861854	18.2952		0.94642	22.6427		3.11139	18.248
		1.11015	22.7714		1.06596	22.9176		0.599689	18.6291		0.682605	20.745		0.702572	22.0278		0.164171	17.9361		2.39273	18.3502		1.36731	23.4673
		1.18954	22.9531		1.31632	22.511		0.449997	22.7653		0.999781	21.7328		0.860528	19.9899		1.2335	22.1747		0.332604	17.2174		0.476434	17.6722
		1.51212	23.1804		0.869142	23.0137		0.99638	21.5722		1.12979	21.9776		1.20178	22.8403		0.438984	17.3827		1.26243	22.2099		0.626556	19.8457
		2.53149	21.4981		1.32231	23.4654		1.1906	23.0224		0.190231	22.0054		0.366275	19.1869		0.96761	17.6803		1.10346	21.4673		0.742741	18.2519
		3.87055	18.9871		1.48137	21.3174		0.308064	23.3377		0.608925	22.5664		0.869206	21.5621		1.54775	22.4109		0.236891	18.1618		1.10368	18.6832
		1.86655	18.1039		1.04633	22.4067		1.08849	21.9351		0.904903	22.2803		1.17343	21.1828		1.26947	22.3817		0.305188	18.5344		1.09937	22.8687
		1.06893	21.6653		1.42464	22.9427		1.14659	22.9522		0.712142	23.2705		2.81946	18.1032		1.22776	21.9778		0.718541	21.3889		1.20914	23.0912
		1.12987	21.0239		1.29677	23.3452		0.186151	17.5103		0.422233	17.6661		0.386982	18.7466		0.381552	19.9276		1.56382	22.559		0.818907	20.5191
		0.832968	23.1518		0.792134	23.8786		0.584502	21.493		0.580112	16.9632		0.444824	18.0677		0.158629	17.8265		0.90799	21.822		0.621539	17.2816
		1.27312	22.6345		0.721617	21.1073		0.371649	19.6817		0.99017	22.1432		0.716958	17.9456		0.421865	21.8351		0.664167	22.2857		1.71572	15.8565
		1.15452	23.1224		0.877513	17.9755		1.23232	19.6089		0.276854	23.0827		0.3503	18.054		1.55189	22.1538		0.868762	22.4159		0.833489	17.7792
		1.04129	22.6055		0.576437	23.5083		1.11249	22.3866		1.11884	22.1651		0.203172	16.3686		0.466447	18.5267		1.308	22.7731		0.663979	23.4514
		1.05778	22.931		1.91323	23.0493		0.22606	17.2516		0.452113	19.2197		0.321734	17.2241		0.295655	18.2935		4.14896	21.5176		0.402059	13.2726
		0.42348	18.2573		1.50743	22.7801		0.685246	19.354		0.997273	22.3274		1.44589	22.4089		0.414718	19.5505		0.318121	18.218		0.504423	22.7005
		1.6988	19.6265		0.783856	20.0312		1.31391	21.9787		0.520698	20.6074		0.706146	18.9845		1.45049	22.5496		0.314329	18.1027		0.700382	18.9127
		1.13292	23.6074		1.7038	22.5693		0.48199	19.0091		0.730343	23.1612		1.32389	20.8566		2.79261	18.3502		3.87263	21.64		0.243051	16.4983
		0.391192	16.7998		1.39635	23.2241		1.02719	21.2956		0.102474	23.4941		1.0818	21.7509		1.3637	22.2879		2.05654	18.6844		0.504938	16.7891
		1.27525	22.8933		0.662216	20.0508		0.219225	20.0179		1.00159	22.0175		0.896233	21.3788		0.794773	22.5599		3.23643	18.9041		0.732138	19.4236
		1.32268	22.6488		1.61697	23.0476		0.455358	22.5947		0.279517	22.7193		0.556686	21.7997		1.49502	21.1628		0.427908	17.46		0.573141	19.0781
		1.30118	22.3328		0.991702	22.8748		0.996983	21.3926		1.11368	22.0686		0.77803	19.8435		0.964826	17.9521		1.3092	22.6731		0.402813	21.0487
		0.959064	21.3938		1.19599	22.2696		1.17639	22.8718		0.462047	19.1017		1.55902	22.4572		0.857304	21.3887		0.494915	21.2537		0.826458	19.2094
		1.40835	23.1731		1.60978	23.4623		0.352332	23.1927		1.00439	22.3102		0.24476	18.0735		0.932621	22.0058		2.27534	20.817		4.16967	16.6051
		1.19507	22.9091		0.929679	22.2305		1.08443	21.8892		0.516499	20.6318		1.0353	22.5308		1.04773	22.0455		1.70853	21.615		0.949252	19.226
		1.05511	22.5399		0.940766	22.5254		1.14081	22.865		0.726405	23.1761		1.11776	21.5222		1.12712	21.1816		0.290422	19.0111		2.18962	15.8771
		1.1653	24.2473		0.714311	19.4339		0.193091	15.7587		0.111027	23.502		1.40929	21.0501		0.214833	17.3864		0.349946	20.7891		0.310014	17.8787
		0.500686	17.3433		1.93613	22.6208		0.861287	22.1645		0.969718	22.2586		0.274387	18.0048		1.26802	22.4416		0.637979	21.4665		0.894963	20.2649
		3.24653	21.5778		1.15448	21.9518		0.588917	21.4124		1.44079	19.5468		0.561533	17.2377		0.897052	22.1575		1.06513	23.6967		2.81568	19.4359
		1.84797	22.8476		2.35294	18.3331		1.27686	19.5442		0.199977	17.5551		1.04313	17.2404		1.32805	21.3939		0.308944	18.2279		0.466891	16.9327
		1.24003	22.129		1.12756	19.0799		1.12213	22.3413		0.9018	22.4589		0.280633	17.6708		0.287857	17.847		1.57149	22.4444		0.423704	17.6566
		1.16482	22.0371		1.28417	22.9698		0.23082	15.1354		0.924112	22.7271		1.21009	21.5418		1.28833	21.8137		0.915568	21.6565		0.710014	11.8891
		0.864742	22.9642		0.457053	18.7617		1.32964	21.9119		0.980109	22.576		1.26693	18.217		1.20358	21.6918		0.724518	21.2541		1.18208	22.8295
		0.745622	22.2467		3.83436	23.7221		0.732649	20.0897		0.729399	22.9371		0.853971	17.111		0.275263	17.4019		1.31448	22.5129		0.591001	17.382
		1.08496	22.101		1.889	22.4619		0.48093	18.4628		0.962592	22.6492		0.151251	18.7656		0.303289	18.1711		4.38268	21.4558		1.77754	14.9574
		0.823961	23.0296		1.54747	23.1583		1.71991	22.6159		1.15118	22.6113		0.320987	17.5479		1.15104	22.0595		1.63155	20.9544		2.10941	15.7149
		0.514947	17.2481		1.53071	23.0008		0.742999	21.0335		0.613942	22.3275		0.257453	17.3551		2.42404	19.8407		0.304795	18.1151		0.715977	18.4583
		0.649631	22.7005		1.43508	20.5623		1.28579	23.1788		0.626551	20.1675		0.85483	21.6036		0.744953	18.4748		0.312967	17.8843		1.18654	22.8077
		1.33054	23.184		0.749133	20.6172		0.553942	21.9458		0.592992	21.6361		0.206313	16.9192		0.227545	18.3121		4.2045	21.5747		0.250054	16.9881
		0.935136	19.806		0.868697	19.5568		0.698692	22.8766		0.769471	22.1607		0.232304	18.6152		0.617736	21.8736		1.53621	18.4749		0.397036	15.0388
		1.05192	22.2664		0.891954	19.0796		1.0386	21.1608		0.92786	22.0351		0.286918	17.0849		0.23515	18.5508		0.407125	17.3624		0.244353	18.0763
		1.35885	22.6902		1.26229	23.6146		0.244202	20.0103		0.908047	21.5023		3.413	20.7427		1.02342	21.6209		1.32914	22.5651		0.460405	15.0355
		0.89128	22.4964		1.27398	22.6571		1.73345	20.2406		0.381654	15.0478		1.14327	22.1269		1.50351	21.7351		0.498695	21.2157		1.27402	19.7546
		1.12627	22.2417		0.904606	23.4204		0.802403	21.8075		0.776181	22.5531		0.923586	22.7195		1.07996	21.367		3.70372	20.733		0.707001	19.502
		1.29891	19.0858		1.32226	15.9124		0.148717	21.1913		0.161343	17.6446		2.26597	19.7043		1.2391	20.638		1.72956	21.5726		0.882329	23.3002
		1.14916	22.2258		0.923168	21.0427		1.11629	15.0569		0.963334	21.8887		1.28746	22.2869		0.960245	21.0383		0.308502	18.9327		0.986556	16.9204
		0.950053	18.9765		1.03698	24.1261		0.326894	17.4216		0.640949	21.0263		0.701072	22.0116		1.09047	20.9365		0.368393	20.6776		0.694958	19.4317
		0.900442	24.0594		1.02236	22.9802		0.647046	21.2196		0.196774	18.1417		0.611173	19.5432		1.84211	15.6405		1.05923	23.7537		0.848531	19.413
		1.07685	21.2726		0.951983	22.5203		1.59619	19.0496		0.221538	17.1759		0.379353	17.7589		0.965506	22.2351		1.06719	21.925		1.62276	19.7966
		1.09409	22.3097		0.511713	18.5786		0.228661	16.9249		0.900531	22.6474		0.486699	20.9172		0.787064	21.5069		0.394377	19.8737		0.703463	21.4028
		1.27582	22.1809		0.454979	17.4022		0.203512	23.9594		0.950706	22.4991		1.08392	23.0978		2.29458	19.4921		0.604667	22.6663		0.702796	18.6944
		0.708558	21.9994		1.3358	22.5633		0.335704	20.5569		0.952242	22.5991		0.277297	17.1992		0.580915	16.6402		0.210466	19.3065		0.574187	19.5354
		1.56527	22.0266		2.64536	22.0796		0.175217	16.886		1.07815	22.4883		0.19906	16.209		0.728062	20.9232		0.260921	18.1293		0.718879	18.7067
		1.3943	22.9907		0.510555	22.1248		0.705942	22.61		0.609625	22.3371		0.265763	17.7955		0.68931	16.8958		1.14362	22.1698		0.508166	16.44
		0.730316	22.5921		0.629575	22.2616		0.578789	17.439		0.50899	20.0892		0.171898	18.6858		0.174903	16.9533		0.348704	18.3773		0.788503	21.335
		1.30315	23.3101		0.989423	22.5569		0.222557	22.1299		0.581859	21.5433		1.1099	22.0213		0.740234	21.8266		0.710702	18.5272		0.809252	20.8237
		1.35489	22.4418		0.431349	19.6445		0.417317	20.5983		0.752491	22.0714		0.93485	22.5955		1.13365	17.5201		1.10125	17.7902		0.495828	18.4834
		1.17956	23.1601		1.14203	21.6075		0.210208	16.9614		0.943235	22.0265		1.4449	22.1175		0.846657	21.8221		0.368458	17.6109		0.51429	20.3434
		1.35685	23.051		0.954177	19.4157		0.237584	16.1602		0.929266	21.5125		0.545132	19.3408		1.27271	21.124		0.429552	19.4796		1.10451	16.6741
		1.46684	23.0288		1.52779	22.5179		0.487146	17.6457		0.351234	14.9042		0.744778	17.5871		0.207914	16.6328		0.807923	21.6231		0.777383	18.5784
		1.2811	22.8182		1.39896	22.2318		1.31421	23.7358		0.78003	22.5793		0.729254	21.2892		0.303208	18.105		0.20912	19.2351		0.583787	19.4946
		1.36059	23.3218		0.930872	22.3512		0.199275	19.3279		0.204	17.5911		0.365653	20.8806		1.48168	22.3642		0.243165	17.9398		0.761557	20.5969
		1.40681	23.7308		0.91008	19.5365		0.200549	19.1181		0.962724	21.8941		1.10471	23.0709		0.467453	19.3397		1.05011	22.5791		0.631482	19.5639
		0.916889	22.577		1.89871	22.8418		0.811772	20.8808		0.645863	21.0625		0.511851	16.4673		1.38038	22.2184		0.327345	18.2854		0.738855	18.9534
		1.16113	21.9562		1.21809	22.9492		0.444794	21.3375		0.214088	18.0887		0.196491	16.9979		1.47368	21.1077		1.10769	17.6376		0.569066	21.9098
		1.30807	23.3389		1.06947	23.3		4.17971	22.3286		3.10602	23.04		0.326859	21.6518		0.80541	22.4202		0.850593	20.2297		0.639321	19.1448
		3.6373	22.835		3.81493	20.7029		0.941105	21.4351		0.21914	17.2136		0.325945	21.3612		4.33549	21.0818		0.352205	17.5304		0.732882	17.988
		1.31505	23.1177		1.3985	23.3862		0.377555	22.6622		0.230014	18.6551		1.17751	22.5126		0.933313	21.8824		0.512163	17.3099		0.60875	18.7625
		4.40618	22.8301		0.848206	23.0903		0.951652	17.8915		0.24934	18.2971		0.234454	17.8625		0.858341	21.25		0.494896	17.5621		0.756867	19.6068
		1.13998	23.2763		0.480502	23.9242		1.09258	23.913		0.465754	20.6197		1.12425	23.2048		1.06097	21.893		0.977398	23.1693		0.886685	18.7319
		1.37276	22.8167		1.26991	22.9777		0.724953	17.356		3.31197	21.5629		0.387892	18.9864		1.12176	21.1413		4.13137	18.9353		0.903201	18.3085
		1.06801	23.0665		1.11011	22.594		0.350893	20.5925		3.59685	18.5701		0.722121	21.3692		0.221822	17.7243		1.82964	19.6033		0.686132	18.8581
		1.30338	22.6123		1.27445	21.9948		0.379681	20.5746		0.749395	20.2167		1.14726	23.098		1.30023	22.296		0.574963	20.0958		0.68153	18.3631
		2.91727	19.4741		0.809782	20.1703		0.232508	16.7279		0.643501	21.9727		0.182482	19.2657		0.900873	22.0223		0.777003	21.4458		0.731894	19.158
		1.24338	22.9918		0.668339	23.1556		0.248987	15.7539		0.674672	19.8687		1.08548	22.5502		1.34945	21.2491		0.341807	16.563		2.45608	17.6022
		1.12411	24.4864		0.212244	17.1492		0.49833	17.4634		0.294863	22.6916		1.24735	22.9691		0.29397	17.7365		0.760277	21.4016		0.928417	21.4146
		1.24962	22.7549		1.19819	23.3352		1.29645	23.6942		0.212933	24.1536		0.16653	19.011		1.29943	21.7154		0.406834	19.9812		1.09019	18.1913
		1.22043	24.5596		0.866602	23.2389		0.202994	19.1405		0.382094	21.9036		1.15957	22.5081		1.19579	21.6386		0.395934	21.976		1.07959	21.3973
		2.62125	23.5553		1.10741	23.3933		0.211946	18.949		0.380126	18.8829		1.15841	22.1204		0.280203	17.7431		0.553865	21.0528		4.80269	16.7788
		1.65556	23.0763		1.7111	22.632		0.800841	20.8393		0.948235	22.5357		0.149843	17.5715		0.294471	17.9848		3.83748	21.7362		0.547945	17.7235
		2.70442	20.0422		0.308538	15.7766		0.518992	21.3385		1.52963	22.2507		1.09511	22.4402		1.10534	22.0792		0.853867	21.8811		0.792269	19.9533
		1.42795	23.4239		1.35012	22.5272		4.37491	22.2157		1.09243	23.2732		1.1148	22.395		0.272991	18.2222		0.534918	19.2166		3.42039	17.2973
		1.23852	23.0331		1.27727	23.3786		0.612058	22.7041		1.03682	22.1194		1.17946	22.954		0.67187	21.7905		4.46501	19.239		0.708908	19.1184
		0.94248	22.99		1.36207	22.7689		4.40383	22.827		1.25701	18.3962		0.879382	22.2936		0.237322	18.4573		0.941483	21.3869		0.81419	20.4978
		0.984599	21.7291		1.14727	22.3198		0.242736	22.7564		0.380358	22.5542		1.36092	23.6122		1.03595	21.5809		0.740263	21.578		0.24718	17.9035
		1.23022	22.7645		4.31208	22.8157		0.776264	18.4608		1.5557	22.0572		1.06962	21.6264		1.50491	21.6456		0.873027	21.9915		1.07329	21.6427
		1.47209	22.8166		0.971494	17.5109		1.08949	24.0175		1.10197	19.5325		0.943132	21.4834		1.09174	21.2695		0.261077	22.4193		0.774534	17.1479
		1.32086	23.5048		0.633164	23.2644		0.698797	17.484		1.98479	22.1035		0.456717	21.8132		1.23409	20.6478		0.960531	21.3665		0.88097	17.8453
		1.19841	23.1614		1.19332	22.5934		0.343588	20.748		1.58566	21.92		0.428309	20.2339		0.961489	20.922		0.484861	19.1214		0.276197	10.9755
		0.598322	19.4942		0.431244	22.0954		4.00804	22.0896		1.19403	22.371		1.05576	22.2638		1.06032	20.9655		0.456171	19.2256		1.2884	19.2714
		1.45097	23.5499		1.78046	22.6366		2.41937	19.9465		0.981791	23.92		1.00894	22.3176		1.90484	16.3152		0.503524	17.3804		0.907944	21.4595
		2.16383	24.0781		0.518176	16.9254		0.180095	17.9814		0.468821	21.236		1.24726	22.1448		0.970346	22.2346		1.13802	22.3402		0.382892	13.8961
		1.42479	22.8178		2.77667	19.3688		2.12842	20.1273		0.849285	22.964		1.36796	22.7796		0.782008	21.5147		1.2417	22.2948		0.522506	19.8606
		0.505211	16.4238		0.9485	22.4055		0.291437	23.1095		0.72837	21.9867		0.969845	22.0981		2.45494	19.4621		0.682004	19.3764		0.580794	19.7058
		1.25553	22.6853		0.468777	23.2968		1.56769	22.9075		1.21198	23.3668		1.38082	22.2564		0.601389	16.5895		0.964302	22.2039		0.689787	17.8428
		1.95238	23.3005		0.805048	21.6966		1.19267	21.3691		0.243597	17.5192		1.5415	22.4607		0.720602	20.9205		0.626341	21.4931		1.19308	23.5453
		1.1232	23.6089		1.2937	23.4632		3.38931	18.2728		0.616383	19.8403		1.21576	21.4113		0.686609	16.8		3.08557	19.1		4.44118	18.5193
		1.01612	23.4651		0.876558	21.6406		0.909537	22.69		0.685545	22.3933		0.955266	21.2949		0.173326	17.0939		0.613562	20.0038		0.380052	18.6333
		0.837581	23.2955		1.17656	22.5732		2.49298	19.8805		0.292576	22.454		0.580301	21.6643		0.740711	21.832		0.781689	21.3725		0.476894	16.9827
		0.440837	23.3578		1.22104	23.2276		1.27168	20.3827		0.228852	23.8371		0.451683	20.1393		1.03468	17.2927		0.315281	16.3712		0.401508	15.5688
		1.6716	23.1208		1.21394	24.4307		0.687596	22.1012		0.390269	22.0584		1.15687	22.2628		0.845308	21.8664		0.79024	21.2602		0.234759	16.7331
		1.36018	23.3523		1.55014	22.8684		0.21003	22.5336		0.41	18.7889		1.09665	22.2945		1.26962	21.1085		0.359567	19.857		0.421757	17.5079
		1.11512	22.8145		1.58205	22.6057		3.27195	20.2914		0.970131	22.4024		1.09043	22.122		0.220408	14.851		0.301815	21.2716		0.382548	16.5991
		1.22079	23.0825		1.4836	22.1765		0.242182	21.9779		1.51369	22.1917		0.841964	21.9172		1.12302	19.7144		0.758957	20.5272		1.7526	23.5048
		0.860316	23.2057		0.268125	15.4691		0.241182	23.3544		1.10765	23.2318		0.194166	17.1148		1.05739	18.7801		0.49493	19.9121		0.826644	20.5944
		0.994527	24.1814		2.02705	17.6513		0.228847	16.8349		1.21963	18.5395		0.167849	17.5385		0.56231	22.6599		0.873093	21.7786		0.511806	17.4622
		2.52999	18.8654		1.5314	22.7377		0.133223	23.1013		1.03062	22.1073		0.275014	17.4642		0.714768	21.9371		0.502071	19.0723		0.965847	22.9547
		2.10063	22.7026		0.976976	20.2458		1.39425	20.5643		0.448038	22.588		0.207757	17.4002		0.69921	19.0478		4.38434	18.9543		1.06352	24.0845
		1.3045	22.4639		1.33988	22.7882		0.291511	17.7098		1.49942	22.04		0.19404	18.0616		1.65454	22.8138		0.953756	21.2966		1.12591	22.7068
		2.30603	18.4133		3.68265	16.6709		0.442837	22.4608		1.15637	19.4731		0.141762	17.7331		0.427353	19.4014		0.743929	21.4552		0.754468	18.9641
		1.58567	20.4209		2.98103	21.9306		0.205505	23.4768		2.00435	22.0732		0.695129	22.444		1.26213	21.375		0.950395	21.8007		2.4059	22.9471
		1.08958	23.3627		1.28471	22.5248		1.27217	22.2158		1.49621	21.944		1.36427	21.8305		0.1757	15.0908		0.239089	22.3591		0.8255	23.1748
		2.36891	19.3614		1.22336	21.9354		0.336414	21.6686		1.19423	22.3574		0.177865	17.0479		0.335933	19.3383		0.966625	21.2778		0.809376	19.3436
		0.821003	20.9877		1.35238	22.8766		0.26969	16.3468		0.911679	23.9156		0.145827	17.246		1.64134	20.7147		1.152	19.0486		0.569532	18.5575
		1.11088	21.9479		0.63086	22.7016		0.690721	21.7588		1.03524	22.6194		0.242279	17.1676		0.229114	15.0757		0.436964	19.0416		0.581141	20.4148
		2.63176	22.3832		1.58424	22.5613		0.292236	20.4243		0.862324	23.0456		0.179097	17.2378		0.218061	16.8331		0.443227	17.2498		1.36459	23.103
		1.12534	24.2734		0.546966	22.6998		1.21568	22.1825		0.715904	21.9521		0.167095	17.8549		0.194818	12.756		1.17857	22.217		1.23799	20.762
		0.948406	23.4742		1.43427	22.6699		0.259206	13.4842		1.19272	23.3977		0.11759	17.5183		1.56595	21.2361		0.299045	17.0069		0.81055	19.0523
		1.13843	22.7132		2.01807	23.1384		0.805047	17.484		0.301782	17.5549		0.68884	22.2189		0.802117	20.9401		1.28454	22.2419		0.864851	21.6812
		0.916575	23.707		1.04241	22.3068		1.37039	22.5286		0.309254	20.6265		1.10878	21.268		0.232483	17.1464		0.672749	19.3611		2.47727	20.2764
		1.28488	23.2992		1.45192	22.4836		0.164898	21.976		0.233655	18.3172		1.04142	21.9155		0.280981	17.9386		1.03545	22.2309		0.987652	23.9555
		0.997918	22.3751		1.77284	22.4511		0.249927	15.8458		0.230397	18.6178		0.62965	20.9568		0.290528	15.7257		0.611212	21.2474		2.30296	17.5786
		0.882129	22.1011		0.957903	22.8676		1.63264	22.4984		1.92602	19.9324		0.669645	21.0072		0.210424	17.6854		0.788687	21.0706		0.424285	20.1165
		1.15557	22.4563		1.13163	21.6469		1.24947	17.0293		0.398598	22.9066		0.745686	20.9049		1.54323	21.4967		0.567988	21.3209		0.554825	19.8561
		0.941855	22.6844		1.08744	22.8564		0.412416	23.1632		0.878642	22.3691		1.10212	21.6931		0.286903	18.2883		0.439019	20.4734		0.466242	18.2842
		3.54863	22.7899		1.29074	21.867		0.342281	21.8446		1.32594	22.8045		0.638309	20.8902		3.11201	20.4349		0.254605	18.0086		0.552242	20.628
		3.39092	18.1433		1.39744	23.0879		1.00143	21.2095		0.206466	22.2078		0.686973	20.8159		0.187523	17.5512		0.361618	17.8757		0.657248	18.7198
		1.09883	22.801		0.315482	15.3165		4.06861	17.8522		0.19632	17.1054		0.762083	20.7443		1.13269	20.6271		0.629135	21.0611		0.82549	19.2864
		0.484076	21.7229		0.652952	22.8123		0.930338	22.5283		0.190918	17.0477		0.802738	21.9279		1.75146	22.4933		0.889845	21.9218		0.43328	18.6064
		1.04195	22.0593		0.785175	21.2046		2.89078	19.5208		1.00879	22.9706		0.632109	21.1719		0.913601	21.7775		1.34091	20.1602		1.10378	21.912
		1.2405	23.0916		0.330939	18.932		1.2987	20.2031		0.392269	22.1176		0.186428	17.2825		1.70667	22.4128		1.00105	19.3265		0.661826	18.9269
		1.23726	22.8607		0.695512	21.7762		0.697368	21.7729		0.949409	22.261		0.187539	17.408		1.65479	21.9878		1.00295	19.0094		1.59334	19.0153
		1.0828	22.6359		0.665107	16.6732		0.244647	22.3976		0.267638	15.9231		1.1739	22.937		1.67713	21.7719		0.341016	18.6929		0.861671	20.7425
		1.07554	24.0822		1.51687	22.7181		3.95669	20.1162		0.126145	20.4728		0.214626	18.7344		0.879602	20.5585		0.38112	18.4108		1.27746	23.2865
		0.880411	23.5011		1.04539	24.0785		0.274709	21.8874		1.54149	19.2885		0.213737	16.879		0.35116	18.891		0.79107	18.6289		0.708812	19.0184
		1.15014	22.6348		2.124	18.8153		0.235464	23.1912		1.18275	21.447		0.205476	17.0856		3.29884	16.2691		0.477105	17.6782		0.544304	17.968
		0.915014	23.7459		0.880209	22.5006		0.227687	17.0472		4.60114	17.904		0.216898	17.3865		1.12709	17.8917		1.44272	17.1472		2.55526	19.3853
		0.976738	21.6474		1.73747	23.2891		0.144487	22.8236		0.305875	20.6603		0.222764	17.4617		1.67628	20.631		0.496687	18.8723		1.81696	19.5475
		2.97733	23.1642		2.1033	22.4122		1.38424	20.506		0.229698	16.2788		0.902158	21.6238		0.219088	16.8251		0.688385	18.8964		0.373813	19.3618
		1.02589	22.6895		1.31435	21.4571		0.284868	17.4795		1.2417	22.8628		0.843292	22.0016		1.58875	21.1909		0.683049	21.6104		0.729702	19.7121
		1.29477	22.7164		0.906015	22.9391		0.579093	22.5768		0.469884	22.4095		0.675991	21.0732		0.817056	20.8447		1.02309	19.6885		0.6711	19.1317
		0.485941	16.5343		1.7709	22.6802		0.247941	23.3855		2.42023	23.7076		1.21596	22.7108		0.239905	16.8257		1.27978	19.3637		0.614872	18.0224
		1.25352	21.2062		1.6793	23.1213		1.29198	22.2167		0.247447	20.1971		0.198343	18.4863		0.275714	17.5823		0.227299	18.9738		0.902697	20.7762
		1.02481	22.9071		2.53178	21.4781		0.369014	21.5405		0.381341	17.9728		0.186037	16.6666		0.285359	14.9934		0.220493	17.8464		0.70261	19.9408
		0.848399	19.6756		0.942939	21.798		3.07949	18.72		0.272449	17.6006		0.183693	16.8794		0.207189	17.4563		4.8672	18.0584		2.46159	19.1879
		1.16082	22.9857		0.558158	20.9277		0.270134	15.9201		0.276151	18.2624		0.153888	16.9796		1.52377	21.394		1.89873	19.8985		0.763456	18.7471
		1.07078	22.5192		0.855535	23.0195		0.691931	21.7049		1.55529	20.3928		0.158411	17.1453		0.285303	17.9173		1.03231	19.0704		0.776041	19.9354
		1.13972	22.8636		1.24646	22.5765		0.337289	19.7396		0.389261	22.8057		1.02711	21.5432		0.18144	17.5051		0.343906	19.1025		0.596699	19.1963
		1.38097	23.7654		0.544535	23.8396		0.27823	18.8007		0.86516	22.3521		1.14554	20.8292		1.23443	20.6185		0.271147	18.1455		2.86493	19.2613
		1.06086	23.1809		1.04893	22.5507		1.23988	22.1564		1.3243	22.7715		0.840427	22.0388		1.77203	22.4862		0.768184	18.4357		0.70581	18.9646
		1.64513	19.3097		1.30935	22.0088		1.46705	22.6201		0.187247	22.0695		0.67699	21.085		0.89721	21.7493		0.506743	17.3191		4.75191	22.788
		0.467088	22.8337		1.20223	21.8251		0.11802	22.0391		0.196556	16.8268		1.36694	22.6884		1.7203	22.441		1.31507	16.6217		1.10757	19.8809
		1.49404	22.351		0.71848	20.1194		1.67385	22.5233		0.191404	16.7816		1.18066	22.5581		1.6657	22.009		0.479693	18.6435		2.2109	18.7292
		1.33671	22.9277		0.65348	23.131		0.210815	22.9661		0.973442	22.9207		0.794566	23.0673		1.71277	21.8328		0.689906	18.7101		0.51239	19.8767
		0.877135	23.0001		0.239732	17.0254		2.27179	22.0371		0.355439	22.0686		0.90291	20.6994		0.494873	19.8657		0.670841	21.4509		1.03629	22.2829
		0.819224	22.8968		1.31297	22.4147		0.321014	21.8626		0.938349	22.2709		1.13693	22.5211		0.875282	20.7221		1.09616	19.501		0.701523	18.5936
		1.27939	22.9647		0.731085	23.2434		1.01476	19.8886		0.283439	15.9781		1.13867	22.5981		3.54409	16.5057		1.45698	19.0185		0.618571	19.4723
		1.25115	22.8941		1.49838	22.6339		0.0904095	21.5402		0.162455	20.2884		1.11893	22.5237		2.85316	20.3032		0.193049	18.8859		0.562557	18.6647
		1.43786	22.7428		1.18335	22.555		0.94142	21.0659		1.28674	21.4364		1.07036	22.224		2.38186	19.8225		0.220113	17.6461		1.26703	22.0728
		1.36423	23.0287		0.34005	15.3854		0.737293	22.1906		1.57396	19.4528		1.04058	21.5576		0.186736	17.0596		0.175699	16.9493		0.605451	19.79
		1.05643	22.4919		1.34921	22.5104		1.70758	19.9455		3.30685	18.3598		1.02642	21.3537		1.62094	21.6181		0.307127	19.9409		0.904408	22.2153
		0.83131	22.9861		1.16721	23.3342		1.03293	22.5162		0.327087	20.7031		1.25799	22.1322		1.42001	23.1999		0.431517	21.6657		0.414705	19.5639
		1.33572	22.531		1.21089	22.6925		1.06388	22.3784		0.805027	20.8845		1.07898	22.7145		1.48743	22.1761		0.26996	19.8143		0.508271	18.8475
		2.46944	17.5728		1.15445	22.203		0.913467	22.3974		0.30214	16.294		1.10301	22.0172		1.71256	21.9523		1.31651	20.1901		0.431314	19.8223
		1.13692	22.1362		3.40981	22.7874		1.17951	18.7234		0.532562	22.4107		0.888964	21.455		0.699821	21.3612		1.21562	22.7998		0.652804	19.0801
		1.14083	23.1026		0.854887	23.0278		0.159139	19.9956		1.26483	22.5179		0.808264	22.3505		0.538739	21.5802		0.321749	21.1204		0.505758	17.73
		0.845353	22.797		1.15387	22.5565		2.39991	19.0914		0.999392	21.1953		0.986824	21.244		0.875337	22.1193		0.304278	18.7517		0.535783	18.8168
		0.988615	21.6211		0.386792	23.8601		0.26845	23.425		2.27121	23.6986		0.637673	20.8802		3.94393	18.6431		0.306135	19.2487		0.811522	18.0345
		0.427881	18.4174		1.69861	22.6165		0.688121	22.9577		0.332883	20.6101		0.702635	20.761		0.936675	20.2456		0.991051	22.053		1.03589	23.4255
		1.31487	22.5474		0.558242	16.1836		2.69499	18.136		0.4833	18.0388		0.776476	20.7288		0.32126	16.4721		1.09869	21.3629		0.761614	17.8433
		1.039	22.0214		2.31083	19.1795		1.31344	22.1955		0.277604	18.0372		0.192752	22.202		1.78307	22.586		0.992493	22.4896		0.956091	18.7473
		1.29022	23.3112		0.781542	21.8183		2.5904	21.7818		1.33809	22.0497		0.264199	22.1196		1.2143	22.2443		0.659039	22.9488		0.394731	15.2889
		1.46469	23.04		1.27223	23.4653		2.19125	19.2876		0.444809	17.3308		0.844506	21.9902		0.189469	17.4775		2.67435	18.9587		0.534239	18.3388
		0.599002	12.9178		1.1237	22.543		1.71922	21.8615		0.596485	22.1667		0.672762	21.2322		1.16176	18.564		0.495728	17.5403		0.643516	20.8451
		1.09931	22.8001		0.696301	21.4685		0.154653	21.3074		0.302442	17.0081		1.28063	22.9174		1.03777	21.8578		0.346556	18.3628		0.525192	18.485
		0.973004	23.6143		1.16066	23.2162		0.24922	17.515		0.253921	16.802		1.09601	22.7315		0.168226	14.3234		0.4579	18.3128		0.721305	21.1939
		1.09782	22.0208		1.1301	24.4074		4.45072	17.3513		0.469915	22.8126		0.762425	23.1911		0.906678	17.9057		0.183682	18.2107		0.591252	18.1371
		1.49178	23.2274		1.30057	22.8791		0.170226	22.1282		0.221349	16.0306		0.888661	20.7544		1.76696	22.4607		1.04627	22.1463		0.693471	20.4681
		1.03251	20.8286		1.54158	22.5775		0.51109	22.0815		0.659322	21.522		0.994907	22.6945		0.764151	20.8491		0.204031	18.6122		0.553774	17.5645
		1.19256	23.9838		1.92359	17.7315		0.106267	19.5819		0.273328	17.5214		0.963241	21.049		0.858683	21.3048		0.409212	18.9866		0.38136	17.9069
		1.17337	23.0921		0.316321	15.6424		0.301604	22.1485		0.470788	18.9889		1.03002	21.3147		1.41202	17.1264		1.06926	22.4541		0.363403	17.148
		1.10783	22.6733		1.51101	22.7161		1.93008	22.2088		0.134167	24.8037		0.7093	22.6348		1.3326	21.9939		0.889971	22.7882		0.23401	16.8705
		1.19342	23.3461		0.846503	20.1535		0.287188	22.4257		0.435764	20.4617		0.911556	21.4681		1.28924	19.8322		0.301141	18.2037		0.436985	17.8008
		1.07042	22.9732		1.3403	22.81		0.771355	20.1957		0.844822	21.1316		0.646307	21.0162		0.875868	20.9045		0.954224	18.8513		0.426309	16.7121
		0.942641	23.7229		4.46837	16.2515		4.6449	18.7074		0.309158	22.0477		2.44194	22.8799		1.08291	22.0206		0.171101	18.0995		1.73512	23.3435
		1.24439	23.405		1.25452	22.5883		0.501105	21.4837		1.17396	23.3446		0.69628	20.8967		1.22928	21.6667		0.11963	17.8501		0.830779	20.5096
		1.36795	22.2427		1.18481	21.9905		0.592767	21.2446		0.324718	22.4176		0.75665	20.8564		0.865518	20.9771		0.232842	20.0648		0.513878	15.5756
		1.28475	22.7398		2.03985	17.3013		1.39685	23.6693		0.094506	23.6512		0.215732	23.3746		0.375796	20.7017		0.190383	19.9937		0.954086	22.8582
		1.17424	23.1935		1.13455	22.0296		0.902863	20.2007		0.478246	23.0777		1.33475	21.6544		0.408175	21.015		0.174091	19.2744		0.247021	11.9663
		0.880665	22.1722		0.561413	20.5716		0.353187	21.5403		0.568584	21.3668		1.20985	22.9045		0.238947	17.922		0.518101	21.7879		1.26643	24.2664
		0.517646	15.235		0.699864	22.3405		4.3897	18.2837		0.200003	17.6536		0.869728	21.2207		1.82568	18.8326		0.695878	17.4156		1.07322	22.5537
		2.13114	18.8851		1.01119	21.7958		2.50065	19.0435		0.257571	17.4243		0.7477	22.187		0.197921	17.0161		0.702446	18.8822		0.712716	19.0417
		1.36058	22.6864		1.35524	22.6196		1.6798	20.3996		1.43199	20.0876		1.26457	22.0861		0.215525	17.8637		0.712061	19.6877		2.51948	22.7825
		2.62031	22.4537		1.7162	23.2167		0.417613	22.0118		0.374668	17.9917		0.883817	21.1606		0.368608	16.7838		1.18924	22.1328		0.366948	18.6508
		1.23062	22.7356		1.76883	22.4501		0.85924	21.3706		0.364797	19.8875		1.37612	22.7873		0.32013	17.5607		0.206821	20.3136		0.462504	18.1953
		0.673007	22.965		0.841157	22.9822		1.52592	22.2764		1.21949	22.3482		0.986667	22.1073		0.191933	17.1227		0.206756	18.6513		0.839972	20.7792
		1.40371	22.941		1.11066	21.7023		0.44969	17.2358		1.05429	23.3291		1.08966	22.331		1.16261	18.4255		1.03782	22.7067		0.725479	17.9659
		1.10125	22.0474		1.08601	22.8731		1.13211	22.064		0.383995	18.3202		1.36289	22.2466		0.874243	21.7167		0.232549	17.3072		0.847075	23.0717
		0.968371	23.2277		1.25071	21.4643		1.00709	19.3538		0.396377	16.5718		1.53859	22.4349		0.645139	18.133		0.988619	22.5119		0.805806	19.3852
		1.17123	22.7191		1.3145	23.2239		1.40021	21.4806		0.279265	22.6112		1.23419	21.4131		0.931951	17.6069		1.23482	22.9348		0.542054	18.7975
		3.3623	22.5059		0.439932	15.6344		0.233085	20.9957		0.412224	17.7235		0.951647	21.293		1.71244	22.3975		0.69868	17.2369		0.901568	19.7184
		0.84887	23.3921		0.621461	22.9037		0.265924	17.0032		0.187849	16.9473		1.152	21.5258		0.759309	20.8894		0.701568	18.7406		1.4767	22.545
		1.05536	22.7792		0.398872	18.3757		0.101172	21.4926		0.260699	17.1874		1.38036	22.3028		0.860728	21.1644		0.723414	19.5737		0.810335	18.9026
		3.65328	19.3458		0.682385	21.9074		0.56002	22.1154		1.00141	22.0881		0.651262	21.6044		1.29608	17.3519		1.17333	22.04		0.973893	20.0574
		1.52998	21.975		1.34289	22.8313		0.11604	18.383		0.633556	19.4349		0.464849	19.6539		1.2698	21.949		0.166045	20.1949		1.38445	17.185
		1.38532	23.0347		0.722268	15.432		0.156239	21.9064		0.855095	21.822		1.10067	22.0519		0.861383	20.7797		0.360896	18.4268		0.849707	21.7392
		1.30758	23.6637		1.03414	24.21		0.280432	22.4372		1.02414	21.7883		1.01931	22.8438		1.07073	21.93		1.05136	22.6572		3.01462	20.1383
		1.2478	23.0799		1.67999	23.188		0.252775	21.9273		0.178572	21.6857		1.18684	22.4257		1.23357	21.5902		0.219203	17.181		0.968626	24.0158
		1.41773	23.5265		1.36499	20.1745		3.45678	18.2426		1.32871	22.4722		1.01837	21.7925		0.868071	20.9666		1.00293	22.4609		2.41911	14.5462
		1.06195	23.6721		1.98239	22.5655		0.703965	18.2347		0.400594	22.9969		1.11236	21.7604		0.309741	20.7248		1.20511	23.0573		0.554731	19.8288
		1.26651	23.5463		0.949857	22.0408		0.365677	20.8684		1.07137	22.0252		0.864552	21.5873		0.357313	21.0167		1.12449	22.0111		0.339203	19.1753
		0.916125	23.4061		0.891931	22.6595		1.33218	23.6035		0.471318	18.8795		1.13409	23.2666		0.241362	17.7217		0.291357	20.9703		0.457762	18.1614
		0.618101	19.5629		1.70463	22.8126		0.922934	19.2779		0.386936	24.676		0.253394	18.0089		1.96548	18.7416		1.23413	23.1699		0.517026	20.4745
		1.57863	22.0516		1.06317	22.8368		0.38253	21.5116		0.438146	20.441		1.14964	21.4991		0.202361	17.0255		0.183828	18.8993		1.44673	18.3687
		0.676406	23.8283		1.80593	21.6434		1.61369	18.3074		0.85099	21.3283		0.286077	20.2543		0.210005	17.7985		1.29135	21.6674		0.660339	18.5876
		1.17586	22.2835		0.929422	21.8215		0.344341	21.7802		0.190823	21.9316		1.17811	22.5593		0.386968	16.8672		0.745289	23.9598		0.811753	18.8412
		4.52768	22.4788		1.36283	21.5869		1.13354	21.349		1.16514	23.2189		1.16317	22.2118		0.691203	19.4239		1.0482	23.7878		0.382809	18.4009
		3.57947	18.5408		2.10364	17.0652		0.449979	16.7941		0.37506	23.1564		1.11712	22.473		0.310717	17.7628		0.369846	20.5744		1.18395	22.2533
		0.875432	22.8177		1.89912	16.9381		0.322802	22.8466		0.411304	22.4174		0.911405	22.0508		0.94276	21.6647		0.959699	21.6455		0.655855	18.2842
		0.455076	21.7147		0.957359	17.6522		1.02212	22.1112		0.110022	23.5873		1.13605	22.3043		0.961056	22.3842		0.360894	21.1386		1.66402	19.1796
		1.25836	22.9778		0.664841	20.6405		0.87448	19.591		0.453586	23.0159		0.862905	21.419		1.11427	21.9969		0.393209	20.4767		0.871183	20.7133
		1.30983	23.2799		1.25389	22.4979		0.604498	20.131		0.61181	21.3586		1.1997	22.9042		0.811686	21.1581		0.243104	18.6324		0.718043	19.1133
		1.12926	22.5092		1.25642	23.2475		2.2906	17.3853		0.225197	17.3938		0.886606	22.323		0.863783	22.5846		1.01408	23.0485		1.29268	23.2367
		1.17461	23.9078		1.03305	23.4137		0.272835	18.6852		0.29023	17.1369		1.04007	22.6002		1.38262	22.3562		0.201145	18.8095		0.516306	17.3685
		0.839469	20.1917		1.11463	23.4733		0.379764	21.1311		1.28832	20.0506		1.38671	23.5596		0.484707	18.6611		1.13385	23.7204		2.41066	19.0245
		0.918294	23.344		1.46453	19.673		1.03323	22.2243		0.401942	17.9506		1.07582	21.6398		0.426508	17.1492		0.540211	22.2117		0.391577	19.1922
		1.19214	22.4705		0.742312	23.1115		0.389089	12.4911		0.382255	19.7722		0.9471	21.4381		0.322401	16.6485		1.13699	20.5355		1.79147	19.3157
		1.09758	23.5478		0.174495	23.1991		1.33502	22.323		1.23823	22.3276		1.06536	21.6627		0.500596	17.1428		0.64661	20.5737		0.734064	19.788
		0.952444	21.909		0.618518	15.6283		0.489361	22.2017		1.04525	23.2823		1.1981	22.5621		0.408531	18.1273		0.303679	19.3009		0.659264	19.2496
		2.91871	23.0929		1.44176	22.1333		0.684921	23.6867		0.416435	16.5288		0.456006	21.7574		0.879498	21.461		3.99742	18.959		0.599314	18.1
		1.39553	22.5407		0.75608	23.8715		0.712072	21.8382		0.383047	18.2991		0.436376	19.9569		0.426982	18.6774		0.951847	22.5575		0.886598	20.5492
		1.06245	22.5888		2.59838	22.1784		0.456357	20.7486		0.278103	22.5446		1.01945	21.9179		0.273853	18.151		0.759748	19.788		0.720853	19.8873
		1.25258	21.1355		1.40747	23.4219		0.438828	20.741		0.410214	17.6942		4.91094	19.1143		0.26842	19.1786		0.170072	18.7682		3.59259	19.0665
		1.06358	22.823		3.98971	18.4015		3.09504	16.5913		0.188421	16.6354		0.563581	18.5752		0.345014	18.9591		1.56208	22.2621		0.778651	19.7462
		0.472303	17.0447		0.827958	22.1272		0.0874429	24.3246		0.265889	17.0876		1.09214	18.7692		0.393408	16.7317		0.694923	21.598		0.579279	19.2881
		0.885062	19.5454		0.974657	22.0229		0.400094	23.4022		0.987017	22.0691		0.816111	20.681		0.319299	16.4895		4.84652	21.7255		3.05864	19.0564
		1.18506	22.8763		1.53729	22.9114		0.261704	20.2936		0.735331	19.4372		0.45428	16.7039		0.485933	16.77		0.631106	20.1327		1.09068	19.5727
		1.09406	22.3595		1.26698	23.4209		0.17264	23.2266		0.842102	21.8141		0.166655	16.8697		0.385202	17.8073		0.938938	23.1695		2.52265	18.5741
		1.17155	22.6674		3.99648	18.7574		0.113629	15.7987		1.02508	21.7606		0.236594	21.8627		0.397903	18.3476		1.03337	22.6831		0.476512	19.8403
		1.39605	23.6545		0.435858	22.359		0.155884	20.0948		0.180818	21.7727		0.578402	17.3807		0.916198	21.3709		0.0845634	18.2343		1.03649	22.343
		1.32903	22.9983		0.408554	22.5789		3.76812	17.6378		1.30986	22.4947		0.399855	21.818		0.252423	17.9557		1.10802	23.3767		0.704222	18.4212
		1.81411	19.4177		0.942757	22.9272		1.34901	19.5747		0.416953	23.0758		0.986259	22.3205		0.260219	19.0045		1.14788	22.9459		0.617374	19.419
		0.545548	22.7395		0.746704	23.647		1.2383	21.2787		1.2331	22.1672		0.642105	22.7751		0.314672	18.7874		0.270659	17.3367		0.545723	18.6113
		1.23822	22.1389		1.28991	22.3903		1.08477	22.2925		0.234533	20.2875		1.88221	17.972		1.19155	21.9628		1.88002	18.5896		1.26435	22.0417
		1.33393	22.8054		1.2076	21.159		0.196857	22.8961		2.18827	22.0538		0.237276	17.8604		1.22059	22.7051		0.159294	19.5896		0.601747	19.7377
		1.32266	22.3555		0.875891	19.0157		0.195353	21.0263		0.321185	17.1284		0.284911	18.2189		2.69062	20.5973		0.562821	21.6782		0.924467	22.2358
		0.943962	22.8824		1.42255	21.3989		2.16186	19.6871		0.616233	21.48		1.05346	21.6671		0.141176	19.0982		0.497403	18.6407		0.409267	19.4798
		0.84706	22.8802		0.697468	23.1879		0.547647	21.5337		0.180901	17.9177		1.01937	17.9184		1.1027	21.7725		2.24205	19.1169		0.496015	18.9383
		1.28838	22.8119		0.957219	22.9333		0.294771	16.6005		0.407208	19.1821		0.341309	20.4822		1.12191	22.6611		0.376885	23.2103		0.42386	19.8176
		1.27745	22.8109		0.99059	22.384		1.50951	22.1731		0.349495	21.7028		0.249427	17.408		0.181101	18.8927		0.902082	21.5198		0.600487	18.2815
		1.44598	22.591		0.394062	17.2313		0.640823	22.1433		0.740672	22.9564		1.05249	22.593		0.229858	18.784		1.32242	22.3177		0.521214	17.7443
		1.39864	22.9053		0.630462	18.731		0.906981	22.0486		1.98193	21.4748		0.19964	16.3857		0.215131	16.3785		1.17006	19.1905		0.533317	18.8949
		1.06843	22.4564		0.928635	23.0909		1.13992	21.4303		1.00179	21.9233		1.40189	22.4418		1.55801	22.3067		0.207794	18.6689		0.752786	18.284
		4.10405	19.2429		1.42645	22.9775		0.971568	18.9496		1.08381	22.1382		0.709941	19.0047		0.939909	22.619		0.582101	22.256		2.33707	18.0849
		2.50675	22.6632		0.248703	16.9956		0.212326	17.7534		0.3518	21.5751		1.02111	21.6786		4.36189	17.9869		0.255402	20.108		1.0143	23.485
		1.36185	22.4556		1.81976	22.4177		1.92078	21.8123		1.59693	22.899		1.5946	21.9668		1.0986	22.9802		0.66754	22.1635		0.73196	18.0368
		1.00796	22.783		1.02331	22.5985		3.7951	19.7653		0.268045	16.0909		1.30849	22.2272		0.234857	17.7515		0.259174	18.634		0.938959	18.9857
		2.64824	16.6272		0.226696	17.6484		0.337431	21.2896		0.160354	22.0852		0.434586	19.3844		0.317342	18.7135		0.984758	22.7405		0.380836	15.7523
		0.836776	22.8221		1.78913	20.1708		0.206325	22.2179		1.33292	22.8429		0.55396	21.9612		1.01928	22.0782		0.141435	20.676		0.499124	18.4576
		1.17463	23.0024		1.10623	22.6298		1.64213	23.1741		0.988637	23.4178		0.610484	23.1921		0.953811	21.763		0.94883	21.7083		0.631047	20.9063
		0.982737	21.6612		0.181055	22.4345		0.17826	21.9926		1.80917	23.0882		1.56896	22.3524		0.514196	20.9881		0.354613	18.1154		0.516623	18.4959
		0.437665	18.6966		0.474331	24.0388		2.27005	18.3576		0.770639	22.7738		0.541297	23.8507		1.27182	23.087		0.493179	18.0239		0.584052	18.3546
		1.33518	22.4876		2.02009	20.23		1.89099	21.9854		0.95287	21.6789		0.202783	18.2747		2.89361	18.8725		0.0716555	18.1801		0.697642	21.2534
		1.05169	21.9838		1.23721	23.3735		0.580201	22.4534		1.68153	23.0712		1.07986	21.5326		4.85593	18.9106		1.20079	22.9276		0.683006	20.5911
		1.33714	23.2248		0.712561	25.0721		0.731496	20.5915		0.213586	13.9037		0.602574	19.7863		1.26894	22.091		0.960442	23.6		0.282094	17.2651
		1.45813	22.9677		1.13075	22.7499		0.665754	22.6534		4.51076	22.8286		1.36517	21.0193		0.781226	22.035		0.670537	21.7558		0.529656	17.7813
		1.07474	22.7465		1.08043	24.2339		4.32287	16.3239		0.990714	22.8591		3.32085	19.0727		0.777004	21.1539		1.24314	23.0924		0.886512	23.3853
		1.02391	23.4796		0.342082	17.9812		0.493107	23.3544		1.30059	21.2729		0.262206	18.0142		1.16109	22.1519		1.19736	22.8598		0.400356	19.3497
		0.570678	16.5215		0.616535	22.0812		1.41043	22.129		0.850227	22.1426		0.154763	20.1017		2.72484	19.4919		1.99889	18.2468		0.725905	19.2947
		1.12109	22.0497		1.35281	23.1305		0.627475	14.575		0.657473	22.219		0.160693	16.8411		1.33331	22.3169		0.364484	22.8303		0.533473	20.6164
		1.48347	23.1214		1.45954	22.7648		4.46552	18.4697		0.449302	18.84		1.44029	22.3712		1.20146	22.4629		0.936545	22.4744		0.60846	20.2051
		1.02975	20.9056		1.66136	23.4041		0.462824	22.9951		0.938215	19.4368		0.276187	17.6708		0.240124	18.5474		0.975685	22.6222		0.606837	19.8993
		1.25604	23.9104		1.59531	23.0992		1.37411	22.4784		1.22629	22.2178		1.19221	21.5447		0.211494	15.9825		1.08297	19.0929		3.90318	18.3313
		1.15884	23.0639		0.360963	21.3496		0.877238	17.6898		0.910668	22.0726		1.27313	18.191		1.58041	22.1637		0.911072	21.325		0.648667	19.1558
		0.99899	22.3799		0.932487	23.3089		0.196187	22.7987		1.00667	22.3374		1.07225	17.2251		0.909778	22.732		1.0575	21.1598		0.582796	19.7466
		1.20757	23.3497		1.67102	20.1484		0.824684	21.6999		1.42359	23.3624		0.296468	18.6775		1.12486	22.8808		0.643088	21.4472		0.699093	19.7718
		1.14562	22.95		1.44121	22.791		0.441844	22.8087		1.65891	23.254		0.308477	17.6296		0.237434	17.4902		1.05673	21.2293		0.88928	19.6563
		0.933398	23.6795		1.54443	23.1432		0.990996	20.7165		0.21516	16.8714		0.0334438	17.9527		0.31573	18.5219		0.771582	19.5394		0.504406	20.0387
		1.36996	23.3259		3.64235	20.8854		0.177449	16.3972		0.679137	18.8405		0.633121	21.7345		1.03442	22.0012		0.384928	20.9346		0.495122	20.0405
		1.40759	22.426		3.64407	19.4797		0.272436	13.6726		0.706236	21.7048		1.10602	17.893		0.97197	21.7075		0.477851	22.9715		0.857417	20.6298
		1.29155	22.9535		0.704991	22.2996		0.409966	23.4652		1.49293	23.1089		0.294876	17.7165		0.50451	20.8684		0.864611	21.8084		0.774288	21.504
		1.233	23.1422		1.15579	22.0636		0.257142	18.5407		0.753738	19.9392		0.440843	18.542		1.31034	23.0212		1.27831	23.8157		0.721337	18.6605
		0.914374	22.2035		0.431509	16.7012		0.47187	21.1492		0.390246	17.5415		0.694433	20.7864		2.78677	18.7931		1.73617	20.429		0.511468	20.1367
		0.491639	14.135		0.950107	20.6324		0.130767	22.7159		0.276379	17.8463		0.618549	18.8127		1.2879	22.0366		0.242561	18.6981		0.821791	20.4339
		1.84577	19.1195		1.69923	22.6938		0.504852	23.1234		0.935591	21.5371		1.21376	18.9826		0.791731	22.023		1.38324	19.1198		0.755241	17.9178
		1.37666	22.8177		0.582119	18.2232		4.13803	16.8474		0.931644	21.6927		0.764298	20.5461		0.782541	21.1421		1.04564	21.7023		2.86328	11.3262
		1.2604	22.8546		1.36788	23.001		0.352007	22.9885		0.975532	22.2619		0.246664	16.7669		1.05821	22.1703		0.194085	20.3598		1.52846	16.4747
		0.629076	23.0874		1.68906	22.2958		0.670325	23.2969		0.605869	21.113		0.24308	15.6751		3.04971	19.3776		1.21674	17.7315		0.332812	16.2436
		1.45252	23.0619		0.71791	20.6189		0.702434	21.3351		0.26242	16.9815		0.933738	22.1087		1.35461	22.2766		0.386528	19.4864		0.254152	17.4007
		1.11827	22.315		2.13263	22.1045		0.522493	20.2069		0.468317	17.4113		0.23225	15.8897		1.20503	22.3874		0.679362	20.9463		0.505275	15.9517
		0.731386	23.7617		1.7747	23.1896		0.355262	21.9782		0.578481	21.0234		0.348071	15.9328		0.806231	21.5405		0.28245	18.2169		0.735788	19.7074
		1.04056	23.1941		1.8328	21.8569		0.50942	23.928		0.346052	21.4816		1.52907	21.6808		1.33722	21.7011		1.07173	22.707		0.559262	19.5997
		1.17878	22.8763		1.60783	21.6564		1.35092	21.7094		1.56593	22.7115		0.195995	16.5363		0.870558	21.591		0.995934	21.367		0.807278	19.5407
		3.39981	22.5099		0.891772	22.3584		0.261646	20.4967		0.275308	15.4266		0.234895	15.9194		0.686364	22.1166		1.85197	20.0809		0.822061	17.5908
		1.14697	22.9247		1.59133	19.8934		0.18027	13.3548		0.545075	21.899		0.244938	17.1852		0.737267	19.192		0.980727	22.734		0.53645	18.9819
		3.59727	19.048		1.42518	22.321		1.18499	17.9371		1.33395	22.6581		0.241582	17.3156		0.93696	21.4915		0.952431	22.6201		0.485732	17.8546
		1.5613	22.3008		0.232053	13.6693		0.519467	22.0546		0.808496	22.4366		1.66847	22.4735		0.365618	18.4355		0.439707	20.3523		0.695745	17.1653
		1.43398	23.2612		0.237945	16.0656		0.177511	16.404		1.75215	23.0234		1.16014	22.7876		3.64034	17.2971		1.08008	22.7402		1.26932	18.1329
		1.32599	23.7263		1.83268	20.2495		0.343847	19.8822		0.792917	22.6611		2.90162	18.0561		0.310755	23.7765		0.841491	19.3558		0.552719	20.4292
		1.2813	23.1724		0.554584	20.2376		1.19112	22.1454		0.942829	21.6149		1.71089	22.7621		0.712075	20.6912		1.65966	21.7798		0.98976	22.7975
		1.41947	23.704		1.16566	20.9672		1.2846	19.6616		1.6306	23.0086		0.68237	21.7998		0.711721	22.4446		0.271423	21.4445		0.549484	19.1379
		1.07279	23.7261		0.693005	22.217		0.284524	22.925		0.224172	13.6468		1.41859	23.1338		0.949123	22.0475		1.15706	21.3483		0.81191	20.5524
		1.27788	23.6746		0.553632	21.8391		0.248391	21.0868		2.10954	22.8315		1.33168	19.9736		0.849397	21.6846		0.455975	20.5728		0.294066	19.0155
		1.02879	23.3863		0.944654	18.6419		0.833293	20.1549		0.579491	20.9369		1.5167	22.1418		1.08054	21.165		4.3911	18.5537		0.814855	18.5144
		0.601262	19.831		1.42782	22.3605		2.51302	18.0511		0.917743	22.4193		0.173046	20.9272		0.181598	21.6287		0.980609	23.3558		0.710561	19.2113
		1.66212	22.3428		0.939549	21.2031		0.250042	18.3797		1.31602	21.142		0.735292	17.4672		0.768423	22.4685		0.802064	22.2725		0.505703	19.178
		1.31796	23.1524		2.94193	21.8602		0.621901	21.3979		0.899108	22.0696		0.252619	16.7426		0.990645	21.6712		1.28117	19.846		1.0981	24.0556
		1.3685	18.616		0.949607	19.6336		1.7495	22.0225		0.314905	18.7854		0.263274	15.4382		0.97598	21.9726		0.803626	22.3971		0.561422	18.6775
		0.763668	23.1583		0.662881	20.8057		0.944695	21.9964		0.929182	19.5208		0.385443	20.3975		0.295861	17.152		0.604446	19.9952		0.716964	20.0626
		0.780336	23.7773		0.232239	23.6119		0.61252	22.0454		1.17772	22.1463		1.41778	21.3611		1.46272	22.2967		0.738368	22.0718		1.17907	23.4381
		2.52438	19.0228		0.89575	23.6474		2.28075	20.897		0.989025	22.0484		0.29994	20.5315		0.256394	15.4992		1.63884	23.6925		0.423119	15.4475
		1.103	23.7674		1.07925	20.9676		1.02861	19.457		1.35941	23.313		3.65461	19.3119		0.610594	21.7451		1.34828	22.509		0.577358	19.774
		1.13755	23.8002		0.886295	18.7482		1.39937	21.3633		1.57249	23.2248		0.36994	23.2992		0.980515	21.3115		1.1029	20.4088		0.672048	20.6441
		1.43673	23.253		1.49414	21.3934		0.295682	17.3812		0.227636	16.5352		1.94699	21.9836		0.787953	21.2813		0.072262	18.2967		0.750342	23.4786
		1.93794	20.9291		0.711146	23.0843		1.99295	21.7315		0.805743	19.1723		1.25525	22.2141		0.989196	21.0021		0.948916	23.8076		0.868157	22.5756
		1.16604	23.1302		0.84272	22.918		0.431207	18.3821		0.670092	21.6944		0.981474	21.5179		0.71977	21.1494		1.0837	21.341		0.557795	20.2687
		1.19229	22.9344		0.982897	22.3218		0.130068	22.3361		1.43087	23.0664		0.877398	21.8392		1.50663	22.3208		1.04165	23.5088		1.09743	20.8671
		0.85397	21.5388		0.58534	22.4552		0.398636	23.6478		0.758513	19.9742		0.591599	22.0954		0.799026	21.9093		1.11066	23.0309		0.501751	20.1465
		1.23611	22.6872		0.480491	16.9857		0.548372	21.978		0.392594	17.4239		0.913755	21.6918		1.13882	19.0908		1.83034	18.8707		1.40705	23.6233
		1.0419	21.3525		0.682795	18.3946		1.66313	18.449		0.295413	17.6684		1.08729	18.2015		1.63119	20.7832		0.655482	22.5568		0.742885	19.7179
		1.23703	23.2233		0.893882	23.0497		0.952904	21.8571		0.908825	21.5669		1.52713	18.6248		1.1271	21.6359		0.259224	19.6791		1.00266	23.6299
		0.975792	22.6096		1.38027	22.9332		0.664073	22.2785		0.978441	22.2608		1.09842	20.845		1.17258	22.4958		0.647082	18.5063		0.559581	20.0218
		0.991365	23.2764		4.88205	18.3614		0.961941	20.6704		0.930819	21.7257		0.636387	16.9853		1.52445	22.3727		0.928822	19.114		0.579544	19.1134
		1.16237	23.145		0.323341	15.0251		0.694469	23.0054		0.600981	21.2546		0.542624	21.5005		1.24515	22.0345		2.1472	18.3139		0.552664	16.8499
		1.17504	23.4272		2.06192	22.4251		0.451268	23.5822		0.284704	16.78		0.312107	20.5761		0.674555	17.8582		1.07216	21.4175		3.80221	23.0425
		1.20824	22.754		1.01309	22.0437		2.35926	17.769		1.42608	16.3636		0.798443	21.7713		3.25301	22.1453		1.22946	22.3791		0.719584	19.9846
		1.24738	22.4668		0.247893	22.3386		1.54308	22.0731		0.327472	17.0161		0.560766	20.4763		0.518985	19.4807		0.204658	18.6666		0.574014	19.3327
		1.08375	23.5131		0.578068	24.0102		0.418736	21.4555		0.527643	21.1073		3.75706	17.983		0.598423	18.8851		0.947304	22.8945		0.953132	22.5761
		0.428039	22.7783		1.21582	23.2844		0.263281	17.1139		0.210259	16.2913		0.234073	16.5054		1.0078	21.8712		0.091614	17.7106		1.11436	22.3045
		1.13801	22.8731		4.50108	20.2193		0.743248	14.8912		0.435128	18.7624		1.26677	22.5528		0.817279	19.9263		0.190398	18.8289		4.43058	23.1595
		0.55549	23.7246		1.29382	24.5231		1.38064	19.6159		0.582229	21.4866		0.743253	19.2404		0.287705	16.8076		0.288005	18.7513		0.627288	20.1319
		0.666393	23.253		1.1038	22.7471		2.55198	18.8414		0.285811	15.9865		0.870553	21.8402		0.279796	15.3805		0.29616	18.4713		0.626409	18.7758
		1.369	22.6866		1.51049	17.3642		0.414925	23.5276		0.719728	21.3521		1.52363	22.1238		1.05349	22.5393		1.06593	22.7052		0.403769	20.1486
		1.37991	22.7882		0.389342	18.0103		0.977027	18.5164		0.235205	16.0266		1.229	22.3555		0.756499	21.8886		0.706911	21.0227		0.511072	19.7631
		0.992982	22.5527		1.92033	18.3581		1.53856	22.4328		0.644335	19.0538		0.682823	23.4669		0.998453	21.2161		1.32904	23.0898		2.54671	18.1837
		4.95542	23.1106		1.28682	23.1025		0.450196	22.0281		0.288987	17.344		0.710613	21.906		0.77876	21.1735		0.164251	18.707		0.42106	18.884
		3.76307	19.5648		1.13907	23.2596		0.800932	22.5383		1.45162	22.0827		1.34537	22.4798		1.00754	20.9184		0.968554	22.8978		0.564943	19.2872
		1.18322	23.3849		1.36286	22.7788		0.575262	22.8415		1.46699	22.3316		0.416902	24.0529		0.741883	21.0419		0.924905	22.7866		0.536271	20.4331
		1.50585	22.9244		1.44984	23.1098		0.203293	16.0671		1.13971	22.265		0.231045	18.6706		1.52828	22.2371		0.448302	20.4431		0.907976	19.1193
		0.697337	21.9517		1.61206	23.3963		0.836675	21.2719		1.92553	22.0516		0.974795	21.5203		0.790058	21.8462		1.08751	22.8014		0.329083	17.0564
		0.844474	23.7167		0.492592	20.6702		0.899746	20.3544		0.93891	17.7919		0.618354	19.9594		1.12915	19.0577		0.895736	19.443		2.83952	17.8573
		1.42548	22.9762		0.745962	23.3017		0.484814	23.6289		1.3428	22.0685		1.30699	21.1334		1.78618	20.7282		0.300898	21.595		0.4556	19.3211
		1.22207	22.697		1.25363	21.4343		0.327584	22.2796		0.196054	16.4043		4.28906	18.4699		1.81739	19.9993		1.4067	21.8383		0.615411	18.1595
		1.26313	22.854		1.28288	22.9073		0.712918	22.2346		1.3265	22.2269		3.87603	17.7312		1.14845	21.6433		0.630728	20.2859		0.579588	19.9146
		1.25441	23.6798		1.39456	23.1316		0.484401	23.2925		0.385714	22.2812		0.311942	18.0849		1.14596	22.5303		1.09706	21.3874		0.475398	19.5009
		1.51938	23.9227		3.14703	21.2114		1.56792	19.0575		0.340008	20.7276		0.157781	20.2726		1.47739	22.3903		0.521557	20.6715		0.411769	18.1848
		0.833926	22.8002		4.33018	19.5267		0.450273	23.9966		0.982996	17.0611		0.407585	17.483		1.24736	22.057		3.62508	18.644		0.275245	19.6677
		1.31174	22.7881		0.714106	22.2388		0.425079	23.3171		1.00715	21.9804		1.19459	22.4399		0.898845	19.9805		1.10126	22.9848		0.548338	19.9352
		1.17331	23.3994		1.04045	22.4452		1.5011	22.7612		0.738597	19.7312		0.315121	16.8723		3.60872	22.1988		0.802975	22.3407		0.574684	20.0298
		0.935841	23.6953		1.35988	21.9432		0.826363	16.1476		1.21338	21.9639		1.08519	21.4284		0.587434	18.9358		1.25587	19.8891		0.554374	18.9796
		1.32063	22.6051		1.65761	22.6702		0.300786	18.7325		0.502466	19.7		1.43394	17.6834		0.626289	20.9077		0.691929	19.9562		3.56645	17.9225
		3.49002	19.9888		1.25238	23.0504		0.316056	20.8112		0.393743	16.4248		0.233799	17.2561		1.01249	21.8421		0.8066	22.4633		0.689733	19.1508
		1.64323	20.5423		1.67525	23.1247		0.523676	23.4359		0.265251	16.4621		0.219522	17.409		0.986388	23.797		0.722028	22.1189		0.425262	19.7288
		1.03985	22.237		2.05044	22.4619		0.372924	22.0534		1.86023	22.3031		0.251722	15.5726		0.63145	22.3933		0.424505	18.724		0.530674	19.4967
		0.832192	22.2137		0.768111	20.1614		0.288031	12.5464		0.141828	16.525		0.18223	17.5979		0.74438	21.2425		1.04483	22.3812		0.530883	20.3445
		0.286313	22.8685		1.71835	23.2333		1.07353	16.9599		0.308477	16.319		0.239439	16.8247		0.743538	21.8684		0.955281	21.6015		0.679459	20.2616
		1.32563	22.723		1.83892	22.8297		1.67931	17.8704		0.22994	18.2821		1.22527	23.0124		0.755346	22.4245		0.876427	22.7356		0.258077	19.6878
		1.26348	20.3713		1.57623	21.9557		0.188214	21.861		0.366526	17.6727		0.234488	15.9834		0.291371	19.1557		2.39347	18.7326		0.544078	17.7323
		1.32145	21.3697		0.833732	22.4342		1.05389	20.8539		0.344039	14.7782		1.32586	23.3852		1.24796	22.0869		0.961052	21.8367		0.244421	18.0005
		3.45311	19.0752		1.57527	22.2669		1.43159	22.0948		0.591956	21.7649		1.21167	22.6332		1.05228	21.8906		0.211	18.1478		0.62289	19.7736
		1.1323	23.7939		1.36222	23.0408		0.353883	16.6612		1.63484	23.5094		1.42184	23.0364		1.01067	23.6629		0.228097	19.6073		0.492381	15.8233
		1.61905	19.8466		0.269808	16.0452		1.27125	18.5872		0.25297	17.7805		1.54928	22.2177		0.73622	21.1313		0.194752	18.4028		0.544888	19.666
		0.934908	24.4885		0.243506	16.6565		0.894841	20.6719		1.83744	21.5028		1.14157	19.6846		0.655627	22.2561		0.191919	21.0042		0.790048	19.5619
		3.54071	23.3962		1.7677	22.8816		1.0125	17.6706		0.587747	20.5935		1.77895	20.8624		1.1977	22.7191		0.174108	18.9939		0.314911	15.1328
		1.35909	22.6603		0.353401	21.9225		1.22381	20.1146		1.535	20.7235		1.13103	18.8927		0.55072	21.431		0.700569	22.8039		0.702743	17.8591
		1.04122	10.26		0.58178	19.7241		1.00529	22.1808		0.823471	20.9775		1.56867	22.121		1.20271	22.8808		1.09733	19.1727		0.536704	18.8352
		1.63455	22.2904		1.11888	21.4632		1.76332	19.6559		0.127453	11.5237		0.93568	17.9656		0.273049	20.9018		2.56143	18.6453		0.475903	17.2305
		0.913184	23.031		0.747184	21.4331		0.175315	18.2122		0.200049	17.1405		1.43964	21.3385		0.897691	21.6487		4.15579	22.6395		0.768082	17.7696
		0.941162	22.9006		1.4412	20.32		0.498667	22.7974		0.228888	17.2342		0.27207	22.4455		0.309106	18.9063		0.201176	20.0802		0.664283	17.898
		1.14209	23.1336		0.590455	21.6102		0.421631	23.3123		0.586954	19.7349		0.842795	16.9666		0.311728	19.7578		0.256234	18.9396		1.48334	18.3815
		4.98642	22.4885		1.60521	21.7896		0.192466	18.1225		0.883627	21.8005		0.230343	16.6036		0.713813	19.3347		0.100893	17.5963		0.560561	20.3184
		0.406026	17.0557		0.925147	18.536		0.894719	21.3988		1.04586	19.6167		1.12538	21.9522		0.910888	20.8247		1.06961	22.4508		1.06005	22.6273
		1.16397	23.3352		1.38737	22.4692		0.669255	18.105		1.27073	22.4358		0.25205	15.2846		0.315837	19.6863		0.640284	19.1409		0.820527	18.7241
		1.10338	24.3969		0.627853	21.4326		0.636783	20.5168		1.32897	22.6585		0.0697456	18.4449		0.720191	19.2232		0.325948	18.7766		0.547437	19.167
		0.574021	23.3564		0.955894	21.986		0.704713	22.5027		0.897019	19.6077		1.49223	21.2986		0.911329	20.787		0.943609	22.8723		2.79435	14.7614
		1.286	22.9028		2.13018	21.8343		0.405919	17.0674		0.454686	18.5061		0.336031	18.6199		1.32344	20.0518		0.67097	21.1069		0.769168	16.7154
		1.15448	23.0219		0.981458	22.0069		0.542949	16.8818		0.184183	16.2909		1.17852	21.4281		0.867495	21.4988		1.21527	19.8604		0.833642	20.4547
		2.03919	23.5486		0.723622	21.4083		0.587468	23.2629		1.21023	22.6795		2.83579	18.2714		1.23984	21.57		0.253447	22.1837		0.327675	19.0694
		0.823937	22.4401		0.824943	23.0679		1.50602	20.1198		4.52816	18.6729		4.63659	21.5591		1.23692	22.5621		3.17598	17.2606		0.645986	17.8613
		1.06066	22.0253		0.720053	23.1789		0.656044	21.9605		1.12359	22.1657		0.979041	21.6477		1.14431	21.8207		0.685004	18.8518		0.797202	19.0736
		2.18733	22.2268		0.795787	22.4397		0.401181	16.9331		1.69718	22.9411		0.591294	22.0075		1.30668	22.0733		1.57051	18.8021		0.696185	19.2227
		0.819009	22.3193		0.645499	22.5363		0.242579	17.5729		0.509989	20.807		0.891436	21.4383		0.99809	22.0833		0.787144	21.6879		0.490426	19.1077
		3.03517	22.7233		1.88404	23.1565		0.395814	22.5554		0.57041	19.2166		0.401055	22.4872		0.705955	24.3318		0.462034	19.2698		1.14679	23.9185
		1.38928	22.762		2.23639	21.405		0.302993	23.2673		0.366112	18.417		0.591394	21.1909		0.936619	23.4074		0.752488	22.1181		0.553028	18.6612
		1.0268	22.7494		1.70816	21.524		0.474762	21.9035		0.621087	20.6264		0.833842	21.4163		1.04474	22.7805		0.927801	21.8042		2.54271	18.2191
		1.31046	23.7115		0.928612	22.3189		0.892255	21.1973		1.11111	22.1555		0.507219	20.3062		1.03967	21.462		3.64535	18.8722		0.698805	20.0536
		1.76895	22.9033		0.824515	22.8191		0.884483	21.6812		1.4964	22.6913		0.975412	21.5206		1.36788	20.5092		0.94196	22.0944		0.401173	16.947
		0.973415	23.4704		0.333627	21.9748		1.81552	22.6863		1.14974	22.9931		0.610102	17.9251		1.08585	21.9266		0.249573	18.3045		1.20107	23.343
		1.03933	19.6814		0.817315	22.0936		1.43117	22.4225		1.00356	22.7845		0.317691	17.167		1.63419	17.7585		0.118039	22.3189		0.584169	19.491
		1.22766	22.649		0.655034	21.147		1.29091	19.7851		1.2922	22.1232		0.305971	17.1374		0.94626	21.4842		0.303783	23.0229		0.602738	14.3685
		1.17351	23.4708		1.08198	22.4842		0.346165	22.4962		0.436234	22.1608		0.73452	23.3912		1.12853	21.4276		0.0498082	18.5339		3.78087	18.379
		1.09761	22.123		1.22527	22.5347		1.64284	18.9918		0.359194	20.5816		1.4477	22.3645		1.03383	22.2549		0.180994	18.1868		0.652315	20.4638
		0.600786	16.6977		1.76581	23.4627		0.554485	22.1878		1.00432	21.8498		0.480675	23.9285		1.31097	22.746		0.82338	21.7928		0.780129	23.3738
		0.586393	18.5098		0.920674	22.6511		0.314448	21.004		0.743031	19.5776		0.609958	19.7911		1.40247	22.9087		0.558402	18.8491		0.920484	22.4598
		1.35895	23.0882		1.01371	22.4035		3.74114	18.6959		1.2237	21.8461		4.43559	18.4412		1.34156	22.6156		0.860511	17.1019		0.555287	20.1536
		0.730463	23.9624		1.03003	22.3734		0.285541	16.9557		0.538495	19.5957		0.676302	21.6677		1.01372	21.8331		0.717459	21.3854		1.0836	20.8297
		1.18903	23.02		1.80964	22.6302		1.19704	21.8		0.29115	15.9702		1.28192	22.1921		0.783093	24.1306		0.712381	21.4218		2.37912	20.8239
		1.01707	22.6568		2.35958	16.2638		2.15753	20.1638		1.84063	22.223		0.221052	18.3263		1.03592	23.0421		0.906124	21.8697		0.493001	20.0477
		3.1264	17.2211		1.14116	22.4544		1.1341	18.0783		0.149258	16.6413		0.529193	19.8295		1.1533	21.3271		0.93284	21.1857		1.44579	24.6238
		0.955753	23.101		1.62796	22.9509		1.14826	21.6965		0.368975	15.0586		0.824899	22.1738		0.84567	22.9531		0.735017	18.4052		0.730801	19.5523
		0.996307	23.0111		1.14561	21.8849		1.27431	22.0132		0.245012	18.2656		1.19241	22.3623		3.89218	21.2722		1.32971	18.3247		1.02641	23.5756
		1.08827	22.9473		0.921688	23.5126		1.23214	22.2526		0.371308	17.2928		0.995353	21.3445		1.01111	21.8399		0.846649	21.2478		0.559945	19.8244
		1.02572	22.6808		1.04579	22.4522		0.330452	19.0032		0.365533	15.753		0.583127	17.701		0.656713	20.3816		0.118165	16.0204		0.607144	19.0167
		1.30139	22.7062		1.16204	22.1304		0.225214	16.1749		0.566959	21.6464		0.282796	16.9385		2.92545	21.8021		0.271829	16.8772		0.550563	17.076
		1.05779	18.9675		1.18028	22.119		0.737572	21.1511		1.63915	23.4088		0.281337	16.8848		0.53206	22.057		0.79463	20.9792		0.70339	20.4739
		0.90789	22.7658		1.29037	21.9436		0.761264	17.0309		0.272562	17.7424		0.650981	23.1852		1.11331	22.2124		1.30849	21.8044		0.793489	18.6754
		1.22955	22.7276		1.0816	22.315		0.694066	20.5377		1.80346	21.4803		1.57072	22.2709		1.1489	22.7478		0.625588	20.9055		0.55246	19.3154
		0.688323	23.8947		2.75707	23.2223		0.501956	23.2725		1.47988	20.64		0.574542	23.8552		0.933958	21.789		0.216535	20.2112		0.868831	22.4982
		1.07633	22.7039		1.51177	22.5356		0.270652	21.6598		0.908664	19.7802		0.596086	19.6435		0.106648	18.7357		0.407445	22.3959		1.16814	22.1994
		0.885657	23.562		1.28072	22.3871		0.847	18.9206		0.81558	20.8893		3.22234	19.1631		0.867872	22.3202		0.0771969	21.3712		0.618091	20.0531
		1.0906	23.4001		0.279581	18.232		1.02667	22.5488		0.205287	16.8347		0.742019	21.5433		0.882251	22.0447		0.965441	21.2832		0.608972	19.3431
		1.02168	23.034		1.04771	23.4609		0.245336	15.2116		0.249804	16.3996		1.4253	22.2694		0.315796	19.0306		2.15511	23.2138		0.408594	20.0892
		4.07798	23.9759		1.32458	21.8358		0.301019	23.2452		0.889918	21.8122		0.208511	18.2521		0.74486	21.9123		1.1828	19.9817		0.502813	19.776
		1.05376	23.4753		1.33061	23.0314		0.178018	17.3198		1.26297	22.4251		0.516068	19.7973		4.58355	18.6377		0.261085	22.2495		2.58767	18.2091
		1.26277	22.5979		1.53261	22.5437		1.43353	22.2077		1.32418	22.6704		0.873642	22.1714		1.00068	21.7706		0.694268	18.8866		0.442044	18.9485
		1.30596	23.2428		1.35403	22.7114		0.956338	21.861		0.893898	19.742		1.27695	22.3504		0.910839	22.7831		0.890023	21.4395		0.566595	19.1028
		1.13231	23.4632		1.36098	21.4353		0.771576	19.2848		0.570662	19.1816		0.902746	22.1268		0.911406	21.7799		0.964529	19.1215		0.477324	18.8078
		1.01733	23.0442		1.08438	20.9603		0.305172	21.4789		1.18732	22.6899		0.588844	20.7319		0.831724	19.7468		0.68216	21.6708		0.561383	18.3748
		1.16165	22.6841		0.552281	22.1737		1.55964	20.9342		1.10153	22.213		1.29582	18.6942		0.963697	21.2574		0.822335	21.9478		0.528233	20.4763
		0.58674	23.6092		0.909651	23.031		3.50373	17.9298		1.5739	23.018		0.998943	20.0044		1.06549	22.5177		0.297757	18.1802		0.828939	18.4078
		1.09672	23.5822		0.74167	22.9453		0.755642	20.9233		0.450902	20.7537		0.494843	18.6761		1.05839	20.8941		0.93706	20.3277		0.325767	17.3334
		0.730226	23.0812		0.417041	15.8252		0.587276	21.2328		0.503196	19.6895		4.02474	18.6491		0.804155	20.935		0.593311	16.5661		2.29614	17.6669
		0.873899	22.4391		1.27246	19.4437		0.404836	22.3726		0.486014	18.0518		1.32526	23.6429		0.330174	18.4049		0.441286	17.4924		0.451294	19.3849
		4.91353	19.123		1.71166	22.4534		0.932663	16.8259		0.609569	20.5967		0.389029	16.714		0.896463	21.7506		0.749126	18.3721		0.64379	18.4131
		1.19222	23.2909		1.49756	23.0703		0.3977	22.4715		1.04794	22.2625		0.439694	18.4923		0.0731341	19.0084		0.723309	22.3417		0.589493	19.7657
		1.39952	24.3181		0.627591	23.9424		0.468008	21.0658		1.47343	22.7911		0.723113	20.8023		1.10897	18.854		0.275644	22.0506		0.48909	19.4449
		0.623381	21.7671		1.13044	22.7083		0.400963	22.1003		1.11751	23.0644		0.612911	18.8367		2.01969	20.5502		1.00769	23.0997		0.381577	18.322
		0.80116	22.7531		0.933279	22.708		4.78301	16.9752		1.00561	22.8456		1.19537	19.1724		1.92057	19.7018		0.424783	22.1641		0.280844	19.7305
		1.52827	22.8808		1.35416	22.4428		1.22871	22.7153		1.7027	23.1616		0.711207	20.4154		1.30055	22.021		1.63595	19.5697		0.554391	19.8188
		1.21056	22.7059		1.33102	22.0071		0.487506	22.0665		0.24632	17.7832		0.693649	20.9571		0.911654	21.6278		0.33334	23.1562		0.562919	20.1014
		1.29281	23.0249		0.758893	20.2057		1.61157	20.4639		0.819682	22.2014		0.802077	16.5583		0.836147	20.6231		0.124871	18.4522		0.563933	19.0878
		1.29836	23.5669		1.48044	21.8548		4.08269	18.4146		1.5136	22.7189		0.38671	19.1763		0.987762	22.3914		0.15182	18.6443		3.79734	18.0797
		0.520082	22.784		2.3124	23.416		0.515832	23.1619		1.45382	22.7575		1.04136	22.8794		0.745281	22.595		0.452864	19.4047		0.681057	19.0768
		2.71057	22.5802		1.80326	22.5792		1.65669	19.0195		0.307258	17.5411		0.394096	16.495		0.882918	23.0798		0.831182	21.821		0.453708	19.606
		1.19019	22.5722		0.940115	21.6456		0.733524	22.4048		1.49724	22.935		0.339042	18.3324		3.49768	21.3799		0.156028	19.019		0.5474	19.4355
		1.17885	23.121		1.15707	21.6658		0.483332	15.6209		1.53068	21.6487		0.624253	20.2581		1.06221	21.8417		1.10512	19.0957		0.611455	20.3808
		1.38874	23.4595		1.51854	23.5795		0.600846	23.1207		0.288873	16.3765		0.553295	18.4787		0.592165	22.0556		0.862048	17.6794		0.661757	20.3462
		0.834091	22.4327		1.49057	22.4128		1.50878	19.9394		3.83561	14.6029		1.12068	18.2874		1.17607	22.4415		0.84569	21.4986		0.20494	19.6064
		1.34031	22.7258		1.22645	19.7654		0.221504	15.2724		0.829455	22.6264		0.83068	20.6067		1.19989	22.3748		0.960804	21.2837		0.543396	17.6805
		1.04025	23.3042		0.366296	18.0453		0.627713	21.8178		0.136901	12.6538		0.734576	20.9651		0.872474	21.4181		0.748115	21.4781		0.146176	17.9366
		1.45907	23.2074		0.207304	24.0972		0.423313	15.2201		1.29314	22.1138		0.139991	16.0545		0.212869	18.4768		0.910499	21.9642		0.510636	18.8201
		1.38087	22.4597		1.03356	23.1039		0.244955	17.3815		0.594062	14.2444		4.95107	18.3722		0.908188	21.7984		0.961874	21.2513		0.287816	15.7951
		3.70103	19.8984		1.6289	23.0303		0.399654	22.4102		1.64109	22.0939		0.893082	22.8058		0.196099	16.4654		0.768806	18.8803		0.47729	20.1299
		1.27318	22.283		1.28378	22.4304		0.309162	23.149		0.487576	18.7997		0.241554	21.0079		1.61637	22.1376		1.1752	18.9203		0.541006	18.9026
		1.42261	23.0767		0.771331	22.8129		0.505059	21.8408		0.265551	16.4508		1.18851	21.9892		0.898299	22.6068		0.848513	21.2715		1.97004	19.7066
		0.407607	12.7045		0.740045	22.5359		0.883264	21.598		2.82375	21.2631		0.421291	23.2456		1.25057	22.7911		0.199618	16.188		0.587491	19.6223
		1.37554	20.6376		1.13751	22.3744		0.925307	21.0543		0.523205	18.4423		0.621401	16.4556		0.0442262	19.234		2.52584	19.5608		0.192399	16.9088
		2.55606	19.366		1.06084	22.8395		1.24797	22.5395		0.674905	7.85034		2.23839	17.8261		1.14376	22.5407		1.02553	22.3586		0.256296	19.6499
		0.788448	22.6474		1.04948	19.6952		1.42929	22.3143		0.437693	16.8069		1.22692	21.9881		1.09223	22.0814		0.911969	21.4876		2.96562	17.9136
		0.301861	22.7793		1.10814	21.6039		0.370112	22.4426		1.66593	21.4736		1.07127	21.8562		1.24127	22.4831		1.17137	21.5898		0.463947	18.0247
		1.33251	22.6279		0.96217	22.7643		1.31007	19.6141		1.33621	22.9316		0.963249	22.0494		0.808446	21.3705		2.27548	20.863		0.621737	18.586
		1.28824	20.4819		1.6417	23.7837		0.622306	19.4841		0.445111	18.06		1.21349	22.1571		1.40857	21.8774		1.32385	24.5977		0.614311	19.681
		1.35244	21.2358		3.429	20.3344		0.699812	22.81		0.941672	21.6621		1.31715	23.2563		0.234882	21.6615		0.636146	21.4625		0.549117	18.756
		3.95832	18.5729		1.0584	23.622		1.65423	18.8555		1.36175	22.5178		0.259731	18.0243		0.72341	21.9447		1.00581	22.1459		0.56704	19.5804
		1.06839	23.8367		1.40968	21.674		0.813537	19.9397		0.514068	22.8381		1.14442	21.6175		3.0295	19.6635		0.49824	21.0772		0.582622	20.0704
		0.217949	24.3889		1.36553	22.6725		0.982501	21.6712		1.08837	22.2388		1.1463	21.5333		1.28787	22.4041		4.44555	20.6068		0.717909	19.2269
		1.37155	19.9539		4.13025	16.6927		0.335829	20.9321		0.273892	17.0719		0.255079	20.2463		0.760314	21.6182		2.06641	20.2685		0.617033	19.4823
		1.4496	22.5306		0.6641	20.7801		0.297344	17.299		1.13292	21.9383		0.455037	16.3174		0.284993	18.3141		0.834819	23.0573		0.777193	19.371
		1.67128	22.269		1.7998	22.6243		1.19432	21.714		1.11397	21.8431		1.01724	22.19		0.72819	20.5831		0.302406	18.1983		0.21016	16.1763
		0.948305	23.0191		1.6093	22.1145		2.17282	20.0251		1.88973	22.3291		1.27635	21.8168		0.633481	22.3489		0.937083	20.3208		0.525328	18.8248
		1.17792	23.0808		1.07398	23.7674		1.15651	17.565		0.750251	21.6807		1.15657	22.6218		0.862569	21.6767		0.497954	17.1499		0.267962	15.9146
		0.37046	17.4904		1.22656	21.6211		1.13467	21.6164		0.878437	21.7608		1.15736	23.3817		0.486627	22.9686		0.482778	17.0736		0.881564	19.0455
		1.25984	23.3793		1.67166	23.2517		1.27771	21.9267		1.17442	22.311		0.968255	21.8767		1.07963	20.9877		1.14629	21.595		0.576734	19.8223
		1.20159	23.3828		0.652041	23.6558		1.24283	22.1942		0.815279	22.3408		1.28481	21.9631		0.299149	19.0775		0.814823	20.8524		0.806903	19.2596
		1.1559	24.3416		1.71955	24.1623		0.502482	21.4405		0.642427	17.0884		0.561938	21.6944		0.147304	21.5409		0.815417	20.0672		0.509989	19.3076
		0.589979	23.3098		0.570831	22.2974		0.870248	14.9423		2.1638	22.9152		0.257596	17.9351		0.911653	21.9146		0.401447	18.9527		1.33099	19.5325
		1.2397	22.2296		1.20699	22.4646		0.230881	15.7555		0.757121	22.0359		1.1496	21.4283		0.941819	21.4386		0.532711	20.7689		0.650757	19.4679
		1.22887	23.0559		4.02174	12.2288		0.687933	20.483		0.280553	16.4547		1.14743	21.4831		1.06035	22.4765		0.308439	22.545		1.79392	17.7358
		0.830579	22.3398		1.36164	21.0296		0.232442	21.6765		1.15285	22.0738		0.196303	20.1764		1.04567	20.9634		0.239442	18.8535		0.534174	17.0444
		1.08886	21.9224		0.782626	22.3663		0.854784	18.9648		0.234402	17.5006		1.0661	22.0481		0.798306	21.0039		0.219395	19.4322		0.584279	18.3176
		2.20362	22.294		0.321262	15.9062		1.02848	22.4919		1.43079	22.3482		1.36464	21.7015		0.289383	17.5442		0.610009	20.8156		0.659614	18.9284
		0.78019	22.3272		1.51418	22.5639		0.235462	15.3269		1.09544	21.3122		4.00218	17.6493		0.416766	17.9356		2.40345	19.2596		0.297116	18.7191
		4.20638	21.7294		0.422928	17.3055		0.310421	23.209		1.78555	22.5212		1.22793	22.5735		1.60787	22.0354		0.967423	23.4499		0.623298	18.0084
		1.3989	22.8989		0.388641	17.619		0.179144	17.6645		0.189783	15.925		1.23871	23.3061		0.875483	21.784		0.369932	19.0295		1.72116	17.2116
		1.01915	22.7818		1.28932	22.606		1.41812	22.2114		0.942906	21.834		1.16029	22.5376		0.0936744	18.9994		0.191052	17.8591		0.613781	19.4898
		1.36455	23.7094		1.49933	22.7786		0.962786	21.8378		1.47172	21.5667		1.11996	22.9368		1.08511	18.8189		0.370371	18.2846		0.427302	18.2794
		2.43797	22.8653		1.38446	22.6537		0.919645	19.3023		1.05751	21.6403		1.46139	21.959		1.85735	20.4807		0.791824	21.9477		0.520939	19.8284
		1.16518	22.8		1.16632	20.124		0.269797	21.4741		3.34549	17.0756		1.14623	22.5849		1.63665	19.6319		1.10387	21.7183		0.304117	17.8269
		0.973367	23.4163		1.58423	22.5128		0.692413	19.751		0.999681	21.1115		0.911343	22.8633		1.18108	21.3295		1.21452	24.7794		0.323352	18.8815
		0.818923	22.0633		0.759037	22.4109		0.616773	21.8576		0.260066	17.7888		1.06386	22.2015		1.27858	21.9728		0.598023	21.7876		0.525844	19.6829
		1.49265	18.579		1.4927	22.7618		3.20218	18.4259		1.44638	21.712		0.913781	22.0162		1.02307	22.5018		3.3699	19.003		0.698906	19.6809
		0.897467	23.9977		1.51544	22.5075		1.09981	21.2876		0.294217	16.8787		0.86985	21.2522		1.28633	21.0719		0.566442	17.6037		0.836144	19.7106
		0.947199	22.6218		1.97518	23.9032		0.443386	22.3653		0.388859	16.5142		0.562138	24.1825		1.23127	22.5766		0.998143	22.4596		1.68614	16.0543
		1.00646	23.4607		4.76249	20.9377		0.929625	16.1219		1.36101	22.3452		1.02633	22.1454		1.27222	23.1112		3.47651	19.6585		0.539105	19.3035
		0.982181	23.2083		1.25775	22.7568		0.390053	22.4997		1.58914	22.27		0.886624	21.1203		2.72981	19.9107		0.487521	21.1533		0.421374	19.4368
		1.18969	19.4411		0.951145	23.169		0.806883	15.4223		0.683203	19.5572		0.678536	24.0374		1.1544	21.3697		3.24281	20.7356		0.533434	18.8024
		1.55383	22.9321		1.81876	22.6526		0.439817	21.0475		1.15407	22.3512		1.06344	22.8736		1.12442	21.4616		1.54568	21.6426		0.526043	20.1715
		1.86946	20.6882		1.2162	21.7931		0.386823	22.1244		0.641289	16.6718		1.22677	22.3906		0.935274	21.3198		0.616938	23.1794		0.556845	19.8523
		0.873152	22.4374		1.75935	22.9308		4.59762	17.0223		0.740937	22.4977		0.815287	23.2062		0.243392	17.8481		1.03455	21.6552		0.429131	18.2936
		0.704257	24.4932		1.22243	22.3813		1.20818	22.7482		0.725052	20.3807		0.896725	23.01		0.250794	18.9153		1.95128	22.6762		0.393416	19.1569
		1.57668	22.764		0.906413	22.7767		0.51454	22.1443		0.957746	21.2572		0.877074	21.2339		0.299912	18.7255		0.713562	21.4331		0.546991	18.9617
		2.6732	17.3488		0.74965	21.0475		1.56296	20.5996		1.5535	22.0199		0.947358	21.3944		1.46362	22.924		1.3917	19.6112		0.215945	19.7292
		0.560987	16.5697		1.48982	23.8267		4.78943	18.385		0.643184	22.0225		0.979232	21.0457		1.21666	21.8604		0.869034	19.506		0.433854	19.9683
		0.533975	18.5		1.63	20.7929		0.536089	23.2594		1.27146	21.8356		1.07056	21.3517		1.23094	22.5759		0.710726	19.8718		0.425148	20.0611
		1.43449	23.2421		0.515106	22.3185		1.0146	21.6088		2.58363	21.6863		0.728052	22.5473		1.17934	22.555		0.977941	22.1523		0.664047	19.4935
		1.19938	23.2822		0.911286	22.4879		0.864144	21.5018		0.981611	21.9397		2.83535	22.7873		0.852871	21.5667		2.21722	18.8358		0.241774	19.7303
		1.03248	22.821		1.16536	22.5274		1.10662	22.0192		0.328695	21.0533		0.253517	23.2147		0.214673	18.348		1.05148	23.3243		0.376282	18.5423
		3.01261	17.046		1.27546	21.5284		1.19775	22.6147		0.624194	22.5778		0.792858	22.3334		0.907464	21.9291		0.331955	18.8535		0.336557	18.5115
		0.930446	23.1319		1.41824	20.9065		1.55438	22.7015		1.44705	20.9948		0.238882	22.1641		0.202658	15.7448		0.72155	18.1444		0.486531	19.7593
		1.02498	23.0392		1.43276	22.7228		1.11218	22.4535		1.06572	21.8435		0.292997	21.9853		1.60872	22.2098		0.445519	20.0087		0.36543	17.9788
		1.12371	22.9868		1.75293	23.2894		1.01735	21.4611		0.188221	16.1104		1.30438	21.6883		0.905253	22.7556		1.02892	22.4967		0.190934	16.942
		1.00833	22.6609		1.76543	22.4136		0.608352	20.4617		0.623513	23.099		1.01131	22.6377		1.19755	22.9004		1.3202	24.5097		0.611242	20.1697
		2.26696	19.3464		0.173614	22.7375		0.981375	22.8222		0.572146	22.2948		1.31022	22.8369		1.60608	22.8283		0.655836	21.4353		0.380103	19.0064
		1.32955	22.7291		0.944514	21.1853		0.629967	22.2767		0.203544	17.8921		1.10794	22.561		1.01659	21.9858		0.895109	19.5439		0.555013	18.0233
		1.02639	20.2341		1.15611	21.3683		2.71444	21.8956		0.255569	15.2975		0.772136	23.1518		1.23696	22.4714		0.83643	22.9633		0.548668	19.001
		1.23974	23.0193		1.37669	23.5063		0.59248	21.4625		0.565561	18.0437		0.878775	20.4714		0.183436	21.6636		0.740264	17.9735		0.291652	18.4675
		1.2501	22.8743		1.16168	19.4251		0.823946	22.2312		0.264559	19.2228		0.996219	21.6713		1.37069	21.7731		0.439375	19.8843		0.622043	17.6185
		0.633815	24.0491		0.618524	18.0613		2.57273	21.0886		0.885887	22.4109		1.03028	22.6082		0.851853	20.9985		1.03703	22.3931		1.76894	17.3164
		1.24303	22.9871		1.23277	22.3216		0.966722	22.9558		0.756271	21.5613		0.997473	22.2256		1.21345	21.4242		0.639661	21.0265		0.599638	19.4351
		0.888462	22.7587		0.134675	23.7305		4.08469	17.9236		0.226576	22.2861		1.38094	22.6694		1.38865	21.7939		0.880596	22.9761		0.418987	18.2345
		0.858361	23.6629		1.01829	23.0161		0.94479	22.0834		1.56855	19.5738		1.16433	22.4214		0.872343	20.6749		4.51713	18.4046		0.532081	19.7199
		1.09421	23.7834		1.44407	22.9638		1.81402	22.9423		1.28163	22.5595		0.796044	23.0433		1.241	21.3764		1.35287	20.3763		0.293774	17.6182
		1.18909	22.8243		0.74041	23.2405		1.44647	18.5087		1.10079	19.3434		0.813224	20.0689		0.47558	21.0266		0.916081	24.0475		0.293156	18.8721
		0.722672	16.9317		1.15943	22.8715		0.738838	22.7631		0.235365	18.13		1.13775	21.4492		0.371085	21.8324		0.13848	18.745		0.522512	19.6673
		1.07065	23.0258		0.726884	22.0208		1.13643	22.3652		0.361405	17.5564		1.17744	22.4986		2.3068	19.989		0.163842	18.5607		0.701177	19.5795
		1.06362	23.4467		1.10951	22.3901		2.12967	19.0495		0.250842	15.114		1.18578	22.5111		0.232784	17.652		0.635776	21.4389		0.825674	19.624
		0.858777	24.1143		0.992762	20.872		2.00674	14.5111		1.07433	22.1366		1.17253	22.075		0.318208	19.563		0.843101	21.049		0.520602	19.2421
		1.27235	19.762		1.0436	21.4184		0.661922	22.3751		0.812856	21.3302		0.876255	23.6888		0.389727	18.0346		0.523494	19.6475		0.411288	19.3785
		0.422304	17.9752		0.933941	22.7334		0.377137	20.0897		1.19853	22.8534		1.08089	21.3455		0.599603	19.3922		0.711865	22.2424		0.519566	18.4958
		1.09489	23.3329		1.09462	22.0801		4.38263	19.7029		0.294366	17.3436		1.00885	22.2241		1.1899	21.9167		0.290995	21.9146		0.519301	20.1043
		1.34693	22.7112		1.07728	23.4918		1.19977	16.6299		1.56552	22.8681		0.709226	22.5378		0.731791	18.2435		0.0730553	22.1729		0.53941	19.819
		1.29038	22.9838		2.54813	19.5908		1.71395	21.188		0.50736	23.0737		1.09284	22.044		0.950317	22.6594		0.471297	20.8636		0.410282	17.9538
		1.08574	21.7651		1.28416	22.0683		1.84394	22.9536		0.246926	19.6687		0.928656	23.4021		1.26192	21.2152		1.53722	22.3461		0.381579	19.1866
		1.476	22.973		1.34794	22.6615		0.405812	17.6536		0.187711	16.0631		1.03748	21.9229		1.06951	22.6359		0.170637	21.4708		0.529394	18.9598
		1.32734	22.2589		2.43174	17.3816		1.15326	19.5932		0.846345	21.8828		1.07106	22.3974		1.24059	23.2474		0.376328	23.0827		0.410082	18.3987
		1.13077	22.1777		1.57074	22.3518		1.60949	22.2415		0.381257	16.3145		0.122952	17.5284		2.57295	20.0048		0.17376	18.2847		0.21408	19.697
		0.957348	23.1465		1.14573	14.2495		0.84462	22.5745		1.14469	22.5176		0.481211	21.3522		1.09461	21.5549		0.458871	19.341		0.424521	19.9705
		1.232	23.0559		1.63417	22.5648		1.57074	22.4052		1.472	16.3156		0.169587	16.8275		0.906091	21.3677		0.190804	19.2438		0.405979	20.0606
		1.0816	22.5367		0.721005	21.3892		0.232076	21.5991		0.760772	22.3694		0.168825	16.9551		0.24791	17.9498		1.13103	18.9753		0.617531	19.3854
		2.01795	18.8513		1.56604	22.1169		1.1951	22.0416		0.351998	13.903		0.164132	16.9577		0.258419	18.9458		0.814794	17.6388		0.228122	19.8158
		1.1526	23.6103		4.94235	18.494		1.63653	22.6638		1.89048	22.2755		0.941415	22.882		0.317501	18.7431		0.854204	21.4524		0.368372	18.5243
		1.08781	22.8086		1.26005	22.1381		0.992782	22.2866		0.55494	18.2067		1.04774	22.7513		1.44168	22.9194		0.785457	18.7992		0.311014	18.7599
		1.09695	22.4959		1.1569	17.7253		1.42583	19.432		0.622776	21.4391		0.146231	17.8825		0.802961	20.8642		0.861013	21.2449		0.481198	19.7963
		1.07878	22.3209		0.946222	23.2786		1.58615	22.7066		0.585362	14.4715		1.25357	23.1893		0.305238	18.2609		0.229871	16.2126		0.339067	18.1473
		1.09271	22.1512		1.12137	21.9819		1.04886	22.515		0.588179	21.627		0.533907	21.77		0.22228	17.9371		0.478257	20.7711		0.182209	17.1568
		1.22703	22.4353		1.63433	23.2007		1.30295	22.5332		0.421865	16.7077		0.195763	17.1684		0.196408	17.2766		0.228915	21.5677		0.594932	20.252
		1.15222	23.7277		0.66357	23.6261		1.17858	21.9691		1.40514	22.1011		0.217009	17.3064		1.37453	21.8851		0.380703	23.0187		0.37646	19.2278
		1.03028	23.0588		1.20959	24.1267		0.516222	22.809		0.832676	22.0519		0.214862	17.2334		1.53726	21.3163		0.41934	19.2427		0.197419	17.2758
		0.893736	22.9949		0.55843	22.3318		2.5227	24.4688		1.56776	22.2616		0.187314	21.1893		0.308909	22.896		0.18768	19.653		0.188533	18.333
		1.21182	22.2614		1.15099	22.4552		0.474917	23.7257		0.183717	16.2693		0.494731	18.0881		0.273624	20.6066		0.858533	17.5241		0.410709	19.1245
		1.36643	22.8008		0.44589	18.1372		2.80007	21.6551		1.19418	21.9528		1.16155	22.0275		1.05307	23.0495		0.840188	21.4845		0.42806	18.8858
		1.47923	22.5591		1.39335	21.4631		0.580463	16.8181		0.788519	21.6639		1.05482	23.0089		0.273784	18.5767		0.88305	18.6874		0.547197	18.6577
		1.23937	22.6749		0.820196	22.3384		0.608109	20.9368		1.08758	19.1306		0.677905	24.0283		3.00948	20.114		0.86471	21.2781		0.405139	18.102
		1.27034	23.0937		1.54449	22.098		0.707494	21.3308		3.4097	18.9462		1.01759	22.6886		1.40192	23.0617		0.19872	16.2913		0.290696	18.6681
		1.18611	22.8873		0.497001	17.1157		1.44275	21.53		1.17731	22.0638		0.806483	23.1689		1.59034	22.0938		0.289753	19.9865		0.479504	19.3705
		1.10633	22.8078		1.93311	21.2319		3.54012	21.2928		0.866731	22.2872		1.1289	20.844		1.39763	22.4703		0.142649	22.1597		0.502872	18.4755
		0.993584	23.2069		0.449426	17.8124		1.25295	22.3117		0.378129	14.6501		1.29284	21.7868		1.28035	22.7336		0.381931	21.861		0.473816	19.4146
		1.15842	22.799		1.60803	22.8573		0.238565	16.4227		0.843161	21.3393		0.907204	21.3306		1.30387	22.077		0.616345	19.5254		0.547093	18.1498
		1.47196	23.3733		1.43013	22.8083		0.328313	17.4122		0.183533	15.6654		1.27555	22.1224		0.188166	21.7395		0.590957	21.4434		0.406776	18.3683
		1.08722	23.6005		3.72358	17.754		1.19544	21.4119		1.13445	22.1306		0.570966	19.1007		1.36289	21.9329		0.803469	21.7274		0.545355	18.8211
		0.919207	23.9059		1.24642	22.52		1.15311	19.7426		0.423643	22.6453		3.68779	23.1397		0.840319	21.1718		0.492285	19.9402		0.5111	18.8861
		1.25533	23.0683		1.36199	22.6278		2.81355	22.9602		0.987592	21.4124		1.15534	21.9047		1.2148	21.516		0.37194	20.9365		0.256794	16.305
		3.51736	22.0725		1.1893	20.3579		0.561018	18.6898		0.606193	21.6784		1.08786	22.0499		1.39076	21.8965		0.377154	22.3596		0.599324	18.1644
		1.21379	23.9857		1.52	22.4567		0.664934	18.4804		0.192812	17.8026		1.40606	21.7098		0.887543	20.7865		2.03401	23.21		0.431365	20.1233
		0.931236	23.8679		0.638434	22.2862		1.22187	20.4715		0.245566	16.9258		0.96794	21.5075		1.23771	21.4995		0.574742	19.2156		0.59581	19.2881
		1.33594	23.3258		1.42993	22.8035		0.225136	20.7978		0.0674474	20.3065		0.299283	17.1089		0.499647	21.0015		0.690109	21.678		0.399237	19.6851
		2.3416	23.5352		1.46616	22.5254		0.274684	21.3062		0.415145	16.5349		0.871285	21.2683		0.397432	21.8532		0.320488	20.8838		0.464534	18.7768
		1.20048	22.4158		1.19421	23.536		0.66005	22.5652		0.570824	21.6819		0.25786	17.6292		0.34698	20.7971		0.419225	19.0983		0.645764	18.9638
		1.05032	23.4669		4.69722	21.1849		0.764227	22.3023		1.89495	21.5249		1.43985	22.8645		2.27336	19.8013		0.773444	22.0531		0.520134	18.1928
		1.09991	23.0365		1.20899	22.8757		1.44778	18.4754		0.845243	21.5509		1.25583	23.2101		0.238093	17.7959		0.175876	22.0393		0.407489	18.883
		4.83734	21.969		0.91763	23.3228		2.10983	18.3141		1.01198	19.751		0.973189	22.7586		0.38128	17.4519		0.94824	21.7236		0.61001	19.4504
		1.07831	22.913		1.81858	22.8071		1.76643	22.3629		1.08308	21.2238		1.16833	22.4321		0.50228	18.232		0.923884	21.8514		0.476695	19.7539
		1.13127	24.2705		1.22176	22.121		2.1503	21.7412		0.49492	21.9876		1.12653	22.8803		1.387	22.2747		0.174264	21.915		0.494154	20.0219
		1.49105	22.6906		1.74754	22.9744		0.241624	14.517		0.223649	22.7339		1.48403	21.8611		1.45631	21.5499		0.971398	21.611		0.315433	16.6114
		1.11802	23.2152		0.77121	23.0448		1.46923	22.241		0.273572	21.526		1.14035	22.4554		0.892896	20.8498		0.966735	21.8053		0.400345	16.6688
		1.37108	23.3462		0.834691	22.1913		1.19156	22.3171		1.00706	22.5102		0.944137	22.7389		1.48525	21.1606		0.208232	18.0823		0.398177	17.431
		0.932464	23.7076		1.28758	20.7213		0.556911	21.8457		0.542396	22.9923		0.180765	21.7201		0.719776	21.1207		0.19227	18.3397		0.469234	17.7745
		0.987918	23.3701		1.43838	22.9339		1.79965	22.2733		0.119161	21.9709		1.10166	22.0841		0.95077	21.8998		0.683012	22.7028		0.472612	19.4253
		0.928636	23.187		0.840549	21.5628		0.203726	15.7115		0.800144	20.6829		0.184947	21.3878		1.14705	21.1881		0.317898	19.7045		0.453017	19.2047
		1.01708	22.4635		0.46814	20.9787		0.506158	22.7328		1.24133	23.1601		1.10371	22.1951		0.205833	17.6653		0.552518	19.5132		0.598609	17.9936
		1.22623	21.3906		0.49069	21.5616		1.05263	15.1345		0.774393	22.9681		1.00392	23.1012		1.31499	22.1731		3.00951	18.4673		0.437547	20.1052
		1.20781	23.1135		1.24786	22.5643		1.74066	21.1409		0.809396	21.7934		0.623689	24.1168		1.32422	21.7256		1.07249	21.5335		0.569577	19.162
		1.24906	22.118		0.660285	22.1984		1.79679	22.7988		0.60667	21.4079		0.963601	22.7046		1.21808	21.6987		1.23443	22.5332		0.414645	19.538
		0.594236	24.6492		1.20651	22.1102		0.450009	18.0739		0.0313394	21.4763		0.40311	21.4676		0.263426	18.1148		0.826312	21.8557		0.432345	18.5221
		1.08343	23.1032		1.30089	22.3287		1.14212	19.3808		0.119293	22.6226		0.637122	18.1378		0.266765	17.9738		0.770858	21.1785		0.65276	18.6608
		1.16344	22.8068		1.0407	23.4251		0.339914	15.6166		1.40797	22.5382		0.637533	18.1355		1.38912	20.746		2.98183	17.9116		0.508035	18.2296
		2.79642	22.8838		0.168262	23.2184		0.857818	22.4396		2.14499	21.2306		0.628726	19.7889		0.818515	20.9645		0.360666	20.1546		0.409205	18.7198
		0.320323	23.4724		1.81209	22.4309		1.15741	21.9913		1.3923	22.883		0.592214	17.3103		0.892265	21.2505		4.04487	18.4908		0.581427	19.2996
		1.21729	23.3455		0.943109	22.1563		1.40885	22.3281		1.32337	21.8783		0.353103	18.5252		1.23285	20.6373		0.445233	19.9391		0.478885	19.6031
		1.24798	23.9154		1.54234	22.1521		0.285822	21.372		0.123861	17.8937		1.08069	22.8267		0.96508	20.9532		0.221789	18.8506		0.489315	19.9382
		1.08575	23.6222		1.86157	23.1682		1.61964	22.41		3.15575	19.3802		0.430603	16.323		1.37104	22.1469		0.94222	22.9444		0.290715	17.1062
		0.985433	23.7899		0.469617	19.555		0.984381	22.129		1.04771	21.8746		0.328733	19.0742		1.35573	19.151		0.201662	18.9232		0.377761	17.2021
		1.15606	22.2634		4.49776	22.514		1.28228	19.0375		0.608265	21.1741		0.738213	20.9359		1.07608	20.8715		0.277706	18.9181		0.418838	18.0043
		1.14955	22.2129		1.53903	22.6631		1.5369	22.5831		1.63476	23.1393		0.900806	22.8447		2.11364	16.04		0.344465	18.7184		0.406985	17.5874
		1.25574	21.8156		1.53704	23.0797		2.29647	22.417		1.80456	23.0476		1.18002	21.8874		1.46053	22.6707		0.967576	22.8532		0.450182	17.9887
		1.04495	24.6776		1.75802	22.8898		1.14142	21.8853		1.91875	19.0699		0.357152	23.4209		1.32776	17.1529		0.675301	20.7539		0.452952	19.4244
		0.899929	24.3131		1.08793	22.144		0.520599	22.7312		1.63887	23.0318		1.28085	21.3742		0.3395	16.6737		0.963221	20.7233		0.456444	19.3564
		0.761393	20.743		1.11976	22.1885		2.59511	24.404		1.81091	23.2275		1.21709	21.9269		1.26933	21.0202		0.721503	21.9951		0.184888	15.1661
		1.11596	23.8296		1.2718	22.7165		0.768787	23.7793		0.974183	21.4089		0.37732	20.5876		0.261091	17.3038		1.04331	19.0301		0.413303	18.8856
		1.41337	21.5027		0.862087	21.1078		2.35759	21.6071		2.24417	22.451		1.088	21.0717		0.240879	18.4841		1.20657	22.4561		0.28319	18.5208
		1.25965	23.7131		1.22426	22.4172		0.59494	17.5911		1.02786	22.1524		1.22623	22.0865		4.27355	18.9964		0.831856	21.7333		0.482993	18.3004
		1.31523	23.3985		0.85754	23.1975		0.555864	20.9694		0.479854	22.7864		0.917994	21.4733		0.523454	22.728		0.841089	21.3221		0.303174	18.31
		1.15057	23.9453		1.15235	22.8729		0.712069	21.2255		0.594122	20.9682		0.600627	19.3552		0.64212	19.1433		4.49532	19.5695		0.516232	20.0067
		1.28333	23.1119		1.20444	23.4625		0.858177	22.2284		0.177775	19.9396		1.20026	23.3659		0.15866	16.0964		0.573269	19.6333		0.342588	21.3717
		0.993881	22.9282		0.86842	23.3186		0.450537	20.034		0.411436	21.749		1.11218	21.5125		0.822217	20.9301		0.208719	18.585		0.242795	17.8739
		0.651208	22.6789		1.15194	22.261		1.25185	21.1651		1.01328	21.3349		1.1211	22.1862		0.303767	18.3324		0.952758	22.8127		0.322101	17.6272
		0.593548	23.4337		0.670873	22.183		0.277942	13.432		0.687708	21.2713		0.982229	22.2943		0.223788	18.0862		0.214148	18.8281		0.42241	18.6701
		1.3338	22.4727		0.940661	24.5039		3.97682	22.5941		0.208163	20.5787		1.21707	21.8951		0.192382	17.4285		0.293422	18.6787		0.39544	18.9587
		1.2897	23.2791		2.35613	23.1437		0.386007	16.3828		0.526117	19.3761		0.835128	21.6544		1.36722	21.9768		0.320382	18.4685		0.364857	19.3057
		1.02168	23.6762		1.2666	21.6571		1.84548	23.0899		0.163608	18.2206		0.479885	18.7483		1.53811	21.3899		1.07582	22.7242		0.406915	21.025
		1.11054	22.0439		1.85279	22.9494		1.06441	18.9466		2.78007	18.7273		0.79755	21.2894		0.290201	22.8891		0.709683	20.9112		0.562117	19.4348
		1.13333	22.5678		0.630669	24.9764		0.266797	20.7313		0.243935	17.0281		0.449501	18.3173		0.27956	20.6574		0.208625	22.7		0.369611	19.2891
		2.04493	19.7329		2.42423	22.917		0.781058	22.5479		0.582852	22.7639		1.16614	22.908		1.06263	23.0814		0.884765	22.2886		0.0914774	19.139
		1.28003	22.3559		0.983976	24.6185		0.782424	22.3961		1.38596	21.1779		1.01014	21.213		0.279052	18.4904		0.489322	21.4524		0.508292	20.5866
		0.981622	24.2996		3.74699	15.4417		1.51293	18.4749		1.06576	21.9425		0.592353	17.389		0.294404	17.1267		0.440302	20.565		0.659889	19.0049
		1.21176	22.778		1.31067	21.3659		1.69763	22.4475		0.185446	16.416		0.288867	16.8636		0.320405	17.3791		4.12957	18.4782		0.326265	17.8674
		0.984191	23.669		1.14604	23.1008		2.15422	21.6585		0.604077	23.2076		0.277084	16.8209		0.395081	17.6156		0.723589	22.0431		0.28538	16.2375
		0.286852	17.2095		0.689862	21.4909		0.306627	15.8139		0.596848	22.2925		0.613002	21.9818		0.545334	17.2655		0.979344	21.9777		0.419332	19.3209
		0.555107	16.0314		1.46021	22.7548		1.41324	22.2466		0.245234	17.7738		1.10255	23.6594		1.37583	21.8469		0.53969	22.0433		0.42878	19.0589
		1.8018	16.5244		0.6269	23.6947		1.17317	22.4111		0.249754	14.1632		1.2487	21.4674		1.13605	22.1883		0.635276	20.4322		0.516669	18.238
		1.10513	23.1787		0.293435	22.7049		0.560032	22.0184		0.212032	16.9327		0.231996	16.9521		0.858075	19.3447		0.758953	21.9901		0.541531	20.025
		1.00363	23.4024		1.52523	23.0661		1.7787	22.2479		0.528769	17.9858		0.505484	17.48		1.57584	22.1596		1.19231	22.3108		0.523391	18.4586
		1.91838	22.4725		0.567325	20.5646		0.553985	23.1531		0.226737	19.2225		0.531545	21.6297		1.72772	22.3294		1.14726	23.1658		0.570033	19.5254
		1.13765	23.2793		1.82621	21.9125		1.58952	22.754		0.833633	21.5848		0.630064	18.0295		4.72734	17.7433		1.09096	23.0874		0.578126	20.7182
		0.626883	22.7387		1.03204	22.4791		1.54848	22.8518		0.691979	22.4408		0.773111	21.4595		0.314987	16.4116		0.508401	19.2632		0.569771	19.5724
		1.26548	22.9446		2.50374	22.0148		1.77505	22.7998		0.573619	21.146		1.65187	21.9316		1.36272	21.9085		0.925587	22.5267		0.424151	19.5103
		4.58041	16.7226		0.851169	22.7775		0.270675	22.0957		1.26871	22.6218		0.421686	22.0444		4.20005	18.2074		1.13249	22.0247		0.814543	17.8843
		1.03493	23.5589		1.00828	21.8544		2.67599	22.2405		1.47359	19.4061		0.495847	21.7578		0.86604	19.2978		1.22578	22.9488		0.471439	19.0654
		0.842941	22.1815		0.734354	23.0908		0.625298	22.9131		0.231309	18.2548		1.33786	22.4323		0.224726	17.2102		0.961779	23.6654		0.537341	18.792
		1.16765	23.5054		1.17613	22.7112		1.02274	21.5917		0.355969	17.4944		1.34599	22.1632		0.458783	21.3011		0.230642	19.1821		0.227072	19.0328
		0.900344	22.7533		4.15784	18.2042		1.02888	21.8547		0.235186	15.7444		0.942026	22.0495		0.751562	22.1551		0.962852	22.3698		0.540668	18.4693
		1.04921	22.4503		1.82301	23.0354		0.690918	22.0261		1.08042	22.1203		0.447864	20.3775		0.320525	17.7917		1.00892	22.4345		0.558147	19.2094
		1.43203	23.4524		1.5345	22.3335		0.902266	22.2611		0.619279	20.4133		0.639466	17.7263		1.12381	22.3565		0.754013	22.4537		0.53129	17.3702
		1.26107	23.4601		1.51113	23.0511		0.699643	19.5723		0.818593	21.3821		1.75054	18.4729		0.632008	19.4459		0.238273	18.4138		0.510723	20.4991
		1.19053	23.4531		2.14596	20.3889		0.689975	23.3659		0.929119	22.8797		0.868191	19.9553		1.25369	22.1716		0.43424	20.5642		0.393719	20.8852
		4.28507	22.3338		0.597318	21.3764		1.56111	22.7779		0.340355	23.5556		0.611056	17.5994		0.970145	17.4775		0.690762	20.9367		0.547214	19.3221
		4.19838	22.4748		1.7086	22.9907		0.281409	21.0284		1.07474	23.9096		0.235038	18.5947		0.412562	17.1354		0.170392	21.0143		0.110339	19.0252
		1.06213	23.3711		1.35363	22.7574		1.24536	17.5158		1.40301	23.0626		0.193595	17.8923		1.57704	22.4363		0.140094	20.8719		0.300345	18.8186
		1.98684	22.2077		0.96817	22.4138		1.42359	22.3381		0.398829	19.9035		2.69117	20.8515		1.34716	22.0218		1.02813	21.7732		0.501135	20.4706
		1.02382	23.0147		0.364933	22.419		0.361667	15.8061		0.3236	21.7518		3.40583	17.9453		1.30273	22.3825		1.01788	21.2409		0.651137	18.9606
		1.2169	22.676		1.04485	21.8871		1.50255	22.8189		0.533334	23.0564		1.02858	23.0295		0.452301	17.4501		0.765466	21.1642		0.318699	17.8539
		1.55988	23.1486		1.06385	23.5662		0.850079	18.499		0.180148	22.6035		0.373802	16.474		0.195025	16.0582		0.217208	19.0967		0.267331	16.3503
		1.18992	23.3823		1.06013	22.9764		0.698328	21.019		0.395568	23.0385		0.543939	19.0663		1.2471	21.9616		0.988041	22.2848		0.407581	19.1844
		0.947042	23.7257		1.15235	24.3877		1.55823	22.4838		0.543109	20.6535		0.237501	17.0289		1.31684	21.5151		0.937578	21.3249		0.442554	18.8823
		3.53871	17.5275		0.361974	19.4611		1.37912	18.9764		1.53356	19.5846		0.209509	18.2524		0.387467	19.6614		1.06072	22.0578		0.54067	19.9681
		1.33525	22.8438		1.12937	22.3218		0.800888	16.8102		1.95015	19.7892		1.25058	23.0623		1.51245	23.1014		0.156227	23.6062		0.513633	18.3356
		1.32123	22.9333		3.90355	19.7972		1.13803	23.1947		0.566258	19.8841		1.34942	23.3618		0.448985	21.8526		0.287356	20.7249		0.583805	19.3437
		4.53396	21.1547		1.1575	22.6543		1.17613	22.906		0.301783	16.9893		0.284836	20.6579		0.192952	17.2731		0.305944	19.0809		0.575492	20.6072
		1.27649	23.8299		1.15569	22.1624		1.93658	22.9298		0.407735	22.6352		1.58018	22.1635		0.896735	22.9733		0.116028	20.5494		0.59351	19.4592
		4.49753	17.3416		1.14308	22.6278		3.92155	20.2229		0.411985	21.6617		0.593854	18.1108		1.58208	22.2617		0.126502	20.7566		0.425584	19.4639
		3.79566	23.008		4.46357	17.4582		0.975826	23.3339		0.324293	19.3068		0.936941	20.7834		0.462258	18.3886		1.15182	22.0193		0.846877	17.5823
		0.965874	23.6778		1.16296	23.1978		2.00507	20.8017		0.331001	16.7222		1.79514	20.9015		1.40575	17.9239		2.33231	17.1399		0.45894	19.0559
		1.5069	23.1195		1.63116	23.1428		0.988303	23.392		1.12406	23.0835		0.847408	21.5111		1.50313	22.3642		1.00835	21.984		0.504979	18.4541
		1.28312	22.1926		0.605557	22.0859		1.46073	21.4427		0.842053	22.7136		1.05658	18.3836		1.37815	22.4378		0.951159	21.3969		0.217383	18.7466
		1.0962	23.2969		0.826206	21.599		1.08194	22.5887		1.06305	22.0838		0.261346	22.5584		1.40837	21.6439		0.686267	21.3083		0.534836	18.3593
		1.09204	22.8631		1.00612	22.1791		0.688507	21.8908		0.154955	22.8579		1.4623	22.6662		0.865069	20.9702		0.521986	18.9409		0.49881	19.1896
		4.82016	21.8261		1.16888	22.7238		4.29673	19.645		0.368337	18.4225		0.801822	22.302		1.47733	21.324		0.952349	22.3317		0.540381	17.4984
		1.13589	22.692		3.7706	22.7925		1.04006	21.7558		0.399546	16.5264		0.117075	16.4984		0.723447	21.1689		0.82643	21.6547		0.455908	16.4225
		1.20849	24.1325		1.42696	22.8783		0.96593	22.9737		1.03746	21.9698		1.12212	22.7884		0.950707	21.9982		0.709177	21.2462		0.503643	20.554
		1.99495	22.4992		0.781921	22.8425		1.45307	22.7314		0.636094	22.277		0.319568	18.0748		1.12452	21.2925		0.258691	20.2172		0.477365	19.6771
		1.1637	23.0284		1.36549	21.1388		0.899712	22.5629		0.73136	21.7002		1.25697	21.456		0.205939	17.7418		4.13461	18.7947		0.226181	17.9703
		1.19224	22.2232		0.551238	24.1121		0.796283	22.3193		0.21804	21.9755		0.266995	22.387		1.30532	22.2902		0.408672	20.0386		0.249398	18.0244
		1.46747	23.1901		0.54518	22.1502		0.980971	21.852		0.938409	21.6737		1.00035	21.352		1.31388	21.7683		0.236198	22.8164		0.589518	19.0117
		0.989108	23.5351		1.31342	23.0032		1.00557	19.8965		0.341564	19.1345		0.580735	17.5963		1.21208	21.79		0.171386	21.8291		0.543803	18.5484
		1.02438	23.1713		0.636461	22.4139		1.25344	22.3932		1.54415	22.3009		0.280466	16.8521		0.267197	18.2896		1.06635	23.3827		0.448904	18.0024
		0.93016	22.9988		0.783163	23.8852		3.10847	22.5714		2.09539	19.7241		0.274659	16.8322		0.376461	17.9794		0.836144	21.7361		0.43381	20.1314
		1.21276	21.3153		1.08514	22.2179		1.55782	14.0413		0.303089	18.0818		0.634372	22.0453		1.36373	20.7379		0.822577	21.2252		0.664486	19.3705
		1.09087	22.3167		0.856862	21.8831		1.2372	18.434		1.52225	19.7613		1.10476	23.7272		0.821968	20.953		3.937	19.5261		0.467453	17.7103
		4.99886	16.697		1.31999	22.1066		0.997909	23.4179		0.188285	20.1224		1.25586	21.5368		0.897499	21.2321		0.530422	19.5757		0.479111	19.9065
		1.29463	22.9315		0.799005	23.2608		4.70726	13.5537		0.235473	16.3293		0.231592	17.1333		1.24441	20.5802		0.154345	21.9559		0.48684	19.5524
		1.23855	22.0565		0.813907	24.0541		1.01301	23.4795		0.860274	20.907		0.532059	17.5206		0.97296	21.0051		1.01671	23.1699		0.410755	20.0752
		1.09874	22.9061		2.6623	22.2388		1.29807	16.8442		0.531836	23.3947		0.489508	21.6803		1.43199	19.3504		0.299009	20.6836		0.505087	20.0174
		0.985676	23.4053		0.74457	22.4212		0.55363	22.1738		0.466703	20.7853		0.613448	17.9945		1.21334	19.0843		0.162193	21.9164		0.617195	19.9238
		1.20048	22.7867		0.198358	18.829		1.3752	23.0932		0.845705	22.8494		0.768434	21.4328		1.09077	20.8542		0.974709	23.5391		0.440281	19.507
		0.16397	23.4785		1.38284	22.6816		0.309083	21.2102		2.8855	21.2721		1.67979	21.9253		1.27161	21.9778		0.534863	20.6064		0.503751	19.3738
		3.4135	22.6903		0.854752	20.1068		1.3952	22.5906		0.263432	21.6667		0.425125	22.0064		2.07586	15.752		3.25032	22.2069		0.618677	18.4156
		0.299627	22.7582		1.88577	22.0042		1.08048	21.8189		0.282095	22.7834		0.499776	21.7605		1.42806	22.7057		0.982613	22.0909		0.435872	19.242
		1.27032	23.1978		1.72817	22.8582		1.53068	23.1757		1.03402	22.6289		1.37772	22.4071		0.344857	16.1251		1.06249	22.0569		0.40158	18.6101
		1.0898	23.7999		1.64086	22.9934		0.887303	22.3267		0.52734	23.0933		0.818028	20.7431		3.41534	18.1693		0.161529	22.0991		0.308608	19.5346
		1.15559	23.4325		0.806246	23.3176		1.50119	22.622		1.53794	19.2526		0.96064	21.495		0.429882	19.8772		1.00894	23.2438		0.501447	18.2748
		1.17133	23.0402		1.04766	21.9025		1.22009	22.5686		2.27916	23.3935		0.199431	18.0038		0.820899	22.1845		0.934622	17.6246		0.478099	17.6474
		1.01939	23.6144		1.18478	24.1711		1.75789	16.9865		0.31413	22.1017		2.92376	17.9533		0.367917	18.8464		1.83979	18.9519		0.56451	18.0684
		1.34177	21.7331		1.33139	23.7841		0.612632	19.7934		1.00795	20.7171		0.718558	21.0129		3.26927	22.2878		1.06256	23.2624		0.276196	17.582
		1.24571	22.0446		0.721089	22.5852		0.642485	21.9501		0.814403	22.757		1.98551	22.1904		1.08728	22.1415		0.211481	18.5225		0.220778	16.1612
		1.03613	24.5723		1.3597	22.0369		1.26227	22.8551		0.816153	21.9192		1.533	20.3748		0.314771	17.9299		0.420002	23.1182		0.489948	20.7484
		0.894644	23.7138		1.20382	23.993		0.978527	21.7526		0.541878	21.2987		1.81036	22.5095		1.74042	17.6165		0.528562	20.8031		0.264315	17.5924
		0.79611	20.0458		1.51717	19.4716		0.773473	21.523		0.0306675	21.4091		0.166369	20.6852		0.251904	16.1834		2.02951	22.2088		0.487115	20.0833
		1.52282	21.455		1.07034	22.1047		1.41506	22.94		0.11529	22.5237		0.683359	22.4059		0.25139	19.3472		3.03901	20.8776		0.2384	17.8018
		1.13908	23.6932		1.81155	22.3304		2.98564	19.6765		1.52254	22.6299		0.937358	20.2663		0.209319	17.1053		0.763167	17.7728		0.514681	19.7981
		1.29641	23.5468		1.06542	21.7155		1.01972	20.0087		2.44038	21.1481		0.533367	20.7044		0.444824	21.3275		0.442542	19.8234		0.418399	19.2342
		1.05644	23.1865		4.9145	16.9715		2.6649	19.8735		1.40375	22.9383		1.42526	22.7244		0.197371	18.1701		0.169451	19.5233		0.41999	18.9029
		1.39818	23.2661		1.00803	22.7862		0.872003	22.3237		1.31355	21.9395		1.39891	21.5093		0.762917	22.1788		0.80069	21.9642		0.236846	17.3213
		1.22721	23.8391		1.11275	22.0622		0.751183	19.7823		0.109644	17.9705		0.789866	22.406		0.2767	17.6202		2.75839	19.2976		0.37435	18.4955
		1.25859	22.975		1.35382	22.4561		1.1868	22.3526		2.6971	19.416		0.526894	19.1429		1.19273	22.3645		0.38809	21.2564		0.458614	19.6827
		1.17232	22.7586		0.880701	21.0816		1.49043	22.3447		0.656847	19.4293		1.0404	22.8614		0.669972	19.4595		0.850484	18.1145		0.434414	18.2535
		0.6514	22.5941		1.19309	21.812		0.972496	22.7785		1.0407	21.2966		0.774316	20.5027		1.43311	22.0317		1.63005	19.4196		0.510482	20.4
		1.38735	22.2533		0.828644	23.0743		1.28385	22.3416		0.609255	21.2586		1.02688	21.9196		0.318554	16.9979		1.00876	23.6946		0.513469	19.9494
		1.36581	23.1636		1.03453	22.6045		1.09044	21.5416		1.64598	23.1435		1.04918	22.1104		0.171138	16.1989		0.136485	18.4796		0.409584	18.2483
		1.19622	23.59		1.10717	23.3886		1.00129	22.5886		1.81471	23.0449		0.972685	22.0329		0.641132	22.9156		0.55567	21.3081		0.505553	19.2611
		1.35373	23.5045		0.823997	23.0668		1.04991	22.2344		1.95114	18.5029		0.723001	20.9012		0.243538	17.0073		0.923843	22.0381		0.603363	18.418
		1.08232	22.4748		1.13114	21.895		1.40005	19.8639		1.66042	23.0172		0.553048	19.0028		1.14886	22.8248		1.04021	21.6408		0.430905	19.132
		1.22198	22.4284		0.593422	21.2954		0.842929	22.3293		1.90594	23.1539		0.393435	18.2512		1.59146	23.0029		0.749171	21.5025		0.4037	18.5333
		2.14708	19.6241		0.930374	24.45		1.29596	22.4485		0.965599	21.3076		0.484284	22.0622		2.53754	18.9381		0.759794	21.4127		0.311785	19.4471
		0.974839	24.2109		2.2048	23.0557		0.93108	22.5485		1.02821	22.1391		1.21869	21.5281		1.00885	23.0192		0.969554	19.3381		0.500684	18.1816
		1.27557	22.6939		1.26737	21.4857		0.247166	21.943		0.500845	22.654		0.506668	21.0179		1.43687	21.7045		1.03171	19.0137		0.575563	17.1499
		1.11747	23.6756		1.75381	22.8896		0.885615	19.5984		0.628551	20.5954		0.28747	20.4863		0.165577	18.615		0.696224	19.7505		0.483238	17.0886
		0.237471	17.0924		0.946515	24.5699		0.896699	21.9209		1.24143	20.3433		0.241171	16.9878		0.248005	18.3234		1.02924	22.1154		0.277853	17.042
		0.480066	16.164		2.41936	22.7836		0.555167	22.1029		1.1059	22.883		2.0241	19.3935		0.248	18.6458		0.749879	17.8816		1.0904	16.7809
		1.96337	15.8233		3.12202	14.685		0.2091	21.2816		0.259634	18.0186		0.502483	17.5265		1.54605	21.6659		0.439169	19.9035		0.221985	15.6494
		1.05304	23.3478		1.45015	21.2055		1.44207	16.5856		1.24356	19.1604		0.312669	21.4795		1.00476	20.8326		0.172126	19.5543		0.502168	20.5954
		1.18744	23.2242		0.710382	21.4854		1.49802	22.0878		0.365467	17.5672		0.602457	21.674		0.705444	21.1998		0.800148	21.9649		0.26228	17.3966
		0.542137	22.691		1.43146	22.7025		1.5682	22.6055		0.999396	23.0827		0.62905	18.1009		0.204479	18.1915		2.58525	19.2139		0.483782	20.0718
		1.29861	22.943		0.64687	23.6131		0.460467	19.5095		0.419653	22.7873		1.48979	21.9783		0.20914	18.3669		0.549052	21.3009		0.232437	17.7023
		1.44033	22.9955		0.269898	22.4818		0.868111	18.653		1.2357	22.0567		0.491908	21.9893		1.32994	20.7472		0.947975	22.0188		0.516554	19.8068
		1.06386	23.5525		0.618819	20.7525		1.67386	22.3258		0.924435	22.2654		0.523676	21.7245		0.615186	20.5141		0.791742	21.7095		0.417488	19.2972
		1.23649	23.4859		1.44633	23.0536		0.245106	16.5885		1.02702	23.2422		1.2351	22.5029		0.824441	20.9889		1.11187	22.7655		0.429636	18.9727
		1.0896	22.4547		1.6516	22.0262		1.16006	23.0153		1.11032	22.865		1.04795	21.7818		0.890786	21.1957		0.221463	20.5574		0.226868	17.5348
		0.965678	22.7086		1.01972	22.4321		2.33428	22.7605		0.96534	22.1422		1.13384	21.9984		1.58393	19.076		0.334118	19.3959		0.378759	18.5454
		1.47407	23.4848		2.40871	21.9807		1.13492	22.6416		1.24998	22.5776		0.974153	21.9523		0.876274	20.1017		1.12867	22.7667		0.457722	19.7172
		1.3982	23.5409		1.39089	21.9677		1.17497	22.9106		0.350053	18.2043		0.710975	20.7516		1.33814	22.0365		0.929737	22.9584		0.438163	18.4644
		1.25038	23.3902		1.00176	21.8422		0.992512	23.1396		2.89677	19.0958		0.588377	18.7504		1.52382	22.6218		0.456565	23.2865		0.505448	20.3866
		1.27032	23.2247		1.15163	22.7445		1.68423	21.4194		1.20873	21.6044		0.399584	18.1854		0.308148	15.3322		1.01673	22.0539		0.511207	19.9376
		1.11299	23.4649		0.736593	23.0345		0.60933	20.0106		1.84733	18.6582		0.625712	22.0229		1.50841	21.584		1.11658	22.6312		0.411292	18.2802
		0.399441	14.3898		3.63044	18.3435		1.166	22.328		1.05626	21.1863		1.25317	21.4978		0.957133	20.8397		0.954555	22.8611		0.481203	20.1872
		0.957776	23.7899		1.8159	23.014		0.65451	21.8126		0.310295	17.6641		0.254572	20.8844		0.722045	21.1517		1.01357	21.9418		0.179846	14.4516
		0.993458	22.2346		1.31242	23.1163		2.4657	19.4016		0.583364	21.1981		0.247637	20.418		0.207576	18.0929		0.500705	23.1466		0.392201	17.6771
		0.973297	20.9784		2.38287	20.4411		1.00767	21.2999		0.355803	20.295		0.254925	17.0213		0.945803	21.9163		0.640573	20.0472		0.495298	19.1759
		1.07987	23.4394		1.49304	22.9338		1.52505	22.5886		0.735205	22.3121		2.62692	19.3205		0.220164	18.3188		0.988428	22.8882		0.492235	17.9898
		0.762609	22.3581		0.613033	20.9748		1.21606	22.8452		1.22274	22.659		0.522833	17.3778		1.38262	20.7662		0.643549	20.0823		0.443774	18.3334
		0.824289	21.312		1.56637	22.973		0.533637	22.8327		0.594613	22.247		0.346514	21.3802		0.634405	20.4328		2.43349	17.6955		0.508834	19.0339
		1.06882	24.1194		1.23567	22.6958		0.900883	22.4237		1.04608	21.5287		0.547725	21.6679		0.819065	20.9873		2.72754	17.4346		0.451845	18.6469
		1.26735	22.3576		0.447448	22.3516		0.902688	21.2429		0.995364	23.0474		0.622276	18.0076		0.895611	21.2561		1.00208	22.0623		0.438473	18.4235
		1.34473	23.6844		1.02567	21.8307		0.958664	20.769		0.363551	19.8084		1.63054	21.9626		1.56479	19.1632		1.08855	21.9968		0.440374	20.082
		2.10675	22.7159		1.06055	22.8986		1.2836	22.1496		0.708016	22.3784		0.423931	22.0571		1.34372	19.056		0.739445	22.1245		0.319715	16.9341
		1.20124	22.5381		0.58788	18.7595		0.806511	20.5983		0.509102	19.2315		0.496827	21.7564		1.28748	22.0654		1.0742	23.3782		0.256803	17.5906
		0.877617	20.1097		1.08885	22.3071		4.20416	22.4152		0.528735	22.9173		1.30968	22.5085		1.46631	22.6649		0.186237	17.9508		0.387603	18.4434
		3.83628	19.2398		1.11497	22.6583		1.89123	14.5795		0.29201	17.8514		0.24482	17.8873		0.317463	16.5928		0.173851	18.2698		0.139	16.7729
		1.09576	22.9043		1.08016	22.4818		1.33369	18.0474		0.28597	17.3478		1.17792	18.4071		0.249439	17.3507		1.04446	23.4139		0.43578	18.4952
		0.648516	22.1739		1.08463	22.1846		1.14499	23.0207		0.819579	17.2609		0.659652	18.0155		0.196913	19.9738		0.190406	17.9754		0.166733	17.5966
		1.08069	23.9219		1.12576	22.6186		1.15856	23.2397		0.939656	20.433		1.20668	21.8526		0.317338	18.0823		0.180725	18.3329		0.506568	17.7828
		0.983986	23.4433		1.15741	23.1747		0.530846	22.1459		1.07669	23.3229		0.295001	17.8691		0.248273	18.3237		0.855267	23.9317		0.2841	17.0678
		0.971002	18.8536		1.43333	22.4084		1.39427	22.8773		1.10803	20.563		0.865217	22.4167		0.897633	22.7508		0.930718	23.6859		0.481998	19.9775
		0.240557	15.7191		0.83445	21.5902		1.53288	22.3487		0.374727	22.6509		0.366226	18.3912		0.298311	18.2248		0.635535	20.0756		0.349717	18.9407
		1.33343	23.2205		0.974615	22.1503		1.05154	20.5088		0.892635	20.7855		1.02874	19.8389		0.22148	17.9875		0.997109	21.8365		0.474682	20.2149
		2.3939	17.9428		4.64418	22.5279		0.440951	17.9364		1.19243	22.3696		0.810467	22.8488		1.37412	21.889		0.972657	21.3047		0.480331	18.3551
		1.43507	22.6721		3.14062	22.7165		1.63361	22.949		0.284729	15.915		1.75044	19.2387		0.39999	23.0122		0.734178	21.285		0.572238	18.869
		0.92871	22.802		0.71793	22.7829		1.64583	23.1799		0.952611	19.7184		1.46582	21.6444		1.04418	23.0211		0.640107	19.9042		0.368185	18.6083
		1.02162	22.7563		0.888271	21.0199		0.912161	22.2983		0.974619	21.158		0.211407	17.5788		0.270925	18.0091		1.02455	21.6637		0.45026	18.085
		1.09451	23.4244		0.541626	24.0553		1.24384	22.4035		3.06212	18.4		0.960309	22.0885		0.318495	18.0039		1.01862	21.1969		0.736641	19.3706
		1.02025	22.7481		0.611355	22.1479		0.831911	20.7253		0.932442	22.432		0.322141	17.9951		0.214399	18.0777		0.803122	21.15		0.589623	18.2498
		1.61053	23.5067		1.20608	22.983		1.99152	15.8849		0.614825	19.0129		0.65608	17.1987		0.927124	22.6345		0.94415	21.2852		0.656207	18.6452
		0.116742	16.9694		0.785927	23.8409		3.83943	22.0853		0.916676	19.6114		1.02234	22.5468		0.291385	18.0786		1.07824	21.9636		0.142867	19.9925
		1.13624	23.8939		1.04151	22.2168		1.30105	22.7061		0.33318	21.5275		0.328134	18.9266		0.224156	17.7356		0.301441	18.8988		0.510741	18.9894
		1.24384	23.8275		0.843701	21.883		1.00905	21.7168		1.76348	18.9827		0.328588	20.5551		1.41571	21.8254		1.17806	20.8448		0.447367	18.3143
		0.856591	22.7618		0.746261	23.2767		0.622681	21.6973		0.684409	21.6726		0.936726	21.3472		0.357916	22.8205		0.948303	22.3707		0.413573	18.5786
		1.27741	24.5762		1.29641	22.1091		1.50546	22.9674		2.10258	18.6613		1.18085	22.3763		0.346081	20.2808		0.740232	20.6296		0.442861	19.9164
		0.966334	23.4131		0.734013	22.4371		3.33163	19.428		0.288342	23.7064		1.14408	22.2		1.09667	22.9476		0.14043	20.8471		0.302076	16.9036
		1.36255	22.331		0.218971	18.149		0.889092	20.0307		1.07112	24.0007		0.732844	23.4088		0.243652	18.2856		0.98501	22.8114		0.260759	17.2966
		1.22525	23.5092		1.28493	22.6727		2.91389	19.5116		0.406446	19.8915		0.591572	19.2487		1.44661	22.4376		1.1302	21.0949		0.383327	18.4514
		1.1483	23.0671		0.841442	20.1121		0.60312	19.2249		1.46588	23.1395		1.13812	22.0933		0.211166	21.7195		0.156715	20.8996		0.127563	16.4837
		0.763231	23.3544		1.82545	22.0486		0.867149	22.2066		0.348011	21.7877		0.851607	22.849		1.1744	21.2759		0.173078	17.8486		0.435406	18.392
		0.949122	23.0242		1.67282	22.9031		1.23676	22.2309		0.506261	23.0886		1.06533	22.4424		0.340412	20.9402		0.161579	18.1643		0.159632	17.5174
		1.29904	22.35		1.60734	23.0565		0.963903	22.9132		0.170356	22.641		0.882997	21.7025		0.352585	21.8108		0.965383	23.8967		0.490269	17.7629
		1.15817	22.7144		0.779846	23.4285		1.38467	22.2562		0.358295	23.1504		0.827708	21.2958		2.61099	19.3041		0.775004	22.5422		0.295959	17.1009
		0.687003	21.9145		1.03638	22.0102		1.11214	21.425		0.361222	21.0139		1.23358	22.677		1.79752	19.0999		0.17275	18.7037		0.464681	18.6241
		1.11171	23.5699		1.27163	23.9174		3.97288	17.9459		0.221627	16.3399		0.321798	20.251		0.94036	19.2869		0.158172	20.7389		0.384028	18.7414
		4.47272	18.8179		0.694487	22.7412		1.06298	22.8117		2.04972	20.3538		0.907094	21.272		0.337733	19.6001		0.705444	22.1378		0.472476	20.1545
		1.02133	22.6585		1.22727	24.1252		1.06519	22.1542		2.17559	19.8237		1.2836	22.1374		0.333905	17.5718		0.192772	17.9304		0.483429	18.9682
		0.801001	22.8844		1.26272	22.1761		1.5607	19.4353		0.540387	20.4663		1.33392	21.8677		0.188959	21.6646		0.189487	18.2726		0.47082	18.01
		1.10426	22.738		1.37469	19.8756		0.311697	22.3298		0.293824	17.1768		0.92299	22.4011		0.464456	21.0384		0.143829	17.3388		0.586814	18.5754
		0.88808	23.0595		1.04969	22.185		1.31094	22.3991		0.333886	18.0942		0.939951	21.9216		0.347682	21.8384		0.127331	17.8379		0.333536	18.4352
		1.27051	23.5106		1.74943	22.5033		1.20468	17.451		0.317785	16.8929		0.57756	19.066		0.541774	20.8511		0.755132	22.6417		0.445975	18.0853
		1.01068	22.9748		1.15407	19.9314		1.49978	21.8992		1.11969	23.1111		1.16855	21.9011		0.368232	19.7304		0.168368	18.6916		0.709677	19.3715
		0.78018	21.9211		0.127709	23.4974		1.02076	21.6138		0.335146	18.4749		0.89949	22.7934		0.398361	17.8818		0.174994	20.6933		0.584049	17.8084
		0.960315	22.6344		0.632479	23.5262		0.906067	19.2798		0.430285	22.7376		1.12697	22.2179		0.848386	23.3598		1.14451	22.5757		0.636078	18.6407
		1.15856	22.9383		0.881953	22.0048		1.09343	21.7809		1.05914	22.1489		0.977565	21.544		0.246807	19.0774		0.985872	23.0473		0.121759	19.982
		0.894404	22.017		1.23587	19.998		0.910147	21.6183		0.147774	22.9789		0.16741	23.4676		1.06549	22.3314		0.686375	23.0014		0.330549	19.3287
		1.11598	22.8859		0.753258	21.2091		0.930691	15.9474		0.370697	18.5391		0.882208	21.3396		0.647512	19.3111		1.03003	21.8407		0.200617	17.6209
		1.08103	22.889		0.296059	21.2438		2.51993	21.6767		0.338638	16.736		1.45063	22.7677		1.255	22.0138		1.11817	23.1136		0.458563	19.1836
		0.999262	22.8592		0.927106	21.9988		1.60095	22.735		1.04604	21.9876		0.121086	22.0994		1.25946	21.1366		1.01083	22.5103		0.549456	19.4602
		0.287633	17.1964		0.974209	21.9943		0.943022	21.3222		0.644356	22.2692		0.97918	22.7254		1.13803	21.4988		0.657076	19.9392		0.497519	19.0461
		0.965876	22.5977		2.15294	22.1019		1.44274	22.2744		0.334417	21.939		0.176348	21.8241		0.957443	21.5726		0.646482	20.027		0.388687	18.01
		2.15096	22.667		1.01769	22.2205		0.809794	24.2033		0.936143	21.6833		0.50692	17.8961		1.41785	22.0665		0.152975	17.4049		0.53361	19.6773
		0.993023	23.4395		0.937808	21.9733		0.907142	22.2918		0.453242	21.0499		0.258712	17.9716		1.1122	22.5792		0.138093	17.8562		0.469565	19.3591
		0.904193	22.3921		0.580062	16.1445		1.40251	22.3581		1.57583	22.2741		1.11564	22.047		0.975331	21.5261		0.327225	18.2538		0.205213	19.7866
		1.11714	22.3242		0.734774	23.6073		1.63124	22.1799		2.19974	19.7116		1.03201	22.82		1.42494	22.7275		1.14127	22.6844		0.519166	18.9849
		0.903323	22.8895		4.30012	22.0944		0.995602	22.3698		0.221842	17.2602		0.353968	17.1279		1.14242	22.9681		0.956999	22.9111		0.459336	19.2912
		0.956401	23.2214		1.29922	22.1212		1.16772	18.8255		0.35803	18.7184		0.202228	18.1719		1.30029	21.0414		1.0298	21.9412		0.502959	18.5768
		1.21168	22.8222		1.28077	21.7339		0.893125	22.3297		1.0349	23.7651		1.22774	21.8762		1.17578	21.3949		0.462355	23.1014		0.423882	18.8565
		0.188476	16.3629		1.00131	22.0686		1.35001	21.8203		1.0967	22.6034		1.13421	22.8141		1.12711	21.4599		1.09479	23.2021		0.566377	19.3405
		0.71946	23.6422		1.09308	22.834		0.909724	21.6207		0.519059	21.3991		1.08006	22.4682		1.43557	22.0207		0.991305	22.629		0.403779	17.7209
		1.24669	23.1293		2.00826	22.4393		1.64515	22.9473		0.73257	22.0647		1.11401	22.6841		1.01842	22.4783		0.832203	21.8587		0.484216	18.8417
		0.869657	23.5539		0.913767	22.4522		1.68655	22.1275		1.26354	23.3046		0.133382	17.6217		1.13011	22.536		0.315043	19.1623		0.580381	17.8818
		1.2089	22.3496		0.749989	22.9338		1.33665	19.6839		0.30782	18.2782		0.184534	16.9845		1.08499	21.4597		0.331321	18.2445		0.296862	17.0176
		0.889498	19.8676		0.705018	22.2164		2.21028	20.1298		0.197281	17.5215		0.204601	17.1655		1.45973	22.8301		0.319773	18.3135		0.437909	19.3896
		1.12615	22.7726		1.13023	22.2733		1.36124	21.8488		0.19471	18.2252		0.199331	17.0455		1.21603	22.9338		0.319109	18.1697		0.33118	18.281
		1.08678	23.7218		1.92608	22.7105		1.09836	21.5026		0.264979	20.6051		1.06744	22.3253		1.40616	17.4225		1.13882	23.0949		0.504926	18.3454
		0.593227	22.003		2.24773	18.2881		1.07337	20.6628		1.11013	23.0029		1.20871	22.4052		0.782758	19.0351		1.02788	22.5124		0.245396	14.8852
		1.44219	19.2802		1.64757	17.1941		0.819064	21.6959		0.220045	18.1116		0.125712	17.4001		1.13287	21.8818		1.15049	23.0569		0.522857	19.4271
		0.226932	15.814		1.24053	23.2113		0.582677	18.9569		1.29607	21.3065		0.174938	16.7921		2.56008	17.7989		1.03004	22.4973		0.581038	17.1774
		1.48043	23.0843		0.413411	21.712		1.06854	21.7792		0.333609	17.6488		0.170585	16.8875		0.867459	21.5116		0.804904	21.2915		0.548222	19.3426
		2.89785	17.8379		1.41939	22.4536		0.568711	17.4909		1.00374	23.2016		0.164044	16.8815		0.913313	21.8669		0.148196	17.2927		0.232576	18.1587
		1.45757	22.5177		1.52405	23.0354		1.24307	21.7806		0.390546	22.8976		0.972959	22.792		1.12312	22.4325		0.13524	17.8335		0.451026	20.0764
		0.980622	22.7363		1.10198	22.1874		0.952408	21.509		1.25571	22.1587		1.62963	22.1914		0.917049	21.7555		0.507998	21.7292		0.505672	18.9775
		1.05513	22.7173		3.65854	21.9332		1.64095	21.5111		0.923063	22.36		1.5842	20.8991		1.22678	22.0155		0.140685	17.2871		0.443562	19.3518
		1.00807	22.6457		0.863725	23.3184		1.32801	22.3948		0.988297	21.651		0.930847	21.6402		1.11981	22.5482		0.123334	17.8258		0.45634	19.2305
		1.10903	23.3217		1.3406	23.1078		1.10918	21.537		1.2147	22.368		1.06392	22.3622		1.06054	22.2465		0.48248	21.846		0.50561	20.3305
		1.54419	23.4096		0.886395	21.2494		1.2802	21.8134		1.13825	22.9035		1.43772	22.4756		0.975139	22.452		0.155596	17.6291		0.446205	18.5993
		0.109436	17.0376		0.504523	20.4354		1.1201	18.52		0.982606	22.1968		0.80902	23.7443		3.63396	17.2889		0.147593	17.7566		0.471165	19.1125
		2.44589	18.3175		1.03092	22.0861		0.737286	20.5244		0.924387	23.1642		0.672052	22.7525		0.865336	21.4158		0.765388	22.467		0.547532	18.7953
		1.11863	23.7707		0.880639	22.6698		1.03799	21.9422		0.312627	18.0538		1.05256	21.9948		0.917813	21.7824		0.172846	18.623		0.466944	19.8722
		1.2722	23.7569		0.909697	22.6076		0.844987	22.6151		3.63349	18.9294		1.05995	21.4455		1.08984	22.336		0.167217	20.8763		0.42286	20.3715
		0.872239	22.7511		0.721559	22.728		0.692428	21.8851		2.30096	18.5087		1.01538	22.4736		0.921111	21.6633		0.199876	17.8279		0.234169	14.6304
		1.21572	24.5977		3.21132	20.4941		0.713167	22.8042		1.07139	21.2129		0.975022	22.6881		1.24307	21.9473		0.91277	23.9014		0.493295	18.2444
		0.971313	23.3401		0.850581	23.1718		1.0918	20.6008		0.292291	17.4063		1.15937	23.0214		0.0538587	19.3705		1.4831	21.457		0.467555	19.8731
		1.36538	22.2984		0.894413	22.9344		1.48785	21.9986		0.403016	20.0894		0.984717	22.2743		1.13837	22.5161		0.140779	20.8602		0.355525	17.596
		1.24784	23.4506		0.215396	23.0402		2.94377	22.0256		0.716546	22.3152		0.994345	21.7473		1.02082	22.2179		0.996372	22.3589		0.485656	18.594
		1.16265	23.0543		2.51865	22.0732		1.44337	21.2774		1.22893	22.6806		1.1136	22.0928		0.985744	22.4319		1.56025	21.2472		0.566539	17.6602
		0.736363	23.3538		0.968038	24.1624		1.00427	22.3137		0.567689	22.2286		0.159042	17.2287		1.10836	22.363		0.123512	20.93		0.28551	17.3959
		0.94173	22.9814		1.43195	22.8019		1.03301	22.0347		1.43333	21.4285		0.147304	17.1666		1.30741	22.2883		1.12522	22.2139		0.472246	19.0296
		1.29471	22.3345		1.01661	23.1147		0.999528	21.8112		1.02555	23.0588		1.14083	23.1287		1.18901	21.1688		1.10301	22.5921		0.435034	19.4474
		1.14899	22.611		1.34965	22.131		0.957884	19.9003		0.338451	19.7659		1.02826	22.3788		0.438997	22.9058		0.483667	18.9405		0.349666	18.0677
		0.682211	21.9132		1.68237	17.5331		1.46119	21.7939		1.03073	22.3453		0.991548	21.9148		0.289889	19.062		1.17913	20.913		0.48482	18.2065
		1.12541	23.5355		0.625887	18.4995		0.816179	22.5825		0.502621	19.2484		1.07314	22.8101		0.286254	22.1459		0.908777	21.3987		0.21943	14.7693
		1.02717	22.6008		1.4269	21.9596		1.6642	21.2738		0.632736	22.9009		1.0557	22.5557		0.975464	22.6813		1.20885	20.7143		0.526128	19.4623
		0.825847	22.8948		1.68285	17.8694		0.61616	22.6359		0.250982	17.8938		0.977678	22.0707		0.867695	21.2578		0.930397	21.2505		0.534562	19.2468
		1.1271	22.7076		1.22037	23.0076		0.914214	21.0126		0.254599	17.4522		0.314557	18.0591		1.27661	22.4122		1.02088	20.809		0.205348	18.1617
		0.910284	23.0673		1.55414	22.4221		1.02966	21.7277		0.809996	17.3162		0.873219	21.9535		1.00496	21.7714		0.985751	22.2756		0.346405	17.3185
		1.298	23.4843		1.27442	22.8804		1.30114	22.0002		0.267039	15.8264		1.25286	22.5628		0.367081	18.7041		0.293137	17.4512		0.449667	20.0132
		1.00551	22.9411		0.402835	23.1933		1.39618	22.0023		1.01678	22.2787		1.08333	22.2315		1.03244	21.76		0.769359	20.6038		0.415737	17.8693
		0.798399	21.9091		2.71965	17.4775		1.62047	20.7671		0.802272	20.3823		1.14047	22.7347		0.334863	18.3998		0.218899	18.8586		0.500541	18.9394
		0.983086	22.6567		1.05841	23.3004		0.896317	21.674		1.16869	20.5396		1.14122	21.6844		0.0887207	18.9461		0.270693	18.0364		0.431598	19.2268
		1.1827	22.9167		2.25227	22.4404		0.567878	21.9026		0.939064	22.4931		1.03965	22.363		0.277943	18.9257		1.3256	22.8888		0.504935	19.2443
		0.936399	22.0086		1.32377	23.1457		1.06056	15.6698		0.205468	18.8832		0.209186	17.5704		0.49995	22.014		0.215224	17.4813		0.450892	19.2618
		1.13146	22.8669		0.214605	18.0122		1.44828	22.4546		0.957749	22.3804		0.220015	17.4975		1.00081	22.5083		0.232961	18.8045		0.49258	20.2627
		1.09415	22.8824		1.06518	22.9064		1.61594	22.5584		1.20871	22.8069		0.969972	23.3918		0.89805	21.1552		0.408347	18.0758		0.41591	18.5385
		0.998549	22.8834		1.49536	22.6334		1.57653	22.5373		1.16424	22.549		0.740386	23.4689		1.34304	22.2193		0.189598	18.1665		0.450113	19.107
		0.26525	16.7336		1.73392	20.4376		0.978874	22.858		0.791942	22.1068		0.961088	22.9054		1.01049	21.6103		1.38774	22.0444		0.542276	18.8762
		0.991715	22.6423		0.809206	22.8009		0.600137	22.7937		0.346402	18.7142		0.890475	22.7662		0.558931	18.5466		0.367774	22.068		0.453629	19.8868
		2.34285	22.6677		1.71787	22.8638		1.4211	22.2667		0.714516	21.3973		0.871095	22.669		1.08187	21.6374		0.30112	21.6709		0.426585	20.4039
		0.984278	23.4794		0.99643	22.8585		0.698876	21.0256		0.416145	14.219		1.32906	21.19		4.81409	18.4488		0.876568	18.3449		0.217377	15.7122
		0.906644	22.4321		1.05099	22.4236		0.727646	22.6642		0.201365	20.6017		1.3316	22.5332		0.290497	17.8574		1.06661	20.708		0.47802	18.3487
		1.11735	22.3805		1.91341	22.6409		0.496814	21.5661		0.145842	17.317		1.22053	21.992		0.415896	17.2026		0.611757	21.2603		0.461997	19.8465
		0.92629	22.9119		1.03075	22.034		0.46349	14.7461		1.34324	17.545		0.992789	21.8843		0.0583675	19.0533		0.644675	21.4448		0.469681	19.9266
		0.938106	23.2655		2.19896	18.2215		1.4132	21.8542		0.337096	18.7228		1.68589	21.8471		0.922063	23.0711		1.17765	23.4392		3.2833	15.6299
		1.22826	22.8538		0.474343	22.0207		0.374341	14.8119		1.03443	23.7431		0.713252	20.6796		0.988853	21.6553		0.252712	24.095		0.467965	18.739
		0.162492	15.1432		1.53535	22.2815		1.4479	22.6777		1.11412	22.5747		1.32692	20.7083		0.738236	22.815		0.879342	21.089		0.512382	20.5203
		0.270236	23.7122		1.77737	19.4108		1.33947	20.0602		0.494703	21.3785		0.946756	21.1437		0.493436	19.7649		0.76182	20.9057		0.521433	20.3287
		1.29764	23.1829		0.723145	20.5695		1.4266	19.9696		0.725718	22.0046		0.588639	18.6733		0.949901	21.6948		1.28895	22.389		0.564757	17.8712
		0.992523	23.3317		1.30627	23.0577		0.442428	20.1387		1.04177	21.9443		0.334538	18.0168		0.801855	21.0998		0.354395	16.5729		0.503623	19.4019
		1.06719	23.3631		1.30462	22.3814		0.844184	20.073		0.941614	22.1559		0.212721	17.2408		0.880967	20.6274		1.25495	21.4861		0.464357	19.9891
		1.4045	22.556		1.44117	21.9706		2.36639	22.4395		1.05666	22.945		0.853702	21.0524		1.07338	22.2782		1.22382	22.2424		0.505482	17.3719
		1.32513	23.5875		1.37401	22.9092		4.44428	20.9474		0.414793	18.955		0.860907	21.2087		0.811705	22.5977		0.20144	18.7209		0.4299	19.0497
		0.902531	23.0569		1.66859	22.066		0.665959	23.5676		1.23543	22.9645		0.418424	20.6132		0.921022	22.9055		0.441025	21.8898		0.500303	20.0057
		0.712291	21.6339		1.01714	21.7974		1.15255	19.7632		0.824297	23.4802		0.199831	17.8003		3.70513	21.3702		0.339968	20.3163		0.469803	19.9997
		1.00504	22.3158		1.17851	22.4131		0.794442	17.6943		0.643179	21.6426		0.923989	22.2061		0.659505	21.8804		0.185021	18.4809		0.444585	19.4505
		0.956567	22.2681		0.578207	18.7447		1.11376	21.7528		1.27603	23.2379		0.343641	18.2342		0.918228	22.4319		0.146639	19.624		0.455804	20.6006
		1.34498	22.5878		1.12609	23.0049		1.11111	20.857		0.50901	20.0655		0.765139	22.1032		0.815927	22.45		0.730116	20.7364		0.561106	17.3591
		1.02087	19.2726		1.67071	21.8094		1.74921	19.4855		0.84675	22.4865		1.22762	22.6909		0.908281	22.8028		1.10896	22.4408		0.4461	19.0906
		1.17266	23.3047		0.916691	22.0389		2.04464	20.8592		0.674404	21.8246		1.00773	22.3908		3.74316	21.2636		1.19789	20.9901		0.208023	15.3339
		1.29096	23.8961		1.53804	20.6892		1.12846	22.6561		1.32074	19.3088		1.06047	22.87		0.59451	21.9247		0.43717	16.2015		0.535276	19.2326
		1.03722	23.5609		1.63152	22.4245		0.914499	21.6009		0.918951	22.3906		1.36013	21.8302		1.38101	23.7127		1.37223	21.4247		0.493684	19.0407
		1.36948	23.4004		0.598494	20.9208		0.854022	18.8546		0.952439	22.5718		0.601379	18.9264		1.46124	23.7355		1.25783	22.0578		0.419844	19.2043
		0.779267	22.2864		0.459409	23.0997		0.951419	21.4855		0.198002	18.7855		1.36696	22.1264		1.63665	23.5351		0.183131	18.4865		0.481023	19.376
		0.962007	23.6973		1.83409	22.4745		1.07548	21.7213		0.955862	22.4543		0.603899	17.9898		1.13917	21.9917		0.467006	21.7184		0.514069	18.9721
		1.04093	23.1705		0.56139	22.2		0.54551	21.0629		1.25857	22.8756		0.80786	20.7609		1.18076	22.5107		0.322328	20.0947		0.394382	18.616
		1.36112	22.4285		1.89448	21.1077		0.142056	21.4026		1.19803	22.5792		0.213288	17.2832		1.2079	22.5034		0.159313	18.3056		0.526089	18.7992
		0.955256	23.4249		1.21449	22.7193		0.747063	19.8684		0.61512	21.4103		0.939933	21.5373		0.723815	21.2149		0.166311	19.4506		0.455118	18.5249
		0.773158	22.4524		2.53025	18.1131		0.964525	18.0706		0.804209	22.0908		1.58582	20.7315		1.5072	22.6906		0.778671	22.6942		0.461083	18.6795
		0.988244	22.6656		0.417134	22.916		1.38125	20.44		0.336131	18.6202		3.65564	18.1566		1.2421	22.6434		0.293768	18.978		0.527369	17.7793
		0.723699	23.3254		0.867468	20.1573		1.64779	23.0169		0.530227	13.8123		0.232483	22.5146		1.41459	22.4656		0.233262	18.2099		0.44328	17.273
		1.01425	22.7501		0.687899	23.0007		1.03171	22.0174		0.23191	20.4742		0.67932	21.0096		0.977248	22.0093		0.475675	18.9837		0.357535	19.4711
		0.975764	23.1056		0.622624	23.4994		2.82516	18.7749		0.147459	17.2956		1.97728	22.1604		0.281404	18.7156		0.468227	22.7405		0.298066	20.6245
		1.00976	22.7818		0.670173	23.6828		0.375111	19.7384		0.292913	18.4183		0.368282	19.3799		1.19988	22.1129		0.226991	17.2202		0.423975	19.3967
		0.874139	22.8193		1.98359	22.8131		0.421104	23.3348		0.739987	20.6388		1.53465	20.305		0.974237	21.2272		0.98978	21.7503		0.386373	18.7113
		0.952535	22.8419		0.940877	22.194		0.755775	21.0551		0.627771	19.8858		1.81585	22.4654		0.847521	21.2317		0.292382	17.6029		0.357587	18.693
		1.16429	23.5099		1.28002	23.2612		1.10445	23.1136		0.849299	22.3797		1.02945	17.7957		1.42362	23.5619		1.19498	20.677		0.28189	16.9383
		1.07766	23.3311		1.17533	22.8946		1.08259	22.0088		0.985398	22.0872		1.08183	21.554		1.15888	21.898		0.638879	20.6347		0.423073	18.4396
		1.13597	22.7163		1.02036	21.5372		0.422336	19.5032		0.348729	20.6302		0.898386	21.3296		0.285006	19.9813		0.301645	18.05		0.396952	18.5235
		1.19052	23.3004		0.325229	22.8872		0.864092	21.4447		0.717123	21.9951		0.651676	20.8123		1.21409	22.5456		1.01309	21.9507		0.227605	17.8576
		0.97074	22.2776		0.195449	23.7734		1.3621	21.4292		0.935207	21.8641		1.63627	22.0017		1.28616	22.4775		0.285215	17.9938		0.448121	18.7115
		0.25446	15.4864		1.08372	22.2546		0.973965	21.4953		4.61313	22.4077		1.46977	21.4633		0.723575	21.0877		0.29751	18.129		0.460331	20.1938
		0.320913	17.373		0.467611	20.6103		0.771432	19.327		0.717978	22.3799		1.48055	22.5117		1.15416	21.614		0.216664	18.7262		0.484053	19.0235
		1.04357	23.8222		0.297925	18.3807		0.926939	21.8254		0.0767553	22.0931		0.9711	18.8297		1.57673	22.6269		1.14751	22.1467		0.446959	20.0042
		1.05356	23.5487		1.35229	22.4099		0.510128	19.2257		0.958375	22.6246		0.758521	21.5429		1.47337	22.4558		1.08589	21.9286		0.30153	18.4343
		0.900455	22.8895		0.390681	17.0718		0.92626	21.7242		1.03606	22.0061		0.342854	20.789		0.276116	18.5988		0.812975	22.6062		0.457309	19.764
		0.608337	21.5432		0.525203	20.9552		0.817305	21.7879		0.972323	22.225		1.13139	21.0409		0.129722	21.2064		0.279124	18.7799		0.628243	19.5443
		1.06282	23.3413		2.34812	16.8267		0.981595	22.2178		1.10012	22.9838		1.22788	21.3063		1.20494	21.9182		0.227364	17.9415		0.14136	19.8523
		0.572101	23.268		0.81662	21.1595		1.00043	22.4038		0.406328	18.906		1.13728	22.152		1.62893	22.4958		0.433848	18.6849		0.572322	19.1448
		1.00982	22.6918		0.906227	22.3774		1.6676	21.1215		1.29532	23.0283		1.21979	22.5296		0.989503	21.2613		0.55303	22.669		0.178919	17.6574
		0.98562	23.5825		1.35339	22.2517		0.813178	20.8092		0.848678	23.4836		0.982094	22.0808		1.11064	22.0197		0.21539	16.9643		0.376555	17.9657
		0.769465	22.968		0.678236	20.4306		0.459775	14.6355		0.660251	21.5397		1.4063	21.8698		1.22371	23.0658		1.00212	21.5772		0.566098	17.712
		0.980385	22.9961		0.788969	21.044		0.738645	23.4972		1.32114	23.221		0.719295	20.7885		0.825826	21.6428		0.297314	17.4111		0.451423	19.1473
		1.01574	23.6034		0.245315	20.2509		3.13145	22.311		0.468593	20.1134		1.1912	20.9657		0.861655	21.3571		1.14237	20.1552		0.204488	15.4517
		0.90603	23.0257		1.56631	19.4691		0.842289	21.2776		0.903839	22.3891		0.958014	21.4207		1.41806	23.6383		0.643821	20.4994		0.540358	19.3088
		0.861402	22.5835		0.295883	19.8173		1.09212	23.7563		0.72196	21.8265		0.585314	18.7625		0.752778	18.35		0.294164	17.8668		0.496537	19.0084
		1.14829	23.0355		1.08127	23.1274		1.18475	22.7317		1.47901	19.013		0.390789	18.2207		0.40053	22.0035		1.03278	21.8122		0.421784	19.2808
		1.09907	23.0523		1.02806	21.9666		0.612277	23.3994		0.953301	22.2841		0.273271	17.394		1.26935	22.5455		0.2591	17.7307		0.48857	19.4516
		1.11961	23.6289		0.704946	22.7112		1.36982	18.1645		1.27859	22.1117		0.837405	21.2739		1.23972	22.4354		0.280505	17.9026		0.525359	19.1399
		0.979897	23.034		0.698356	21.7677		1.20929	22.5235		0.762139	22.116		0.806456	21.3721		1.14986	23.2867		0.214459	18.5287		0.405618	18.6075
		0.652935	23.3082		0.844363	23.1809		1.65261	22.1487		1.03437	22.7208		0.502306	20.7101		0.335988	18.535		1.21085	22.033		0.535901	18.6847
		1.03862	23.851		0.878626	22.8689		0.858303	21.9085		0.266357	18.4676		1.35796	20.8365		0.967755	22.5533		1.0659	21.8465		0.417817	19.7472
		1.10178	22.4909		0.252851	23.0534		0.885215	19.8678		0.282883	18.3578		1.09213	21.6526		0.864384	21.1233		4.83873	20.3311		0.497563	18.329
		1.01932	23.7908		0.968682	22.3048		1.14673	21.6712		0.756372	20.6803		0.579039	17.6878		1.32107	22.262		0.84816	21.1809		0.474905	17.1076
		1.08472	23.3839		0.805811	16.4151		0.599222	15.7603		0.626168	19.8857		0.212024	17.1135		1.00448	21.6035		0.123357	19.9043		1.07645	16.6858
		1.06962	22.5986		1.37522	22.8032		0.620677	22.5842		0.875067	22.3528		1.04419	21.8401		0.222826	18.0715		0.596031	21.21		0.482172	20.033
		0.746463	23.4821		0.949487	23.1327		1.49963	22.9592		0.945898	22.0874		1.55938	20.6829		0.980509	21.5983		3.91565	20.2317		0.494473	19.8353
		0.848187	22.2202		0.990997	22.2814		0.838806	21.8943		0.459973	20.3728		0.266646	22.5595		0.281205	18.2772		0.959005	22.8332		0.420583	18.2851
		1.21305	22.8515		1.22172	22.1254		1.04828	20.4165		0.762193	21.9103		0.472368	21.101		0.275593	18.5345		1.13047	23.3413		0.497746	20.4213
		1.15926	22.7382		4.45577	19.3342		0.914035	21.925		0.957272	21.8064		0.34123	18.9771		0.786864	20.9949		0.398728	19.5474		0.403809	18.31
		1.21271	23.1533		1.91317	18.007		3.29047	19.9652		0.734419	22.3294		1.02724	17.6213		0.819911	21.7436		0.366028	20.0903		0.492657	18.4867
		1.0424	22.806		1.98972	16.814		0.084465	20.9874		0.254635	22.0251		0.920927	21.2256		0.153319	20.2914		0.549139	23.6086		0.462392	20.1869
		1.05291	23.6186		1.30871	21.8598		0.572056	21.8087		1.00309	22.5684		0.423597	22.9428		1.19897	22.2896		0.535759	20.3809		0.400358	18.5906
		1.09975	23.4286		1.68879	18.0609		0.285243	21.8343		1.38022	22.7899		1.66054	21.9228		0.0772516	20.1355		0.156611	16.9882		0.3249	19.0731
		1.03001	23.7108		1.16563	23.012		4.04342	22.5268		1.29048	23.0562		1.4472	22.4145		0.965095	21.5638		0.256956	19.8909		0.292757	16.8386
		0.730948	23.2592		1.53537	22.4755		1.36356	16.7513		0.890599	22.0993		1.01106	18.3478		1.26371	21.8846		0.203614	16.7525		0.270611	17.1972
		1.05816	22.3572		1.26231	22.8555		0.839939	20.3586		0.742376	22.1232		0.773674	21.5004		1.06039	22.147		1.15017	21.6136		0.423428	18.4088
		1.02808	22.9226		2.62524	22.8138		0.909772	17.9069		0.850028	22.5185		0.950338	16.6801		1.04091	22.3797		0.319548	20.8198		0.413141	18.5566
		1.08297	22.6141		0.78203	21.1725		1.08063	23.1363		1.30081	23.0877		0.417504	20.6043		0.140694	18.5755		0.296749	18.5706		0.236214	17.8634
		1.13484	22.9424		1.21192	23.1663		0.203211	16.3245		0.601243	19.7197		1.19479	21.0881		1.18144	22.2009		0.377747	19.4239		0.453264	18.64
		0.869084	22.7129		0.239227	18.2528		1.4087	17.8425		1.10589	23.6939		1.30314	21.3362		0.142327	18.0288		0.307232	19.9618		0.463689	20.1871
		0.96028	22.7348		1.21042	23.0233		2.11847	21.843		0.771088	21.6545		1.31154	22.7043		1.37399	19.9684		0.526871	20.8051		0.482475	19.0116
		1.21862	23.422		1.71584	20.5037		0.193027	16.3974		0.955232	21.6871		0.926241	20.7274		0.512268	18.8869		0.864904	22.5585		0.448618	20.0612
		1.10441	23.2659		0.831408	22.7158		4.83774	19.7526		0.0927117	21.6689		1.59129	22.0744		0.320312	22.1067		0.147554	22.3314		0.474422	17.8826
		1.13611	22.6019		1.63682	22.8508		1.11544	18.2642		1.03973	22.6409		1.2472	20.7987		1.22258	22.7716		0.410956	19.6547		0.321563	18.5082
		1.22061	23.2092		0.997177	22.1323		0.96006	21.7017		0.610334	19.7248		0.976303	21.2404		1.23115	22.641		0.148204	16.7107		0.465767	19.7685
		0.978529	22.1792		0.968713	22.8105		0.409402	21.5501		1.04079	23.7998		0.243265	17.6322		1.08762	23.4823		0.251531	19.7844		0.702731	19.2656
		0.238432	16.6168		0.645608	22.118		0.245495	22.0934		0.78682	21.7666		0.836101	21.1367		0.331121	18.6418		1.15763	21.6178		0.342428	19.037
		0.30458	17.6916		1.47979	22.0607		0.582947	16.4472		0.965657	21.7147		0.837337	21.3746		0.997914	22.5551		0.459235	19.789		0.453412	17.9928
		1.03586	23.66		2.37179	17.4227		0.878404	21.4353		0.0666678	21.9231		1.24335	20.9345		0.89905	21.1747		0.946605	19.9312		0.423365	18.4898
		1.06902	23.4627		1.1247	21.4995		0.574948	22.4349		0.847492	23.211		1.35977	21.2024		1.33706	22.2505		0.364679	19.849		0.384971	20.8703
		0.899828	22.8018		1.18063	19.8014		2.69092	22.5449		1.02428	22.0384		1.29751	22.4576		1.02077	21.6529		0.25323	18.2333		1.36237	18.3338
		0.607327	21.4668		0.663702	18.1458		0.22592	16.0419		1.11099	22.7539		0.930287	20.5264		0.245545	18.2709		0.634561	20.2797		0.234453	18.6229
		1.07681	23.3554		1.22569	23.0435		1.07861	16.0055		0.880826	22.7102		1.69301	21.7549		1.08318	21.6455		0.291503	19.4439		0.369146	18.8878
		1.02427	22.6256		1.22387	21.0426		0.452517	20.2268		1.08392	23.2234		1.26942	20.5367		0.304442	18.286		0.409143	19.6798		0.322609	18.0747
		1.00706	23.4971		1.25332	22.2171		0.245393	14.5943		0.855614	23.362		0.96687	21.0649		0.320542	18.5386		0.558431	20.8292		0.549591	19.7613
		0.770728	22.8326		1.36121	21.4222		0.310978	21.8603		0.645271	21.4703		0.201246	17.253		0.0846673	18.6697		1.67981	19.4535		0.531538	20.0149
		1.00398	22.8735		1.39118	22.874		0.214267	21.3778		0.435265	20.0428		0.854923	21.0297		1.0141	22.5247		0.247963	17.9407		0.437455	20.5481
		1.01413	23.5141		1.5175	22.0812		0.307316	21.9375		1.22861	23.3696		0.881345	21.2285		1.2057	22.4673		0.757124	20.1195		0.575237	19.3923
		0.935794	22.9185		1.01889	21.0274		0.425933	17.3752		0.934012	22.2661		0.840348	22.092		1.27692	22.8031		0.288343	19.3901		0.482062	18.6922
		0.869895	22.6419		1.15383	22.125		0.558967	22.5747		0.763753	21.6803		1.03287	22.0695		1.15325	21.9408		0.28854	18.7541		0.4332	19.8362
		1.2203	22.9786		0.733606	19.2595		0.98011	21.6671		0.971617	22.1472		0.898545	21.9375		0.138147	20.5531		0.519535	18.0838		0.433836	18.7514
		1.09395	22.9994		1.28971	22.4011		0.770372	21.9787		0.835063	23.1372		1.104	22.0884		1.15586	22.4344		0.642772	20.1618		0.525751	18.6584
		1.16079	23.5435		1.05493	22.9144		1.53427	22.8401		1.02381	21.9776		0.234541	18.198		0.0847971	20.0422		0.468799	21.4328		0.397254	18.884
		0.961691	22.9331		1.55377	21.5561		0.997616	21.0315		0.856196	22.7069		1.17815	22.5521		0.944899	21.6617		0.139564	19.8863		0.57596	19.2692
		0.670509	23.1991		0.818201	22.0977		0.738347	21.4567		1.06298	23.1952		1.0106	22.126		1.245	21.9427		1.16791	22.7619		0.460368	19.7836
		1.06074	23.8726		1.44019	18.7938		0.982442	22.1357		0.859234	23.3393		1.01096	22.3914		1.06006	22.1749		1.08069	21.7993		0.535375	17.5847
		1.11427	22.4749		1.63725	22.4051		1.27346	22.1864		0.678353	21.4829		1.10545	22.09		0.993296	22.4129		1.20327	22.3077		0.445828	17.4021
		1.02522	23.7909		0.632737	21.0185		1.0076	22.6503		0.439002	20.0192		1.0664	22.28		0.14529	18.6412		0.305212	23.4785		0.22022	18.3214
		1.10326	23.3517		0.4801	23.0665		0.812894	22.4909		1.19379	23.4121		1.16877	22.5274		0.310182	17.5193		1.22693	22.098		0.511355	20.5795
		1.05681	22.5716		0.825146	23.2338		0.691974	23.6218		0.945099	22.2817		1.10494	22.3107		0.793679	22.1564		0.198925	18.5366		0.411532	18.1628
		0.805244	23.4644		1.67045	22.4645		1.58451	22.2355		0.773208	21.7218		0.172771	17.4048		1.07143	22.9179		0.7905	21.0068		0.200681	18.1074
		0.865306	22.1282		0.5932	22.1468		0.573304	18.8466		1.58728	18.7158		0.565824	24.0264		0.54504	20.8301		0.108469	19.7567		0.500958	19.5987
		1.21866	22.8046		1.72714	20.6143		0.823998	22.1778		0.974235	22.1785		0.173183	17.2565		1.24167	21.6098		1.20318	22.7426		0.574088	19.011
		1.16363	22.7175		1.14228	22.7742		1.07846	22.6379		0.865787	22.4861		1.04904	23.2315		0.262094	17.4029		1.122	21.7074		0.527763	18.611
		1.26298	23.1134		2.48131	18.2533		1.11271	22.0931		1.05358	22.0542		1.02131	22.883		0.19055	17.7652		1.18482	22.2343		0.436065	20.1763
		1.06438	22.7492		0.82811	21.7926		0.538795	20.2732		0.869548	23.6677		0.985896	22.5832		0.934168	23.4177		0.706168	17.9019		0.450869	17.8651
		1.06837	23.6456		0.874241	23.8262		0.287575	21.4724		1.45517	22.6341		1.14374	23.4991		0.235472	18.779		0.343455	23.4225		0.482226	19.5213
		1.09346	23.42		1.96559	22.8229		0.399487	22.7729		0.232308	18.6805		1.34392	22.2161		0.0890619	18.6757		0.466135	18.6557		0.425315	19.9169
		1.02688	23.7161		0.917755	23.2869		0.366861	22.071		0.200512	16.9813		1.17091	22.1104		0.221407	19.3193		1.24103	22.0566		0.498261	18.4533
		0.769793	23.3583		1.25421	22.4688		0.553196	22.9381		0.334106	18.199		0.16112	17.1178		1.00873	22.5389		0.230332	18.572		0.478863	17.2885
		1.06016	22.6228		1.04505	21.6328		0.218254	16.1049		0.333057	19.945		0.523295	23.7826		1.17601	22.4241		1.24694	21.9166		1.07112	16.8095
		1.13541	22.7393		0.723397	22.412		0.563257	21.6407		1.30258	22.2286		0.147193	16.9815		1.27057	22.5897		0.454309	21.8141		0.486032	20.0259
		0.793638	24.0723		0.668662	22.4628		0.836596	22.0561		1.45994	22.6116		1.14129	23.0708		0.772999	17.7898		0.717794	21.3318		0.498714	19.876
		0.938618	22.1285		1.0552	22.315		0.804003	22.1084		0.256515	18.5509		1.11283	22.784		0.334486	18.0765		0.213987	17.6539		0.421767	17.2963
		0.990354	22.6663		0.335118	18.3988		0.352136	16.2113		0.209456	16.9368		1.3208	23.2316		0.207549	18.0676		0.281673	17.2985		0.43722	18.887
		1.13019	23.016		0.410215	16.9294		0.513939	21.9396		0.327749	18.2692		0.718753	22.3156		0.975899	21.6805		0.152581	20.7692		0.490468	18.7629
		0.935746	22.4471		0.511277	20.961		0.245997	15.5605		0.384679	19.9833		0.566154	21.6424		0.79345	21.6573		0.376116	18.6285		0.442071	18.9014
		0.992379	23.67		2.16254	16.7559		0.734355	22.7869		1.26246	22.3235		0.854145	22.0886		0.252575	18.8547		0.382046	18.224		0.43095	19.947
		0.976239	22.5018		0.890796	22.4572		0.601979	20.3457		0.835131	20.7908		0.63537	21.6046		3.81632	17.6105		1.06482	22.72		1.1628	17.1608
		0.889344	22.8331		1.28749	22.3543		0.562553	16.382		0.755626	20.9966		1.01345	22.2215		0.778059	22.2583		0.429908	17.6101		0.615361	19.1364
		0.287666	17.3007		0.81704	21.1033		1.41279	21.7367		1.16085	16.9825		1.01504	21.6243		1.06163	22.9969		1.65936	19.406		0.526424	19.5893
		0.994615	22.5831		0.267754	20.7432		0.941509	21.4042		0.350185	18.8246		1.06256	21.9716		0.544671	20.9038		0.133372	20.7317		0.505851	19.8634
		0.99452	23.0244		1.69638	20.1274		1.04705	21.6066		4.49128	22.8793		1.08858	21.3737		1.22162	21.6402		0.348332	18.441		0.50017	18.3719
		1.06752	22.3692		0.31714	20.0277		0.257329	16.9552		0.294475	19.7481		0.970165	22.7163		0.255532	17.3552		0.371133	18.0642		0.538454	19.2395
		0.272691	15.7438		0.535594	19.8847		1.43047	22.2138		0.387727	17.3387		1.30718	22.7722		0.192653	17.7712		0.491143	19.5768		0.569621	19.2469
		0.873428	22.7536		0.762487	18.8501		4.07692	19.854		0.361693	18.7813		1.15098	22.3585		0.224732	18.5063		1.15382	22.7061		0.468993	18.0826
		0.268177	16.1171		1.64614	23.4293		1.74295	22.0981		4.45163	22.7599		1.44166	22.4993		0.174033	21.8335		0.411501	17.6936		0.410931	18.5638
		0.980661	23.0191		0.713464	19.5006		0.54413	18.4637		0.346881	17.4507		0.596346	22.8748		0.991972	21.8752		0.691886	18.9737		0.580504	18.5001
		1.12472	23.7112		2.60526	23.2106		1.21178	21.1649		2.06987	20.298		0.747593	22.5242		0.193305	18.1803		1.41512	22.919		0.405956	18.6043
		0.293139	22.396		1.52195	22.421		0.966503	21.1334		1.12786	22.4799		0.965534	21.5634		0.686163	22.1816		0.869605	21.4138		0.491366	19.6106
		1.0236	22.9569		2.07892	22.8895		0.723136	20.6364		0.175694	18.1043		1.43217	22.1952		0.617518	20.3934		0.814143	21.4616		0.610347	19.8034
		0.811902	22.6386		1.31409	23.2673		1.21435	22.5228		0.251166	18.7933		1.44788	20.6776		0.862772	21.2331		0.292319	21.7586		0.415191	18.1684
		1.17684	22.6104		1.4813	22.8105		0.729666	21.0125		0.660422	19.9609		1.43982	22.0157		0.410112	19.0907		0.304567	18.8133		0.390898	17.2789
		0.993823	23.1977		1.273	22.9401		1.13459	19.5995		0.376382	22.3347		1.19986	22.773		0.624667	20.989		0.348372	17.3181		0.442506	19.2969
		1.01896	23.4179		0.791763	22.1405		1.25215	23.284		3.80729	22.1283		0.779578	21.6676		1.22527	22.8519		1.56762	22.3854		0.461054	19.2675
		1.03267	23.3826		4.82035	22.9622		0.62596	22.7394		1.3313	22.7833		0.901446	21.7018		1.04644	21.438		0.676146	24.0602		0.747448	17.9972
		0.936389	21.9963		0.539936	19.2464		3.35165	22.0371		1.05044	23.0061		0.774878	17.5188		1.00091	22.1905		0.851551	21.6641		0.465356	17.6876
		1.04382	22.463		1.46549	22.7576		1.35372	20.8347		0.211365	17.2738		1.18536	20.5467		1.14754	18.6801		0.349824	21.5632		0.594599	18.0439
		0.26743	16.9265		0.612598	19.2804		0.338593	23.165		3.6307	22.7583		0.850468	20.3443		1.00173	18.0795		0.406122	20.0169		0.521302	18.6411
		0.882473	22.6163		1.37314	23.0327		1.10603	22.9134		0.186563	17.3025		1.0112	23.1294		0.298844	17.8468		0.335943	17.5348		0.56159	19.5999
		0.255361	17.2807		0.607758	23.9873		0.328613	21.0579		0.361027	17.5035		0.318062	13.1236		0.201935	18.1394		0.70398	24.0146		0.431706	19.1898
		1.03354	22.8851		0.856424	22.8166		1.7016	22.0123		0.220848	18.4138		0.406511	20.2708		0.971062	21.7512		0.827909	21.8543		0.491025	18.2533
		0.231462	14.1794		1.11253	22.0522		1.5499	21.3077		0.532172	22.8101		0.755808	21.6808		0.803798	21.662		0.34481	22.4442		0.279036	18.2376
		1.14689	23.6052		2.45191	19.9393		2.04931	21.9262		0.243509	21.4032		1.65322	15.2201		0.259187	18.768		0.804566	21.9189		0.490299	19.9426
		0.219567	22.318		3.07074	17.5092		2.0051	19.064		1.27909	22.9438		0.407966	21.0836		0.430243	19.849		0.982031	22.0737		0.484291	17.8524
		1.0357	22.8653		1.26863	21.9946		0.982935	21.7774		0.217779	17.7778		0.870461	21.5061		1.14366	22.866		0.214841	20.8191		0.341773	19.2286
		0.828457	22.5487		0.669388	23.5323		0.892164	20.1018		2.21135	21.022		2.02974	21.9488		0.779631	21.9309		0.295077	17.5222		0.466559	17.9863
		1.21258	22.5282		0.854128	22.2944		1.39942	21.805		1.42854	20.0895		0.721206	20.8573		0.334276	18.6641		0.430354	20.0292		0.439305	18.8451
		0.987065	23.1657		2.9066	19.0814		0.44242	22.687		0.174286	17.3455		0.53153	17.8692		3.12169	22.0977		0.493603	18.5292		0.404364	20.9593
		0.8834	22.2608		0.625592	22.6538		1.13266	22.6927		0.383718	16.864		1.57846	21.9932		0.853068	21.5496		0.521235	17.2638		1.27679	18.5805
		1.02442	23.369		1.24778	23.0385		0.510911	22.5202		0.744492	22.3502		0.394829	18.6801		1.133	23.4419		0.875318	17.2725		0.325077	18.7278
		1.07563	23.3331		1.11864	22.4298		1.28287	23.7733		0.481687	17.3862		0.240301	15.422		0.241373	19.2744		0.739972	22.7943		0.398533	19.0505
		0.921892	22.1914		1.27118	22.7713		0.900025	21.8841		0.940152	20.8862		0.166069	15.8718		0.178197	18.042		0.601929	20.5059		0.319729	18.0829
		1.05189	22.7029		0.707648	22.5125		0.837926	21.8372		1.00313	22.5934		0.92189	18.1713		0.305418	22.3689		0.748921	21.3753		0.561276	19.8053
		1.00909	24.4116		0.664507	20.9179		0.434716	16.718		0.182828	17.5871		0.287793	14.9312		0.677715	21.5333		0.721833	21.9161		0.485607	18.0435
		0.989848	22.5705		0.81742	22.56		0.292691	21.1632		0.216001	17.3569		1.42438	17.3136		0.107974	19.5122		1.23876	22.2172		0.533839	20.0348
		1.00272	23.2656		0.678429	18.5103		1.38509	22.06		1.32947	22.7303		0.360181	18.4445		0.233322	16.8411		1.14133	21.5227		0.44303	20.5608
		1.1665	23.0524		3.38002	22.2355		1.703	21.874		1.06153	22.9344		0.293034	15.3147		0.983239	21.1076		0.375121	18.1923		0.570837	19.3729
		1.10787	22.9634		0.742008	23.0096		1.49773	22.379		0.238963	17.052		0.21529	16.5151		0.869968	21.1804		0.284612	19.7755		0.528132	20.4602
		0.88986	22.9335		1.19331	23.2889		1.88158	22.9007		3.48205	22.6782		1.2765	21.7908		0.965889	21.8695		1.34035	23.0303		0.502898	18.7231
		0.80438	21.6259		1.16863	22.491		0.710392	22.3016		0.212611	17.1738		0.264527	16.9814		0.153905	18.5979		0.701014	20.1857		0.438951	19.8163
		0.904876	22.2337		2.7755	22.2949		1.58542	22.5319		0.465505	17.6584		0.448935	17.5806		0.236358	18.1389		0.150175	16.1807		0.459071	18.6699
		0.885035	22.888		2.91312	14.1533		1.02339	21.4638		0.232645	18.3639		1.15365	17.3861		0.227134	18.5696		0.272296	18.9438		0.530635	18.4621
		0.908934	22.3493		0.688839	20.6761		1.56526	22.7399		0.435261	22.4197		0.878833	21.4698		0.177242	21.973		0.231589	18.0384		0.41269	18.8007
		0.65509	21.1417		0.784261	22.407		1.05653	21.7657		0.319037	21.3078		1.66138	21.7457		0.206938	17.8481		0.568597	17.6708		0.578403	19.1703
		0.981208	21.8655		1.24088	22.4649		0.759692	20.8192		1.32271	22.9456		0.817252	21.5955		0.99557	21.9584		0.871583	21.127		0.45831	19.6876
		0.925224	23.1453		1.3375	22.8754		0.690314	22.7888		0.227988	17.7691		0.807532	21.4951		0.1953	18.182		0.250311	19.6246		0.536062	17.5835
		0.512671	21.4654		0.822309	22.6939		1.50689	22.3534		2.08551	20.9267		1.00805	20.9302		0.71855	22.267		0.751985	21.9645		0.466844	16.3148
		0.962699	23.3921		1.34801	23.1384		1.04653	18.2201		1.94806	19.9708		0.257169	16.7698		0.609368	20.4064		0.807112	16.4181		0.240669	18.0416
		0.890919	22.5602		1.29097	23.2315		1.54914	22.8406		0.186483	17.3523		0.649404	20.7117		0.865137	21.3026		0.61123	20.3606		0.528109	20.4686
		0.218604	16.3932		1.16106	21.068		1.7358	19.1687		0.763129	22.3313		0.394085	17.6029		0.419035	19.1515		0.763796	21.2172		0.544669	19.042
		0.980323	23.0681		1.40181	22.8506		1.96823	19.5899		0.412305	17.1516		2.54838	17.2007		0.632192	21.0247		0.714638	21.7436		0.266306	18.0269
		1.04232	22.6483		3.69704	18.2822		1.11569	21.1289		0.943947	20.9516		0.235416	16.2772		1.21485	22.8478		1.31788	22.0705		0.742954	19.3711
		0.827096	22.5283		1.2138	22.5068		2.05973	20.7357		0.980455	22.6483		0.416784	14.2147		1.06616	21.4019		1.15087	21.3908		0.309839	16.0684
		0.897568	22.4766		0.256175	20.8008		0.896163	21.6953		0.190913	17.3698		0.181982	16.2266		1.24863	22.7682		0.367788	18.2151		0.505577	18.4259
		1.2573	24.3704		0.270654	19.4505		0.856775	22.6852		0.22022	16.8589		0.120286	22.1582		1.27787	23.3439		0.282539	19.5957		0.64488	16.992
		0.925766	22.1934		0.891111	22.3718		1.43099	20.4456		0.84652	19.9908		0.262466	16.0775		0.620221	21.4197		1.34499	22.9471		0.62107	19.1019
		1.01459	23.9039		1.43771	21.7197		1.51554	22.5064		1.2502	22.7099		1.50117	21.0702		0.999974	21.0553		0.638376	19.6963		0.51048	19.9068
		1.00431	23.08		3.0334	20.8244		1.07123	21.8825		1.20784	23.2236		1.27905	22.6496		0.906162	21.1797		0.273312	18.9593		0.554153	18.4207
		1.12897	23.2487		1.18608	22.3145		1.10401	19.8112		0.940655	19.8968		0.342399	14.5236		1.05623	21.9534		0.224697	18.0254		1.93518	17.4055
		1.0673	24.2349		1.19705	20.0002		3.86969	16.5115		0.375303	21.9791		0.761338	19.7997		0.871201	21.1304		0.544432	17.7555		0.657651	19.6602
		1.11898	24.351		1.0764	22.8245		2.95331	14.4459		1.14626	23.856		1.69609	22.6739		0.713605	20.8018		0.874252	21.1602		1.09331	17.8727
		0.944884	23.6047		0.841706	18.6707		1.64788	22.3636		1.44927	19.3092		1.64024	21.8948		0.191212	24.315		0.243956	19.7263		0.42585	18.6581
		1.09635	22.6415		0.786933	21.7373		0.641927	17.7556		0.304443	22.5257		0.910049	14.2451		0.25222	23.8885		0.763865	21.9892		0.542165	19.6365
		1.10315	22.4215		0.308766	20.3985		1.01203	22.1855		0.918841	19.4042		0.212914	17.5207		1.18957	21.2198		0.23087	17.7386		2.35702	15.9819
		1.25139	22.9084		0.619589	20.3946		0.857485	21.9792		1.34344	22.4601		0.441738	19.3945		0.885986	21.1113		0.962492	21.7123		0.511849	18.1686
		1.15711	23.9391		1.28039	22.7591		0.741468	21.8653		0.987937	18.4888		0.264119	11.4922		0.69578	20.8424		0.24965	18.1163		0.385441	19.2998
		1.33681	23.2905		3.67208	17.832		0.409313	18.8031		0.983255	21.0031		1.40692	21.2736		0.183786	24.2757		0.313604	17.8468		0.379882	18.6098
		1.13857	23.1761		0.938085	20.4661		0.86239	21.2791		0.600666	18.6665		0.917665	18.9284		0.229323	23.9385		1.09401	22.1328		0.344811	18.1911
		1.24559	23.116		0.81515	22.3246		0.980052	21.602		0.740776	18.5356		0.245093	15.9384		1.17726	21.3298		1.08026	20.9313		0.672379	19.8876
		0.227092	16.4958		0.448633	22.8867		0.735789	19.1523		0.790226	17.087		1.71485	20.7216		1.08959	22.0571		0.388867	24.4203		0.856826	19.5496
		1.25215	23.6468		0.97609	23.2913		1.68835	21.6457		1.09191	20.3472		1.76425	22.4312		1.02182	21.6363		0.203612	17.1806		0.453461	19.272
		1.19548	23.3329		0.919096	21.2562		0.991733	22.0902		0.54698	23.0034		0.509084	15.7004		0.796684	21.7076		1.00195	20.8544		0.537461	19.0404
		1.13988	23.3735		1.00089	23.8652		1.04364	22.2672		0.673393	17.7286		0.279422	15.9225		1.01861	22.3002		0.305776	18.3178		0.486422	19.3442
		0.917235	21.716		1.59926	22.6687		0.828587	21.7711		0.634277	19.5527		0.63845	16.6451		0.831322	20.422		1.077	21.1927		0.388655	19.2896
		1.09562	23.3361		1.75188	23.9074		0.801438	21.5976		4.23472	19.5449		0.819997	21.6119		0.335714	17.3636		0.905344	21.8533		0.413523	18.4902
		0.772857	22.6207		1.14218	22.5286		1.57379	22.9131		0.495573	21.5557		0.277748	16.8596		0.887158	21.5481		0.848415	21.9292		0.536786	19.8913
		1.02012	22.6898		0.57768	23.1029		3.0814	22.004		0.976938	22.1742		0.334753	17.2585		0.203449	17.9602		0.96949	21.5094		0.555668	19.7079
		1.26568	23.4631		1.16173	23.2307		0.340854	23.2401		0.340816	23.5958		1.07251	22.4972		0.249242	17.8409		0.569595	23.6416		0.411888	17.94
		0.9643	22.7722		0.473351	10.8906		1.98784	21.3774		1.11111	23.7739		1.40039	22.1174		1.00387	21.6257		1.06925	19.5614		0.488288	19.4541
		0.682172	23.0191		0.53646	18.8545		1.78386	22.9031		0.269917	18.5666		0.450914	22.3126		0.792538	21.6915		0.32587	17.7995		0.385099	19.0454
		0.789728	19.3412		1.11732	22.6564		1.45901	17.5594		0.264632	18.8796		0.325684	13.2218		1.00815	22.355		0.511707	17.9307		0.508296	19.0172
		1.18649	23.2267		0.217813	23.2739		0.828525	21.91		1.01298	22.3013		0.297629	16.4088		0.84801	20.5421		0.384933	24.444		0.379877	18.5713
		0.94874	23.3701		1.02613	22.9932		0.941419	19.1679		0.992794	22.7053		0.200404	15.7022		0.331504	18.0543		0.73646	19.5083		0.508793	19.5172
		1.0715	23.3628		1.48018	23.0843		0.610255	22.2069		0.255829	17.5312		1.19741	21.2619		0.854558	21.5984		0.916125	21.7934		0.416535	20.0692
		1.1204	23.4638		0.362544	18.6625		1.09921	20.3709		0.265691	21.7578		0.656204	20.5718		0.196913	18.131		1.36434	21.3095		0.514698	20.0693
		0.983193	21.9771		1.17621	23.5172		0.299845	20.6558		0.145963	22.7308		0.226373	14.1937		0.249887	17.9539		0.389692	18.929		0.37196	18.0969
		1.1468	23.9491		0.238502	20.6538		0.43658	21.6385		0.368779	20.5296		2.06376	20.967		0.196554	18.2248		1.33523	20.9752		0.421908	18.0484
		1.01018	22.7554		0.847897	22.1612		0.244493	15.1143		0.226804	22.4927		0.464444	19.5422		0.767621	21.618		0.355215	18.0119		0.600768	20.1571
		1.08323	22.7679		0.701377	22.72		0.521519	22.0218		0.670255	21.41		0.315421	18.4917		0.801833	21.4208		0.628241	21.6437		0.548656	18.482
		1.04082	21.4074		0.651663	18.125		0.209221	12.53		0.432572	19.8829		0.356541	16.8582		3.45744	17.3926		0.43104	17.7646		0.604334	19.709
		0.904383	22.7125		1.99786	22.4221		0.323083	17.3895		0.36748	23.5889		0.915506	20.9248		1.19956	22.3168		0.377885	22.2101		0.481137	18.6234
		0.235904	16.501		0.751583	20.4976		0.24524	14.7607		1.14914	22.0853		1.63347	21.0642		0.821178	22.0926		0.513913	19.957		0.421188	19.1268
		1.07791	23.4174		1.11159	22.4177		1.22758	21.8975		0.169909	23.0378		0.90507	20.9341		1.09825	22.9222		0.793255	21.7241		0.324784	17.5449
		1.13897	22.9599		1.02462	21.5082		0.243399	21.1494		1.10757	21.3771		0.37339	20.9434		1.05531	22.6991		0.977522	22.0681		0.502775	20.466
		0.855868	22.5284		1.4513	22.7484		3.76974	18.1693		1.72478	19.8405		1.50416	21.904		1.25956	21.5751		0.354832	18.8934		0.473368	18.7195
		0.95904	22.9928		3.01266	17.4466		1.27218	21.8186		0.357376	21.6871		0.373475	18.7044		0.74402	21.165		0.967096	22.5276		0.543791	18.6743
		0.913137	22.629		0.787999	23.7049		0.584331	22.6149		0.352283	21.0233		0.196696	18.0884		0.978955	21.423		0.251579	20.5452		0.471992	19.4186
		0.225133	14.2948		0.922015	20.4345		2.90679	21.2636		2.24091	17.2344		1.70898	22.3428		0.243545	17.2383		0.330334	16.8854		0.480269	18.4883
		0.967787	23.2082		1.24419	22.3266		0.663348	20.3431		0.253516	18.8813		0.392996	20.3299		1.21084	22.222		0.189312	17.6802		0.470945	19.2795
		1.0395	22.7664		0.605013	22.3015		0.706214	21.0676		2.64885	19.7292		0.714498	21.7151		0.811581	22.0441		1.08265	22.5226		0.46225	20.092
		0.879466	22.5614		1.28085	22.5256		0.532612	19.5067		0.770562	20.0339		1.16896	21.8343		1.10627	22.8825		0.101066	19.7204		0.458003	18.9976
		0.821383	22.6036		0.0278223	19.7431		0.759517	21.7515		1.11988	22.4305		1.37071	21.4365		1.08105	22.6481		0.167203	17.9327		0.499234	18.9064
		1.22115	24.392		1.33202	22.5829		0.538	22.1916		2.25439	18.3506		0.947036	17.5993		1.27801	21.5702		1.23962	23.0353		0.451248	19.1664
		0.915835	22.241		1.06451	21.9713		1.26513	20.2672		4.42148	19.6023		0.402619	22.3872		0.74826	21.1562		0.30269	23.4318		0.435138	20.0363
		1.00777	23.8974		3.22558	18.8417		0.573465	21.5785		0.685903	21.1457		0.944246	18.8219		0.986825	21.4269		0.226549	18.5334		1.15993	17.4843
		0.997469	23.0917		0.829535	21.1665		0.319106	21.0745		2.18778	21.1411		0.170034	16.048		0.240104	17.1926		0.912156	22.6359		0.617151	19.2596
		1.14661	23.2484		1.12186	16.798		0.260116	15.7771		0.291363	23.4691		0.232458	15.2985		0.176464	17.6215		0.0944976	21.3532		0.524651	19.7407
		1.06635	24.1809		1.26335	23.6767		1.14351	19.1914		1.10868	23.7617		2.28594	18.1322		1.32788	22.4454		0.160075	21.4445		0.510625	20.0494
		1.01265	22.6383		0.69011	21.8892		0.55253	21.8045		0.297112	18.7451		0.276144	22.1338		1.26329	22.393		0.512591	20.5305		0.510965	18.4021
		1.02411	22.6941		0.914349	22.1653		1.27738	22.7937		0.306774	18.4867		0.267881	18.8408		1.0216	22.9274		0.236613	17.9143		0.543691	19.3307
		1.1191	23.9236		0.836442	22.1244		0.396594	22.258		1.00942	22.2174		0.237017	16.3321		1.21694	22.6954		0.890571	20.7621		0.554533	19.2946
		1.21015	22.7233		2.86045	18.8405		0.557273	22.5492		0.961752	22.6642		0.213919	14.6616		1.23756	22.5702		0.281394	19.3161		0.469633	18.4565
		0.637728	21.918		0.277605	22.5486		1.13539	22.5448		0.291915	17.3537		0.265934	18.4299		1.0672	23.4462		0.88366	22.2841		0.423909	18.7266
		1.0832	22.5166		1.19656	22.7761		0.673545	21.9874		0.164573	21.4423		0.246466	15.6185		0.346971	18.4534		0.239142	18.8707		0.617749	18.6541
		0.211403	15.2402		1.1181	22.307		0.314033	22.3663		0.21892	21.7074		0.248882	18.2707		0.24418	18.1775		0.194961	19.7023		0.380473	18.5762
		0.825953	22.4316		1.25591	22.3202		1.01838	20.2871		0.149512	22.6161		0.820889	20.9931		1.26072	22.4613		0.308867	18.6047		0.488668	19.6592
		0.722385	21.4857		0.706013	22.3833		0.249657	23.1932		0.411627	20.4961		0.266532	16.6708		1.24673	22.4117		0.506013	17.8945		0.485222	19.8229
		0.861823	23.3224		0.644983	23.2443		0.495761	19.8844		0.238284	22.3811		0.816161	19.1398		1.15972	23.0584		0.354173	17.1172		0.613735	19.7999
		1.28621	23.5321		0.684025	20.816		1.16307	17.3431		0.709121	21.4997		0.228489	14.9443		0.460037	18.3964		0.204208	17.7753		0.416852	18.1608
		1.22478	22.565		0.854826	22.3621		0.859842	21.1144		0.434928	20.1098		2.03618	20.7585		0.220385	17.8597		1.0286	22.5866		0.400955	17.1652
		4.13154	22.0789		0.758071	16.7928		0.20216	21.9537		4.15198	18.394		0.620318	19.2959		0.820424	21.7649		0.137356	19.6648		0.469125	19.3531
		1.27304	22.8142		1.82213	22.2217		0.853072	21.8671		0.356847	23.587		0.316505	18.3156		0.803224	21.6956		0.19143	17.9312		0.466454	19.2099
		1.11864	22.7785		0.772997	22.9487		1.16727	19.2892		1.15036	22.0829		0.358019	16.46		0.85285	21.2441		1.52726	23.018		0.483116	17.8008
		1.04982	23.5191		1.15752	22.0347		0.89759	21.5474		0.241788	22.9853		0.927532	20.7669		0.862816	21.5977		0.317305	23.3672		0.594227	18.0481
		0.321143	16.3956		1.20898	23.2573		1.30699	22.4073		0.955714	21.7338		1.65645	20.9745		0.342256	18.5682		0.211847	18.2757		0.549883	19.2527
		0.994654	22.3883		2.25847	22.2091		3.14666	21.2649		0.321797	21.7977		0.908337	20.7912		0.855577	21.0759		0.38651	19.2802		0.258944	18.326
		1.15647	23.227		2.59329	16.4935		3.18501	20.1107		2.41549	17.6459		2.09152	17.3006		0.931545	21.5282		0.316902	19.9182		0.218159	17.8898
		1.0567	22.6112		0.634146	20.4254		0.084798	21.0649		0.263184	18.9523		0.418708	20.836		0.317115	18.4262		0.547837	23.4766		0.574224	19.8689
		1.11605	22.535		0.812304	22.3232		0.599491	22.0208		3.6947	20.1453		1.59553	21.7731		0.105808	21.1499		0.402274	19.6844		0.53491	19.6553
		1.14798	23.9909		1.21843	22.1265		0.290287	21.9436		3.35183	20.0437		0.459069	18.507		1.65723	22.4843		0.481197	20.2656		0.290951	15.4854
		1.04043	23.5833		1.25973	22.7366		1.312	17.3903		0.208611	16.5906		0.201652	18.0751		1.13245	21.9322		0.98272	22.0591		0.617775	17.7765
		0.862146	24.0483		0.729458	22.6127		0.797537	20.5402		1.04455	22.5671		1.70393	22.2709		1.25207	22.9282		0.139091	16.6431		0.525282	18.8375
		0.902713	22.6413		1.29401	22.9773		3.87778	22.6432		2.8213	19.5325		0.405227	20.2881		0.831472	21.0584		0.246656	19.7909		0.523929	20.1093
		1.18795	22.88		1.29345	23.2182		0.905222	17.9156		0.64703	20.7698		0.718698	21.6265		0.308975	18.1813		0.423845	20.033		0.539999	19.0976
		1.06792	23.1634		1.14545	20.7641		4.54015	22.1783		0.339181	20.3881		1.16138	21.7831		1.06778	22.6685		0.221265	18.74		0.694791	18.6167
		1.08078	22.5904		1.35774	22.6009		4.16141	22.8854		0.277541	17.1252		1.37327	21.3306		1.15664	21.7409		0.0991374	21.4272		0.575278	20.2505
		1.23693	22.9363		1.16138	22.4266		1.47164	17.963		1.13349	22.6489		0.931549	17.6208		0.812041	21.086		0.47647	19.6474		0.213786	19.2686
		0.986094	22.9119		0.275379	20.8026		0.192869	15.1178		1.37589	20.2712		0.324563	22.2813		0.325202	17.7584		1.00237	19.7362		0.820348	20.2712
		1.18354	22.4055		0.307738	19.1845		4.45406	19.9125		0.58351	23.1326		1.75866	17.9784		1.16854	21.7167		0.345952	19.7077		0.34938	18.9429
		1.3733	23.4594		0.885375	22.2942		0.954581	21.8841		0.928	23.2084		0.121556	16.0781		0.720096	20.8917		0.232281	17.9757		0.504084	18.0243
		1.13133	22.3835		1.425	21.6188		1.02987	17.6263		0.317179	16.8161		0.233962	14.9238		1.39781	22.2919		0.88892	20.8793		0.45629	19.1051
		1.05299	22.5891		2.52263	20.6219		0.399068	21.6128		0.360735	22.6336		2.37828	18.2289		0.534722	21.8589		0.832246	23.9989		0.548555	18.6478
		1.0011	23.001		1.16312	22.2177		0.251921	22.2197		0.312463	17.9761		0.301269	22.1489		0.721993	21.0426		0.216849	17.0002		0.692988	20.0231
		1.35086	23.346		0.921698	20.1134		0.543039	16.6192		0.237742	17.6746		3.29614	18.613		1.3308	22.4074		0.293976	17.4116		0.567069	20.0991
		1.2557	22.7787		1.04387	22.7104		0.908894	21.5914		0.288172	22.6765		0.265301	18.8073		1.2682	22.1111		0.655438	20.5018		0.461919	17.9697
		1.20361	22.5134		0.794878	21.6356		0.456536	22.5237		0.21589	18.2198		0.245479	16.3275		1.1962	22.5192		0.291035	17.9122		0.438862	18.1823
		0.967837	21.9673		0.681536	20.3684		0.231628	15.9812		1.06064	22.5038		0.2171	14.3583		0.787838	20.9765		0.257064	17.7713		0.11963	17.4357
		1.19123	22.7362		0.340649	20.3896		1.01686	16.1055		0.501476	23.103		0.342751	18.4147		1.0305	21.2444		0.83409	22.2298		0.402527	19.6409
		1.16734	22.8331		1.24468	22.7752		0.793918	21.3055		0.320148	19.8618		0.230667	15.5431		0.90901	21.4839		0.290681	17.8934		0.503867	19.5487
		1.29009	22.9945		0.94954	20.4618		0.232565	14.6595		0.522005	19.6048		0.270339	18.301		0.939935	21.718		0.222577	18.5169		0.443495	18.9844
		1.02541	22.6637		0.443991	22.8505		0.266374	21.8797		0.698433	20.7055		0.803993	20.9896		0.967427	21.1496		1.17592	22.0277		0.515143	20.5116
		1.14975	22.768		1.01907	23.2701		0.195821	21.4854		1.04059	22.4979		0.279961	16.9974		1.02017	22.1641		1.08047	21.8361		0.345858	16.8356
		0.196078	15.36		0.901366	21.2728		0.293134	21.9944		1.31791	22.3192		0.951931	21.0147		0.849615	20.3472		0.49362	17.5637		0.550422	19.4078
		1.20502	23.1814		0.965003	23.754		0.548669	22.6338		1.23226	22.8815		0.766025	20.1765		0.333892	17.4763		0.61769	21.3055		0.500777	19.3864
		0.967638	22.9189		1.57993	22.6879		0.971521	21.6998		0.922849	21.8835		2.34827	22.2872		0.457184	19.3111		0.937303	22.0149		0.487251	19.4659
		1.24419	22.6912		1.1043	22.489		0.778302	22.0301		0.0842851	21.7408		0.951769	19.8634		0.795334	21.4433		0.215651	17.5046		0.572824	21.0204
		0.670852	23.1812		0.57861	23.1178		1.52134	22.7767		1.69526	22.4804		0.224532	13.8358		0.851231	21.2316		0.659682	21.9615		0.294351	19.6869
		1.4017	23.4408		1.13191	23.2047		0.73321	21.4434		1.09248	22.5472		0.270841	10.4923		0.126218	19.717		0.252265	18.583		0.482691	19.4836
		0.384517	14.5226		3.62716	22.8856		0.762247	20.6359		1.23467	22.7149		0.298314	20.7236		0.101629	17.8031		0.42104	19.4784		0.592875	20.3156
		1.00394	22.0645		0.532027	18.0469		0.987324	22.1513		0.623464	20.0785		1.03634	21.1103		1.24774	22.1644		0.390394	19.9201		0.662819	19.0847
		1.15965	23.766		1.09265	22.6539		0.615975	22.8576		0.280896	17.8752		0.195616	17.327		1.15302	22.497		0.561689	23.5315		0.641297	20.2989
		1.33117	23.2707		0.129939	23.3265		1.27091	22.1866		1.03703	21.8012		0.1587	18.387		0.786023	20.8681		0.398896	19.8041		0.488616	20.0108
		1.13215	23.3525		1.45199	23.1254		0.978997	22.4429		1.04601	21.471		0.259867	18.0527		1.03036	21.056		0.954783	22.1843		0.326027	19.7854
		1.13989	22.9721		0.42014	18.7886		0.813759	22.4593		0.307121	18.2975		1.1285	21.2904		1.0066	21.4984		0.260635	19.8081		0.312373	15.9951
		1.09318	22.8733		1.11323	23.5187		0.86008	21.8899		0.214553	17.7378		0.344605	21.2323		0.96424	22.3664		0.707584	21.6065		2.21652	19.6866
		1.11745	22.5584		0.242826	20.9272		0.692744	23.1844		1.51432	22.8761		0.303307	13.2219		0.747862	21.1017		1.26298	22.1662		0.213416	16.628
		1.20524	23.1342		0.982292	22.2388		1.59338	22.2317		1.39417	22.6703		0.602077	19.047		0.858023	21.2819		0.178121	19.5327		0.22909	19.5201
		1.13096	24.0721		0.699548	22.7873		0.567366	18.8597		0.916286	20.7773		0.735562	17.4908		0.483344	22.1624		0.573361	21.9199		0.524457	19.5746
		1.2935	23.4158		0.766082	18.5105		0.845309	22.0845		1.19764	22.7516		1.25551	23.4422		1.06801	21.8257		0.748203	24.1893		3.93441	17.7343
		1.13569	23.3377		0.761684	20.374		1.09392	22.2584		0.668056	21.2381		0.926412	22.1345		1.17561	22.4568		0.221563	17.1311		0.361253	17.9508
		1.24365	23.1997		1.09824	22.4493		1.11783	22.0717		0.679958	18.3324		0.101937	21.0533		0.939449	21.7922		0.302742	17.4719		0.595472	20.0671
		0.227078	15.9416		1.0067	21.5015		0.606812	20.1616		1.21234	22.9758		0.618671	21.3445		0.956911	21.1886		0.649607	20.5556		0.75434	19.278
		1.18425	23.734		1.41114	22.7835		4.41563	15.9335		2.01284	22.815		0.941435	22.69		0.809283	21.4899		0.298495	18.0042		0.508191	20.64
		1.14165	23.4708		2.82063	17.5452		0.699852	20.6038		0.576116	21.9456		1.07312	21.7741		1.02338	22.084		0.232938	17.7949		0.651306	19.8689
		1.12602	23.4551		0.895107	23.7221		0.765596	22.377		0.32652	22.4819		1.21016	19.4069		0.836895	20.2889		0.757357	22.3502		0.660003	19.7624
		1.07504	23.3839		0.949079	20.4745		0.493364	16.4036		0.355466	17.8477		1.41197	22.0431		0.345728	17.2519		0.300627	18.0026		0.328111	14.7788
		0.777528	22.7278		0.616315	22.3092		0.342432	22.6601		0.248277	17.474		1.33468	21.6045		1.14999	21.4933		0.224261	18.6107		4.458	17.5904
		1.02574	22.7744		3.75794	16.5687		0.709671	19.8613		0.139524	22.3438		2.42512	17.1639		1.04937	22.7181		1.11831	22.0636		0.802072	19.2502
		1.2392	23.4956		1.20085	22.5349		0.649457	21.191		0.219997	17.9662		0.559475	21.6071		1.01551	21.6441		0.825473	20.7517		0.552901	19.733
		0.967712	22.824		1.02905	22.0706		2.03525	17.7918		1.06556	22.3493		0.862812	21.8147		1.02727	21.5894		1.10401	21.9016		0.393091	18.1776
		0.684447	23.121		1.33401	22.6234		0.571213	21.7488		0.535272	22.967		0.336033	17.4595		0.98119	22.3856		0.798607	19.9983		0.620597	18.7776
		0.804333	19.325		0.804355	21.1738		0.394751	16.6225		0.326172	19.6573		0.35466	18.127		0.770135	21.1908		0.922444	19.7368		0.761498	19.3889
		1.17462	23.2458		1.05242	16.9351		1.16064	22.485		0.532331	19.4838		0.409658	21.3393		0.878331	21.3013		0.975878	23.3476		0.356226	18.1936
		0.916151	23.4389		1.18204	23.7904		0.942087	22.2638		0.764385	20.6357		1.05054	22.4898		1.23512	21.4309		0.629811	22.0916		0.536644	19.2203
		1.04257	23.3419		1.19398	22.6622		0.219968	17.3207		1.05388	22.3698		1.74465	22.405		1.18623	22.6535		0.688272	21.9359		0.269548	17.9952
		1.1257	23.2644		0.75006	21.7546		1.10748	22.8372		1.31023	22.248		3.39696	15.4478		0.929347	23.8572		0.880685	22.6905		1.55329	19.4566
		1.41397	22.7887		0.702334	21.9989		0.686669	19.4908		0.929958	21.8092		0.224997	17.4533		0.983346	21.1547		0.722529	21.7305		0.661442	19.5412
		0.608841	22.5263		1.09172	21.6003		0.433943	22.2965		1.22351	22.7517		0.205785	17.9899		0.754866	21.9557		1.25201	22.2382		4.10081	16.8791
		1.19933	23.402		4.67618	12.6146		0.349611	21.8728		0.0853905	21.6212		1.72287	21.7932		1.0716	21.495		0.198236	19.3333		0.335083	16.5314
		2.73228	21.6794		0.643408	23.1646		0.520191	23.328		1.70819	22.4015		0.287346	17.177		1.46561	23.1601		0.626046	21.989		0.531221	18.6629
		1.13209	23.3027		0.290553	18.2418		0.373263	22.5946		1.10693	22.4242		0.51874	18.6501		1.08153	21.3527		0.747154	21.9891		0.603941	16.9271
		1.08348	23.3558		0.877392	23.5264		0.249116	17.5506		1.24782	22.6047		0.748896	20.1435		1.04204	22.3903		0.897415	22.7076		0.615324	19.1313
		1.5806	22.9307		2.8347	13.5279		0.912888	21.5185		0.61926	19.9742		0.503136	16.4954		0.801562	21.0554		0.348011	18.4206		0.516377	20.0433
		1.06085	22.7514		1.84007	23.2398		0.837992	19.8184		0.285336	17.6976		1.53283	21.3893		0.962697	21.5078		0.81718	22.3959		0.522602	18.6577
		1.26029	23.6165		2.89703	22.1994		0.784856	21.9902		1.04787	21.699		0.2627	19.0821		0.908853	21.2427		0.731517	21.6187		1.83397	17.5425
		0.776456	22.903		0.758936	22.8837		0.631376	22.74		0.305232	18.1295		3.57138	22.584		1.38898	22.4289		0.525347	21.8972		0.681326	19.4219
		1.38763	23.3451		0.417286	21.0853		1.74805	19.0417		1.51674	22.854		0.944856	20.9251		1.48869	23.0376		0.841386	22.3079		1.07492	17.7053
		1.08268	23.7175		0.355255	23.0494		0.259717	22.6521		0.238752	17.6696		2.06825	22.7032		1.08259	21.2286		0.734436	21.5396		0.446306	18.8859
		0.958399	22.5023		0.593888	18.2074		0.374684	21.3033		1.3846	22.6469		2.03664	21.4325		1.02282	22.3077		0.534835	21.7545		0.545476	19.7167
		0.547917	14.3461		2.49363	22.0028		0.294638	21.5371		1.21192	22.6726		0.812882	19.031		0.79938	21.021		1.11555	23.12		0.52333	18.3723
		1.0756	22.7557		0.959784	21.8174		1.04759	22.4671		0.666013	21.2361		0.671331	17.8873		0.977628	21.4425		1.03087	22.2491		0.38198	18.957
		1.12046	22.9517		0.167537	23.0968		0.31689	23.2933		0.660054	18.3782		0.283675	12.2466		0.924674	21.2574		0.789535	24.1622		0.411961	18.5837
		1.18637	23.6903		0.433394	20.4819		0.179489	17.6034		1.22093	22.9514		0.649535	18.2815		1.38079	22.463		0.12808	21.1149		0.321795	18.2466
		1.06619	23.7135		4.85345	22.3474		0.734699	22.3983		2.03888	23.009		1.17642	17.6768		0.513525	21.9846		1.0668	22.9059		0.681518	19.9832
		4.13523	23.07		1.7449	22.9656		0.968558	21.7887		4.97539	22.26		1.14309	16.4437		1.11911	21.7064		0.801999	22.3223		0.865339	19.7241
		1.58419	22.9782		1.36494	23.2702		0.740473	19.0352		0.868769	21.7685		0.348764	16.819		1.04006	22.2639		1.04957	22.0641		0.541062	19.0559
		1.01925	23.2562		1.00689	22.4538		0.969896	16.7138		1.10913	21.2653		0.551011	18.7781		0.987869	21.6854		0.827848	24.0898		0.453368	19.4615
		1.38277	22.17		0.647444	23.5556		2.70636	21.4384		0.481285	20.2252		0.81661	20.8093		0.980774	21.0912		1.08233	22.831		0.497934	19.3713
		1.14686	23.0216		0.602855	21.8908		1.02276	16.7352		0.857366	19.8935		1.59712	21.5116		1.03137	21.7754		0.808206	22.2507		0.395454	19.3309
		1.08827	22.5518		1.35111	22.4468		0.722573	16.1931		0.601918	22.4883		2.51008	16.2785		0.911182	21.813		0.201703	17.3677		0.414619	18.6462
		4.31241	21.7006		0.788337	23.6857		0.433325	22.0312		0.649971	23.1069		0.427291	20.2549		0.932945	21.2307		0.243742	18.4192		0.540801	19.9313
		1.17905	22.5904		0.897841	21.7994		0.319263	22.3256		0.678462	22.2711		0.534298	20.808		0.446661	19.3665		0.406699	19.7871		0.561926	19.7256
		1.27434	24.0821		0.592934	22.7315		1.92359	19.1778		0.282188	17.4501		0.87363	21.5464		0.887577	21.4881		0.966184	22.1923		0.417448	18.1864
		1.21232	22.9305		0.784835	22.3594		0.789503	21.3041		0.295436	18.0587		0.709305	17.4488		1.15355	21.6343		0.69024	22.0706		0.500694	19.4508
		1.00206	23.2956		1.60892	22.6483		0.406478	21.8855		0.592644	20.2652		1.23552	23.176		1.24757	21.655		0.90171	22.6119		0.384305	19.0285
		1.1198	23.5646		1.35505	22.4627		0.334459	21.0746		0.243141	21.5445		0.941192	22.0265		1.3851	22.103		0.409614	22.7284		0.511578	18.983
		1.26383	22.3313		1.97179	23.0658		0.378582	15.7458		0.187977	16.2735		0.422309	22.1321		0.721039	20.7685		0.231628	18.0868		0.39972	18.4981
		1.05114	23.9058		0.826881	22.8521		0.171639	21.9533		2.0003	19.0635		0.697619	21.2249		0.808216	20.8291		0.401628	19.6489		0.522781	19.4416
		1.0777	23.0733		1.32611	22.4169		0.264177	22.5953		0.219627	19.0099		1.07407	21.6737		1.35962	22.3036		0.994655	22.0664		0.419398	20.0192
		1.0899	22.7828		0.127008	19.7209		1.67651	22.5976		1.02364	22.2824		0.954542	19.4		1.08403	21.5168		0.699018	22.0383		0.479817	20.059
		1.26978	22.9151		1.36734	22.101		1.13438	22.3372		0.978196	22.3116		0.964636	21.3299		0.898431	21.0154		0.896022	22.5764		0.596781	19.0318
		3.8585	22.6894		1.05093	23.4392		0.716888	20.5784		1.45007	21.6729		1.38396	21.9419		0.89047	20.642		0.403392	22.7389		0.3894	18.0875
		0.27629	22.7105		1.44021	22.4108		4.53698	19.5377		0.376022	21.4702		1.32256	21.385		0.862194	20.9199		0.413759	19.4342		0.33505	18.4624
		1.10965	23.7196		0.745287	22.3135		0.497391	22.3155		0.685262	17.553		2.31358	16.2694		0.82576	20.89		0.191051	17.9899		0.6961	18.5097
		1.21282	23.3218		0.518972	20.1969		0.519558	21.7469		0.269411	21.2362		0.54845	21.5187		0.203774	17.2348		0.215459	18.9129		0.317044	17.5037
		0.880134	22.7679		1.15128	22.9795		1.03007	22.8383		0.867755	16.5116		0.866312	21.6302		0.173499	17.6033		0.947543	23.3085		0.449078	16.3639
		1.17143	22.9056		1.21137	22.431		1.23507	22.7827		1.46148	22.4399		0.271404	17.1251		1.10133	22.6306		0.0838852	21.4017		0.221328	15.9158
		1.10856	22.4856		1.32348	22.7668		2.16914	19.7579		1.10494	22.0541		0.356148	17.8091		0.235768	17.446		0.176698	17.8244		1.03156	22.7414
		1.02398	24.6056		1.66618	22.7881		1.00519	22.6207		0.164385	17.8728		0.421801	21.232		0.202588	17.4782		0.183781	18.6917		0.909975	22.2946
		0.929561	23.5785		0.913865	22.4846		0.202832	15.6727		0.276223	17.3209		1.05241	22.3641		0.187244	17.3078		1.00669	23.1734		0.417722	19.986
		1.12158	23.0822		1.5388	23.1653		1.2817	17.5465		1.00212	21.449		1.7194	22.2819		0.96615	21.5278		0.880092	22.3269		0.850839	22.7968
		0.703927	20.4243		1.3849	23.6199		1.31103	17.8728		0.184004	15.3504		0.228889	17.3202		1.04396	22.0429		0.257502	18.7175		1.51043	22.8235
		1.19559	22.278		3.01675	22.1015		0.871052	22.7079		1.01824	22.0663		0.203543	17.5735		1.24621	23.0147		0.244931	18.9022		0.69214	20.336
		1.1608	23.6254		1.01857	22.7058		0.432999	21.8614		1.42804	22.5127		1.69363	21.646		1.06841	22.3398		1.46639	17.8903		0.859108	24.6099
		1.34185	23.4543		1.49317	22.5078		0.558829	22.2352		0.819533	19.6521		0.293492	16.6935		1.19651	22.4453		0.397054	17.0302		3.23744	20.0369
		1.12053	23.0373		1.43979	23.4648		0.237495	14.6288		0.613428	22.3265		0.558504	18.5975		1.18408	22.4978		0.189348	17.7689		0.541264	19.8531
		1.0965	24.3658		1.19176	19.6058		0.354981	17.391		0.654125	23.006		1.02767	19.0643		0.205463	17.0244		1.01256	22.6288		0.321074	18.3149
		1.06994	22.5379		1.15602	23.2153		0.353498	21.9215		0.674024	22.2003		0.801297	20.0301		0.693545	20.767		1.11666	22.8669		1.08852	22.0942
		3.18582	22.0665		1.02597	22.7098		2.28667	20.5582		0.295359	16.9797		1.50837	21.3457		1.78309	22.4831		0.174559	17.9631		0.848547	21.1329
		1.14775	22.2732		0.260359	18.61		1.22672	21.9654		0.314286	17.8386		0.259698	18.8786		0.683522	21.3341		1.26946	22.9032		1.29336	23.4797
		1.23778	22.6618		0.627844	23.4361		0.218867	21.3234		0.624494	20.0777		3.83599	22.4829		0.178825	14.9372		1.46529	17.2839		0.402725	17.2265
		0.863837	23.3658		0.742595	18.9642		1.46609	18.4723		0.272381	21.471		0.600491	20.4837		0.725246	21.6794		0.442175	17.0441		2.23962	19.4483
		0.912245	22.0643		1.13352	22.5831		2.61136	16.6781		0.201341	16.2183		2.07973	22.6666		2.52393	21.1176		0.182241	17.5244		0.303005	19.1406
		1.33564	22.6007		0.744537	22.5374		0.261857	14.9276		0.249758	18.9238		2.01899	21.3806		1.54161	21.9967		1.01625	22.4957		0.578	18.0588
		1.33266	22.6377		1.15235	22.2213		1.23646	21.916		1.03355	22.1851		0.828794	18.9665		1.52984	21.5346		1.17792	22.6979		0.326811	18.1039
		0.944109	23.5786		0.66107	22.662		0.562688	22.7257		0.975681	22.2528		0.667045	17.8935		0.941055	20.5163		0.157593	17.7916		1.32173	19.2717
		1.06372	22.3097		1.78446	22.46		3.93508	21.4037		1.45052	21.5859		0.717148	19.6812		1.14166	21.5414		1.54687	22.9277		0.717033	18.8664
		1.14073	23.2285		1.15327	22.4661		0.591266	20.5981		0.670916	17.7007		1.12851	21.3346		1.31231	21.4831		0.670963	22.7496		3.52754	19.3774
		1.04013	23.5022		1.82482	22.7179		0.704899	21.124		0.233497	21.2967		0.405078	18.3928		0.164698	16.1116		1.11377	22.1789		0.622662	18.8487
		1.1175	23.3171		0.700477	20.742		1.07056	22.0506		0.873623	16.8364		1.22391	17.5949		0.211007	15.3769		0.791506	21.6008		2.20966	18.7496
		0.871502	23.5379		0.986472	22.6186		1.50522	22.6496		1.46946	22.4286		1.15324	16.4766		0.245023	17.2469		0.990475	22.6413		0.383772	20.1086
		0.563057	22.61		0.920209	22.4409		0.537887	19.8969		1.10333	22.0605		0.343108	17.1187		0.261344	17.4921		0.872678	21.6513		0.501777	19.8029
		0.951316	22.6563		1.72084	22.4377		3.43163	18.5588		0.159969	17.8448		0.525212	18.6149		0.270871	16.2082		0.162218	22.2593		1.06736	23.4893
		1.20011	22.4813		0.928778	21.4613		0.768987	21.9914		0.270603	17.4832		0.808944	20.8005		1.71149	21.9945		0.438567	17.918		0.627972	18.6521
		1.04372	22.6407		1.26476	22.7196		1.56185	20.5939		1.0019	21.4716		1.57668	21.5094		0.195984	14.8		0.540907	18.3267		0.615374	19.3528
		1.16931	23.3718		1.33579	22.7718		0.349324	21.3549		0.17683	15.5612		2.28827	16.1614		0.691058	22.4734		1.04445	22.5108		1.32063	21.9847
		1.04504	23.2486		2.06822	18.9322		0.296501	15.0898		1.02315	22.0944		0.468905	20.1526		1.11014	21.4944		0.879937	21.5267		0.495854	19.5472
		0.920865	22.7196		1.46524	22.7863		0.577981	21.9016		1.41557	22.5892		0.479498	20.865		1.14951	21.2719		0.215928	21.4958		0.400692	19.4509
		1.03718	24.5102		0.662668	22.8558		1.03612	22.839		0.954174	22.8845		0.85902	21.5958		0.252186	15.0391		0.425431	17.8129		0.582594	19.3108
		1.06902	24.1253		2.38527	22.4928		0.879541	20.627		0.866978	21.4622		1.60445	22.0567		0.674138	19.8846		0.533219	18.3126		1.04694	23.5089
		1.08551	24.5502		0.975029	20.0356		0.539893	22.6278		0.797862	21.5955		0.160731	16.8584		0.177216	16.5744		0.32264	19.9084		0.197032	15.6083
		0.78743	23.3165		1.04956	22.7496		1.11323	22.583		1.29114	22.8498		0.637184	21.3117		0.542032	23.1659		0.363018	19.5758		0.418176	18.4992
		1.26934	23.2139		0.280344	16.8898		0.667814	22.0345		0.655211	20.4249		0.45693	23.3419		1.33291	21.6597		0.953555	22.6727		0.485284	17.8172
		1.15455	23.3541		0.653332	22.7821		0.3057	22.3709		0.505771	22.1154		0.253111	21.3237		1.4615	22.9644		1.04254	22.5694		0.699822	18.2329
		1.08458	23.5136		0.848542	22.7871		0.798484	20.5104		0.2125	19.2275		0.220248	17.7932		2.43323	16.0345		0.549695	22.5603		0.212004	16.6612
		1.01526	23.4491		0.375131	23.9145		0.270969	23.2658		0.877748	21.7804		0.169905	17.5076		0.213923	16.2269		1.0779	22.0144		2.11487	17.9961
		0.993796	23.6539		0.252703	20.9709		1.26104	17.5605		0.642099	21.5427		1.6419	22.6824		0.214393	17.6731		0.521665	19.698		0.497936	19.8337
		0.339726	14.5988		0.369417	22.8914		0.78233	21.9203		0.800019	22.2764		0.908104	21.4227		0.199646	16.7165		0.441483	21.7201		0.696399	18.1966
		1.24861	23.7209		2.42775	21.7677		1.93446	19.1633		0.32688	16.88		0.929542	22.2972		1.71915	21.6348		1.05373	21.6079		0.763265	18.7981
		1.93792	24.0518		0.955887	21.6673		0.704932	21.201		0.186816	14.7554		0.391402	22.2847		1.34378	22.0102		1.06848	22.4607		0.330185	16.2252
		0.958991	22.705		0.191158	22.9917		0.561432	22.2015		0.326983	18.8067		0.428061	21.3439		1.31443	22.4425		0.627473	22.6311		0.558073	18.0766
		1.12334	23.3119		0.414462	20.3971		0.752061	21.3492		0.29668	20.6524		0.300503	19.1265		1.02034	21.6728		1.01187	22.0999		0.627665	20.8202
		0.96248	20.8944		0.709519	22.7506		1.16799	21.8643		0.74674	22.7313		0.780085	19.559		1.8854	22.0552		0.560729	19.6113		0.558504	18.263
		0.972543	22.8627		0.93229	21.6548		1.15517	23.0892		0.728564	22.4628		0.596288	23.2611		0.183118	21.4082		0.328879	17.7721		0.557117	19.9625
		0.985289	22.8479		1.55534	22.7739		0.313508	23.3559		0.665989	21.4832		1.02181	17.927		1.73329	22.1333		0.724261	21.7215		0.662233	20.6507
		1.06549	24.0389		1.36348	23.1213		0.324383	20.3774		1.68134	21.9663		1.47371	22.2041		0.16048	18.0388		0.376613	17.427		0.22271	17.6211
		1.17594	22.8206		1.00865	22.3385		0.517043	22.8763		0.825419	16.8356		0.782953	19.803		0.341275	17.9811		0.790771	21.9675		0.508043	17.659
		0.66459	22.0282		0.708853	22.6319		0.422972	22.2073		1.19988	22.0842		0.786409	22.2063		1.44321	23.2565		0.49922	21.7683		1.00115	23.1834
		1.0547	22.736		0.632398	21.9542		0.173766	15.6909		0.233442	18.2803		0.942383	19.699		0.675504	19.1708		0.787633	22.2781		0.639172	18.8846
		0.209237	15.7995		1.36873	22.36		1.39189	18.3793		1.17123	22.784		1.30041	22.6734		0.185611	21.7017		0.913773	21.3703		0.521158	20.5006
		0.705544	21.5814		0.796455	23.5555		0.330354	19.8314		0.841183	21.5455		0.723206	23.1603		0.929603	21.3559		0.428066	17.6417		0.521643	18.5499
		0.792773	23.4768		0.883814	21.6543		0.545134	21.5824		0.84356	19.9716		0.297777	18.6961		0.384993	22.0777		0.497235	18.0697		0.588549	19.7946
		1.18551	23.6494		0.481976	22.4836		0.546705	17.4584		1.15875	19.9523		1.01895	21.4402		0.183972	21.2154		0.828443	21.6505		0.556477	19.6084
		1.24028	22.7409		0.566912	22.699		1.01203	21.9821		0.216694	14.4413		1.17067	21.2254		1.33168	22.4131		0.850662	21.9445		0.496023	19.5928
		3.73202	22.2577		0.790067	22.227		0.507826	22.6464		0.341812	20.8839		1.1185	17.6083		0.584224	21.0776		0.934991	22.7525		0.503666	19.9863
		1.22471	22.9908		1.5955	22.6024		0.912507	22.8492		0.271831	23.7072		0.258725	17.3893		1.15069	22.6987		1.075	22.0969		0.451107	19.9551
		1.01454	23.7111		1.31834	22.4055		0.661783	22.1838		0.803636	19.3276		1.29671	18.0946		0.970051	20.8893		0.336046	19.3647		0.620005	18.884
		0.355513	13.776		1.85255	22.9437		1.64621	19.8149		1.1805	22.4176		0.619712	23.2388		1.35328	21.374		0.77764	22.4602		0.517252	21.1665
		0.97345	22.4757		0.83157	22.7401		0.267984	18.6593		0.296725	17.3264		0.191662	18.3768		0.682878	21.1482		0.877494	21.4744		0.584068	20.2259
		1.02171	22.7278		1.30525	22.3975		0.595348	23.0686		0.825805	21.4833		1.62493	17.9253		1.16499	22.632		0.430221	17.6803		0.668298	18.3523
		1.15728	23.2842		0.154297	19.8827		0.860599	21.6016		0.323097	22.2943		1.23284	22.5167		1.20737	22.1547		0.513753	18.0707		0.553893	19.4659
		1.0991	22.6672		1.37475	22.1228		0.942421	18.7845		1.04961	21.2379		0.214848	16.6217		1.29855	21.8506		0.163236	17.6702		0.261312	18.4982
		1.09874	24.1522		1.10737	23.4095		0.660584	22.1147		1.11578	22.3464		0.996178	19.5937		1.28041	22.3512		0.167277	18.5154		0.225583	17.6376
		1.02334	23.7182		1.37711	22.2789		0.296411	17.238		0.288434	17.9824		0.742604	21.8846		0.436025	13.2172		1.08302	23.0034		0.603935	19.9932
		0.812817	24.1686		0.745283	22.3124		0.901593	22.0986		0.276936	17.6951		0.344973	19.1722		0.977081	21.6026		0.203138	18.1172		0.548364	19.5961
		0.890468	22.7592		1.18305	22.9028		1.66151	21.8003		1.09057	21.9328		0.616035	20.8827		1.76352	21.9931		0.580767	21.4327		0.283515	10.5602
		1.12687	23.0137		1.30846	22.7719		0.538766	21.1219		1.50271	21.9649		0.507897	16.8197		0.240613	21.2272		1.00433	22.8002		0.617955	17.7841
		1.03695	23.2923		1.626	22.7954		0.31596	22.7905		0.533667	20.079		0.253599	20.3042		1.71041	22.04		0.773397	21.6119		0.529542	19.1123
		1.0852	22.699		0.932052	22.3707		1.04669	21.67		3.16794	19.8265		0.227652	16.9804		0.363364	18.5159		0.884758	22.94		0.521154	20.2867
		1.21839	23.0452		1.49235	23.0683		0.125902	22.2964		1.36585	22.3882		0.600556	22.555		0.995743	19.5527		1.04283	22.2533		0.538063	19.0954
		1.0146	22.9378		3.23155	22.1266		0.318166	21.334		0.976626	21.5676		0.285333	20.7584		0.339123	17.6521		0.725996	21.9602		0.697643	18.6896
		1.1823	22.4418		1.33374	23.5211		0.523175	23.3606		1.27121	22.2093		0.307505	16.9339		1.45135	23.2024		1.0131	22.471		0.576626	20.3765
		1.2455	23.5495		1.0072	22.7529		0.630625	22.3277		0.833299	18.3708		1.22844	21.2147		0.693956	19.0003		0.518917	22.5203		0.22618	19.4285
		1.11522	22.4392		1.36201	23.5594		0.553728	21.8834		0.25461	16.511		0.272501	16.651		0.193549	21.5946		0.170571	17.7827		0.825567	20.4217
		0.382963	14.3054		1.13703	23.1714		1.33559	21.8389		0.266121	17.5937		0.713654	19.3556		0.879722	21.252		0.169582	18.5916		0.508306	18.1271
		1.08322	22.6984		1.02767	19.9156		0.577442	21.324		0.572782	20.0811		1.19355	21.5934		0.378995	22.0621		1.0535	23.146		0.333498	18.9631
		0.955868	23.0741		1.01498	22.7427		1.12253	20.3871		0.332577	19.8811		0.299202	19.2523		0.229922	21.2593		0.207384	18.1768		0.461969	19.2002
		1.34966	23.3368		0.284977	19.0518		0.48553	23.4983		1.65683	18.8235		0.930592	21.2013		1.28011	22.4262		0.979987	23.2381		0.556966	18.7158
		1.23864	22.8118		0.627089	23.4365		0.71263	21.3072		1.09692	22.1331		0.7446	23.106		1.36037	22.6548		0.473263	19.4782		0.69588	20.0506
		1.16447	22.5875		0.740153	19.0768		1.15715	20.3431		0.854989	16.083		0.526081	20.7056		0.206385	16.1153		0.813369	21.7646		0.570378	20.1136
		0.899979	22.0041		1.13058	22.6415		0.443272	21.518		1.03907	21.4819		0.762559	22.0617		0.938573	20.9343		1.11636	20.6885		0.471319	18.0179
		1.19314	22.7698		0.731253	22.5962		0.488099	20.2217		0.721344	22.383		0.922281	19.5252		1.30346	21.5481		0.721472	21.9847		0.548848	17.9152
		1.13967	22.8975		1.12815	22.2458		1.15299	22.1028		0.701329	21.4667		1.31558	22.4975		0.667191	21.2765		1.00307	22.486		0.134914	17.6982
		1.23894	23.0236		0.657743	22.7158		1.13879	22.5717		0.913439	20.4435		0.716717	23.0402		1.09272	22.7854		0.500262	22.525		1.02075	16.9439
		0.378048	14.2634		1.78246	22.4871		0.52428	22.7009		0.614789	20.6676		1.00351	21.364		1.17212	22.5809		0.907608	22.2979		0.546788	19.0616
		1.03434	22.6624		1.13974	22.5255		0.57536	23.5598		0.484962	22.0717		0.274274	18.5604		1.62301	22.03		0.590072	21.6063		0.410104	19.7203
		1.09636	22.803		2.30133	22.6709		0.644346	21.9456		1.15311	22.818		1.1204	21.1978		1.3592	21.6981		0.948741	21.7291		0.50555	19.5696
		0.238412	15.8645		0.792822	20.8874		1.358	22.3213		0.484197	17.6232		1.261	17.3253		1.01851	21.6426		1.17227	23.0514		0.440045	18.7495
		0.946788	22.9237		1.17748	22.0791		0.673836	21.6111		0.459648	18.026		0.262283	16.747		0.217424	18.2869		0.982121	21.8078		0.524619	20.4386
		1.25932	22.5719		0.884445	22.5188		0.795307	18.9271		4.71658	21.9094		1.29903	18.0392		0.313862	17.4658		0.958493	23.4105		0.339958	16.8535
		0.525752	23.1966		1.71712	22.4465		1.3545	22.0723		0.669659	21.4813		0.583449	23.1902		0.19732	18.4798		0.997361	22.0198		0.534933	19.501
		1.03539	23.0817		1.76442	20.1275		0.720133	22.2521		1.26525	23.0687		0.189255	18.4243		0.427078	17.9347		0.974788	21.919		0.497477	19.3892
		1.17821	23.4768		0.835402	21.4363		2.89256	18.1161		1.4498	23.0953		1.22374	22.4714		1.30183	22.4669		1.03693	22.2614		0.482716	19.3278
		1.09684	23.0039		1.0345	22.3462		2.1439	18.5493		0.187067	20.4624		0.213658	16.7922		1.10831	23.0237		0.880309	22.409		0.539611	21.0307
		1.17102	23.3968		1.23392	22.785		1.06883	22.845		0.309936	18.1546		0.990785	18.2779		2.55876	21.2297		0.590247	21.7183		0.272229	19.7018
		1.43581	23.5403		1.44743	22.8399		0.730117	22.0324		1.27803	19.6993		0.710475	21.0532		0.385776	18.7477		0.935924	21.8019		0.491793	19.6578
		1.18274	22.6207		0.690985	22.9271		1.15948	20.1825		0.189381	23.6454		0.340337	19.0087		0.760056	19.0662		1.15913	23.0648		0.592746	20.4087
		1.34011	23.563		2.21378	22.6058		0.381448	21.3033		0.25929	21.1438		0.705495	20.5389		0.31501	16.5052		1.05449	22.1716		0.661739	19.1009
		0.262986	18.4863		0.987557	20.3251		1.55538	22.8312		1.56133	19.9121		0.443237	16.872		1.55078	22.8058		0.946626	21.7179		0.64785	20.2291
		1.145	21.8565		1.52099	18.047		0.767788	22.6635		1.21698	21.9438		0.257932	20.2892		0.633445	18.1765		0.950358	21.6898		0.655705	19.6836
		1.26003	23.1295		1.07977	22.8124		0.707958	21.5446		0.737513	22.438		0.234872	16.9112		1.15737	21.4688		0.97008	23.3516		0.611865	17.6197
		0.510438	22.1104		0.315536	17.7175		1.41205	21.3681		0.859381	20.2549		0.59154	22.5229		2.37808	19.026		0.987209	23.1986		0.571598	18.9876
		0.824764	22.6642		0.645141	22.9231		0.9458	23.0368		1.15662	21.8313		0.301323	17.1181		1.10753	21.0542		0.832695	23.2674		1.22878	23.2104
		1.25629	22.7041		0.544072	22.1383		1.20745	18.9759		1.60487	21.6718		0.170636	21.29		0.378372	18.7904		0.99001	23.2358		0.469978	19.1184
		1.25889	22.4962		0.874324	23.4317		0.490168	21.8919		2.37492	19.5772		1.23023	21.1976		1.13791	19.8309		0.990807	23.0472		0.414029	19.1227
		1.38975	23.003		1.02014	22.8469		0.380956	20.6529		1.42719	22.2705		0.253947	16.8073		0.624699	23.2796		0.879463	23.0368		0.480849	18.7446
		1.09052	24.1332		1.12257	22.1728		0.757553	22.0556		1.01608	21.4495		0.463352	20.9016		2.37042	20.4107		0.79932	21.7082		0.853393	20.7019
		3.36891	22.5405		1.83012	22.9657		1.54731	23.0691		0.261968	16.7891		0.315192	19.3277		1.01735	20.1177		1.29007	20.0228		0.60667	18.491
		1.31923	22.4051		0.578194	21.3244		0.988326	19.6735		0.245326	17.6821		0.916433	21.242		0.291381	17.2835		0.839907	21.7515		0.225621	11.9056
		1.2645	22.3093		1.33496	22.408		0.430201	19.1405		0.326837	22.3813		0.659177	23.2438		0.313968	18.2203		0.484172	22.6644		0.506869	15.3564
		1.31692	21.0867		2.59751	17.2162		0.545082	22.6192		0.186257	17.3136		0.475985	20.7498		0.968966	18.739		0.85238	21.6815		0.264512	17.1157
		1.54061	23.4206		1.01762	23.7772		0.493827	20.3689		0.162259	17.7489		0.246539	18.1389		0.280951	15.045		0.533373	22.5939		0.761175	18.7394
		1.44377	22.4924		2.07198	23.1439		0.326861	16.3213		0.285672	19.3845		1.60704	22.4952		0.242773	19.3359		0.583287	21.5038		0.209085	14.7224
		0.936959	22.3863		0.835223	21.7184		0.250233	16.0988		1.42919	22.6539		0.875495	21.2904		0.194223	18.0603		1.02435	22.772		0.210413	16.1639
		1.06912	23.1734		3.15405	19.2889		0.550939	22.6013		0.0948187	21.3236		0.241965	17.0524		0.245712	18.3891		0.781597	21.6137		0.530633	14.8729
		1.13004	21.5622		3.90664	22.8028		0.719541	22.498		1.42033	22.3309		0.692934	22.4569		1.00195	21.2125		0.901066	22.8835		0.368805	18.6182
		1.47663	22.3646		0.797804	22.824		0.46188	16.8265		1.18386	21.5405		0.264101	18.7804		0.305659	17.8635		1.05461	22.2396		2.6211	17.6214
		4.61957	18.5814		3.02779	22.5539		0.308361	22.8869		1.13131	21.5608		3.38124	21.1455		0.946486	20.6707		0.787414	21.4852		0.409002	17.677
		1.54199	23.1784		0.537629	22.415		0.615389	18.0708		0.221921	17.0675		1.06633	21.6681		0.408592	18.5513		0.940283	22.737		0.619696	19.8845
		0.308235	18.2811		3.64317	22.4133		0.766363	21.6713		1.49181	23.0133		0.620888	19.8069		0.207309	18.3907		1.07691	22.0908		0.586425	19.3307
		0.946309	21.9854		1.20746	21.4121		0.704989	20.0127		0.636572	21.5478		0.242786	18.1181		2.21809	17.423		0.343735	19.2923		1.07794	18.7275
		1.54027	22.8575		0.725558	22.2642		2.00813	17.0862		0.34827	19.3288		0.254949	16.4926		0.258007	16.0823		0.915586	22.9534		0.849705	20.4916
		0.272504	17.4639		1.47256	19.1705		0.616349	21.8661		0.471097	18.7115		0.22473	17.1068		4.34	19.214		1.04978	22.9443		0.617519	17.4381
		1.38128	22.4255		1.53659	21.1564		0.400039	16.9113		0.53768	23.0067		0.196403	21.4841		0.500096	20.1382		1.07276	22.8012		0.834686	17.796
		1.17103	22.9075		0.629366	16.9222		0.684155	22.7234		1.37237	22.799		0.345946	21.951		0.868021	18.246		0.485498	23.2175		0.507469	22.6791
		1.40591	19.677		0.848613	22.3769		0.809175	22.3977		0.793082	20.5159		2.08722	20.3125		1.07076	21.6637		0.330087	22.8922		0.56031	19.1452
		1.33601	20.9411		0.478259	19.1043		0.229254	17.5722		0.838353	17.4371		0.815616	21.4643		1.15531	18.8592		0.0675474	23.3786		0.457063	17.1888
		0.97513	23.3872		1.1632	22.7126		0.595721	21.5525		0.570196	22.3775		0.683424	21.7759		0.67983	18.8148		0.549295	22.7705		0.403387	21.0766
		1.54268	22.8696		0.858868	19.4742		1.04314	22.9508		0.253738	16.58		0.323873	18.1594		0.704393	15.9486		0.425187	22.3482		0.329549	18.3795
		1.61748	22.3623		0.602307	21.8718		0.711937	19.9093		0.269477	17.7164		2.28115	20.5503		1.37932	22.3521		0.0613919	23.6743		0.457134	11.8416
		1.04708	25.2109		1.10406	22.0027		0.394686	22.449		0.571799	20.1647		2.60384	17.1053		0.578813	21.2294		0.849102	21.5019		0.621412	18.8898
		1.0949	23.0655		0.283878	19.5155		0.553448	23.4906		0.170223	13.954		0.618476	19.5824		1.70746	22.2262		1.07821	20.7455		0.482889	19.6374
		1.19471	22.5687		1.50109	14.7918		0.34299	22.7235		0.332675	19.9558		1.29157	21.7223		4.86963	18.0875		0.74163	23.071		0.826496	18.4416
		1.11922	22.9604		0.369852	22.9755		0.282935	17.3943		1.6437	18.8236		0.699286	21.6485		0.278817	16.2022		0.689839	22.0268		0.597173	17.4268
		1.17254	23.1777		0.81587	23.6283		0.425464	18.9265		1.15158	22.1383		0.33117	18.1051		0.293221	17.2629		0.729491	22.1112		2.19219	15.8323
		1.67982	23.9707		1.31488	22.2957		0.616027	22.8814		0.705905	16.6299		2.36509	17.5574		1.6024	21.1661		0.603686	21.8298		0.463014	18.126
		0.933117	22.1646		1.01013	22.4594		1.73054	19.0832		0.855311	15.6228		0.572146	19.8282		1.92121	18.7469		0.782018	22.8598		0.643182	18.6932
		1.07947	21.7938		1.55196	22.592		0.285776	22.721		1.03643	21.4224		1.2904	21.8247		1.15416	20.794		0.708509	21.9431		0.262978	18.1939
		3.35996	22.6053		1.28234	23.173		0.265371	21.312		0.724544	22.3653		1.23311	21.693		0.355013	18.364		0.733932	22.0666		1.47842	19.9467
		1.07468	23.4952		1.50006	22.4127		0.286348	21.639		1.52785	21.9505		3.55125	18.2245		1.44809	19.5612		0.599362	21.8897		0.570002	18.6759
		1.02551	23.4373		0.536459	22.5		0.940237	18.3615		0.207049	22.718		0.28824	18.1165		0.636808	23.1355		1.75073	20.7367		0.702292	19.5287
		1.27835	22.2554		0.591597	22.4811		1.01894	22.4957		1.2522	22.2483		0.159699	17.5311		1.07275	20.0051		0.189361	17.2268		0.497919	18.5969
		1.11771	22.4939		0.980234	22.1616		0.353014	22.9404		1.08625	23.1609		1.35883	22.0803		0.301453	17.0386		0.745145	22.0436		0.517252	19.5393
		1.1477	22.7644		1.36213	22.4905		0.196172	17.7007		0.24166	18.3751		1.01518	20.4427		0.270708	18.107		0.887659	23.2326		0.683891	19.3772
		0.966426	22.7732		1.18797	22.0947		0.691293	22.4587		0.229292	18.3243		1.08283	21.5654		0.98112	18.5142		1.23533	21.1682		0.339227	18.3837
		1.73803	20.4394		1.41095	22.4605		0.973394	21.7991		0.617073	21.6347		1.36857	21.5866		0.236871	15.2967		0.413372	22.2327		0.726753	19.5889
		1.21038	22.8664		1.00438	22.6118		0.374282	21.92		0.294656	22.3251		0.220279	21.3772		0.186601	17.7639		0.860433	21.3472		0.603222	19.925
		1.35396	21.6047		0.295742	14.7869		0.452302	21.2138		1.08175	22.4642		1.27963	22.5231		0.256368	19.1194		1.12183	20.5138		0.738073	20.0943
		1.12575	23.2917		1.54703	22.7179		0.949938	17.0076		0.209212	17.0214		1.18701	21.4587		0.326849	19.0705		0.203146	17.285		0.532391	20.0478
		1.31758	22.4398		0.905185	22.472		2.24432	21.4011		0.115183	21.6955		0.183325	17.92		0.229582	18.132		0.734767	22.0735		0.957072	17.7671
		1.09727	23.3335		1.2617	22.2959		0.77741	15.877		0.155032	21.6535		1.16798	21.4177		1.01549	21.1466		1.1031	22.7655		0.832853	18.335
		1.00844	23.9365		1.4439	22.4998		0.468454	22.0555		0.294033	19.9985		0.816191	21.4964		0.292589	17.5245		0.508919	22.9565		0.970636	20.3392
		1.06022	23.7116		1.07979	22.9736		0.319308	22.2868		0.93983	22.6793		1.39318	21.8327		0.370726	18.456		0.384883	22.5014		0.571575	19.3199
		2.26055	20.6438		1.58456	22.4403		3.91307	21.4641		0.907016	20.6827		1.09688	21.3802		1.07366	22.2899		0.0641544	23.6485		0.467178	16.9707
		4.4856	19.8603		1.07794	22.6846		1.53386	19.4845		1.07943	22.4801		1.42841	21.5267		0.203654	18.2659		0.923978	22.9299		1.21556	16.8522
		1.18556	23.8756		1.66095	22.7086		0.458556	23.4462		0.9142	20.5774		0.228234	21.4837		1.51452	17.358		1.10359	22.8287		0.626964	18.2632
		1.07249	23.7286		1.15026	22.1302		0.204971	21.0618		1.13294	22.4159		1.43124	21.3348		0.254403	17.7083		0.86877	21.5844		1.63558	17.0282
		0.983587	22.3803		1.78626	22.2819		1.14675	16.4838		0.901285	22.4799		2.88491	20.3463		0.481011	20.0824		0.67959	22.4819		0.468097	17.0308
		1.16202	23.0977		1.34445	22.9555		0.520788	19.1047		1.25581	22.4951		1.27393	21.3479		0.875981	17.4737		0.859986	21.6238		0.566353	18.7872
		1.16879	23.2241		1.2488	22.7246		0.234912	22.0355		0.242959	16.7457		0.163319	17.9758		0.499758	21.2034		0.584052	22.5562		0.713715	20.5082
		3.02564	22.5365		0.966125	23.3401		0.383072	16.0238		0.316811	22.5143		1.23681	21.3893		1.09529	21.7065		1.03992	22.8029		0.54425	18.0215
		1.16573	23.4447		1.1525	22.648		4.78177	22.5636		0.229133	17.754		0.815099	21.4933		1.15491	18.5653		1.02589	22.9306		0.564565	21.8893
		1.13487	23.653		0.548224	16.005		0.279542	22.0517		0.17618	17.3309		0.2987	17.349		0.769437	19.0056		0.794108	21.2321		0.637068	18.4924
		0.444062	18.0858		1.48488	22.6804		0.801753	19.6616		0.153137	17.7882		1.35432	21.3829		0.729754	16.6395		0.53015	22.4472		0.499809	18.583
		1.06778	22.8477		1.95565	22.204		0.455452	22.2258		0.258697	19.5584		0.47496	21.6394		1.4502	22.3913		0.759502	22.0642		0.860502	19.1431
		3.59212	16.2593		2.53055	17.3974		0.512824	21.0873		0.548807	19.158		0.496796	21.6563		1.83808	22.2898		0.204275	17.2207		0.45216	18.0104
		1.22489	22.8677		1.16956	22.3128		0.403769	21.4541		1.45047	22.7216		4.10937	20.2282		0.54191	21.1241		0.18721	17.2504		0.687044	18.1536
		1.05643	23.5526		1.93327	23.0825		0.466685	21.7725		0.072198	21.4296		0.804313	21.6024		0.259498	16.4249		0.903125	23.1258		0.642916	18.6282
		1.42772	22.4881		1.74822	23.4173		0.784997	22.3638		1.42451	22.3872		0.549828	22.4454		0.287664	17.2817					0.885069	17.7132
		1.12285	23.1222		1.66504	23.1371		0.419482	21.7905		1.14302	21.5903		1.51203	22.8708		1.26092	22.5537					0.594875	17.6538
		0.96238	21.7763		1.11988	22.5692		0.864026	21.1616		0.221704	17.0817		1.21956	23.2851		0.23447	18.9923					0.774239	18.8216
		0.829689	22.55		1.42406	22.5021		0.782005	21.5687		1.52145	23.0592		0.412023	23.6003		0.899895	21.5057					0.65516	20.225
		0.637044	24.0608		1.20933	22.4395		0.644696	22.9804		0.340823	19.2846		1.36714	22.7943		3.87531	19.1693					0.700562	18.8759
		0.814637	23.0583		1.69694	24.1035		0.312637	17.2057		0.470656	18.6262		0.715342	21.2605		0.681137	21.9848					1.15498	21.5182
		1.12789	23.3667		1.53047	22.5776		1.16576	22.6006		0.550986	23.0319		1.01883	22.1429		2.40061	17.4223					0.187451	16.3202
		0.908034	23.9893		1.19419	22.9535		0.28502	17.4255		1.36362	22.6974		1.15098	21.5498		0.267091	16.9633					0.521061	19.2004
		1.09249	23.2018		0.786182	18.4694		0.390229	23.1395		1.49352	21.9563		0.379392	23.4863		0.175472	15.6637					0.318355	18.0063
		1.30178	22.935		1.95444	22.364		1.06462	20.537		0.543519	23.1909		1.39709	22.714		0.265613	17.0432					1.26668	16.8187
		1.16054	23.821		4.13561	21.5439		0.730186	22.6254		1.26218	22.9343		0.713628	21.2302		0.260875	16.3936					0.548789	19.8325
		0.273325	15.5406		0.469268	17.9354		1.26572	22.5873		1.03142	24.353		1.13258	22.09		1.19104	22.9073					1.01134	21.5233
		3.60596	17.9761		0.929669	22.0555		2.66446	17.3628		3.94723	22.797		1.59178	20.5821		0.267195	19.3823					0.552911	20.1852
		1.02611	23.54		0.935078	21.6458		0.336522	21.8493		0.312053	17.1275		0.756608	21.356		1.16136	20.9355					0.397866	18.067
		1.40823	22.5256		0.227214	18.7379		1.09871	22.2254		0.551533	22.8262		0.925402	23.401		0.250082	17.5488					0.829199	20.2116
		0.927518	22.6668		4.03528	18.4764		1.39549	22.4075		1.00815	23.1809		2.10147	20.5623		0.748564	21.4932					0.580195	16.5478
		0.753189	21.6655		0.282093	16.0981		0.505453	22.3493		0.252253	21.1845		1.16567	22.677		0.641131	19.0414					0.493174	19.9742
		1.07712	23.05		1.12609	22.4855		0.667249	23.8203		1.06804	23.2055		0.80682	21.9209		1.31319	21.6486					0.718909	19.6899
		1.51556	22.7265		1.42972	22.8973		0.678404	22.1057		0.337043	16.1727		1.16261	22.0839		0.619274	20.5388					0.560258	19.7024
		1.4746	22.4995		0.463634	23.3853		0.290801	21.6936		1.1008	22.4658		0.416541	21.8297		0.587614	17.2234					0.707021	18.6185
		1.32295	22.8859		2.97972	17.5835		0.662159	21.4355		0.311263	22.0973		0.194362	20.1133		0.675849	16.1014					0.344439	17.8229
		0.642722	22.7831		1.22974	22.3841		0.722174	21.4867		1.34955	22.0512		0.952733	21.9846		1.22079	21.2498					0.752444	17.5527
		1.26546	23.1046		0.587688	19.8134		0.448957	22.489		1.62505	19.7219		0.303144	21.8391		0.386315	19.0511					0.222387	15.8797
		1.07757	23.4721		1.99795	22.6102		1.19408	23.2077		0.936555	22.8635		0.931259	21.5236		1.25953	21.7003					1.02263	22.81
		2.32693	22.1889		1.06424	22.4294		0.405736	23.2188		1.08055	23.0292		0.495083	19.7436		0.948125	20.3877					0.638624	22.465
		1.04001	23.5465		1.04291	22.2121		0.323897	20.446		1.11614	22.4201		0.521806	19.5295		0.582946	18.7971					0.403917	20.1069
		1.59445	23.155		0.332133	19.5279		0.488633	23.1042		0.23793	22.2644		1.22935	21.9844		0.900302	21.7662					3.8828	19.9616
		1.01595	22.9197		1.48023	18.6577		0.165064	14.1468		1.26867	22.3462		0.840892	21.8371		0.804814	21.8323					0.836161	22.935
		1.21112	23.8149		0.383406	22.8541		0.409745	22.2375		1.08534	23.2106		1.20424	21.9677		0.118406	20.5339					1.52235	22.916
		0.75549	23.0134		0.811074	23.5098		0.157384	15.3935		0.214737	18.5198		0.299306	21.903		0.664074	21.1485					0.716046	20.5511
		1.07754	23.8725		1.00383	22.3245		1.4879	18.1441		0.226948	18.5827		3.21629	19.1179		0.327232	16.907					0.863886	24.6528
		1.2464	22.8017		1.51414	22.9598		0.366075	19.8655		0.791316	21.6601		0.183862	20.0244		1.31152	21.1934					3.04676	20.1119
		1.35806	22.9918		1.26365	23.2645		0.514871	21.6756		0.290407	22.4519		0.979082	21.9077		1.48504	21.3169					2.42403	16.4511
		0.513991	15.6793		1.40166	22.8845		0.500801	16.154		1.08008	22.5116		0.333764	21.7754		0.66952	18.5017					0.540185	19.8354
		1.05227	22.8798		0.532903	22.3762		0.985126	22.0698		0.203129	17.1767		1.00239	21.4883		1.0023	19.4995					0.355062	18.4365
		1.06347	23.0803		0.996571	22.4671		0.582751	22.6435		0.125722	21.8691		0.479816	19.684		0.680199	16.0233					1.09176	22.1752
		1.13391	23.8384		1.28067	22.7746		0.907866	22.9299		0.142044	21.7131		0.477004	19.4938		1.23939	21.1855					0.84527	21.2455
		1.03788	23.8725		1.1199	22.3218		0.5797	22.3059		0.284061	19.9118		1.35285	22.2411		1.28442	21.6304					1.2932	23.5183
		4.44225	17.1146		1.3575	22.5288		1.45267	19.8263		0.969598	22.7436		1.08001	22.3543		0.43147	17.9272					0.424361	17.5757
		3.75012	23.151		0.980192	22.6163		0.488353	18.3239		0.989637	20.6747		0.962641	21.8936		0.927017	20.3729					2.14331	19.5615
		1.51538	23.1237		1.5267	22.78		0.357084	17.1875		1.09603	22.5083		0.609386	21.4961		0.5138	19.4759					0.318179	19.1866
		0.978121	23.4353		0.894604	22.5444		0.979975	18.6086		2.83909	19.1347		1.91387	19.4437		0.921521	21.6084					0.590592	17.8072
		1.30349	22.2452		3.53342	16.7826		0.771112	21.5449		0.632311	23.9236		0.888026	23.2061		0.803838	21.7352					0.34664	18.1349
		1.12063	23.0487		1.30651	22.1937		0.640686	22.0363		0.797773	22.9673		1.03363	23.2795		0.0974458	20.3972					1.43517	19.4767
		4.47875	21.7667		1.38725	22.4493		0.546428	22.0861		1.03122	22.5126		1.23447	22.5059		0.658538	21.0953					0.70927	19.1169
		1.14578	22.7522		1.58003	22.356		0.774607	21.8138		0.909511	22.3015		0.337328	22.5082		0.383611	18.0815					3.58634	19.5742
		1.22943	24.1806		1.05773	22.8073		0.270365	17.6435		0.14033	21.6251		0.922243	23.1263		0.339569	17.8694					0.634307	18.9545
		1.18758	23.0042		1.56216	22.7235		0.884138	22.2481		1.90162	20.2444		1.31376	22.7244		0.150573	20.604					2.17969	18.7997
		0.965533	23.4617		4.49515	16.2972		2.18114	21.8609		1.20668	22.3975		1.19099	22.2437		2.34311	19.6338					0.742132	19.6036
		1.09389	23.6641		1.76992	22.2153		0.556681	21.2805		0.94564	19.6637		1.23268	22.5912		3.82013	17.2733					0.384179	20.1281
		1.19535	22.3411		1.15411	22.079		0.3909	21.1761		0.354331	22.0366		1.28923	22.2592		0.526874	20.3117					0.515956	19.7616
		1.01559	24.0554		1.33539	22.8745		0.124463	22.3178		2.78241	22.1318		0.852762	21.4418		0.205993	17.5864					1.07056	23.5362
		1.04454	23.2192		1.24554	22.6065		0.911046	23.4472		0.521679	23.3888		1.63163	18.6055		0.362543	18.6185					0.660054	18.7662
		1.08923	22.9343		0.982882	23.3634		0.399314	21.9399		0.395477	17.9089		1.07526	23.0754		0.0876037	20.0635					0.617862	19.3183
		1.22477	22.884		1.16931	22.6895		1.38423	21.952		1.33467	22.973		1.26919	22.3425		0.384978	23.3596					1.31791	21.974
		3.41001	22.7303		4.19039	15.8005		0.568138	21.2175		1.0456	24.3972		0.325094	22.3829		0.67039	21.4739					0.494843	19.5629
		0.238743	22.9053		0.392168	15.8688		1.10656	19.5246		0.304873	17.1693		0.992636	22.9728		2.32947	19.3181					0.403981	19.3198
		1.04972	23.8317		1.42951	22.6421		1.69943	19.231		0.530657	22.9654		1.37372	22.6509		0.534033	20.2382					0.593875	19.2801
		1.17251	23.4408		2.44054	17.639		0.516935	23.4645		1.0311	23.1957		1.17419	22.1379		0.169724	17.4797					1.08565	23.5124
		0.754618	22.8824		1.15979	22.2327		0.587076	21.2256		0.170766	21.1918		0.93647	20.7139		0.423635	18.0427					0.199641	14.4769
		1.16051	23.0218		1.85025	23.0436		1.14555	20.3244		1.09729	23.2005		1.31687	22.2097		0.688863	21.5167					0.49768	18.3069
		1.08503	22.6262		1.52405	23.4152		0.256847	20.8876		0.323877	16.3599		1.32889	22.2018		0.257172	19.4108					0.4832	17.8482
		1.0356	24.6104		1.58836	23.114		0.369467	21.6512		1.13192	22.4133		0.871183	21.4033		1.01041	23.1353					0.753494	17.9382
		0.747713	23.6804		1.05691	22.5946		0.485723	20.126		0.781095	22.126		1.99911	18.1797		1.1957	21.7475					0.229722	15.9342
		0.677159	21.024		1.16378	22.4281		1.15589	22.1224		1.08898	22.5767		0.923197	22.4381		0.21266	16.3665					1.76075	17.8211
		1.08792	23.1964		1.40777	22.4608		1.19534	22.497		0.96454	21.8139		1.01484	22.0383		0.215848	16.3774					0.494257	19.7502
		1.1848	22.4121		1.64887	24.1056		0.595424	22.0884		0.245482	21.693		1.05593	22.3368		1.24914	22.3396					0.726878	17.8263
		1.16243	23.6837		1.07884	21.1206		0.40471	23.0233		0.843628	20.5829		0.0971024	22.3886		0.978927	22.2196					0.936283	17.9791
		1.32404	23.5609		3.81685	12.8842		0.492205	23.5565		0.78275	20.7659		1.17435	22.4827		2.08005	18.432					0.342413	15.4391
		1.02155	24.4585		2.34802	22.561		0.482022	21.0277		2.57602	18.8465		0.956775	23.6436		0.674326	17.8828					0.602443	18.0867
		1.07576	23.1033		1.5143	22.5714		0.644499	21.8396		0.747118	23.9912		0.975707	22.0358		1.28381	18.8968					0.658326	20.7721
		1.19456	22.6233		1.20164	22.9699		1.36074	22.2433		0.116837	16.848		0.986275	22.0893		0.131943	18.5559					0.569076	18.1557
		1.04687	22.6309		0.783619	18.6982		0.415873	21.1929		0.678651	22.1001		1.05608	22.544		0.357322	19.6727					0.551269	19.8201
		1.46554	23.4679		1.92251	22.4184		0.61587	22.0536		0.833699	22.0152		1.19749	22.0623		3.42174	17.5403					0.673437	20.404
		1.08339	22.3774		3.86833	21.6599		0.83822	21.3704		1.098	22.4263		1.28571	22.7471		1.29503	21.9865					0.239909	16.8733
		1.17146	22.746		0.488229	17.9094		1.48779	22.6272		0.927051	22.2635		0.843716	22.3667		1.07322	22.6485					0.596215	20.7875
		0.848623	23.45		0.923845	22.0216		0.709977	18.3327		0.171478	21.5175		1.14449	21.9098		3.40405	17.9142					0.642926	19.1137
		0.908878	22.1319		0.937883	21.5419		0.706013	22.8434		0.879242	23.1054		1.04392	22.7792		1.20428	20.0508					1.10741	19.9911
		0.956555	23.9442		0.25159	18.5914		0.112498	22.0269		0.267229	18.4152		0.511111	18.9058		0.167218	18.6017					0.459609	17.9028
		0.948704	23.6345		3.95466	18.4896		0.706479	21.9633		1.17098	22.3804		1.37422	22.8707		0.316435	19.5245					0.147293	16.4279
		1.0876	23.2463		0.295515	15.2497		1.41298	19.7493		0.950479	22.5512		0.905261	22.7763		1.31966	21.3376					0.485222	18.2122
		1.01	22.3412		1.1544	22.452		0.245197	22.339		1.16468	23.0324		1.13586	22.9338		1.40343	21.8591					0.973739	23.6141
		1.00601	23.5223		1.20071	18.2622		4.04628	19.8509		1.10712	22.7222		1.32123	22.297		1.12186	22.5907					0.471262	17.9434
		1.08872	23.3592		1.26805	22.9822		0.913719	20.4526		0.690119	22.0184		1.06958	22.0242		4.94708	21.4333					0.770409	20.9339
		0.548073	22.677		0.472197	23.441		0.48656	22.8827		0.969047	22.5034		1.31252	22.5584		0.269221	19.0072					0.484806	19.9555
		0.925135	22.6714		1.22077	22.4379		0.245082	23.2876		1.2959	23.218		0.148791	22.1434		0.188046	17.5707					0.500199	19.7136
		1.11451	22.4702		0.606945	19.8984		1.79392	20.4416		0.920455	21.9249		1.11002	23.2977		0.212127	17.4209					0.639129	18.2628
		1.00951	22.6377		1.89873	22.652		0.263677	19.0999		0.985307	21.7699		1.08172	22.676		0.282136	17.8395					0.359457	18.756
		1.0954	23.4173		1.03729	22.4463		3.10277	19.8143		0.915099	22.516		3.40634	18.4382		0.217491	17.2754					0.311585	17.6537
		1.02719	23.1678		0.893074	22.1902		0.237555	23.3518		1.0991	21.8453		1.62586	23.6541		1.32234	22.9158					0.582146	19.1788
		1.03716	24.4245		0.845024	23.1531		0.616476	21.438		1.28334	22.5525		0.317722	21.8178		0.199119	17.1424					0.494894	20.1992
		1.46468	23.8027		1.7961	22.5807		0.519871	20.059		1.21013	22.7121		1.0602	22.9967		1.91724	19.9768					0.501686	19.5764
		0.916818	22.235		3.06812	21.7606		1.88516	17.8342		0.699389	21.6895		2.78407	19.4908		0.871289	22.1699					3.19654	18.0537
		1.39254	23.0153		0.801943	20.9111		4.84466	18.461		0.962304	23.3996		0.655224	22.8135		1.38338	22.5133					0.167741	19.1924
		1.19575	23.0489		0.928559	22.7907		1.26294	23.1402		0.836056	22.3836		2.75222	21.6268		0.499991	18.6935					0.308501	18.8286
		4.92498	18.2481		1.0148	23.4597		0.302798	20.185		0.785635	22.2367		1.02172	21.8059		0.712531	20.7633					0.695502	18.324
		0.587131	21.7963		1.11754	22.7664		0.83104	21.0356		1.11729	22.6924		1.173	22.236		1.2849	22.7858					0.588481	18.5912
		1.15168	22.6749		0.912721	21.9356		0.241024	22.8341		0.983965	21.9		1.00357	21.8546		1.6568	23.3208					2.63549	19.0245
		1.08067	21.9079		0.231216	21.501		0.296193	11.1022		0.229006	21.721		0.903672	23.1224		0.849221	21.5936					0.487325	19.5545
		2.23985	18.6861		1.59868	22.7622		2.70468	18.7948		1.08411	22.5829		1.10297	23.0681		1.56037	22.5614					0.919073	18.2377
		1.33776	22.8455		0.874579	20.842		0.2886	23.5967		1.23006	23.1184		1.29553	22.4007		1.72978	19.2109					0.262599	17.4671
		4.10052	19.5521		1.58069	22.6923		0.593013	22.9668		0.191792	17.4635		1.399	21.9208		2.8181	21.7687					0.609305	18.0819
		1.29116	23.0444		2.71892	20.8633		3.90137	17.9782		0.185129	17.7081		2.8983	17.7094		0.225445	21.8767					0.558498	18.3124
		1.19301	22.2047		0.593426	22.2683		2.87681	21.6247		0.912795	23.5291		0.319841	23.4866		0.751083	21.4465					0.472181	18.4503
		1.31764	23.6816		1.69072	22.5612		0.424441	23.8493		0.95869	23.688		4.15626	20.3539		3.63982	19.4631					1.14747	19.4678
		2.55107	23.4139		0.338307	17.6059		0.329056	15.4929		1.04656	23.4192		1.43809	22.6101		0.203496	16.7252					0.402294	18.6783
		0.828942	18.2564		1.02919	23.1342		0.146021	21.3531		1.21157	23.5134		0.758132	21.1688		0.274716	17.3317					0.524718	19.2121
		1.30257	22.3513		0.490843	14.7756		1.10887	17.0227		0.288732	17.3202		1.13474	22.0794		0.203103	16.6053					0.314172	18.5031
		1.16591	24.0872		1.09002	21.9998		0.124178	19.4632		0.216301	17.8233		1.15432	23.2048		1.47488	22.7027					0.271043	17.0782
		1.29031	20.5583		1.52274	22.3282		0.250611	22.2203		1.04204	22.9251		2.07221	20.2743		0.197321	16.4523					0.508319	20.1643
		0.873312	23.0471		1.58907	22.5968		0.380805	16.3476		0.890787	23.1834		1.29061	22.4977		2.5203	19.4061					0.55398	19.0376
		0.939533	21.5602		0.985015	23.4006		4.20713	22.703		0.216719	18.3724		2.81816	18.6375		1.45567	22.2796					0.613443	18.5873
		1.27017	21.76		1.28407	22.6079		0.312764	22.337		1.29937	22.3991		1.57743	23.7677		0.884515	22.0645					0.458199	18.159
		1.41649	22.1404		1.67409	22.4141		0.734133	20.1428		0.981987	22.5682		0.326379	21.8666		0.501956	18.4598					0.432711	17.2819
		1.05776	23.246		1.96206	18.6372		0.33794	22.4716		1.17276	23.0361		1.01872	23.1065		0.677847	20.5568					0.544657	18.9407
		2.12368	21.9952		1.3433	22.6079		0.550819	21.3504		1.17078	22.6851		1.52085	19.691		1.35128	22.6155					0.599053	19.9054
		1.19769	21.6324		1.52158	23.0032		0.341368	21.5522		0.745211	21.9903		0.628007	22.8851		1.66627	23.153					0.526427	18.2422
		1.47423	21.652		1.45033	22.7319		4.31784	18.2659		1.03862	22.4039		2.23216	21.6658		0.860217	21.4901					0.4694	19.7332
		0.591863	22.042		1.98674	18.6223		0.43789	21.9801		1.33623	23.1832		0.998457	21.8405		1.65486	22.4826					2.51728	18.9218
		0.601631	23.6437		0.911186	23.3677		0.810019	22.5027		0.960343	21.8172		0.803832	22.3339		2.06664	18.8997					0.497633	18.886
		1.27954	23.4116		1.66003	22.7568		0.38886	22.1296		0.897235	22.3023		1.08647	21.5281		0.368534	21.6941					0.479496	19.9667
		1.2447	23.1787		1.06197	21.2093		1.85667	22.1664		0.798305	20.6678		1.32442	22.2274		0.784784	21.4308					0.794457	20.0068
		1.1153	23.4219		1.02381	20.4334		0.903135	21.4896		0.880059	22.3202		0.908658	22.9743		1.27916	22.3733					0.373356	18.2358
		1.2043	22.3415		1.25366	17.776		0.826275	21.8223		0.83616	22.0726		0.238995	22.396		0.914794	21.2855					0.591872	18.1674
		1.22499	22.5169		4.13451	19.0483		0.594943	23.2811		0.781906	22.616		1.3946	21.5872		1.65832	22.6943					0.704034	19.2646
		1.21167	23.504		1.16276	21.4483		0.460212	16.8885		1.01379	22.6464		1.49846	20.7255		1.63768	22.5704					0.428155	19.6332
		1.12418	22.5025		0.612307	18.4465		1.10621	22.6705		0.928964	22.2782		0.201755	18.4739		1.47201	22.5739					0.554531	19.9867
		1.01543	22.941		0.427365	24.1648		0.289029	17.8023		0.918873	21.823		1.32248	21.3805		1.27639	22.4775					0.620545	19.9081
		1.28561	22.4581		1.89767	23.1034		0.393802	23.2195		0.84078	21.7761		1.35233	21.3963		1.15533	22.2386					0.699309	18.9726
		1.37427	22.7165		1.14591	22.7773		0.552256	23.1881		0.977449	21.9462		0.849183	21.4686		1.15832	22.9217					0.61668	20.3782
		1.52207	22.5245		1.48284	23.8803		0.387381	19.604		0.755062	21.9949		0.171891	17.7341		0.218209	21.5388					0.471776	19.2695
		0.910753	23.0536		1.40824	23.1668		0.318341	20.5898		0.939315	22.267		0.167338	20.9328		0.785839	20.1528					0.501375	19.093
		1.00908	23.9123		0.730861	16.6701		0.203768	19.0969		1.71921	21.2156		0.153531	17.688		1.93899	19.9796					0.491574	18.7162
		1.25266	22.8262		0.596711	22.4013		0.187049	18.897		0.895086	22.332		1.45845	21.4036		0.622074	21.2299					0.562007	19.8601
		2.68798	22.4069		0.938629	23.7224		2.45626	18.7079		1.10962	22.595		0.264354	17.0976		0.236539	16.7057					0.54835	18.278
		1.04512	22.4098		3.79328	22.0716		0.219557	18.2062		1.2794	23.0882		2.30575	21.4003		0.632952	19.0098					0.544058	20.2792
		2.60223	17.4614		0.513865	18.7926		0.40288	21.2997		0.167776	17.3261		0.652703	22.3921		0.585304	21.6886					0.499928	19.1203
		1.05247	22.6696		1.36942	23.7794		0.266702	23.6788		0.169559	17.5232		1.45644	22.7647		1.10955	22.0182					0.827009	20.1685
		0.249156	18.7164		1.46938	19.9275		4.464	22.3208		1.00564	23.4882		0.996043	22.1906		0.81812	21.6553					0.56967	16.5865
		1.24931	23.3157		1.59374	22.4597		0.316433	23.087		0.998293	23.5933		0.809891	20.9354		1.07488	21.3852					0.473047	18.9815
		1.20079	22.7766		1.13224	22.4246		0.221253	22.7858		1.10282	23.3859		1.32287	23.0399		1.10771	21.9867					0.53504	19.5187
		1.09387	22.8362		1.10864	22.7018		0.801107	18.1518		1.22549	23.4731		0.350673	23.558		0.418623	16.191					0.728411	19.7881
		1.52313	22.9259		1.14264	21.1274		0.873181	21.9217		0.27485	17.1296		1.42951	22.6555		1.03975	21.3746					0.344975	18.7242
		0.732241	18.8753		1.22946	21.1242		0.173131	22.5059		1.29393	22.9483		0.737409	21.1253		0.574341	20.9586					0.489928	18.9462
		1.09261	23.2152		1.8169	22.4232		0.2186	20.5666		1.10805	21.118		1.06993	22.0651		0.410805	20.4179					0.321161	17.4958
		4.04368	18.3278		2.0518	22.7417		0.693219	23.0624		0.891949	22.6143		1.1295	23.2152		0.689322	20.31					0.700909	18.7083
		0.595799	19.1539		2.19911	22.1387		0.489298	22.0907		0.942549	22.1371		1.5116	20.2434		1.23555	22.6947					0.275487	17.6674
		1.02806	22.6345		0.810961	22.1658		0.0889733	22.1752		0.88974	21.8975		1.24909	20.1992		1.02146	21.2434					0.312195	17.5711
		1.35607	20.5384		1.58307	23.6713		0.663447	22.1485		0.901687	22.4371		0.947326	21.2709		1.28523	22.6948					0.479361	18.5345
		1.52404	22.7631		1.97498	23.3391		0.928038	22.5524		0.924355	22.4501		0.712481	21.631		0.254195	21.533					0.546323	19.0336
		1.43198	23.779		1.0268	23.807		4.91615	19.8279		1.14531	22.4282		0.73376	21.1992		0.814177	20.0501					0.499611	19.0548
		0.274833	14.6533		1.42177	21.9145		1.30525	19.9726		1.00903	22.0654		0.620362	20.7857		0.639669	21.0756					0.430069	20.1259
		1.20205	22.79		0.914777	21.9101		0.535704	21.7433		1.01186	21.6853		0.733616	21.52		0.668333	18.8197					0.44477	20.5631
		3.06176	18.7457		2.44121	20.6251		0.199635	22.4139		0.893377	21.6566		0.750293	21.5828		0.622541	21.6007					0.573968	19.7045
		1.5603	23.2249		0.81751	22.6149		4.55763	20.034		1.02734	22.168		0.564564	21.4769		1.09321	21.9403					0.64672	19.9593
		1.10936	23.3301		1.0575	21.315		0.239676	19.4287		0.787076	23.6507		1.1858	18.3295		0.808219	21.5691					0.46583	19.0864
		1.10539	23.9582		0.909385	22.7427		0.901986	20.7266		0.902727	21.9713		1.16174	22.9307		1.17531	21.2773					0.324024	18.0432
		0.343755	15.6187		1.16502	22.4775		0.463877	22.9956		1.94616	21.4585		2.36234	16.6708		1.03656	21.7044					0.490539	18.3205
		1.03211	22.8712		1.69219	22.5231		0.242403	23.455		1.19596	21.3855		0.488926	19.4279		1.17259	21.9289					0.389409	20.0171
		0.642758	23.0365		1.08442	21.3162		1.70365	20.5353		0.219536	17.9352		0.948895	21.5885		0.307537	15.5575					1.08534	23.4284
		1.27647	22.9513		1.66026	22.2962		0.268216	17.1626		0.224135	17.3923		1.47811	21.5703		1.05657	21.296					0.397558	19.6607
		1.19805	22.9091		1.80722	22.5438		0.260334	19.0756		0.972877	23.475		0.0673814	20.1884		0.609881	20.9692					0.483872	19.3515
		3.03454	19.1011		1.58785	22.8334		3.47622	19.981		0.288763	19.287		1.3578	21.5804		0.374864	20.3974					0.169063	18.679
		1.18166	22.7202		1.16522	22.1669		0.190879	23.4342		0.371696	23.4714		0.237143	19.4413		0.679875	20.2441					0.579733	19.0391
		1.38663	23.0586		0.865188	22.4214		0.324747	21.6469		0.980835	22.9743		0.948959	19.6585		1.29176	22.7273					1.13446	23.3704
		1.05046	23.0961		1.1594	21.5062		0.465048	20.3853		1.13569	23.2939		1.40827	17.7834		1.02402	20.9775					0.505802	19.4772
		1.17105	23.5228		0.668382	21.2796		2.00764	18.0566		1.1583	23.3798		1.00246	22.089		0.296012	17.8074					0.412847	18.2644
		1.40756	23.1963		1.13403	21.289		4.22794	18.3773		1.32192	23.2398		1.44742	22.0161		1.53069	21.5551					0.482777	18.9198
		3.2421	23.1946		1.62193	22.3075		1.22908	23.1908		0.234243	16.7774		1.00076	18.8284		1.01521	22.5229					0.344879	18.4512
		1.48321	22.5551		0.780517	20.9035		0.317521	20.1501		0.944538	22.9115		1.31814	22.3928		0.129391	18.2554					0.320071	17.4016
		1.1248	22.6762		0.161903	22.3768		0.823568	21.0646		1.11898	23.0684		0.80141	23.112		1.04031	22.212					0.698695	18.4981
		1.50031	22.9046		1.28134	22.6466		0.906896	22.619		1.10777	23.332		0.270764	22.4721		1.38812	21.7462					0.282392	17.0745
		0.985048	23.4263		2.4983	21.6884		1.09821	21.9577		1.11621	23.4545		1.38449	21.6793		0.868234	20.0354					0.291413	17.7241
		1.67336	18.573		1.13744	22.0032		1.45867	18.4544		1.28311	23.2915		1.24305	20.4245		0.725283	20.2005					0.477559	18.3563
		1.19147	23.6372		1.6473	21.7196		1.18122	20.6658		0.233433	16.9909		2.37677	19.8065		1.0257	21.2472					0.528149	18.9011
		4.07142	22.95		0.676525	21.818		1.07916	22.7464		0.157156	17.5772		0.190462	18.5283		1.233	22.3618					0.501876	19.0682
		0.995044	22.7999		1.1752	22.4094		0.921715	23.1134		1.15817	22.606		1.2991	21.43		1.23525	21.149					0.4413	20.0507
		1.09578	23.5361		0.77831	21.166		1.02524	21.0886		0.155053	18.0823		1.32959	21.3945		1.01615	21.5119					0.443016	20.4626
		0.277313	12.3578		1.30375	23.1267		0.251375	20.2841		1.61082	22.091		0.846365	21.4859		1.25687	20.8254					0.585126	19.6198
		0.944663	24.0155		0.479411	21.3413		0.843191	21.9288		0.700867	22.0046		0.18615	17.7311		1.10666	21.1855					0.625505	19.8948
		1.44016	23.4471		0.737788	19.2802		1.45377	19.7269		0.8673	21.8745		0.164272	20.9043		1.54598	20.7357					0.503864	18.995
		0.966108	23.1431		1.00016	20.0221		0.141865	21.0404		1.13734	22.2207		0.178878	17.6205		1.22415	21.6422					0.303634	18.1315
		1.54991	19.9294		1.76182	23.2065		0.48444	22.4324		1.16114	22.3642		1.15259	22.9098		1.28752	21.2275					0.49244	18.1362
		1.08719	23.4631		0.836697	22.1507		0.2974	20.6277		0.170377	18.0491		0.819095	22.0315		0.406573	17.4641					0.389999	20.0234
		1.10623	24.823		4.82421	17.5823		0.533784	19.8826		1.60062	22.0726		0.725155	21.088		1.59036	22.4348					1.09557	23.4363
		1.25406	22.8435		0.889412	21.7975		0.678526	22.9146		0.686715	21.997		1.16888	20.4045		2.37484	20.02					0.370733	19.6472
		0.365038	13.4695		1.55725	22.2093		0.336827	19.6486		0.855792	21.9244		0.39204	21.3635		1.64941	22.4358					0.487236	19.4614
		1.4364	22.6655		3.07765	22.0126		0.319905	20.6857		1.12143	22.2677		1.0878	21.441		0.492115	21.5746					0.158682	18.6855
		1.10501	22.3257		1.34942	22.8977		0.193836	19.1849		1.175	21.7268		0.721775	21.107		4.22562	22.0647					0.581139	19.2502
		1.0652	22.8459		0.657403	20.8129		0.18705	18.9421		1.11407	22.1827		0.272527	18.32		1.28774	21.3326					1.14488	23.4556
		1.14258	23.6027		1.45117	22.1457		2.39196	18.9245		0.754876	21.5049		1.28496	21.2007		4.45713	12.9959					0.50868	19.7758
		1.09854	23.1007		0.793211	22.4492		0.199998	18.2778		0.843012	19.2139		0.929097	21.6084		1.09382	21.8107					0.416715	18.652
		1.18156	23.503		1.55667	23.4184		0.362578	21.3962		0.920156	22.4011		0.729758	20.1933		1.15943	21.816					0.638751	18.7041
		0.36674	14.3962		4.96974	23.088		4.23928	22.3429		3.40502	23.3518		1.36634	22.4232		1.57231	17.3675					0.355977	18.777
		1.43681	23.6748		0.400239	22.4002		0.271444	22.8539		0.828079	21.9419		1.37453	21.9574		0.238989	18.1079					0.464152	20.0147
		1.19922	22.6751		1.84016	23.0389		0.880829	21.879		1.4588	23.7629		0.182162	16.7088		0.229496	17.4719					0.554867	19.4801
		1.3392	23.6046		1.05885	22.5528		0.170496	22.4249		0.855904	22.8996		0.194338	16.7948		0.561647	18.6229					0.612726	18.8504
		0.227048	18.743		1.10426	10.6705		0.879969	22.2917		1.25646	23.0471		0.300897	18.8898		0.282089	18.8546					0.462807	19.8718
		1.12789	22.0732		1.30174	23.5917		0.788022	22.7574		0.951824	22.4966		0.329931	17.4594		0.251994	16.8636					0.503092	19.659
		1.28233	23.2519		0.867246	22.5037		0.901168	23.2187		0.542188	20.3438		0.190321	18.363		1.10759	20.6054					0.420265	19.615
		0.926214	22.2372		0.199488	16.8443		0.766413	20.183		1.04006	23.3999		0.810387	21.0393		1.83899	18.2879					0.624439	18.2235
		0.820727	22.7063		0.501597	19.0815		0.55828	21.5925		0.329779	21.5948		0.268918	20.0098		1.30847	22.1011					0.551351	19.3825
		1.27123	22.8744		1.77704	17.9759		0.719625	17.9953		1.37533	23.6902		0.647941	22.3673		1.37454	21.1937					0.282294	18.5194
		1.27309	22.6098		3.31715	17.2711		0.658615	20.2298		0.848381	22.8912		0.275011	20.2317		1.02969	21.3756					0.35131	19.8722
		1.40354	23.1888		1.32023	22.7728		0.877113	23.0066		1.21692	23.0264		0.191615	17.7825		1.28614	20.6199					0.341665	19.114
		1.05108	23.9937		0.701157	22.3916		0.308202	21.6129		0.926272	22.5104		0.7908	18.8254		1.12526	21.2358					0.615426	17.2519
		0.578929	22.8055		2.56605	22.1287		0.426542	18.3578		0.540247	20.4391		0.494484	20.4868		1.56683	20.7409					0.506738	18.5674
		3.07553	22.5745		1.08771	22.1458		0.397632	22.8618		1.0016	23.5186		0.544458	21.8972		1.28804	21.4338					0.702644	18.4744
		1.33228	22.5964		2.18702	22.1872		2.31476	19.8025		0.28583	21.6023		0.191599	17.8076		1.33826	21.204					0.621057	20.0544
		1.19463	22.0428		1.29345	23.0427		0.42534	20.4051		1.36178	22.5498		0.991692	20.9803		0.378018	17.4349					0.206639	19.2848
		1.3259	20.728		0.992785	23.979		0.719451	23.3037		0.506534	22.755		0.207192	16.5054		1.62088	22.2574					0.423857	17.7303
		1.55704	23.5402		0.30264	19.5153		1.00527	23.3268		1.09421	23.1443		0.805683	22.3454		0.152725	19.5619					0.643729	20.1803
		1.47534	22.7131		0.4861	23.8671		0.633088	22.9229		1.1749	23.3066		0.378154	19.4418		2.33064	19.7768					0.346942	19.2622
		0.896157	22.3883		0.477885	22.6729		0.739164	22.5857		1.22113	23.0829		0.132328	20.3944		0.0740845	21.7361					0.565614	18.0761
		1.08593	23.2662		1.2629	23.0371		0.772853	22.9409		0.944094	23.0734		0.864086	21.5928		1.62142	22.5885					0.468024	19.1959
		1.11572	21.1443		1.39898	22.8899		0.763579	22.1092		1.33547	18.6817		4.62884	20.1063		4.34801	21.9582					0.458141	18.1504
		1.45368	22.3542		0.84703	23.341		0.701079	23.3573		4.08459	22.9173		0.829864	21.4446		1.34444	21.1323					0.640307	20.148
		4.29947	18.6718		1.41273	22.1044		0.757473	23.2002		0.333935	23.403		0.715376	21.7374		1.08279	21.6492					0.687219	21.2245
		1.50696	23.2154		1.02471	22.2989		0.933418	22.9149		0.109761	24.8826		0.935941	21.3688		1.1911	21.686					0.567519	20.7425
		0.286604	17.6729		0.312341	17.1671		0.763324	22.9979		0.413085	23.3226		0.729063	21.3026		1.59136	16.9278					0.411141	19.6944
		1.42431	22.9841		1.10865	23.3541		0.959816	22.3993		0.74254	22.1937		0.626378	20.8269		0.228421	18.1074					0.667054	18.9866
		0.277213	17.1311		0.61437	22.276		1.39781	19.4195		1.06294	21.8601		0.745889	21.5923		0.225553	17.6001					0.506116	19.1055
		1.42493	22.5171		0.883252	22.6603		0.736083	21.3309		1.20493	22.2966		0.572009	21.5982		0.555826	18.4405					0.564393	21.0862
		1.1307	23.0856		0.580852	22.3396		0.588869	20.0358		1.10042	23.1173		1.17298	18.3386		0.276546	18.7634					0.485759	19.4411
		1.40883	20.1963		1.14908	22.7998		0.743258	22.1713		0.926339	22.9949		1.1349	22.956		0.246807	16.5449					0.589931	20.2995
		1.31798	20.9799		1.16667	23.2499		0.64104	19.4312		0.325379	23.3336		2.3883	15.9888		1.12508	20.5354					0.498026	20.2851
		0.98214	23.496		1.11579	21.5881		0.820458	21.7082		0.251762	24.8138		0.463362	19.0942		0.921937	22.6394					0.710677	18.7414
		1.49297	22.8589		1.51972	19.0946		0.347772	20.8042		0.407328	23.4034		0.946941	21.5757		2.50918	18.1362					0.432718	20.2554
		1.58436	22.3512		0.989408	22.5239		3.73425	19.2287		0.719161	22.2632		1.47227	21.4611		1.37782	21.9322					0.361312	19.327
		1.09606	25.0201		1.63944	22.4112		1.0767	21.9344		0.80865	22.0056		1.68126	21.691		2.66101	18.3083					0.496355	19.4218
		1.08895	22.7977		4.42449	20.9877		1.22383	21.9491		0.889726	21.7945		1.50533	22.18		0.939067	21.8434					0.430453	19.5374
		1.17967	22.1789		0.979107	21.4312		1.22209	22.5327		1.18605	22.3336		0.513572	19.2277		0.814218	22.3855					0.581547	17.802
		1.14405	23.0311		0.603576	20.3196		1.69187	16.4529		1.01931	22.2386		1.78274	22.2456		0.741972	18.6151					0.548527	19.2914
		1.21	22.7198		0.692218	18.6361		0.292629	14.4659		0.177016	21.2264		1.31513	23.1423		1.8467	21.7207					0.367459	18.3605
		0.822885	23.5886		0.494521	19.4311		1.2103	22.2554		1.15765	22.604		1.26032	22.7273		1.40581	22.4681					0.362273	19.7621
		1.65919	24.0989		1.17542	22.0463		0.200636	16.2154		1.42967	22.5799		1.1126	22.4947		0.513073	18.0192					0.364844	19.0678
		0.942331	22.1404		0.926085	16.2103		0.522495	22.6298		1.174	23.9603		1.73182	22.2653		0.709155	20.0755					0.497506	18.3662
		1.0916	21.7784		0.896117	19.0924		0.637975	21.9354		1.17536	22.9548		1.621	22.6573		0.207478	15.3654					0.687163	18.3773
		3.1375	22.6762		1.11784	22.3212		0.735442	21.3908		0.706076	21.2889		1.70366	21.9902		0.697909	18.6418					0.643148	19.9435
		1.09093	23.5054		1.74591	22.1163		0.923766	22.8954		1.21543	22.971		0.846009	23.182		0.688068	21.3301					0.199257	19.1618
		1.04082	23.445		1.00927	21.3264		0.908802	22.6864		1.14097	23.056		1.34935	21.3307		1.02444	21.6442					0.401291	17.5862
		0.795312	22.7907		1.5239	19.4641		0.63087	19.2612		3.5278	22.6488		2.71281	16.2102		0.909718	20.276					0.640969	20.0275
		1.14198	22.7881		2.47166	15.4195		1.09711	22.4189		1.21886	22.5756		0.349756	16.9518		1.60832	22.9576					0.36382	19.122
		0.978459	22.6032		1.27679	24.0042		0.939597	23.3759		1.07038	22.8364		0.863869	21.6502		0.875981	20.5787					0.52213	17.5199
		1.8026	18.796		0.149804	14.9308		0.975888	22.6185		1.17846	22.8034		1.34976	22.3119		0.320257	18.939					0.451652	18.9905
		1.1965	22.8591		0.958034	21.0708		1.13684	19.112		1.07324	23.1063		1.38234	22.6087		1.94269	17.1808					0.442804	17.8283
		1.12866	23.2725		1.91344	23.3261		0.797479	21.8752		1.39396	22.492		0.226183	18.0361		0.202434	13.9955					0.636853	20.0708
		1.26427	22.5237		1.77466	23.0158		1.21638	20.4653		1.15781	23.9307		1.80728	22.1492		1.48596	20.8564					0.708158	21.143
		1.10332	23.2965		0.911433	19.9234		1.00452	23.0221		1.16756	22.9409		0.21549	17.5153		1.54221	22.4079					0.565011	20.711
		1.01646	23.8876		0.700117	24.7462		1.01438	22.2877		0.716313	21.3091		1.90557	21.5919		0.956717	20.8632					0.401481	19.6264
		1.07327	23.6689		0.716112	23.7726		0.967238	23.1741		1.21237	23.0032		1.40164	22.5459		0.181217	21.7147					0.668677	18.9132
		2.27725	20.5845		2.01329	18.4366		0.550473	20.7202		1.12204	23.0664		0.72729	21.9221		1.41962	22.594					0.592197	21.111
		4.14295	19.1924		0.784494	19.4571		1.0907	22.3363		1.16789	22.6974		1.56964	15.9968		0.91211	20.4103					0.467417	19.4818
		1.21689	23.8837		1.16288	22.3927		0.897387	23.296		1.21682	23.2692		1.00948	21.9095		1.15766	20.4192					0.5939	20.3847
		2.82094	23.1138		1.50431	24.0388		0.963164	22.5606		1.06333	22.9084		1.10788	22.0226		1.54137	20.791					0.484501	20.2986
		1.07116	23.674		1.24944	21.2915		1.16329	18.8197		1.1548	22.8407		0.396564	19.2936		1.07428	20.0784					0.695762	18.865
		1.17779	23.0526		0.99498	21.0385		0.795034	21.8094		1.0727	23.2315		0.322813	17.274		1.47976	22.3017					0.441496	20.3491
		1.02442	22.308		0.793233	22.4719		1.40556	20.5304		0.545211	21.5317		1.24373	21.5352		1.43605	20.2956					0.434005	19.6636
		1.12941	23.1124		1.57828	18.7257		0.961658	23.0415		1.17623	22.7901		0.970096	22.3794		1.67808	22.0714					0.666707	19.9034
		1.16601	23.3987		0.948784	21.3604		0.988714	22.2723		1.76624	21.8472		1.23975	21.7713		1.52937	22.3207					0.516817	19.5978
		0.468428	18.3447		0.968106	23.9015		0.941732	23.1829		1.22201	22.7313		0.895465	21.4503		1.29777	20.6135					0.656234	19.843
		1.03818	22.8074		0.988129	22.2219		0.560405	20.7389		1.30982	22.1261		0.196545	18.053		1.43222	22.3571					0.320339	15.6836
		1.17704	22.792		0.937624	21.8906		0.226665	20.1823		1.25294	22.2844		1.11948	21.9592		1.00097	21.0949					0.449868	19.3624
		1.06631	23.4197		1.34395	21.6967		0.0775706	19.9086		0.487541	23.1106		1.24407	23.365		1.05537	21.3163					0.497734	19.9633
		1.40416	22.3352		1.35991	21.1696		1.21683	22.898		1.15504	22.8953		1.69104	21.9033		2.96363	17.7784					0.254848	17.8239
		1.12772	23.002		0.927444	21.6051		1.46808	19.5216		1.30344	23.3205		0.334551	21.0897		0.297892	17.7324					2.84998	20.4638
		1.12581	23.1026		2.77658	23.3721		0.4554	22.4925		1.2928	23.0276		0.191731	17.6756		1.75983	22.4215					0.296398	16.5117
		1.16647	22.5904		0.261941	20.6527		0.595343	23.2249		0.96563	18.9917		1.18096	20.7119		1.09667	21.629					0.458064	18.9668
		1.32305	22.1212		1.15228	22.4631		0.14267	19.7353		2.36783	21.013		0.18009	20.9221		0.551039	18.2791					0.623005	19.0199
		1.22739	23.0798		0.663112	23.6941		1.22744	23.2182		1.17724	22.3915		0.247589	21.2445		0.2707	18.5673					0.505213	19.9706
		0.60943	19.8555		1.0106	18.9957		1.91934	21.1824		1.25398	22.1042		0.270458	21.2581		0.24567	16.1928					0.572308	19.7557
		1.03269	22.728		0.65032	22.1019		0.0782986	23.3785		0.50231	22.9185		0.48515	23.624		0.913822	22.5486					1.27509	18.0844
		2.80722	19.5812		2.10145	14.8004		0.4701	20.3836		1.16381	22.8167		2.46076	19.6702		1.41902	21.876					0.443722	18.7555
		1.49341	22.71		1.14432	22.2837		0.186078	17.827		1.31418	23.1443		0.741399	18.5928		0.939771	21.9037					0.348395	19.9742
		1.21196	23.1729		0.969947	21.1334		3.97337	20.0704		1.32511	22.9108		0.900735	23.008		0.838383	22.3894					0.684844	18.5389
		1.24776	23.1202		1.98985	22.5435		0.269343	20.0516		1.01086	18.7962		0.822264	22.1743		0.839791	18.5882					0.741458	19.0949
		0.949515	23.1268		0.947692	21.6576		4.15802	18.6477		1.19368	22.3861		0.734006	21.2217		0.532267	21.678					0.476504	18.1986
		1.23483	23.8506		1.04502	21.4677		0.189651	24.0785		2.65425	21.2808		1.1512	20.5911		0.538345	18.0116					0.366287	19.234
		2.38209	16.4773		0.63057	22.5654		0.478009	20.4366		1.12254	23.1595		0.706886	20.2993		0.699922	19.9736					0.272382	18.9514
		1.04979	23.532		1.10714	21.522		0.200368	22.4681		0.910736	22.3658		1.07654	21.5789		0.248764	18.1053					0.318908	18.1256
		1.14294	23.2342		0.537491	16.3626		2.83149	20.8668		0.979084	22.7275		0.734133	21.1932		0.196694	14.4625					0.31545	19.1682
		0.98207	22.0481		2.18649	22.5149		0.728935	23.3127		1.24439	22.6991		0.278165	18.3677		0.695402	18.194					0.155387	18.2289
		3.62384	23.1407		0.747299	19.4989		1.14727	23.0206		1.23651	22.183		1.24706	21.3198		1.0299	21.4836					0.455351	19.3124
		0.990144	23.7443		0.496924	22.4232		0.192691	19.6402		1.02375	22.1905		1.5081	17.1482		0.916681	20.1015					0.549071	19.3635
		1.029	22.9982		3.67204	23.0442		1.22849	23.0854		1.0153	21.9466		0.930996	21.7319		1.0679	22.7979					0.273217	17.0872
		0.392036	17.0024		2.97721	19.6178		1.99581	21.0507		0.209414	19.2728		0.873261	20.3159		0.688591	21.6182					0.269338	17.087
		0.967429	22.791		3.0715	16.4002		0.266181	23.1958		0.519618	22.6382		1.37595	22.4935		1.26571	22.2087					0.471284	19.1558
		1.13667	22.7522		0.243648	15.5285		0.491901	20.2736		0.922028	21.954		1.36093	22.0513		1.5647	22.8541					0.521832	18.2389
		0.855501	22.1836		0.313588	18.8767		4.24582	19.9577		1.0375	22.206		0.178535	16.8612		0.648063	21.8931					0.554457	19.3339
		1.0956	23.8547		0.775063	20.166		0.27001	20.0243		0.929682	22.2843		0.202484	16.9153		1.38426	22.9341					0.434394	19.1948
		1.27794	23.1153		0.800336	22.1267		3.77515	18.6153		0.987977	22.1035		0.307873	18.8583		0.727296	19.4644					0.489875	19.8458
		0.845096	23.1578		0.665023	18.8727		0.203572	24.0092		0.31811	19.2332		0.337378	17.6028		0.326838	18.6372					0.295551	18.0493
		1.22105	23.4917		4.27915	20.8473		0.487777	20.3898		0.517759	22.925		0.210023	18.263		1.92919	16.8117					0.302753	16.5692
		0.964564	23.9713		1.00983	24.2338		0.200342	22.4377		0.795236	22.2002		0.808321	21.0731		1.00826	22.4718					0.397926	18.7721
		0.966415	23.3348		0.851225	23.1234		0.745029	23.3107		0.21438	17.8133		0.259903	20.0491		0.200041	14.8516					0.593375	19.5056
		1.17781	22.5651		2.90314	16.8579		1.76576	19.5759		0.364792	17.4728		0.655818	22.3846		1.36942	22.2214					0.602185	19.1914
		1.02988	22.5071		0.387248	21.0636		1.85786	19.2359		1.19055	23.4262		0.317529	20.2284		1.26209	22.6675					0.481875	19.9736
		1.33117	22.8586		1.27609	24.6694		0.809598	21.9375		0.886742	16.9517		0.19558	17.7123		0.679106	19.2376					0.568413	19.8388
		0.685066	22.5218		1.239	23.2801		0.667423	22.8704		1.13748	22.0869		0.490353	20.4083		0.180357	21.7346					0.981884	17.8076
		1.11291	20.9278		1.05431	23.2449		0.334591	22.6363		0.757786	22.2396		1.07141	21.4329		1.43039	22.3369					0.411666	18.7568
		1.23606	22.0759		1.43857	22.5484		1.0915	22.8485		0.961503	17.5001		0.291593	18.1382		0.819437	21.4354					0.328299	19.9648
		1.35854	22.5571		2.62156	22.6178		0.833615	21.9157		1.08602	21.9539		0.180707	14.9586		1.45678	21.9998					0.460911	18.3469
		1.28894	22.8839		2.11136	18.2677		0.674531	22.1284		0.797142	22.2713		0.216264	14.3838		1.29296	22.6996					0.837695	18.9326
		1.08652	22.5434		1.62655	22.9449		0.984583	22.8321		0.626519	23.0225		0.637941	19.289		0.860093	21.3146					0.473274	18.3167
		2.49818	22.8292		0.840647	23.5227		1.40701	20.5585		0.179646	20.2654		0.274964	18.2795		0.616255	21.571					0.365306	19.1989
		1.18269	22.8616		1.57757	22.6803		0.179003	18.89		1.36941	23.5321		0.187326	13.8184		0.345095	21.2907					0.206244	18.6262
		1.26442	22.7753		0.983365	23.3123		0.308568	18.348		0.21829	17.9164		0.278379	13.3539		1.109	21.8932					0.336011	17.8879
		0.320681	17.1232		1.10797	20.9671		0.463234	20.6247		0.76953	22.2274		0.351996	16.5465		0.812379	21.5525					0.329841	19.0556
		0.847234	23.1479		0.770839	22.0163		0.936088	22.3223		0.23909	17.8874		0.919431	20.7655		1.17315	21.2299					0.153138	18.2126
		1.03049	22.2723		0.997966	21.9738		0.962609	22.3808		1.17335	23.0343		1.02652	20.7008		1.04495	21.6897					0.429377	19.3494
		2.71003	22.9307		1.17289	23.6012		0.247124	19.0561		0.619616	21.8274		0.289023	15.7727		0.246992	18.9861					0.522006	19.3589
		0.795928	22.5532		1.60259	22.1205		3.67408	19.7753		1.13962	23.1777		1.84797	21.7371		1.18484	21.9037					0.238226	16.9635
		1.36375	22.771		1.94528	23.0931		0.399191	20.142		1.36199	23.2475		0.91149	20.949		0.426158	19.4327					0.218327	16.8516
		1.35519	22.3056		1.56021	23.126		1.91421	17.6883		1.43417	23.3685		1.7824	18.5157		0.337052	17.6593					0.457071	19.2846
		1.22269	22.7955		0.276575	17.1739		1.34954	23.1046		1.6317	23.0343		1.9684	22.8833		1.00634	21.926					0.502677	18.264
		0.330635	15.6572		0.938579	22.3621		0.783927	20.9722		0.948088	23.3596		0.889956	19.3699		1.54107	21.5298					0.511271	19.33
		0.864431	20.7772		1.2079	16.4564		0.364537	22.3326		1.5923	22.7486		1.22139	21.711		0.965147	22.5129					0.184154	17.172
		1.17794	23.1468		1.17192	22.9789		1.0946	22.697		1.27707	23.2095		1.38996	21.3003		0.5553	17.851					0.531967	18.4326
		0.465194	15.1917		1.30003	17.7808		0.942735	21.6594		1.52074	22.9161		0.744791	17.781		0.726647	17.441					0.654893	19.3943
		0.336676	15.3423		0.952096	23.618		0.681785	21.9349		0.798589	17.9928		0.357796	11.1838		1.0297	21.5167					0.578332	19.6566
		2.16869	23.0779		1.44119	22.626		1.01974	22.7338		0.287069	17.8647		0.344479	22.1744		0.38825	17.1601					0.336419	18.8597
		1.24192	22.5767		1.1514	23.9143		1.46213	20.4093		0.590958	22.6931		0.566828	21.9074		1.76161	22.4641					0.45509	18.6095
		0.437936	23.0039		1.70519	20.6707		0.327031	18.2194		0.74223	21.4059		3.39002	20.9366		0.445801	21.504					0.308377	17.9187
		1.22607	22.4425		1.19433	22.5066		0.50581	20.4688		0.455692	19.0126		2.47299	22.2361		1.04251	21.727					0.465357	18.7771
		1.13853	23.9672		1.19635	21.8201		0.958495	22.2521		0.115029	21.2548		0.401098	19.0542		1.07844	21.6239					0.517289	17.8841
		0.538331	23.7336		1.09723	22.6893		0.977983	22.3315		1.64689	19.4263		3.1836	19.5021		0.559543	18.4186					0.474685	19.3183
		1.07174	22.8696		1.19853	22.3053		0.245043	19.0599		0.807142	22.0496		0.944337	21.1854		0.285301	18.7288					0.446565	19.9897
		2.62624	22.3314		1.39131	21.2847		3.71695	19.7218		0.868385	19.5283		2.12841	19.3648		0.265622	16.4087					0.424826	19.0129
		1.46721	22.4805		1.2244	14.0595		0.430887	20.0984		1.16259	21.83		0.991821	20.813		0.913329	22.5575					0.412612	19.1788
		1.17667	22.6058		1.99419	22.3274		1.35515	23.0862		0.77577	22.1833		4.05911	18.4253		1.32626	21.7692					0.424986	19.9329
		2.08137	22.4916		0.341614	23.5097		0.796967	20.9414		0.626893	21.1346		0.737796	21.6283		1.48204	22.6697					1.25114	17.3917
		1.09179	22.192		2.18329	23.4414		0.32666	15.3547		0.408123	23.0026		0.956804	22.8009		3.09867	19.4012					0.488919	20.0113
		1.31696	22.0916		1.04899	23.5228		0.265124	18.9731		0.890147	22.8917		1.64059	23.5626		1.50263	22.2564					0.437266	19.3288
		0.85227	22.5641		0.737181	22.8076		1.16889	17.31		0.984095	22.9884		0.805791	21.0549		0.443106	18.6416					0.52238	19.3176
		1.21667	22.4837		1.19245	24.0872		1.26682	22.7889		1.07084	22.6924		1.0501	22.378		0.691874	20.5774					0.417831	19.1483
		1.05954	23.5738		2.35579	19.9321		1.00089	21.8493		1.57852	23.2124		1.60419	22.9358		1.39275	22.6262					0.400716	19.7589
		1.72207	22.3436		0.705322	22.419		0.916166	22.2781		1.19639	22.9709		1.17434	21.8539		1.65525	23.155					0.260949	18.1971
		1.53984	23.1037		0.829047	22.0561		0.204507	20.7866		1.50113	22.9415		1.78246	23.4683		0.7181	21.804					0.916101	17.9184
		1.13178	19.1882		1.00325	22.1212		0.308784	16.0725		1.68266	22.6994		0.817171	20.1247		0.308859	18.6472					0.57508	19.7785
		0.730189	18.2768		1.32198	22.4833		3.45911	22.4537		0.824837	15.9677		1.87522	22.4593		0.27884	21.6053					0.441809	19.9343
		1.16466	23.668		1.09987	22.1533		0.242257	22.1903		0.441741	18.7842		0.309925	17.5089		2.79763	17.8624					0.421245	18.9368
		1.38481	23.4678		1.77972	22.3231		1.25487	22.8796		0.982862	21.9109		0.784194	18.7474		0.879051	21.582					0.43644	19.067
		1.54731	22.7036		1.41786	20.9169		0.731382	22.2211		0.538168	21.3992		1.35918	22.9801		1.26408	22.2153					0.429268	19.9233
		1.31136	22.654		1.19893	22.0468		0.381968	22.1655		1.04129	21.9084		1.21293	23.1282		1.12616	21.9023					1.19121	17.5517
		1.07293	22.0988		0.72869	22.7581		0.878695	21.3553		0.832	21.8611		1.11212	21.201		1.19136	22.8757					0.504246	19.9427
		0.943339	22.953		0.382662	24.0144		0.705691	21.6629		1.11337	22.705		1.26548	16.6674		0.584365	21.6205					0.436115	19.2258
		1.33976	23.1728		1.17241	22.173		0.696471	21.9417		0.963461	22.4925		0.751987	23.1853		1.09161	21.9143					0.529017	19.2536
		1.3296	22.953		0.560889	22.3098		0.466469	19.0098		0.977934	21.8431		0.818177	23.143		0.819088	21.5809					0.432874	19.0558
		1.39031	22.9579		2.10915	21.8163		0.714109	19.5042		0.763775	22.5643		1.65292	21.7179		1.14789	21.3046					0.398479	19.7464
		1.48464	23.019		0.66625	18.3468		1.09291	20.343		0.8338	23.1784		1.50176	22.2441		1.02408	21.7018					0.261346	18.3227
		1.30231	23.2736		0.976447	22.3913		0.357138	19.1111		0.920387	24.2099		0.478518	20.1406		0.155385	19.6543					0.866768	17.8929
		0.610746	22.065		1.39281	22.7775		1.40858	17.3027		1.20321	21.8345		1.77417	22.1513		1.12243	21.8978					0.596705	19.8037
		1.3853	22.8876		0.855637	22.6215		1.10139	22.7873		0.774945	22.2584		1.30939	23.3196		0.365234	19.5274					0.514032	18.6476
		1.11486	22.9562		3.17974	21.7248		0.964205	21.9068		0.622366	21.1703		1.24987	22.8727		1.18055	21.9837					0.414329	19.1947
		0.656252	23.1305		1.20037	22.7787		0.821798	22.3262		0.467929	22.9011		1.17441	22.6508		0.200466	17.1318					0.446691	19.3266
		1.06903	21.4374		1.55493	23.077		0.355259	17.7337		1.36655	21.9073		1.69784	22.2725		0.158605	17.8506					0.470368	17.4157
		1.59047	23.4854		0.875061	21.8645		0.297877	20.6031		0.489925	22.6551		1.60977	22.4601		2.82265	17.6972					0.449278	17.9606
		0.802181	23.4034		1.02058	22.4858		0.367634	22.1786		1.2608	22.7872		1.72232	21.9466		0.994606	20.7758					0.444051	19.7467
		1.41895	22.8985		1.61957	22.6096		1.09944	22.89		1.40089	22.934		0.861157	23.2882		0.900161	20.8592					0.413523	18.5535
		1.19875	22.6548		1.48549	22.5458		3.97377	20.6262		0.990436	22.6177		1.33376	21.4665		2.4353	18.6389					1.30211	18.3656
		1.9807	24.1533		1.19627	23.3144		0.913732	22.6352		1.14492	18.3364		2.72845	16.4531		0.126188	18.8132					0.447793	19.8142
		1.29717	19.6705		1.47563	23.4925		0.469877	22.2811		1.09741	23.1823		0.34901	16.6107		1.14411	21.0858					0.422494	18.8649
		1.00717	23.8822		1.63867	22.7139		0.927823	21.8835		1.04223	23.4215		0.86587	21.725		2.9612	17.56					0.27831	18.4354
		0.940736	22.9193		1.44467	22.7642		0.785511	22.2601		1.04483	22.5974		1.36885	22.2498		1.18306	20.9805					0.463769	19.2657
		0.858473	24.1115		0.194827	16.2355		0.703265	22.217		1.03128	21.9972		1.38036	22.5913		0.980603	21.3362					0.432792	19.4709
		1.2331	23.1526		0.482076	19.0417		0.649572	18.9937		0.834325	21.9265		0.233037	18.1378		0.163373	17.4272					0.443135	18.7566
		1.10213	23.7535		1.39555	22.605		4.00429	19.0804		1.12794	22.7604		1.7948	22.2268		1.49655	22.7335					0.383903	18.8375
		1.64369	23.127		0.632996	15.527		0.18977	21.2834		0.962827	22.4505		0.214799	17.784		3.00454	19.3716					0.450455	19.6892
		1.55698	23.1172		1.63744	22.5903		0.85107	22.5354		0.970216	21.8234		1.91111	21.6529		1.51025	22.3477					0.452697	18.1806
		1.22052	23.6903		1.14879	22.5783		1.4686	21.0113		1.07696	23.1569		1.40768	22.5999		0.429852	18.7591					0.44173	19.5833
		0.695529	23.3524		0.34066	22.753		0.378056	22.5416		0.870464	22.1174		0.728275	21.9429		0.68263	21.006					0.397519	18.4257
		1.10825	23.2051		0.967368	21.4478		0.705131	19.5839		0.647363	20.0036		1.49226	16.2408		1.39346	22.6748					1.36995	17.9618
		4.0893	17.6433		1.61375	22.3887		0.678603	22.2742		1.22124	22.8804		1.00778	21.9379		1.70117	23.2197					0.431258	19.6816
		2.31588	22.5888		0.935069	21.5551		0.917598	19.8047		1.40054	22.6074		1.11196	22.1938		0.713103	21.827					0.346969	18.4417
		0.818381	18.1944		0.733584	21.9647		0.677035	20.256		1.3916	23.2274		0.273712	10.7342		0.915375	22.7259					0.238164	18.1299
		0.881163	23.2718		3.53957	16.0385		0.889798	22.3006		1.15867	22.6903		0.400817	19.3264		0.31112	18.6438					0.438466	19.1994
		1.31658	23.2476		1.17276	22.5074		0.603006	21.5957		1.34133	22.6869		0.332132	16.9162		0.301895	21.5885					0.430374	18.7728
		1.1457	23.3551		1.46749	22.6611		0.685755	23.4132		1.23874	23.0262		1.2549	21.5228		2.6583	17.7464					0.37677	18.8831
		1.09981	23.36		1.25892	22.4104		0.698625	22.1335		1.25619	22.5584		0.97482	22.3722		0.904968	21.563					0.438477	19.7585
		0.703795	20.4795		1.40649	22.3119		1.43591	20.5787		1.36335	22.046		1.22372	21.7512		0.276934	18.2554					0.194102	18.2521
		1.63571	22.8059		1.02602	22.3186		0.573963	22.7676		0.575669	22.7987		0.905129	21.4269		0.868182	21.2502					0.51063	20.5519
		2.81938	21.9521		0.690117	22.6503		1.04088	23.5455		1.27827	22.8705		0.200436	17.9823		0.176607	18.5055					0.497799	19.5804
		1.23342	22.2905		0.629991	23.5729		0.547975	22.1881		1.41456	23.0456		1.10968	21.8959		0.16266	16.9862					0.420276	19.7803
		1.08887	23.5269		0.724563	23.8047		0.626301	19.5734		0.994898	22.7214		1.4878	23.0242		1.59375	21.7556					0.41066	19.6783
		1.53227	22.7241		1.28226	22.1561		0.491574	17.2392		1.1984	18.2963		0.889895	20.6423		0.313003	17.878					0.26477	19.0511
		0.964644	24.1149		0.914097	21.7018		1.02056	22.0923		1.10177	23.2666		0.242561	14.0801		0.248843	18.9802					0.359527	18.7688
		0.341163	18.9617		1.00805	22.5901		0.396023	23.305		0.70493	21.7681		0.536985	16.461		1.30208	21.8096					0.655147	19.0933
		0.987198	22.7264		1.11668	16.9133		0.986531	22.2608		1.00773	23.042		0.932987	23.3179		0.251086	18.2296					0.225703	18.3934
		1.3365	22.6166		0.786165	22.2598		0.410812	22.2012		1.00197	23.6854		0.161339	15.3008		1.00606	22.1529					0.192447	17.9186
		0.915663	23.8206		1.49783	22.9666		0.836613	22.2785		0.11516	24.6245		0.449261	20.1326		0.219464	17.0412					0.248016	18.5313
		1.36749	23.3032		0.766936	20.0087		0.496507	18.9511		0.835072	22.0917		0.198143	19.9988		0.171293	18.0834					0.506595	19.4115
		1.074	22.0936		2.27347	17.2102		0.934657	21.7735		0.895399	23.5115		0.405448	13.6676		2.15422	18.1204					0.502117	19.9064
		1.31856	23.3334		1.46908	22.3091		0.340398	21.4772		0.764233	22.3069		0.335486	20.7893		0.974827	20.9697					0.195528	18.0441
		3.74585	23.1118		1.44535	22.132		0.67916	21.2854		0.892808	22.8425		1.8953	14.4261		0.927959	20.7324					0.422612	19.2132
		1.1744	23.3927		1.2312	22.518		1.0019	21.9978		1.24735	22.3998		1.86784	21.9482		2.40919	18.9722					0.220297	17.6786
		0.674408	23.6047		0.825602	22.7396		1.67716	21.1906		0.558137	20.9938		0.203188	16.3345		0.130178	18.6445					0.442674	19.4319
		4.47211	22.6624		0.973173	22.4314		0.444118	20.8534		1.13152	23.2152		0.377628	18.3576		1.07973	21.2684					0.462767	19.3943
		4.01956	17.4441		1.22911	22.684		0.929775	22.7213		0.892955	22.2181		0.21902	14.6243		2.12515	18.3067					0.436314	19.6438
		0.953775	22.8115		1.24634	21.8615		0.649148	22.7791		0.758097	19.7778		4.38865	20.8791		1.10254	21.0517					0.404282	18.6034
		0.459067	21.807		0.758718	22.4228		1.30244	18.2506		1.20392	22.8401		0.410784	20.4428		0.972679	22.0618					0.233326	18.1959
		2.96125	20.298		0.991176	22.4712		1.20169	21.1346		1.44933	22.5139		0.716987	21.2159		1.00363	21.4374					0.24474	17.9601
		1.30215	22.9854		0.983613	21.5395		0.913216	21.7081		1.43338	23.1066		0.731621	20.8706		0.827979	20.8003					0.44241	19.1546
		4.57998	20.7744		0.4983	20.4424		1.31208	18.4147		1.18639	22.4283		1.34116	21.7596		1.27811	20.678					0.527044	19.3668
		1.27957	23.2009		2.5144	21.7586		0.722864	22.5507		1.34433	22.6342		0.219562	15.9184		0.46125	20.6012					0.507977	19.9653
		1.24169	23.9001		1.01813	24.2775		2.14307	19.7858		1.00407	22.2875		1.32311	21.0484		0.579792	16.6264					0.467239	19.1685
		1.81225	23.8106		0.968429	18.6601		1.08919	21.9725		0.855543	22.735		0.451684	18.1999		1.28131	21.9243					0.32587	17.8496
		1.1283	19.7736		1.57923	23.4256		0.534859	22.429		0.979619	22.3652		0.368549	17.456		0.475446	21.2021					0.297547	17.7853
		0.942563	19.0496		0.920475	22.7392		0.808618	22.6712		0.590664	20.0589		0.201094	16.039		1.2456	22.2384					0.521033	19.7228
		1.24887	22.4401		1.23338	20.6196		1.12093	21.8737		1.10476	22.2883		0.368872	15.7139		0.233272	20.4774					0.220385	18.5793
		1.11538	24.3833		1.17616	22.2535		0.923979	23.1628		1.48684	22.2518		1.37562	22.764		0.933391	20.0617					0.247526	18.3477
		0.823641	23.3149		1.59264	23.2704		0.295452	22.1415		1.06888	23.7166		0.225846	16.2144		3.25604	18.1265					0.480588	19.3753
		0.952504	21.7871		1.17903	23.0883		0.73682	22.3687		1.08686	22.3768		0.299477	16.0723		0.430496	17.9352					0.447342	19.6457
		0.850356	22.6882		1.35615	24.0905		0.676887	21.2314		0.5878	22.4399		0.954246	19.7444		0.207893	20.3894					0.422687	19.3366
		1.04913	23.5227		0.767476	22.3279		3.41126	19.9257		1.11004	23.0984		1.67702	21.9106		0.156218	20.5807					0.42547	19.2316
		1.1242	21.8543		1.42665	22.0081		0.583898	22.1129		1.18612	23.0664		0.200228	16.6384		0.803051	21.7081					0.241567	17.8766
		1.34946	18.3805		0.929807	23.921		1.20292	23.0564		1.22108	23.2544		0.562651	16.7454		0.094639	20.3974					0.443847	19.6727
		2.33945	20.506		1.00336	22.749		0.420579	20.9906		0.851257	22.8891		0.279831	20.2843		0.114067	22.518					0.468435	19.5238
		0.411706	16.5848		0.996625	20.0759		0.51179	21.5919		0.713272	21.8253		1.47543	21.3678		1.02554	23.0049					0.435372	19.7378
		0.558625	16.5171		1.12573	22.4794		0.546573	22.6155		1.01361	23.1448		0.927103	18.5826		1.97716	16.3599					0.429909	18.7222
		0.654884	20.9714		0.941616	22.2506		1.12118	21.9237		1.00433	23.7612		0.231169	16.0001		0.279988	18.2851					0.236452	18.2703
		0.559086	22.2977		0.920508	21.8455		0.34178	21.8582		0.108132	23.5702		0.222679	16.1902		0.855003	21.3633					0.267445	18.1402
		1.18095	23.3319		1.08397	22.6163		0.779465	21.5566		0.838033	22.051		1.88513	22.1612		0.191796	17.5129					0.445617	19.1781
		1.20162	22.831		0.699447	22.949		0.614752	22.7849		0.950769	21.6579		0.273262	15.6268		0.180138	18.6645					0.2537	17.6299
		1.04202	23.2632		0.867549	23.1232		0.957272	21.9983		0.738184	21.8337		0.875272	23.1141		0.166196	17.3753					0.42267	19.1828
		1.15851	20.8612		3.28143	22.3817		0.284353	21.321		1.1689	22.8509		1.12526	21.0806		0.05092	19.9669					0.380057	20.4802
		4.54995	14.9719		1.00581	20.0226		0.579948	20.4552		1.0911	23.5599		0.252424	16.5765		1.56318	21.1429					0.319711	17.9174
		1.18202	21.6147		0.731628	22.6615		1.11316	22.2613		0.456487	20.5134		0.610155	17.2039		0.378361	18.2664					0.425148	19.5876
		1.09061	22.655		1.0737	22.8182		0.749885	23.415		1.163	23.3379		0.659462	19.481		1.28965	19.5196					0.46154	18.7501
		1.13847	23.489		1.26505	23.8375		0.801177	22.8836		1.04636	22.3508		1.12344	22.3975		0.65629	23.0651					0.575191	18.9534
		0.918562	23.1471		1.46421	22.7951		0.693906	21.3213		0.905976	22.7737		1.47169	22.0647		0.288302	18.0234					0.412369	19.058
		1.17217	22.4964		3.29404	22.4537		1.07297	22.539		0.977151	22.3696		0.312694	14.3988		0.968622	18.3914					0.450612	19.6174
		1.37394	22.8113		1.23751	23.6719		0.665957	23.2789		1.13018	23.4796		0.266052	15.9108		0.582598	21.4842					0.391766	20.0265
		1.48799	22.571		1.21152	22.3697		1.20273	22.5017		0.234503	17.6184		0.282324	17.9769		0.268819	19.0685					0.54972	18.3813
		0.740619	23.201		4.549	21.4056		1.00709	22.9351		0.213038	17.9141		0.176232	15.794		0.712441	21.2214					0.636002	19.0002
		0.990197	24.0999		1.19902	21.7565		0.568262	22.2164		0.954503	23.2814		0.213799	13.8073		1.06003	21.1858					0.524245	19.2306
		1.83108	22.8524		1.57447	22.7984		0.382341	21.1051		0.966325	21.7497		0.678965	19.4419		0.558938	21.9402					0.386488	17.6351
		1.01273	22.4924		3.55566	22.6743		1.41661	22.086		0.748936	21.8238		0.275386	18.5611		1.0735	22.364					0.33987	17.6327
		2.41579	17.7202		3.6697	22.5543		0.8408	21.5569		1.23378	22.8292		0.185409	11.493		1.60179	17.2042					0.244731	16.9508
		0.921216	22.7364		1.64642	16.8975		1.26069	22.8793		1.14644	23.4923		0.27356	10.3627		0.723777	20.1652					0.501332	19.2417
		0.288731	19.0423		1.20078	23.2082		0.502208	19.3636		1.05486	22.4504		0.340537	16.8773		0.849158	18.0671					0.226674	16.5857
		1.05729	22.6978		0.519562	22.8593		1.15939	20.285		0.96898	22.2655		0.919494	20.9312		0.953743	21.4796					0.230405	19.4562
		1.16928	22.9439		0.893109	23.6666		1.02298	22.1298		0.819584	23.3919		1.00494	20.8293		0.57736	21.1991					0.508492	18.1999
		1.52782	22.9995		1.66814	20.8351		0.772227	21.8858		0.179191	17.5465		0.274947	16.204		1.14142	18.4318					0.521785	19.3131
		1.06473	23.3344		1.41078	23.2833		0.749272	22.4922		0.177247	16.8574		1.7717	21.8399		1.02941	21.3602					0.674978	19.4477
		2.56793	18.9029		0.753763	23.2862		1.55466	21.2581		1.09483	23.1614		0.909184	21.1071		0.608037	18.2457					0.52013	17.8928
		0.619649	19.8859		4.06047	22.4041		0.98286	23.0396		0.151182	19.2914		1.8902	18.5899		1.44857	22.3051					0.465649	19.3698
		1.59386	22.9566		0.983923	22.2856		1.23706	18.1355		0.319148	22.2722		1.93614	23.0097		1.75834	22.1776					0.347416	18.1073
		0.933914	22.8223		1.20565	22.6795		2.26622	22.8045		1.19708	23.4486		0.411169	18.6205		0.30003	18.8918					0.324328	18.0847
		1.40997	22.849		1.22448	23.0508		0.76678	21.7751		0.211159	17.5594		1.23591	21.797		0.602618	21.8175					0.543164	19.878
		1.20791	22.8257		3.9223	19.0712		0.257764	22.3992		0.201059	17.8173		1.41023	21.359		0.7511	22.2488					0.433507	19.123
		0.333742	15.7887		2.06958	21.6137		1.35819	20.7027		1.00802	23.1428		0.594144	18.0475		0.0898108	19.5172					0.277365	18.3578
		1.51845	23.293		1.47115	23.0166		1.48595	22.9957		0.964697	22.9045		0.718347	18.0217		1.60475	20.6196					0.493093	19.4717
		1.05333	23.4024		0.972306	23.7519		0.5423	22.4851		1.19443	22.7183		0.359973	15.7157		1.25982	22.5316					0.470276	19.6051
		0.445641	14.4643		0.450223	23.919		0.4551	20.3658		1.25374	23.1639		0.351389	13.7373		3.83216	19.0687					0.480511	19.5994
		1.00822	22.7622		0.449249	22.7158		1.16199	23.1133		1.1624	23.7551		0.341591	22.223		0.439228	21.7402					0.240339	17.603
		0.661904	22.8892		0.59288	22.7644		0.648166	21.6462		4.66126	22.1788		0.340966	8.77025		0.648638	21.7525					0.123624	17.5897
		1.14924	22.8342		0.794396	21.5899		3.01777	17.7483		0.183518	17.3685		0.575845	22.0102		0.822864	20.9047					0.448344	19.5883
		0.936246	21.1884		1.3405	23.1269		1.34826	22.8378		1.02643	22.9677		3.20332	21.0177		0.493421	20.7319					0.537136	17.7071
		1.15537	22.9206		1.54497	22.9739		1.16979	22.5382		1.04733	22.7201		2.41367	22.3188		0.577222	16.6713					0.391198	19.7464
		1.06929	22.7262		0.87622	23.2833		0.852317	22.3165		0.957925	22.8533		0.401829	19.1309		1.19309	22.1009					0.372507	18.9656
		3.19611	18.7496		1.42811	22.2354		0.569874	21.6107		1.20778	22.6905		0.954593	21.1884		0.265453	16.1939					0.487407	19.065
		1.35415	22.6981		1.05128	22.3542		0.707777	20.7028		1.23964	23.1703		1.7232	19.51		1.16093	22.3862					0.791238	19.6473
		0.999739	22.8873		0.27034	17.2466		0.302551	21.8992		1.1584	23.7442		4.98611	18.4007		0.232202	20.6566					0.46789	18.266
		1.19544	23.2647		1.13282	23.4154		0.55514	23.2223		0.177598	17.3646		0.967923	20.7916		0.88497	20.3285					0.439046	20.119
		0.999186	23.1833		0.618455	22.2541		0.271966	22.0993		1.02124	22.9964		0.739455	21.5786		2.54298	18.2762					0.473013	19.2289
		3.92033	23.1365		0.525692	22.3801		0.378644	22.1244		1.0337	22.9642		0.956583	22.7557		0.434013	18.0758					0.610466	20.1054
		1.43421	23.2137		1.21304	22.7771		0.945615	21.3721		0.258704	18.0278		1.6214	23.5228		0.275388	20.51					0.385903	19.0804
		1.36774	23.0208		1.22593	23.301		0.593186	22.7086		0.226254	18.2055		0.80612	21.0284		0.17398	20.834					0.596403	18.1147
		0.943002	23.1338		1.0983	21.2762		1.0268	18.9782		0.707415	22.3888		0.723909	19.8636		0.801142	21.7431					0.40468	17.482
		1.19413	22.6427		1.10724	22.459		2.73071	22.4368		1.39445	22.5881		0.319512	20.4802		0.125664	20.4201					0.504449	18.8811
		2.36005	19.318		1.81648	22.4107		0.140048	21.0741		1.25668	23.1076		1.65369	21.7421		0.185232	22.7047					0.373892	18.9493
		1.27989	23.0899		1.1617	22.0177		0.5013	21.6886		0.707813	22.3528		1.838	21.4428		0.368062	17.7444					0.321313	19.0701
		1.03449	23.0538		0.548854	20.0417		0.288591	17.4821		1.40448	22.6179		0.498376	18.4182		1.30864	22.3528					0.465916	20.3383
		1.1707	23.7191		0.671625	17.8207		1.8345	20.814		1.26102	23.2518		4.72716	20.8971		0.57308	20.8143					0.614556	20.0517
		1.35353	20.0447		0.464921	19.0281		1.53537	21.1775		0.790394	19.9562		1.13601	21.9593		1.16382	21.4142					0.414895	17.9248
		1.13472	23.4892		1.15752	22.0595		0.302931	17.3037		1.08458	22.8933		0.393132	20.3725		0.937694	21.129					0.422457	19.2863
		1.14984	23.1952		1.17334	12.9192		0.623584	21.1315		1.02566	24.2262		0.710567	21.2379		0.652457	20.0082					0.465323	18.6926
		1.01634	22.0766		0.757648	18.9917		1.97473	17.503		1.27005	22.3221		1.17542	20.5145		0.35367	16.8453					0.662589	18.9984
		0.250892	17.6604		1.13921	22.8105		1.36783	22.65		0.182372	17.3428		0.725714	20.8905		1.13743	21.514					0.470094	19.0977
		1.16539	22.9331		2.02008	22.2376		0.874549	21.692		0.206568	17.6177		1.72722	22.4146		0.336834	19.6254					0.496494	18.9977
		2.83886	20.2004		0.964473	21.6287		1.12269	22.4629		0.233499	18.1919		1.359	21.0284		0.174741	21.1735					0.56487	20.1826
		0.992571	23.7506		0.49318	16.1217		0.891527	22.2217		1.18025	22.6135		0.337298	17.615		1.73362	22.0264					0.60265	20.7207
		1.06921	22.9612		2.37563	17.5853		0.659884	19.7008		1.00406	22.7887		1.38616	23.1898		1.45019	22.5535					0.298363	17.8731
		0.993382	22.6963		0.975716	21.6893		0.520223	23.1478		1.06208	22.7807		1.016	21.5755		1.10561	22.5876					0.46851	20.3139
		3.64825	17.5907		1.15633	24.0598		0.267015	21.8544		0.986568	24.1959		0.261529	17.0932		0.341813	17.6298					0.679661	18.5579
		0.805573	23.4562		0.135879	15.4068		0.568619	22.7065		1.18877	22.3		0.626736	21.8644		0.472648	21.0563					0.456311	18.3093
		1.11333	22.3888		0.9427	21.3631		0.991191	18.7773		0.209005	17.4602		0.313987	17.6946		0.962594	21.531					0.471685	18.6273
		1.12829	23.7743		2.04589	23.2668		0.619631	22.4364		0.241814	17.6963		1.34244	23.0515		0.681462	18.9786					0.38245	18.5734
		0.3028	18.8444		0.895872	20.4353		0.554135	21.8682		0.257181	18.2064		0.439538	20.4052		0.269236	21.7235					0.426535	19.4555
		1.27397	23.8349		1.83692	22.9869		0.307053	17.8551		1.10997	22.6112		0.335061	19.8685		0.480614	20.0525					0.543598	17.6466
		1.26292	23.6658		1.44522	22.1874		1.38057	20.8402		0.960982	22.8596		1.52785	19.6574		3.19598	18.0827					0.396443	18.7668
		0.498675	16.5995		0.551823	24.681		0.968285	21.3258		1.02358	23.7069		3.83601	18.6515		0.987413	22.3853					0.444485	19.6675
		1.08137	23.0964		0.825926	24.0643		0.312079	17.5473		1.3925	22.4412		0.344845	21.1667		1.01243	20.5638					0.691079	19.6897
		1.26837	23.4465		1.08891	17.9033		0.274728	16.9775		1.09618	23.6141		1.60454	18.3371		1.28802	22.7797					0.364053	17.5116
		0.913621	23.927		1.57916	18.1083		0.270769	21.7434		1.35383	22.3835		0.653229	18.6659		0.94155	22.0713					0.457501	20.2621
		0.498674	21.3523		1.26666	18.883		0.342298	15.9818		1.3146	22.9901		3.37457	17.3055		0.258482	18.5412					0.254074	17.9115
		1.32815	22.8688		1.28774	22.1516		0.16154	21.8667		0.189606	25.1049		1.42841	22.6984		0.517805	20.6436					0.442808	19.3383
		1.10494	23.2505		1.17792	21.822		0.301164	22.369		1.30903	23.0899		0.189089	19.4987		0.370642	19.6868					0.392947	20.5736
		1.29379	23.6863		1.78218	22.9875		0.553445	24.1001		1.15009	23.3754		0.241178	20.3271		1.41729	22.5205					0.298639	17.4527
		1.04137	22.431		1.41034	22.3511		3.17594	19.2036		0.921867	22.0078		0.199806	15.7103		0.186766	16.9675					0.419195	18.8818
		0.435879	19.638		0.925913	22.3647		0.483054	22.7922		0.890283	21.9245		0.123011	18.5403		1.18466	22.3195					0.53465	19.5007
		0.774001	22.4782		1.02574	20.7905		0.364237	21.6114		0.364317	23.6334		1.45909	22.8735		1.69639	21.8818					0.409951	19.1573
		1.35572	22.4827		0.809833	22.7186		0.546821	22.6988		0.760582	21.8487		0.897851	23.1583		0.448933	17.7115					0.469287	19.7283
		2.63055	22.7159		0.993459	21.2494		0.273466	18.0459		1.10092	23.0834		1.0958	21.0025		1.36108	22.3756					0.389672	20.0419
		1.3154	22.733		1.46565	19.6784		0.317108	23.4964		1.10754	23.5207		0.228469	18.0325		0.464765	21.7507					0.665229	18.3893
		1.14388	22.8614		1.46685	22.1954		3.8877	19.9957		1.22386	22.1974		0.163337	20.641		0.427871	20.0109					0.866567	18.9331
		0.916227	23.1261		0.909147	23.968		0.239764	18.2549		1.04615	23.1504		1.46767	22.1627		0.365567	18.301					0.52282	19.3781
		0.930347	22.8893		0.89185	21.9789		1.53365	20.6374		0.931492	21.9242		1.6206	22.1215		1.19959	21.3177					0.358998	17.3748
		1.24228	23.3742		4.69686	23.1928		0.365554	20.8788		0.894239	21.8584		0.679433	19.3538		0.370677	18.3901					0.318443	17.4158
		0.855548	20.8036		1.31402	23.4531		0.383907	18.8419		0.276691	23.3654		1.0734	20.7336		1.22975	19.712					0.239473	17.0641
		1.18328	23.0451		1.63463	20.0552		0.770118	22.6236		0.775119	21.7652		1.7501	21.9644		0.663723	23.1176					0.497437	19.2712
		0.33277	17.6146		0.195603	20.5846		0.837918	19.4816		1.10613	23.0038		1.07867	20.5314		0.310845	18.0643					0.218428	16.9627
		0.502974	22.9459		0.500302	23.2753		1.32272	20.1569		1.10341	23.4742		0.275399	17.9518		0.998305	18.3443					0.240898	19.1753
		1.24268	22.4031		0.961584	23.1772		0.564095	21.6874		1.23623	22.2257		1.67408	23.2688		0.569815	21.6801					0.50716	18.1024
		1.07718	23.4394		0.421063	17.2361		0.545857	22.3876		1.10244	23.2223		0.167772	16.3947		0.249286	19.1141					0.437685	18.3709
		0.449826	19.4558		0.63748	23.3144		0.321711	20.9745		0.83422	22.1758		1.13298	21.4725		0.703978	21.3586					0.43605	18.9249
		0.826643	23.2465		0.751879	23.7538		1.27337	19.1347		0.993063	22.9035		1.48426	20.9883		1.07158	21.2613					0.446365	18.8584
		1.10437	23.2418		1.41574	17.8606		1.09014	22.8802		0.552703	20.7435		0.252347	15.6782		0.498849	22.0566					0.305902	17.3559
		1.27505	22.3758		0.875392	21.8771		0.807243	21.7619		0.703403	22.3225		1.09609	21.6631		1.07235	22.4014					0.435713	20.0229
		1.10841	23.5295		1.12254	22.0899		0.458482	21.4207		0.284922	18.0707		1.19137	22.0917		1.80664	17.319					0.279231	17.8666
		1.49935	23.1802		0.712939	22.3948		0.819803	22.0014		0.931119	22.2037		0.878698	20.907		0.753186	20.2288					0.489383	18.1963
		1.60333	22.5805		0.668538	20.6454		0.5358	22.4306		0.729528	22.1717		1.72216	22.8839		0.904214	18.0291					0.478694	19.2108
		1.44273	23.3387		0.823286	24.7163		1.46383	21.4908		0.305867	18.084		0.218914	15.6466		0.979332	21.4376					0.261031	19.6562
		1.10416	22.9473		1.24599	23.172		1.12419	22.5574		0.942699	22.1755		0.928757	19.4303		0.53926	21.2555					0.399566	18.3161
		1.57948	22.8877		3.20649	22.1144		0.675873	21.9801		0.849801	21.7826		0.282684	17.8094		1.16258	18.3353					0.420923	20.5114
		1.41804	22.7366		0.626202	23.4226		0.519324	22.5448		0.728843	21.947		0.25383	17.8202		0.591873	21.4598					0.365463	17.775
		0.826125	23.333		0.809441	22.1926		0.887444	21.3549		0.867568	23.0141		0.331059	15.2657		1.40825	22.1817					0.399511	18.8118
		1.30065	22.4113		2.73802	14.3676		0.391905	21.2723		1.25264	23.3409		0.595625	21.9299		1.51769	21.9776					0.557374	18.2621
		1.45475	22.1653		0.241899	19.3397		0.243883	23.2015		1.16012	22.635		4.47009	21.0127		0.352758	18.8142					0.147439	16.809
		0.869265	24.1119		0.924088	22.2601		0.957316	17.9138		0.891216	22.9801		2.603	22.2543		1.25869	21.8469					0.313866	17.6435
		0.798771	23.9268		0.822862	21.6061		0.652763	22.4604		0.856008	21.7414		0.47752	19.3973		1.20766	21.9969					0.282925	19.2437
		0.803061	23.3137		0.575603	20.1762		2.04565	18.4311		0.744432	21.8935		1.19883	12.9283		0.23053	17.6564					0.503656	19.2156
		1.5994	23.0376		0.919948	20.016		0.394596	21.3812		0.883612	22.9173		3.80792	19.5011		0.190597	15.9039					0.421008	19.4932
		1.17635	23.273		0.861634	22.0889		1.01695	22.8579		1.26097	23.2187		0.96098	21.1349		0.168022	17.2112					0.463373	19.4126
		0.347619	18.5282		0.945561	21.4986		0.265056	17.9659		1.1915	22.5635		3.19651	19.6446		0.964063	20.7944					0.558321	18.4048
		1.00677	23.1436		1.1679	22.3822		0.322213	23.4559		0.931547	22.9058		1.08184	20.8834		1.05925	21.045					0.665411	18.8277
		0.957106	23.3138		0.472604	22.7653		0.355366	24.1543		0.822441	22.3612		0.99239	20.8659		1.74329	22.4919					0.426701	18.7312
		3.48513	20.5537		1.17796	23.1017		0.232459	17.8897		0.69729	23.5491		0.481475	19.5329		0.849243	19.6683					0.528516	19.581
		1.10709	22.0404		1.44638	21.7452		0.523229	21.1377		0.841954	23.0789		0.733999	21.5165		0.878747	21.797					0.491144	19.7729
		1.40757	20.5807		0.518299	18.5708		1.5956	20.6299		0.939644	22.966		0.971668	22.76		1.29468	22.4844					0.282724	18.5843
		1.15104	21.6925		1.12479	22.4923		0.603474	21.4949		1.05186	23.2927		1.10709	20.2795		0.249352	18.7486					0.484167	19.4187
		0.939124	22.9091		1.25275	23.384		0.356593	20.8617		0.790952	22.2751		0.280063	18.0384		1.50896	21.9703					0.44977	19.7201
		1.16107	22.112		0.951767	21.6791		2.89739	19.2098		0.635876	21.1015		1.70087	23.1078		0.344982	18.1702					1.12066	18.0662
		1.10317	23.4137		0.77617	20.3099		0.344723	19.1869		0.942579	22.8834		0.169617	16.0783		0.717359	22.0931					0.525448	17.9516
		1.19825	22.4785		1.04296	21.4104		0.759343	21.7507		1.06822	23.2179		1.12856	21.2818		1.21057	21.6309					0.395883	19.8516
		1.14104	22.2223		0.537347	23.2227		1.40059	20.1169		0.80185	22.2363		1.50486	20.8532		0.422789	19.3377					0.369484	19.1024
		1.40356	21.4104		0.643221	22.373		0.554701	21.6687		0.639309	21.1009		1.08931	21.5989		0.808043	21.6152					0.492815	19.2234
		1.27321	21.3367		1.25906	22.8693		0.31091	20.96		0.976003	22.6539		1.17185	22.0242		1.12858	22.055					0.777423	19.7556
		1.03172	23.1153		0.414571	15.0957		0.227528	15.9926		1.14857	22.588		0.852515	20.7655		0.261638	17.4977					0.469033	18.4957
		1.2216	19.5713		1.12809	22.0417		1.25419	19.1529		0.677691	22.5133		0.225984	15.0775		0.634928	20.1822					0.475696	19.4016
		0.91999	22.3941		0.845853	21.1237		0.553539	21.8832		0.970148	20.5244		0.910489	19.4284		0.99658	21.4349					0.610307	20.1779
		0.881926	23.13		0.870688	23.7462		1.27418	22.8902		1.17924	22.6895		0.269001	17.6208		1.70848	21.9476					0.38648	18.9966
		1.33465	21.4727		1.1381	16.4262		0.521319	21.5112		0.678613	22.4496		0.258367	17.7272		1.00607	22.9463					0.746977	18.7844
		1.4085	22.2099		1.33203	23.5532		3.59227	18.4557		1.16857	22.5288		0.331675	14.7194		1.11386	23.2382					0.428874	17.6972
		0.713545	20.4885		1.22699	22.6634		0.562353	21.776		0.196206	18.9619		0.602474	21.867		0.313545	18.3217					0.498434	18.8895
		0.968839	23.0634		1.06704	19.3315		0.331264	22.7375		1.1642	22.7316		4.5784	20.9987		0.652355	22.2449					0.389759	18.9595
		0.950516	23.5681		0.718393	21.8662		0.525666	22.4677		0.290161	18.8174		3.07498	22.2587		1.09916	21.5733					0.339433	19.172
		1.16359	21.3358		1.36425	22.962		1.51355	21.622		1.30426	23.0612		0.381156	19.6498		1.08379	22.4757					0.483321	20.3904
		0.902319	22.6504		0.39657	22.8141		1.13028	22.5941		0.323948	18.2739		0.952839	21.2011		0.712074	20.7427					0.621787	20.0476
		1.42876	21.3103		1.8046	20.8147		0.664783	22.0135		1.03128	22.8844		2.50976	19.7458		0.508145	21.8474					0.433429	17.8621
		0.58821	22.6545		0.561252	20.1919		0.290882	22.4618		0.532177	21.1877		1.10485	20.8773		0.850894	23.8635					0.432776	19.3024
		1.12648	23.4578		1.12417	23.2395		0.703384	21.206		1.48494	22.3742		0.989651	20.8649		1.26402	21.7639					0.48011	18.6012
		0.547928	23.7801		0.553434	22.9913		0.921084	20.1475		1.27506	23.052		0.486827	19.5499		0.359659	18.0322					0.658131	19.0407
		1.22633	23.2129		1.04528	23.5577		0.384505	21.2934		1.50113	22.8048		0.74373	21.8845		1.3101	22.4314					0.486261	19.0606
		1.10685	23.4818		1.44269	22.7321		0.165119	23.497		1.19621	22.6583		0.966615	22.8588		0.587589	20.9593					0.512572	18.921
		1.51869	22.8469		0.807214	23.5992		0.532527	19.9564		0.527505	22.1024		1.70459	23.575		1.15615	21.5684					0.558573	20.1584
		1.21881	22.4811		1.50337	19.4094		0.645265	22.5644		2.08769	19.3393		1.04474	22.337		0.934709	21.2589					0.609642	20.6602
		0.991728	23.0529		0.398474	22.2907		1.27335	22.5689		1.12945	21.3614		1.65002	22.8593		0.601024	20.2132					0.326361	17.6476
		1.50115	22.1823		1.63717	22.7728		1.33335	17.1894		0.947002	22.6861		1.19795	21.6995		0.349629	17.0489					0.479099	20.3096
		0.917542	22.6154		0.342607	22.9235		0.846703	21.8428		1.0327	23.456		1.86004	23.4109		1.09357	21.6593					0.693075	18.2067
		1.23758	22.6719		0.955367	21.6364		0.746443	21.4425		2.50752	22.6		0.242241	15.1936		0.327742	19.8167					0.49138	18.4983
		1.22518	22.3694		1.62884	22.5465		1.82628	19.3564		0.874876	21.6929		1.41999	22.8178		0.189131	21.299					0.598393	20.6837
		0.913868	22.4791		3.58596	17.64		0.354954	20.087		0.822058	21.4183		0.233244	15.6038		1.46806	22.7105					0.576943	20.2561
		0.792343	22.9389		1.16248	22.6456		1.71367	19.1389		0.944695	19.2106		1.47944	23.0097		0.375656	17.6216					0.351651	19.6332
		1.19408	23.6389		1.47488	22.8173		1.48498	18.4898		0.162267	21.5617		0.899552	20.8403		1.20839	22.1735					0.439753	18.4355
		1.10744	22.5107		1.26392	22.5714		2.62707	20.8722		1.04735	23.4694		0.785412	22.0608		0.415134	21.2252					0.483676	19.9241
		1.32234	23.0158		1.36439	22.4467		1.5638	22.2681		1.01424	22.7029		1.52544	21.744		0.903167	21.6809					0.220173	16.471
		1.00479	23.9967		1.01723	22.4015		0.929219	22.4252		0.354217	17.6155		1.27022	22.8012		0.686382	19.0249					0.518866	19.7803
		1.21148	22.9751		0.661479	22.7048		0.275818	21.9629		0.575317	19.9643		1.13038	23.0138		0.301183	21.7718					0.384695	18.5669
		1.45382	22.2731		0.658501	23.531		3.57347	21.1923		3.61378	20.7858		1.80898	22.3766		3.3826	18.286					0.609825	19.8406
		1.11444	22.6439		0.603904	23.9813		4.05281	19.8037		0.430503	17.9127		1.82719	22.2245		0.989604	22.4637					0.467527	19.7242
		1.0547	23.3365		0.739213	23.4876		0.282097	21.8961		0.926096	22.71		1.76164	22.1039		1.04134	20.7069					0.458537	19.6596
		0.239046	19.188		1.33905	22.4269		3.81527	22.6256		0.541981	20.0084		0.634725	23.4594		1.27653	22.8374					0.45909	19.9337
		1.03776	22.4176		0.906975	21.7902		0.449731	17.944		2.36582	20.7419		0.331274	13.3648		0.93868	22.179					0.468379	16.8415
		1.20794	22.809		0.977628	22.707		1.43382	17.4957		0.172154	17.8495		1.02108	22.4229		0.325414	18.5267					0.447016	19.9601
		1.27293	22.9523		0.766129	22.3361		0.168788	15.3415		1.35865	22.333		1.37527	22.3674		0.609646	20.9394					0.489072	20.2189
		4.76419	24.392		1.53793	22.4663		1.02	21.8264		0.820108	22.464		1.40411	22.6358		1.37811	22.3711					0.401025	16.3429
		1.16589	22.9773		0.746139	17.6027		1.48978	21.4958		0.699699	22.0927		0.201076	18.1271		0.987109	20.6069					0.346571	18.6565
		0.616078	22.6109		1.47626	22.3936		0.464934	22.88		0.309029	18.1053		1.47001	22.4409		0.719453	20.9796					0.811331	18.7111
		1.11564	22.4322		1.50831	21.6267		0.198726	21.0876		0.562148	20.1379		0.719771	21.8504		0.227531	17.6783					0.378999	18.5228
		0.59682	19.3072		0.8115	22.7998		0.894353	17.8374		0.93175	21.9437		1.11456	21.8558		0.611191	18.6917					1.09441	18.3979
		1.27081	23.2246		0.982803	22.5518		0.362264	21.5359		1.38362	22.5523		0.390277	18.2005		0.966384	20.8057					1.17125	19.2614
		1.03857	22.553		1.24146	21.7378		0.898088	21.7048		0.947038	22.7601		1.38221	21.5496		0.943967	20.9896					0.689753	22.445
		1.55722	23.1964		1.28517	20.9466		0.42554	22.6385		0.864876	21.662		1.33656	21.8266		0.840217	19.6736					0.231048	16.8197
		0.987608	22.7389		0.750159	22.5752		2.25053	17.0133		0.360651	20.3105		0.926043	21.3445		0.804938	22.059					0.425711	19.3733
		1.01043	22.2577		0.969691	22.1505		4.40185	21.4592		0.629037	20.1544		0.199782	17.8382		0.884612	21.766					0.399025	19.1621
		0.871978	22.2796		1.61941	22.5641		0.256782	16.6084		1.22406	22.6137		1.27517	22.8139		1.12934	21.1904					0.542201	19.8234
		1.51648	22.7803		0.995757	21.357		0.208187	16.0392		0.813305	22.9012		1.15121	22.9844		1.15874	22.331					0.465229	19.7243
		0.963963	23.2274		0.504834	20.473		0.412276	21.5176		0.871342	21.7275		1.72174	22.5262		0.392332	18.1117					2.2329	18.7417
		1.10617	22.872		0.706371	16.3185		0.624106	19.6229		1.9595	20.7292		1.71633	22.205		1.09194	22.0854					0.458319	19.9875
		0.760881	23.7354		4.68268	23.988		0.874642	17.5467		0.977601	23.4218		0.868658	23.2826		1.20182	21.6485					0.656454	18.4927
		0.897711	22.2998		0.898532	23.9654		0.221778	15.0011		0.21766	18.5369		0.315771	16.5477		1.38713	21.7522					0.903043	18.9123
		1.38637	23.658		0.862818	17.148		0.620067	17.8454		0.190865	18.1342		1.35673	22.4452		0.804883	21.5436					0.406476	19.6092
		0.273311	10.3866		0.869259	19.0092		0.277918	21.8271		1.25747	23.4457		1.43612	22.6693		1.12152	22.0808					0.613625	19.7699
		1.11789	22.6176		1.84092	23.2609		0.230652	21.3539		0.987395	22.6056		0.203512	17.9538		0.99993	21.3609					0.7148	18.6075
		1.105	23.3882		1.58122	23.4642		0.245458	18.6381		0.239432	18.1379		1.43523	22.4353		1.0166	22.8521					0.544236	18.8068
		1.00694	22.9567		1.17251	20.592		0.287674	21.9409		1.09949	23.5808		0.721696	21.8351		0.639468	21.9198					0.506328	18.3873
		0.867238	23.1603		1.27527	22.3524		0.499119	22.0723		0.904197	22.7953		1.11752	21.8931		0.407704	19.6598					0.472349	20.2526
		1.0973	23.8334		1.18372	21.6862		0.477799	22.5201		0.978433	22.8816		1.30073	21.5823		1.11387	23.1509					0.466388	18.7182
		0.933828	23.5152		1.58444	23.3417		4.90811	20.8527		0.938436	22.7233		1.2971	21.8694		3.37982	17.3019					0.4296	18.8802
		1.17238	22.5025		1.19299	23.1401		1.45703	22.5798		1.07892	21.1704		0.981271	21.4083		0.783577	21.6232					0.433952	18.9778
[truncated: 4 more rows]

## Sheet: ED Fig. 9b
Extended Data Fig. 9
Panel b
			Time since treatment (hrs)	Cells above threshold
			0	1	1	1
			2	0.850332	0.92913	0.845405
			4	0.630271	0.93644	0.76306
			6	0.658319	0.807428	0.670302
			8	0.527105	0.855827	0.541657
			10	0.522864	0.775495	0.570035
			12	0.508034	0.737947	0.421837

## Sheet: ED Fig. 9c
Extended Data Fig. 9
Panel c	See Supplementary Figure 1

## Sheet: ED Fig. 9d
Extended Data Fig. 9
Panel d
		cyclin A2-eYFP (RFU)
		2nM siControl	0.5nM sicyclin A2	1nM sicyclin A2	2nM sicyclin A2
		213078	77283	68709.1	144272
		301197	260472	137575	245810
		397673	46220.2	402393	160102
		370200	168941	295162	372914
		476236	265122	123199	588467
		502287	86561.1	151486	211344
		871497	214786	165764	50295.5
		735986	131033	236174	25412.7
		910254	152344	248044	189799
		732260	315412	257671	245388
		735139	291698	209191	294699
		799389	455107	351759	275998
		937842	353116	520850	423136
		738121	308661	613147	327825
		666121	387223	505976	253948
		578405	468905	496251	109344
		1.14929e+06	454975	132106	418871
		351748	511413	150564	70828.2
		359567	495164	227610	327841
		394853	339345	192826	405917
		232257	472281	213195	140331
		476665	250073	210250	268790
		760297	341408	204521	296976
		435320	108812	103978	157754
		766008	86191.4	135684	167432
		323071	301744	114674	355743
		356241	308917	108926	321774
		898229	304394	111589	325508
		224213	345135	340502	419582
		530253	83158.3	316329	415026
		180568	224223	236292	250562
		341324	201405	244979	306115
		758763	225423	158457	179109
		661905	293894	354509	181331
		273623	189041	306565	245182
		441043	269365	151196	232895
		880615	350634	87331.8	305644
		906770	408544	183450	310120
		1.83874e+06	189011	241514	204831
		662035	196714	93390.3	244478
		341686	349833	51617.2	242489
		380811	68420.8	154660	197918
		484920	77814.8	79723.1	195226
		432137	189861	162471	181314
		252341	241848	230046	138406
		304287	238940	251484	125529
		294367	289364	207820	229973
		443112	209794	313858	118451
		371603	40653.4	211180	98199.6
		842206	145454	151452	209936
		386127	167249	252724	162141
		812909	74531.1	175186	217432
		776428	202028	232321	163939
		724400	385658	107654	104221
		492505	424038	210908	354355
		860202	509192	182976	331948
		789247	302361	17012.9	364756
		365833	251908	153556	444440
		782971	35704.2	128283	372215
		269394	88130	200509	456243
		534696	116420	178431	118221
		483435	115671	543157	312570
		603382	182496	201995	229608
		534293	110456	91319.5	243029
		493652	323130	149058	294974
		1.07707e+06	225543	377263	257970
		540620	332937	363231	195192
		605501	380379	264969	252660
		1.21677e+06	328179	233359	324713
		409050	286245	250441	277234
		398506	170108	367287	185383
		284216	33154.4	266720	99641.9
		511983	40328.9	172393	38254.3
		919812	169392	249880	77752.1
		457874	186484	270482	92461.1
		501160	175506	241323	138396
		554695	403552	420121	395929
		486385	432802	614035	272339
		336713	259839	228770	349682
		619121	343796	248744	360062
		626400	410967	32558	138287
		454363	249797	54398.2	218554
		460896	389047	21587.2	154074
		280476	228484	141989	112138
		332328	186271	223196	235233
		319298	276217	225612	491870
		531532	210634	123012	201385
		410893	105439	96819.3	70956.8
		167218	62375.4	218915	92463
		411651	191071	228175	259976
		615888	284589	143839	180968
		573142	164430	174737	308077
		597397	313043	5128.1	132447
		621629	130079	311555	283156
		326196	97114.6	194339	211582
		342173	79608.1	192608	208215
		416530	149818	346680	261965
		474310	116375	320617	149568
		782902	92401.6	83033.4	168769
		778040	107812	60379.1	165332
		203179	417362	300641	370599
		217381	360786	377274	238406
		1.03595e+06	423431	329225	141392
		680493	589312	323658	286702
		126903	244433	455089	51575.5
		138749	406974	506822	318761
		174274	504251	174199	316789
		179469	311851	117330	397311
		448154	308331	125662	293932
		645662	206309	302039	312482
		502371	150827	223320	304375
		310163	327463	307287	266428
		278745	338582	227664	323356
		241252	411890	190570	188731
		191561	297801	139291	332630
		337553	164587	172715	100559
		267592	182510	120587	119209
		176461	298024	78873.2	265948
		887908	160348	83461.1	335619
		300261	157380	162063	271607
		494577	261375	292074	86031.4
		501334	310131	153161	308809
		1.01676e+06	223890	24420.8	132085
		1.05467e+06	453790	274014	117083
		478946	584102	102192	228308
		240791	142189	136913	210091
		384261	147803	170496	153547
		247123	96398.9	201097	282686
		335220	92754.6	41345.2	192015
		284226	6798.57	65858.3	154957
		346435	213666	28460	227269
		385428	106137	174942	244307
		302011	209329	160232	404412
		185407	232223	168855	340299
		272847	163295	297515	326535
		577757	147371	287873	228727
		686589	86556.1	134006	227983
		638719	321983	80538.3	326793
		502694	376200	209466	299240
		620144	159797	77056.5	219427
		161900	305306	107678	238470
		145328	324105	148350	166531
		204789	215311	148054	206014
		290828	371035	116914	195961
		632448	691290	223454	164593
		441444	761282	155982	140021
		549468	127591	277889	59691.9
		514064	106050	218658	161557
		219017	83050.9	214009	109280
		213827	437138	184321	198445
		276669	119283	75578	57658.2
		252876	122958	275002	87653.5
		370937	387488	254148	211149
		281037	260801	168577	104239
		57112.1	195758	450532	118972
		790617	90869.5	252078	72456.3
		636297	449858	209709	114308
		359617	287328	105997	214679
		435274	351981	103208	297312
		351930	426043	41646.3	104694
		534664	342735	171092	238108
		790545	258642	159926	214455
		648558	193035	117079	287174
		575054	62666.4	192649	235245
		194768	329494	249436	240075
		256510	231892	218513	254553
		260969	198262	251133	79624.1
		156097	145847	224614	179444
		468894	342380	183596	46581.4
		612935	138892	331378	78296.3
		446214	78907.9	355868	186546
		463106	158236	40938.4	81199.8
		280303	230022	216673	248544
		172242	118437	205292	139051
		586204	420618	423524	221130
		241283	487379	487702	117184
		469346	846969	510345	181821
		449616	467522	251164	179446
		438513	328705	268414	185077
		259298	370576	520327	118724
		298767	364420	124931	96479.5
		619343	212949	136320	137002
		418848	154199	92836	128277
		233972	182135	380567	248575
		1.02525e+06	247115	510400	59670.6
		891413	177102	509745	99654.6
		538822	117361	247428	14807.9
		302490	90253.5	310076	89859.9
		872823	81319.8	100799	132137
		1.00064e+06	51774.9	514895	158000
		377205	43689.8	653670	268006
		127523	159420	111344	232409
		990802	71105.2	333706	284512
		1.12338e+06	35347.5	326513	105437
		1.15196e+06	250216	247023	281099
		451770	327376	159679	313507
		158194	95873.3	168699	189351
		162711	293405	75757.8	34709.1
		213257	3249.41	101307	100897
		189193	146871	71361.9	246401
		172516	124392	222355	200689
		136178	211419	98457	69169.9
		638479	352387	146464	109705
		189840	375651	296400	99205
		192313	282748	244823	161259
		368806	265474	122582	63692.2
		231637	66741.3	124682	291954
		128157	129291	331027	163148
		231806	19844.7	298926	194668
		378439	128182	339378	272483
		222399	136334	259538	246980
		574043	199248	261007	295371
		103846	188377	155054	242018
		260445	145798	215855	221797
		1.02193e+06	249939	68556.4	285944
		533208	275657	292898	294867
		422143	120523	147466	429786
		362756	127136	63834	166577
		378468	124658	65007.3	275990
		160945	241578	326821	210968
		822380	501941	351674	121483
		783987	222819	175953	106809
		140539	202768	241136	167697
		127452	200675	181022	263792
		410448	312030	147285	253562
		263385	166961	344245	217556
		430517	278965	281963	277036
		149969	793977	330110	358280
		300444	1.06761e+06	360757	411010
		385392	110011	291806	294248
		587007	333759	151810	274656
		270950	53306.6	107950	321783
		378727	194860	89723.3	277986
		380635	234245	169712	111602
		360839	35282.4	118975	173159
		370019	237452	259821	195085
		294671	154044	266329	259768
		313870	120081	345563	306805
		413872	217011	279142	100038
		162917	210783	259760	267785
		318597	597008	299973	102567
		789538	254635	286801	170571
		240263	66347.4	96448.7	433248
		281094	253685	193981	335045
		98397	256659	412995	290970
		391390	106917	115555	87459.6
		636924	108321	332482	356506
		969457	145143	117084	263859
		995098	320772	121495	326530
		316112	171875	329456	280877
		546674	119850	352935	216168
		492264	123085	70349.7	124501
		562394	64015.2	168895	319404
		834985	204420	143660	370372
		935878	162364	304904	45129.6
		1.19616e+06	158747	349192	165773
		310349	123981	261968	53650.3
		316815	340603	150821	238224
		670177	302817	88603.7	240963
		650089	110366	291180	58020.6
		882134	236096	323577	134873
		833322	358294	93534.3	53926.2
		838171	225241	142898	228886
		1.16127e+06	177376	86022.7	59459.2
		148640	210206	83501.7	69688.3
		137154	301076	129097	353062
		546545	111681	234210	78927.2
		655907	114442	119005	70421.5
		420076	384619	217409	174735
		443000	480078	266809	282870
		694198	79481	329059	247549
		121805	88260.5	434881	262406
		147542	426648	215785	68968.5
		20356.4	669479	169388	354493
		201603	122850	54095.1	55006.7
		333437	371572	294890	213733
		252936	117302	198391	137775
		211664	133381	217236	96419.9
		301294	452632	294197	37547
		200642	460298	168757	54046.2
		614293	386787	132544	171811
		167214	297196	167121	144129
		1.27985e+06	324925	138335	24731.2
		862898	258478	179663	89446.4
		818011	167992	185896	171403
		723459	498406	263042	194941
		501125	710129	302655	176512
		1.00725e+06	59335.3	405350	178619
		569306	133715	264340	331935
		552324	356438	401527	21485
		250065	182442	131418	25138.6
		234453	99154.7	200942	145220
		122976	306037	384619	77749.3
		181745	189200	373878	64093.2
		434288	149203	311009	93024
		407088	142484	259236	326015
		720571	187727	460992	316025
		627369	199311	328194	362954
		549236	306794	283256	474503
		363866	316589	342590	385422
		724601	307680	153353	398122
		738348	384555	126106	330581
		404871	256079	236755	311148
		321627	300403	146039	221534
		1.11228e+06	354478	75067	185912
		890388	718381	83692.8	59419.5
		450434	603223	51897.1	22421.1
		581733	503197	64106.7	11946.3
		424895	500183	53026.6	9590.45
		518545	761555	34476.4	7808.22
		281899	346790	158773	241076
		292345	232205	272141	155258
		711624	183754	126127	2027.92
		787237	263241	135584	331469
		338476	459045	114701	112324
		316487	291275	95221.6	82017.6
		185766	433551	241516	120478
		146113	158190	140288	96676.4
		655861	340107	134997	83457
		839988	160678	294925	110478
		640863	277411	395192	35359.7
		543108	150375	160701	233788
		573382	146569	367496	142684
		754805	118586	372882	219507
		643693	231917	265618	271793
		518071	282922	275029	219037
		643321	224905	123136	209646
		578018	255454	81198.1	172726
		582618	269872	505118	307280
		826150	83660.3	335723	326727
		646670	257096	156455	128667
		601380	218435	70886.5	301728
		116795	368166	68910.6	253700
		478590	320359	158374	307343
		677096	333598	304686	247490
		501718	308251	217734	218946
		653777	358173	129724	117275
		567779	347649	77631.7	92207.3
		301569	308044	144272	28338.6
		613727	489689	245810	77073.5
		1.55118e+06	339660	160102	189085
		729545	504759	372914	197208
		186379	554065	588467	54591.1
		131400	606439	211344	230192
		807492	453741	50295.5	249054
		757195	132532	25412.7	57340.2
		334552	173441	189799	213894
		767523	227340	245388	234933
		412756	170496	294699	272560
		443260	167468	275998	338458
		436073	50050	423136	239085
		367393	267131	327825	120081
		262611	397609	253948	187945
		246799	77900.4	109344	205572
		73759.8	46722.3	418871	257562
		199946	90220.9	70828.2	371477
		326619	152431	327841	151118
		411430	124663	405917	280075
		131464	245635	140331	60648.6
		307224	137864	268790	175258
		402310	156060	296976	73229.7
		538855	175115	157754	109310
		226831	226190	167432	139416
		429708	230882	355743	73160.5
		355650	230400	321774	157717
		526642	455654	325508	188187
		353025	327010	419582	150974
		214131	264971	415026	141399
		158227	130580	250562	120960
		78482.7	211063	306115	115959
		159149	169400	179109	225779
		106202	213313	181331	130780
		363385	203028	245182	84392
		473728	258863	232895	115303
		478118	101633	305644	157382
		390283	122032	310120	274365
		301101	201005	204831	152184
		76006.9	184424	244478	186938
		483659	238646	242489	90495.4
		657157	294607	197918	89834.9
		97169.6	302852	195226	164492
		353514	171506	181314	183413
		136232	503891	138406	140673
		110197	263202	125529	61306.6
		87041	232380	229973	74579
		97538	240645	118451	151278
		335656	127374	98199.6	211636
		292865	299529	209936	197889
		82926.5	111103	162141	161461
		146429	90561.7	217432	221833
		76056	463916	163939	193351
		286406	250414	104221	131513
		534729	273250	354355	381861
		203979	374761	331948	351777
		274528	177789	364756
		166511	388311	444440
		505152	424766	372215
		685670	75494.9	456243
		359054	191731	118221
		358311	382456	312570
		157019	195703	229608
		705104	357873	243029
		554547	254221	294974
		515868	183386	257970
		575736	178384	195192
		673015	251491	252660
		692626	262008	324713
		538545	91067.6	277234
		532588	144069	185383
		647977	331102	99641.9
		436253	59910	38254.3
		453728	262328	77752.1
		769214	212829	92461.1
		1.02519e+06	399122	138396
		1.08282e+06	341222	395929
		548023	364875	272339
		645388	279473	349682
		354704	225694	360062
		1.1121e+06	151709	138287
		396560	339733	218554
		324926	267624	154074
		563116	141898	112138
		175392	26223.1	235233
		461587	33249.9	491870
		126139	423015	201385
		804939	98898.9	70956.8
		275577	263238	92463
		492369	360081	259976
		548877	145115	180968
		185380	229482	308077
		160175	478017	132447
		453998	351326	283156
		383783	395890	211582
		394325	368628	208215
		147062	290014	261965
		132115	495079	149568
		830601	238205	168769
		432448	394695	165332
		773918	289794	370599
		600474	209540	238406
		1.09208e+06	164919	141392
		669356	310123	286702
		578195	433198	51575.5
		228127	251780	318761
		277771	162507	316789
		624557	169091	397311
		541500	179374	293932
		292615	257102	312482
		253132	114954	304375
		389965	347469	266428
		305215	55372	323356
		678423	79492.5	188731
		713109	81866.6	332630
		163102	290717	100559
		425379	308564	119209
		383780	85138.6	265948
		590052	96989.3	335619
		705326	278052	271607
		460270	317556	86031.4
		486823	199307	308809
		312862	361768	132085
		285719	136844	117083
		137963	213400	228308
		759353	149875	210091
		474261	42359.1	153547
		190488	139238	282686
		166237	394841	192015
		283595	315339	154957
		328359	266754	227269
		215118	288957	244307
		323834	154627	404412
		405015	165596	340299
		387395	128083	326535
		604424	75903.7	228727
		868816	456642	227983
		711973	224463	326793
		206643	339347	299240
		581394	386119	219427
		173660	327626	238470
		787654		166531
		867702		206014
		235749		195961
		232495		164593
		430600		140021
		526015		59691.9
		378181		161557
		42459
		165676
		486383
		457397
		269357
		375093
		347633
		309741
		302875
		268766
		264063
		210769
		1.01579e+06
		1.29522e+06
		1.12794e+06
		217875
		221452
		241753
		592696
		475901
		154502
		387541
		141248
		208495
		379530
		228843
		979727
		685851
		462829
		395547
		453870
		388366
		675276
		690000
		385071
		762126
		300549
		299061
		497704
		362038
		1.00417e+06
		843551
		749700
		703088
		527484
		719804
		1.02348e+06
		704162
		510390
		209021
		333774
		1.13928e+06
		566178
		419864
		129077
		689682
		419472
		225572
		209097
		201683
		203840
		277107
		408721
		902195
		652623
		222450
		1.08438e+06
		1.04239e+06
		793235
		418714
		126020
		500344
		639476
		611485
		588466
		352335
		548856
		589505
		312309

## Sheet: ED Fig. 9e
Extended Data Fig. 9
Panel e
			Time to Cyclin A2 off (hrs)	Time to CDK2 off (hrs)
			7.2	8.4
	n=256 cells		7.2	8.6
			7.2	8
			7.4	5.8
			7.4	7.2
			7.6	10.2
			7.6	24
			7.8	9.2
			8.2	9
			8.2	12
			8.2	9.6
			8.2	10
			8.4	21.6
			8.6	9.4
			8.6	8.6
			8.8	13.8
			8.8	9.6
			9	12
			9	11
			9	9.6
			9.4	12.4
			9.4	11
			9.4	12.8
			9.6	15.4
			10	10.6
			10	10.8
			10	10.6
			10	11.4
			10.2	9.8
			10.6	9
			10.6	12
			10.6	13
			10.8	8.4
			10.8	12.2
			11	11.4
			11	12.6
			11	10.8
			11.2	12.8
			11.6	11.4
			12	12.2
			12	9.4
			12	12.8
			12.2	31.6
			12.6	13.4
			12.6	9.6
			12.8	10
			13	13.2
			13	10
			13	12.8
			13.2	9.2
			13.2	15
			13.4	13.4
			13.4	10.2
			13.6	12.2
			13.6	14.8
			13.6	13.2
			13.6	12.8
			13.8	14.4
			14.4	12.8
			14.6	12.6
			14.6	12.8
			14.6	15
			15	6
			15	16.4
			15.2	12.4
			15.2	15.4
			15.4	13.6
			15.4	12.6
			15.4	15.6
			15.6	17.2
			15.6	16
			15.8	7.6
			15.8	18.2
			16	17.2
			16	14.8
			16.2	14.4
			16.2	13.6
			16.4	18.2
			16.6	17.8
			16.6	12.2
			16.6	17.6
			16.6	24.8
			16.8	15.4
			16.8	25.8
			16.8	16.8
			17	15.4
			17.2	16.8
			17.4	14.8
			17.6	16.2
			17.6	20.2
			17.6	17
			17.6	18.6
			17.8	16.2
			18	18.8
			18	15.8
			18	15.2
			18	14
			18.2	17.2
			18.2	15.8
			18.2	15.2
			18.2	18.8
			18.6	14.6
			18.6	10.2
			18.6	11.6
			18.8	20.4
			18.8	16.6
			19	11
			19	7.6
			19	22.6
			19	19.8
			19	18.4
			19.2	14.4
			19.2	17.6
			19.2	20.8
			19.4	20
			20.2	19.4
			20.4	16.8
			20.6	22.2
			20.8	22
			20.8	15.8
			20.8	22.2
			21.2	21.4
			21.4	15.2
			21.4	21.8
			21.6	21
			21.6	24.4
			21.6	20.6
			21.6	20
			21.6	18.4
			21.8	20.6
			22	22.8
			22	21.8
			22.2	20
			22.2	17
			22.2	23.4
			22.4	18.8
			22.4	17.6
			22.4	23.2
			22.6	20.2
			22.6	22.4
			22.6	21.6
			22.8	21.2
			22.8	20.2
			22.8	22.4
			23	23.6
			23	36
			23.2	23.2
			23.4	22.6
			23.4	25
			23.8	23.8
			23.8	24
			24	19.6
			24.4	24.2
			24.4	24
			24.4	14.2
			24.4	24.6
			24.8	25.2
			24.8	18.4
			24.8	24.8
			25	25.6
			25.2	23.4
			25.2	21
			25.4	23
			25.6	18.6
			25.8	25.8
			25.8	25.4
			25.8	26.8
			26	26.2
			26	13.6
			26.2	22.8
			26.2	32
			26.2	29.6
			26.4	19.8
			26.6	21.6
			26.6	24.6
			26.8	26.2
			27	16.6
			27	32
			27.2	20
			27.2	25.6
			27.4	22.6
			27.4	21.8
			27.4	23.4
			27.8	26.4
			27.8	24.4
			27.8	21
			27.8	26.6
			27.8	27.6
			28.2	27.2
			28.4	27.8
			28.6	28.4
			28.8	27.4
			29	24.2
			29.2	19
			29.2	28.8
			29.4	29
			29.4	30
			29.6	22
			29.6	12.4
			29.8	28.2
			30.2	25.4
			30.2	24.8
			30.4	30.8
			30.8	30.4
			31	31.2
			31	22.4
			31	31.4
			31	30
			31.2	23.8
			31.2	25.2
			31.4	32.6
			31.8	29.8
			31.8	23.2
			32	30.6
			32.2	29.2
			32.4	28.4
			32.4	26.4
			32.4	28.2
			32.6	28.2
			32.6	29.8
			32.8	32.2
			32.8	26
			33.2	29.6
			33.4	32.8
			33.4	32.8
			33.8	31.2
			33.8	28.8
			34	32.4
			34	30.6
			34.2	22.4
			34.4	29.2
			34.4	34
			34.4	29.4
			34.6	32.8
			34.8	33
			35.2	33.4
			35.2	23
			35.4	31.2
			36.2	25.6
			36.2	31
			36.4	36.6
			36.4	32.6
			36.8	27.6
			37	36.4
			37	43
			37.2	36.6
			37.2	28.6
			37.4	33.8
			37.4	33.6
			37.6	30.2
			38.8	30.4
			39	40
			40.6	25
			41.2	32.2
			41.4	32.4
			41.8	39.4

## Sheet: ED Fig. 9f
Extended Data Fig. 9
Panel f
		cyclin A2-eYFP at drug (RF )
		Mitosis	Cell Cycle Exit
		367084	22019.6
		974502	167971
		974502	170460
		119261	139074
		657863	205588
		608311	97754.6
		267713	666086
		267713	329551
		592309	421414
		637334	191942
		207323	432334
		164893	1331.89
		200258	69448.9
		841219	251669
		584884	52453.5
		447429	52453.5
		447429	100745
		346463	95181.7
		700570	191952
		319770	160982
		406073	145060
		305638	842750
		390360	364002
		406822	222124
		406822	166682
		406822	168694
		406822	58344.7
		406822	125279
		297449	67915.2
		297449	731024
		297449	76310.3
		860529	469053
		1.07459e+06	23363.6
		1.07459e+06	23363.6
		489775	418427
		232636	211033
		86745.9	772399
		9001.54	197308
		532248	109023
		532248	490606
		236653	115564
		121095	235554
		621542	494931
		401053	137011
		314921	154206
		401053	479343
		294291	733350
		412383	141055
		294291	121804
		294291	141055
		412383	141055
		294291	36033.6
		294291	990645
		226265	329301
		226265	406175
		416401	271357
		226265	286624
		31506.8	917386
		31506.8	839074
		628120	127406
		628120	81801
		628120	301433
		432334	200744
		202773	171254
		502389	171555
		938443	194205
		761035	334270
		685795	234174
		672088	207018
		708761	212079
		355139	205607
		286680	206328
		45764.6	233955
		45764.6	132317
		933546	74523.2
		435475	97102.2
		594680	39076.8
		210878	61385.5
		210878	468483
		276893	180681
		388639	227351
		258848	3876.57
		187989	301264
		52288.8	143006
		243458	236298
		491375	198158
		338688	874730
		338688	107138
		338688	107138
		341438	429315
		408905	145039
		408905	67406.6
		41579	342582
		138862	231999
		169951	540996
		114208	256537
		663154	492782
		772425	130657
		124646	161696
		384013	1.19953e+06
		60277.2	144594
		98924.3	391831
		98924.3	214811
		188233	1.02672e+06
		207352	1164.67
		100221	20110.2
		204128	62090.7
		487927	12852.5
		487927	381114
		487927	258327
		556258	205652
		486007	235004
		556258	455211
		418831	2065.31
		559486	192880
		418831	900546
		559486	119724
		244795	402858
		293779	307660
		395577	401304
		973226	551529
		973226	42825.1
		459176	53196.6
		671033	124107
		437806	114237
		319621	168511
		657606	340223
		657606	139425
		657606	155602
		469053	63573
		469053	102716
		469053	78287
		469053	18793.4
		567454	106076
		567454	781198
		316554	103780
		339425	103780
		280007	117042
		220679	151415
		831189	311131
		832173	635674
		846357	794996
		624597	3790.77
		890175	84643.5
		344373	67067.4
		47281.8	97616.4
		242757	162591
		441406	37514.6
		573244	58631.2
		536467	968979
		536467	61543.2
		183908	14771.8
		391522	528757
		558165	829296
		333978	66428.9
		273734	75887.1
		333978	86812.6
		273734	371134
		110996	16483.9
		372946	702758
		290446	108325
		619897	92367.4
		736204	97306.6
		572957	557487
		736204	21670.5
		441998	129881
		571653	325471
		83947.4	101170
		103416	37601.7
		182082	155014
		182082	335935
		182082	174471
		199850	36254.7
		474240	360775
		343569	353741
		343569	156823
		687522	169277
		717319	241971
		487721	902402
		635069	1.11557e+06
		755493	104730
		399272	90130.9
		399272	92016
		399272	865171
		485694	1.15e+06
		485694	124504
		485694	408654
		396526	156019
		385641	836705
		795788	469884
		818394	57050.2
		583455	57050.2
		263249	14158
		302643	77203.2
		226739	61896.8
		153173	367392
		153173	456710
		31089.3	21342
		761633	814477
		312426	1.03702e+06
		312426	40140.3
		369978	95497.9
		369978	250963
		1.1056e+06	250963
		188669	250963
		383829	425194
		339925	286234
		188669	8414.01
		188669	114227
		558424	114227
		558424	48798.4
		747516	135358
		408774	104293
		730942	124784
		739495	781851
		654823	130365
		739495	55266.4
		654823	633276
		289725	32234
		481212	841415
		369494	389330
		327917	78660.7
		280472	152986
		830915	11065.5
		1.06919e+06	68669.4
		309767	13243.1
		302309	487267
		309767	181768
		302309	782464
		309767	86871.3
		56273.4	76040
		271129	126897
		858881	115475
		172534	424864
		612876	336257
		612876	44323.1
		383471	546453
		321460	385621
		198369	14686.1
		99521.5	109319
		233955	186937
		532617	745099
		532617	425442
		80926.8	14294.1
		318021	229971
		249584	11377.6
		597855	48481.8
		592106	56270.9
		469993	48481.8
		628431	48481.8
		628431	48481.8
		366406	48481.8
		402645	243427
		529157	662613
		223193	643716
		279440	474664
		153473	259849
		700714	7500.1
		434586	140423
		240906	27753.6
		297213	825888
		643435	825888
		643435	305388
		267309	647404
		40391	321480
		40391	186082
		874730	280909
		607306	178837
		796033	55824.1
		611592	23059.2
		796033	118999
		43187.6	315919
		147984	68232.5
		625855	75037.5
		477474	31819.1
		477474	5470.08
		802709	816277
		70096.9	78686.8
		597792	153103
		1.00332e+06	32391.2
		1.00332e+06	22247.5
		1.00332e+06	230288
		445472	306173
		433672	136894
		332217	540079
		1.11275e+06	85806.7
		1.02463e+06	702502
		708210	2073.19
		505842	25444.3
		505842	34298.7
		285392	20460.3
		216912	58041.8
		606755	200581
		354649	163536
		337213	77390.5
		283841	164608
		221273	97426
		346267	91243.1
		198144	348157
		233882	1.17231e+06
		233882	160270
		233882	722139
		566351	662752
		79798.7	125066
		413559	178009
		216883	181378
		486852	627252
		626464	39462.7
		217565	42230.1
		213002	93620.4
		454372	88680.1
		728070	122945
		143003	51223
		788210	124539
		983467	191244
		395871	6826.27
		499014	202031
		641878	828887
		332999	97185.3
		313378	67737.8
		313378	156805
		380456	215578
		352531	281776
		352531	51533.1
		352531	77566.3
		275106	133088
		926515	530670
		973676	251871
		883249	209666
		564467	764219
		431389	70014.6
		299720	162132
		435755	153082
		271860
		498485
		498485
		498485
		718181
		367123
		489933
		708152
		489933
		204672
		194914
		605933
		697285
		605933
		209843
		316221
		293705
		137141
		540068
		35176.2
		23292.7
		976373
		557689
		557689
		662219
		638422
		662219
		662219
		638422
		638422
		117724
		210056
		210056
		635830
		583109
		308017
		308017
		308017
		406859
		571599
		516196
		637534
		637534
		53236.9
		119270
		223792
		808303
		413142
		413142
		513564
		513564
		282842
		405061
		152193
		160415
		250355
		137878
		353842
		353842
		353842
		49494.2
		678388
		396567
		762918
		762918
		662993
		662993
		121244
		187083
		921061
		921061
		321715
		321715
		160430
		239745
		248202
		486879
		208803
		665798
		665798
		776243
		551218
		776243
		42397.6
		171025
		558326
		528757
		141088
		838630
		428830
		405571
		549893
		549893
		510879
		889336
		499613
		470866
		382377
		470866
		842401
		1.07745e+06
		746657
		211470
		298599
		391953
		727257
		902865
		855107
		902865
		855107
		1.00321e+06
		1.0738e+06
		502841
		538585
		502841
		253209
		253209
		497327
		520049
		506413
		89620
		653210
		2967.98
		904499
		436832
		399597
		436832
		271880
		428178
		271880
		57856.2
		2031.26
		1.06537e+06
		1.06903e+06
		135808
		224876
		215059
		268567
		123832
		133749
		199012
		190211
		147847
		147847
		3567.39
		749545
		1.0794e+06
		1.0794e+06
		1.0794e+06
		1.0794e+06
		323239
		413069
		323239
		651674
		760470
		761440
		748715
		803696
		748715
		803696
		354457
		354457
		4945.29
		2171.39
		324491
		324491
		191231
		253740
		457674
		415254
		496133
		438724
		438724
		438724
		438724
		360775
		360775
		565907
		389607
		410853
		410853
		300249
		448251
		306119
		356768
		89820.3
		179333
		138531
		423460
		423460
		463006
		326240
		251380
		118418
		241971
		47188
		582615
		710451
		399406
		458298
		313588
		183822
		183822
		132091
		138244
		700533
		28504.3
		197575
		314783
		255906
		177577
		327967
		327967
		277711
		429709
		326473
		326473
		408654
		1.17282e+06
		89124.6
		189503
		151573
		70429.6
		76162
		76162
		126774
		380429
		516852
		836705
		421747
		64515.9
		134347
		605679
		571571
		571571
		96244.2
		107195
		367392
		107195
		756384
		450718
		756384
		380757
		475232
		265470
		294630
		247350
		564698
		564698
		564698
		483554
		269062
		319755
		1.03702e+06
		78668.8
		872656
		939786
		583832
		466716
		516738
		516738
		516738
		34424.5
		34424.5
		576497
		115375
		161810
		161810
		101331
		117992
		191847
		246636
		434896
		158130
		165017
		167136
		238560
		63134.9
		595677
		579640
		360991
		520348
		520348
		580464
		544807
		638109
		330386
		47399.5
		133780
		110777
		87774.7
		34304.3
		453652
		485065
		1.03801e+06
		251580
		235600
		841415
		299891
		575127
		70934.4
		177589
		417325
		186470
		275204
		276046
		44443.1
		419004
		497203
		653971
		470630
		653971
		653971
		653971
		258935
		280346
		235332
		314447
		405214
		525068
		731690
		546453
		45235.5
		161902
		29380.2
		153931
		486742
		345528
		379421
		15206.8
		787891
		787891
		337343
		254760
		254760
		95479.3
		288791
		425442
		288791
		127442
		65059.8
		33680
		823573
		273554
		360077
		360077
		187307
		147746
		5788.02
		402609
		120674
		251103
		25107.4
		385624
		51835.3
		422319
		181783
		349874
		484671
		647404
		484671
		484671
		627392
		528014
		528014
		11465.3
		611352
		611352
		611352
		611352
		427413
		649597
		333467
		409867
		66625.3
		130717
		267817
		763065
		583441
		188813
		188813
		450058
		586725
		215080
		1.0527e+06
		1.0527e+06
		1.0527e+06
		1.0527e+06
		1.0527e+06
		103923
		897188
		239210
		239210
		506826
		438667
		506826
		438667
		438667
		545885
		294532
		545885
		409064
		409064
		409064
		486057
		135811
		301948
		1.14741e+06
		437536
		212933
		18645
		80020.9
		80020.9
		421063
		423463
		421063
		421063
		423463
		421063
		60288.9
		230615
		756872
		599155
		716106
		43106.2
		265037
		265037
		272862
		296056
		319620
		97481.3
		372574
		127522
		527237
		527237
		31511.9
		107118
		71955.1
		71955.1
		435205
		387981
		373468
		373468
		426459
		426459
		234662
		234662
		100387
		100387
		136224
		70406.2
		221176
		69577.3
		470500
		186544
		99666.2
		559687
		233546
		352802
		312481
		194787
		257476
		665313
		665313
		665313
		44445.6
		220831
		1.01423e+06
		1.01423e+06
		54240.6
		103492
		895543
		682518
		91345.5
		178009
		194178
		1.07409e+06
		513722
		429594
		429594
		411863
		133383
		151885
		320872
		625095
		625095
		625095
		442374
		130307
		15252.6
		352798
		121657
		114970
		1.0759e+06
		630732
		564895
		630732
		177903
		25438
		505117
		210105
		348487
		605674
		33903.3
		707215
		686482
		707215
		57156.8
		342732
		663366
		342732
		223691
		463708
		533151
		305554
		552223
		552223
		712396
		344648
		425719
		355516
		263497
		179248
		387083
		387083
		670111
		19059.3
		64809.7
		124423
		648580
		479527
		479527
		113953
		138463
		148017
		148017
		400601
		400601
		8690.38
		143214
		312287
		507142
		109128
		73205.6
		283226
		283978
		378465
		482213
		482385
		482213
		192897
		247776
		645771
		521847
		317558
		521847
		915859
		915859
		489733
		489733
		1.08504e+06
		693121
		374567
		195025
		195025
		159730
		159730
		525066
		326367
		877430
		161048
		364615
		371485
		159548
		371485
		236036
		477838
		477838
		8954.29
		8954.29
		62663.7
		357634

## Sheet: ED Fig. 9g
Extended Data Fig. 9
Panel g
		Normalised cylcin A2-eYFP levels	Probability of cell cycle exit (%)
		0	35.8974	31.6279	36.3636	12.1212
		0.125	26.4151	18.4162	15.2406	17
		0.25	5.71429	4.28571	15.7522	12.766
		0.375	2.63158	0	5.2356	4.34783
		0.5	0	0	1.05263	0
		0.625	0	4.25532	0	5.88235
		0.75	0	0	4.34783	0
		0.875	0	10	0	0
		1	0	0	0	0

## Sheet: ED Fig. 9h
Extended Data Fig. 9
Panel h					Intermitotic time (hrs)									Cell cycle exit time (hrs)
			siControl			0.5nM sicyclin A2						siControl			0.5nM sicyclin A2
			Time (hrs)	Frequency (%)	Error +/-	Time (hrs)	Frequency (%)	Error +/-				Time (hrs)	Frequency (%)	Error +/-	Time (hrs)	Frequency (%)	Error +/-
			6.6	0	NaN	3.4	0	NaN				4.2	0	NaN	3.2	0	NaN
			6.6	0.826446	0.826446	3.4	0.900901	0.900901				4.2	1.40187	1.40187	3.2	0.943396	0.943396
			7	1.65289	1.65289	11.4	1.8018	1.8018				4.4	1.86916	1.81454	3.4	2.83019	2.83019
			11	2.47934	2.47934	13.8	2.7027	2.7027				4.8	2.33645	2.02388	3.8	4.71698	4.03585
			11.8	3.30579	3.18561	15.2	3.6036	3.46725				5	3.27103	2.38321	4	8.49057	5.30636
			13	4.13223	3.54637	15.4	4.5045	3.85835				5.2	3.73832	2.54159	4.2	12.2642	6.24457
			15.2	4.95868	3.86807	15.6	5.40541	4.20663				5.4	4.20561	2.68922	4.6	14.1509	6.63522
			15.4	5.78512	4.15979	16	8.10811	5.07791				6	4.6729	2.82776	4.8	16.0377	6.98568
			16.6	8.26446	4.90604	16.6	9.90991	5.55853				6.2	5.60748	3.08243	5	16.9811	7.14771
			16.8	10.7438	5.51764	16.8	11.7117	5.98203				6.4	6.54206	3.31289	5.2	18.8679	7.44824
			17	15.7025	6.48257	17.2	12.6126	6.17609				6.6	7.47664	3.52387	5.4	19.8113	7.58767
			17.2	16.5289	6.61829	17.4	13.5135	6.35982				6.8	7.94393	3.62314	5.6	22.6415	7.96713
			17.6	23.1405	7.51433	17.6	14.4144	6.53409				7.2	8.41121	3.7187	5.8	24.5283	8.1907
			17.8	24.7934	7.69399	17.8	15.3153	6.69965				7.4	8.8785	3.81085	6	25.4717	8.2944
			18	29.7521	8.14574	18	17.1171	7.00704				7.6	9.81308	3.9858	6.2	26.4151	8.39297
			18.2	33.0579	8.3819	18.2	18.018	7.14989				7.8	10.2804	4.06902	6.4	27.3585	8.4866
			18.4	35.5372	8.52809	18.4	22.5225	7.77111				8.2	10.7477	4.14962	7	28.3019	8.57545
			18.6	39.6694	8.7167	18.6	23.4234	7.87879				8.4	13.0841	4.51817	7.2	33.0189	8.95267
			18.8	42.1488	8.79841	19	24.3243	7.98151				8.6	13.5514	4.58577	7.4	33.9623	9.01549
			19	45.4545	8.87204	19.2	28.8288	8.4266				8.8	14.9533	4.77791	7.6	34.9057	9.07433
			19.2	49.5868	8.90862	19.4	35.1351	8.88101				9	15.4206	4.83864	7.8	36.7925	9.18034
			19.4	53.719	8.88425	19.6	36.036	8.93147				9.2	16.3551	4.95551	8	38.6792	9.27124
			19.6	56.1983	8.84021	19.8	40.5405	9.1336				9.6	16.8224	5.01174	8.2	39.6226	9.31116
			19.8	59.5041	8.7465	20	42.3423	9.19184				9.8	17.2897	5.06658	8.6	40.566	9.34746
			20	61.9835	8.64927	20.2	45.9459	9.27095				10	17.757	5.12007	9	44.3396	9.45724
			20.2	63.6364	8.5712	20.4	46.8468	9.28306				10.2	18.2243	5.17224	9.2	47.1698	9.50317
			20.4	65.2893	8.48219	20.6	49.5495	9.3012				11	18.6916	5.22314	9.4	49.0566	9.51673
			20.6	68.595	8.26991	20.8	53.1532	9.28306				11.2	19.1589	5.27281	9.6	50.9434	9.51673
			20.8	71.9008	8.00883	21.2	55.8559	9.23757				11.4	19.6262	5.32128	9.8	51.8868	9.51165
			21	73.5537	7.85851	21.4	57.6577	9.19184				11.8	20.0935	5.36858	10	52.8302	9.50317
			21.2	76.0331	7.60612	21.6	61.2613	9.06259				12	21.9626	5.5467	10.2	55.6604	9.45724
			21.4	76.8595	7.51433	21.8	62.1622	9.02221				12.6	22.8972	5.62947	10.6	56.6038	9.43504
			21.6	79.3388	7.21399	22	67.5676	8.70854				13	23.3645	5.66936	11	57.5472	9.40937
			21.8	80.1653	7.10496	22.2	69.3694	8.57528				13.4	24.2991	5.74628	11.4	58.4906	9.38019
			22	80.9917	6.99112	22.4	70.2703	8.50292				13.6	24.7664	5.78333	11.6	60.3774	9.31116
			22.4	81.8182	6.87225	22.6	71.1712	8.4266				14	25.7009	5.85474	11.8	62.2642	9.22765
			22.6	83.4711	6.61829	22.8	72.0721	8.34621				14.2	27.1028	5.9553	12	63.2075	9.18034
			22.8	85.124	6.34052	23	73.8739	8.17278				14.6	27.5701	5.98714	12.2	65.0943	9.07433
			23.6	86.7769	6.03566	23.2	76.5766	7.87879				14.8	28.0374	6.01816	13	66.0377	9.01549
			24	87.6033	5.87176	23.6	77.4775	7.77111				15	28.972	6.07778	13.2	66.9811	8.95267
			24.2	88.4298	5.69936	23.8	78.3784	7.65824				15.4	29.9065	6.13427	13.4	67.9245	8.88577
			24.4	89.2562	5.51764	24	79.2793	7.53996				15.6	31.3084	6.21332	13.8	69.8113	8.73937
			24.8	90.0826	5.32567	24.2	80.1802	7.416				16	32.243	6.26233	14	71.6981	8.57545
			25.8	90.9091	5.12227	24.4	81.0811	7.28609				16.4	32.7103	6.28576	14.4	72.6415	8.4866
			26	91.7355	4.90604	24.6	83.7838	6.85711				16.6	33.1776	6.30848	14.6	73.5849	8.39297
			26.2	92.562	4.6752	25.2	84.6847	6.69965				16.8	34.1121	6.35182	15	74.5283	8.2944
			26.8	93.3884	4.42746	26	85.5856	6.53409				17	35.0467	6.39242	15.2	75.4717	8.1907
			27.4	94.2149	4.15979	26.2	87.3874	6.17609				17.2	35.9813	6.43033	15.4	76.4151	8.08168
			27.6	95.0413	3.86807	26.6	88.2883	5.98203				18.6	36.9159	6.46559	15.6	77.3585	7.96713
			28.2	95.8678	3.54637	27	90.0901	5.55853				18.8	37.8505	6.49824	16.2	78.3019	7.84679
			28.6	96.6942	3.18561	27.2	90.991	5.32628				19	38.3178	6.5136	16.4	79.2453	7.72041
			29	97.5207	2.77059	27.4	92.7928	4.81091				19.2	38.785	6.52833	16.6	80.1887	7.58767
			29.4	98.3471	2.27174	27.8	93.6937	4.52199				19.4	39.7196	6.55589	17	83.0189	7.14771
			29.8	99.1736	1.6131	28	94.5946	4.20663				19.6	41.1215	6.59256	17.2	84.9057	6.81507
			34	100	NaN	31	95.4955	3.85835				19.8	42.9907	6.63287	18	85.8491	6.63522
						32.8	96.3964	3.46725				20.2	44.8598	6.66353	18.4	86.7925	6.44536
						35	97.2973	3.01673				20.4	45.3271	6.6697	18.8	87.7358	6.24457
						36	98.1982	2.47453				20.6	46.2617	6.68027	19	88.6792	6.03176
						39.2	100	NaN				20.8	47.1963	6.68848	19.2	89.6226	5.8056
												21.2	48.1308	6.69434	21.2	90.566	5.56448
												21.4	48.5981	6.69639	21.6	91.5094	5.30636
												21.8	49.5327	6.69873	22	93.3962	4.72777
												22.6	50.4673	6.69873	22.2	94.3396	4.39911
												22.8	51.8692	6.69434	22.8	95.283	4.03585
												23	52.8037	6.68848	23.6	96.2264	3.6276
												23.2	53.271	6.68467	24.2	97.1698	3.15696
												23.6	53.7383	6.68027	30.8	98.1132	2.59013
												23.8	54.6729	6.6697	31.4	99.0566	1.84028
												24	55.6075	6.65676	35.4	100	NaN
												24.2	56.5421	6.64143
												24.4	57.0093	6.63287
												24.8	57.9439	6.61393
												25	58.4112	6.60355
												25.4	58.8785	6.59256
												25.6	60.2804	6.55589
												25.8	61.215	6.52833
												26	61.6822	6.5136
												26.2	62.6168	6.48224
												26.4	63.0841	6.46559
												26.6	64.486	6.41171
												26.8	64.9533	6.39242
												27	65.4206	6.37246
												27.2	66.3551	6.3305
												27.4	68.2243	6.23819
												27.6	69.1589	6.18771
												27.8	69.6262	6.16137
												28	70.0935	6.13427
												28.2	71.9626	6.01816
												28.4	72.4299	5.98714
												28.8	73.8318	5.88911
												29	75.7009	5.74628
												29.2	78.0374	5.5467
												29.4	78.5047	5.50378
												29.6	79.4393	5.41475
												30	81.3084	5.22314
												30.2	82.243	5.12007
												30.4	83.6449	4.95551
												30.8	84.5794	4.83864
												31.2	85.0467	4.77791
												31.4	85.9813	4.65154
												31.6	86.9159	4.51817
												31.8	87.8505	4.37717
												32	88.785	4.22776
												32.4	89.2523	4.14962
												32.8	89.7196	4.06902
												33	90.1869	3.9858
												33.4	91.1215	3.81085
												33.6	91.5888	3.7187
												34	92.0561	3.62314
												34.2	92.5234	3.52387
												34.6	92.9907	3.42058
												35	93.4579	3.31289
												35.2	93.9252	3.20035
												35.4	94.3925	3.08243
												36	94.8598	2.9585
												36.6	95.7944	2.68922
												37.2	96.729	2.38321
												38.4	97.1963	2.21174
												38.6	97.6636	2.02388
												40	98.1308	1.81454
												41	98.5981	1.57518
												41.4	99.0654	1.28917
												41.6	99.5327	0.913729
												42.4	100	NaN
