# Supplementary material for: Loss of CDK4/6 activity in S/G2 phase leads to cell cycle reversal
Source: Nature. 2023 Jul 5;619(7969):363–70. doi: 10.1038/s41586-023-06274-3 (PMC10338338; doi:10.1038/s41586-023-06274-3)
Supplement: Supplementary file 23 — Source Data Extended Data Fig. 10 [file 41586_2023_6274_MOESM23_ESM.xlsx]

## Sheet: ED Fig. 10b
Extended Data Fig. 10
Panel b
			Frequency (%)
		Bin centers (hrs)	CDK4/6i	CDK4/6i + DIA
		0.5	0	0
		1.5	11.9691	12.806
		2.5	5.79151	38.4181
		3.5	5.79151	20.1507
		4.5	7.72201	15.6309
		5.5	8.10811	7.53296
		6.5	11.1969	3.76648
		7.5	13.5135	1.69492
		8.5	10.0386	0
		9.5	10.0386	0
		10.5	8.10811	0
		11.5	4.6332	0
		12.5	3.0888	0
		13.5	0	0
		14.5	0	0

## Sheet: ED Fig. 10c
Extended Data Fig. 10
Panel c
	DMSO
		Time since treatment (hrs)	-8	-7.86667	-7.73333	-7.6	-7.46667	-7.33333	-7.2	-7.06667	-6.93333	-6.8	-6.66667	-6.53333	-6.4	-6.26667	-6.13333	-6	-5.86667	-5.73333	-5.6	-5.46667	-5.33333	-5.2	-5.06667	-4.93333	-4.8	-4.66667	-4.53333	-4.4	-4.26667	-4.13333	-4	-3.86667	-3.73333	-3.6	-3.46667	-3.33333	-3.2	-3.06667	-2.93333	-2.8	-2.66667	-2.53333	-2.4	-2.26667	-2.13333	-2	-1.86667
	Cell #	1	0.899258	0.914528	0.928022	0.911897	0.934	0.926918	0.940719	0.932328	0.960247	0.954296	0.941951	0.930531	0.903942	0.860974	0.815634	0.765695	0.693176	0.642356	0.63827	0.653047	0.684709	0.753931	0.802045	0.810822	0.812363	0.840709	0.889742	0.960096	1.02908	1.11558	1.16666	1.20085	1.21855	1.2324	1.2393	1.26127	1.25068	1.23792	1.24276	1.24253	1.22781	1.23685	1.24022	1.24347	1.27478	1.32256	1.33957
		2	0.787625	0.832365	0.861982	0.875462	0.872374	0.854692	0.849751	0.865514	0.896593	0.934787	0.977179	1.01521	1.04088	1.05427	1.07156	1.09815	1.10763	1.10023	1.0875	1.06026	1.01144	0.994818	1.00279	1.022	1.07922	1.12445	1.16573	1.1428	1.08677	1.02019	0.961084	0.88423	0.867717	0.879112	0.865487	0.885639	0.891579	0.892656	0.881802	0.869329	0.841703	0.795524	0.818243	0.857245	0.943297	1.00636	1.12222
		3	0.310079	0.316143	0.324447	0.329585	0.335006	0.342353	0.346672	0.349391	0.357188	0.368854	0.377205	0.391206	0.409539	0.436541	0.459978	0.492821	0.537441	0.572446	0.606135	0.653222	0.681872	0.702132	0.733196	0.767602	0.780588	0.810653	0.830138	0.835	0.843096	0.862413	0.882518	0.914806	0.960616	0.97935	0.991751	0.976729	0.927775	0.863737	0.840477	0.80482	0.820406	0.865305	0.920222	0.94339	0.988312	1.01275	1.0084
		4	0.457342	0.440145	0.425327	0.412925	0.401058	0.393495	0.392135	0.388622	0.383045	0.38235	0.392054	0.401674	0.420417	0.447001	0.487145	0.527732	0.573588	0.623056	0.679722	0.735463	0.785701	0.823233	0.845968	0.856047	0.851652	0.847284	0.865596	0.87694	0.883427	0.899705	0.920355	0.926518	0.953468	0.949799	0.933828	0.919579	0.911656	0.895456	0.918643	0.933667	0.937912	0.945219	0.949326	0.967437	0.992176	0.995894	0.969674
		5	0.641346	0.613777	0.568113	0.484914	0.467079	0.427827	0.388762	0.364727	0.381022	0.384083	0.389607	0.389696	0.384303	0.382093	0.382811	0.383199	0.387287	0.393819	0.398464	0.408155	0.413217	0.428381	0.451751	0.473116	0.493905	0.513413	0.524319	0.530325	0.54789	0.562349	0.574433	0.581102	0.594329	0.600884	0.600409	0.609315	0.628239	0.644065	0.662583	0.678193	0.696703	0.71671	0.727767	0.727931	0.736209	0.741244	0.753063
		6	0.778752	0.764577	0.708145	0.663072	0.544784	0.443121	0.397131	0.393883	0.403649	0.427885	0.431834	0.429228	0.420751	0.41244	0.412327	0.428296	0.438033	0.441053	0.442782	0.434443	0.418667	0.40993	0.408533	0.40239	0.399106	0.397407	0.394722	0.401045	0.409318	0.414905	0.424473	0.440936	0.450706	0.471465	0.498823	0.52405	0.548652	0.563981	0.587722	0.597947	0.62445	0.640905	0.677311	0.689454	0.716703	0.714042	0.734102
		7	1.0328	1.02238	1.0044	0.889849	0.813388	0.763783	0.681767	0.609405	0.581745	0.552569	0.538617	0.49088	0.440014	0.433481	0.443537	0.420352	0.420059	0.421545	0.426446	0.424546	0.422064	0.416398	0.413591	0.417205	0.420095	0.427109	0.442823	0.456455	0.469286	0.484219	0.488137	0.4856	0.485254	0.485946	0.489098	0.499255	0.518347	0.540587	0.572386	0.596758	0.631505	0.65954	0.684188	0.709679	0.734908	0.758427	0.774048
		8	1.48825	1.47349	1.49933	1.52755	1.55881	1.58846	1.65115	1.61997	1.58723	1.52179	1.32162	1.10522	0.945942	0.795542	0.675507	0.657745	0.625951	0.597822	0.573136	0.521897	0.491162	0.468393	0.4424	0.413561	0.393345	0.386193	0.388464	0.394628	0.400349	0.407953	0.414951	0.411063	0.406383	0.41254	0.422852	0.434638	0.451358	0.468395	0.481865	0.49964	0.523595	0.555365	0.594649	0.634544	0.673788	0.708059	0.731952
		9	0.688311	0.698917	0.74215	0.809344	0.877354	0.932794	0.982196	1.01913	1.04711	1.06319	1.08377	1.10108	1.08529	1.04708	1.0387	1.01473	1.01136	1.016	1.02583	0.993162	0.994178	0.981874	0.982068	0.985432	1.01812	1.04168	1.05954	1.07422	1.10817	1.12886	1.16181	1.18892	1.22368	1.23578	1.23318	1.2433	1.27478	1.28162	1.29173	1.28851	1.25546	1.21011	1.17806	1.16927	1.18569	1.18843	1.20219
		10	1.07829	0.977263	0.826843	0.732271	0.701293	0.685049	0.664633	0.665521	0.663893	0.668858	0.638891	0.606503	0.580337	0.561649	0.55261	0.553884	0.553498	0.56181	0.571498	0.568645	0.549533	0.537511	0.531382	0.51852	0.523167	0.535127	0.537105	0.548754	0.566237	0.565877	0.582935	0.611048	0.631075	0.663319	0.706737	0.740463	0.775978	0.819207	0.847255	0.865227	0.892367	0.915428	0.938125	0.9602	1.01176	1.04623	1.08382
		11	0.293101	0.288541	0.285271	0.276211	0.275059	0.276997	0.274921	0.272977	0.27628	0.274639	0.271069	0.272825	0.275479	0.276555	0.274559	0.273483	0.269466	0.264804	0.2612	0.26119	0.25998	0.259763	0.257637	0.256641	0.255344	0.259302	0.261982	0.26989	0.282274	0.287348	0.299454	0.309232	0.317989	0.325165	0.33863	0.34171	0.351521	0.359566	0.367846	0.380563	0.398969	0.420478	0.447571	0.485496	0.526717	0.574458	0.61793
		12	0.366753	0.365606	0.371441	0.383789	0.410892	0.449834	0.493882	0.542273	0.584967	0.620194	0.650692	0.66679	0.684526	0.701911	0.712023	0.710027	0.702197	0.692619	0.666459	0.646229	0.626543	0.629638	0.6409	0.67057	0.699159	0.747795	0.77259	0.781447	0.785343	0.787013	0.739215	0.695849	0.65054	0.590419	0.564514	0.573044	0.610641	0.659433	0.726557	0.774372	0.814801	0.827003	0.833902	0.836629	0.824976	0.833479	0.844174
		13	1.25332	1.08705	0.982613	0.869134	0.775407	0.730425	0.783393	0.792786	0.777964	0.729941	0.673599	0.612456	0.573712	0.544876	0.52428	0.491357	0.449804	0.42415	0.406119	0.400655	0.408635	0.431229	0.438066	0.445036	0.443303	0.435562	0.434833	0.439264	0.440848	0.447324	0.455315	0.456578	0.46418	0.475791	0.492594	0.522522	0.548066	0.567179	0.592306	0.620604	0.638946	0.664944	0.703452	0.733719	0.756671	0.774591	0.79639
		14	1.25332	1.08705	0.982613	0.869134	0.775407	0.719472	0.740917	0.759491	0.756897	0.717333	0.662506	0.623517	0.572748	0.522553	0.5008	0.482846	0.454302	0.43109	0.419471	0.402404	0.392475	0.394419	0.39205	0.392538	0.400635	0.413864	0.430224	0.450666	0.468493	0.489136	0.505543	0.523561	0.533857	0.549281	0.569217	0.588487	0.606442	0.631134	0.658753	0.683697	0.70748	0.750866	0.804598	0.835946	0.859854	0.874895	0.877758
		15	0.264014	0.262099	0.258024	0.25291	0.247782	0.244811	0.238778	0.236212	0.235578	0.23721	0.23746	0.240499	0.241279	0.241369	0.242051	0.243136	0.244858	0.248816	0.255104	0.261836	0.270609	0.279736	0.292451	0.305496	0.322716	0.343611	0.3676	0.39478	0.426525	0.45743	0.476756	0.501715	0.526116	0.547167	0.56137	0.581082	0.603464	0.630197	0.674632	0.707295	0.74754	0.766254	0.786825	0.796092	0.822676	0.845965	0.873138
		16	1.14317	1.12904	1.10391	1.08539	1.07845	1.06239	1.08592	1.11042	1.15608	1.17598	1.20397	1.18912	1.17501	1.11649	1.09564	1.08255	1.12211	1.16865	1.21419	1.22125	1.24755	1.25411	1.26717	1.29253	1.33595	1.37349	1.37684	1.36878	1.36935	1.37013	1.30152	1.26179	1.26812	1.23787	1.19052	1.21346	1.22823	1.23733	1.23183	1.25466	1.25425	1.24724	1.19648	1.19717	1.20108	1.20567	1.22373
		17	0.974775	0.958748	0.951688	0.936744	0.915795	0.910924	0.917507	0.913971	0.942741	0.979595	1.00836	1.04125	1.05528	1.03017	1.00343	0.974605	0.953781	0.937468	0.95341	0.988653	1.03481	1.07362	1.11695	1.14518	1.167	1.17486	1.18589	1.18972	1.18847	1.17385	1.14974	1.10451	1.09501	1.09097	1.1021	1.11486	1.11801	1.13137	1.1359	1.16396	1.20625	1.2738	1.2922	1.33045	1.31721	1.29153	1.2671
		18	0.230685	0.226519	0.223243	0.222105	0.219718	0.218941	0.218578	0.219778	0.21958	0.220277	0.220626	0.222072	0.221364	0.22374	0.227921	0.231424	0.232084	0.231475	0.228798	0.22841	0.221115	0.21879	0.219761	0.221195	0.220172	0.227248	0.231824	0.236108	0.240119	0.243875	0.251535	0.261317	0.272357	0.284875	0.298294	0.310276	0.317773	0.320785	0.318554	0.312512	0.302918	0.29669	0.289403	0.289325	0.289772	0.292304	0.296177
		19	0.862314	0.826536	0.79788	0.782411	0.781005	0.794698	0.822987	0.860366	0.88713	0.924789	0.954869	0.980063	0.996503	1.01565	1.03077	1.05935	1.07721	1.09974	1.13916	1.17044	1.196	1.22555	1.25493	1.26753	1.26036	1.26389	1.25458	1.24566	1.25567	1.27354	1.25259	1.23798	1.22428	1.19125	1.17599	1.18675	1.2077	1.2373	1.25268	1.26617	1.27246	1.27047	1.26771	1.27359	1.28232	1.29242	1.29822
		20	0.403786	0.400425	0.396144	0.400773	0.420835	0.44364	0.480024	0.524284	0.554935	0.588498	0.616424	0.636728	0.652643	0.686969	0.716679	0.748547	0.786689	0.830317	0.867457	0.904012	0.941578	0.955262	0.957616	0.95819	0.93873	0.924527	0.911471	0.902989	0.894966	0.904873	0.901851	0.909972	0.908613	0.90523	0.883435	0.861976	0.85979	0.864833	0.87252	0.885766	0.89988	0.891945	0.879225	0.853381	0.844087	0.840266	0.837733
		21	0.331294	0.316946	0.29978	0.294295	0.299532	0.318745	0.333964	0.361768	0.383614	0.399591	0.408784	0.427769	0.444238	0.468132	0.497989	0.532262	0.570815	0.603594	0.627984	0.659298	0.690481	0.704513	0.725583	0.753643	0.771978	0.78981	0.799151	0.796922	0.779188	0.759347	0.716239	0.685353	0.652182	0.629732	0.598329	0.615948	0.63678	0.662774	0.694638	0.739669	0.759474	0.787204	0.808349	0.823581	0.851415	0.869247	0.890604
		22	1.19677	1.05593	0.954521	0.853565	0.764017	0.704581	0.735697	0.756222	0.746789	0.704729	0.651387	0.605041	0.575448	0.554242	0.538479	0.496339	0.452056	0.427022	0.409022	0.395606	0.411384	0.432412	0.431933	0.428698	0.433111	0.425408	0.426125	0.439551	0.451282	0.451929	0.455402	0.455476	0.45547	0.463084	0.481586	0.504312	0.520262	0.537302	0.554129	0.582202	0.609909	0.64169	0.677528	0.717613	0.738991	0.759153	0.778547
		23	1.4471	1.45907	1.43843	1.44981	1.47076	1.27572	1.08173	0.957278	0.813107	0.693866	0.727975	0.733291	0.694373	0.65668	0.590613	0.53534	0.491224	0.460618	0.430261	0.431946	0.444209	0.454896	0.465159	0.475148	0.468137	0.460736	0.459137	0.465662	0.467423	0.480266	0.499687	0.522814	0.54308	0.572557	0.598645	0.619344	0.639691	0.656621	0.67138	0.6857	0.699619	0.698527	0.703418	0.708685	0.718813	0.747882	0.774129
		24	1.22525	1.23238	1.22029	1.22388	1.20915	1.22108	1.202	1.19149	1.16154	1.16503	1.044	0.914022	0.833881	0.766659	0.667463	0.658744	0.67988	0.647607	0.619366	0.59833	0.577642	0.542692	0.507692	0.463787	0.436469	0.412376	0.393078	0.369777	0.359676	0.351296	0.354898	0.355094	0.364672	0.369001	0.366428	0.358978	0.351268	0.341464	0.333092	0.335897	0.339497	0.353312	0.375015	0.405917	0.435111	0.466655	0.495707
		25	1.22525	1.23238	1.22029	1.22388	1.20915	1.22108	1.202	1.19149	1.16154	1.16503	1.044	0.914022	0.833881	0.766659	0.70624	0.751035	0.786155	0.752492	0.714968	0.660741	0.58823	0.530368	0.492386	0.462225	0.417242	0.388595	0.374899	0.361811	0.358036	0.369464	0.382211	0.399912	0.421998	0.429837	0.437086	0.441381	0.435153	0.423514	0.430993	0.454791	0.492878	0.543025	0.597344	0.64613	0.690174	0.71992	0.741253
		26	1.41927	1.3797	1.36721	1.36192	1.37226	1.37661	1.41143	1.42976	1.44015	1.4418	1.48554	1.50505	1.57623	1.64445	1.66173	1.6266	1.59797	1.48278	1.37461	1.17501	1.02769	0.905013	0.805685	0.727987	0.786513	0.770447	0.707788	0.667905	0.602059	0.52606	0.500552	0.504047	0.50579	0.50295	0.504343	0.50418	0.50248	0.504887	0.512442	0.528223	0.541927	0.552234	0.559151	0.563192	0.562247	0.56672	0.567371
		27	0.907098	0.925046	0.959705	0.999458	1.01879	1.03209	1.0128	0.994699	0.965889	0.945123	0.919355	0.929771	0.939424	0.947576	0.95891	0.981723	1.00846	1.02427	1.04079	1.05934	1.08207	1.10639	1.12126	1.13435	1.15011	1.16493	1.17228	1.19081	1.21402	1.22823	1.21064	1.20566	1.19591	1.19926	1.21484	1.26123	1.30019	1.34275	1.35627	1.35172	1.34814	1.33781	1.34763	1.36102	1.38614	1.36316	1.3576
		28	0.852345	0.903124	0.936588	0.960929	0.967845	0.956332	0.963665	0.974163	0.999879	1.07805	1.14318	1.18429	1.22092	1.26037	1.26293	1.26572	1.27297	1.26353	1.23877	1.21003	1.20106	1.20663	1.24486	1.3011	1.34418	1.36693	1.37798	1.33837	1.26879	1.23869	1.22807	1.2369	1.28279	1.34389	1.37089	1.38184	1.38501	1.38964	1.41463	1.41014	1.4025	1.38258	1.37705	1.36988	1.38258	1.41112	1.42379
		29	1.03128	1.03719	1.02833	1.04557	1.05697	1.06969	1.07363	1.07924	1.07358	1.05529	1.04585	1.05388	1.06556	1.06769	1.09026	1.11608	1.12042	1.13621	1.1555	1.16366	1.16129	1.18086	1.2283	1.25405	1.2792	1.32221	1.3395	1.31917	1.31931	1.29391	1.2345	1.19926	1.15228	1.10812	1.10132	1.07906	0.998352	0.947636	0.893239	0.860645	0.861894	0.94073	0.968305	0.99639	1.0326	1.10902	1.17095
		30	0.790379	0.793052	0.772897	0.753845	0.743613	0.739538	0.755807	0.798695	0.816092	0.847287	0.888483	0.919429	0.935445	0.98889	1.0352	1.03813	1.04273	1.05797	1.05105	1.04527	1.05185	1.0268	0.961885	0.93148	0.896217	0.892927	0.917022	0.960696	0.975034	1.02243	1.06429	1.12252	1.15299	1.16817	1.16232	1.14806	1.11261	1.10181	1.12213	1.12711	1.12991	1.11809	1.11777	1.10855	1.07736	1.05753	1.03192
		31	0.938361	0.973869	1.006	1.01758	1.03853	1.01555	0.984674	0.954229	0.915526	0.888767	0.859605	0.83173	0.808551	0.786846	0.763039	0.755579	0.762927	0.767366	0.785937	0.820554	0.854838	0.885551	0.910598	0.935388	0.94879	0.969587	0.988426	1.03025	1.06629	1.10752	1.12433	1.13226	1.10389	1.08834	1.09653	1.11369	1.12429	1.16261	1.1935	1.19437	1.17235	1.17234	1.16844	1.16499	1.17479	1.22136	1.26989
		32	0.330361	0.328864	0.329042	0.330096	0.332581	0.338326	0.339694	0.329913	0.319538	0.308456	0.300954	0.294167	0.295035	0.291664	0.286613	0.28322	0.281492	0.282186	0.291951	0.303888	0.311317	0.320036	0.330464	0.333853	0.34	0.360726	0.381804	0.401304	0.433777	0.468085	0.498183	0.52441	0.559027	0.593008	0.628315	0.658477	0.683689	0.703278	0.728802	0.777101	0.836075	0.905622	0.977998	1.04008	1.07604	1.07848	1.08524
		33	0.882778	0.873594	0.86527	0.868692	0.870261	0.867488	0.865019	0.844497	0.804537	0.772283	0.757347	0.74875	0.780032	0.847668	0.912145	0.971709	1.03413	1.06873	1.07889	1.07842	1.10439	1.1006	1.11345	1.12174	1.15329	1.14052	1.13948	1.14481	1.12244	1.09142	1.07318	1.0743	1.06207	1.07333	1.08047	1.09211	1.09401	1.09901	1.11782	1.12284	1.14547	1.19034	1.18307	1.19378	1.24523	1.24192	1.22526
		34	0.917238	0.939704	0.952483	0.972416	0.977057	0.985694	0.985497	0.991834	0.983012	1.0076	1.02564	1.04929	1.07313	1.09238	1.08202	1.07701	1.06915	1.06067	1.08382	1.11045	1.12878	1.14314	1.1464	1.12775	1.10617	1.12587	1.14578	1.19672	1.26202	1.3271	1.36424	1.40403	1.43291	1.43815	1.45039	1.4395	1.42565	1.40069	1.38955	1.36936	1.37937	1.40147	1.42328	1.42946	1.45919	1.4725	1.51261
		35	0.33796	0.351897	0.365537	0.370332	0.363913	0.365609	0.367264	0.375168	0.38405	0.396006	0.402723	0.400066	0.385676	0.371764	0.359221	0.351319	0.350768	0.35808	0.364061	0.369233	0.377851	0.388997	0.399916	0.414814	0.432703	0.448478	0.462065	0.474351	0.50426	0.536522	0.56886	0.606246	0.645653	0.673842	0.689684	0.712328	0.726099	0.733378	0.724365	0.721114	0.716003	0.721762	0.732425	0.747928	0.760018	0.757989	0.753728
		36	0.345598	0.337165	0.334581	0.328576	0.332911	0.335162	0.334928	0.338198	0.343278	0.348651	0.351101	0.362454	0.368996	0.375433	0.378037	0.376018	0.368626	0.363349	0.354163	0.344988	0.335179	0.324204	0.321077	0.325786	0.334804	0.350615	0.366634	0.376713	0.387874	0.401157	0.415601	0.43723	0.459197	0.478672	0.492944	0.504465	0.513692	0.52118	0.532247	0.548294	0.572945	0.605678	0.649415	0.70041	0.752934	0.800048	0.8411
		37	0.424705	0.465545	0.512464	0.526875	0.554724	0.575814	0.580996	0.584301	0.593699	0.59968	0.610239	0.616536	0.631576	0.65054	0.639337	0.630015	0.612185	0.595883	0.589644	0.61876	0.653107	0.700708	0.743963	0.730231	0.709772	0.690201	0.664392	0.653413	0.68783	0.717206	0.74665	0.801926	0.838164	0.874402	0.890746	0.896087	0.887731	0.890082	0.89429	0.897796	0.883889	0.857494	0.819727	0.75036	0.706367	0.68991	0.679146
		38	1.67333	1.65327	1.56833	1.47898	1.2974	1.12491	0.960442	0.856658	0.751515	0.74133	0.718976	0.688484	0.651483	0.62307	0.581589	0.568613	0.573482	0.580511	0.588015	0.59043	0.562345	0.532249	0.511983	0.501915	0.495278	0.507159	0.514653	0.52109	0.522589	0.526081	0.524375	0.533691	0.543078	0.551038	0.553461	0.561569	0.556421	0.557506	0.561313	0.571574	0.618899	0.671017	0.702647	0.718639	0.72182	0.689281	0.664708
		39	1.0327	0.957286	0.931773	0.931533	0.958237	1.00807	1.04424	1.07501	1.08156	1.10129	1.10689	1.02105	0.937883	0.869158	0.748065	0.656913	0.638353	0.609469	0.569517	0.555211	0.539724	0.540838	0.526946	0.509264	0.484055	0.449875	0.421752	0.400506	0.383118	0.376733	0.375619	0.376701	0.380012	0.380387	0.376949	0.372283	0.371056	0.367448	0.366586	0.365842	0.365679	0.362273	0.361496	0.360161	0.362683	0.366728	0.379493
		40	1.57779	1.55163	1.5473	1.5409	1.51891	1.43386	1.39911	1.34134	1.31267	1.33228	1.37221	1.38115	1.41086	1.26525	1.0954	0.957563	0.841745	0.685861	0.722829	0.693666	0.649887	0.605328	0.578428	0.50443	0.495809	0.489988	0.481666	0.473042	0.469532	0.457248	0.456689	0.470717	0.494729	0.533218	0.5613	0.571468	0.584559	0.597285	0.609202	0.632456	0.666069	0.695841	0.725712	0.747712	0.764797	0.778331	0.782091
		41	0.793172	0.811754	0.844093	0.875225	0.888746	0.879357	0.881258	0.869759	0.863439	0.879435	0.915013	0.947551	0.963203	0.970912	0.974509	0.982347	0.987593	0.977426	0.965727	0.948467	0.975096	1.03304	1.12179	1.20797	1.25916	1.26989	1.21132	1.14717	1.09959	1.06186	1.03155	1.0453	1.05152	1.03859	1.0569	1.07486	1.12441	1.15538	1.18416	1.16885	1.13811	1.0878	1.06351	1.03463	1.03777	1.05734	1.10723
		42	1.05265	1.03156	1.04842	1.07236	1.08918	1.05378	1.07637	1.12987	1.14982	1.14729	1.22167	1.20297	1.16647	1.16889	1.17179	1.2112	1.2993	1.35015	1.41852	1.48975	1.54797	1.6258	1.67869	1.66222	1.66519	1.64557	1.60266	1.62145	1.64831	1.64215	1.65679	1.67485	1.61823	1.62199	1.6256	1.61163	1.59279	1.63308	1.64086	1.6516	1.66558	1.68067	1.69208	1.68652	1.67329	1.6747	1.71784
		43	1.03606	1.03796	1.02586	1.03934	1.03968	1.04492	1.04588	1.04854	1.03546	1.02189	1.01015	1.01069	1.02514	1.03628	1.0541	1.08171	1.09958	1.11199	1.13254	1.13484	1.1304	1.14628	1.18692	1.20416	1.24157	1.29008	1.31023	1.29628	1.29801	1.26539	1.21081	1.1645	1.12775	1.09722	1.09627	1.07162	0.99875	0.952327	0.891474	0.85406	0.853901	0.925425	0.94931	0.985106	1.02551	1.10783	1.17211
		44	0.870686	0.860259	0.854157	0.855696	0.853179	0.854854	0.859324	0.839997	0.800675	0.765678	0.743157	0.726856	0.754894	0.825403	0.901582	0.976325	1.05881	1.09575	1.09401	1.08498	1.10976	1.07741	1.07714	1.08169	1.1029	1.08005	1.1102	1.11025	1.10534	1.08103	1.06369	1.04431	1.0604	1.05657	1.05978	1.06988	1.04274	1.03361	1.06672	1.08542	1.11764	1.1989	1.19521	1.18667	1.22214	1.20938	1.18437
		45	0.388967	0.412555	0.438383	0.471838	0.50292	0.548086	0.590223	0.637508	0.674306	0.716042	0.742163	0.764932	0.770299	0.751468	0.710787	0.700691	0.696959	0.711167	0.758373	0.837437	0.889333	0.921753	0.942168	0.944977	0.939306	0.942857	0.956837	0.961887	0.960203	0.942883	0.916793	0.874367	0.835735	0.809683	0.786294	0.743744	0.719698	0.699642	0.687255	0.698809	0.712666	0.726179	0.752298	0.756987	0.721379	0.700981	0.687098
		46	0.433961	0.413853	0.396199	0.387909	0.389237	0.390417	0.394606	0.393177	0.385785	0.376967	0.371612	0.366521	0.358966	0.349842	0.346217	0.349371	0.354714	0.363407	0.375577	0.383532	0.389258	0.393354	0.394772	0.39809	0.401508	0.399034	0.403719	0.421119	0.437668	0.457393	0.491249	0.523331	0.556929	0.587978	0.622241	0.64938	0.675281	0.700215	0.726494	0.748021	0.762114	0.770005	0.775155	0.771238	0.764763	0.760981	0.75995
		47	0.810161	0.825235	0.80994	0.79423	0.801253	0.804129	0.798379	0.799881	0.786452	0.772655	0.772137	0.786456	0.821	0.870996	0.89073	0.913375	0.936879	0.959616	0.965254	0.971525	0.968752	0.962526	0.958792	0.972171	0.993419	1.01118	1.03037	1.03086	1.02133	1.00591	0.99773	0.994434	1.00348	0.992503	0.983703	0.978171	0.981794	0.989958	1.0214	1.02269	1.02209	1.00148	0.991064	0.969405	0.98326	0.94193	0.947798
		48	0.398105	0.388693	0.377201	0.371117	0.365059	0.365415	0.380317	0.394757	0.41294	0.434819	0.45683	0.462897	0.456973	0.444424	0.439153	0.428542	0.428968	0.447154	0.461565	0.459573	0.458551	0.466238	0.475382	0.492701	0.510605	0.531455	0.552292	0.580914	0.625487	0.685958	0.737663	0.786864	0.812145	0.818699	0.807338	0.800588	0.768225	0.755381	0.736084	0.721989	0.701001	0.699573	0.706635	0.732706	0.754227	0.776797	0.783976
		49	0.42436	0.417582	0.416277	0.409822	0.393872	0.378988	0.374407	0.376451	0.373181	0.373958	0.382567	0.387518	0.397457	0.416355	0.43784	0.456349	0.471215	0.488721	0.502433	0.517025	0.515179	0.515147	0.511095	0.508307	0.496282	0.492678	0.48849	0.480178	0.462961	0.460147	0.453972	0.441896	0.445612	0.467835	0.502903	0.573028	0.667157	0.753291	0.812445	0.860156	0.887375	0.91979	0.941826	0.993479	1.01757	1.03686	1.02962
		50	0.525186	0.565447	0.589984	0.597014	0.605158	0.617166	0.597145	0.58782	0.574819	0.596316	0.608503	0.626871	0.650129	0.677716	0.667696	0.670824	0.6748	0.668262	0.679237	0.697445	0.712143	0.7277	0.765891	0.776389	0.801446	0.799974	0.781508	0.76609	0.739611	0.705537	0.707195	0.734402	0.755069	0.809753	0.835497	0.852163	0.855513	0.836781	0.8214	0.824883	0.813435	0.801608	0.830526	0.847132	0.846089	0.861275	0.906401
		51	1.24686	1.12195	0.965544	0.819963	0.706479	0.570746	0.558422	0.576585	0.631219	0.629722	0.672134	0.716796	0.722123	0.732925	0.791877	0.825592	0.833342	0.896273	0.931817	0.941858	0.936072	0.937806	0.89546	0.84362	0.799285	0.77148	0.779261	0.801527	0.83408	0.856823	0.867388	0.838112	0.787475	0.759636	0.729843	0.700132	0.6971	0.681462	0.665946	0.655773	0.662269	0.661086	0.742545	0.835965	0.835628	0.888319	0.904411
		52	1.46053	1.45555	1.45776	1.4761	1.51017	1.53028	1.57509	1.56637	1.5382	1.46945	1.26644	1.05338	0.902031	0.76911	0.65774	0.685022	0.711796	0.704594	0.675661	0.630248	0.573555	0.516021	0.462577	0.427114	0.404894	0.386763	0.375028	0.375343	0.379255	0.38647	0.391737	0.396906	0.404259	0.418743	0.431892	0.455019	0.482898	0.513583	0.535742	0.561514	0.586175	0.601816	0.609272	0.62247	0.643004	0.661726	0.688276
		53	1.62404	1.60745	1.6047	1.61007	1.58917	1.5122	1.47039	1.40371	1.37259	1.39497	1.42286	1.42351	1.45842	1.3062	1.11974	0.967578	0.846393	0.67885	0.672512	0.633801	0.589155	0.551596	0.525139	0.494918	0.501834	0.496958	0.484959	0.475885	0.464672	0.446947	0.443424	0.455399	0.486605	0.53171	0.561524	0.579252	0.593842	0.60331	0.614677	0.637288	0.669152	0.701033	0.73558	0.753938	0.774136	0.787201	0.794143
		54	0.824631	0.798441	0.786443	0.792573	0.798555	0.817319	0.858072	0.887972	0.896495	0.911852	0.936061	0.969954	1.00724	1.03787	1.06238	1.07073	1.06339	1.05743	1.07126	1.0803	1.06963	1.04809	1.0079	0.968257	0.965673	0.976281	0.998232	1.02184	1.05341	1.06981	1.10252	1.12329	1.15465	1.2044	1.21886	1.24103	1.26299	1.25348	1.23344	1.2534	1.26345	1.27783	1.33686	1.39173	1.41302	1.42738	1.40334
		55	0.8702	0.907466	0.952863	0.986577	1.01707	1.03444	1.04389	1.03742	1.03386	1.02459	1.01739	1.00798	1.0035	1.00746	1.01791	1.03284	1.04766	1.0431	1.02248	0.987458	0.95993	0.942901	0.948656	0.983318	1.03044	1.08435	1.1257	1.16063	1.17324	1.18853	1.18631	1.19197	1.19685	1.18905	1.18961	1.1841	1.19152	1.21549	1.28008	1.31734	1.3829	1.41312	1.41683	1.3937	1.38714	1.36246	1.35333
		56	0.424736	0.436062	0.432768	0.400175	0.372534	0.358202	0.358076	0.382311	0.4259	0.466531	0.510048	0.545491	0.569346	0.58984	0.616268	0.634436	0.659173	0.684667	0.704057	0.725585	0.748273	0.78648	0.83261	0.871774	0.907292	0.928752	0.925939	0.917768	0.905931	0.88471	0.870425	0.858406	0.838164	0.830441	0.839996	0.842724	0.855562	0.855381	0.842463	0.821143	0.799002	0.762029	0.765999	0.774506	0.78439	0.830593	0.881909
		57	0.589629	0.551205	0.533726	0.528404	0.523579	0.519203	0.506113	0.49799	0.492438	0.491115	0.486049	0.47318	0.457343	0.441099	0.421246	0.403269	0.396229	0.389174	0.382463	0.390311	0.400452	0.410481	0.424158	0.436532	0.438181	0.437439	0.438598	0.445148	0.462492	0.493725	0.532014	0.579212	0.629708	0.674075	0.716395	0.761319	0.819834	0.860518	0.874178	0.877393	0.884832	0.859742	0.839447	0.852233	0.856021	0.860646	0.868481
		58	0.544223	0.514453	0.502677	0.494388	0.485217	0.485349	0.482786	0.484131	0.485074	0.485681	0.483442	0.476552	0.465603	0.450318	0.435175	0.421139	0.419276	0.433786	0.443796	0.460032	0.475174	0.49157	0.497948	0.518292	0.547144	0.603317	0.663366	0.738841	0.81059	0.870453	0.896749	0.902966	0.896168	0.885336	0.882582	0.885319	0.900765	0.923651	0.939868	0.938853	0.928472	0.921441	0.916098	0.901212	0.909069	0.947635	0.974127
		59	0.971096	0.972247	0.945978	0.928376	0.927707	0.940523	0.95304	0.968658	0.953498	0.912502	0.88242	0.894725	0.914208	0.95656	1.03932	1.11557	1.15193	1.21286	1.25423	1.25928	1.25369	1.25485	1.24009	1.23575	1.25189	1.28136	1.29112	1.30972	1.32323	1.32415	1.31025	1.30762	1.28662	1.26787	1.25331	1.2293	1.21517	1.23876	1.26023	1.2791	1.33083	1.36343	1.35493	1.3714	1.37438	1.36215	1.35078
		60	0.991139	1.03398	1.04862	1.05822	1.04806	1.03504	1.04624	1.05764	1.06765	1.08011	1.05735	1.00329	0.992464	0.989171	1.00523	1.0338	1.07013	1.05985	1.0679	1.06624	1.09351	1.13754	1.19026	1.21813	1.25153	1.25	1.2382	1.21668	1.20924	1.18475	1.16425	1.13549	1.14615	1.16325	1.21291	1.28823	1.34064	1.34932	1.38827	1.37274	1.335	1.3137	1.30605	1.26728	1.27108	1.30272	1.36397
		61	0.318708	0.321361	0.322341	0.322998	0.326262	0.329162	0.331691	0.339537	0.351944	0.365662	0.382119	0.405486	0.440712	0.483298	0.529407	0.575573	0.622473	0.664876	0.704989	0.748261	0.793226	0.833931	0.862693	0.891063	0.915757	0.9264	0.937609	0.952043	0.948467	0.931544	0.922682	0.918395	0.926628	0.94955	0.969691	0.994789	1.0134	1.01627	1.02016	1.05329	1.06211	1.05503	1.04833	1.0368	1.00564	0.994562	1.00354
		62	0.395665	0.423861	0.447421	0.46774	0.487985	0.517409	0.552083	0.597821	0.634792	0.654043	0.670343	0.681404	0.692204	0.712136	0.759456	0.810455	0.847819	0.866329	0.896478	0.923629	0.952016	0.975643	1.01802	1.03454	1.02328	1.02635	1.05329	1.07414	1.09613	1.13339	1.15296	1.16991	1.17834	1.1868	1.19287	1.19403	1.1943	1.16503	1.14138	1.12595	1.11344	1.10548	1.1399	1.17477	1.20185	1.22427	1.2554
		63	0.721715	0.712075	0.730893	0.763291	0.806007	0.865543	0.924944	0.946112	0.930539	0.897254	0.850083	0.800376	0.766912	0.770935	0.79389	0.836513	0.857876	0.877989	0.889772	0.890771	0.884882	0.912469	0.929609	0.960847	0.988377	1.01331	1.04147	1.10026	1.13245	1.19255	1.25864	1.2936	1.31596	1.33341	1.32343	1.30913	1.31771	1.2705	1.222	1.15466	1.08243	0.985883	0.939274	0.917024	0.927794	0.944564	0.946459
		64	0.909847	0.9087	0.916593	0.930422	0.916725	0.945652	0.96663	0.972314	0.984981	0.990476	0.997266	0.996121	0.986802	0.948455	0.913475	0.875517	0.838683	0.817028	0.820442	0.825782	0.838839	0.861666	0.862918	0.879254	0.912103	0.938145	0.972085	1.00683	1.03604	1.03988	1.04597	1.03166	1.02082	0.999556	0.984501	0.983961	1.00857	1.04022	1.05565	1.03438	0.987291	0.937523	0.896429	0.843375	0.850036	0.87509	0.900174
		65	0.585978	0.58907	0.631351	0.687888	0.749203	0.800606	0.832577	0.819714	0.827842	0.822336	0.814	0.806536	0.818299	0.830709	0.842983	0.857072	0.888203	0.931344	0.945534	0.954677	0.968318	0.978154	0.967187	0.960121	0.970633	0.982117	0.985407	0.987303	0.988104	0.993599	1.00754	1.03605	1.05748	1.07964	1.07671	1.11058	1.12452	1.11101	1.06905	1.09438	1.04737	0.972971	0.996141	1.12804	1.16673	1.22048	1.29254
		66	0.748487	0.748412	0.752565	0.744027	0.716351	0.665182	0.586273	0.52323	0.475833	0.437352	0.41402	0.409529	0.396195	0.386272	0.380816	0.38416	0.392288	0.401332	0.421672	0.448889	0.467701	0.487729	0.517869	0.545301	0.566607	0.596259	0.61809	0.643385	0.672748	0.706353	0.734754	0.760533	0.777819	0.786735	0.793712	0.79241	0.799415	0.804631	0.809802	0.825283	0.848629	0.868712	0.871261	0.885988	0.88447	0.882671	0.883454
		67	0.96836	0.877728	0.743906	0.654569	0.652586	0.628753	0.587954	0.571467	0.555217	0.501207	0.459801	0.440025	0.43303	0.432519	0.413587	0.406674	0.406377	0.411374	0.409593	0.415528	0.423375	0.429932	0.433735	0.438108	0.446742	0.46443	0.477711	0.500615	0.528585	0.562661	0.584352	0.61083	0.625918	0.640756	0.66481	0.700257	0.723942	0.753006	0.780629	0.794568	0.812334	0.835151	0.863542	0.902208	0.911819	0.894884	0.894857
		68	0.252427	0.249863	0.261407	0.272674	0.282782	0.289607	0.28171	0.262954	0.250388	0.242708	0.238913	0.238812	0.241036	0.247502	0.253493	0.258855	0.266431	0.270832	0.267826	0.27301	0.274655	0.274895	0.274872	0.278388	0.276448	0.281506	0.29508	0.316766	0.348544	0.386652	0.42539	0.471035	0.521115	0.566678	0.613524	0.651272	0.679547	0.706191	0.734813	0.751814	0.770141	0.785588	0.799582	0.812042	0.850872	0.902414	0.953864
		69	0.813387	0.853685	0.939383	1.04354	1.12967	1.15464	1.14424	1.08101	1.0476	1.00423	1.00347	1.00334	1.01594	1.02015	1.04367	1.04923	1.03359	1.05568	1.07994	1.08614	1.08883	1.1321	1.14397	1.15217	1.17145	1.16631	1.15619	1.15889	1.12097	1.07928	1.0587	1.04111	0.982138	0.952552	0.933931	0.93115	0.934172	0.966956	1.01947	1.05413	1.08402	1.12284	1.18342	1.233	1.29743	1.36628	1.41841
		70	1.05895	1.08069	1.09121	1.09003	1.08794	1.08954	1.09455	1.10282	1.11132	1.11956	1.13521	1.13688	1.15877	1.18075	1.1967	1.23305	1.27488	1.29603	1.34241	1.36458	1.3493	1.33995	1.32939	1.30239	1.28979	1.27155	1.25296	1.23157	1.21278	1.22769	1.26468	1.25598	1.28556	1.32612	1.32043	1.29189	1.30957	1.27574	1.19987	1.12903	1.0914	1.01654	1.00432	1.019	1.0916	1.13655	1.24361
		71	0.317637	0.316433	0.314084	0.315533	0.319068	0.325672	0.33116	0.341945	0.353802	0.368075	0.388149	0.410376	0.439347	0.476123	0.520086	0.559774	0.602108	0.647413	0.689827	0.726305	0.770952	0.809989	0.838872	0.866535	0.89146	0.897826	0.907076	0.916609	0.914811	0.90155	0.899826	0.899368	0.909815	0.931243	0.958804	0.982876	1.00233	1.00802	1.00447	1.02259	1.01794	1.00329	0.997852	0.987515	0.969863	0.97339	0.991339
		72	0.977219	1.01976	1.0519	1.09368	1.12756	1.14074	1.1366	1.11527	1.07384	1.04072	1.04621	1.07637	1.08955	1.10771	1.10594	1.10374	1.06046	1.00255	1.0265	1.07508	1.09581	1.11081	1.15962	1.13318	1.08601	1.08844	1.12267	1.15848	1.18279	1.19228	1.1771	1.12863	1.1146	1.12803	1.17061	1.21093	1.28926	1.33943	1.37258	1.41404	1.41739	1.43551	1.4616	1.47662	1.5184	1.61043	1.6428
		73	0.976391	1.0179	1.02851	1.03919	1.03308	1.01487	1.03027	1.0436	1.04806	1.0447	1.01779	0.957256	0.933726	0.941321	0.960526	0.993706	1.03645	1.04739	1.04877	1.04774	1.08248	1.11436	1.15432	1.1825	1.22013	1.21299	1.20932	1.18599	1.17878	1.14674	1.12049	1.09708	1.10951	1.12306	1.15538	1.21308	1.25588	1.27305	1.30194	1.30306	1.30315	1.2854	1.26867	1.22896	1.24265	1.2485	1.31781
		74	0.624587	0.645312	0.651857	0.653982	0.655718	0.678093	0.716306	0.76768	0.819014	0.875618	0.93554	0.989025	1.05363	1.11717	1.15796	1.1967	1.20286	1.21559	1.22349	1.25115	1.25912	1.29377	1.30973	1.31812	1.31388	1.31413	1.30663	1.30319	1.29911	1.27368	1.24917	1.22084	1.20237	1.20945	1.24051	1.28981	1.34569	1.39817	1.41567	1.42528	1.42405	1.40481	1.3624	1.34294	1.28362	1.24645	1.19768
		75	0.742091	0.782776	0.82796	0.863606	0.886748	0.901515	0.9052	0.908197	0.933043	0.949571	0.978133	0.992058	0.99267	0.974077	0.95063	0.915087	0.89774	0.900832	0.912789	0.90885	0.907996	0.895734	0.879418	0.860299	0.871361	0.857769	0.847747	0.854949	0.888264	0.890677	0.912645	0.940101	0.938476	0.894268	0.867507	0.880623	0.89354	0.892072	0.917995	0.947371	0.954612	0.963302	0.973444	0.985282	0.995798	1.01431	0.978408
		76	0.829523	0.827655	0.843665	0.873156	0.91677	0.953947	1.01809	1.08451	1.14235	1.16947	1.20866	1.22323	1.18432	1.19536	1.20748	1.12892	1.12763	1.16449	1.13965	1.13349	1.20307	1.21041	1.20565	1.2061	1.19827	1.20458	1.20955	1.22935	1.25662	1.28031	1.30898	1.33897	1.36251	1.32207	1.35508	1.36689	1.35245	1.33632	1.41684	1.4319	1.45964	1.48301	1.52013	1.53316	1.52977	1.50338	1.48758
		77	0.960459	1.00179	1.01315	1.01057	0.9953	1.02566	1.01865	1.03148	1.05242	1.07216	1.10276	1.14275	1.17662	1.21324	1.25577	1.28353	1.29706	1.31532	1.31362	1.31003	1.2885	1.28762	1.29284	1.2957	1.32208	1.37168	1.32634	1.35215	1.38943	1.3916	1.35987	1.41285	1.38489	1.33527	1.3034	1.26746	1.2278	1.21204	1.23339	1.25369	1.27919	1.27093	1.27495	1.27546	1.26556	1.26947	1.30713
		78	1.05907	1.06642	1.07002	1.05592	1.03269	1.00256	0.95716	0.914765	0.884144	0.885237	0.864159	0.878274	0.894799	0.954432	0.997989	1.03876	1.06709	1.1012	1.04772	1.01371	1.02058	1.02315	1.0584	1.19995	1.32517	1.43577	1.5278	1.55803	1.53868	1.53155	1.52039	1.51661	1.52079	1.53235	1.53515	1.52634	1.51624	1.52886	1.52566	1.52584	1.51534	1.51309	1.50961	1.50936	1.51015	1.52309	1.53418
		79	1.22742	1.19322	1.12223	1.06224	1.07889	1.10043	1.07899	1.06972	1.07804	1.07355	1.10077	1.1365	1.16597	1.17629	1.20505	1.23472	1.25144	1.25154	1.2356	1.19258	1.11452	1.03988	0.998912	1.01991	1.04606	1.08654	1.15223	1.20471	1.21382	1.21546	1.22161	1.19465	1.17415	1.15324	1.14316	1.13099	1.14867	1.19139	1.27486	1.33886	1.41454	1.4534	1.45998	1.41627	1.405	1.42268	1.44028
		80	0.801131	0.778398	0.765028	0.742754	0.733033	0.726078	0.726787	0.736972	0.781743	0.843634	0.905312	0.969482	1.02301	1.07052	1.09544	1.11466	1.14001	1.15735	1.16655	1.17515	1.18057	1.17992	1.18221	1.16305	1.15028	1.14862	1.14058	1.11654	1.12449	1.1344	1.13544	1.13996	1.17052	1.19088	1.18703	1.19576	1.21302	1.21354	1.20891	1.23413	1.25159	1.26125	1.27684	1.27384	1.25721	1.254	1.25008
		81	0.461684	0.443778	0.440678	0.43514	0.416615	0.405543	0.420865	0.429712	0.44275	0.460869	0.477646	0.48446	0.499514	0.513444	0.531395	0.524737	0.537852	0.558245	0.589135	0.633919	0.702524	0.765598	0.811137	0.836094	0.845076	0.859976	0.863978	0.875165	0.902446	0.910088	0.897899	0.873721	0.857487	0.828896	0.806462	0.803732	0.819055	0.824133	0.834849	0.849443	0.856683	0.845425	0.832623	0.820208	0.821891	0.814648	0.816754
		82	0.772359	0.780577	0.779585	0.757257	0.710665	0.663236	0.583615	0.51752	0.47344	0.433137	0.406246	0.397979	0.387771	0.374961	0.371875	0.365304	0.370538	0.373533	0.388738	0.409957	0.434737	0.455407	0.486353	0.519809	0.542451	0.571594	0.595788	0.623426	0.652345	0.689698	0.723586	0.751807	0.773253	0.779177	0.783884	0.782825	0.790731	0.794704	0.802144	0.819851	0.844203	0.85896	0.872151	0.889276	0.880457	0.874943	0.87468
		83	0.585736	0.554355	0.555224	0.549172	0.546512	0.53928	0.493402	0.45752	0.421873	0.393785	0.373389	0.361356	0.351292	0.340761	0.336166	0.355031	0.383179	0.417207	0.453344	0.487386	0.508068	0.520961	0.534843	0.556642	0.58017	0.601863	0.617227	0.62153	0.621273	0.63891	0.657727	0.689891	0.730195	0.783053	0.817621	0.845742	0.868132	0.894067	0.906779	0.908344	0.915044	0.920893	0.91244	0.905804	0.89348	0.889842	0.868035
		84	0.592348	0.591822	0.620067	0.58126	0.553677	0.528318	0.436882	0.366802	0.363831	0.358033	0.347959	0.34644	0.338349	0.334664	0.337592	0.345367	0.371011	0.4036	0.425224	0.452541	0.487799	0.517755	0.547988	0.586054	0.606739	0.6192	0.622918	0.627782	0.629824	0.650239	0.679909	0.721546	0.7665	0.81329	0.831724	0.841333	0.845269	0.842284	0.845189	0.858374	0.875333	0.878465	0.87593	0.8565	0.853562	0.846782	0.856114
		85	0.966876	0.901723	0.824388	0.790821	0.785839	0.764355	0.737099	0.697271	0.646093	0.602024	0.572634	0.534198	0.500423	0.479937	0.456042	0.432466	0.425658	0.432089	0.430305	0.429525	0.436806	0.442033	0.44646	0.459664	0.475383	0.490592	0.504134	0.518231	0.538356	0.564426	0.58718	0.613399	0.658641	0.702868	0.741715	0.777954	0.811903	0.827211	0.83556	0.845724	0.857461	0.856885	0.854868	0.851771	0.852823	0.857184	0.866523
		86	1.08872	1.06918	1.07928	1.04848	1.04261	1.08966	1.09175	0.99084	0.917429	0.841228	0.745127	0.667533	0.687449	0.652288	0.598628	0.554694	0.490431	0.434444	0.428654	0.408115	0.383195	0.368497	0.35042	0.336908	0.32789	0.324001	0.326571	0.328402	0.326869	0.326572	0.328489	0.321601	0.318411	0.314673	0.310556	0.311947	0.319359	0.327457	0.34575	0.365563	0.381099	0.395292	0.411913	0.425929	0.442569	0.46416	0.501672
		87	1.44597	1.45172	1.43678	1.3962	1.37001	1.29302	1.20886	1.01536	0.863764	0.70839	0.593904	0.535628	0.535668	0.531187	0.514424	0.489856	0.461886	0.46406	0.438563	0.417795	0.400215	0.384082	0.371777	0.365762	0.358863	0.349448	0.327629	0.310678	0.308325	0.315697	0.328125	0.341058	0.352644	0.353066	0.340217	0.329921	0.321522	0.310944	0.302452	0.299406	0.295828	0.293275	0.289771	0.292102	0.298181	0.304917	0.316305
		88	1.31234	1.28542	1.21952	1.108	1.12288	1.13317	1.11464	1.13259	1.20486	1.20788	1.16955	1.10336	0.966419	0.813299	0.692747	0.57084	0.492429	0.493134	0.484734	0.423372	0.41157	0.404484	0.367297	0.345889	0.345609	0.335015	0.350065	0.353369	0.350657	0.347305	0.358462	0.337546	0.323667	0.320664	0.321112	0.323564	0.335291	0.341741	0.33503	0.328855	0.328242	0.325988	0.330182	0.339662	0.347604	0.358559	0.372056
		89	1.22305	1.21814	1.23121	1.25021	1.25099	1.22677	1.23049	1.24289	1.24036	1.25153	1.2902	1.31236	1.31067	1.32316	1.2937	1.16183	1.036	0.935427	0.829794	0.723439	0.745345	0.739318	0.733757	0.716734	0.715239	0.673804	0.63635	0.590728	0.554689	0.525958	0.505706	0.498166	0.48056	0.458656	0.436745	0.41968	0.402288	0.394754	0.395999	0.407711	0.42043	0.443715	0.468519	0.495801	0.517691	0.542264	0.568571
		90	1.22305	1.21814	1.23121	1.25021	1.25099	1.22677	1.23049	1.24289	1.24036	1.25153	1.2902	1.31236	1.31067	1.32316	1.2937	1.16183	1.036	0.935427	0.82268	0.707328	0.720623	0.71939	0.691721	0.656475	0.632973	0.558789	0.493442	0.450344	0.417085	0.401171	0.408069	0.421325	0.426131	0.444611	0.462964	0.480305	0.49197	0.504616	0.51033	0.530869	0.555795	0.578513	0.604288	0.631741	0.65069	0.664287	0.674986
		91	1.13148	1.16772	1.22518	1.27612	1.3167	1.33824	1.32857	1.30135	1.30029	1.28551	1.28188	1.30001	1.29975	1.26204	1.22644	1.19817	1.19172	1.21756	1.10999	1.02271	0.951412	0.851204	0.736951	0.746635	0.785577	0.768992	0.745022	0.722149	0.721246	0.666934	0.638556	0.625204	0.611118	0.594247	0.579245	0.580239	0.571667	0.56606	0.568278	0.580537	0.597634	0.607355	0.604604	0.596708	0.58386	0.566226	0.561767
		92	1.45326	1.45251	1.44434	1.4559	1.4881	1.56156	1.60567	1.65483	1.69382	1.713	1.63281	1.57189	1.50859	1.46244	1.42956	1.46377	1.46807	1.4556	1.41239	1.38454	1.32162	1.28393	1.165	1.04816	0.909494	0.816404	0.719341	0.68428	0.66752	0.634054	0.587197	0.540969	0.532106	0.510378	0.525728	0.538566	0.544917	0.546765	0.543652	0.530755	0.526309	0.534012	0.538861	0.548727	0.560028	0.564736	0.56554
		93	1.45326	1.45251	1.44434	1.4559	1.4881	1.56156	1.60567	1.65483	1.69382	1.713	1.63281	1.57189	1.50859	1.46244	1.42956	1.46377	1.46807	1.4556	1.41239	1.38454	1.32162	1.28393	1.165	1.04816	0.909494	0.816404	0.719775	0.695146	0.643315	0.618657	0.572538	0.548747	0.546853	0.5766	0.583183	0.606235	0.618362	0.606637	0.600583	0.590056	0.564375	0.542158	0.541045	0.532456	0.54004	0.573394	0.590747
		94	1.24961	1.25102	1.2625	1.18172	1.18276	1.17299	1.18735	1.18011	1.26385	1.2941	1.28025	1.27732	1.29351	1.28596	1.2826	1.31513	1.31361	1.3417	1.36373	1.3719	1.3826	1.41009	1.39803	1.40214	1.42175	1.41759	1.43968	1.46099	1.46035	1.43732	1.42258	1.32829	1.29536	1.28455	1.27417	1.26202	1.30707	1.28726	1.27676	1.28236	1.28743	1.32221	1.3462	1.33916	1.33734	1.35121	1.34804
		95	1.01085	1.01873	1.01625	1.0383	1.04861	1.06459	1.10367	1.13222	1.12227	1.12763	1.10332	1.05308	1.00534	0.969876	0.925444	0.900247	0.853366	0.839068	0.828231	0.79715	0.757036	0.744268	0.695667	0.680905	0.70883	0.697564	0.739147	0.775204	0.771869	0.760068	0.828648	0.926664	1.05826	1.22501	1.4158	1.54364	1.58736	1.51901	1.52701	1.52536	1.54408	1.57732	1.70671	1.74689	1.77477	1.81217	1.82187
		96	0.889929	0.906112	0.947927	0.99766	1.03753	1.06584	1.08147	1.07495	1.04657	1.02344	1.01522	1.04645	1.06624	1.11446	1.16255	1.21296	1.22493	1.26977	1.30524	1.32884	1.33281	1.32696	1.2748	1.23573	1.20411	1.17437	1.17789	1.18088	1.14815	1.12551	1.12261	1.09699	1.11627	1.16999	1.20699	1.23198	1.2731	1.2792	1.26175	1.25459	1.2379	1.18344	1.11513	1.04212	1.00494	1.01604	1.05676
		97	0.598181	0.654527	0.718813	0.771284	0.817891	0.851225	0.872736	0.871961	0.868071	0.877702	0.912025	0.957913	1.01412	1.04111	1.03561	1.00199	0.963232	0.919443	0.900047	0.899149	0.90229	0.909828	0.918921	0.921319	0.918455	0.922935	0.926951	0.944226	0.968695	0.994909	1.03458	1.05977	1.04965	1.0446	1.03777	1.02539	1.02664	1.05409	1.10635	1.16911	1.21577	1.25891	1.30073	1.29762	1.26251	1.22098	1.1878
		98	0.970552	0.98675	0.994634	0.992505	0.967279	0.916702	0.893837	0.859164	0.851312	0.854219	0.868136	0.842368	0.855477	0.868955	0.891918	0.927319	0.970292	0.980377	0.960267	0.938038	0.891342	0.855505	0.866508	0.923251	0.98765	1.05737	1.10964	1.14199	1.14975	1.14328	1.15255	1.19335	1.22036	1.27145	1.30936	1.34244	1.3597	1.3914	1.39743	1.41406	1.44343	1.4768	1.47728	1.46673	1.452	1.4357	1.41781
		99	0.771353	0.796704	0.796184	0.794707	0.801804	0.810595	0.821715	0.839795	0.858282	0.874676	0.896975	0.925378	0.926346	0.919512	0.919224	0.953716	0.961462	0.955182	0.940135	0.928824	0.874498	0.86507	0.914546	0.978113	1.03171	1.08912	1.13568	1.16111	1.18813	1.21896	1.26722	1.26911	1.26392	1.24506	1.21396	1.19189	1.19526	1.19387	1.20367	1.21105	1.18291	1.14767	1.13727	1.13913	1.14685	1.16615	1.20234
		100	0.694738	0.685415	0.690314	0.710136	0.72895	0.781507	0.869232	0.950489	0.977445	1.00002	1.00615	0.965335	0.928432	0.928834	0.923553	0.917921	0.898295	0.873596	0.842581	0.820372	0.807358	0.810959	0.807006	0.81368	0.819266	0.813379	0.825812	0.842655	0.84736	0.8648	0.906293	0.965304	0.999812	1.02457	1.05171	1.06656	1.06566	1.08021	1.12483	1.14744	1.15038	1.15006	1.17381	1.16435	1.16675	1.19125	1.21207
		101	0.763386	0.835755	0.92311	1.00422	1.06188	1.09797	1.09039	1.0701	1.01704	0.971273	0.946499	0.950187	0.960892	0.98807	0.985067	0.973184	0.970319	0.971723	0.987391	1.00488	1.01708	1.03476	1.03269	1.01732	0.991584	0.990238	0.977628	0.979164	1.00779	1.06954	1.11488	1.18679	1.25109	1.26771	1.27552	1.27625	1.25485	1.25341	1.26974	1.28809	1.2911	1.31207	1.3271	1.33883	1.35288	1.36725	1.37287
		102	0.489223	0.492	0.525456	0.565992	0.604174	0.663086	0.717167	0.767632	0.792378	0.824212	0.856892	0.867578	0.88256	0.913094	0.932493	0.942779	0.962475	0.978883	0.999059	1.01306	1.01275	1.01367	1.00943	1.00482	1.00171	1.00927	1.01955	1.02124	1.02658	1.03013	1.03616	1.03775	1.04959	1.04285	1.03366	1.02964	1.02386	1.00974	1.02746	1.04863	1.05635	1.07287	1.09708	1.09942	1.12162	1.12827	1.1238
		103	0.917896	0.938093	0.942952	0.936818	0.919616	0.910729	0.900036	0.88336	0.874509	0.905771	0.939519	0.957664	0.9902	1.01784	1.03215	1.04853	1.08039	1.11751	1.14746	1.16017	1.16753	1.16736	1.16367	1.16059	1.14552	1.1426	1.13734	1.10934	1.08886	1.08332	1.05576	1.03746	1.01624	1.02335	1.01766	1.0544	1.08799	1.12733	1.15748	1.19992	1.21879	1.23041	1.26318	1.28481	1.31824	1.31858	1.3356
		104	0.359475	0.365202	0.383461	0.386811	0.393279	0.401939	0.407003	0.405742	0.420493	0.442071	0.469454	0.500409	0.528484	0.577394	0.617188	0.645639	0.658356	0.667352	0.653042	0.648924	0.658289	0.676875	0.703619	0.720493	0.73832	0.745427	0.753889	0.769156	0.789431	0.799191	0.811737	0.820279	0.813471	0.82408	0.837824	0.853153	0.868185	0.894402	0.905041	0.910968	0.929402	0.950196	0.975779	1.00874	1.0418	1.06964	1.11365
		105	0.92819	0.931972	0.92924	0.939516	0.942445	0.96302	0.996013	1.02856	1.05487	1.07082	1.08846	1.11842	1.13203	1.15206	1.17274	1.19372	1.20446	1.23595	1.26411	1.28761	1.31981	1.32733	1.33077	1.34472	1.34679	1.35591	1.35992	1.37062	1.37089	1.39703	1.40142	1.41192	1.43065	1.42139	1.4293	1.43987	1.43473	1.43218	1.4461	1.45181	1.49879	1.55824	1.59623	1.64452	1.66013	1.65643	1.65074
		106	0.970781	1.00162	1.00848	1.00228	0.991187	1.02369	1.01772	1.03262	1.05907	1.07575	1.09778	1.12965	1.15934	1.19316	1.23032	1.26318	1.28334	1.29716	1.29553	1.2961	1.2649	1.25191	1.25876	1.26734	1.29695	1.35596	1.33175	1.35567	1.39604	1.39217	1.36779	1.4153	1.39388	1.33755	1.30644	1.27269	1.24024	1.2249	1.24095	1.25211	1.26316	1.23868	1.24484	1.2563	1.25992	1.27876	1.32078
		107	0.402283	0.400117	0.393838	0.393469	0.39182	0.389519	0.387001	0.38446	0.384136	0.385891	0.386711	0.386724	0.394119	0.39672	0.394773	0.39243	0.390739	0.391344	0.396225	0.40316	0.415023	0.427313	0.434262	0.45146	0.473393	0.501184	0.530832	0.569084	0.59948	0.627711	0.657306	0.693349	0.719593	0.748891	0.786682	0.818421	0.849263	0.899759	0.935414	0.947225	0.980059	1.00543	1.01619	1.01417	1.02519	0.995181	1.00237
		108	0.628632	0.57263	0.53018	0.466171	0.405102	0.3833	0.367255	0.362068	0.351513	0.359738	0.368574	0.385804	0.406497	0.419928	0.435969	0.449714	0.467908	0.484979	0.502594	0.523742	0.543139	0.559279	0.556047	0.569257	0.573842	0.580616	0.59042	0.635469	0.668161	0.707025	0.756075	0.807204	0.838373	0.863467	0.881446	0.887353	0.883818	0.884479	0.890585	0.907849	0.929399	0.947608	0.970106	0.992692	0.996207	0.990884	0.991437
		109	0.665064	0.634188	0.605997	0.581138	0.545233	0.52041	0.466908	0.432607	0.394446	0.364578	0.338952	0.323339	0.310287	0.301159	0.293782	0.315025	0.342821	0.379675	0.419358	0.456926	0.479082	0.503819	0.524562	0.546378	0.570931	0.593212	0.598602	0.597148	0.592653	0.61486	0.624032	0.657984	0.704544	0.757623	0.789978	0.834673	0.867339	0.891392	0.911768	0.913793	0.91841	0.921923	0.915882	0.904482	0.892223	0.881043	0.858476
		110	0.690054	0.695375	0.701138	0.656869	0.606269	0.559547	0.464233	0.390443	0.371954	0.361314	0.338809	0.325845	0.31572	0.309096	0.30139	0.30199	0.324029	0.356001	0.379513	0.407713	0.444721	0.483011	0.514952	0.555718	0.581498	0.592539	0.592444	0.598545	0.602762	0.62216	0.65558	0.703507	0.758723	0.805024	0.82783	0.83502	0.835005	0.81649	0.820314	0.829844	0.852107	0.857846	0.864541	0.847989	0.845054	0.839505	0.852227
		111	0.846063	0.718889	0.607788	0.581584	0.548307	0.491366	0.450099	0.476046	0.488598	0.487769	0.496012	0.509254	0.521466	0.547626	0.560091	0.571597	0.57111	0.541513	0.514793	0.499635	0.494751	0.499478	0.531354	0.564482	0.61438	0.6671	0.689796	0.699943	0.704074	0.703845	0.689299	0.70875	0.731647	0.741787	0.738762	0.736638	0.722706	0.739196	0.76038	0.741451	0.769708	0.802004	0.817188	0.829082	0.896379	0.925459	0.936384
		112	0.846063	0.733284	0.657365	0.65615	0.621247	0.553964	0.474021	0.442848	0.432738	0.428859	0.436402	0.467088	0.489879	0.504801	0.52348	0.546023	0.552974	0.550584	0.532981	0.528681	0.53006	0.52955	0.527959	0.53613	0.54269	0.553922	0.579779	0.613627	0.653903	0.688505	0.717359	0.736106	0.750001	0.754117	0.761014	0.775982	0.792427	0.803238	0.808631	0.802809	0.788651	0.776445	0.760858	0.754152	0.771215	0.789364	0.801353
		113	0.966752	0.838835	0.706074	0.742722	0.766172	0.767695	0.750584	0.729653	0.641243	0.56732	0.508987	0.485433	0.494856	0.519854	0.550084	0.58005	0.605143	0.624251	0.643461	0.66082	0.671422	0.677468	0.675922	0.672678	0.668943	0.662326	0.662089	0.674456	0.694194	0.708737	0.732466	0.758495	0.778883	0.79539	0.825332	0.862232	0.902401	0.948095	0.991735	1.02224	1.03311	1.03671	1.04218	1.0402	1.0366	1.04514	1.05756
		114	0.93406	0.933319	0.94647	0.958422	0.974922	1.00231	1.02116	1.04292	1.07705	1.11456	1.13553	1.16642	1.18987	1.18627	1.17601	1.17837	1.17587	1.11514	0.954101	0.79705	0.659951	0.575269	0.53566	0.601363	0.6584	0.674046	0.638268	0.607937	0.581731	0.560704	0.54498	0.537229	0.53793	0.545068	0.565753	0.59475	0.623028	0.646161	0.6715	0.691187	0.697865	0.695138	0.710607	0.702762	0.705828	0.708663	0.720549
		115	1.01822	1.02773	1.03656	1.05896	1.07044	1.08904	1.08176	1.05925	1.02113	0.990961	1.03096	1.07706	1.11994	1.19447	1.27446	1.2887	1.33142	1.38762	1.42061	1.45734	1.48882	1.49952	1.50491	1.51064	1.46342	1.38872	1.32673	1.2952	1.28595	1.31812	1.38775	1.44428	1.47236	1.46255	1.47215	1.41703	1.38238	1.35627	1.36102	1.36878	1.44124	1.48458	1.51291	1.52058	1.48728	1.44945	1.4197
		116	0.514674	0.584021	0.64552	0.691565	0.728956	0.748237	0.764214	0.788346	0.815623	0.84268	0.875703	0.896694	0.915878	0.932284	0.923608	0.892878	0.874131	0.827504	0.784859	0.774166	0.796524	0.81277	0.851656	0.890319	0.929498	0.954208	0.985874	1.01166	1.04229	1.0573	1.09246	1.11002	1.1116	1.10456	1.10415	1.07973	1.07921	1.09404	1.13615	1.16135	1.1748	1.18195	1.17779	1.15064	1.12367	1.10412	1.10503
		117	0.983861	0.987445	0.981911	0.975874	0.961194	0.936159	0.878217	0.83461	0.802506	0.788197	0.776322	0.784587	0.790531	0.805293	0.818354	0.847398	0.884736	0.911537	0.941982	0.96879	0.98681	1.00704	1.05721	1.07667	1.09716	1.12492	1.1438	1.13068	1.13831	1.13907	1.134	1.14868	1.15437	1.1494	1.14758	1.12632	1.08517	1.08009	1.08562	1.06268	1.02778	0.993062	0.942365	0.873295	0.816921	0.789302	0.77291
		118	0.597438	0.601372	0.615146	0.637854	0.648639	0.654071	0.680963	0.700785	0.710472	0.72672	0.756966	0.774387	0.781958	0.787041	0.792622	0.783715	0.770109	0.760412	0.753624	0.762864	0.777364	0.80597	0.832471	0.86589	0.897744	0.917967	0.922121	0.937259	0.956319	0.966284	0.979133	1.00375	1.02028	1.03289	1.08621	1.13098	1.10844	1.08848	1.08107	1.04598	1.02233	1.07797	1.13613	1.18251	1.19129	1.19175	1.17305
		119	0.775274	0.835218	0.896806	0.934445	0.966557	0.967224	0.982887	0.994164	1.00654	1.0187	1.04148	1.04938	1.0443	1.0403	1.02444	0.996824	0.966989	0.947536	0.916527	0.905188	0.901259	0.899316	0.907091	0.93976	0.947874	0.953922	0.963702	0.970554	0.991724	1.02641	1.07077	1.10072	1.11946	1.14151	1.15607	1.19215	1.22622	1.25878	1.27273	1.29385	1.29183	1.30717	1.30271	1.27692	1.26515	1.22291	1.1585
		120	0.463095	0.459567	0.45565	0.445671	0.429787	0.41891	0.415263	0.411135	0.410784	0.407386	0.404625	0.399404	0.403165	0.397718	0.38984	0.389591	0.397002	0.397204	0.407217	0.416562	0.430703	0.438216	0.460297	0.475795	0.505597	0.53729	0.566496	0.589606	0.622843	0.672179	0.74241	0.825156	0.901776	0.969111	1.0108	1.04248	1.07306	1.10183	1.13497	1.16969	1.18325	1.1949	1.20761	1.22645	1.23116	1.23894	1.23482
		121	0.413525	0.430158	0.4651	0.512216	0.538139	0.556407	0.576959	0.583808	0.575896	0.60118	0.634271	0.653276	0.677852	0.717523	0.753584	0.785716	0.843644	0.887378	0.905747	0.9158	0.932918	0.953028	0.962941	0.976124	0.967388	0.942153	0.897735	0.850863	0.77889	0.743378	0.757752	0.77475	0.807093	0.899668	0.974691	1.00956	1.0502	1.09171	1.11002	1.11354	1.1138	1.10475	1.07568	1.02113	0.995093	0.975261	0.956641
		122	0.512803	0.534617	0.563143	0.593262	0.626484	0.659876	0.684356	0.70845	0.727844	0.753623	0.781887	0.789485	0.80054	0.811578	0.80988	0.804075	0.799176	0.790442	0.797197	0.812439	0.821646	0.861368	0.854679	0.850242	0.867952	0.887074	0.882541	0.913459	0.927835	0.91435	0.90602	0.92941	0.980071	1.05793	1.11429	1.15877	1.17195	1.17204	1.14422	1.14003	1.15448	1.18754	1.23889	1.23014	1.27946	1.3182	1.36481
		123	0.657762	0.657726	0.650147	0.634628	0.623415	0.609891	0.605778	0.607197	0.610153	0.615543	0.634289	0.663219	0.707841	0.752555	0.813584	0.869352	0.904631	0.922144	0.937175	0.943919	0.953865	0.973243	1.0159	1.0644	1.10533	1.13923	1.17426	1.17083	1.17397	1.15881	1.1385	1.11834	1.10809	1.09467	1.09342	1.07433	1.05019	1.04422	1.05286	1.06992	1.11304	1.15104	1.16699	1.17132	1.18616	1.19371	1.2042
		124	0.908311	0.909438	0.903627	0.912702	0.930956	0.955535	0.986359	1.01598	1.04123	1.05278	1.07894	1.10175	1.11941	1.14434	1.17168	1.19441	1.21254	1.25403	1.28855	1.32799	1.36414	1.3778	1.37431	1.38264	1.36439	1.37069	1.37398	1.37849	1.37923	1.40956	1.40388	1.40461	1.4268	1.42938	1.4346	1.44069	1.43464	1.42259	1.4229	1.43666	1.47427	1.54472	1.59568	1.64789	1.66309	1.67874	1.67437
		125	0.468955	0.493338	0.518185	0.540908	0.562	0.578316	0.598637	0.610242	0.613551	0.621678	0.631751	0.625841	0.621432	0.622919	0.607155	0.590046	0.589579	0.60782	0.633729	0.68908	0.738872	0.786208	0.82034	0.852542	0.871736	0.884351	0.89066	0.89159	0.884212	0.875265	0.877998	0.877464	0.879546	0.903208	0.911733	0.916184	0.937056	0.970956	0.992695	1.03622	1.08505	1.11213	1.12142	1.13453	1.14045	1.13871	1.15012
		126	0.399194	0.401657	0.399513	0.398654	0.399463	0.398192	0.392129	0.397785	0.47414	0.533657	0.594148	0.678548	0.778956	0.790197	0.812494	0.815805	0.800926	0.751496	0.733587	0.704789	0.698625	0.701175	0.704124	0.684775	0.669818	0.648526	0.61473	0.585496	0.558969	0.528598	0.489745	0.454948	0.433124	0.410746	0.406337	0.415078	0.424013	0.422776	0.422349	0.414583	0.402432	0.38424	0.369145	0.355108	0.344827	0.336614	0.337946
		127	0.301638	0.291285	0.28344	0.277987	0.275192	0.277601	0.27874	0.277891	0.274819	0.279213	0.282589	0.292722	0.307878	0.324019	0.332125	0.335884	0.346559	0.355174	0.35659	0.365369	0.369323	0.365591	0.355779	0.350874	0.336966	0.330072	0.321774	0.320476	0.318786	0.319944	0.322919	0.332269	0.342897	0.357676	0.376285	0.40208	0.428618	0.458661	0.486253	0.51202	0.539936	0.569355	0.600869	0.63468	0.676212	0.713305	0.748179
		128	0.553018	0.549394	0.544742	0.512719	0.512702	0.486836	0.457649	0.422542	0.399631	0.371168	0.35742	0.342592	0.346586	0.343732	0.345013	0.342496	0.348934	0.357832	0.369954	0.380994	0.400584	0.426305	0.448881	0.468648	0.487265	0.505766	0.513842	0.520738	0.535984	0.553717	0.565872	0.599746	0.637622	0.679553	0.709077	0.743715	0.765907	0.775584	0.789647	0.819278	0.846628	0.868413	0.899738	0.942782	0.990043	1.03595	1.08462
		129	1.18432	1.22676	1.27584	1.30976	1.3319	1.34515	1.32262	1.28598	1.18521	1.1038	1.02081	0.97709	0.879543	0.834135	0.77183	0.687815	0.56208	0.513797	0.470288	0.468161	0.455078	0.473264	0.471118	0.450912	0.398451	0.395908	0.37564	0.357461	0.359261	0.353398	0.341308	0.340184	0.339895	0.35188	0.363395	0.38077	0.397972	0.41055	0.414879	0.424008	0.435896	0.446122	0.450473	0.457556	0.468199	0.482458	0.509472
		130	1.33939	1.39029	1.44497	1.48514	1.5318	1.58362	1.65134	1.72533	1.7488	1.73835	1.69572	1.63688	1.52185	1.43862	1.38139	1.34358	1.29991	1.26181	1.12791	0.971003	0.80985	0.656072	0.535239	0.48076	0.450361	0.445849	0.432167	0.406883	0.416953	0.421986	0.411011	0.402454	0.408574	0.411566	0.414287	0.420099	0.436758	0.46021	0.486849	0.512754	0.532492	0.544339	0.548584	0.556804	0.572661	0.579965	0.597057
		131	0.281203	0.300284	0.327555	0.365971	0.404651	0.454706	0.511279	0.565604	0.613689	0.668255	0.726327	0.774943	0.822745	0.871165	0.91077	0.934177	0.960211	0.97739	0.984505	0.999661	1.02237	1.03536	1.04874	1.06554	1.07333	1.08172	1.09948	1.12499	1.15139	1.17914	1.18382	1.17728	1.16292	1.13152	1.08314	1.02127	0.965366	0.933667	0.911608	0.919082	0.940972	0.976833	0.988533	1.00462	1.0075	1.02959	1.04992
		132	0.881136	0.899501	0.92925	0.95615	0.984723	0.995219	1.00375	1.0042	1.00122	0.987054	0.978727	0.976518	0.972163	0.98036	0.999331	1.01447	1.02305	1.02209	0.994235	0.950188	0.914109	0.898844	0.90259	0.934023	0.982675	1.03056	1.06782	1.09086	1.10351	1.11793	1.12162	1.12284	1.12237	1.11014	1.10324	1.08254	1.08624	1.11088	1.1595	1.1968	1.2553	1.28298	1.30772	1.30065	1.29752	1.28032	1.26928
		133	1.71657	1.76776	1.79487	1.84906	1.84265	1.81744	1.78532	1.76327	1.6713	1.60113	1.57966	1.56599	1.53586	1.51823	1.34183	1.18255	1.00618	0.840938	0.710875	0.733009	0.706381	0.670125	0.626778	0.565512	0.507786	0.45778	0.420694	0.406962	0.408124	0.416891	0.431777	0.433367	0.423532	0.415441	0.412208	0.407993	0.42621	0.448964	0.468037	0.487546	0.504932	0.517838	0.525436	0.543223	0.566266	0.589029	0.613673
		134	1.04762	1.05324	1.05532	1.06657	1.06085	1.07874	1.09929	1.09603	1.10076	1.10234	1.07823	1.06157	1.07106	1.05227	1.07039	1.08396	1.0922	1.09099	1.09102	1.03354	0.981622	0.934899	0.883595	0.843303	0.866732	0.90131	0.944759	0.982086	0.999448	1.02507	1.04638	1.06237	1.10243	1.17591	1.20215	1.20434	1.20974	1.19299	1.15748	1.1261	1.09771	1.08086	1.06507	1.05461	1.05353	1.04127	1.01584
		135	0.60258	0.645427	0.702202	0.746356	0.793365	0.834154	0.861531	0.903957	0.953734	0.982125	0.981548	0.981583	0.962007	0.935223	0.89868	0.849781	0.79167	0.720736	0.697918	0.683773	0.71588	0.748888	0.80273	0.817731	0.824489	0.824471	0.836538	0.851775	0.880756	0.923922	0.964752	0.999406	1.05126	1.11216	1.17391	1.22533	1.28076	1.31781	1.30589	1.28687	1.23392	1.16991	1.12669	1.11028	1.08069	1.0937	1.11669
		136	0.358424	0.366746	0.377384	0.399847	0.430476	0.475047	0.53694	0.592311	0.646677	0.700182	0.744318	0.774537	0.799011	0.817164	0.827327	0.859119	0.879875	0.892418	0.900362	0.916026	0.90996	0.913549	0.935924	0.96434	0.982164	1.02118	1.05999	1.07333	1.09312	1.12579	1.12296	1.11605	1.13855	1.14954	1.14497	1.14605	1.15168	1.1477	1.14377	1.15389	1.1581	1.16488	1.16285	1.15755	1.15674	1.16481	1.16205
		137	0.261307	0.254406	0.264396	0.271859	0.284507	0.301006	0.330962	0.346108	0.361186	0.382222	0.39108	0.387839	0.399986	0.417425	0.429829	0.45479	0.483277	0.501723	0.520353	0.545369	0.57443	0.596423	0.631333	0.662994	0.704493	0.742845	0.799173	0.852357	0.908073	0.952483	1.0058	1.04301	1.04989	1.04597	1.0365	1.0159	0.996191	1.00929	1.03034	1.04073	1.04657	1.05535	1.04238	1.03557	1.02911	1.04073	1.03247
		138	0.969643	0.965764	0.969286	0.97705	0.983321	0.988824	0.989367	0.979246	0.97654	0.991563	1.02966	1.04941	1.06368	1.09213	1.11916	1.11423	1.10937	1.14187	1.13006	1.11075	1.1186	1.12661	1.12591	1.15361	1.16439	1.16527	1.16492	1.16154	1.15192	1.15761	1.16702	1.1864	1.21492	1.24447	1.28301	1.32989	1.37841	1.41094	1.43006	1.46266	1.47164	1.48606	1.49783	1.50654	1.4738	1.42833	1.38878
		139	0.409931	0.427695	0.447364	0.480591	0.525472	0.57424	0.608882	0.63632	0.65254	0.654015	0.650503	0.657322	0.654268	0.643423	0.643956	0.621165	0.593133	0.56612	0.553175	0.537503	0.546435	0.562133	0.560627	0.565982	0.550776	0.525811	0.497749	0.495169	0.496686	0.544208	0.635408	0.72983	0.828612	0.918774	0.956468	0.958184	0.930425	0.903367	0.86046	0.828166	0.808009	0.81432	0.814186	0.861728	0.902891	0.937873	0.95902
		140	0.42855	0.438916	0.451726	0.478403	0.485037	0.486565	0.488903	0.492821	0.481468	0.492151	0.504161	0.526388	0.543373	0.562376	0.594134	0.635542	0.669377	0.709447	0.742463	0.763274	0.78811	0.819887	0.838537	0.892203	0.922024	0.957923	0.988783	1.02792	0.995661	0.97795	0.944268	0.902493	0.861691	0.833421	0.814106	0.807157	0.806581	0.805255	0.825878	0.86685	0.903328	0.928483	0.945392	0.959263	0.971343	0.994085	1.03098
		141	0.285191	0.286913	0.290756	0.293993	0.298124	0.304639	0.307127	0.307296	0.305101	0.301541	0.297418	0.295647	0.299401	0.304168	0.309463	0.308945	0.309515	0.305103	0.305021	0.303994	0.312176	0.324314	0.339164	0.352447	0.365386	0.379898	0.397298	0.432791	0.463537	0.496878	0.52221	0.541482	0.547406	0.555453	0.570674	0.60186	0.631267	0.660064	0.699717	0.73974	0.764821	0.790468	0.813737	0.832537	0.844213	0.849355	0.852273
		142	0.659918	0.692693	0.717029	0.744875	0.764092	0.777112	0.772512	0.763888	0.740594	0.714406	0.693296	0.677822	0.664293	0.654737	0.64404	0.651529	0.667986	0.681359	0.714181	0.762192	0.790164	0.822319	0.868273	0.894108	0.909621	0.935406	0.949282	0.947643	0.957854	0.972577	0.974211	0.966912	0.965804	0.960634	0.936052	0.902668	0.882311	0.859077	0.83751	0.837676	0.855747	0.904507	0.965913	1.02123	1.07841	1.13403	1.15655
		143	0.402399	0.396785	0.398277	0.39566	0.395594	0.385976	0.380313	0.370094	0.365284	0.36305	0.368767	0.366327	0.368412	0.364169	0.359358	0.355596	0.349854	0.339142	0.339022	0.34352	0.343834	0.34811	0.352808	0.357048	0.352146	0.352232	0.354718	0.357023	0.360894	0.36693	0.377633	0.388204	0.407725	0.43046	0.459716	0.485545	0.507088	0.527902	0.55094	0.591689	0.631706	0.708282	0.784663	0.853536	0.894349	0.920796	0.918467
		144	0.39255	0.403943	0.444937	0.479201	0.512402	0.544206	0.573947	0.597688	0.599133	0.583286	0.561509	0.542174	0.529328	0.551125	0.583768	0.631879	0.699431	0.755539	0.807119	0.844324	0.880095	0.898501	0.910006	0.907901	0.910215	0.904191	0.895492	0.902817	0.925017	0.95772	0.987957	1.02202	1.04421	1.05685	1.06662	1.08183	1.08092	1.0601	1.06113	1.05009	1.04079	1.04589	1.06814	1.07191	1.09804	1.12169	1.14989
		145	0.451705	0.436501	0.388743	0.386886	0.378388	0.371555	0.340805	0.333026	0.333741	0.335125	0.33798	0.339126	0.331646	0.315837	0.304212	0.287201	0.274953	0.274308	0.276647	0.284245	0.300056	0.326905	0.356129	0.388673	0.427103	0.455749	0.493042	0.526424	0.553899	0.570321	0.597495	0.622769	0.633938	0.672249	0.721302	0.763297	0.784569	0.811787	0.830364	0.841045	0.848967	0.871573	0.913615	0.926398	0.933268	0.938801	0.940082
		146	0.527551	0.491546	0.421474	0.397748	0.403796	0.412812	0.415447	0.417253	0.417601	0.42447	0.435049	0.440522	0.452356	0.461194	0.47578	0.495769	0.508104	0.514758	0.524227	0.532444	0.53049	0.537873	0.546131	0.561389	0.579379	0.600058	0.624416	0.651112	0.676845	0.69352	0.70962	0.729437	0.750094	0.758948	0.768614	0.775424	0.809348	0.843318	0.884369	0.913409	0.947978	0.944401	0.928668	0.921304	0.922804	0.913538	0.911799
		147	0.750792	0.660866	0.533705	0.492198	0.489124	0.504209	0.516683	0.527242	0.554056	0.562812	0.518755	0.485651	0.477371	0.470775	0.458296	0.464564	0.45751	0.445389	0.432296	0.422469	0.418626	0.418768	0.415097	0.420273	0.426228	0.433389	0.436899	0.448568	0.465189	0.471861	0.48463	0.494169	0.508007	0.514938	0.542322	0.56456	0.591662	0.618819	0.649331	0.677669	0.69034	0.725287	0.766838	0.8001	0.815949	0.8463	0.857192
		148	1.29531	1.36761	1.36195	1.33398	1.30308	1.26144	1.21308	1.21028	1.1936	1.14105	1.08892	1.04877	0.977728	0.867799	0.775023	0.686391	0.612721	0.538026	0.50999	0.489279	0.477112	0.445223	0.467782	0.481353	0.503134	0.506156	0.505196	0.469498	0.461453	0.443768	0.438586	0.421746	0.421888	0.426711	0.440751	0.4574	0.485204	0.510995	0.529462	0.550282	0.573423	0.591184	0.610184	0.625235	0.63264	0.642064	0.666419
		149	1.29311	1.27378	1.23577	1.24938	1.2295	1.21832	1.21957	1.20783	1.14635	1.13565	1.09046	1.0831	1.07453	1.1321	1.15972	1.21268	1.21068	1.26113	1.26194	1.2453	1.20197	1.1715	1.08804	1.01735	0.967318	0.934815	0.865785	0.803187	0.754888	0.68323	0.578667	0.550443	0.565121	0.563241	0.559843	0.595857	0.611677	0.579498	0.546599	0.516336	0.481925	0.455579	0.443483	0.433336	0.442243	0.439579	0.439526
		150	0.625641	0.67104	0.732667	0.807849	0.866329	0.929532	0.97452	1.03242	1.07033	1.10542	1.11985	1.12049	1.10015	1.08347	1.05224	1.02425	1.01725	1.00388	0.987849	0.973556	0.953361	0.918148	0.892538	0.8899	0.904074	0.932813	0.959897	0.974466	0.985419	0.990311	0.998351	1.04718	1.12242	1.16902	1.21415	1.26436	1.28796	1.29584	1.31704	1.32627	1.31262	1.29411	1.29196	1.28013	1.29247	1.31581	1.33191
		151	0.896123	0.911954	0.918457	0.941194	0.970074	0.989232	0.971674	0.990522	1.00857	1.02044	1.03352	1.07373	1.10168	1.13017	1.18274	1.21117	1.24265	1.25405	1.24929	1.25242	1.29341	1.33253	1.35308	1.34504	1.31747	1.28038	1.2358	1.20911	1.22169	1.23484	1.24564	1.24789	1.26174	1.26301	1.23378	1.2012	1.19193	1.17687	1.17643	1.19804	1.25072	1.26531	1.28305	1.29519	1.35752	1.3905	1.43329
		152	0.810252	0.781294	0.766245	0.756905	0.782395	0.826547	0.880929	0.896307	0.915071	0.899735	0.902355	0.893861	0.922011	0.935023	0.975591	1.01774	1.06911	1.10314	1.1536	1.22607	1.23188	1.19697	1.14929	1.0858	1.02628	1.02863	1.06608	1.16891	1.2527	1.32267	1.36418	1.39415	1.37598	1.37826	1.3532	1.35555	1.37183	1.41209	1.45766	1.54183	1.59492	1.62777	1.64231	1.6528	1.62723	1.60249	1.59624
		153	1.14431	1.09271	1.0499	1.02264	0.977444	0.958621	0.987357	1.02506	1.04945	1.11421	1.16423	1.20556	1.24324	1.29792	1.30289	1.32765	1.37518	1.40398	1.4174	1.43222	1.41566	1.38746	1.38277	1.39583	1.43235	1.49655	1.52073	1.54687	1.58523	1.61221	1.61034	1.61197	1.62486	1.6128	1.5782	1.57137	1.56124	1.52705	1.50357	1.48967	1.47562	1.45047	1.43967	1.43143	1.44916	1.45143	1.42585
		154	1.03291	1.01905	1.02327	1.04889	1.08709	1.11314	1.1565	1.20545	1.23895	1.25264	1.29108	1.323	1.34163	1.36237	1.37114	1.37195	1.39213	1.41721	1.45876	1.49376	1.53009	1.53368	1.52653	1.50525	1.5104	1.48381	1.44615	1.43046	1.40894	1.36731	1.33924	1.33923	1.34385	1.33363	1.31269	1.30555	1.29109	1.28791	1.32831	1.38145	1.43473	1.45517	1.44469	1.42403	1.4231	1.41686	1.42986
		155	1.01877	1.00757	1.02018	1.05576	1.08268	1.13029	1.19159	1.21429	1.24447	1.26737	1.24552	1.20175	1.18279	1.16239	1.15667	1.16514	1.18622	1.1977	1.20573	1.17604	1.14423	1.11404	1.07367	1.00446	1.00425	1.03525	1.07929	1.13248	1.19612	1.2014	1.16733	1.12224	1.07559	1.05785	1.05309	1.06174	1.07615	1.1195	1.16476	1.2184	1.28708	1.33533	1.3759	1.40986	1.40077	1.37737	1.3531
		156	1.06813	1.09244	1.11251	1.14043	1.15875	1.17238	1.18873	1.2038	1.21414	1.23511	1.26389	1.29433	1.32242	1.35247	1.37119	1.38473	1.39974	1.39908	1.39323	1.39812	1.39285	1.37154	1.38369	1.38567	1.37058	1.37052	1.38055	1.36984	1.36844	1.36334	1.35557	1.35314	1.3471	1.33021	1.31394	1.28842	1.26752	1.24528	1.22512	1.22921	1.24073	1.25033	1.26442	1.30589	1.31107	1.29102	1.28158
		157	0.250096	0.2579	0.263413	0.270482	0.269333	0.271362	0.264663	0.252204	0.245208	0.24338	0.239935	0.240088	0.247105	0.25247	0.255793	0.262924	0.266236	0.269983	0.273471	0.279616	0.290161	0.31034	0.341224	0.382668	0.433702	0.485802	0.527016	0.571544	0.604252	0.623383	0.629937	0.630049	0.628747	0.641411	0.678544	0.733287	0.812725	0.887178	0.951601	0.993962	1.02423	1.04318	1.05176	1.04302	1.03717	1.02323	1.00095
		158	0.901624	0.942379	0.954283	1.00962	1.04421	1.06695	1.08271	1.11992	1.12073	1.09379	1.10393	1.13881	1.18218	1.20306	1.25067	1.29048	1.28557	1.26383	1.2721	1.29247	1.293	1.30707	1.29991	1.28939	1.29038	1.30094	1.31464	1.34684	1.35297	1.33294	1.31372	1.29936	1.26665	1.26435	1.25859	1.25636	1.24577	1.2482	1.23677	1.23106	1.21089	1.19593	1.17431	1.16122	1.14059	1.13519	1.12833
		159	0.683853	0.714045	0.756549	0.823673	0.890114	0.926995	0.933085	0.942093	0.940804	0.948105	0.985216	1.02654	1.04224	1.0625	1.0826	1.09913	1.13792	1.18415	1.2313	1.26523	1.2963	1.313	1.32607	1.34542	1.40164	1.42231	1.44978	1.48716	1.50776	1.50793	1.54782	1.56636	1.56611	1.55752	1.52122	1.48602	1.45332	1.43922	1.44985	1.46569	1.4725	1.48073	1.47263	1.41904	1.39074	1.36344	1.36456
		160	0.839341	0.850665	0.86725	0.873971	0.887439	0.902843	0.932342	0.962233	0.98637	1.00805	1.02968	1.02548	1.0088	1.02619	1.02291	1.03447	1.05334	1.10139	1.12642	1.16657	1.18314	1.22114	1.22294	1.22815	1.19716	1.19285	1.15064	1.13828	1.2141	1.30849	1.36592	1.42729	1.4694	1.42278	1.37893	1.38287	1.40427	1.44164	1.49136	1.51279	1.49496	1.50298	1.48719	1.46361	1.47861	1.49651	1.47627
		161	0.852781	0.862119	0.87623	0.918161	0.945406	0.990198	1.01431	1.04041	1.04147	1.05569	1.04135	1.02564	1.01603	1.02251	1.02096	1.0233	1.03668	1.03086	1.00025	0.969132	0.953646	0.939791	0.945054	0.983365	1.01417	1.04298	1.06218	1.05803	1.05124	1.0733	1.09811	1.11955	1.15879	1.19694	1.2153	1.22101	1.23263	1.23659	1.20592	1.17761	1.15802	1.16198	1.17239	1.20103	1.20818	1.22129	1.20602
		162	0.317805	0.323419	0.327259	0.328758	0.332382	0.33566	0.335382	0.332998	0.329568	0.32261	0.320852	0.323373	0.323775	0.325752	0.325752	0.322809	0.318785	0.320087	0.319944	0.325003	0.326674	0.324865	0.333726	0.346164	0.366267	0.400051	0.446501	0.493045	0.538257	0.578334	0.611493	0.659689	0.71245	0.755878	0.799011	0.835398	0.872823	0.889917	0.916873	0.941577	0.965392	0.968377	0.993386	1.02375	1.05087	1.08404	1.1076
		163	0.533403	0.558761	0.582382	0.605012	0.619586	0.641482	0.662853	0.674463	0.685299	0.707364	0.717443	0.747438	0.769413	0.789722	0.794684	0.826537	0.842723	0.871053	0.903369	0.937268	0.948645	0.959124	0.962878	0.957249	0.957072	0.940008	0.908707	0.882964	0.875813	0.890473	0.937247	0.98984	1.04084	1.09147	1.10741	1.09578	1.07835	1.04674	1.00514	1.0017	1.02081	1.03772	1.07588	1.11795	1.12956	1.13194	1.13374
		164	0.697986	0.717543	0.732664	0.764	0.768001	0.751109	0.736064	0.711527	0.675207	0.66316	0.658037	0.673547	0.685379	0.674892	0.697142	0.721507	0.724196	0.766993	0.808435	0.838465	0.868504	0.903552	0.918546	0.938408	0.962648	0.965698	0.972733	0.981991	0.983785	0.959	0.960492	0.978558	1.00528	1.0501	1.12377	1.19152	1.20793	1.16256	1.14857	1.15087	1.15586	1.18523	1.24527	1.28385	1.29145	1.28244	1.27678
		165	0.626641	0.644689	0.668052	0.675765	0.694578	0.703574	0.710173	0.728827	0.773182	0.799328	0.819934	0.838442	0.838332	0.816818	0.792352	0.77023	0.773894	0.770189	0.775686	0.804939	0.838102	0.847459	0.876218	0.899245	0.892122	0.861969	0.824584	0.797437	0.802874	0.825973	0.883028	0.935536	0.997046	1.03017	1.06526	1.10041	1.13472	1.14542	1.1514	1.16208	1.16694	1.19807	1.2392	1.26528	1.27591	1.28822	1.28026
		166	0.381404	0.372465	0.363247	0.348984	0.343354	0.336811	0.336684	0.333193	0.341113	0.344615	0.354381	0.365499	0.376671	0.391835	0.407282	0.427278	0.446691	0.476526	0.507541	0.549049	0.58624	0.612615	0.633386	0.650262	0.659249	0.672738	0.691654	0.699824	0.716515	0.752797	0.798686	0.831603	0.861818	0.884271	0.889173	0.860309	0.829914	0.816614	0.793132	0.75614	0.732393	0.719871	0.720838	0.722344	0.727986	0.762106	0.807596
		167	0.713415	0.740515	0.80151	0.845614	0.871161	0.890364	0.895696	0.889407	0.888843	0.896408	0.896841	0.900589	0.904772	0.889245	0.881025	0.879135	0.881657	0.86392	0.850278	0.863888	0.924407	0.967742	1.01041	1.0617	1.08863	1.06308	1.03967	1.03703	1.02896	1.03701	1.06826	1.11217	1.15165	1.18791	1.21114	1.2203	1.23173	1.24399	1.26172	1.2649	1.27931	1.29037	1.30737	1.32345	1.34788	1.36375	1.38216
		168	0.80899	0.838126	0.870791	0.884138	0.898276	0.912851	0.905189	0.89176	0.901802	0.909766	0.915273	0.916511	0.909841	0.905589	0.905919	0.922217	0.973019	0.993512	1.02044	1.02752	0.996256	0.944754	0.900633	0.843672	0.810289	0.817149	0.83824	0.895653	0.955651	1.01454	1.06513	1.09033	1.10002	1.10137	1.09179	1.08399	1.0693	1.06592	1.06226	1.0736	1.07403	1.09272	1.10029	1.11528	1.1399	1.14912	1.15807
		169	0.338143	0.328373	0.337822	0.361725	0.393579	0.430205	0.472732	0.510635	0.543285	0.571333	0.596338	0.621607	0.650714	0.659727	0.663248	0.672049	0.700056	0.712027	0.707363	0.695133	0.675045	0.667064	0.692984	0.759419	0.840083	0.929002	0.98951	1.02086	1.03208	1.01729	1.01367	0.997777	0.972444	0.948865	0.949489	0.94234	0.954638	0.968628	0.991234	1.01714	1.03524	1.03562	1.04918	1.04111	1.05924	1.08466	1.11645
		170	0.575959	0.589165	0.610581	0.63776	0.666499	0.696455	0.722597	0.74561	0.758	0.761341	0.772426	0.790018	0.81598	0.850138	0.891133	0.904656	0.908676	0.917578	0.901469	0.868874	0.875433	0.897793	0.896328	0.894996	0.906415	0.92318	0.924996	0.936185	0.930582	0.92459	0.930301	0.924703	0.929883	0.979429	1.03853	1.04182	1.05614	1.04091	1.03495	1.02522	1.03682	1.04087	1.05803	1.06092	1.05696	1.06602	1.08938
		171	0.498334	0.516534	0.533884	0.537913	0.525542	0.535403	0.551519	0.570174	0.59684	0.640684	0.669255	0.701412	0.745636	0.775573	0.805696	0.839638	0.859562	0.862564	0.873665	0.868794	0.85464	0.858193	0.872515	0.885125	0.89901	0.92578	0.934388	0.938048	0.954895	0.977922	1.00008	1.03601	1.04772	1.0419	1.03402	1.01541	0.987309	0.971376	0.943881	0.916588	0.891381	0.874677	0.878328	0.917951	0.9883	1.06031	1.10299
		172	0.547208	0.577541	0.611239	0.6559	0.700578	0.734001	0.758966	0.779436	0.795541	0.796048	0.797356	0.792257	0.787451	0.789654	0.794632	0.805967	0.828068	0.854898	0.873287	0.894154	0.908113	0.913041	0.898576	0.865854	0.84331	0.834036	0.828402	0.834044	0.866614	0.894308	0.927346	0.973268	1.0239	1.05228	1.0877	1.11376	1.13724	1.16485	1.19508	1.22511	1.2579	1.27683	1.25557	1.24501	1.22345	1.20282	1.19545
		173	0.687893	0.620605	0.543017	0.489431	0.45281	0.443121	0.430291	0.419908	0.421838	0.410112	0.417602	0.427224	0.435439	0.437781	0.494619	0.514482	0.510278	0.489756	0.468522	0.395765	0.359828	0.346869	0.344798	0.341078	0.343368	0.336366	0.329855	0.326804	0.328051	0.32162	0.325116	0.326135	0.32532	0.326262	0.328012	0.327227	0.327441	0.328902	0.329502	0.332128	0.333501	0.336049	0.337769	0.340417	0.347912	0.365972	0.393438
		174	0.784641	0.714637	0.679355	0.680905	0.641211	0.591027	0.524473	0.469153	0.422324	0.392817	0.362479	0.357721	0.355701	0.376787	0.400186	0.430948	0.47111	0.49998	0.511784	0.530372	0.55672	0.577197	0.604221	0.652945	0.68453	0.720703	0.755578	0.796468	0.798605	0.804556	0.784404	0.739983	0.694892	0.677735	0.680386	0.689846	0.732017	0.777251	0.814301	0.829348	0.827614	0.815245	0.790133	0.773093	0.763766	0.787975	0.80052
		175	0.874632	0.734579	0.692049	0.709528	0.679308	0.633401	0.622086	0.615295	0.600422	0.578306	0.568726	0.558422	0.560794	0.5606	0.573801	0.582094	0.589109	0.58523	0.593945	0.592474	0.604271	0.615514	0.615971	0.609147	0.614092	0.610143	0.60868	0.620594	0.641339	0.66875	0.704113	0.72537	0.743763	0.750525	0.752028	0.746462	0.760418	0.777358	0.773096	0.760477	0.769981	0.785924	0.785489	0.81593	0.845532	0.846206	0.861107
		176	1.22358	1.19534	1.18326	1.19721	1.24912	1.31549	1.34859	1.38605	1.3337	1.1758	1.03032	0.922264	0.786058	0.706195	0.718584	0.706425	0.688933	0.67969	0.63997	0.589793	0.554327	0.501584	0.457329	0.435	0.436204	0.431499	0.449325	0.4699	0.49744	0.530187	0.559155	0.59268	0.623879	0.652673	0.68755	0.709208	0.731111	0.753968	0.76899	0.771106	0.781477	0.780797	0.783593	0.792139	0.794791	0.801937	0.813126
		177	1.48498	1.45147	1.43152	1.409	1.39625	1.39098	1.35367	1.346	1.35016	1.1983	1.09594	1.01251	0.897096	0.783201	0.823474	0.806521	0.785031	0.749362	0.704462	0.642464	0.597722	0.551618	0.50411	0.455641	0.41703	0.392197	0.36338	0.344165	0.329803	0.330345	0.324142	0.326906	0.334189	0.345688	0.350187	0.355655	0.358044	0.356888	0.351822	0.350699	0.352713	0.353562	0.35388	0.357794	0.35944	0.361135	0.371789
		178	1.1446	1.20778	1.28198	1.3391	1.39537	1.41147	1.39223	1.33016	1.29044	1.24129	1.21172	1.18309	1.20514	1.20256	1.16938	1.15817	1.17085	1.17608	1.24299	1.35857	1.37774	1.3696	1.38274	1.29351	1.0779	0.953283	0.842937	0.66061	0.546485	0.563673	0.586524	0.588543	0.608619	0.622688	0.608437	0.565537	0.533932	0.513682	0.494679	0.477294	0.467682	0.451646	0.44131	0.438063	0.439248	0.442883	0.457224
		179	0.682621	0.72139	0.755306	0.775592	0.776546	0.767202	0.750287	0.727664	0.711599	0.73262	0.753671	0.807541	0.865666	0.910995	0.936933	0.973106	0.983506	0.986045	0.993095	1.00525	1.02124	1.02386	1.01458	1.02893	1.04356	1.03696	1.03815	1.0468	1.03871	1.01282	0.99176	0.964475	0.934073	0.928455	0.926894	0.923333	0.925154	0.948628	0.951949	0.96205	1.00052	1.0546	1.115	1.19638	1.28837	1.35604	1.42246
		180	0.27772	0.280246	0.283705	0.286466	0.291172	0.298373	0.306796	0.320544	0.333111	0.343955	0.355534	0.368455	0.3743	0.382625	0.390687	0.398987	0.399114	0.402596	0.403847	0.404954	0.40312	0.404148	0.405473	0.410659	0.42524	0.446538	0.476023	0.517533	0.565386	0.617278	0.676515	0.739244	0.801415	0.850252	0.887534	0.917111	0.943574	0.967287	1.00572	1.04027	1.06982	1.08663	1.0849	1.05783	1.04299	1.0355	1.0375
		181	1.23454	1.20622	1.19404	1.17128	1.16717	1.17353	1.16268	1.16484	1.1958	1.23212	1.25517	1.26228	1.26471	1.26771	1.26359	1.25923	1.27007	1.28944	1.29336	1.29415	1.28895	1.27023	1.22707	1.19059	1.18026	1.1832	1.22796	1.28101	1.31975	1.36005	1.41666	1.43397	1.43625	1.46453	1.44593	1.39994	1.39833	1.38725	1.38232	1.40238	1.44642	1.44931	1.47376	1.46746	1.45116	1.43438	1.43416
		182	1.00722	0.988707	0.999522	1.03466	1.05732	1.10295	1.15831	1.20798	1.2433	1.27066	1.2642	1.25741	1.22604	1.19151	1.1711	1.17602	1.19785	1.22352	1.24976	1.25248	1.27133	1.27119	1.26539	1.25924	1.24961	1.22821	1.21615	1.21587	1.21461	1.23414	1.24484	1.25232	1.26958	1.28708	1.28751	1.28813	1.27064	1.24002	1.19583	1.15835	1.11441	1.10736	1.09864	1.09743	1.08446	1.07067	1.043
		183	1.01249	1.07503	1.11453	1.12752	1.14203	1.14338	1.15732	1.15291	1.15717	1.1665	1.16816	1.14379	1.12599	1.07858	1.0403	1.00559	0.993867	0.985263	1.00268	1.02925	1.06284	1.11532	1.14703	1.17421	1.20418	1.25162	1.2696	1.29996	1.35723	1.40119	1.34515	1.3257	1.31394	1.26247	1.21639	1.26093	1.28779	1.30962	1.35208	1.39057	1.40595	1.40598	1.42843	1.42275	1.45568	1.50402	1.56269
		184	0.702765	0.713905	0.719941	0.726207	0.740619	0.780827	0.826683	0.866827	0.915747	0.963986	1.03038	1.05669	1.06035	1.05728	1.03162	0.985716	0.971874	0.978309	1.0013	1.05292	1.08525	1.08912	1.07634	1.0565	1.02037	0.991645	0.998947	1.00869	1.0255	1.04144	1.05501	1.05633	1.06989	1.07379	1.08253	1.09852	1.11138	1.11503	1.12093	1.14434	1.16166	1.16856	1.16661	1.20084	1.19023	1.18828	1.19805
		185	0.836125	0.882752	0.939307	0.98874	1.03011	1.04352	1.05316	1.03967	1.01974	1.00885	1.00937	1.00778	1.00366	1.00098	0.980507	0.960194	0.924833	0.912894	0.918589	0.932485	0.955321	0.989314	1.0261	1.0384	1.05861	1.06513	1.0833	1.09951	1.10079	1.1217	1.1353	1.15039	1.15454	1.15137	1.14238	1.16359	1.17163	1.16692	1.21517	1.2328	1.24504	1.24799	1.25804	1.26628	1.28803	1.31681	1.35925
		186	0.328398	0.323093	0.316074	0.312732	0.308765	0.308988	0.311546	0.316984	0.317286	0.315998	0.312868	0.313157	0.31945	0.336087	0.363001	0.395263	0.428536	0.462077	0.49596	0.528402	0.562579	0.604751	0.645892	0.679011	0.709206	0.731408	0.747974	0.765832	0.794266	0.825703	0.872353	0.922807	0.962926	0.989704	1.00099	1.0044	0.996428	0.993984	1.01038	1.02649	1.03178	1.04015	1.05023	1.05519	1.06895	1.10102	1.14257
		187	0.712107	0.735565	0.751207	0.76789	0.806985	0.866746	0.941029	1.01032	1.06904	1.11191	1.12166	1.10723	1.09897	1.08369	1.06262	1.03717	1.02994	1.02179	1.01579	0.999168	0.995737	0.990857	0.994207	1.02713	1.06748	1.08009	1.10332	1.14254	1.18625	1.22568	1.2833	1.33394	1.37461	1.40684	1.45484	1.4961	1.50891	1.4864	1.44435	1.39637	1.34481	1.30763	1.28694	1.26893	1.23704	1.20639	1.15891
		188	0.594329	0.605657	0.620283	0.640289	0.662092	0.692917	0.71777	0.742493	0.751797	0.752693	0.764834	0.784178	0.811965	0.849151	0.89302	0.903233	0.905572	0.907691	0.897714	0.873655	0.885315	0.910842	0.914691	0.902065	0.904261	0.906637	0.899831	0.903855	0.899461	0.893444	0.91407	0.910505	0.931415	0.979532	1.03048	1.03185	1.04802	1.03136	1.03816	1.04352	1.06145	1.06946	1.08475	1.0816	1.08398	1.0838	1.10535
		189	0.487857	0.511533	0.532921	0.564476	0.597626	0.621843	0.649889	0.695458	0.737574	0.76857	0.797208	0.812232	0.815935	0.824148	0.848234	0.874841	0.904787	0.92022	0.968273	0.9966	1.02134	1.04262	1.07222	1.05986	1.05622	1.04229	1.04203	1.04711	1.03198	1.025	1.05021	1.06076	1.0792	1.10203	1.12102	1.12496	1.12445	1.11731	1.11166	1.07504	1.06185	1.03147	0.994502	0.974645	0.991893	0.997882	1.04499
		190	0.561125	0.580798	0.592499	0.598439	0.599073	0.611062	0.616839	0.637331	0.659834	0.683231	0.706934	0.746453	0.781868	0.820999	0.852877	0.888024	0.907071	0.900376	0.886019	0.873566	0.855727	0.829119	0.825535	0.816602	0.81458	0.82924	0.841429	0.839662	0.824067	0.80893	0.802546	0.798815	0.80046	0.810977	0.830959	0.843349	0.878975	0.908568	0.921609	0.912901	0.879824	0.841791	0.818312	0.84666	0.884277	0.926144	0.945852
		191	0.80204	0.705804	0.660893	0.646174	0.621364	0.625525	0.585855	0.596512	0.585985	0.577142	0.560377	0.547177	0.531226	0.5129	0.495169	0.487447	0.488775	0.493828	0.501948	0.522225	0.545733	0.57356	0.604243	0.636083	0.659981	0.672823	0.666903	0.662128	0.654121	0.655543	0.665021	0.689367	0.717043	0.756838	0.782641	0.800182	0.806558	0.833062	0.844931	0.857388	0.861328	0.857316	0.843983	0.841728	0.858155	0.906456	0.962209
		192	0.883528	0.766513	0.784792	0.773093	0.739744	0.678689	0.617258	0.554395	0.492699	0.436257	0.404983	0.385769	0.363663	0.352197	0.3409	0.331925	0.325678	0.321236	0.31055	0.306587	0.301435	0.293336	0.296403	0.300683	0.306363	0.321857	0.343354	0.362585	0.389355	0.419215	0.451335	0.491012	0.541268	0.589623	0.647255	0.707653	0.755308	0.790918	0.827835	0.847708	0.855169	0.863111	0.871514	0.872597	0.870456	0.860793	0.841831
		193	1.49271	1.50944	1.49925	1.48144	1.45097	1.40758	1.35504	1.33567	1.2027	1.0928	0.995814	0.897906	0.778625	0.790893	0.776943	0.748934	0.707869	0.66319	0.600336	0.553126	0.517015	0.492958	0.487113	0.482085	0.479401	0.478359	0.478019	0.474519	0.471479	0.477409	0.488722	0.501576	0.511009	0.52311	0.534425	0.542615	0.552969	0.572725	0.590949	0.611261	0.631874	0.653165	0.665351	0.680621	0.683016	0.683589	0.680232
		194	0.98702	1.04519	1.10538	1.14254	1.156	1.1394	1.09136	1.04379	1.02872	1.03893	1.05916	1.0919	1.12523	1.14792	1.15715	1.1576	1.14075	1.12714	1.11421	1.10972	1.1187	1.14954	1.19221	1.21402	1.23387	1.23527	1.23303	1.21485	1.18027	1.13124	1.07496	1.03505	1.01225	0.993001	0.972431	0.993603	1.00999	1.01022	1.06692	1.15061	1.22511	1.293	1.37763	1.4153	1.44773	1.44525	1.42747
		195	1.04497	1.06742	1.09326	1.06581	1.03027	0.980214	0.956337	0.957554	0.994423	1.04896	1.12872	1.18888	1.22657	1.2565	1.26573	1.25577	1.25036	1.25195	1.24931	1.25238	1.27523	1.29461	1.30901	1.31571	1.31253	1.25818	1.19833	1.13037	1.09261	1.05643	1.06163	1.0788	1.10823	1.11278	1.14048	1.18563	1.2129	1.24097	1.27944	1.32097	1.3209	1.31525	1.2873	1.25371	1.20345	1.1654	1.13929
		196	1.09371	1.1098	1.11162	1.10229	1.07329	1.0506	1.03775	1.03611	1.04582	1.04342	1.0389	1.02144	0.982887	0.95509	0.947239	0.964142	0.986203	1.04285	1.07602	1.10835	1.14201	1.1991	1.24411	1.30014	1.3251	1.33128	1.3011	1.25655	1.21074	1.19073	1.1871	1.21023	1.2756	1.31729	1.36887	1.40986	1.44545	1.4319	1.4315	1.41513	1.39263	1.36376	1.3719	1.37726	1.40846	1.43256	1.46763
		197	0.998721	1.06913	1.12875	1.17637	1.13751	1.0867	1.03379	0.995613	0.971682	1.03092	1.07722	1.09538	1.08639	1.06746	1.06153	1.05391	1.08895	1.13042	1.13534	1.14874	1.15052	1.14841	1.14809	1.16547	1.12729	1.11001	1.08677	1.079	1.08357	1.12906	1.17966	1.2199	1.24069	1.24813	1.24331	1.22254	1.22376	1.23069	1.26282	1.28001	1.3034	1.32276	1.33202	1.34201	1.34884	1.36549	1.36133
		198	0.330411	0.321207	0.309824	0.30723	0.31341	0.321746	0.333767	0.346234	0.353276	0.354249	0.356485	0.358072	0.362082	0.366955	0.371082	0.373146	0.375821	0.374787	0.375315	0.374499	0.370471	0.371216	0.375858	0.381489	0.39575	0.419757	0.45088	0.490213	0.531961	0.587772	0.63813	0.675506	0.708094	0.744218	0.770069	0.795442	0.831759	0.873712	0.923768	0.97145	1.02545	1.07152	1.10175	1.11718	1.12152	1.11767	1.10151
		199	0.971207	0.983574	1.01056	1.0359	1.04685	1.05812	1.07557	1.08443	1.09	1.10853	1.1305	1.14646	1.14858	1.14655	1.16423	1.1709	1.16185	1.16475	1.15515	1.12359	1.0789	1.05433	1.04012	1.05653	1.07783	1.1298	1.19354	1.25087	1.28889	1.33554	1.36145	1.36099	1.36343	1.35365	1.328	1.32821	1.33953	1.34183	1.3657	1.39618	1.41938	1.43571	1.46744	1.48227	1.48757	1.4574	1.4459
		200	0.266437	0.271323	0.277925	0.28689	0.294479	0.303905	0.316781	0.334531	0.354413	0.380899	0.413899	0.441589	0.473621	0.506051	0.549564	0.598997	0.663646	0.715957	0.758925	0.803332	0.838401	0.870815	0.921339	0.984838	1.04892	1.11142	1.16906	1.20791	1.22719	1.22043	1.22202	1.21939	1.20847	1.22659	1.25634	1.27186	1.26333	1.25455	1.22038	1.16393	1.12424	1.11164	1.09709	1.09821	1.12008	1.12928	1.12395
	CDK4/6i
		Time since treatment (hrs)	-8	-7.86667	-7.73333	-7.6	-7.46667	-7.33333	-7.2	-7.06667	-6.93333	-6.8	-6.66667	-6.53333	-6.4	-6.26667	-6.13333	-6	-5.86667	-5.73333	-5.6	-5.46667	-5.33333	-5.2	-5.06667	-4.93333	-4.8	-4.66667	-4.53333	-4.4	-4.26667	-4.13333	-4	-3.86667	-3.73333	-3.6	-3.46667	-3.33333	-3.2	-3.06667	-2.93333	-2.8	-2.66667	-2.53333	-2.4	-2.26667	-2.13333	-2	-1.86667
	Cell #	1	0.989891	0.996638	1.00352	1.00272	1.01379	1.02398	1.05728	1.08682	1.12557	1.16013	1.19003	1.19321	1.19035	1.18503	1.17262	1.16751	1.1656	1.15261	1.14546	1.14171	1.13692	1.12577	1.15253	1.13076	1.11733	1.10952	1.09575	1.04531	1.04651	1.02034	0.984231	0.957629	0.929473	0.900288	0.901473	0.923989	0.945804	0.982392	1.00926	1.03334	1.04245	1.06083	1.07098	1.07945	1.08063	1.06723	1.06653
		2	0.898278	0.887369	0.888735	0.881988	0.897589	0.892265	0.889299	0.877386	0.881299	0.890471	0.913043	0.963761	1.01314	1.05882	1.07354	1.10974	1.12775	1.15526	1.16592	1.20369	1.23894	1.2397	1.2345	1.22503	1.17081	1.12806	1.07787	1.07387	1.02851	1.0313	0.986254	0.989011	0.963824	0.987277	1.00279	1.07492	1.13872	1.20583	1.24597	1.28698	1.29966	1.32917	1.34212	1.41269	1.43989	1.47529	1.48055
		3	0.976946	0.983953	0.998045	1.04274	1.08203	1.1404	1.18005	1.21017	1.23355	1.26111	1.28686	1.29595	1.28711	1.27887	1.2597	1.24433	1.23528	1.24181	1.24765	1.25116	1.26332	1.27927	1.3008	1.32277	1.35795	1.36987	1.36121	1.38304	1.39466	1.39329	1.38415	1.39341	1.35603	1.33507	1.32206	1.32896	1.3312	1.35454	1.36507	1.36599	1.36337	1.36156	1.36661	1.3573	1.35256	1.27213	1.27595
		4	1.15098	1.13268	1.1311	1.13509	1.13073	1.11672	1.11446	1.08974	1.06144	1.05423	1.06678	1.07352	1.09298	1.12431	1.14485	1.16485	1.19403	1.20073	1.18647	1.19407	1.20476	1.19165	1.18585	1.17222	1.13263	1.09832	1.06727	1.04944	1.03476	1.0352	1.02845	1.00435	0.971884	0.951225	0.915627	0.887052	0.88743	0.896921	0.911948	0.944823	0.974841	0.997669	1.0306	1.06618	1.09257	1.1058	1.12209
		5	0.882068	0.879499	0.923299	0.94953	0.979429	1.0032	1.02882	1.0321	1.06581	1.11067	1.16161	1.19323	1.23725	1.27092	1.28964	1.30924	1.33763	1.34738	1.35798	1.34861	1.30045	1.27121	1.26093	1.25525	1.28571	1.34254	1.37954	1.40888	1.42627	1.44153	1.47298	1.50176	1.51478	1.50155	1.46783	1.42976	1.39853	1.38047	1.363	1.38346	1.36175	1.33983	1.31694	1.33639	1.35353	1.42746	1.46537
		6	0.755009	0.800607	0.843603	0.895895	0.945976	0.961449	0.924946	0.892809	0.874097	0.884151	0.895481	0.905489	0.942566	1.01194	1.0411	1.07302	1.10196	1.10475	1.04623	0.994826	0.935692	0.862857	0.84961	0.856157	0.896021	0.935794	1.02927	1.05628	1.1056	1.14985	1.1939	1.19886	1.20526	1.2093	1.21395	1.21206	1.18941	1.22931	1.27941	1.30782	1.35889	1.407	1.4065	1.36772	1.36789	1.33778	1.33718
		7	0.741123	0.733771	0.732012	0.748428	0.745173	0.757081	0.778652	0.784318	0.791454	0.796476	0.821694	0.823678	0.82904	0.855182	0.894528	0.896283	0.925504	0.954686	0.975467	0.99121	1.01056	1.01825	1.0262	1.02805	1.01442	1.01949	1.04831	1.08174	1.07641	1.06754	1.06967	1.06725	1.01727	1.01432	1.027	1.02155	0.997359	1.01737	1.00848	1.01996	1.02994	1.02959	1.05175	1.09243	1.14653	1.16859	1.1955
		8	0.951217	0.96929	0.984155	0.981269	0.953664	0.915099	0.892542	0.86166	0.830643	0.819043	0.825414	0.826508	0.84753	0.874431	0.878662	0.867616	0.854794	0.84056	0.836887	0.847248	0.867252	0.895382	0.926786	0.967631	1.01041	1.03146	1.05657	1.07314	1.08783	1.09628	1.10132	1.09098	1.08649	1.06879	1.04505	1.0564	1.05447	1.062	1.06258	1.08173	1.08264	1.09779	1.09526	1.07861	1.04855	1.01711	1.0069
		9	0.705733	0.725414	0.724522	0.716222	0.712352	0.702274	0.717283	0.753418	0.792713	0.819827	0.870529	0.893217	0.906564	0.924983	0.936042	0.949549	0.933855	0.9328	0.929908	0.92374	0.905052	0.899904	0.884673	0.877212	0.85474	0.837643	0.892134	0.943442	0.98794	1.06777	1.14291	1.16797	1.18286	1.16961	1.18269	1.18756	1.19344	1.21907	1.2451	1.22596	1.22832	1.22641	1.1972	1.15087	1.13127	1.11597	1.12177
		10	0.335253	0.321473	0.30291	0.295225	0.292729	0.299071	0.320092	0.333861	0.339921	0.3461	0.354312	0.359073	0.395867	0.448664	0.476317	0.497066	0.508381	0.502884	0.491875	0.498699	0.503887	0.526697	0.544596	0.567778	0.603864	0.641064	0.688097	0.73776	0.767195	0.785244	0.797663	0.787909	0.77428	0.757825	0.735035	0.732909	0.724718	0.724333	0.728864	0.728808	0.747499	0.738762	0.742336	0.746725	0.767463	0.782672	0.837304
		11	0.463393	0.482591	0.493729	0.497599	0.513716	0.515158	0.504265	0.521492	0.533532	0.537443	0.560272	0.585628	0.595452	0.62991	0.665733	0.689694	0.712239	0.727117	0.723081	0.719971	0.714284	0.731745	0.763741	0.798854	0.831663	0.864727	0.87981	0.886271	0.894252	0.903261	0.900175	0.915403	0.952175	0.963224	0.943482	0.962176	0.97308	0.973027	1.0052	1.06276	1.08231	1.10155	1.10681	1.08716	1.07548	1.0545	0.989622
		12	0.461788	0.445594	0.439418	0.437484	0.437423	0.438996	0.445562	0.441617	0.43452	0.416085	0.39934	0.377918	0.361769	0.350093	0.346875	0.343184	0.344429	0.351454	0.367235	0.392143	0.418444	0.457858	0.504393	0.551596	0.602099	0.646428	0.679662	0.699788	0.715803	0.708653	0.712493	0.725297	0.753653	0.784882	0.829661	0.865079	0.879355	0.882146	0.876207	0.868546	0.84911	0.831269	0.817753	0.827316	0.84223	0.880628	0.932829
		13	0.603974	0.59117	0.574487	0.595966	0.583322	0.557959	0.533403	0.504913	0.481554	0.454282	0.438876	0.429727	0.41897	0.415093	0.411048	0.411901	0.416521	0.422364	0.420834	0.424322	0.423526	0.422042	0.424533	0.44393	0.465384	0.490738	0.522413	0.557783	0.597704	0.638768	0.671032	0.691601	0.70793	0.705604	0.691052	0.680958	0.678316	0.685085	0.709393	0.747568	0.808385	0.867416	0.917681	0.96225	0.978936	0.985062	0.993854
		14	0.644967	0.652595	0.612298	0.561977	0.551658	0.519396	0.476705	0.45616	0.465027	0.44127	0.439224	0.436732	0.451439	0.468285	0.480496	0.48991	0.511022	0.53002	0.550555	0.566526	0.58368	0.595211	0.61517	0.623405	0.632251	0.615743	0.598996	0.567124	0.545024	0.520041	0.538252	0.559261	0.57856	0.608963	0.65294	0.676067	0.699592	0.729789	0.753098	0.755911	0.75766	0.760372	0.770977	0.760508	0.771342	0.786153	0.798812
		15	0.841192	0.771451	0.676828	0.673913	0.629169	0.556035	0.50015	0.469659	0.47263	0.478768	0.490901	0.489206	0.472611	0.445743	0.426416	0.420624	0.424998	0.42956	0.445843	0.460241	0.47998	0.496128	0.525388	0.557391	0.591382	0.619368	0.645855	0.657319	0.665546	0.669647	0.674487	0.681546	0.679122	0.687714	0.70596	0.713607	0.722896	0.741198	0.744114	0.734549	0.734804	0.726186	0.727455	0.735072	0.742124	0.752866	0.776427
		16	0.841192	0.773762	0.698243	0.738676	0.750006	0.753966	0.744226	0.714409	0.687399	0.659095	0.618072	0.582612	0.560952	0.546333	0.532384	0.525878	0.527941	0.532938	0.539127	0.54028	0.544759	0.558517	0.577534	0.604542	0.629709	0.661832	0.692781	0.715879	0.73488	0.769701	0.805868	0.83923	0.873344	0.905506	0.918451	0.912167	0.910589	0.901608	0.888097	0.886875	0.892315	0.890459	0.886358	0.861623	0.833937	0.832103	0.834564
		17	0.961465	0.874882	0.832278	0.734781	0.672588	0.695298	0.676649	0.647724	0.638503	0.592498	0.550007	0.534041	0.506966	0.49032	0.476893	0.468765	0.455949	0.450889	0.443033	0.441651	0.436885	0.433105	0.424277	0.436117	0.450389	0.477136	0.501125	0.539593	0.564873	0.58071	0.602224	0.632405	0.63738	0.635186	0.640289	0.635446	0.632614	0.648529	0.680889	0.70599	0.73579	0.75346	0.772105	0.799901	0.849106	0.895791	0.934416
		18	1.45296	1.47053	1.46764	1.43977	1.44223	1.47766	1.46859	1.4189	1.28975	1.1436	0.981513	0.820836	0.648354	0.589059	0.568451	0.523548	0.500209	0.537103	0.564426	0.561434	0.579212	0.588188	0.580275	0.571875	0.573614	0.566875	0.558131	0.551359	0.531041	0.518146	0.503091	0.498479	0.50988	0.540886	0.571958	0.602383	0.651085	0.683605	0.712383	0.741947	0.782434	0.791302	0.800229	0.809185	0.80645	0.802537	0.813457
		19	1.45296	1.47053	1.46764	1.43977	1.44223	1.47766	1.46859	1.4189	1.28975	1.1436	0.981513	0.832287	0.728296	0.724382	0.703085	0.650667	0.579232	0.524334	0.457105	0.432423	0.428045	0.450233	0.432817	0.426482	0.418118	0.396906	0.376135	0.36856	0.369122	0.370443	0.392445	0.419478	0.445691	0.465423	0.480899	0.492167	0.498521	0.520692	0.543197	0.571644	0.594064	0.610809	0.608323	0.605012	0.616481	0.628311	0.649483
		20	1.1244	1.15698	1.14463	1.12185	1.13532	1.11603	1.10039	1.08766	1.07215	1.04643	1.01452	0.985427	0.965155	0.961338	0.943849	0.966901	0.988795	0.998719	0.998976	1.01352	1.0136	1.00716	0.993357	1.0377	1.06667	0.958791	0.87382	0.813195	0.7105	0.612382	0.652122	0.672475	0.664228	0.634732	0.607686	0.568926	0.546602	0.542692	0.536389	0.519188	0.50288	0.484596	0.468796	0.460654	0.458256	0.453583	0.452284
		21	0.344287	0.348601	0.348763	0.352498	0.357176	0.360691	0.364836	0.370723	0.37901	0.379755	0.381385	0.385428	0.393934	0.393995	0.405039	0.414879	0.429071	0.436244	0.468668	0.506073	0.548593	0.596587	0.64765	0.686353	0.720884	0.768061	0.8003	0.830289	0.862047	0.876974	0.859902	0.839326	0.841033	0.860397	0.891827	0.955793	1.0239	1.06677	1.09057	1.11098	1.10147	1.09689	1.08723	1.06927	1.04621	1.03965	1.01925
		22	0.692394	0.693478	0.688883	0.685268	0.688981	0.680066	0.665645	0.641245	0.64431	0.640356	0.639201	0.656251	0.673217	0.651728	0.641897	0.651483	0.664789	0.661256	0.708181	0.707541	0.726686	0.725229	0.768761	0.748171	0.774678	0.766651	0.825552	0.833977	0.866237	0.918176	0.961584	0.949149	0.949288	0.991279	1.00979	1.04104	1.06847	1.11685	1.1234	1.11341	1.12805	1.13418	1.12275	1.13107	1.14304	1.12948	1.11967
		23	0.741557	0.728612	0.740397	0.760902	0.757304	0.788615	0.802149	0.804263	0.81358	0.827104	0.822392	0.813799	0.831915	0.846733	0.879294	0.901468	0.972553	1.01194	1.03565	1.06632	1.09542	1.10779	1.11004	1.12143	1.13825	1.15492	1.16094	1.17836	1.1618	1.12794	1.11551	1.10563	1.09497	1.13643	1.17863	1.20879	1.2547	1.29947	1.21852	1.23267	1.19025	1.1715	1.11279	1.20735	1.19352	1.21202	1.20628
		24	0.656586	0.679721	0.690945	0.724196	0.727843	0.719514	0.696886	0.660447	0.649837	0.650776	0.668698	0.705491	0.755167	0.80235	0.846355	0.860255	0.899149	0.940113	0.958004	0.982746	1.02733	1.01802	1.0252	1.02834	1.02867	1.01668	1.05392	1.08409	1.11467	1.13407	1.13585	1.13978	1.15272	1.15095	1.14585	1.17619	1.16651	1.12975	1.10608	1.11587	1.08714	1.09081	1.10413	1.09878	1.10086	1.13406	1.179
		25	0.404366	0.401209	0.389991	0.385009	0.370697	0.375945	0.377637	0.37786	0.373951	0.373319	0.364119	0.371977	0.392021	0.408306	0.441064	0.461987	0.478669	0.493527	0.503683	0.507535	0.530567	0.56706	0.601048	0.642265	0.685931	0.723394	0.742261	0.766634	0.794868	0.818957	0.863728	0.902436	0.949093	0.985406	1.01005	0.995028	0.968661	0.946932	0.940994	0.931084	0.932807	0.950585	0.961651	0.966388	0.974628	0.962647	0.926238
		26	0.37786	0.377631	0.385778	0.389873	0.393864	0.397005	0.402061	0.405411	0.407262	0.410671	0.414936	0.419472	0.428477	0.43818	0.447364	0.460423	0.475115	0.491114	0.512559	0.537818	0.559546	0.590956	0.618476	0.636448	0.641568	0.635243	0.617615	0.610712	0.615656	0.623692	0.651425	0.685409	0.713773	0.751777	0.8173	0.882598	0.930337	0.971739	1.00574	1.01543	1.00279	0.995482	0.980524	0.954392	0.932398	0.934777	0.936411
		27	0.255016	0.263252	0.271161	0.279467	0.287316	0.292019	0.295103	0.298635	0.297209	0.299325	0.301179	0.299344	0.298411	0.301796	0.310324	0.33101	0.351207	0.380664	0.415423	0.445092	0.470743	0.500242	0.530013	0.553992	0.575154	0.594633	0.613359	0.630311	0.663677	0.70563	0.747339	0.797504	0.841449	0.864622	0.879001	0.888581	0.882607	0.878613	0.879307	0.888986	0.897653	0.921408	0.945677	0.97325	0.992709	1.00471	1.00665
		28	0.239051	0.230945	0.22558	0.228283	0.233327	0.238335	0.241841	0.247108	0.252471	0.263715	0.269577	0.27645	0.279835	0.279898	0.276686	0.279634	0.282061	0.288092	0.291823	0.294303	0.299443	0.310682	0.327223	0.35562	0.394301	0.437688	0.473803	0.495009	0.501836	0.523837	0.536172	0.578602	0.617342	0.681223	0.71827	0.765697	0.806296	0.839053	0.838422	0.850239	0.840652	0.799371	0.808127	0.820407	0.812598	0.816068	0.832009
		29	0.421744	0.422349	0.429684	0.44065	0.447946	0.453565	0.47278	0.48946	0.497937	0.504458	0.516535	0.512229	0.516809	0.536755	0.563211	0.573077	0.586146	0.587603	0.595027	0.590728	0.60172	0.622187	0.646602	0.67414	0.69207	0.715111	0.755177	0.788485	0.810692	0.852203	0.879705	0.890326	0.884717	0.865769	0.841412	0.836549	0.831878	0.847847	0.880427	0.90083	0.899183	0.885033	0.854308	0.822008	0.815054	0.82011	0.835149
		30	1.01813	1.0415	1.05491	1.06065	1.08154	1.10897	1.10673	1.12094	1.11854	1.12887	1.11106	1.11927	1.12121	1.10763	1.09513	1.0615	0.916234	0.773231	0.709696	0.625374	0.580755	0.624407	0.656558	0.629605	0.591539	0.548603	0.530091	0.491845	0.467851	0.45495	0.438429	0.43626	0.430391	0.425418	0.431891	0.439905	0.438223	0.44905	0.457175	0.454956	0.455078	0.454892	0.454516	0.454931	0.461542	0.471944	0.484322
		31	0.670687	0.672205	0.687748	0.696614	0.720853	0.7542	0.788554	0.835159	0.904688	0.952558	0.97889	0.987883	0.986674	0.972338	0.95525	0.945943	0.93983	0.925415	0.91861	0.923657	0.93273	0.93757	0.938585	0.948132	0.94593	0.947902	0.949858	0.945992	0.958976	0.979778	1.01351	1.02587	1.04988	1.058	1.05003	1.01716	1.03096	1.05475	1.08123	1.13382	1.19563	1.22401	1.2698	1.2998	1.28745	1.27593	1.27565
		32	0.242347	0.24493	0.251357	0.24852	0.242852	0.24317	0.239967	0.239175	0.237078	0.238195	0.235974	0.237415	0.240742	0.253173	0.261822	0.265788	0.268729	0.271842	0.269448	0.268069	0.26807	0.269815	0.27055	0.273188	0.279897	0.288054	0.303135	0.325004	0.34819	0.376197	0.41169	0.451862	0.499524	0.541126	0.581648	0.631828	0.670093	0.708617	0.755564	0.79377	0.80949	0.829658	0.849143	0.873671	0.892098	0.915059	0.938755
		33	0.444751	0.452124	0.438401	0.418512	0.420928	0.40833	0.391282	0.387283	0.404103	0.413835	0.431511	0.434048	0.443607	0.428787	0.409731	0.39129	0.384557	0.373957	0.378454	0.380109	0.384759	0.397771	0.412837	0.415032	0.419587	0.4213	0.42108	0.430595	0.445598	0.468703	0.500308	0.535059	0.560886	0.595228	0.639027	0.670478	0.70337	0.74446	0.78551	0.802594	0.818364	0.809049	0.796608	0.797525	0.802793	0.801905	0.826582
		34	0.382661	0.370034	0.36334	0.346889	0.329812	0.323604	0.316193	0.319182	0.327381	0.335452	0.344746	0.354374	0.353446	0.361715	0.371374	0.378353	0.387627	0.406887	0.424988	0.448311	0.49095	0.539923	0.590359	0.640325	0.687404	0.719225	0.74293	0.754779	0.763098	0.760895	0.756238	0.740263	0.721902	0.70133	0.687106	0.679345	0.678285	0.671262	0.667915	0.674841	0.691698	0.707033	0.735195	0.749687	0.758219	0.753658	0.746454
		35	0.579623	0.58888	0.633075	0.611508	0.564122	0.516138	0.501821	0.48451	0.484666	0.491327	0.495758	0.491809	0.491397	0.488577	0.486514	0.504565	0.519975	0.538221	0.549456	0.564635	0.568998	0.580541	0.588036	0.593164	0.592449	0.589158	0.592722	0.594854	0.607871	0.623425	0.641634	0.655415	0.663553	0.674355	0.680464	0.698754	0.717294	0.72543	0.763638	0.790086	0.820274	0.815481	0.863344	0.864566	0.890335	0.875113	0.889951
		36	0.630309	0.620656	0.621908	0.633985	0.586743	0.550998	0.548129	0.546947	0.521164	0.51996	0.511582	0.509195	0.513831	0.526205	0.54161	0.559126	0.573367	0.594974	0.618589	0.644388	0.682046	0.7198	0.745067	0.766533	0.780627	0.775162	0.77059	0.788041	0.810585	0.826008	0.838234	0.84368	0.830889	0.825931	0.830709	0.857002	0.874275	0.885595	0.885087	0.888548	0.873989	0.885162	0.9019	0.923778	0.941403	0.96798	0.973335
		37	0.630575	0.58857	0.612047	0.671304	0.706549	0.714528	0.703275	0.676179	0.630357	0.586997	0.543901	0.521313	0.504631	0.490974	0.486187	0.492601	0.493604	0.496089	0.492637	0.483898	0.477412	0.484962	0.494785	0.512527	0.534277	0.553467	0.559309	0.553617	0.547946	0.555526	0.562042	0.580873	0.603333	0.621602	0.626269	0.630194	0.636462	0.651582	0.668043	0.689733	0.714263	0.728495	0.744778	0.749897	0.752522	0.761533	0.779922
		38	0.911587	0.941962	0.98708	1.04268	1.08778	1.15043	1.17372	1.2376	1.27664	1.28475	1.28618	1.30904	1.23867	1.22692	1.23131	1.23672	1.25085	1.31089	1.33103	1.34074	1.32649	1.33012	1.34447	1.33399	1.40434	1.43625	1.43776	1.42159	1.41576	1.35436	1.29523	1.25715	1.19958	1.16081	1.15213	1.22133	1.26859	1.33557	1.39859	1.40119	1.36244	1.34943	1.36578	1.35874	1.3729	1.37688	1.40984
		39	0.739712	0.753659	0.759562	0.755442	0.753815	0.740513	0.749426	0.768402	0.847264	0.911843	0.994112	1.06949	1.11277	1.09873	1.05726	1.0174	0.988756	0.942585	0.922567	0.966699	1.00319	1.00404	1.00598	1.01815	1.00433	0.992573	1.01869	1.04781	1.0604	1.05576	1.03766	1.01209	1.01664	1.00534	1.01119	1.03751	1.05738	1.06611	1.1026	1.12739	1.13741	1.13524	1.12775	1.12016	1.10163	1.09131	1.08886
		40	1.00049	1.01637	1.04283	1.06163	1.07652	1.07014	1.06653	1.0677	1.06823	1.07236	1.09451	1.11247	1.11983	1.13372	1.14194	1.14997	1.16423	1.16794	1.18072	1.19369	1.18633	1.16266	1.1622	1.15878	1.14901	1.14809	1.14269	1.13103	1.12721	1.13603	1.15478	1.1785	1.20651	1.24008	1.28781	1.3501	1.41126	1.48677	1.57784	1.61789	1.60799	1.56216	1.48434	1.37606	1.28599	1.23767	1.25027
		41	0.995564	0.990358	0.978251	0.955557	0.922182	0.895185	0.867518	0.842164	0.829836	0.836095	0.841715	0.855961	0.88704	0.926656	0.960244	0.985027	1.00613	0.999834	0.997568	0.997358	1.00237	1.01536	1.0589	1.09544	1.09022	1.09145	1.07625	1.04786	0.994561	0.969155	0.935605	0.890961	0.862584	0.851521	0.838612	0.836	0.864106	0.862944	0.900311	0.959554	1.02321	1.08917	1.17974	1.24019	1.29133	1.31025	1.30686
		42	0.342629	0.333459	0.332619	0.329064	0.328808	0.327322	0.326588	0.321641	0.314817	0.307634	0.303907	0.313083	0.329574	0.351817	0.388041	0.427132	0.467093	0.503643	0.545166	0.572302	0.58931	0.594185	0.610694	0.61969	0.637302	0.667811	0.699436	0.716092	0.746211	0.789833	0.821498	0.854371	0.901984	0.943438	0.977316	1.00815	1.02645	1.03298	1.03619	1.0303	1.01603	1.00392	0.986577	0.962369	0.930512	0.916763	0.908603
		43	0.439519	0.458763	0.449561	0.43085	0.429739	0.415386	0.39704	0.388472	0.405396	0.415382	0.43355	0.435486	0.442073	0.424784	0.407984	0.387148	0.3789	0.382067	0.388128	0.387076	0.393679	0.404637	0.411761	0.412867	0.421214	0.423946	0.42549	0.437376	0.452855	0.475989	0.505059	0.535603	0.554338	0.580237	0.609995	0.647349	0.68724	0.724256	0.776826	0.804242	0.811371	0.795797	0.797619	0.798324	0.796974	0.802674	0.819008
		44	0.691705	0.69112	0.67691	0.677352	0.644164	0.59858	0.551726	0.5159	0.480089	0.456257	0.440816	0.433072	0.433676	0.444656	0.45298	0.470285	0.476553	0.475134	0.470932	0.46229	0.44784	0.442394	0.452862	0.468369	0.499167	0.534491	0.567223	0.590307	0.618502	0.643538	0.679169	0.711772	0.755849	0.791199	0.81793	0.822295	0.84288	0.857206	0.883513	0.919147	0.954434	0.962736	0.970577	0.987945	0.997507	1.01219	1.04184
		45	1.37102	1.35729	1.35049	1.34998	1.33852	1.29901	1.23284	1.1987	1.17286	1.17815	1.20851	1.2208	1.15867	1.15064	1.12165	1.10044	1.11449	1.13403	1.07194	1.02661	0.953622	0.862922	0.801845	0.780561	0.716951	0.685877	0.651768	0.617838	0.572963	0.564914	0.521547	0.477095	0.446139	0.461569	0.487384	0.530988	0.579137	0.615651	0.633499	0.636799	0.640057	0.647345	0.654099	0.655218	0.659386	0.667783	0.684172
		46	1.37102	1.35729	1.35049	1.34998	1.33852	1.29901	1.23284	1.1987	1.17286	1.17815	1.20851	1.2208	1.15867	1.15064	1.12165	1.10044	1.11449	1.13403	1.07194	1.02661	0.953622	0.862922	0.802077	0.78256	0.761234	0.729648	0.693955	0.641213	0.60238	0.554593	0.516551	0.479654	0.453983	0.430176	0.422032	0.424452	0.429626	0.454323	0.487889	0.519395	0.551926	0.583129	0.599743	0.606428	0.612557	0.612213	0.617833
		47	1.10569	1.14628	1.16762	1.16673	1.15962	1.14965	1.13384	1.14425	1.16519	1.17273	1.17954	1.19355	1.19006	1.19126	1.21723	1.23979	1.26501	1.28784	1.31484	1.33086	1.34498	1.37331	1.41189	1.40952	1.38676	1.30872	1.1978	1.06207	0.972963	0.927916	0.932999	0.988918	1.08047	1.13622	1.15621	1.15506	1.13331	1.09035	1.07541	1.06468	1.05831	1.03185	1.00678	0.956424	0.916917	0.915335	0.91312
		48	0.393752	0.403755	0.414945	0.42451	0.436802	0.454165	0.463654	0.479322	0.483201	0.485747	0.488424	0.491671	0.48775	0.490892	0.507576	0.528423	0.547869	0.577614	0.616038	0.664487	0.730787	0.801634	0.865714	0.93534	1.01303	1.07485	1.12838	1.18625	1.26097	1.29858	1.31935	1.34249	1.34562	1.30706	1.2833	1.26444	1.23685	1.23218	1.23872	1.21457	1.18914	1.19101	1.17899	1.17786	1.20033	1.2092	1.20503
		49	0.342956	0.337353	0.342014	0.355928	0.395089	0.422553	0.439133	0.442488	0.430507	0.400253	0.385925	0.385209	0.391618	0.39735	0.401835	0.400561	0.37658	0.373045	0.373992	0.373691	0.37356	0.399361	0.401536	0.404481	0.403695	0.39874	0.387755	0.375901	0.36867	0.365143	0.364123	0.367641	0.374975	0.379199	0.393471	0.410906	0.428347	0.448611	0.480562	0.518258	0.571603	0.632774	0.701944	0.75904	0.814758	0.861681	0.900986
		50	0.804597	0.82534	0.877237	0.957658	0.996965	1.00032	1.01207	0.998581	0.967463	0.955274	0.937897	0.934306	0.943996	0.942741	0.939569	0.928419	0.928612	0.933487	0.967421	1.02009	1.08053	1.1125	1.15694	1.1847	1.15322	1.11387	1.08338	1.03202	0.983634	0.97608	0.979451	1.0268	1.09307	1.15503	1.24721	1.35031	1.38172	1.39072	1.39493	1.35018	1.28932	1.25748	1.21182	1.15526	1.12512	1.14161	1.16467
		51	0.769481	0.80899	0.851189	0.881233	0.917735	0.910051	0.886786	0.863566	0.86386	0.841483	0.843583	0.854192	0.86694	0.844618	0.864063	0.857501	0.875295	0.894952	0.933308	0.941678	0.973576	0.984169	0.982497	0.999594	1.01317	1.02162	1.03639	1.05552	1.05603	1.07062	1.08477	1.08333	1.08807	1.09089	1.04949	1.02487	1.00128	0.962309	0.927367	0.933799	0.939967	0.949982	0.958554	0.971528	0.969592	0.973521	1.00974
		52	0.32607	0.333064	0.336241	0.339472	0.339411	0.330601	0.333816	0.336331	0.334963	0.3424	0.352982	0.35385	0.354574	0.364795	0.372194	0.371436	0.377989	0.395134	0.421359	0.4554	0.509183	0.55872	0.61187	0.661521	0.709852	0.760848	0.812909	0.85514	0.896954	0.911081	0.934542	0.966276	0.999099	1.01594	1.05004	1.0607	1.05878	1.04478	1.03877	1.04018	1.04639	1.04386	1.03419	1.02488	0.995901	0.962395	0.933253
		53	0.321603	0.336198	0.349937	0.373909	0.406211	0.439316	0.453838	0.457699	0.45291	0.439173	0.433222	0.431004	0.443329	0.458342	0.471038	0.470254	0.480059	0.475676	0.483159	0.492612	0.506675	0.516376	0.537311	0.526593	0.562212	0.612682	0.665383	0.715897	0.785326	0.797018	0.795341	0.78076	0.778321	0.753666	0.763733	0.786405	0.82702	0.864729	0.933608	0.969245	0.986807	0.983047	0.972372	0.929731	0.920174	0.94148	0.973665
		54	0.306896	0.316318	0.326111	0.337494	0.348775	0.362507	0.376843	0.388914	0.405327	0.426012	0.439648	0.451385	0.468411	0.486574	0.503718	0.523539	0.540897	0.553837	0.559524	0.577653	0.606542	0.650012	0.681123	0.716057	0.733893	0.749848	0.756787	0.775076	0.787165	0.799054	0.798558	0.805139	0.819896	0.821497	0.826894	0.820941	0.80263	0.763053	0.737716	0.726553	0.73128	0.720299	0.72632	0.733349	0.738167	0.761236	0.805511
		55	1.0847	1.0393	1.06549	1.09175	1.07514	1.01723	0.934041	0.829085	0.743502	0.659802	0.606387	0.565981	0.516278	0.476369	0.459365	0.444648	0.436816	0.44019	0.420582	0.402232	0.394577	0.367069	0.341662	0.340015	0.343633	0.365161	0.418056	0.469323	0.515335	0.562115	0.596026	0.61793	0.634309	0.64092	0.643474	0.636731	0.624598	0.613038	0.604412	0.602983	0.620095	0.656076	0.680979	0.723687	0.764998	0.795405	0.802654
		56	0.995745	0.992549	1.00108	0.997129	1.00635	1.0258	1.05869	1.08768	1.1259	1.1598	1.18339	1.18041	1.17656	1.17819	1.16895	1.1612	1.16443	1.15924	1.14924	1.14285	1.13541	1.12012	1.14098	1.12036	1.11609	1.11406	1.10901	1.06755	1.0641	1.03342	0.995558	0.982848	0.954614	0.941695	0.950523	0.973351	0.981267	1.02094	1.03385	1.05597	1.06296	1.07238	1.07408	1.07792	1.06996	1.06496	1.07734
		57	0.971829	0.979296	0.994658	1.03769	1.09128	1.14364	1.18728	1.21871	1.24401	1.25851	1.28393	1.28595	1.27656	1.26411	1.24733	1.22431	1.21682	1.21504	1.21921	1.23071	1.24358	1.25849	1.28773	1.31337	1.34498	1.36557	1.35615	1.36914	1.37551	1.36375	1.35155	1.36994	1.33223	1.31111	1.31006	1.31457	1.31611	1.33809	1.34879	1.34806	1.34915	1.35096	1.35919	1.35724	1.35245	1.26994	1.263
		58	0.79725	0.836705	0.889262	0.976807	1.02652	1.0251	1.02481	1.00664	0.970645	0.942641	0.934583	0.925346	0.922163	0.920242	0.916832	0.902903	0.908872	0.92991	0.96251	1.0231	1.07985	1.12367	1.14336	1.16117	1.12785	1.08873	1.0536	1.02298	0.990821	0.985944	1.00124	1.04452	1.11078	1.16271	1.25267	1.3431	1.37912	1.3764	1.38463	1.3287	1.26766	1.23264	1.19875	1.15126	1.10341	1.11548	1.12278
		59	0.75018	0.759316	0.772933	0.747717	0.748717	0.739588	0.750705	0.77113	0.794426	0.79145	0.792352	0.787757	0.777726	0.793449	0.834611	0.85075	0.88024	0.900056	0.895387	0.86773	0.876599	0.864514	0.848513	0.85285	0.857395	0.852676	0.86307	0.884127	0.900939	0.915914	0.944818	0.934227	0.929494	0.933528	0.958985	0.967738	1.00817	1.03579	1.02744	0.998012	0.971207	0.962987	0.945486	0.960813	0.956996	0.983032	0.968122
		60	0.925564	0.946761	0.986603	1.00974	0.981829	1.00289	0.982637	0.954489	0.946273	0.979379	0.974676	0.976474	0.99192	1.00045	1.01979	1.04478	1.07912	1.11546	1.14255	1.17337	1.20034	1.23387	1.25191	1.24485	1.24052	1.22193	1.16087	1.09299	1.06483	1.01804	0.985523	0.97499	0.953007	0.948674	0.956145	0.959003	0.978108	0.983452	0.981183	0.958832	0.945695	0.932054	0.964391	1.01975	1.09811	1.1733	1.24196
		61	0.454798	0.470744	0.483967	0.493267	0.506425	0.514961	0.52385	0.538354	0.554761	0.552815	0.561012	0.579601	0.59454	0.605841	0.631611	0.642719	0.64551	0.64742	0.65632	0.671985	0.696905	0.722008	0.747928	0.767999	0.778076	0.794507	0.797214	0.799898	0.824619	0.859178	0.888372	0.933937	0.966359	0.971222	0.957047	0.954232	0.948363	0.95672	0.974313	0.993503	1.00001	0.998435	1.02133	1.03366	1.05614	1.07593	1.10089
		62	1.35635	1.38649	1.41185	1.41108	1.39126	1.3732	1.3419	1.32364	1.33054	1.33182	1.3435	1.37747	1.40466	1.42657	1.42356	1.39627	1.33826	1.31745	1.29195	1.3129	1.34224	1.40374	1.43709	1.47246	1.50361	1.53591	1.56972	1.57305	1.57078	1.52557	1.48274	1.42558	1.40884	1.40967	1.45667	1.50742	1.52049	1.49817	1.4671	1.38365	1.29021	1.23194	1.21336	1.22793	1.25294	1.31878	1.39648
		63	0.492593	0.518942	0.541248	0.57934	0.623935	0.679722	0.714196	0.750975	0.800595	0.834379	0.85354	0.882566	0.917287	0.929214	0.943806	0.952321	0.924965	0.874761	0.838772	0.82276	0.818037	0.823165	0.873623	0.911398	0.919167	0.926062	0.938144	0.923595	0.899564	0.901851	0.89464	0.916019	0.934878	0.977468	0.984109	0.976035	0.96849	0.975113	0.944516	0.929797	0.946645	0.946265	0.946412	0.99433	1.0812	1.17362	1.25062
		64	1.00896	1.04291	1.05663	1.0794	1.09806	1.08736	1.07513	1.05943	1.03849	1.01208	0.992754	0.959052	0.918125	0.882597	0.864068	0.850946	0.850223	0.854147	0.848716	0.838222	0.819218	0.82004	0.834253	0.867176	0.932167	0.994872	1.04753	1.09227	1.1328	1.11314	1.11607	1.10765	1.06674	1.04334	1.08847	1.09275	1.09863	1.14755	1.15803	1.12365	1.1296	1.13508	1.12645	1.15167	1.16502	1.19634	1.21897
		65	0.940012	0.97045	0.994844	1.00972	1.02465	1.04028	1.04773	1.05922	1.0686	1.05452	1.05805	1.06409	1.07373	1.08956	1.1101	1.12518	1.13621	1.12658	1.09738	1.09369	1.08807	1.10148	1.13045	1.17872	1.22526	1.28129	1.30696	1.3388	1.3491	1.35199	1.33694	1.34941	1.34862	1.35376	1.35876	1.37151	1.36168	1.36393	1.38656	1.3992	1.38279	1.37783	1.37162	1.35319	1.35611	1.37838	1.40981
		66	0.950701	0.992716	1.02935	1.06557	1.10954	1.1656	1.18756	1.23252	1.27521	1.30266	1.31878	1.35136	1.37121	1.37374	1.34785	1.29784	1.28134	1.27078	1.28926	1.32632	1.35606	1.36435	1.37391	1.3632	1.33572	1.33218	1.31162	1.29929	1.31252	1.34972	1.37072	1.40549	1.42267	1.43051	1.42535	1.42612	1.41632	1.41955	1.42426	1.43561	1.46152	1.48599	1.4971	1.4858	1.48718	1.45947	1.45651
		67	0.963568	0.995311	0.991055	1.0111	1.02999	1.06208	1.09805	1.16196	1.20147	1.238	1.25008	1.26879	1.27349	1.28386	1.3004	1.3206	1.33252	1.34307	1.34714	1.32632	1.30527	1.27941	1.23124	1.1913	1.19312	1.19377	1.19919	1.23481	1.26696	1.25798	1.25998	1.25386	1.23053	1.22236	1.2019	1.20025	1.1865	1.21109	1.22053	1.23664	1.21384	1.18275	1.12978	1.08027	1.07162	1.09166	1.12625
		68	0.877451	0.878853	0.900758	0.917395	0.929921	0.943419	0.961876	0.971373	1.0007	1.0312	1.06589	1.11086	1.14108	1.1768	1.1776	1.16136	1.1455	1.13738	1.10981	1.10395	1.09671	1.08906	1.08724	1.07978	1.08222	1.14054	1.18064	1.21795	1.27726	1.33354	1.32328	1.31837	1.31059	1.30561	1.30519	1.31397	1.32057	1.31372	1.27731	1.24201	1.23229	1.19865	1.17795	1.19087	1.19243	1.21333	1.24984
		69	1.01486	1.01256	1.01989	1.03751	1.06453	1.09967	1.09322	1.07906	1.06582	1.07126	1.10314	1.16934	1.21903	1.25812	1.27638	1.28853	1.23492	1.24793	1.16826	1.14759	1.12401	1.14341	1.11258	1.16699	1.13858	1.13547	1.1393	1.12961	1.12209	1.1493	1.15427	1.19751	1.26065	1.31108	1.30798	1.28707	1.22907	1.14794	1.09157	1.07863	1.07693	1.13202	1.19558	1.25189	1.29837	1.3133	1.30807
		70	0.640606	0.685463	0.708224	0.73306	0.770819	0.773967	0.790176	0.809619	0.836698	0.860748	0.890789	0.903439	0.921633	0.937148	0.956349	0.974769	0.996204	1.0013	1.00264	0.993116	0.978842	0.960669	0.946972	0.935251	0.918709	0.892412	0.891982	0.886399	0.888411	0.898363	0.91538	0.918653	0.921291	0.90689	0.902817	0.889883	0.884691	0.930578	0.985671	1.03509	1.08605	1.13224	1.10855	1.08314	1.0591	1.03126	1.01854
		71	0.765497	0.807438	0.849197	0.877226	0.912684	0.950605	0.976292	0.990088	1.00504	0.994231	0.975129	0.964672	0.978761	0.979436	0.989022	0.995386	0.982083	0.96893	0.95971	0.939262	0.94089	0.966709	0.97316	0.99667	1.03466	1.05267	1.06632	1.08208	1.09018	1.0851	1.09083	1.09414	1.0921	1.09048	1.08041	1.06946	1.07603	1.10959	1.15776	1.205	1.23875	1.24797	1.24258	1.23532	1.24256	1.27058	1.28001
		72	0.803959	0.819527	0.834671	0.865867	0.879938	0.903486	0.909442	0.911381	0.904982	0.909729	0.916547	0.927096	0.954882	0.996562	1.0675	1.10413	1.14542	1.1773	1.21955	1.21995	1.25076	1.24624	1.24263	1.2053	1.14581	1.05732	1.05251	1.06857	1.11287	1.16256	1.20786	1.18806	1.1349	1.1005	1.09889	1.11309	1.13866	1.206	1.24041	1.26562	1.31094	1.33671	1.31407	1.27969	1.25625	1.21977	1.21631
		73	0.963508	0.978289	0.980377	0.988482	1.00022	0.973764	0.966127	0.979297	0.96238	0.951336	0.981587	1.00413	1.00562	1.02881	1.05883	1.07974	1.0969	1.13205	1.17276	1.18987	1.17863	1.16583	1.14739	1.13477	1.08631	1.06214	1.05606	1.05972	1.03078	1.03739	1.03216	1.03221	1.04584	1.09138	1.15728	1.20172	1.20723	1.19615	1.16319	1.14407	1.16115	1.19393	1.23453	1.28277	1.30842	1.31228	1.31706
		74	0.886874	0.887048	0.88955	0.88344	0.885734	0.881888	0.874983	0.863986	0.85729	0.839432	0.839593	0.840849	0.855638	0.862255	0.877361	0.900486	0.930905	0.93409	0.967613	1.00069	1.01201	1.01089	1.02089	1.0082	1.00131	1.00514	1.06511	1.11747	1.17204	1.23778	1.33148	1.35627	1.39655	1.44388	1.46141	1.42655	1.3868	1.34178	1.29017	1.25614	1.25821	1.27829	1.29732	1.31419	1.35567	1.3847	1.39241
		75	0.821936	0.83078	0.851125	0.874372	0.892059	0.916315	0.946135	0.967033	0.983498	0.994186	1.0134	1.02804	1.04183	1.05346	1.06638	1.05672	1.05844	1.05538	1.06471	1.08255	1.10372	1.1063	1.12112	1.12281	1.12572	1.14044	1.15946	1.1667	1.16717	1.16826	1.15969	1.14448	1.1413	1.17535	1.20119	1.23427	1.27076	1.30215	1.3019	1.30008	1.27906	1.28045	1.27814	1.27975	1.25817	1.23861	1.19526
		76	0.93914	0.929694	0.914563	0.911103	0.911098	0.916878	0.909623	0.917832	0.943956	0.958158	0.972841	1.00046	1.02681	1.0358	1.04685	1.07007	1.09165	1.09997	1.11798	1.11979	1.1352	1.1435	1.15864	1.13832	1.13345	1.10525	1.08876	1.0906	1.11075	1.11417	1.12083	1.14376	1.15242	1.14376	1.15298	1.17465	1.17268	1.1757	1.18816	1.20653	1.20232	1.1942	1.18649	1.15006	1.12006	1.10787	1.1036
		77	0.472037	0.492773	0.53787	0.589139	0.646367	0.701429	0.761917	0.813216	0.867536	0.884761	0.905486	0.924538	0.932019	0.919768	0.934619	0.96117	0.979752	1.00215	1.03195	1.05889	1.07687	1.09076	1.07593	1.04604	1.00033	0.954175	0.933268	0.943167	0.973496	1.02023	1.08571	1.12686	1.14662	1.14404	1.09616	1.04436	1.03931	1.06623	1.113	1.17732	1.18699	1.14437	1.08696	1.04639	1.04969	1.09774	1.17426
		78	0.53305	0.508511	0.487742	0.459118	0.44619	0.446077	0.45101	0.456493	0.463761	0.460238	0.452238	0.443028	0.438973	0.434457	0.438347	0.440566	0.445298	0.446746	0.447276	0.452964	0.461819	0.471699	0.485168	0.503713	0.515264	0.531072	0.548654	0.575075	0.609849	0.656293	0.69618	0.753494	0.796794	0.82254	0.841966	0.878621	0.884165	0.889791	0.893919	0.904921	0.897263	0.909473	0.903307	0.910383	0.941898	0.979864	1.01493
		79	0.594893	0.576168	0.527682	0.477847	0.47656	0.487279	0.508391	0.542764	0.555663	0.541064	0.523871	0.505694	0.483181	0.465993	0.459387	0.457688	0.46329	0.48254	0.489574	0.5031	0.510155	0.516933	0.520438	0.53795	0.548137	0.56429	0.586358	0.609325	0.625875	0.65048	0.676094	0.687105	0.698627	0.710643	0.725556	0.74863	0.777118	0.804764	0.832122	0.845758	0.842615	0.84063	0.849023	0.85731	0.882887	0.908644	0.930833
		80	1.48096	1.53315	1.60551	1.66648	1.7237	1.7235	1.70577	1.66459	1.59498	1.51272	1.43319	1.36494	1.26453	1.19687	1.15681	1.11831	1.07593	0.938887	0.845561	0.778874	0.742054	0.67894	0.753899	0.790447	0.768779	0.714073	0.666112	0.602913	0.544884	0.507892	0.488404	0.478182	0.469052	0.463402	0.459681	0.463285	0.471399	0.483096	0.496971	0.526	0.558015	0.5829	0.613063	0.642448	0.663976	0.686718	0.703712
		81	1.48096	1.53315	1.60551	1.66648	1.7237	1.7235	1.70577	1.66459	1.59498	1.51272	1.43319	1.36494	1.26453	1.19687	1.15681	1.11831	1.07593	0.938887	0.845561	0.778874	0.67793	0.577186	0.623117	0.641069	0.619813	0.645927	0.65601	0.636127	0.599874	0.561899	0.535606	0.511582	0.499001	0.498137	0.515687	0.531556	0.545573	0.561913	0.578347	0.578411	0.566899	0.550519	0.540129	0.530033	0.51804	0.511241	0.508359
		82	1.01569	1.01947	0.996536	0.976386	0.940821	0.904546	0.899881	0.941998	0.992442	1.03928	1.09959	1.15866	1.19524	1.2357	1.27883	1.30553	1.32099	1.32967	1.30183	1.2861	1.2585	1.22888	1.19453	1.16314	1.13183	1.10688	1.10293	1.10875	1.16013	1.22003	1.29137	1.34217	1.38616	1.40495	1.41778	1.41764	1.43331	1.45364	1.49209	1.52222	1.55973	1.58304	1.61206	1.59643	1.61602	1.61052	1.61546
		83	1.00188	1.02529	1.05296	1.05872	1.0414	0.998816	0.971364	0.919646	0.879465	0.87241	0.889323	0.875363	0.883345	0.901862	0.89894	0.9015	0.948189	0.97511	1.00298	1.0396	1.04941	1.0302	1.02174	1.01361	1.00867	1.01889	1.05554	1.10965	1.13304	1.17438	1.208	1.21898	1.18559	1.18127	1.14297	1.13033	1.10683	1.10586	1.10329	1.13576	1.14909	1.18114	1.22393	1.24988	1.26832	1.27215	1.25574
		84	0.692412	0.664182	0.651275	0.652843	0.670583	0.731588	0.807349	0.866524	0.919423	0.963198	0.959591	0.948899	0.955071	0.982399	1.01037	1.05668	1.09079	1.10305	1.09041	1.09838	1.11907	1.1641	1.19689	1.24005	1.2695	1.2584	1.24941	1.26447	1.28142	1.2764	1.29939	1.30396	1.30213	1.29546	1.29986	1.28995	1.29327	1.28473	1.29313	1.29859	1.28638	1.29641	1.32641	1.3392	1.34525	1.36824	1.38099
		85	0.707937	0.750517	0.798565	0.848973	0.894786	0.911889	0.920491	0.923883	0.922821	0.920095	0.923488	0.918229	0.919235	0.921585	0.932769	0.930969	0.941987	0.944371	0.947722	0.962828	0.995633	1.0184	1.04198	1.07385	1.08257	1.09336	1.1103	1.14202	1.16654	1.19415	1.19366	1.19319	1.16275	1.12135	1.06334	1.0288	1.02867	1.02527	1.0436	1.09666	1.16342	1.19033	1.24272	1.28178	1.29824	1.282	1.29018
		86	0.551291	0.566713	0.585753	0.611865	0.641888	0.670506	0.700286	0.707678	0.69505	0.673773	0.620175	0.550624	0.504716	0.473869	0.46861	0.513484	0.580277	0.646741	0.696742	0.72175	0.746221	0.763987	0.757056	0.771873	0.779656	0.782144	0.785655	0.825681	0.850531	0.893784	0.949424	0.982395	1.02376	1.06489	1.1356	1.19608	1.2267	1.21824	1.23222	1.21248	1.17276	1.18931	1.22198	1.24122	1.22868	1.20713	1.16829
		87	0.648867	0.649641	0.647299	0.649025	0.648418	0.699208	0.751423	0.804113	0.857556	0.903754	0.931872	0.95245	0.976983	0.995222	1.0076	1.00416	0.994859	0.968149	0.962504	0.948102	0.933047	0.931549	0.947835	0.941156	0.961889	1.00795	1.06029	1.10219	1.17482	1.20901	1.23373	1.24614	1.21678	1.24818	1.30716	1.31741	1.30098	1.30565	1.2382	1.10848	1.01932	0.946992	0.872964	0.799633	0.778798	0.725125	0.711601
		88	0.420112	0.431907	0.453759	0.460227	0.479237	0.497114	0.522897	0.53556	0.563841	0.588869	0.613455	0.636757	0.674823	0.700726	0.719145	0.736035	0.756847	0.763806	0.783086	0.810008	0.826826	0.863541	0.897033	0.92076	0.934027	0.967914	0.97908	0.988607	0.994365	1.0074	1.00177	0.986485	0.983805	0.985003	0.983678	0.990743	1.009	1.02614	1.04603	1.05484	1.05622	1.05474	1.04163	1.03319	1.04603	1.06418	1.0704
		89	0.363468	0.362752	0.351513	0.346412	0.343371	0.346911	0.352258	0.361408	0.371219	0.378506	0.385274	0.390556	0.395095	0.407239	0.422365	0.442254	0.460887	0.494398	0.520726	0.546038	0.565646	0.592288	0.618921	0.659031	0.701378	0.738153	0.770364	0.798958	0.812796	0.830285	0.857181	0.896248	0.934819	0.976156	1.0051	1.02705	1.03169	1.02177	1.00848	0.998275	0.996716	1	1.01135	1.02308	1.02934	1.02561	1.02709
		90	0.358129	0.359351	0.35872	0.370247	0.379334	0.389757	0.396396	0.404235	0.422341	0.444015	0.47529	0.512369	0.555424	0.594496	0.647301	0.694565	0.736918	0.767723	0.79818	0.82571	0.848113	0.867318	0.885114	0.890747	0.879961	0.881799	0.894547	0.907711	0.919881	0.929864	0.9312	0.929087	0.940369	0.961801	0.987571	1.0143	1.04447	1.06983	1.09036	1.11278	1.12866	1.12901	1.12512	1.11421	1.1115	1.12816	1.15661
		91	0.458718	0.483029	0.515806	0.574175	0.63817	0.701348	0.753247	0.79239	0.814377	0.824894	0.836246	0.841568	0.846636	0.868114	0.883509	0.889778	0.900085	0.931968	0.949917	0.964729	0.984574	0.996243	0.99842	0.99012	0.991754	0.985497	0.981931	0.972735	0.970399	0.959456	0.954183	0.957757	0.965911	0.976133	1.00471	1.03719	1.06166	1.09475	1.12433	1.14796	1.12573	1.10585	1.07697	1.06889	1.07316	1.11189	1.15395
		92	0.602165	0.642491	0.69272	0.734642	0.771206	0.805706	0.852264	0.893408	0.922103	0.952927	0.973617	0.992103	1.0041	1.01999	1.02042	1.02347	1.022	1.01465	1.02369	1.04136	1.06646	1.09398	1.12388	1.14753	1.16743	1.16977	1.17331	1.15976	1.12533	1.07212	1.04278	1.00288	0.974739	0.956588	0.969507	0.976779	0.998998	1.01904	1.02441	1.02989	1.04699	1.07393	1.10599	1.12765	1.08127	1.02301	0.957318
		93	0.35956	0.342789	0.33741	0.338583	0.342081	0.353889	0.355785	0.356304	0.358742	0.355248	0.344852	0.342472	0.337473	0.3284	0.32629	0.326978	0.323331	0.327354	0.33645	0.338647	0.342626	0.355968	0.373027	0.402176	0.450267	0.510086	0.575599	0.636313	0.682125	0.709298	0.723323	0.71172	0.708963	0.725463	0.748531	0.788743	0.854141	0.879983	0.893404	0.930499	0.933008	0.939179	0.97478	1.00082	0.991239	0.985694	0.957235
		94	0.404227	0.402001	0.398797	0.400462	0.399127	0.397253	0.407049	0.431889	0.46824	0.511845	0.554447	0.589061	0.612366	0.625131	0.635039	0.646763	0.667311	0.711703	0.767122	0.816147	0.868524	0.916666	0.92864	0.938275	0.95028	0.949449	0.941531	0.956592	0.96656	0.981382	1.00685	1.03566	1.0657	1.10474	1.12633	1.13789	1.14034	1.14313	1.14055	1.13037	1.13077	1.14328	1.12168	1.10565	1.12088	1.12903	1.14841
		95	0.589421	0.547806	0.511303	0.469596	0.458551	0.452512	0.446336	0.440059	0.442379	0.446031	0.452084	0.478672	0.50703	0.522635	0.540681	0.549252	0.557175	0.556435	0.55613	0.561324	0.577927	0.584409	0.606307	0.632789	0.653845	0.679947	0.697278	0.71364	0.735513	0.767573	0.79267	0.824768	0.847573	0.859846	0.834428	0.815961	0.792821	0.75776	0.763884	0.79918	0.814516	0.828857	0.850438	0.827274	0.811392	0.798529	0.780224
		96	0.679672	0.621574	0.591765	0.575495	0.571446	0.564737	0.561919	0.558743	0.571137	0.587147	0.609563	0.634293	0.668274	0.682388	0.68159	0.674301	0.663093	0.654052	0.653965	0.657347	0.659213	0.671825	0.670013	0.667446	0.684377	0.692944	0.696215	0.688565	0.695648	0.664142	0.653343	0.628104	0.619404	0.609884	0.645445	0.687923	0.743255	0.813479	0.887519	0.94778	0.985006	1.01516	1.02553	1.01251	1.00695	1.01531	1.02843
		97	0.628458	0.611931	0.57236	0.572162	0.553582	0.520823	0.484165	0.456726	0.419919	0.40442	0.407421	0.412778	0.434009	0.441678	0.451953	0.451849	0.450736	0.448472	0.458785	0.494687	0.539111	0.58762	0.642747	0.703864	0.73323	0.75906	0.784437	0.798027	0.815441	0.847331	0.88246	0.918352	0.953442	0.974279	0.965299	0.948428	0.915592	0.880527	0.86785	0.873824	0.881865	0.890343	0.903283	0.903608	0.906196	0.900353	0.912393
		98	1.08955	1.07438	1.05947	1.04402	1.03934	1.0379	1.02675	1.0151	0.993921	0.987122	0.974695	0.945196	0.940131	0.925139	0.910737	0.91038	0.935506	0.952654	0.974415	0.979008	0.994168	1.0059	1.00366	1.01654	1.04048	1.04572	1.04905	1.06417	1.06751	1.10587	1.17379	1.24466	1.30003	1.35679	1.36417	1.32763	1.2977	1.27896	1.24742	1.2372	1.24676	1.2368	1.2342	1.26065	1.27611	1.29265	1.34235
		99	1.28472	1.16163	1.0531	0.952214	0.841572	0.751496	0.776879	0.780654	0.76617	0.744681	0.707577	0.648763	0.595888	0.560566	0.542643	0.538646	0.53931	0.535959	0.531091	0.526822	0.519707	0.521804	0.538952	0.555984	0.602325	0.645603	0.656629	0.673088	0.689882	0.671323	0.66506	0.68654	0.697716	0.715586	0.743241	0.763095	0.774629	0.776526	0.776768	0.776631	0.787158	0.814258	0.844433	0.871201	0.887422	0.911364	0.919532
		100	1.41798	1.40566	1.35965	1.28915	1.16614	0.963924	0.808509	0.680023	0.554934	0.495183	0.576906	0.597619	0.608533	0.617908	0.607941	0.508407	0.442276	0.386791	0.352201	0.316294	0.309073	0.315277	0.329876	0.33971	0.360987	0.372859	0.383297	0.406646	0.443011	0.465114	0.494656	0.523955	0.539848	0.553838	0.575239	0.605005	0.641695	0.686887	0.734875	0.782895	0.82119	0.853815	0.88174	0.898856	0.913051	0.926741	0.957499
		101	1.41798	1.40566	1.35965	1.28915	1.16614	0.963924	0.808509	0.680023	0.614427	0.572273	NaN	0.611656	0.612339	0.608703	0.563355	0.535506	0.507612	0.495021	0.509616	0.533122	0.543479	0.536867	0.54149	0.534537	0.523984	0.526494	0.536518	0.539584	0.543904	0.537745	0.533272	0.537788	0.551801	0.569566	0.595608	0.631127	0.667863	0.702555	0.731991	0.763266	0.778243	0.795044	0.815552	0.839133	0.858989	0.890094	0.897931
		102	1.28955	1.30159	1.31047	1.2969	1.27902	1.13778	0.964173	0.833425	0.721059	0.602947	0.56824	0.567314	0.54115	0.498862	0.465225	0.458852	0.47856	0.493226	0.49656	0.498013	0.505004	0.500483	0.494101	0.496721	0.509714	0.547579	0.578783	0.607918	0.658106	0.729951	0.786308	0.814106	0.853434	0.878434	0.869095	0.868336	0.90951	0.918984	0.942836	0.959946	1.00073	1.02268	1.04676	1.04376	1.04585	1.00196	0.954965
		103	1.44372	1.50307	1.59891	1.6878	1.72189	1.7314	1.74985	1.69834	1.56521	1.40333	1.31887	1.14043	0.99181	0.899848	0.841088	0.728736	0.736424	0.728838	0.712512	0.691722	0.68379	0.610622	0.562922	0.531022	0.503299	0.475377	0.473988	0.462074	0.44851	0.448806	0.454829	0.452142	0.444605	0.441107	0.437812	0.434391	0.429985	0.433995	0.44374	0.458674	0.473258	0.491462	0.505416	0.5147	0.515865	0.52354	0.541198
		104	1.23464	1.18864	1.15634	1.11161	1.07882	1.0237	0.992348	0.962891	0.97888	0.994233	0.959604	0.903674	0.863682	0.805835	0.738683	0.731151	0.735436	0.683138	0.612709	0.546248	0.486599	0.417612	0.389305	0.366983	0.361732	0.346928	0.351712	0.35626	0.373408	0.382869	0.404711	0.429615	0.461192	0.484645	0.512588	0.540371	0.553656	0.574272	0.603959	0.628764	0.668905	0.721291	0.752488	0.784218	0.819438	0.826142	0.83306
		105	1.23464	1.18864	1.15634	1.11161	1.07882	1.0237	0.992348	0.962891	0.97888	0.994233	0.959604	0.903674	0.863682	0.805835	0.755172	0.752723	0.753494	0.71013	0.632436	0.55427	0.488987	0.437634	0.406327	0.410273	0.410532	0.419552	0.437164	0.472465	0.500843	0.523646	0.539903	0.552404	0.562069	0.578986	0.603409	0.627381	0.647249	0.674302	0.694767	0.719278	0.747652	0.784364	0.796603	0.811743	0.825575	0.833077	0.845007
		106	1.56253	1.58801	1.56031	1.547	1.5037	1.47577	1.44992	1.43173	1.44784	1.48346	1.52803	1.52852	1.54079	1.53441	1.48424	1.29491	1.13541	0.99396	0.85208	0.74694	0.767158	0.763547	0.754792	0.724035	0.692431	0.652671	0.612956	0.564367	0.532729	0.501729	0.476981	0.455861	0.43904	0.425645	0.418842	0.409025	0.40579	0.410222	0.418303	0.424788	0.437065	0.448589	0.456918	0.464099	0.473964	0.4935	0.51767
		107	1.10333	1.11809	1.13041	1.09426	1.04826	1.02556	1.02204	1.0235	1.07427	1.13247	1.17666	1.19019	1.20681	1.19017	1.17964	1.16105	1.17277	1.18593	1.21553	1.20516	1.19066	1.14615	1.06711	0.979957	0.900638	0.806398	0.734596	0.684127	0.659373	0.672892	0.717778	0.817844	0.943166	1.08582	1.20748	1.31895	1.37264	1.41145	1.40148	1.39743	1.37505	1.32884	1.28368	1.24281	1.20293	1.19191	1.20632
		108	0.688001	0.737289	0.779631	0.800327	0.825907	0.845192	0.874003	0.897985	0.925939	0.93434	0.942507	0.96292	0.97564	0.985674	1.00127	0.999713	0.973205	0.942244	0.906461	0.862229	0.811055	0.772102	0.767044	0.780729	0.812789	0.835984	0.83287	0.802645	0.748705	0.708048	0.703474	0.751233	0.793413	0.807977	0.801377	0.804266	0.778959	0.793359	0.844023	0.90039	0.943309	0.991141	1.00175	1.01878	1.01272	1.0084	1.00815
		109	0.239525	0.237636	0.234093	0.230812	0.22584	0.223584	0.223702	0.225063	0.227568	0.227421	0.230348	0.23277	0.237174	0.240865	0.247788	0.25741	0.265363	0.273421	0.280139	0.287439	0.285756	0.287293	0.287588	0.288251	0.289888	0.295201	0.301733	0.309209	0.32247	0.340244	0.356785	0.3818	0.416114	0.467009	0.525135	0.597418	0.666335	0.736248	0.798455	0.857364	0.897815	0.937506	0.975173	0.998862	1.02034	1.0123	0.99693
		110	1.00645	1.01608	1.02504	1.02564	1.06353	1.0581	1.03052	1.00884	1.00559	1.00926	1.00438	1.00586	0.995866	0.965382	0.958012	0.974094	1.01059	1.06164	1.1251	1.16638	1.12019	1.09757	1.09493	1.09874	1.1161	1.21107	1.27113	1.30752	1.33734	1.33749	1.3239	1.30726	1.27208	1.24027	1.2441	1.26383	1.26364	1.29837	1.34434	1.36722	1.37109	1.37755	1.37076	1.37014	1.37962	1.37283	1.38831
		111	0.935615	0.951641	0.962114	0.963051	0.962565	0.958543	0.956678	0.965111	0.983306	0.995072	1.01212	1.03651	1.04996	1.05523	1.07537	1.09163	1.1037	1.12871	1.16558	1.19024	1.21226	1.22405	1.20812	1.16713	1.11009	1.05788	0.995917	0.972958	0.986651	1.04138	1.05338	1.05474	1.0626	1.05022	1.015	0.983107	1.01145	0.999125	1.01788	1.03191	1.09816	1.10841	1.11262	1.11593	1.14994	1.18426	1.24731
		112	0.726794	0.733139	0.741733	0.765903	0.774009	0.790741	0.807735	0.83635	0.865667	0.88413	0.897834	0.905672	0.902132	0.87521	0.862656	0.842555	0.829089	0.811497	0.832495	0.830917	0.837266	0.828578	0.843091	0.846414	0.876304	0.922727	0.971094	0.996824	1.018	1.02038	1.01456	1.019	1.02139	1.00794	1.00752	1.00542	1.02705	1.03789	1.06669	1.08292	1.09998	1.11465	1.14916	1.17217	1.20735	1.24014	1.1786
		113	0.422449	0.424919	0.432833	0.468614	0.533978	0.61784	0.70496	0.763636	0.771712	0.750979	0.727816	0.690916	0.676856	0.693669	0.708431	0.725565	0.745226	0.772294	0.813108	0.850744	0.878484	0.911669	0.93745	0.944718	0.955682	0.948604	0.933998	0.912424	0.880408	0.860494	0.865677	0.887662	0.940712	1.00135	1.06676	1.09353	1.06576	1.03135	1.01918	1.00616	1.00701	1.0451	1.07699	1.08576	1.0801	1.07455	1.07018
		114	0.359548	0.418102	0.480283	0.533983	0.584508	0.611868	0.633636	0.656358	0.681214	0.703978	0.733749	0.750626	0.759908	0.774393	0.781256	0.802144	0.808038	0.782354	0.739921	0.707481	0.655314	0.626811	0.630783	0.633037	0.636227	0.655081	0.662969	0.680642	0.71796	0.757625	0.787122	0.810832	0.826763	0.85441	0.88239	0.915536	0.963563	1.02474	1.05975	1.09661	1.12384	1.14243	1.14765	1.13879	1.12302	1.13977	1.1434
		115	0.241315	0.243914	0.242999	0.248145	0.25134	0.262986	0.275417	0.292995	0.305908	0.320551	0.327911	0.328624	0.322276	0.311064	0.299574	0.286688	0.273296	0.267426	0.265804	0.268667	0.275897	0.286608	0.297246	0.315578	0.342965	0.374916	0.416384	0.462244	0.511015	0.551228	0.588262	0.619795	0.66299	0.703288	0.753921	0.814979	0.88253	0.930794	0.974396	1.00806	1.04411	1.0772	1.0905	1.10883	1.11735	1.11917	1.11337
		116	0.43846	0.43862	0.437536	0.428761	0.425319	0.405951	0.391998	0.39117	0.398406	0.413999	0.470065	0.53393	0.588628	0.644344	0.70025	0.739524	0.767241	0.803013	0.837231	0.867549	0.886206	0.907061	0.913366	0.907785	0.890108	0.884335	0.863529	0.857859	0.845184	0.843682	0.830613	0.825128	0.802968	0.777742	0.76188	0.75571	0.775644	0.802372	0.836435	0.846772	0.875701	0.919903	0.970951	1.01767	1.08216	1.11677	1.13492
		117	0.477063	0.46857	0.456878	0.44578	0.443183	0.450731	0.453186	0.46145	0.476089	0.485455	0.49455	0.511859	0.532137	0.54832	0.571214	0.585199	0.603098	0.610992	0.617954	0.633687	0.648015	0.654356	0.665663	0.696013	0.71548	0.74973	0.777736	0.796101	0.800415	0.824687	0.837253	0.853177	0.865	0.883066	0.877723	0.860389	0.845454	0.839904	0.825886	0.800144	0.794667	0.792226	0.782934	0.761409	0.770544	0.775507	0.783912
		118	0.937662	0.956247	0.971343	0.982565	1.01272	1.0609	1.0981	1.14044	1.17932	1.19884	1.18828	1.15933	1.14228	1.12254	1.13671	1.15998	1.20979	1.25828	1.30766	1.33206	1.36589	1.37839	1.37056	1.36189	1.33476	1.30656	1.28956	1.27917	1.25045	1.24526	1.22865	1.20875	1.19165	1.2139	1.22196	1.21952	1.23066	1.23319	1.17535	1.10887	1.05623	0.972604	0.914469	0.925646	0.983925	1.01125	1.03956
		119	0.949591	0.959701	0.970151	0.965424	0.965489	0.946392	0.933994	0.90527	0.89215	0.856446	0.84486	0.863331	0.888503	0.915788	0.950766	0.981351	0.987771	1.002	1.00849	1.0266	1.0425	1.04745	1.05543	1.07053	1.08707	1.12135	1.13434	1.14634	1.11564	1.05357	0.98829	0.991464	0.988072	1.02725	1.08821	1.13498	1.12921	1.14069	1.15762	1.19235	1.22014	1.24429	1.26768	1.27519	1.2632	1.25308	1.2405
		120	0.917519	0.926468	0.92979	0.938075	0.985011	1.01521	1.0532	1.09198	1.10233	1.08006	1.03245	0.998247	0.916266	0.88452	0.863201	0.856122	0.83494	0.842069	0.80633	0.771256	0.775898	0.802411	0.858023	0.908672	0.982202	1.01709	1.03153	1.03642	1.072	1.08007	1.13917	1.19657	1.24259	1.2841	1.32264	1.32357	1.32691	1.33289	1.32033	1.32865	1.33358	1.31611	1.29633	1.30206	1.29778	1.26475	1.26975
		121	1.09718	1.12477	1.15812	1.17478	1.17766	1.19453	1.19448	1.20527	1.20414	1.21614	1.18842	1.18404	1.14955	1.15451	1.14973	1.15241	1.14944	1.18147	1.18257	1.18623	1.19857	1.20944	1.19282	1.19104	1.20096	1.23884	1.27186	1.30023	1.31638	1.33623	1.32507	1.30935	1.29802	1.30471	1.29754	1.29259	1.28893	1.29155	1.29373	1.32169	1.34663	1.37229	1.38216	1.37076	1.34153	1.31726	1.28869
		122	0.896706	0.916072	0.925009	0.917949	0.902463	0.88637	0.877149	0.88349	0.88975	0.895345	0.893017	0.880743	0.860852	0.850852	0.88995	0.900714	0.953205	1.02136	1.10475	1.12831	1.19057	1.22112	1.2415	1.27071	1.31248	1.32089	1.33315	1.30226	1.25342	1.2121	1.16597	1.13742	1.11877	1.09334	1.08065	1.09082	1.08988	1.12417	1.17054	1.18746	1.24818	1.30463	1.33974	1.38869	1.44326	1.4395	1.40687
		123	0.654053	0.669974	0.684614	0.697575	0.71134	0.745598	0.790233	0.832698	0.869465	0.913001	0.90505	0.880049	0.861377	0.834381	0.822533	0.84107	0.854279	0.865389	0.883545	0.875197	0.891999	0.913634	0.926003	0.95198	0.974785	0.976547	0.993209	1.01657	1.0211	1.05542	1.08934	1.11496	1.14073	1.174	1.19878	1.21416	1.21685	1.20725	1.18976	1.16964	1.17149	1.18052	1.20197	1.23968	1.25828	1.25867	1.23969
		124	0.895187	0.919753	0.951209	0.97269	1.00481	1.02099	1.0274	1.02163	1.02274	1.01271	1.00873	0.994517	0.994324	1.00333	0.988644	0.980766	0.993862	1.00933	1.02875	1.08192	1.1204	1.15684	1.15849	1.13275	1.12168	1.12186	1.10462	1.11551	1.14991	1.1683	1.19915	1.23528	1.26084	1.28256	1.29286	1.2663	1.26207	1.25622	1.22587	1.20694	1.19632	1.1748	1.15851	1.16437	1.17402	1.21037	1.24719
		125	0.409744	0.461576	0.514773	0.557998	0.598763	0.625478	0.659625	0.691828	0.730101	0.765684	0.787293	0.815253	0.839502	0.864889	0.890244	0.929118	0.957759	0.989809	1.02144	1.04817	1.06478	1.06741	1.06297	1.04366	1.01933	0.998229	0.988278	0.996942	1.00734	1.02102	1.03445	1.0491	1.04052	1.02439	1.00674	1.00413	0.996079	1.00385	1.00542	1.01694	1.03751	1.06806	1.08548	1.11686	1.12986	1.14111	1.14981
		126	0.925902	0.93914	0.948336	0.943696	0.940567	0.936891	0.93251	0.94248	0.962737	0.983031	0.998686	1.02057	1.03692	1.04482	1.07465	1.0921	1.11346	1.13599	1.17774	1.18458	1.21186	1.22315	1.20674	1.16281	1.11597	1.07358	1.03469	1.0234	1.0272	1.04755	1.05369	1.02049	1.01677	1.0274	1.02759	0.99204	1.02997	1.03111	1.04325	1.05981	1.11874	1.13053	1.12885	1.12529	1.14861	1.1846	1.24374
		127	0.724146	0.724621	0.734764	0.764282	0.770174	0.787838	0.815313	0.839844	0.856535	0.876567	0.888043	0.892273	0.889448	0.880956	0.874391	0.854265	0.848065	0.833349	0.835655	0.829384	0.845313	0.829908	0.862496	0.874743	0.896912	0.920095	0.966038	0.972054	0.990373	1.00205	1.01229	1.01773	1.0022	0.990089	0.98977	0.982088	0.99544	1.02044	1.04336	1.05145	1.07973	1.10114	1.13393	1.16644	1.20315	1.23269	1.17801
		128	0.442336	0.443926	0.442967	0.440201	0.434685	0.431283	0.422403	0.420164	0.418318	0.417852	0.422725	0.437327	0.445326	0.461073	0.484759	0.517181	0.550772	0.597557	0.633089	0.67055	0.691148	0.722239	0.746738	0.764612	0.779277	0.793868	0.797173	0.798991	0.818773	0.849265	0.885039	0.921973	0.960032	1.00633	1.03337	1.06157	1.08381	1.09246	1.07904	1.06822	1.06659	1.08235	1.10179	1.13632	1.15964	1.17536	1.18096
		129	0.435087	0.386911	0.365215	0.352716	0.341371	0.352301	0.395002	0.407993	0.409326	0.400494	0.410334	0.420205	0.426441	0.441786	0.458942	0.472243	0.488559	0.507906	0.525815	0.545422	0.552024	0.554947	0.565911	0.582719	0.590523	0.608617	0.623061	0.625508	0.62307	0.624343	0.617009	0.610076	0.595277	0.586328	0.584205	0.593238	0.601113	0.61882	0.62923	0.644533	0.666441	0.72309	0.821672	0.892769	0.927738	0.943302	0.929111
		130	0.450174	0.445067	0.440153	0.440611	0.446747	0.458438	0.46206	0.461511	0.45553	0.448	0.434709	0.42778	0.420142	0.414033	0.40364	0.392491	0.361623	0.359017	0.344668	0.328704	0.318561	0.319997	0.307923	0.303603	0.299475	0.292745	0.286276	0.282739	0.286013	0.29711	0.314611	0.329999	0.340747	0.34663	0.346558	0.345934	0.345634	0.35205	0.368694	0.396328	0.420236	0.453784	0.488834	0.52945	0.560126	0.593772	0.633091
		131	1.13618	1.03091	0.902211	0.771895	0.750272	0.725184	0.71231	0.703979	0.668308	0.627895	0.605299	0.56951	0.544891	0.523545	0.527378	0.522917	0.515192	0.494642	0.489837	0.475706	0.459764	0.452537	0.461982	0.461949	0.486687	0.515845	0.53259	0.540346	0.545976	0.532046	0.547556	0.571807	0.592973	0.623304	0.664133	0.672147	0.687977	0.705879	0.72036	0.731125	0.760524	0.79304	0.821304	0.850879	0.868379	0.879028	0.889093
		132	1.26013	1.12055	1.03446	0.909753	0.814511	0.741919	0.768931	0.758964	0.741769	0.70828	0.659831	0.601899	0.55308	0.508842	0.480531	0.474794	0.497573	0.503555	0.503892	0.502783	0.498225	0.473286	0.473484	0.486382	0.496125	0.501909	0.512344	0.531659	0.558878	0.59607	0.642765	0.676302	0.695778	0.710422	0.714847	0.710117	0.709211	0.699873	0.688814	0.686953	0.683712	0.684942	0.711192	0.740205	0.747863	0.754277	0.759932
		133	1.26013	1.12055	1.03446	0.909753	0.780661	0.668581	0.681484	0.647353	0.604995	0.577973	0.558757	0.506724	0.472791	0.456841	0.454305	0.447409	0.447081	0.461	0.471741	0.480031	0.493409	0.498582	0.494774	0.481987	0.469238	0.461883	0.464614	0.48005	0.513466	0.548364	0.584592	0.615099	0.629326	0.637095	0.647808	0.657957	0.672464	0.695807	0.715624	0.737409	0.74702	0.760722	0.776093	0.786869	0.789801	0.799069	0.808011
		134	1.02936	1.03671	1.00466	1.01395	1.05811	1.09725	1.12447	1.19658	1.21343	1.23656	1.23266	1.22047	1.17901	1.15475	1.13057	1.12966	1.12377	1.12316	1.12169	1.12547	1.04817	0.971416	0.890105	0.799615	0.697532	0.691424	0.656832	0.60563	0.560421	0.517288	0.461606	0.431666	0.413714	0.412593	0.418807	0.410852	0.401733	0.38714	0.394718	0.392379	0.411551	0.437802	0.48385	0.506373	0.546803	0.561783	0.58281
		135	1.19691	1.18402	1.14186	1.06358	1.05648	1.08751	1.16126	1.23815	1.2941	1.29756	1.28144	1.27087	1.28967	1.33692	1.40002	1.47242	1.52529	1.49567	1.43003	1.36978	1.28742	1.17483	1.05641	0.960743	0.859781	0.760101	0.672471	0.66263	0.641461	0.587018	0.542512	0.501168	0.444271	0.418814	0.41423	0.426752	0.434244	0.440888	0.419893	0.418609	0.415363	0.419773	0.43314	0.459178	0.472205	0.465543	0.46689
		136	1.20861	1.2026	1.16685	1.14273	1.12114	1.10612	1.08356	1.06481	1.07282	1.11109	1.18799	1.2474	1.30514	1.34301	1.37179	1.33419	1.28803	1.24252	1.21139	1.18584	1.21332	1.2701	1.34229	1.39265	1.40141	1.3834	1.37684	1.36652	1.35315	1.37026	1.39607	1.41152	1.42321	1.43329	1.44135	1.46816	1.48627	1.50398	1.54394	1.56611	1.56288	1.57688	1.59026	1.57424	1.56398	1.56366	1.548
		137	0.961304	0.989946	1.02984	1.07807	1.11754	1.13632	1.18022	1.21514	1.24621	1.25825	1.26528	1.22744	1.18493	1.16173	1.14852	1.16637	1.19518	1.2249	1.24286	1.25176	1.22519	1.24022	1.22826	1.20856	1.19604	1.19603	1.17425	1.187	1.21103	1.23462	1.27579	1.313	1.32347	1.29104	1.24305	1.17678	1.12289	1.10222	1.12699	1.187	1.26874	1.35536	1.43107	1.48694	1.51267	1.51317	1.51555
		138	0.938292	0.975038	1.01036	1.0243	1.02799	1.03256	1.03154	1.01781	1.02877	1.03555	1.02604	1.00511	0.99662	0.9876	1.00895	1.05108	1.09623	1.12632	1.16355	1.15205	1.1549	1.14805	1.15481	1.13634	1.13971	1.11885	1.09651	1.08017	1.05234	1.02501	1.00766	1.02528	1.05784	1.12825	1.20273	1.27635	1.31691	1.34227	1.35871	1.37956	1.38844	1.38319	1.36427	1.32853	1.32573	1.32637	1.34084
		139	0.819933	0.829832	0.849781	0.876792	0.883379	0.896942	0.894032	0.899615	0.901012	0.921507	0.940489	0.961906	0.985747	1.01166	1.01849	1.02859	1.03305	1.0227	1.00381	1.00596	1.00968	1.02431	1.05456	1.08951	1.11165	1.11414	1.11414	1.11466	1.11457	1.12094	1.12522	1.12192	1.11017	1.10271	1.12633	1.16318	1.20666	1.27394	1.34845	1.35626	1.36701	1.34575	1.28577	1.21303	1.15728	1.08699	1.053
		140	1.15872	1.1598	1.15253	1.15289	1.15652	1.16004	1.14315	1.12516	1.11025	1.1017	1.09371	1.08275	1.06345	1.04173	1.02258	0.99776	0.964665	0.942835	0.929303	0.901345	0.862586	0.831437	0.796483	0.773088	0.783341	0.810753	0.850791	0.917243	0.987317	1.02284	1.07029	1.13154	1.1818	1.20602	1.25367	1.28908	1.31818	1.34625	1.34199	1.3059	1.26836	1.24071	1.19949	1.19008	1.15217	1.14287	1.12433
		141	0.987515	1.01561	1.04605	1.07653	1.09963	1.12342	1.11694	1.10788	1.08284	1.08716	1.07549	1.0596	1.05753	1.06765	1.06806	1.084	1.12806	1.15012	1.17128	1.19338	1.22068	1.23936	1.26286	1.28439	1.30189	1.30181	1.29371	1.28608	1.26158	1.23071	1.21025	1.19621	1.18016	1.18209	1.20381	1.22947	1.2564	1.26705	1.26066	1.23094	1.19666	1.16657	1.15267	1.14804	1.13372	1.09834	1.05511
		142	1.36021	1.38468	1.42403	1.46232	1.50392	1.53725	1.55683	1.56282	1.59049	1.60722	1.62618	1.64277	1.64501	1.5713	1.49784	1.53697	1.60016	1.62504	1.69689	1.74164	1.69041	1.5965	1.53945	1.49076	1.45429	1.37973	1.32615	1.25194	1.16882	1.08479	1.03647	0.98296	0.946448	0.909808	0.894369	0.87345	0.862474	0.879165	0.915557	0.96045	1.01547	1.07421	1.12343	1.16719	1.20119	1.2144	1.17899
		143	0.39561	0.39973	0.406278	0.41207	0.423111	0.428159	0.438933	0.45584	0.491817	0.528146	0.548255	0.574938	0.592058	0.588788	0.609116	0.659806	0.70112	0.750885	0.804224	0.835108	0.861529	0.872887	0.882398	0.895271	0.911135	0.917331	0.925894	0.919751	0.901633	0.8885	0.877211	0.877158	0.870049	0.870506	0.865624	0.861443	0.863514	0.881454	0.893381	0.900292	0.92062	0.949712	1.0063	1.08145	1.18133	1.25356	1.31414
		144	0.492289	0.491544	0.498239	0.513872	0.523841	0.539141	0.551247	0.565582	0.579233	0.605002	0.620551	0.642062	0.664348	0.682623	0.706103	0.725396	0.752889	0.789807	0.835325	0.876625	0.912107	0.936423	0.932543	0.90753	0.887218	0.889904	0.889664	0.898063	0.924478	0.940145	0.948785	0.963012	0.983227	1.00744	1.03282	1.05901	1.06923	1.07312	1.06883	1.06423	1.05621	1.04568	1.0411	1.03577	1.04262	1.05941	1.1057
		145	0.41502	0.416523	0.416624	0.416568	0.415485	0.409906	0.395822	0.381724	0.380982	0.377372	0.384118	0.403921	0.434144	0.459046	0.489553	0.513248	0.522467	0.518251	0.511461	0.50523	0.505739	0.507163	0.510074	0.521804	0.527701	0.540302	0.557389	0.579482	0.590031	0.613698	0.634888	0.665522	0.699132	0.740237	0.76979	0.807909	0.839109	0.877711	0.894148	0.907495	0.901336	0.88954	0.874891	0.875684	0.88857	0.906017	0.932755
		146	0.371205	0.367699	0.366393	0.363396	0.359311	0.352567	0.350661	0.349991	0.356497	0.361582	0.370136	0.377316	0.381582	0.380579	0.376287	0.369435	0.361081	0.354233	0.353317	0.351127	0.346858	0.341865	0.34063	0.331936	0.331427	0.337791	0.351742	0.3685	0.39951	0.433538	0.462949	0.493736	0.524085	0.555162	0.587094	0.626967	0.661153	0.6921	0.729258	0.762268	0.7886	0.813829	0.821803	0.828028	0.840336	0.84785	0.860525
		147	0.404855	0.384263	0.370373	0.375127	0.382773	0.391357	0.402065	0.41174	0.414265	0.417339	0.419923	0.417562	0.419995	0.422865	0.432604	0.450029	0.472375	0.506598	0.536586	0.566116	0.593516	0.628297	0.646228	0.666899	0.691621	0.702624	0.70973	0.721499	0.738084	0.738027	0.761339	0.772604	0.781047	0.775488	0.778737	0.766555	0.762752	0.760083	0.777298	0.798057	0.819554	0.841105	0.862112	0.865691	0.875098	0.877106	0.896976
		148	0.496177	0.499306	0.496713	0.479379	0.498891	0.442021	0.396913	0.363652	0.337289	0.314707	0.294204	0.275818	0.26952	0.262008	0.260527	0.259549	0.255697	0.246741	0.239287	0.227866	0.217375	0.215602	0.213302	0.224376	0.232371	0.243378	0.25419	0.265516	0.26789	0.28649	0.314863	0.356365	0.415182	0.465217	0.518548	0.564079	0.594305	0.610813	0.639698	0.6626	0.688544	0.714124	0.725714	0.723635	0.705314	0.689229	0.660232
		149	0.555367	0.542961	0.544109	0.52075	0.472831	0.431506	0.413303	0.402903	0.374677	0.368023	0.360102	0.346014	0.330456	0.335621	0.343056	0.347681	0.356413	0.353765	0.350005	0.346039	0.344848	0.341644	0.340979	0.34566	0.357773	0.369888	0.383744	0.398926	0.416592	0.433497	0.451871	0.477411	0.50745	0.541122	0.56363	0.591795	0.616562	0.657004	0.683695	0.709809	0.728171	0.745828	0.745383	0.74394	0.758079	0.77083	0.791613
		150	1.54504	1.49037	1.47361	1.46577	1.45569	1.43289	1.42622	1.30641	1.16122	1.02889	0.921199	0.792282	0.744335	0.739053	0.700048	0.644234	0.581458	0.531671	0.459805	0.402742	0.361123	0.33706	0.32617	0.332914	0.363688	0.393151	0.429181	0.45581	0.473294	0.473437	0.481166	0.489476	0.502367	0.508225	0.522105	0.535998	0.541887	0.543979	0.552443	0.555579	0.55505	0.558752	0.559256	0.564229	0.568845	0.576492	0.586215
		151	1.49168	1.50408	1.5047	1.49825	1.5122	1.57461	1.58241	1.54931	1.47194	1.40423	1.29904	1.23975	1.25729	1.35978	1.44951	1.54541	1.6325	1.67125	1.66911	1.65739	1.63084	1.58901	1.40714	1.24315	1.07103	0.910915	0.726481	0.683223	0.665395	0.621613	0.561763	0.533589	0.528934	0.483864	0.452724	0.453312	0.46308	0.441813	0.432769	0.43731	0.41612	0.400545	0.405101	0.417339	0.423532	0.437185	0.450128
		152	1.01106	1.06598	1.14401	1.21609	1.28201	1.33204	1.37315	1.38153	1.39077	1.38462	1.38095	1.3682	1.33941	1.29873	1.2893	1.2998	1.29601	1.32295	1.36442	1.3529	1.30446	1.2753	1.2358	1.21867	1.24791	1.29174	1.3332	1.37854	1.39113	1.3889	1.42059	1.43615	1.4354	1.42522	1.40499	1.34597	1.30495	1.29199	1.32027	1.37335	1.41549	1.47243	1.53411	1.58709	1.60898	1.62175	1.61221
		153	1.05688	1.09515	1.11166	1.12448	1.10728	1.07745	1.06057	1.05309	1.08098	1.13891	1.19225	1.24682	1.26097	1.24087	1.20309	1.17757	1.14716	1.11553	1.11008	1.08841	1.05956	0.998902	0.969312	0.985449	1.00463	1.06822	1.15972	1.26883	1.32381	1.3603	1.37293	1.39137	1.40027	1.40739	1.42923	1.44928	1.44674	1.45149	1.47305	1.5287	1.58055	1.64114	1.69215	1.71196	1.73505	1.7627	1.80704
		154	0.987279	1.01719	1.05096	1.0993	1.13231	1.14782	1.18469	1.21942	1.24146	1.26274	1.25926	1.22099	1.18811	1.16647	1.14485	1.15935	1.18607	1.21594	1.23192	1.2416	1.23164	1.24187	1.22169	1.21165	1.20389	1.19918	1.17847	1.17965	1.187	1.20213	1.24408	1.27441	1.29671	1.27582	1.23385	1.17373	1.1237	1.10215	1.12798	1.19211	1.26869	1.35787	1.43026	1.48418	1.504	1.50318	1.51383
		155	1.1637	1.16883	1.16043	1.15995	1.1605	1.16709	1.14322	1.11903	1.09684	1.07761	1.06415	1.05614	1.04017	1.02343	1.00962	0.989296	0.958808	0.936479	0.924376	0.890011	0.856675	0.827906	0.788021	0.761506	0.78226	0.80511	0.842315	0.912284	0.983543	1.01825	1.06917	1.12565	1.16912	1.18969	1.23098	1.2517	1.28494	1.3102	1.31003	1.28479	1.25695	1.23099	1.19774	1.18496	1.13409	1.11544	1.09873
		156	0.774024	0.775951	0.806513	0.865877	0.905866	0.935745	0.980179	1.03193	1.04786	1.05832	1.06346	1.04262	1.00922	0.981283	0.979975	0.983818	0.985891	0.984077	0.977301	0.990031	1.00001	1.01679	1.05691	1.10205	1.13453	1.17443	1.20719	1.2176	1.2201	1.18952	1.14628	1.09987	1.05003	1.00036	0.981713	0.952006	0.914955	0.880241	0.852418	0.80798	0.781513	0.795382	0.808835	0.834916	0.878562	0.956911	1.00552
		157	0.992596	1.02968	1.02993	1.01821	0.990633	0.962644	0.941644	0.943986	0.948797	0.962682	0.985581	0.983771	0.980344	0.986392	0.99637	1.02209	1.03831	1.00977	0.96273	0.924061	0.885161	0.886403	0.935988	0.982032	1.03348	1.08867	1.13419	1.15143	1.19767	1.23233	1.24298	1.23708	1.26987	1.28614	1.26301	1.25977	1.23914	1.18414	1.13358	1.14002	1.07627	1.05035	1.07617	1.14733	1.13923	1.21382	1.28521
		158	0.994614	0.988525	0.997625	1.01733	1.05566	1.08726	1.08404	1.07125	1.0626	1.0643	1.10408	1.17309	1.22776	1.25963	1.27356	1.28163	1.22197	1.22846	1.15427	1.12942	1.09947	1.1192	1.08312	1.12963	1.11492	1.10582	1.11235	1.10475	1.10157	1.11708	1.14017	1.1854	1.24627	1.29485	1.29579	1.25662	1.19828	1.12666	1.07758	1.074	1.08689	1.14293	1.20139	1.24528	1.27927	1.29223	1.28772
		159	0.92044	0.894818	0.879085	0.875965	0.875193	0.835024	0.815827	0.794864	0.797613	0.814391	0.852668	0.876066	0.906828	0.921329	0.933733	0.936999	0.959503	0.993151	1.01487	1.00568	1.0206	0.991336	0.934679	0.903615	0.874163	0.827995	0.850838	0.889525	0.915558	0.967069	1.022	1.02389	1.04866	1.07073	1.1006	1.13203	1.17548	1.21665	1.23029	1.24327	1.247	1.26909	1.29085	1.35048	1.36256	1.35816	1.35443
		160	0.265434	0.275048	0.283349	0.295098	0.303033	0.309289	0.315286	0.328238	0.34484	0.375267	0.415867	0.467295	0.529356	0.593478	0.649223	0.695371	0.737903	0.767188	0.784982	0.802371	0.81482	0.831323	0.857823	0.894008	0.927897	0.970812	0.999096	1.01511	1.03407	1.03544	1.0256	1.01506	1.00629	0.987738	0.986242	0.993528	1.00697	1.00496	1.01186	1.00707	0.986715	0.958667	0.931635	0.907758	0.897317	0.905734	0.918942
		161	0.63723	0.68213	0.704462	0.727965	0.763225	0.770247	0.7877	0.809297	0.839085	0.865997	0.896926	0.912033	0.932161	0.949446	0.963945	0.973346	0.993877	1.00256	0.997874	0.989528	0.983093	0.959653	0.942703	0.939936	0.926342	0.903324	0.906577	0.901178	0.900287	0.902972	0.923666	0.926498	0.928819	0.910604	0.903783	0.88292	0.879946	0.917475	0.977689	1.03113	1.09255	1.13175	1.11459	1.08233	1.05984	1.01139	0.999518
		162	0.344083	0.344733	0.339734	0.333414	0.3272	0.298499	0.292525	0.290034	0.293504	0.29906	0.30758	0.319889	0.340409	0.361806	0.390293	0.420215	0.451227	0.488605	0.533867	0.574251	0.625694	0.676489	0.722502	0.767776	0.794588	0.81474	0.820755	0.812554	0.796942	0.811103	0.830509	0.842169	0.87165	0.899153	0.908603	0.896838	0.883399	0.860477	0.835578	0.817783	0.800186	0.807739	0.81163	0.819809	0.824847	0.827893	0.811605
		163	0.849366	0.896766	0.937871	0.969494	0.988577	0.984801	0.940385	0.909521	0.877629	0.845479	0.824366	0.83093	0.835864	0.838828	0.868881	0.902389	0.922021	0.93414	0.959711	0.962736	0.984826	1.01619	1.04209	1.05842	1.07099	1.07195	1.08327	1.09282	1.08398	1.0797	1.07349	1.05858	1.06416	1.07878	1.07855	1.10441	1.08812	1.08863	1.07547	1.1092	1.07428	1.0725	1.05529	1.04799	1.0375	1.08438	1.11968
		164	0.897816	0.900964	0.894427	0.905358	0.917943	0.936991	0.944032	0.957395	0.965161	0.968349	0.954682	0.943291	0.944384	0.952279	0.969971	1.00269	1.00834	1.02032	1.02082	1.01754	1.01869	1.039	1.04818	1.06932	1.09149	1.07352	1.03778	1.01627	0.992789	0.953135	0.941127	0.974103	1.0168	1.07934	1.15784	1.19304	1.20603	1.18888	1.14249	1.07229	1.0506	1.02875	1.0121	1.02877	1.05904	1.11515	1.11997
		165	0.345506	0.340834	0.342089	0.346591	0.34483	0.338712	0.330751	0.319804	0.306333	0.299806	0.296901	0.295037	0.295403	0.293752	0.291305	0.29018	0.289795	0.295877	0.304469	0.331963	0.369413	0.423922	0.487967	0.560177	0.615625	0.661726	0.690388	0.711459	0.725346	0.743699	0.759063	0.78131	0.811386	0.835485	0.853207	0.862599	0.860289	0.844491	0.835009	0.837335	0.845729	0.868324	0.889648	0.902074	0.92227	0.943137	0.968655
		166	0.326842	0.327499	0.332721	0.333147	0.33671	0.345073	0.3587	0.381075	0.414189	0.450617	0.493919	0.547781	0.621595	0.688959	0.738074	0.788135	0.797136	0.761817	0.72577	0.702086	0.660544	0.650002	0.663687	0.690702	0.717755	0.773706	0.812258	0.837296	0.85122	0.867549	0.860462	0.87972	0.90842	0.923561	0.917824	0.911173	0.903225	0.902537	0.913327	0.945322	0.978928	1.00478	1.00221	1.00734	1.01282	1.02289	1.02308
		167	0.844211	0.839845	0.85588	0.846756	0.843253	0.848623	0.845054	0.867402	0.9266	0.972035	1.00335	1.0529	1.05883	1.02717	0.998824	0.964487	0.942896	0.949766	0.95299	0.945407	0.938513	0.940642	0.905639	0.891433	0.887977	0.890248	0.885916	0.891314	0.89445	0.926256	0.94705	0.954233	1.01204	1.06842	1.0668	1.0875	1.1372	1.17067	1.20512	1.26135	1.32069	1.33838	1.30615	1.28023	1.2715	1.26684	1.29578
		168	0.513561	0.490899	0.470608	0.445609	0.437046	0.436216	0.442556	0.451681	0.453577	0.451278	0.445133	0.436451	0.427807	0.429953	0.433	0.43784	0.438758	0.44205	0.439673	0.445857	0.456252	0.468761	0.482543	0.505451	0.520463	0.534675	0.556972	0.585179	0.620917	0.664107	0.71349	0.767222	0.808426	0.83524	0.856404	0.875585	0.886678	0.893963	0.899331	0.909968	0.910378	0.915854	0.91699	0.926497	0.958639	0.99788	1.03379
		169	0.442869	0.425093	0.397525	0.386272	0.389564	0.384859	0.384443	0.388071	0.384593	0.385455	0.385179	0.382608	0.375883	0.371051	0.36516	0.359924	0.357438	0.36003	0.363105	0.370387	0.375496	0.380079	0.381726	0.381337	0.372419	0.36588	0.360555	0.362307	0.370802	0.382745	0.390353	0.397027	0.39698	0.389693	0.381997	0.383338	0.379533	0.376542	0.371315	0.363696	0.355061	0.353039	0.351427	0.356864	0.367293	0.379112	0.394881
		170	0.638436	0.600748	0.54889	0.491306	0.478773	0.487874	0.515195	0.545985	0.560903	0.550736	0.533512	0.515396	0.502204	0.486909	0.482193	0.480241	0.489285	0.497553	0.509841	0.52204	0.533703	0.548784	0.55693	0.574869	0.586918	0.597662	0.608555	0.632336	0.64486	0.66917	0.699164	0.71413	0.739329	0.753287	0.767002	0.786782	0.817315	0.833965	0.85941	0.871462	0.87014	0.867023	0.870355	0.876495	0.895687	0.91497	0.937717
		171	0.623278	0.661131	0.66532	0.660809	0.654175	0.648713	0.60733	0.592184	0.598944	0.602148	0.597044	0.58661	0.578369	0.578651	0.589321	0.57685	0.582652	0.599918	0.61391	0.635185	0.673521	0.702737	0.704602	0.71003	0.69579	0.689325	0.686524	0.705856	0.712496	0.729734	0.760199	0.791808	0.82093	0.844165	0.868108	0.878116	0.875836	0.8526	0.83522	0.821304	0.819478	0.850317	0.914094	0.962713	0.99189	1.03205	1.04208
		172	1.39775	1.3311	1.25464	1.11958	1.01708	0.928272	0.834805	0.761666	0.773868	0.76844	0.74056	0.709947	0.653214	0.574412	0.530035	0.490916	0.456436	0.440752	0.437799	0.414342	0.409699	0.407159	0.403138	0.39487	0.388121	0.382003	0.370269	0.366957	0.373486	0.375722	0.381339	0.3918	0.40021	0.407258	0.418203	0.431645	0.448077	0.464782	0.480964	0.495921	0.520485	0.553127	0.597249	0.636007	0.673945	0.707801	0.742125
		173	1.59235	1.54772	1.53312	1.51403	1.49046	1.47646	1.47259	1.35278	1.19346	1.05885	0.942332	0.807016	0.754947	0.759261	0.7241	0.664807	0.596872	0.553033	0.475933	0.422598	0.389656	0.370083	0.363402	0.373237	0.403482	0.431305	0.464541	0.485151	0.499022	0.500916	0.50778	0.511882	0.526024	0.541647	0.547753	0.563907	0.575726	0.575224	0.573302	0.576667	0.570368	0.570545	0.574403	0.578353	0.588501	0.596426	0.603842
		174	1.0274	1.01199	1.05211	1.08529	1.13046	1.19008	1.25084	1.27963	1.31038	1.32304	1.21457	1.17514	1.16149	1.13855	1.12248	1.20189	1.1904	1.1684	1.15994	1.14855	1.15028	1.19157	1.20846	1.22172	1.20288	1.17773	1.11452	1.08976	1.04441	1.04755	1.05307	1.08803	1.11069	1.15628	1.17626	1.2163	1.24738	1.26571	1.29626	1.32235	1.32613	1.29616	1.1811	1.11322	1.06519	1.00154	0.99112
		175	0.375855	0.389474	0.397557	0.405251	0.414954	0.429011	0.437376	0.447843	0.474756	0.501156	0.52597	0.548339	0.582084	0.605146	0.630446	0.670182	0.719412	0.75937	0.7906	0.807469	0.820334	0.830734	0.858445	0.895388	0.946922	0.986788	1.00582	1.0027	1.00933	0.973506	0.92622	0.89097	0.871202	0.837616	0.860617	0.911503	0.964217	1.00966	1.05881	1.08819	1.09375	1.09313	1.08698	1.0767	1.06868	1.07793	1.08044
		176	0.365717	0.361901	0.353305	0.351184	0.351325	0.340766	0.343874	0.361161	0.358022	0.360116	0.381843	0.402773	0.433128	0.507249	0.585846	0.652982	0.725848	0.74393	0.739013	0.713824	0.68803	0.653009	0.672358	0.674286	0.69311	0.731944	0.751176	0.744354	0.746225	0.749315	0.73501	0.723613	0.727771	0.730794	0.739595	0.787071	0.842229	0.878508	0.920286	0.966447	0.965502	0.964733	0.985052	0.952751	0.912289	0.899655	0.894902
		177	0.670694	0.67302	0.659259	0.629591	0.590176	0.52138	0.46508	0.431655	0.426047	0.42653	0.430854	0.43797	0.433471	0.428793	0.422106	0.415286	0.406212	0.397774	0.387061	0.377719	0.373602	0.368774	0.367745	0.371194	0.377886	0.396849	0.420738	0.448281	0.486855	0.536192	0.585192	0.632165	0.65631	0.667269	0.668509	0.656376	0.649977	0.655335	0.674718	0.693021	0.721693	0.749845	0.798709	0.847409	0.895516	0.943863	0.992373
		178	0.607719	0.630604	0.58189	0.539041	0.522192	0.527829	0.512135	0.527676	0.532136	0.500816	0.472424	0.456192	0.450934	0.447338	0.444192	0.437942	0.434959	0.437227	0.457328	0.481151	0.516546	0.557797	0.594737	0.619756	0.644879	0.663068	0.665012	0.650533	0.640166	0.647841	0.658198	0.68093	0.708755	0.729466	0.743724	0.746297	0.747899	0.751566	0.768872	0.779033	0.787999	0.796041	0.820374	0.842554	0.87409	0.906231	0.92495
		179	1.42829	1.47183	1.51441	1.5044	1.50331	1.46507	1.36631	1.1644	1.02229	0.864587	0.712621	0.581339	0.583316	0.548655	0.529391	0.504979	0.507475	0.483327	0.483519	0.49184	0.49988	0.516195	0.527417	0.545156	0.556875	0.568301	0.576747	0.588067	0.595733	0.601302	0.606855	0.612177	0.612562	0.612425	0.617718	0.632049	0.64561	0.658929	0.665666	0.671514	0.670257	0.672412	0.685987	0.722776	0.760414	0.806334	0.845764
		180	1.42829	1.47183	1.51441	1.5044	1.50331	1.46507	1.36631	1.1644	1.02229	0.864587	0.690999	0.551155	0.570028	0.550535	0.531418	0.534596	0.563946	0.528213	0.508013	0.492472	0.475604	0.452799	0.439451	0.443478	0.463493	0.480145	0.49434	0.505217	0.506361	0.507269	0.509618	0.514379	0.528055	0.550247	0.574248	0.60128	0.629945	0.651964	0.674006	0.699629	0.719424	0.740651	0.766665	0.808768	0.818103	0.836837	0.863575
		181	1.35766	1.37838	1.38502	1.4114	1.43791	1.48882	1.48446	1.48661	1.46027	1.43032	1.38091	1.36072	1.31138	1.27931	1.2575	1.2404	1.13788	1.03527	0.926067	0.823611	0.708854	0.637501	0.603357	0.569849	0.536335	0.534024	0.58111	0.60242	0.618537	0.618466	0.58766	0.559343	0.552143	0.544258	0.53886	0.546158	0.554286	0.553407	0.560265	0.553628	0.562521	0.574958	0.61321	0.653237	0.706092	0.747301	0.773467
		182	1.35766	1.37838	1.38502	1.4114	1.43791	1.48882	1.48446	1.48661	1.46027	1.43032	1.38091	1.36072	1.31138	1.27931	1.2575	1.2404	1.13788	1.03527	0.926067	0.823611	0.725053	0.719789	0.7494	0.739684	0.705706	0.646872	0.570544	0.498992	0.46085	0.437439	0.444675	0.477434	0.505863	0.552741	0.593561	0.600781	0.592273	0.575575	0.55826	0.548939	0.5608	0.578604	0.598212	0.606648	0.604826	0.605954	0.619674
		183	0.280224	0.306553	0.334394	0.374542	0.424474	0.48034	0.529993	0.582043	0.623255	0.661217	0.689933	0.720938	0.744239	0.77073	0.792909	0.809586	0.818187	0.827143	0.835393	0.845413	0.860781	0.883085	0.895772	0.909855	0.931504	0.946993	0.964759	0.994791	1.02476	1.04	1.06663	1.09184	1.12301	1.14127	1.15327	1.15415	1.14009	1.12417	1.10615	1.10072	1.1173	1.14478	1.16551	1.17328	1.14513	1.07098	0.980803
		184	1.05334	1.05649	1.072	1.07808	1.07783	1.07703	1.07273	1.07095	1.07506	1.09789	1.11528	1.13642	1.14428	1.14377	1.12131	1.11261	1.08494	1.08272	1.09381	1.13162	1.1677	1.24145	1.30911	1.36299	1.37355	1.38277	1.35582	1.30099	1.24597	1.2124	1.17736	1.15669	1.14853	1.16846	1.18424	1.20966	1.26835	1.3329	1.36373	1.40112	1.41852	1.42927	1.43661	1.46753	1.50561	1.5609	1.57681
		185	0.291874	0.299621	0.298859	0.29962	0.295821	0.285264	0.271291	0.259906	0.252096	0.245221	0.24446	0.247299	0.256984	0.265103	0.275698	0.286413	0.297475	0.30505	0.316197	0.330712	0.342817	0.356279	0.369331	0.378518	0.396059	0.417413	0.447233	0.487926	0.539186	0.577189	0.621284	0.662481	0.697866	0.72771	0.761305	0.79011	0.819638	0.84581	0.875183	0.906115	0.937761	0.963344	0.993619	1.01878	1.03313	1.04031	1.03629
		186	1.16501	1.18821	1.19895	1.2135	1.22259	1.22359	1.26442	1.29852	1.31811	1.32264	1.33316	1.29089	1.27054	1.22872	1.13674	1.06806	1.03113	0.966422	0.898403	0.886124	0.921881	0.946748	1.00229	1.0799	1.14706	1.19854	1.23298	1.25436	1.29798	1.35082	1.35748	1.34901	1.34014	1.34201	1.32872	1.34094	1.37678	1.40204	1.41192	1.44878	1.45884	1.43939	1.40026	1.35706	1.29873	1.27581	1.28204
		187	1.03151	1.03199	1.05162	1.08261	1.09756	1.11485	1.14398	1.15118	1.14753	1.14365	1.13982	1.12168	1.12361	1.14067	1.16544	1.18484	1.20379	1.20432	1.18457	1.14599	1.13422	1.11133	1.09488	1.08949	1.1242	1.16011	1.18594	1.23741	1.28628	1.29285	1.29561	1.294	1.24045	1.18561	1.13328	1.01099	0.938569	0.917433	0.924165	0.958953	1.04617	1.14515	1.20358	1.19622	1.16126	1.1226	1.03246
		188	0.6702	0.687721	0.710028	0.723583	0.756435	0.800564	0.799634	0.798681	0.809888	0.818999	0.824103	0.861625	0.902168	0.935016	0.959277	0.976079	0.988222	1.00294	1.00994	1.00857	1.01792	0.9347	0.942956	0.950418	0.959129	0.960748	1.05027	1.03635	1.03521	1.02884	1.02055	1.01407	1.02717	1.02195	1.00448	1.00549	1.01681	1.02306	1.03803	1.09263	1.12344	1.15846	1.16822	1.17411	1.15684	1.13079	1.09855
		189	0.943647	0.963858	0.975518	0.997075	1.02072	1.02535	1.02526	1.03036	1.03588	1.03297	1.04069	1.0494	1.06098	1.07124	1.08171	1.09183	1.09956	1.10114	1.10322	1.0594	1.03065	1.02081	1.03989	1.07547	1.13076	1.17375	1.17959	1.1615	1.10635	1.068	1.01713	1.00423	0.96997	0.948194	0.940914	0.94466	0.912843	0.874611	0.888078	0.892355	0.918027	0.942276	0.993211	0.997493	1.0165	1.04351	1.08248
		190	0.824716	0.86626	0.904964	0.919416	0.920616	0.916055	0.911975	0.891412	0.906166	0.920563	0.933808	0.94384	0.966933	0.962711	0.947651	0.914109	0.876501	0.836612	0.822851	0.831946	0.848127	0.860532	0.865864	0.858061	0.857511	0.852251	0.860712	0.871239	0.896661	0.911647	0.960735	1.00586	1.0414	1.05106	1.06479	1.05594	1.03396	1.01165	1.00327	0.990179	1.00833	1.03567	1.07821	1.12655	1.18523	1.20818	1.24495
		191	0.416081	0.428171	0.445234	0.470345	0.503902	0.539615	0.582371	0.624035	0.663099	0.698276	0.738909	0.772404	0.800519	0.835988	0.857232	0.861551	0.886293	0.910318	0.919247	0.932238	0.952254	0.948401	0.948284	0.949959	0.951832	0.949223	0.944711	0.936977	0.923981	0.908635	0.893721	0.879853	0.872172	0.874821	0.893558	0.913607	0.94074	0.969586	0.997008	1.01669	1.0445	1.06588	1.07797	1.08906	1.09369	1.10977	1.12794
		192	0.629284	0.644096	0.646862	0.619849	0.583261	0.520385	0.466479	0.420916	0.41838	0.413334	0.421162	0.421823	0.417692	0.407989	0.403166	0.391405	0.380976	0.37577	0.367785	0.35839	0.356094	0.353922	0.352151	0.355304	0.366663	0.383694	0.409217	0.434542	0.471096	0.514999	0.568689	0.611732	0.632218	0.642841	0.639477	0.625614	0.62565	0.641823	0.66576	0.689259	0.714053	0.739263	0.782949	0.824215	0.871919	0.92417	0.974936
		193	0.724471	0.768806	0.768627	0.738687	0.693984	0.645358	0.583957	0.5268	0.506161	0.50847	0.532427	0.561122	0.597842	0.631083	0.647335	0.649577	0.651458	0.653235	0.652378	0.658635	0.666722	0.673059	0.680301	0.683477	0.669352	0.65389	0.637617	0.626039	0.61151	0.609165	0.612768	0.619005	0.61078	0.610287	0.618868	0.635047	0.653607	0.68162	0.712738	0.745863	0.774075	0.797774	0.817638	0.834042	0.84962	0.852789	0.860373
		194	0.724471	0.753168	0.750874	0.736909	0.716676	0.678682	0.62782	0.571837	0.530399	0.493981	0.481493	0.489473	0.500517	0.518592	0.538335	0.56312	0.594021	0.629911	0.66083	0.695046	0.728817	0.75357	0.770075	0.772644	0.770821	0.758119	0.750481	0.74044	0.745843	0.76191	0.807292	0.842157	0.886576	0.91038	0.916517	0.897846	0.890492	0.8874	0.894608	0.90293	0.908587	0.916219	0.920988	0.928746	0.940851	0.960923	0.97511
		195	1.25617	1.04011	0.862146	0.726219	0.586916	0.520101	0.56705	0.581982	0.582806	0.587514	0.573455	0.551387	0.550096	0.546394	0.541149	0.546475	0.559245	0.564025	0.54716	0.541278	0.520374	0.491852	0.469992	0.466159	0.45093	0.449176	0.451879	0.455132	0.464288	0.478756	0.493615	0.50659	0.528971	0.560069	0.597239	0.640993	0.691116	0.726703	0.75113	0.761147	0.764874	0.757874	0.761342	0.763978	0.759585	0.751304	0.754584
		196	1.25617	1.04011	0.862146	0.726219	0.586916	0.53817	0.597533	0.659533	0.681667	0.679244	0.623881	0.558202	0.477583	0.413795	0.381364	0.380393	0.391396	0.39314	0.406731	0.415821	0.406175	0.389908	0.383811	0.36191	0.338176	0.332679	0.32886	0.330829	0.352677	0.3835	0.413786	0.451934	0.487856	0.520253	0.550801	0.588327	0.616795	0.648283	0.67304	0.712756	0.727654	0.737201	0.739666	0.741587	0.716465	0.687249	0.675687
		197	1.2489	1.23052	1.19953	1.09155	0.969289	0.865608	0.772501	0.683897	0.673413	0.682536	0.678393	0.691483	0.675935	0.626942	0.563867	0.515438	0.450956	0.416084	0.40244	0.409332	0.404259	0.410151	0.408119	0.397132	0.367125	0.334422	0.301841	0.285899	0.285129	0.32636	0.367429	0.404524	0.437001	0.473914	0.485469	0.509865	0.54361	0.576578	0.607	0.652893	0.682278	0.705422	0.713569	0.720497	0.713221	0.709659	0.714008
		198	1.36127	1.45984	1.5432	1.57075	1.63073	1.66782	1.64413	1.59472	1.55558	1.35436	1.14255	0.9831	0.849625	0.720222	0.70121	0.707485	0.697871	0.67025	0.610707	0.58964	0.567228	0.534576	0.518383	0.525666	0.526007	0.516241	0.513905	0.524211	0.541199	0.553027	0.563971	0.57439	0.575323	0.576836	0.585658	0.592817	0.597506	0.612452	0.618385	0.6213	0.621135	0.631696	0.684339	0.714277	0.753133	0.798087	0.836196
		199	1.36127	1.45984	1.5432	1.57075	1.63073	1.66782	1.64413	1.59472	1.55558	1.35436	1.14255	0.9831	0.849625	0.725417	0.712708	0.713556	0.685815	0.654269	0.613183	0.59857	0.578821	0.561937	0.55319	0.540328	0.522713	0.50152	0.497025	0.494373	0.482054	0.482879	0.507479	0.519786	0.543308	0.5935	0.635294	0.684223	0.745134	0.806629	0.834291	0.866512	0.885467	0.881369	0.856629	0.839932	0.825598	0.797221	0.769882
		200	1.71961	1.70607	1.59307	1.50692	1.46165	1.42522	1.42708	1.50098	1.49559	1.40023	1.30229	1.22974	1.14392	1.1081	1.05147	1.01173	0.927414	0.850672	0.737427	0.667506	0.578334	0.505437	0.432665	0.404406	0.417938	0.443502	0.449967	0.453606	0.452652	0.440093	0.42494	0.41705	0.418912	0.420611	0.423472	0.440282	0.464003	0.487723	0.513194	0.548798	0.58048	0.60586	0.626019	0.654923	0.688199	0.728289	0.76924
	CDK4/6i + DIA
		Time since treatment (hrs)	-8	-7.86667	-7.73333	-7.6	-7.46667	-7.33333	-7.2	-7.06667	-6.93333	-6.8	-6.66667	-6.53333	-6.4	-6.26667	-6.13333	-6	-5.86667	-5.73333	-5.6	-5.46667	-5.33333	-5.2	-5.06667	-4.93333	-4.8	-4.66667	-4.53333	-4.4	-4.26667	-4.13333	-4	-3.86667	-3.73333	-3.6	-3.46667	-3.33333	-3.2	-3.06667	-2.93333	-2.8	-2.66667	-2.53333	-2.4	-2.26667	-2.13333	-2	-1.86667
	Cell #	1	0.337798	0.339958	0.340835	0.343792	0.342945	0.340018	0.338151	0.336941	0.337097	0.341581	0.345068	0.34773	0.353559	0.362266	0.377226	0.396816	0.421403	0.448032	0.476697	0.505247	0.537593	0.569882	0.607355	0.644984	0.675944	0.696811	0.71603	0.721197	0.725519	0.729693	0.739307	0.748117	0.768254	0.777771	0.784997	0.79476	0.801156	0.795154	0.793809	0.803022	0.803048	0.809086	0.834011	0.868508	0.904369	0.976962	1.04886
		2	0.845452	0.847989	0.871008	0.899887	0.912967	0.915174	0.909584	0.915607	0.936077	0.994552	1.03686	1.07693	1.05374	0.997428	0.956511	0.928246	0.921093	0.953094	1.00221	1.00285	1.00754	1.00207	0.977224	0.967695	0.982666	1.00329	1.05375	1.11906	1.1727	1.22177	1.26125	1.27718	1.27361	1.24382	1.20383	1.15438	1.05679	0.991083	0.990348	0.988633	0.993477	1.02636	1.04985	1.03072	1.02002	1.00408	0.97579
		3	0.330125	0.320777	0.30869	0.303425	0.297455	0.302288	0.314621	0.325094	0.333577	0.346304	0.357158	0.368971	0.394297	0.427832	0.469479	0.525318	0.571672	0.61995	0.656958	0.69013	0.70495	0.720817	0.740198	0.781897	0.800983	0.827027	0.864017	0.890224	0.891112	0.895626	0.906704	0.911547	0.920373	0.938817	0.972578	1.00743	1.05587	1.08906	1.12193	1.16198	1.16607	1.15194	1.15275	1.14796	1.1447	1.14299	1.14339
		4	0.343568	0.34891	0.36178	0.371138	0.378903	0.38102	0.382592	0.386133	0.397432	0.416764	0.445391	0.479267	0.514406	0.556708	0.596029	0.645638	0.698024	0.755122	0.801836	0.847096	0.875543	0.899636	0.911372	0.921836	0.939127	0.949866	0.95898	0.979883	0.99798	1.01152	1.05277	1.10093	1.14126	1.16633	1.18344	1.16806	1.16006	1.15228	1.15623	1.19609	1.23062	1.2554	1.27709	1.3091	1.29297	1.31244	1.33824
		5	1.37501	1.38625	1.39977	1.4121	1.41854	1.44117	1.47338	1.53629	1.59343	1.6382	1.64281	1.63156	1.56932	1.52046	1.43344	1.3423	1.28685	1.24204	1.21444	1.24386	1.31359	1.32222	1.21797	1.10836	0.999026	0.874787	0.786585	0.799406	0.788745	0.749325	0.701351	0.653009	0.607256	0.553957	0.528534	0.509857	0.487959	0.47084	0.456857	0.455293	0.449069	0.444318	0.440178	0.441663	0.43776	0.440401	0.446691
		6	1.01806	1.09157	1.13719	1.15426	1.15293	1.14688	1.08521	1.02391	0.982363	0.975495	0.995988	1.00369	1.03608	1.07003	1.10477	1.12314	1.17299	1.17095	1.15698	1.15922	1.1628	1.18889	1.24503	1.29202	1.32099	1.36115	1.3497	1.35178	1.35789	1.35059	1.33848	1.34495	1.34131	1.34609	1.37866	1.41164	1.41808	1.42918	1.46265	1.49247	1.53491	1.59373	1.65346	1.68119	1.69286	1.64959	1.61483
		7	0.989628	0.977585	0.973552	0.986239	1.01137	1.02299	1.03143	1.0386	1.06965	1.10116	1.1459	1.15602	1.16926	1.1557	1.13957	1.12073	1.1294	1.11523	1.07256	1.02748	0.993265	0.97065	0.961454	0.981837	1.01128	1.05134	1.08782	1.12961	1.20123	1.26112	1.29442	1.31048	1.31009	1.28852	1.2609	1.23581	1.23871	1.27187	1.32956	1.39249	1.44179	1.49963	1.50615	1.48621	1.48716	1.48972	1.45708
		8	1.09787	1.09582	1.0858	1.06079	1.06406	1.07894	1.09303	1.12566	1.1436	1.13322	1.11181	1.10105	1.07519	1.04401	1.02315	0.993713	0.976643	0.950014	0.957839	0.9759	1.0112	1.06838	1.14059	1.19404	1.24876	1.29568	1.32478	1.32671	1.33358	1.33886	1.34303	1.31156	1.29616	1.26732	1.24216	1.19859	1.19856	1.20891	1.24087	1.27292	1.33802	1.35365	1.36573	1.36039	1.32634	1.27125	1.27339
		9	1.11052	1.12866	1.16767	1.21697	1.26263	1.30801	1.34504	1.34673	1.33605	1.31938	1.30226	1.26589	1.24152	1.21682	1.19328	1.15308	1.1299	1.13097	1.1454	1.17161	1.19325	1.22201	1.24364	1.26348	1.27386	1.29802	1.3257	1.32771	1.3267	1.33254	1.3438	1.33404	1.34329	1.36754	1.38827	1.42915	1.47177	1.50524	1.52883	1.55425	1.57033	1.60254	1.64368	1.65263	1.65632	1.64495	1.6337
		10	0.985924	0.969113	0.975802	0.973741	0.973088	0.984572	1.00109	1.01285	1.02733	1.03436	1.04998	1.06593	1.09176	1.11877	1.15092	1.18062	1.20514	1.19762	1.19492	1.20221	1.21527	1.22582	1.24037	1.27672	1.30974	1.33737	1.36804	1.40892	1.4187	1.41529	1.40279	1.38611	1.36159	1.34044	1.35841	1.35764	1.31789	1.29913	1.28193	1.2216	1.19349	1.20926	1.21347	1.22368	1.24511	1.2561	1.24915
		11	0.830906	0.846582	0.861562	0.852449	0.828713	0.806685	0.770077	0.725847	0.693439	0.668941	0.648629	0.652524	0.683085	0.705636	0.742147	0.790462	0.83558	0.864228	0.89496	0.912293	0.911673	0.910064	0.913851	0.922834	0.936361	0.958352	0.980131	0.999022	1.0002	1.00735	1.02269	1.03572	1.0453	1.06992	1.08372	1.06808	1.05689	1.06299	1.07276	1.07972	1.09333	1.06973	1.03366	1.01449	1.01129	1.02745	1.07676
		12	0.347135	0.367691	0.397098	0.426291	0.451757	0.477179	0.498443	0.522069	0.543492	0.577399	0.61562	0.666965	0.715934	0.769535	0.812752	0.838178	0.869101	0.910826	0.948682	0.979153	1.00698	1.03022	1.02444	1.02946	1.0311	1.03222	1.02019	1.02308	1.02039	1.01514	1.01311	0.994568	0.988265	0.968061	0.957419	0.958212	0.979071	0.992838	1.01452	1.03039	1.03863	1.05839	1.05678	1.05521	1.06721	1.07651	1.06375
		13	0.759282	0.750514	0.740562	0.718491	0.691979	0.699899	0.701997	0.728898	0.776086	0.795713	0.793359	0.802285	0.78448	0.73219	0.703807	0.685565	0.652797	0.650331	0.687303	0.731323	0.795851	0.85661	0.904414	0.955697	1.0029	1.02476	1.06487	1.09662	1.12384	1.14882	1.16255	1.14382	1.09522	1.05914	1.03444	1.02478	1.06194	1.1409	1.18722	1.19832	1.22325	1.23312	1.21698	1.23283	1.27937	1.32292	1.34826
		14	0.679487	0.677855	0.682403	0.692343	0.701728	0.728539	0.754065	0.787019	0.818292	0.851926	0.881094	0.9068	0.908753	0.901982	0.900993	0.900226	0.906933	0.918494	0.939974	0.960039	0.975626	0.991691	0.994208	0.986126	0.976028	0.978241	0.976117	0.99281	1.00082	1.02053	1.02651	1.04386	1.05552	1.1027	1.11771	1.13544	1.14883	1.1502	1.12972	1.12475	1.11826	1.10377	1.10282	1.09098	1.10655	1.11547	1.13052
		15	0.500023	0.477623	0.463296	0.464789	0.469764	0.466	0.461602	0.46178	0.454439	0.443071	0.427178	0.415471	0.396206	0.388766	0.384143	0.389514	0.387006	0.384915	0.374271	0.362091	0.343001	0.332757	0.330047	0.332306	0.335012	0.340505	0.34307	0.341205	0.338009	0.342095	0.344706	0.353651	0.367276	0.39527	0.414293	0.455511	0.499546	0.558268	0.612381	0.674699	0.718978	0.752032	0.766193	0.780467	0.802125	0.82213	0.858184
		16	0.563631	0.508543	0.467835	0.447732	0.427708	0.407378	0.384502	0.372229	0.360119	0.348949	0.344088	0.340336	0.337814	0.33798	0.34376	0.34715	0.35531	0.368391	0.377809	0.393394	0.414578	0.428473	0.454899	0.488616	0.523486	0.558815	0.605484	0.635964	0.657899	0.663444	0.672629	0.68093	0.69441	0.720021	0.760638	0.800552	0.837621	0.879347	0.907736	0.933915	0.949917	0.964651	0.960945	0.951325	0.927327	0.910738	0.897917
		17	0.785888	0.766482	0.708069	0.672834	0.652471	0.619121	0.613863	0.63232	0.625227	0.60089	0.592358	0.568238	0.543369	0.523693	0.502399	0.482369	0.475968	0.480289	0.483126	0.487327	0.492019	0.50253	0.507839	0.519384	0.535554	0.551837	0.563528	0.575224	0.587518	0.614562	0.636406	0.65341	0.678741	0.705985	0.719274	0.737784	0.757753	0.780512	0.797251	0.807038	0.811665	0.81381	0.819924	0.829041	0.847025	0.872404	0.89432
		18	1.51767	1.53044	1.51038	1.48774	1.45313	1.39456	1.33583	1.28216	1.23106	1.18068	1.1302	1.03516	0.99372	0.966706	0.881407	0.803522	0.790926	0.750436	0.653275	0.606771	0.599002	0.55138	0.489118	0.487102	0.472791	0.425842	0.40174	0.393155	0.388308	0.388131	0.394919	0.406229	0.412956	0.420171	0.434244	0.440609	0.441367	0.448032	0.457045	0.464913	0.470464	0.476279	0.489535	0.52184	0.554562	0.592706	0.641394
		19	0.884459	0.862966	0.859986	0.859353	0.878949	0.904851	0.904315	0.916361	0.923008	0.941038	0.986237	1.0318	1.06543	1.08372	1.10213	1.08928	1.06322	1.01968	1.01087	0.961377	0.963788	0.997231	1.0273	1.03244	1.0616	1.04359	1.014	1.02516	1.04645	1.08208	1.10953	1.16483	1.19531	1.21926	1.1861	1.1627	1.13168	1.10263	1.09659	1.13136	1.16241	1.17836	1.20405	1.23964	1.28406	1.34929	1.39891
		20	1.26943	1.30293	1.34168	1.37359	1.41266	1.45264	1.47714	1.52082	1.52913	1.54878	1.56888	1.59665	1.59764	1.65335	1.68031	1.67049	1.64453	1.61337	1.53653	1.46382	1.43028	1.41436	1.41042	1.41747	1.41643	1.39731	1.39823	1.40579	1.4384	1.46295	1.44064	1.38672	1.34018	1.28445	1.26219	1.29418	1.36172	1.41187	1.44697	1.49407	1.54076	1.54756	1.56476	1.60799	1.58749	1.58957	1.59392
		21	1.03492	1.02612	1.005	0.932528	0.877665	0.848536	0.816176	0.792056	0.787148	0.789989	0.770128	0.787943	0.798812	0.826747	0.835163	0.859274	0.85553	0.895157	0.957582	1.01615	1.06121	1.12303	1.1551	1.17339	1.17131	1.15523	1.12498	1.08389	1.04295	1.04615	1.07549	1.09519	1.12495	1.14947	1.15448	1.10492	1.12014	1.13028	1.13665	1.1516	1.17351	1.13569	1.10152	1.11997	1.11343	1.12893	1.14429
		22	0.807591	0.775145	0.7324	0.680335	0.64875	0.652821	0.693507	0.758197	0.810044	0.830622	0.84726	0.868386	0.880016	0.861032	0.852317	0.828548	0.809711	0.778067	0.779244	0.76417	0.807293	0.812848	0.857468	0.871556	0.882677	0.882528	0.877731	0.873478	0.904766	0.96053	0.990366	1.02431	1.02861	1.03748	1.03209	1.03692	1.0537	1.06529	1.08193	1.10066	1.14289	1.19793	1.27136	1.32896	1.38181	1.40546	1.42033
		23	0.583155	0.609794	0.63325	0.65699	0.677282	0.703436	0.705277	0.708786	0.718592	0.731496	0.734551	0.746053	0.763916	0.789613	0.816269	0.848266	0.885062	0.918718	0.940192	0.971265	1.0067	1.02795	1.03849	1.03913	1.02141	0.983431	0.975155	1.00145	1.02625	1.0386	1.05611	1.04874	1.02019	1.01449	1.03008	1.04495	1.06787	1.08598	1.09183	1.09291	1.08901	1.10452	1.12031	1.14777	1.18057	1.22478	1.25622
		24	0.755779	0.776464	0.774403	0.757295	0.747863	0.740995	0.735896	0.739048	0.745518	0.759606	0.772068	0.796098	0.811228	0.821779	0.836596	0.861375	0.848761	0.854087	0.872748	0.840308	0.815674	0.831174	0.857165	0.855455	0.880735	0.889968	0.894703	0.893302	0.938464	0.977985	1.03697	1.07381	1.10776	1.1357	1.16058	1.18187	1.19802	1.20172	1.18811	1.18822	1.19943	1.24285	1.26328	1.26949	1.29897	1.27443	1.25186
		25	1.16801	1.07334	0.985456	0.921336	0.853759	0.766709	0.757103	0.738602	0.696881	0.637298	0.569094	0.503673	0.434199	0.391036	0.370215	0.362974	0.367757	0.369474	0.364176	0.358794	0.355273	0.357075	0.361677	0.368054	0.37955	0.392349	0.394528	0.410657	0.426508	0.44852	0.468041	0.492214	0.50394	0.519401	0.526596	0.53501	0.543953	0.565361	0.58221	0.598034	0.623907	0.647411	0.665126	0.673132	0.690875	0.691073	0.705799
		26	0.744402	0.803515	0.846138	0.865116	0.886823	0.890941	0.886629	0.89995	0.946659	0.994988	1.04872	1.11716	1.17799	1.21131	1.21364	1.21603	1.18659	1.14531	1.10844	1.09883	1.09524	1.10128	1.12517	1.15884	1.19958	1.22625	1.23919	1.26412	1.27754	1.27493	1.28152	1.30037	1.29895	1.30156	1.31258	1.32476	1.35497	1.41083	1.46272	1.52199	1.57552	1.61868	1.66779	1.7081	1.69575	1.65996	1.60812
		27	0.512435	0.517566	0.495914	0.465797	0.475914	0.493781	0.518636	0.553355	0.619541	0.681954	0.737919	0.778179	0.820381	0.844993	0.886955	0.914833	0.946922	0.972914	0.995756	1.01039	1.03554	1.06435	1.08852	1.0674	1.04087	1.02989	1.02335	1.03265	1.0169	0.9994	0.998246	0.995223	0.974316	0.990827	1.04241	1.03696	1.03179	1.02322	1.03434	1.0071	1.00828	0.985283	0.958577	1.01625	1.08036	1.14057	1.23662
		28	0.570852	0.580978	0.580729	0.585362	0.597028	0.613391	0.623272	0.637324	0.654672	0.669544	0.680345	0.695274	0.716049	0.718608	0.728551	0.748639	0.771405	0.812223	0.874675	0.919316	0.937576	0.924675	0.908734	0.884742	0.879821	0.897083	0.944776	0.974568	1.02425	1.05274	1.07352	1.08476	1.08915	1.07543	1.07782	1.08275	1.0848	1.07385	1.07417	1.06445	1.03992	1.05141	1.07043	1.08823	1.08322	1.10257	1.10631
		29	0.564307	0.58418	0.598052	0.607481	0.627009	0.64545	0.655554	0.658182	0.65817	0.650446	0.656279	0.680072	0.700896	0.725688	0.747629	0.759226	0.754395	0.762309	0.774308	0.80017	0.819934	0.824601	0.828055	0.816814	0.796232	0.788666	0.80497	0.825327	0.852118	0.893882	0.939562	0.950084	0.946896	0.972655	0.993305	1.00517	1.0394	1.0813	1.09065	1.10398	1.1095	1.13229	1.14058	1.15689	1.16734	1.18866	1.19762
		30	1.41701	1.4846	1.52357	1.57209	1.58285	1.52979	1.41857	1.34332	1.27249	1.25342	1.27333	1.32909	1.34549	1.33068	1.21244	1.04497	0.9306	0.818741	0.712281	0.723205	0.697845	0.638653	0.569183	0.525202	0.443653	0.426367	0.410706	0.40997	0.397471	0.396966	0.403405	0.401641	0.399507	0.396394	0.387912	0.373144	0.362341	0.348275	0.338672	0.330987	0.325718	0.32022	0.320627	0.326166	0.334965	0.34557	0.357527
		31	0.726125	0.780582	0.824744	0.851672	0.875817	0.886181	0.890848	0.899469	0.939115	0.992635	1.03957	1.09952	1.16327	1.20354	1.20116	1.20798	1.18907	1.14942	1.11233	1.10231	1.09547	1.0991	1.12268	1.1544	1.20801	1.23927	1.24723	1.27185	1.28527	1.26895	1.27129	1.29417	1.2951	1.30436	1.31676	1.33495	1.36708	1.42511	1.47982	1.53846	1.58923	1.62414	1.66477	1.69782	1.68604	1.64774	1.59499
		32	1.01273	1.0241	1.0344	1.05527	1.08974	1.13608	1.16869	1.18003	1.19924	1.18997	1.1894	1.20829	1.23284	1.25573	1.30068	1.31865	1.33894	1.34375	1.35521	1.3194	1.30231	1.2839	1.27686	1.2482	1.27333	1.29971	1.34285	1.39873	1.48631	1.56955	1.63134	1.69185	1.73335	1.73201	1.73017	1.73608	1.71278	1.6856	1.6845	1.66894	1.65944	1.63874	1.64792	1.61818	1.57829	1.52791	1.46696
		33	1.20898	1.16368	1.11263	1.07686	1.06296	1.04658	1.01527	0.997936	1.01074	1.05222	1.10218	1.12518	1.15662	1.17658	1.22098	1.25984	1.2847	1.2663	1.22839	1.17372	1.14145	1.13966	1.16465	1.21118	1.2565	1.27984	1.31126	1.28942	1.24696	1.20525	1.16418	1.13481	1.15173	1.19995	1.24323	1.31493	1.33358	1.36424	1.37024	1.35348	1.33591	1.34994	1.34276	1.33263	1.33528	1.33588	1.37047
		34	0.98007	0.997807	1.02287	1.03105	1.04042	1.04109	1.0526	1.06448	1.0918	1.09326	1.10215	1.12563	1.15463	1.16938	1.20558	1.2429	1.27337	1.29733	1.32909	1.35472	1.35665	1.34639	1.32452	1.2838	1.26043	1.25079	1.25136	1.25192	1.27213	1.27553	1.26355	1.25762	1.26558	1.27348	1.29469	1.31241	1.31001	1.31802	1.32972	1.32753	1.34219	1.37553	1.37867	1.35372	1.35967	1.37662	1.38511
		35	1.20615	1.23276	1.24087	1.2492	1.25395	1.26764	1.29141	1.33116	1.35684	1.35991	1.34865	1.32626	1.31419	1.29574	1.29117	1.28338	1.25873	1.21433	1.19364	1.18201	1.19155	1.2247	1.25386	1.27643	1.29239	1.32082	1.33243	1.32931	1.33128	1.34479	1.33088	1.32811	1.36136	1.3876	1.4066	1.43308	1.45026	1.44253	1.44285	1.44019	1.43617	1.42759	1.43149	1.4315	1.42157	1.40349	1.40237
		36	0.829605	0.877208	0.959716	1.05447	1.09946	1.13919	1.14576	1.14706	1.13897	1.16592	1.17121	1.1898	1.15759	1.14523	1.131	1.13198	1.14403	1.17478	1.16944	1.15359	1.15062	1.13547	1.13414	1.12424	1.1329	1.14081	1.16133	1.18227	1.22122	1.20859	1.15456	1.08264	0.991966	0.909084	0.871426	0.905915	0.951923	1.03577	1.08889	1.10784	1.08371	1.0161	0.927686	0.905069	0.931154	0.93566	0.963584
		37	0.332102	0.327766	0.324165	0.323244	0.321214	0.321714	0.325332	0.32723	0.337956	0.34357	0.34367	0.338941	0.335901	0.330041	0.330101	0.333908	0.336564	0.339723	0.344784	0.348489	0.349126	0.354766	0.35595	0.351649	0.349892	0.349852	0.349212	0.352401	0.353877	0.350795	0.352412	0.354641	0.357476	0.363721	0.376178	0.384167	0.389176	0.394813	0.399977	0.405182	0.416607	0.431894	0.456662	0.487055	0.523574	0.556554	0.61045
		38	0.713626	0.731827	0.756483	0.787897	0.826073	0.869214	0.906103	0.936895	0.968511	0.986892	1.00674	1.01663	1.00949	0.996383	0.979333	0.945132	0.925211	0.912273	0.891015	0.867416	0.858418	0.836985	0.814837	0.797996	0.801104	0.798792	0.809733	0.83797	0.87597	0.885196	0.877903	0.872411	0.865767	0.862428	0.882257	0.925826	0.986514	1.05111	1.10059	1.14696	1.18047	1.17986	1.14366	1.14971	1.16245	1.20462	1.23781
		39	0.786357	0.808049	0.834665	0.876623	0.924636	0.963343	0.994165	1.02618	1.04262	1.05095	1.05481	1.05776	1.05333	1.05527	1.05751	1.07993	1.08807	1.1032	1.10815	1.10714	1.10073	1.10013	1.0885	1.06518	1.04717	1.01754	0.986887	0.96975	0.966865	0.96102	0.966698	0.9872	0.998225	1.01419	1.0442	1.06862	1.09695	1.1234	1.15667	1.17169	1.18808	1.19707	1.26402	1.33076	1.3964	1.42811	1.44678
		40	0.581711	0.591688	0.594081	0.599444	0.629242	0.664412	0.680527	0.689992	0.705887	0.718593	0.731203	0.731855	0.746456	0.747112	0.751221	0.774816	0.806537	0.850956	0.91287	0.95342	0.956905	0.94739	0.93209	0.915239	0.920228	0.933108	0.978503	1.01382	1.04684	1.07236	1.10128	1.10207	1.10542	1.10348	1.11078	1.1122	1.10688	1.09119	1.0829	1.06904	1.05997	1.09481	1.09784	1.12136	1.13404	1.14532	1.12669
		41	0.347355	0.337868	0.326477	0.310929	0.291791	0.269523	0.255463	0.248492	0.246206	0.247439	0.249132	0.25458	0.259451	0.263233	0.27461	0.295462	0.317256	0.344942	0.377654	0.408593	0.440124	0.469631	0.49276	0.522895	0.558594	0.593409	0.627541	0.665151	0.695065	0.718587	0.729562	0.742063	0.745871	0.760506	0.781704	0.821262	0.861904	0.901081	0.925716	0.936399	0.939067	0.947901	0.952321	0.928138	0.909263	0.887878	0.869763
		42	0.700366	0.649041	0.615305	0.556616	0.482086	0.438996	0.413316	0.398421	0.39598	0.398953	0.40203	0.404013	0.408525	0.414084	0.410028	0.405543	0.402169	0.398485	0.398672	0.407183	0.41582	0.420302	0.427481	0.443619	0.45765	0.481743	0.523637	0.562121	0.583248	0.603897	0.618736	0.634619	0.655883	0.678219	0.688141	0.693498	0.684875	0.678334	0.687038	0.71208	0.74702	0.780716	0.814057	0.837279	0.839494	0.830603	0.831635
		43	1.38805	1.46046	1.47627	1.52271	1.5391	1.45159	1.36111	1.28624	1.21727	1.19389	1.26463	1.2976	1.3219	1.30452	1.19519	1.05644	0.951329	0.844409	0.751225	0.760241	0.693202	0.633077	0.561252	0.519457	0.437016	0.428261	0.411131	0.413906	0.409206	0.410429	0.413368	0.413927	0.412125	0.40421	0.393717	0.380041	0.369094	0.35505	0.344547	0.336996	0.330792	0.32531	0.321818	0.324541	0.333964	0.346646	0.35745
		44	0.349538	0.355915	0.361514	0.371746	0.387126	0.409879	0.443192	0.482832	0.528524	0.582025	0.642238	0.689611	0.741623	0.776207	0.801703	0.816648	0.835049	0.845857	0.870513	0.895795	0.934455	0.984275	1.032	1.08481	1.13489	1.16685	1.17946	1.18903	1.1936	1.20175	1.21515	1.24857	1.28001	1.32582	1.36399	1.38857	1.39732	1.40494	1.39158	1.37824	1.3547	1.30157	1.21573	1.14024	1.07843	1.02691	0.988958
		45	0.987113	0.9844	0.994372	1.0063	1.01253	1.02237	1.02701	1.02978	1.04293	1.07523	1.10025	1.13144	1.13434	1.12136	1.08128	1.05395	1.05623	1.09203	1.16666	1.26602	1.35553	1.40858	1.44161	1.46306	1.46041	1.47253	1.48227	1.47173	1.43594	1.44345	1.44176	1.46079	1.51461	1.55427	1.5399	1.49112	1.44622	1.40075	1.36466	1.3463	1.36235	1.34793	1.31917	1.29442	1.25748	1.20677	1.1562
		46	1.39451	1.41272	1.42164	1.40403	1.39833	1.40143	1.41714	1.41976	1.45415	1.49456	1.52968	1.55055	1.57938	1.58515	1.54812	1.52374	1.5119	1.48847	1.47875	1.5022	1.51612	1.52304	1.55067	1.57679	1.59069	1.59407	1.60964	1.61838	1.6233	1.62763	1.61852	1.60398	1.58487	1.58485	1.6046	1.6291	1.65319	1.63607	1.60606	1.52232	1.44394	1.40105	1.40849	1.37464	1.43669	1.54265	1.59189
		47	1.09	1.09902	1.11894	1.11356	1.1387	1.17563	1.2003	1.21636	1.23051	1.23094	1.22536	1.22504	1.2142	1.2199	1.22828	1.22988	1.24115	1.26377	1.27067	1.25709	1.24712	1.22287	1.20689	1.20655	1.21201	1.22418	1.26937	1.30374	1.33464	1.37068	1.39659	1.4072	1.39719	1.37474	1.3698	1.36337	1.3536	1.36762	1.38325	1.39721	1.40677	1.40779	1.42012	1.44896	1.45885	1.47288	1.46835
		48	1.01313	1.02044	1.02076	1.01739	1.01921	1.02607	1.04585	1.04886	1.03865	1.03967	1.02239	0.983723	0.969371	1.00204	0.99891	0.999372	1.01845	1.05674	1.05622	1.08292	1.11808	1.13165	1.11646	1.10564	1.10044	1.0848	1.06456	1.03769	1.02543	1.01141	1.01613	1.0072	1.03217	1.05749	1.08254	1.09751	1.10627	1.07609	1.07312	1.0718	1.06751	1.11394	1.18819	1.22055	1.2629	1.3034	1.31058
		49	0.685036	0.690536	0.702106	0.709103	0.732089	0.76597	0.793133	0.818272	0.849955	0.86087	0.871864	0.878747	0.889094	0.90355	0.932227	0.947398	0.935948	0.911575	0.886486	0.847391	0.824007	0.820411	0.850848	0.874807	0.912776	0.927721	0.958241	0.93685	0.969984	1.00904	1.0377	1.06033	1.09047	1.07737	1.04168	1.03576	1.0305	1.03895	1.04186	1.04387	1.06492	1.10543	1.1195	1.14669	1.16418	1.19059	1.20859
		50	0.781574	0.788882	0.803104	0.80257	0.794743	0.804395	0.811342	0.833237	0.862025	0.888023	0.907544	0.929725	0.924885	0.911923	0.900528	0.896941	0.885836	0.891903	0.923378	0.961749	0.971425	0.986784	1.00884	1.0236	1.03164	1.05177	1.06115	1.05555	1.04612	1.01533	0.980655	0.954364	0.949294	0.932924	0.955348	0.996995	1.01048	0.996589	0.991011	0.957244	0.926434	0.931113	0.94245	0.946063	0.970673	0.962062	0.941874
		51	0.580957	0.60842	0.6399	0.665232	0.689335	0.700621	0.705364	0.702843	0.702344	0.703914	0.716735	0.730507	0.750668	0.770885	0.794372	0.806104	0.822694	0.836002	0.86318	0.889121	0.919095	0.950315	0.978927	0.986473	0.989656	0.9939	0.988474	0.969354	0.959526	0.972098	0.973198	0.994462	1.03279	1.07398	1.1145	1.1469	1.17073	1.18866	1.20695	1.20342	1.23011	1.24188	1.27725	1.28733	1.29157	1.28488	1.27562
		52	0.528193	0.490434	0.463964	0.443744	0.432056	0.41407	0.397588	0.387034	0.369261	0.353832	0.345751	0.350412	0.36122	0.383601	0.414145	0.443259	0.466531	0.487724	0.507659	0.517474	0.526838	0.532744	0.537932	0.548479	0.561113	0.574876	0.600946	0.626097	0.652734	0.668902	0.693413	0.708776	0.719342	0.723339	0.738003	0.751797	0.776332	0.795009	0.82481	0.851818	0.880962	0.898702	0.924329	0.923751	0.932713	0.937036	0.953811
		53	0.531239	0.454444	0.446938	0.418808	0.389389	0.362732	0.340155	0.321606	0.311533	0.30833	0.305764	0.312714	0.319364	0.314884	0.30616	0.300813	0.29494	0.288993	0.291544	0.303102	0.313105	0.320787	0.325491	0.329619	0.334185	0.343446	0.353108	0.370039	0.386398	0.400138	0.41723	0.442874	0.470171	0.51521	0.560402	0.606077	0.647748	0.686638	0.705389	0.721683	0.723351	0.714713	0.703357	0.705412	0.6953	0.681467	0.688401
		54	0.780116	0.76728	0.748538	0.72138	0.680758	0.653022	0.624134	0.58301	0.535396	0.493412	0.46697	0.438062	0.433639	0.446177	0.457278	0.451379	0.458087	0.447879	0.437952	0.431632	0.437939	0.431084	0.435777	0.454137	0.480661	0.511464	0.562302	0.609854	0.629058	0.652692	0.677675	0.690853	0.681707	0.694553	0.704281	0.702115	0.712989	0.744563	0.762353	0.77395	0.792439	0.803054	0.810152	0.815356	0.829278	0.838563	0.836092
		55	1.45717	1.48684	1.50785	1.53322	1.55681	1.5693	1.53952	1.50022	1.42651	1.37578	1.32182	1.30312	1.24943	1.17105	1.04915	0.925722	0.824978	0.761173	0.741132	0.767953	0.775847	0.776141	0.76191	0.763317	0.720599	0.689278	0.665175	0.648322	0.635984	0.637982	0.635006	0.632591	0.631034	0.629239	0.628303	0.629334	0.627844	0.631323	0.655231	0.673247	0.689775	0.695361	0.696102	0.673589	0.644649	0.620233	0.61065
		56	1.53121	1.50494	1.49124	1.43489	1.38625	1.34406	1.24514	1.18671	1.1371	1.07674	1.05196	1.11102	1.1596	1.1869	1.10684	1.02229	0.930835	0.820028	0.73516	0.708656	0.666119	0.64036	0.584953	0.556392	0.586112	0.599729	0.596248	0.610486	0.602765	0.58001	0.556516	0.534233	0.512208	0.500273	0.494157	0.49432	0.493046	0.495617	0.504245	0.520547	0.52994	0.548807	0.566275	0.57938	0.581812	0.585327	0.58441
		57	1.01308	1.04616	1.07251	1.07612	1.05406	1.02191	0.9997	0.975238	0.934167	0.872039	0.862067	0.889575	0.923827	0.957881	0.991914	0.990128	0.936293	0.902304	0.880957	0.870914	0.869162	0.874317	0.874925	0.873944	0.871481	0.870529	0.904537	0.952633	1.00023	1.04163	1.08085	1.05253	1.02213	1.02335	0.997025	0.992992	1.0453	1.07153	1.087	1.1573	1.19436	1.21591	1.24111	1.2465	1.22833	1.21458	1.21772
		58	0.997105	1.00033	0.996566	0.997509	1.00884	1.01293	1.0367	1.04344	1.04524	1.02871	1.02402	0.987819	0.981372	1.0078	1.00903	0.996695	1.0151	1.05231	1.06011	1.09096	1.13263	1.14693	1.1314	1.1143	1.1087	1.08648	1.07159	1.04137	1.02465	1.01012	1.02098	1.00671	1.03827	1.07372	1.107	1.1231	1.13792	1.1074	1.09902	1.09146	1.08967	1.13466	1.20308	1.24013	1.28033	1.32014	1.31831
		59	1.00157	1.03225	1.02963	1.00614	0.966493	0.924921	0.897168	0.887206	0.893894	0.909039	0.926464	0.94503	0.957158	0.968019	0.973204	0.978757	0.975259	0.965394	0.957917	0.944323	0.932199	0.930365	0.938888	0.934255	0.936619	0.935387	0.937885	0.939653	0.94785	0.967503	0.995421	1.0057	1.01797	1.04005	1.04358	1.04434	1.06064	1.08137	1.11343	1.15134	1.19539	1.24044	1.27643	1.26443	1.26871	1.24026	1.20129
		60	0.298877	0.297862	0.300696	0.30448	0.30581	0.309176	0.312667	0.315348	0.317171	0.31823	0.316129	0.315636	0.316518	0.318508	0.317989	0.318771	0.316705	0.31874	0.314361	0.317978	0.321827	0.329351	0.331924	0.343994	0.364064	0.391281	0.424768	0.469984	0.510293	0.551998	0.592365	0.626978	0.661146	0.706917	0.743394	0.779981	0.820932	0.851822	0.873275	0.888722	0.903325	0.917069	0.925401	0.932001	0.960079	0.981001	1.00199
		61	0.669559	0.655269	0.689111	0.733789	0.778636	0.8121	0.856122	0.870527	0.868548	0.850726	0.853987	0.851044	0.811639	0.794332	0.783665	0.776557	0.801071	0.854764	0.892065	0.936396	0.96715	0.978485	0.989879	0.996336	1.00625	0.997881	1.01268	1.02263	1.02387	1.02692	1.03192	1.02806	1.03606	1.04027	1.04851	1.05928	1.04134	1.03286	1.04436	1.04885	1.07907	1.10939	1.12712	1.12982	1.13406	1.09591	1.10067
		62	0.492592	0.502733	0.506904	0.514103	0.525901	0.542791	0.570586	0.631519	0.684362	0.724378	0.746613	0.756394	0.774235	0.78631	0.800874	0.836083	0.875391	0.887069	0.901137	0.91136	0.91323	0.913131	0.921062	0.944204	0.979403	1.00373	1.02034	1.01085	1.02236	1.02297	1.04132	1.07742	1.08359	1.04922	1.01098	0.974591	0.930595	0.93881	0.946877	0.975057	1.00402	1.03093	1.05109	1.0939	1.1149	1.13239	1.16074
		63	0.540391	0.540776	0.53094	0.516558	0.513399	0.517402	0.532125	0.535498	0.532069	0.522678	0.524492	0.537754	0.564139	0.606617	0.652201	0.680501	0.694076	0.709111	0.715684	0.724621	0.732961	0.742498	0.7468	0.751039	0.748343	0.73786	0.727682	0.712751	0.70859	0.711156	0.721923	0.729925	0.735508	0.753433	0.809511	0.850999	0.921207	0.987534	1.03269	1.00776	0.983651	0.93647	0.899621	0.860877	0.840364	0.847892	0.916555
		64	0.582163	0.570215	0.550688	0.525037	0.500861	0.48027	0.469971	0.478708	0.513812	0.535578	0.557024	0.585855	0.616237	0.628864	0.64766	0.675088	0.692917	0.710322	0.732224	0.756778	0.768219	0.78188	0.808615	0.826734	0.833808	0.868527	0.887079	0.877666	0.8752	0.896746	0.87696	0.879191	0.877297	0.892151	0.868552	0.869974	0.857172	0.868074	0.856855	0.862365	0.860976	0.885793	0.911499	0.944138	0.978407	1.01727	1.03219
		65	1.05045	1.03972	1.07359	1.10796	1.03836	0.949581	0.88787	0.80029	0.711757	0.71819	0.727781	0.722678	0.688782	0.647184	0.611612	0.591528	0.576022	0.57228	0.58131	0.604202	0.614579	0.630275	0.651337	0.665572	0.672035	0.681041	0.684582	0.686041	0.688602	0.683824	0.696966	0.707544	0.75585	0.785953	0.829264	0.861526	0.899703	0.891074	0.900509	0.897315	0.904869	0.913141	0.931155	0.943987	0.963728	0.969323	0.978575
		66	1.39018	1.45935	1.50009	1.54778	1.59519	1.60243	1.62142	1.67048	1.69996	1.69188	1.72018	1.64084	1.53296	1.45291	1.36994	1.23886	1.17803	1.159	1.14331	1.03184	0.957405	0.885237	0.78426	0.682036	0.65473	0.612484	0.552817	0.497803	0.449786	0.430661	0.409391	0.418458	0.43481	0.452578	0.478035	0.502219	0.514967	0.538737	0.562851	0.574694	0.58096	0.58628	0.573614	0.562728	0.571703	0.589963	0.607907
		67	1.39018	1.45935	1.50009	1.54778	1.59519	1.60243	1.62142	1.67048	1.69996	1.69188	1.72018	1.64084	1.53296	1.45291	1.36994	1.23886	1.17803	1.159	1.14331	1.03184	0.957405	0.885237	0.780933	0.651894	0.615368	0.592718	0.576902	0.561397	0.56721	0.567064	0.536895	0.492991	0.455304	0.427117	0.413149	0.404299	0.416442	0.438269	0.458336	0.48512	0.520247	0.551265	0.58937	0.630644	0.664419	0.683037	0.701449
		68	1.28498	1.27609	1.24257	1.22817	1.22706	1.22256	1.23409	1.27185	1.30234	1.34911	1.41051	1.45735	1.47566	1.48354	1.46953	1.42314	1.36697	1.32302	1.29235	1.23268	1.13812	1.05077	0.953058	0.817049	0.731072	0.701225	0.660812	0.622908	0.602968	0.556686	0.535211	0.524879	0.516708	0.520134	0.530878	0.5192	0.514571	0.507218	0.486517	0.462558	0.440068	0.423922	0.425359	0.447231	0.461963	0.477193	0.481414
		69	0.997324	1.00752	1.01437	1.01843	1.02105	1.02082	1.02831	1.03975	1.05595	1.07472	1.07819	1.08063	1.0872	1.0936	1.09106	1.09391	1.08402	1.07345	1.05838	1.05361	1.06858	1.09854	1.14213	1.17651	1.21639	1.25113	1.29816	1.32417	1.34479	1.36416	1.36064	1.34684	1.33169	1.3248	1.30478	1.32298	1.31996	1.32882	1.3288	1.33917	1.32583	1.32121	1.31716	1.32207	1.32024	1.33449	1.36082
		70	0.922005	0.94798	0.960734	0.97012	0.961149	0.945432	0.945727	0.965606	1.00759	1.0742	1.14423	1.20257	1.23505	1.25918	1.26293	1.25409	1.25504	1.25738	1.24881	1.24538	1.2665	1.26856	1.2622	1.26552	1.27733	1.26359	1.25001	1.26466	1.25775	1.24299	1.22867	1.19684	1.15912	1.15456	1.16776	1.19178	1.23856	1.27209	1.29067	1.28909	1.28868	1.27411	1.27176	1.25592	1.25045	1.23421	1.22067
		71	1.12965	1.0786	0.987806	0.895781	0.80308	0.772305	0.7534	0.767957	0.793204	0.832051	0.896692	0.979447	1.06582	1.13686	1.1828	1.18145	1.11984	1.03526	0.984153	0.973241	0.981042	1.00909	1.04044	1.04211	1.00938	0.962374	0.938678	0.901556	0.872798	0.876568	0.901183	0.922188	0.972452	1.00552	1.02318	1.03706	1.0541	1.06293	1.07921	1.09497	1.09862	1.08874	1.08068	1.06806	1.0453	1.02075	0.98459
		72	0.987014	1.01399	1.03795	1.04703	1.02419	1.00349	0.96587	0.930814	0.9034	0.890271	0.872008	0.864352	0.850337	0.796089	0.754697	0.736862	0.720479	0.698323	0.735651	0.804413	0.885727	0.980612	1.0397	1.12032	1.12708	1.10565	1.03775	1.01487	0.948162	0.933515	0.959234	1.02596	1.08569	1.15193	1.16575	1.17933	1.18838	1.15031	1.10774	1.0532	0.984417	0.947702	0.939502	0.953898	1.01576	1.04479	1.0787
		73	0.877786	0.891821	0.919397	0.960052	1.01022	1.05247	1.05398	1.05292	1.03756	1.02821	1.03588	1.09132	1.13007	1.16151	1.16435	1.15269	1.11255	1.08574	1.06028	1.0481	1.02677	1.00894	1.0013	1.03767	1.05072	1.06795	1.09269	1.0971	1.08969	1.08424	1.09609	1.10257	1.09926	1.0654	1.05107	1.01734	0.94496	0.920854	0.954005	0.928309	0.949928	0.993077	1.03577	1.04075	1.10249	1.1498	1.23613
		74	0.993738	1.03876	1.07093	1.06776	1.03338	0.985113	0.971258	0.96954	0.981772	1.01329	1.04492	1.06758	1.07591	1.08672	1.09749	1.12406	1.14395	1.16994	1.1883	1.18805	1.17442	1.14465	1.12641	1.11203	1.11614	1.12806	1.14481	1.16477	1.17483	1.18726	1.21949	1.25043	1.29068	1.32827	1.39074	1.42849	1.44704	1.40618	1.37182	1.31682	1.28576	1.25733	1.28433	1.31928	1.35711	1.35875	1.38733
		75	1.04453	1.03023	0.976393	0.922176	0.862427	0.806958	0.77875	0.748367	0.734224	0.708944	0.702111	0.708162	0.75414	0.789453	0.839602	0.909625	0.963387	1.0022	1.00346	1.00537	1.0056	1.04529	1.05841	1.09523	1.15585	1.16705	1.15183	1.15096	1.17326	1.16875	1.17888	1.17243	1.17218	1.14175	1.0956	1.05502	1.05155	1.07131	1.10184	1.14588	1.19718	1.20447	1.20148	1.19545	1.19337	1.2023	1.24329
		76	0.295057	0.295094	0.29919	0.300966	0.300775	0.290837	0.286774	0.281209	0.275294	0.2686	0.271171	0.267556	0.263856	0.263241	0.263303	0.263642	0.267025	0.270633	0.273336	0.272983	0.274792	0.280608	0.278305	0.280234	0.281236	0.281324	0.273704	0.275831	0.277906	0.28177	0.284809	0.290871	0.295285	0.29795	0.301859	0.303832	0.30718	0.315066	0.328082	0.344905	0.370176	0.399831	0.432788	0.474143	0.518278	0.55484	0.587439
		77	0.781111	0.772081	0.786911	0.832374	0.898711	0.980077	1.04943	1.12167	1.12396	1.10326	1.07332	1.06757	1.05632	1.06438	1.13202	1.19198	1.19322	1.18702	1.20982	1.17743	1.15087	1.16359	1.18463	1.22513	1.21912	1.17097	1.145	1.1306	1.12465	1.14713	1.19586	1.22214	1.25336	1.27757	1.32107	1.37125	1.44879	1.46416	1.45436	1.41696	1.37753	1.31117	1.2809	1.2805	1.31375	1.33568	1.38476
		78	0.964955	0.936931	0.922409	0.90665	0.901895	0.919298	0.958462	0.995852	1.03788	1.07083	1.08672	1.08546	1.07028	1.04344	0.998118	0.96303	1.00296	1.04702	1.12525	1.20682	1.28345	1.30209	1.33619	1.36162	1.40277	1.41729	1.40325	1.38041	1.36449	1.32297	1.32507	1.36194	1.40115	1.41678	1.46197	1.48639	1.4964	1.50572	1.50797	1.4966	1.4883	1.47607	1.46136	1.45752	1.44508	1.42447	1.40529
		79	0.327951	0.324765	0.325199	0.324388	0.326297	0.32706	0.334969	0.342452	0.348773	0.352996	0.359307	0.362548	0.366569	0.367582	0.37811	0.384995	0.395367	0.398629	0.405659	0.406745	0.397826	0.381166	0.36817	0.367973	0.367881	0.380984	0.399611	0.425529	0.434841	0.440704	0.450711	0.476899	0.496324	0.526291	0.572981	0.625377	0.665188	0.705655	0.750709	0.773045	0.791292	0.812759	0.834843	0.87724	0.930373	0.960597	0.985066
		80	1.00242	1.01023	1.0085	1.01235	1.0157	1.0166	1.04093	1.04993	1.04244	1.03844	1.03687	0.999363	0.985529	1.02112	1.01768	1.00708	1.02593	1.06372	1.06621	1.10244	1.13996	1.14872	1.1349	1.10893	1.0918	1.08218	1.06961	1.0403	1.03367	1.03164	1.02961	1.01704	1.04668	1.07511	1.09713	1.11425	1.11893	1.08755	1.08088	1.07971	1.07637	1.12712	1.19804	1.24857	1.29416	1.33463	1.33861
		81	0.689863	0.744225	0.784045	0.801709	0.78626	0.779358	0.769594	0.771796	0.783768	0.809	0.81194	0.788072	0.749399	0.701965	0.666432	0.651618	0.66072	0.671434	0.699014	0.731765	0.778275	0.8019	0.855983	0.899046	0.932297	0.939036	0.955969	0.943839	0.931927	0.948956	0.987369	1.03684	1.10935	1.17429	1.20534	1.21271	1.18885	1.15763	1.14134	1.14727	1.15625	1.19307	1.2189	1.22808	1.21744	1.19956	1.18554
		82	0.679239	0.707381	0.763568	0.822675	0.848621	0.89594	0.916818	0.905196	0.905842	0.89851	0.893138	0.917619	0.967757	0.967377	0.972635	0.958548	0.929098	0.918056	0.938948	0.956096	0.959599	0.966749	0.951284	0.938642	0.931554	0.946799	0.953247	0.954906	0.968297	0.972582	0.962549	0.958578	0.978494	0.985211	0.995213	1.01317	1.02498	1.00684	0.987575	0.980347	0.994478	1.03048	1.09931	1.15748	1.19785	1.19536	1.19507
		83	0.72889	0.745701	0.757665	0.776051	0.796064	0.798865	0.798593	0.810583	0.822939	0.827368	0.838603	0.847113	0.845677	0.853877	0.864723	0.882367	0.908152	0.940218	0.962342	1.01222	1.04643	1.06617	1.0854	1.11721	1.13031	1.15075	1.18849	1.2005	1.19816	1.19082	1.1842	1.16867	1.17728	1.19146	1.20057	1.19499	1.18813	1.19234	1.1854	1.17899	1.17403	1.15887	1.14372	1.12665	1.12744	1.15337	1.18702
		84	0.402667	0.411326	0.412372	0.413266	0.414996	0.426696	0.444561	0.476815	0.500419	0.527907	0.545904	0.575569	0.600143	0.650976	0.676892	0.68769	0.682499	0.689667	0.691344	0.712524	0.731066	0.743373	0.741092	0.738755	0.740986	0.776253	0.815755	0.856927	0.887618	0.896918	0.869154	0.861626	0.843183	0.816485	0.802831	0.821709	0.830562	0.847977	0.873351	0.896262	0.902627	0.939613	0.945376	0.950399	0.973383	0.999836	1.02087
		85	0.496448	0.517703	0.535856	0.552582	0.557536	0.553755	0.538213	0.512638	0.493383	0.478275	0.487761	0.514795	0.533782	0.53918	0.537639	0.516141	0.490633	0.476412	0.462342	0.449828	0.433441	0.412778	0.392184	0.375921	0.358347	0.35205	0.350105	0.356398	0.365772	0.391386	0.428747	0.484305	0.567456	0.653919	0.706459	0.724177	0.712432	0.655613	0.592375	0.548284	0.539132	0.541707	0.581179	0.626773	0.662093	0.693215	0.736404
		86	0.750361	0.697428	0.64589	0.596025	0.553786	0.546907	0.539776	0.541382	0.532259	0.515738	0.502746	0.496094	0.488765	0.48958	0.510973	0.538131	0.561681	0.582777	0.604557	0.618189	0.620904	0.622424	0.627813	0.62828	0.630182	0.635478	0.650033	0.661128	0.678601	0.6963	0.718211	0.738345	0.75893	0.778052	0.798474	0.803072	0.811391	0.816813	0.81122	0.789875	0.780147	0.764717	0.771459	0.795817	0.825907	0.841255	0.866802
		87	0.774297	0.800007	0.819475	0.828904	0.816586	0.821033	0.850661	0.901905	0.957319	1.02287	1.07174	1.11847	1.14598	1.16803	1.16584	1.14944	1.11438	1.07667	1.02429	0.982253	0.955547	0.933438	0.926326	0.927382	0.947088	0.974687	1.03574	1.09197	1.15049	1.18421	1.21698	1.23277	1.25477	1.27387	1.30453	1.32399	1.33927	1.34238	1.35197	1.3332	1.32622	1.31319	1.31581	1.32368	1.35744	1.40755	1.47134
		88	0.580994	0.52926	0.462632	0.386109	0.380863	0.369105	0.354446	0.361097	0.360584	0.357213	0.351593	0.353338	0.349321	0.349978	0.353312	0.355906	0.355604	0.36285	0.371505	0.388765	0.401628	0.420911	0.442763	0.466364	0.487705	0.515439	0.542765	0.562578	0.585084	0.608108	0.622895	0.637454	0.658033	0.670213	0.676851	0.697895	0.714129	0.72857	0.755253	0.790747	0.795377	0.787111	0.77663	0.76949	0.765174	0.813068	0.864861
		89	1.02065	0.920458	0.809561	0.639786	0.615417	0.603398	0.592459	0.548373	0.59839	0.591079	0.561347	0.528881	0.526804	0.516834	0.512674	0.513518	0.517535	0.516613	0.53267	0.549012	0.568215	0.598575	0.630814	0.652089	0.677822	0.697699	0.720631	0.747918	0.780644	0.816541	0.857223	0.885101	0.898552	0.909548	0.913567	0.903935	0.902276	0.912877	0.925225	0.941286	0.952961	0.969447	0.987888	1.00871	1.02676	1.05194	1.07446
		90	1.27294	1.34299	1.38846	1.37414	1.25217	1.10381	0.948848	0.765271	0.635764	0.582496	0.516552	0.441326	0.404605	0.377777	0.349846	0.345134	0.366769	0.380093	0.386219	0.407899	0.431484	0.445909	0.457468	0.476969	0.483837	0.490789	0.490796	0.502649	0.495366	0.496824	0.520145	0.552405	0.58962	0.642922	0.69578	0.717747	0.731545	0.740596	0.746681	0.747108	0.767599	0.793247	0.808539	0.814532	0.836569	0.845979	0.845804
		91	1.21886	1.2168	1.17991	1.19953	1.17496	1.02151	0.870397	0.758071	0.612997	0.51651	0.507026	0.530098	0.521435	0.514113	0.516898	0.515319	0.47968	0.457928	0.446734	0.441595	0.430448	0.428426	0.413119	0.397822	0.391426	0.384954	0.383947	0.405177	0.417209	0.418857	0.418573	0.40683	0.393217	0.392341	0.403962	0.428542	0.459014	0.490015	0.522471	0.544005	0.567267	0.593661	0.618876	0.65101	0.706386	0.75781	0.809603
		92	0.978955	0.88321	0.877049	0.948786	1.01292	1.08097	1.12722	1.15693	1.18492	1.20384	1.25324	1.31118	1.33743	1.36295	1.39837	1.38675	1.3759	1.37842	1.31378	1.14259	1.0108	0.869684	0.725975	0.598142	0.599613	0.600853	0.59738	0.574805	0.602865	0.603911	0.587013	0.584102	0.587442	0.574179	0.546392	0.516152	0.490861	0.483585	0.482964	0.48765	0.504758	0.520513	0.535926	0.554685	0.579568	0.600126	0.627695
		93	0.914314	0.942523	0.953264	0.960281	0.950313	0.935477	0.937578	0.958741	1.00428	1.06966	1.13601	1.19203	1.2236	1.24325	1.25593	1.25542	1.24915	1.25715	1.24753	1.2494	1.27054	1.27357	1.26697	1.27202	1.27401	1.26832	1.26289	1.28102	1.27125	1.25775	1.24115	1.20487	1.15529	1.14768	1.16436	1.1737	1.21815	1.25234	1.28391	1.2889	1.28785	1.27787	1.28107	1.25505	1.23885	1.22221	1.2044
		94	0.295531	0.298194	0.302943	0.306564	0.308536	0.311046	0.316142	0.321318	0.327874	0.333674	0.341105	0.347842	0.355227	0.370757	0.395071	0.424937	0.462074	0.505851	0.547071	0.582319	0.608496	0.627772	0.637721	0.656829	0.698124	0.753275	0.807254	0.88981	0.957388	1.0053	1.04244	1.06091	1.04341	1.02613	1.00908	1.00542	1.03735	1.06932	1.10203	1.12627	1.13266	1.1211	1.11744	1.10128	1.08046	1.0458	1.00817
		95	0.979568	0.994454	1.00087	1.00883	1.01788	1.03269	1.06277	1.09226	1.13437	1.17561	1.20512	1.21021	1.21996	1.23686	1.21686	1.1961	1.16415	1.14514	1.12126	1.15229	1.21511	1.29075	1.32484	1.36836	1.39971	1.41813	1.45518	1.51623	1.55546	1.57725	1.61598	1.65925	1.67444	1.66287	1.65147	1.59119	1.52589	1.43675	1.39729	1.37469	1.38102	1.39534	1.45082	1.50119	1.52864	1.53211	1.52946
		96	0.779638	0.800506	0.819286	0.835998	0.851044	0.856262	0.866728	0.87364	0.862128	0.849445	0.837886	0.817007	0.805903	0.8057	0.818911	0.842606	0.866181	0.877755	0.896055	0.894659	0.881456	0.860254	0.827485	0.804065	0.80558	0.812913	0.832795	0.869524	0.883713	0.891671	0.880995	0.872119	0.86104	0.874052	0.886426	0.924954	0.965542	1.01046	1.02551	1.00549	0.972531	0.943357	0.921734	0.913336	0.92154	0.940012	0.943004
		97	0.83167	0.84442	0.862156	0.869282	0.8666	0.843575	0.817793	0.793535	0.779708	0.763122	0.749862	0.727759	0.703184	0.68813	0.692353	0.700828	0.754288	0.780143	0.833451	0.877143	0.936546	0.962771	1.01283	1.03981	1.07234	1.08488	1.09081	1.09521	1.09859	1.09544	1.08048	1.08069	1.08515	1.06048	1.04041	1.05314	1.04627	1.04297	1.02861	1.02748	0.994205	0.999518	0.998929	1.03673	1.05189	1.08822	1.10475
		98	0.417867	0.42372	0.426246	0.429843	0.437414	0.44204	0.4608	0.486721	0.509038	0.531157	0.552757	0.581954	0.61203	0.659806	0.688877	0.702104	0.704953	0.716889	0.726419	0.744178	0.755393	0.76414	0.753219	0.741239	0.738971	0.763458	0.809921	0.832603	0.860712	0.877246	0.86584	0.850556	0.846536	0.827666	0.811063	0.832204	0.845556	0.866248	0.88738	0.913088	0.911286	0.939644	0.944522	0.951024	0.965827	0.99693	1.01705
		99	0.353799	0.342562	0.333313	0.329389	0.330452	0.338378	0.341154	0.343606	0.348591	0.358875	0.373322	0.385992	0.397934	0.410755	0.421246	0.436491	0.46363	0.490932	0.521205	0.548569	0.59122	0.611794	0.623459	0.627228	0.625933	0.602008	0.592845	0.591416	0.612071	0.630227	0.667313	0.715899	0.765122	0.79287	0.824191	0.835952	0.833152	0.833202	0.846939	0.860983	0.877178	0.911094	0.942249	0.953883	0.953078	0.954517	0.927212
		100	0.865458	0.763919	0.631745	0.540335	0.555602	0.528219	0.4981	0.48308	0.461207	0.447709	0.437963	0.415862	0.427775	0.457837	0.484397	0.519318	0.56262	0.576514	0.589801	0.603806	0.601507	0.584919	0.566887	0.53549	0.506644	0.492749	0.479337	0.4727	0.475746	0.488069	0.510751	0.539123	0.58382	0.626279	0.665183	0.694222	0.739965	0.768684	0.778625	0.765444	0.749143	0.741612	0.736518	0.776052	0.837052	0.893292	0.918743
		101	1.14998	1.14894	1.1556	1.18097	1.19093	1.2111	1.05406	0.932423	0.815599	0.697441	0.533242	0.571762	0.54857	0.513632	0.484806	0.484142	0.451716	0.438606	0.436443	0.437408	0.424956	0.418286	0.416172	0.416341	0.409319	0.406483	0.407329	0.407142	0.399372	0.396201	0.395017	0.390611	0.384667	0.387987	0.396141	0.392887	0.390238	0.39077	0.395834	0.401628	0.419997	0.442009	0.472278	0.507275	0.553769	0.598247	0.637718
		102	1.34753	1.37978	1.40906	1.43201	1.43097	1.43524	1.41641	1.40526	1.42921	1.36458	1.40461	1.47669	1.52705	1.54356	1.62055	1.58913	1.51908	1.4855	1.47089	1.47892	1.49527	1.51713	1.51983	1.49071	1.48255	1.44167	1.44394	1.30486	1.16962	1.02234	0.892274	0.689746	0.641458	0.599449	0.575193	0.562395	0.603326	0.622706	0.646661	0.646036	0.62746	0.596696	0.581064	0.56104	0.561258	0.575822	0.599925
		103	1.1615	1.195	1.22718	1.22908	1.22882	1.2221	1.20406	1.19021	1.19404	1.20347	1.20951	1.20987	1.19273	1.19453	1.18725	1.19191	1.18315	1.17835	1.18404	1.18748	1.19094	1.20848	1.23323	1.23533	1.23606	1.2309	1.23674	1.23804	1.24111	1.25639	1.26501	1.27177	1.2844	1.29414	1.28364	1.28487	1.28431	1.29095	1.3319	1.39209	1.43982	1.47985	1.51878	1.53494	1.53777	1.54076	1.55635
		104	0.290955	0.292792	0.289262	0.291699	0.303393	0.314318	0.324509	0.344772	0.359737	0.375873	0.399606	0.417933	0.44253	0.479544	0.507918	0.541134	0.592411	0.642536	0.692218	0.742826	0.785439	0.818522	0.84009	0.852963	0.862305	0.862869	0.859786	0.860247	0.859832	0.870949	0.887527	0.909934	0.937594	0.974265	1.00627	1.03745	1.06678	1.08881	1.10254	1.10914	1.11182	1.1103	1.10559	1.09105	1.07918	1.06501	1.05938
		105	0.379842	0.363618	0.352353	0.346387	0.347222	0.349939	0.3526	0.360283	0.362881	0.374169	0.387773	0.401209	0.406079	0.418292	0.427879	0.442783	0.475954	0.50372	0.534121	0.561614	0.602454	0.614663	0.634981	0.643622	0.639587	0.614995	0.61119	0.603568	0.615577	0.635306	0.664847	0.701888	0.738423	0.768193	0.794264	0.813824	0.814012	0.815817	0.818634	0.828844	0.842507	0.880995	0.919318	0.93889	0.942149	0.949865	0.915668
		106	0.36819	0.379176	0.394963	0.413144	0.426653	0.438243	0.438662	0.445051	0.449436	0.457798	0.466784	0.48847	0.505288	0.535059	0.571153	0.618203	0.665411	0.699567	0.696844	0.696615	0.690288	0.676744	0.673858	0.704595	0.724739	0.745012	0.778894	0.800833	0.816641	0.826945	0.823347	0.825287	0.831364	0.822955	0.819632	0.832809	0.845924	0.885619	0.947504	1.01125	1.05378	1.07768	1.07617	1.06381	1.05645	1.04524	1.03795
		107	1.36902	1.43999	1.52225	1.57786	1.68164	1.75997	1.80967	1.80001	1.77297	1.69256	1.56252	1.41999	1.31975	1.28064	1.26044	1.25555	1.26696	1.14555	1.03969	0.937944	0.863667	0.770742	0.813321	0.812754	0.784309	0.735028	0.667635	0.59617	0.525543	0.479684	0.441572	0.422964	0.403103	0.392671	0.379249	0.37269	0.376594	0.390753	0.400275	0.418399	0.437782	0.449314	0.454492	0.467945	0.481677	0.498212	0.525237
		108	0.76033	0.791402	0.781782	0.757634	0.727899	0.697098	0.666688	0.679714	0.696117	0.708256	0.712602	0.720591	0.728206	0.74557	0.737259	0.722928	0.723187	0.746863	0.763194	0.8025	0.837677	0.853732	0.850524	0.872063	0.893547	0.906821	0.904297	0.909834	0.884189	0.873965	0.862112	0.879242	0.893797	0.9306	0.957245	0.991501	1.00848	1.01815	1.047	1.01758	1.01151	1.01775	1.04609	1.03487	1.05923	1.06966	1.07363
		109	0.719526	0.733684	0.751856	0.766119	0.777737	0.792641	0.813902	0.836386	0.873422	0.902516	0.936487	0.963047	0.981915	0.984935	0.98973	0.99503	1.00991	1.02578	1.03647	1.0669	1.08422	1.08746	1.08704	1.0857	1.06443	1.04559	1.03721	1.03796	1.05284	1.06185	1.08661	1.11582	1.13504	1.13245	1.14528	1.14238	1.12856	1.11176	1.12099	1.11942	1.11987	1.13525	1.17272	1.21223	1.25034	1.29306	1.31335
		110	0.619785	0.617761	0.615224	0.625242	0.635581	0.646607	0.671205	0.709086	0.736852	0.775001	0.814912	0.832131	0.836905	0.846928	0.835537	0.829252	0.836981	0.858751	0.875347	0.895305	0.926402	0.958621	0.991097	1.01352	1.03905	1.05417	1.06555	1.0729	1.09042	1.11849	1.12871	1.14235	1.13266	1.145	1.11456	1.11119	1.10879	1.12498	1.14182	1.16896	1.18583	1.2037	1.23519	1.24475	1.29136	1.34308	1.39503
		111	0.522246	0.525724	0.533222	0.551253	0.574675	0.596271	0.623283	0.652724	0.675302	0.698931	0.72032	0.73577	0.742304	0.748869	0.742686	0.731043	0.733464	0.767905	0.805289	0.856757	0.928037	0.992705	1.02123	1.06612	1.11721	1.17339	1.21969	1.26744	1.29053	1.2961	1.28854	1.27224	1.23846	1.20288	1.15655	1.1241	1.12977	1.14987	1.16496	1.1953	1.20929	1.21878	1.25042	1.28479	1.32049	1.33931	1.31292
		112	0.581082	0.610057	0.638665	0.666487	0.683931	0.689556	0.694563	0.693194	0.692766	0.701672	0.719221	0.73635	0.756343	0.772598	0.795941	0.81066	0.828418	0.845764	0.877431	0.896981	0.925906	0.948942	0.969032	0.96699	0.977704	0.982871	0.982035	0.969021	0.970592	0.977229	0.976372	1.00329	1.03508	1.08301	1.12545	1.15941	1.16993	1.18976	1.18904	1.16837	1.19162	1.20587	1.2388	1.24627	1.26397	1.25845	1.25552
		113	0.547608	0.470889	0.451261	0.420615	0.395557	0.367386	0.345537	0.327135	0.318696	0.315211	0.315495	0.321407	0.328729	0.32343	0.314683	0.308276	0.303133	0.297681	0.301468	0.314525	0.325324	0.330723	0.333521	0.335396	0.340243	0.348637	0.362156	0.377227	0.394397	0.407012	0.425032	0.448682	0.478538	0.520441	0.569708	0.612486	0.652707	0.692079	0.714934	0.726757	0.735515	0.729884	0.72163	0.728726	0.726262	0.715502	0.723681
		114	1.26628	1.32295	1.38897	1.28297	1.14962	1.01888	0.884184	0.744372	0.754817	0.787819	0.762667	0.749819	0.727229	0.669304	0.604388	0.562834	0.509519	0.488307	0.480406	0.471469	0.465748	0.472585	0.484396	0.491102	0.5054	0.52257	0.544463	0.568656	0.596187	0.615763	0.643955	0.671886	0.705489	0.73993	0.775397	0.801275	0.812142	0.819107	0.822224	0.824883	0.836885	0.845495	0.876847	0.904832	0.918934	0.932385	0.964921
		115	1.26628	1.32295	1.38897	1.28297	1.16563	1.03489	0.90019	0.743574	0.738152	0.730377	0.703445	0.693231	0.717691	0.703234	0.683096	0.658416	0.622187	0.58458	0.559413	0.534639	0.521647	0.52361	0.543716	0.561853	0.589644	0.604393	0.611627	0.612698	0.615855	0.625172	0.640601	0.655297	0.677881	0.700285	0.710706	0.726069	0.752558	0.778185	0.813181	0.845657	0.880427	0.898248	0.904419	0.899877	0.910418	0.923787	0.946435
		116	1.52081	1.50089	1.48209	1.4315	1.37733	1.32836	1.21837	1.16172	1.10566	1.05335	1.02147	1.08363	1.11852	1.1575	1.07687	1.00189	0.925218	0.830291	0.73967	0.728389	0.690368	0.641165	0.59352	0.567362	0.583765	0.595337	0.610357	0.622545	0.61013	0.589943	0.570157	0.546579	0.524878	0.51276	0.504518	0.501275	0.500017	0.499604	0.507177	0.520554	0.527309	0.543715	0.566637	0.581516	0.586149	0.591466	0.59026
		117	1.30041	1.3229	1.40517	1.45022	1.46589	1.45846	1.48514	1.47457	1.49364	1.51881	1.53957	1.5189	1.48501	1.43172	1.36128	1.31129	1.26696	1.24743	1.22117	1.14969	1.0614	0.971809	0.831888	0.706329	0.668329	0.624159	0.586935	0.57718	0.546422	0.505069	0.478252	0.444223	0.412521	0.412773	0.404808	0.399721	0.40904	0.425879	0.444989	0.467174	0.490431	0.501661	0.517649	0.53936	0.557617	0.571288	0.592727
		118	1.53687	1.53127	1.52407	1.51121	1.49969	1.47682	1.44693	1.44874	1.45332	1.47343	1.49734	1.53239	1.56634	1.59676	1.59328	1.59921	1.59306	1.57207	1.55418	1.56227	1.56079	1.56018	1.53795	1.4861	1.29533	1.13945	0.996398	0.863517	0.75066	0.786897	0.791527	0.771203	0.738448	0.708186	0.648185	0.580059	0.52309	0.484499	0.449831	0.423836	0.411383	0.409016	0.407627	0.408776	0.412035	0.417923	0.42669
		119	1.15024	1.14123	1.16467	1.20191	1.23246	1.27621	1.30387	1.34136	1.31849	1.29246	1.28254	1.2867	1.26491	1.289	1.30215	1.30844	1.30108	1.34155	1.38775	1.46074	1.48449	1.51472	1.51562	1.50662	1.4515	1.38736	1.32825	1.26512	1.23017	1.25151	1.33585	1.42235	1.50036	1.55763	1.58784	1.60857	1.62174	1.64153	1.65373	1.65637	1.66839	1.67548	1.66779	1.67199	1.69554	1.7004	1.70434
		120	0.826149	0.809227	0.812891	0.804061	0.828211	0.879912	0.963595	1.05959	1.16544	1.27226	1.31635	1.29479	1.24041	1.20126	1.13269	1.10716	1.11687	1.14924	1.20073	1.26104	1.3064	1.34243	1.34216	1.33236	1.32225	1.32424	1.31214	1.32955	1.36782	1.38855	1.36402	1.4027	1.44206	1.42376	1.38609	1.38376	1.34774	1.3141	1.29933	1.32424	1.33212	1.28685	1.23371	1.22181	1.21389	1.20545	1.28031
		121	1.07059	1.08912	1.12249	1.18098	1.21829	1.23989	1.2619	1.26812	1.26599	1.23869	1.23124	1.16772	1.11056	1.06224	1.072	1.10105	1.16835	1.21809	1.27003	1.30835	1.32092	1.31745	1.31584	1.31495	1.30732	1.28479	1.25619	1.22414	1.1694	1.13238	1.12989	1.14822	1.1723	1.21148	1.23269	1.23261	1.24427	1.26509	1.3031	1.34233	1.41085	1.44737	1.48638	1.47543	1.47034	1.43742	1.41681
		122	0.588468	0.571991	0.538678	0.538042	0.540803	0.566366	0.589653	0.624236	0.630426	0.636991	0.639592	0.645715	0.671405	0.694564	0.738788	0.779517	0.818985	0.831193	0.840796	0.844375	0.842631	0.836211	0.838626	0.85096	0.856528	0.875601	0.895066	0.921615	0.954727	0.989742	1.02438	1.05245	1.06967	1.07106	1.07187	1.07782	1.08162	1.08732	1.11746	1.13848	1.15953	1.18073	1.19956	1.2051	1.21594	1.19223	1.21923
		123	1.59253	1.64633	1.66562	1.66823	1.67114	1.69376	1.66245	1.66273	1.64579	1.60021	1.53143	1.50093	1.45319	1.45355	1.47077	1.44143	1.3839	1.32685	1.28021	1.23084	1.09689	1.02148	0.934539	0.827864	0.713426	0.75614	0.74982	0.749875	0.70655	0.649353	0.577048	0.524368	0.460812	0.436867	0.439066	0.430164	0.426188	0.439486	0.449529	0.45564	0.471297	0.498522	0.519185	0.545807	0.577262	0.611312	0.633497
		124	1.48094	1.4985	1.51385	1.55669	1.58802	1.60601	1.61076	1.5976	1.56249	1.52928	1.50269	1.47038	1.44799	1.45653	1.44756	1.42044	1.42972	1.46094	1.4578	1.42517	1.41661	1.39709	1.3334	1.28571	1.28353	1.12238	0.958733	0.851438	0.746461	0.618083	0.619589	0.610497	0.593245	0.553585	0.539541	0.538633	0.533699	0.488778	0.471404	0.454327	0.442134	0.433167	0.445483	0.457282	0.491836	0.528637	0.547562
		125	1.20765	1.26346	1.28851	1.33508	1.3749	1.38632	1.384	1.39664	1.39166	1.36242	1.36998	1.38442	1.39788	1.38618	1.403	1.42899	1.4151	1.40766	1.44164	1.47096	1.4243	1.39122	1.36959	1.3398	1.28818	1.28824	1.25784	1.14306	1.0287	0.919943	0.823867	0.764448	0.747485	0.725172	0.68471	0.622004	0.565577	0.530371	0.494118	0.482224	0.459006	0.425786	0.41364	0.414559	0.406875	0.43033	0.465222
		126	0.978227	0.999309	1.00382	1.01285	1.02775	1.0591	1.07826	1.09623	1.08598	1.08484	1.07575	1.06549	1.08142	1.12348	1.1335	1.15546	1.18711	1.20588	1.22294	1.25611	1.25697	1.24008	1.2272	1.2073	1.18304	1.1847	1.2052	1.23274	1.25972	1.29637	1.32177	1.34002	1.33302	1.32985	1.30575	1.29903	1.26032	1.27408	1.28881	1.33406	1.34719	1.40657	1.41305	1.42298	1.41473	1.39448	1.36676
		127	0.722252	0.753482	0.774064	0.775807	0.76703	0.74386	0.699185	0.663013	0.664705	0.665009	0.713807	0.783943	0.824947	0.848967	0.878729	0.860686	0.845951	0.851751	0.85476	0.861799	0.904904	0.951518	0.996275	1.04815	1.11044	1.15913	1.19224	1.22991	1.26149	1.30138	1.35046	1.39252	1.44063	1.48776	1.51824	1.52206	1.53322	1.53338	1.51812	1.49461	1.4942	1.47479	1.43656	1.40167	1.36161	1.30058	1.25816
		128	1.05694	1.06391	1.06366	1.06319	1.05997	1.06199	1.07382	1.07586	1.09104	1.11677	1.11144	1.09308	1.05434	0.994507	0.903222	0.848038	0.822153	0.849467	0.897829	0.946276	0.99055	1.06344	1.11559	1.17156	1.2446	1.3181	1.36269	1.41662	1.44167	1.45902	1.47941	1.50568	1.48708	1.49462	1.50262	1.48471	1.44394	1.43728	1.43755	1.45773	1.50459	1.55117	1.56885	1.54659	1.48321	1.43276	1.39602
		129	1.04296	1.06052	1.09049	1.11319	1.1247	1.13131	1.10317	1.0877	1.07814	1.06854	1.0566	1.08343	1.08166	1.0903	1.08985	1.10801	1.11854	1.13988	1.15671	1.17523	1.18635	1.19983	1.20883	1.21921	1.24707	1.24776	1.24138	1.23478	1.24682	1.24372	1.2662	1.25374	1.23516	1.19947	1.16944	1.13799	1.14109	1.15118	1.14095	1.13897	1.1348	1.12389	1.14211	1.16522	1.16633	1.17772	1.14043
		130	0.317542	0.341543	0.363902	0.385988	0.412259	0.449075	0.495706	0.545142	0.601565	0.656562	0.703597	0.739938	0.778785	0.808799	0.836929	0.847391	0.866151	0.888422	0.921472	0.951153	0.997305	1.02486	1.0455	1.05516	1.0548	1.06054	1.07221	1.08329	1.08941	1.10087	1.10269	1.10169	1.0995	1.08626	1.07115	1.05591	1.05014	1.05186	1.07573	1.10069	1.11233	1.10578	1.09392	1.08601	1.08599	1.10719	1.14681
		131	0.411645	0.443772	0.475309	0.514645	0.548325	0.564795	0.566306	0.569509	0.585476	0.622734	0.679711	0.745687	0.812054	0.864844	0.873706	0.847609	0.813682	0.77715	0.739686	0.736142	0.757565	0.780583	0.81176	0.836382	0.85479	0.864391	0.878082	0.8768	0.888735	0.900564	0.921096	0.936287	0.952914	0.958657	0.963416	0.951557	0.933605	0.928032	0.93581	0.945217	1.00192	1.0207	1.02899	1.06949	1.11076	1.09883	1.14877
		132	0.526707	0.565532	0.603249	0.623536	0.653363	0.674279	0.680824	0.696132	0.715104	0.746523	0.772747	0.786914	0.779913	0.799886	0.784298	0.792111	0.807893	0.81416	0.80031	0.787472	0.781701	0.791389	0.851038	0.909646	0.970086	1.01128	1.04067	1.04747	1.066	1.06637	1.06638	1.06192	1.03921	1.00054	0.993509	1.00118	1.01447	1.03771	1.04925	1.03937	1.02285	1.00946	1.01352	1.0348	1.03527	1.03943	1.04844
		133	0.320529	0.331986	0.340369	0.347007	0.359848	0.388614	0.417214	0.460267	0.51392	0.564682	0.60672	0.644504	0.678104	0.694805	0.709133	0.711425	0.709725	0.722985	0.758561	0.804481	0.852373	0.907252	0.930514	0.944633	0.9529	0.957827	0.955716	0.962476	0.96522	0.97624	0.99371	1.01604	1.03437	1.05893	1.07354	1.09084	1.10892	1.12852	1.1363	1.12665	1.10671	1.08527	1.06528	1.04494	1.03495	1.0387	1.04088
		134	0.4752	0.502589	0.534814	0.568887	0.62757	0.693884	0.738375	0.785432	0.826405	0.851187	0.85583	0.863266	0.845895	0.820969	0.794063	0.770675	0.749704	0.752335	0.760977	0.768896	0.789745	0.811002	0.814052	0.817158	0.825607	0.833912	0.838954	0.845375	0.864118	0.89777	0.933489	0.991421	1.0671	1.1301	1.17743	1.24145	1.27788	1.23931	1.19296	1.14343	1.07872	1.02141	1.0606	1.11363	1.16943	1.2512	1.26197
		135	0.332368	0.330518	0.330507	0.329317	0.332095	0.334725	0.337087	0.343662	0.343306	0.341312	0.33404	0.32543	0.314488	0.306483	0.296806	0.292511	0.291218	0.289271	0.288127	0.284842	0.27792	0.269706	0.262364	0.258345	0.264153	0.271191	0.281705	0.289643	0.293772	0.290957	0.288611	0.281431	0.278046	0.27415	0.271765	0.268736	0.268513	0.269741	0.275773	0.28062	0.287104	0.292701	0.299555	0.305463	0.314939	0.326214	0.351366
		136	0.382145	0.399551	0.411317	0.4322	0.445845	0.468327	0.491315	0.518583	0.543097	0.569854	0.594897	0.61584	0.646553	0.670652	0.691836	0.73014	0.750523	0.753972	0.747086	0.750117	0.734786	0.747246	0.766429	0.810877	0.855557	0.897358	0.930711	0.955949	0.965009	0.956809	0.949807	0.938462	0.928307	0.91866	0.903697	0.89638	0.892492	0.893174	0.890307	0.908867	0.918553	0.938889	0.973512	1.02452	1.03964	1.083	1.11669
		137	0.398211	0.37031	0.35852	0.347065	0.346628	0.343644	0.338945	0.319059	0.313575	0.308296	0.311102	0.325201	0.340356	0.347267	0.363045	0.37212	0.386954	0.401063	0.420646	0.43547	0.449487	0.459657	0.471423	0.48053	0.48618	0.489044	0.486461	0.482788	0.485398	0.490204	0.501589	0.527311	0.545452	0.565356	0.565536	0.574871	0.568675	0.581427	0.599239	0.641023	0.675485	0.721844	0.758702	0.770759	0.78482	0.793788	0.792901
		138	0.526999	0.524338	0.530461	0.536082	0.531467	0.517128	0.484127	0.452786	0.424867	0.419196	0.426623	0.44702	0.464863	0.485917	0.509478	0.527117	0.548712	0.56057	0.556919	0.549362	0.550836	0.549765	0.560488	0.594943	0.648862	0.701077	0.754654	0.807562	0.850726	0.873475	0.902463	0.929987	0.963157	0.986023	1.01182	1.02741	1.02523	1.02296	1.03433	1.04835	1.06083	1.08064	1.08023	1.07374	1.06296	1.04924	1.05126
		139	1.39781	1.34696	1.30858	1.34166	1.37978	1.42222	1.47041	1.51609	1.52997	1.53019	1.52618	1.50886	1.51804	1.55143	1.55572	1.54583	1.53277	1.49346	1.43058	1.43783	1.5001	1.55908	1.60758	1.65836	1.67557	1.66139	1.66347	1.65676	1.65786	1.6618	1.62044	1.53934	1.47265	1.39005	1.27192	1.19466	1.15641	1.16166	1.12247	1.09245	1.09235	1.05914	0.968739	0.921344	0.938643	0.95935	0.989935
		140	1.06405	1.08253	1.11532	1.12759	1.12036	1.09818	1.09293	1.07215	1.03398	1.00377	1.00295	0.996435	1.04516	1.08755	1.10458	1.13374	1.20179	1.21837	1.25279	1.26828	1.27047	1.19009	1.16275	1.11201	1.12518	1.14654	1.21677	1.22884	1.26283	1.26734	1.20374	1.18136	1.19171	1.19523	1.20352	1.26604	1.28682	1.29613	1.27145	1.28628	1.29978	1.31008	1.31795	1.36969	1.34794	1.30613	1.2832
		141	0.686483	0.673875	0.672226	0.673563	0.678773	0.68348	0.700753	0.720373	0.757928	0.787992	0.79019	0.7945	0.794811	0.77769	0.781462	0.809601	0.834083	0.829337	0.824992	0.839684	0.872426	0.889215	0.887497	0.876396	0.840033	0.802061	0.80596	0.842234	0.903541	0.983143	1.0159	1.04401	1.02031	1.02044	0.979423	0.953969	0.921998	0.967431	0.954053	0.976565	1.01148	1.0334	1.04172	1.06236	1.08374	1.10813	1.09413
		142	1.15646	1.19268	1.20829	1.23311	1.25569	1.25167	1.26046	1.26044	1.24206	1.24624	1.2518	1.26582	1.27089	1.27241	1.20337	1.17286	1.1086	1.03162	0.973187	1.00347	1.03984	1.09513	1.17502	1.24231	1.27097	1.27659	1.32404	1.36398	1.39944	1.41624	1.43467	1.42747	1.41791	1.42763	1.44119	1.44829	1.44426	1.45569	1.45404	1.45891	1.45346	1.47499	1.47918	1.4575	1.43325	1.40634	1.3663
		143	0.856764	0.906632	0.93215	0.936974	0.946932	0.967151	0.973192	0.994342	1.01605	1.01569	1.00001	0.986143	0.980114	0.964193	0.962919	0.972994	0.978851	0.963906	0.960052	0.945557	0.918329	0.880334	0.857392	0.852641	0.834703	0.818867	0.821606	0.820953	0.801653	0.795685	0.786994	0.777585	0.784934	0.792823	0.789473	0.78568	0.784605	0.772565	0.772117	0.797051	0.810452	0.844073	0.906289	0.935718	0.930344	0.965139	0.959499
		144	0.880876	0.899747	0.92416	0.940893	0.963692	0.989008	0.990201	0.987832	1.00065	1.00287	1.00633	1.04912	1.09236	1.09722	1.11744	1.14722	1.13595	1.12299	1.13915	1.1599	1.18056	1.21302	1.24233	1.26748	1.27425	1.2182	1.17351	1.19597	1.20885	1.21077	1.23747	1.26269	1.23063	1.22078	1.19341	1.21992	1.24366	1.29199	1.31139	1.32721	1.28158	1.2478	1.2011	1.13893	1.10984	1.1283	1.11704
		145	0.902086	0.897668	0.901373	0.907729	0.914966	0.902311	0.894109	0.891541	0.87527	0.879248	0.90267	0.927784	0.945101	0.977295	1.00453	1.02061	1.02788	1.01107	0.99477	0.963941	0.926557	0.890276	0.875242	0.851118	0.847536	0.845163	0.816548	0.805593	0.815397	0.798619	0.809806	0.819075	0.825935	0.82283	0.874679	0.937588	1.01215	1.06608	1.09686	1.09905	1.04613	0.990958	0.920205	0.864439	0.794875	0.743173	0.712399
		146	0.671186	0.698791	0.709161	0.718931	0.725858	0.727142	0.732788	0.766154	0.805804	0.844662	0.88036	0.902289	0.926653	0.946181	0.96005	0.978581	1.00915	1.02964	1.05166	1.08312	1.1084	1.12906	1.15193	1.17057	1.19177	1.22786	1.22376	1.20953	1.21511	1.22699	1.22038	1.26732	1.31123	1.33595	1.34875	1.36668	1.35212	1.33278	1.31659	1.30783	1.29339	1.30011	1.32671	1.33125	1.32428	1.31841	1.30062
		147	0.37768	0.376235	0.373797	0.37489	0.375198	0.379787	0.385496	0.395105	0.407414	0.424775	0.439436	0.46251	0.485587	0.502998	0.523806	0.545553	0.565463	0.591563	0.624074	0.650104	0.673254	0.674778	0.672238	0.667831	0.668818	0.686254	0.730575	0.775437	0.818902	0.857934	0.869166	0.879746	0.895847	0.907964	0.928063	0.95608	0.965781	0.946847	0.929463	0.914151	0.903464	0.906677	0.926385	0.939551	0.948078	0.973452	0.986314
		148	0.464348	0.505773	0.555232	0.589703	0.623809	0.655143	0.688485	0.698889	0.701317	0.708384	0.718825	0.694046	0.687296	0.69111	0.701837	0.702081	0.706302	0.711245	0.711249	0.710848	0.714831	0.7317	0.732538	0.749029	0.770182	0.792656	0.811615	0.842955	0.843174	0.883139	0.917192	0.905422	0.931672	1.00929	0.974012	0.999061	1.0659	1.07814	1.06432	1.11233	1.08986	1.068	1.05892	1.03212	1.00632	1.01226	1.03775
		149	0.344304	0.353952	0.371446	0.381197	0.395339	0.410977	0.428128	0.443425	0.453915	0.468756	0.476373	0.488029	0.501063	0.510166	0.514999	0.535684	0.554488	0.574482	0.588995	0.618161	0.644723	0.676806	0.706715	0.745964	0.757855	0.762214	0.752899	0.752464	0.751668	0.753277	0.769863	0.786499	0.794864	0.812644	0.832086	0.83466	0.836567	0.839062	0.836526	0.835705	0.854643	0.878499	0.934964	0.990483	1.06771	1.12226	1.14323
		150	0.298719	0.300136	0.297531	0.291309	0.283771	0.277345	0.271398	0.265218	0.264686	0.261635	0.265078	0.267218	0.271745	0.271869	0.274954	0.2726	0.269308	0.263348	0.257438	0.258295	0.255622	0.259155	0.26512	0.274309	0.282663	0.294027	0.30713	0.324351	0.350894	0.379148	0.406571	0.431379	0.45452	0.479368	0.491707	0.514851	0.540635	0.563491	0.595264	0.646404	0.682005	0.717189	0.744029	0.744449	0.731342	0.73768	0.731783
		151	0.396402	0.385353	0.386145	0.395467	0.409698	0.435922	0.470302	0.509456	0.546616	0.575497	0.598517	0.618185	0.632386	0.643495	0.656737	0.657645	0.666411	0.664761	0.655469	0.649174	0.661121	0.67457	0.695072	0.711345	0.716809	0.718872	0.710079	0.708692	0.716125	0.729707	0.743967	0.763806	0.791569	0.823836	0.851908	0.870771	0.897482	0.909481	0.905261	0.901369	0.913589	0.914414	0.9238	0.942752	0.974953	0.992648	1.01341
		152	1.23043	1.22182	1.26125	1.30032	1.34364	1.34976	1.36652	1.36455	1.32059	1.13896	0.999054	0.859369	0.71326	0.593551	0.602878	0.552561	0.502733	0.448986	0.413116	0.375842	0.369811	0.359164	0.366179	0.369318	0.37766	0.383651	0.382523	0.373908	0.369502	0.360595	0.356751	0.362484	0.365747	0.367171	0.360077	0.350125	0.345273	0.36029	0.374679	0.403625	0.426381	0.445853	0.454295	0.469232	0.489747	0.519171	0.550489
		153	1.23043	1.22182	1.26125	1.30032	1.34364	1.34976	1.36652	1.36455	1.32059	1.13896	0.999054	0.859369	0.710598	0.573201	0.554967	0.513041	0.480671	0.444531	0.43141	0.426185	0.4133	0.389382	0.386182	0.384721	0.399298	0.426852	0.456169	0.477905	0.509887	0.526497	0.527537	0.530425	0.536397	0.537258	0.544197	0.558234	0.576461	0.610246	0.648298	0.689883	0.732557	0.76827	0.776408	0.77588	0.776543	0.789752	0.803135
		154	1.061	1.06564	1.09501	1.10286	1.10239	1.07679	1.07911	1.06378	1.03006	1.00268	0.994914	1.00791	1.05566	1.0949	1.1038	1.14122	1.19928	1.222	1.26728	1.28648	1.29302	1.21221	1.17886	1.13222	1.15287	1.16747	1.23109	1.25087	1.27531	1.27695	1.22243	1.20822	1.21425	1.21508	1.22189	1.28579	1.31219	1.33923	1.33318	1.34652	1.35084	1.34652	1.33974	1.38118	1.36765	1.33206	1.31004
		155	0.914003	0.957739	1.00984	1.04444	1.05679	1.04679	1.0155	0.964939	0.932763	0.941148	0.990293	1.06636	1.13006	1.186	1.19804	1.16329	1.12138	1.10234	1.07996	1.08116	1.09415	1.12465	1.14099	1.14389	1.13918	1.13444	1.09596	1.05806	1.01079	0.960344	0.922931	0.892411	0.886485	0.898144	0.91892	0.936309	0.969711	0.988854	1.00028	1.00569	1.01207	1.00754	1.01573	1.03712	1.05659	1.06556	1.08079
		156	0.305584	0.326394	0.344839	0.371426	0.402732	0.434222	0.458126	0.475051	0.496613	0.48989	0.487382	0.492962	0.508165	0.519495	0.55089	0.584991	0.628646	0.681143	0.744263	0.817501	0.887407	0.9377	0.968265	0.981478	0.990459	0.998053	0.994625	0.993521	0.98853	0.967753	0.94217	0.902714	0.865592	0.822152	0.79221	0.774717	0.787254	0.815203	0.857788	0.899068	0.917938	0.927552	0.947129	0.914688	0.870713	0.835041	0.805365
		157	0.329781	0.334596	0.340601	0.343441	0.34233	0.342446	0.339923	0.332204	0.326004	0.323623	0.316109	0.317115	0.322197	0.323786	0.331681	0.341463	0.345153	0.352492	0.36465	0.377825	0.393047	0.413893	0.436377	0.452235	0.467056	0.487908	0.533278	0.571764	0.618178	0.655954	0.703259	0.724558	0.745982	0.762688	0.775714	0.78981	0.816927	0.839844	0.886459	0.959706	1.00594	1.03474	1.06535	1.0761	1.06389	1.05299	1.05993
		158	0.992156	1.01996	1.02684	1.03406	1.04962	1.08096	1.10046	1.11742	1.12585	1.13116	1.13803	1.14882	1.1498	1.16105	1.1853	1.17393	1.15994	1.14095	1.1296	1.11247	1.12595	1.13737	1.17619	1.16249	1.14147	1.11986	1.10799	1.11212	1.15574	1.18772	1.19831	1.19356	1.14612	1.11806	1.10675	1.13309	1.16327	1.248	1.28708	1.31184	1.34419	1.41368	1.4556	1.52661	1.61542	1.66071	1.65249
		159	0.694584	0.686343	0.672442	0.685847	0.690659	0.688264	0.680597	0.675901	0.662179	0.65891	0.672795	0.708014	0.752925	0.809905	0.869113	0.910526	0.9582	0.992843	1.05877	1.03607	1.01494	0.972795	0.928156	0.837529	0.840463	0.848809	0.882268	0.981081	1.05887	1.13945	1.21277	1.25582	1.2362	1.21698	1.2132	1.20251	1.21358	1.24948	1.25206	1.25182	1.22758	1.25501	1.22431	1.21326	1.21356	1.27083	1.20428
		160	0.466549	0.448593	0.440751	0.430893	0.44297	0.469204	0.512474	0.530166	0.550049	0.549982	0.544887	0.527102	0.52648	0.545439	0.577465	0.619517	0.66881	0.731286	0.772719	0.819394	0.860835	0.899901	0.910018	0.914419	0.903075	0.885624	0.862775	0.847506	0.840657	0.818872	0.7989	0.801669	0.799925	0.799462	0.803863	0.806676	0.813939	0.825476	0.819807	0.876488	0.96039	1.02531	1.10701	1.20011	1.22148	1.20792	1.19234
		161	0.484903	0.46833	0.476146	0.510112	0.54344	0.569336	0.580032	0.577957	0.559101	0.54214	0.528463	0.526478	0.533573	0.544081	0.557731	0.570346	0.579479	0.574174	0.569195	0.565823	0.568751	0.573557	0.59316	0.609905	0.644139	0.677873	0.712988	0.76025	0.792287	0.797755	0.792909	0.779139	0.761479	0.752506	0.746187	0.765269	0.788059	0.806366	0.843083	0.865071	0.86589	0.897959	0.905029	0.890781	0.884431	0.891678	0.881746
		162	0.371313	0.381416	0.390313	0.404868	0.423631	0.429857	0.434163	0.45141	0.463833	0.472499	0.501158	0.525209	0.555995	0.593822	0.640199	0.68239	0.718254	0.741802	0.757742	0.770969	0.792906	0.823074	0.848356	0.87323	0.88702	0.896467	0.88751	0.874807	0.875685	0.887506	0.886037	0.878986	0.884551	0.876951	0.864979	0.85615	0.862062	0.851863	0.862314	0.872389	0.884337	0.894214	0.927223	0.94462	0.962964	0.981024	0.99589
		163	0.406949	0.411864	0.410174	0.409104	0.423481	0.434093	0.443721	0.465419	0.490318	0.509968	0.530616	0.553136	0.564458	0.580477	0.577553	0.58711	0.589491	0.591718	0.594648	0.633965	0.685247	0.752754	0.823564	0.884428	0.93942	0.977965	0.992154	0.995712	1.00204	0.988019	0.969537	0.976459	0.975909	0.971212	0.947532	0.911097	0.864188	0.839475	0.82132	0.822398	0.828942	0.845727	0.838241	0.836239	0.841493	0.834707	0.820718
		164	1.15421	1.15699	1.22056	1.26221	1.30463	1.30722	1.316	1.3029	1.26424	1.08928	0.950378	0.825	0.683749	0.564534	0.57036	0.526266	0.479154	0.439516	0.407254	0.372021	0.373804	0.359908	0.357646	0.363512	0.378652	0.381094	0.379783	0.373699	0.367697	0.357433	0.355584	0.362514	0.36596	0.368877	0.36136	0.351705	0.347349	0.366572	0.378216	0.407795	0.428058	0.447747	0.454989	0.473336	0.491247	0.522465	0.55437
		165	1.15421	1.15699	1.22056	1.26221	1.30463	1.30722	1.316	1.3029	1.26424	1.08928	0.950378	0.825	0.694225	0.559602	0.529879	0.490064	0.459652	0.418124	0.415448	0.423098	0.419862	0.39589	0.395629	0.390555	0.40269	0.426858	0.453174	0.471784	0.502598	0.522219	0.524569	0.524786	0.528453	0.528866	0.538862	0.554677	0.576371	0.60613	0.639929	0.674645	0.708496	0.74117	0.756908	0.754797	0.759026	0.777131	0.793455
		166	1.5241	1.513	1.50613	1.54603	1.56129	1.53244	1.50129	1.43612	1.31278	1.19663	0.996732	0.831859	0.707539	0.626768	0.571189	0.592249	0.566226	0.52766	0.494796	0.430133	0.413573	0.401426	0.384337	0.363869	0.357246	0.357889	0.365357	0.378687	0.387284	0.395118	0.412521	0.423385	0.444608	0.464086	0.474884	0.481696	0.495559	0.488333	0.48968	0.505302	0.521311	0.541195	0.562458	0.584342	0.607651	0.622727	0.635485
		167	0.595347	0.554966	0.571475	0.638951	0.711826	0.758644	0.781806	0.799275	0.816077	0.820672	0.859986	0.918742	0.949595	0.957917	0.981553	0.974639	0.985824	1.04082	1.08345	1.11232	1.1654	1.17349	1.13231	1.0965	1.05521	1.0222	0.998956	0.972589	0.960351	0.968436	0.98804	0.994415	0.979235	0.961026	0.974571	0.913626	0.883251	0.917239	0.949165	0.93246	0.992413	1.06074	1.12092	1.17121	1.21004	1.23595	1.24534
		168	0.88434	0.865085	0.901407	0.921983	0.895294	0.899217	0.923363	0.926968	0.951414	1.0111	1.04159	1.07262	1.08139	1.04029	0.97424	0.889502	0.779767	0.676856	0.601963	0.556229	0.53812	0.534531	0.540852	0.548602	0.558025	0.567261	0.582797	0.604542	0.629423	0.654111	0.68455	0.719709	0.787409	0.850491	0.912644	0.968292	1.00841	1.00651	0.992492	0.986176	0.981557	0.984913	1.01831	1.09028	1.13793	1.17719	1.21249
		169	0.307923	0.324094	0.34474	0.364669	0.401578	0.450646	0.498806	0.547839	0.602182	0.659471	0.714917	0.782722	0.848436	0.908442	0.948334	0.971692	0.980067	0.964522	0.933994	0.910128	0.895914	0.885023	0.88476	0.868981	0.881673	0.887729	0.911246	0.972749	1.07343	1.13914	1.18406	1.2073	1.15096	1.07614	1.00716	0.965251	0.953857	0.984518	1.0293	1.0742	1.08863	1.07372	1.07432	1.07824	1.08338	1.10524	1.15201
		170	0.938191	0.97297	1.02813	1.0635	1.0691	1.05911	1.02971	0.97428	0.94286	0.957902	1.00457	1.07887	1.1408	1.19065	1.18767	1.14351	1.0943	1.07861	1.06263	1.06478	1.08905	1.12114	1.13977	1.14406	1.15018	1.14939	1.11077	1.0697	1.0207	0.964616	0.926975	0.905192	0.897142	0.912723	0.938366	0.949799	0.981487	0.999806	1.01273	1.01159	1.02433	1.02544	1.03951	1.05611	1.08636	1.0943	1.10794
		171	0.836298	0.810537	0.784976	0.782153	0.791988	0.809845	0.842983	0.881898	0.926361	0.963453	1.02643	1.06157	1.08782	1.09223	1.09574	1.06265	1.04237	1.02728	1.00618	0.966777	0.926541	0.918411	0.900817	0.897562	0.90463	0.93339	0.927579	0.948346	0.963095	1.00536	1.04203	1.08431	1.11348	1.14036	1.15706	1.1708	1.18753	1.19619	1.22341	1.2226	1.2211	1.21394	1.20334	1.16965	1.17525	1.1662	1.15149
		172	0.287907	0.291511	0.297066	0.305183	0.320433	0.342019	0.368547	0.40624	0.452764	0.496199	0.541244	0.582733	0.598223	0.60702	0.622692	0.632555	0.647367	0.682245	0.712728	0.744083	0.774269	0.796178	0.809869	0.825057	0.865542	0.911077	0.963767	0.998668	1.04317	1.05521	1.07149	1.07678	1.09943	1.08278	1.06862	1.05194	1.02512	1.00245	1.01797	1.03011	1.04475	1.06796	1.1066	1.10427	1.09695	1.07463	1.04779
		173	0.99216	1.03023	1.06514	1.12558	1.18245	1.20732	1.24312	1.28107	1.27546	1.26422	1.23775	1.19831	1.16557	1.13905	1.10966	1.05523	1.03695	1.04604	1.05191	1.05056	1.11544	1.14162	1.14441	1.1983	1.27086	1.3202	1.38002	1.44609	1.5047	1.5632	1.61195	1.5929	1.56785	1.48708	1.41935	1.384	1.39852	1.39664	1.37652	1.30716	1.2209	1.19129	1.15149	1.14025	1.18283	1.19426	1.2014
		174	0.845706	0.862977	0.887099	0.918484	0.93986	0.964627	0.98657	1.0044	1.0222	1.04639	1.06129	1.07348	1.07585	1.04049	1.01798	0.985517	0.940605	0.904761	0.881151	0.845309	0.81103	0.783156	0.831206	0.916301	1.00711	1.10763	1.21596	1.23269	1.20389	1.19432	1.17919	1.13995	1.10577	1.0883	1.07213	1.07869	1.10182	1.13267	1.1433	1.16219	1.13094	1.12574	1.11745	1.14718	1.15709	1.20949	1.19199
		175	1.24235	1.27972	1.31555	1.34945	1.36861	1.37739	1.37232	1.3782	1.37603	1.34914	1.35607	1.37881	1.38139	1.36867	1.39086	1.42316	1.41545	1.41529	1.45595	1.48766	1.43645	1.39477	1.37515	1.35197	1.31451	1.32087	1.29355	1.18102	1.0571	0.93823	0.839491	0.784187	0.773815	0.751025	0.717401	0.654949	0.592564	0.552857	0.52136	0.504247	0.481823	0.453384	0.435499	0.435203	0.430771	0.453219	0.482473
		176	1.16042	1.16672	1.1728	1.15903	1.14934	1.13256	1.15604	1.19468	1.22304	1.22239	1.26447	1.28129	1.30359	1.31283	1.31516	1.29561	1.26705	1.21694	1.1798	1.13139	1.07618	1.03788	1.06025	1.12154	1.22182	1.27614	1.29831	1.26541	1.22144	1.16201	1.15718	1.15658	1.16388	1.15374	1.148	1.1335	1.15681	1.11446	1.11531	1.14959	1.1342	1.11129	1.15902	1.15541	1.16362	1.2262	1.27075
		177	1.16857	1.18174	1.20517	1.24061	1.25831	1.2984	1.34353	1.36924	1.38711	1.44503	1.46847	1.4959	1.51868	1.54155	1.54183	1.54689	1.5355	1.52448	1.49116	1.4758	1.47693	1.49609	1.52738	1.56878	1.60358	1.62936	1.65171	1.64705	1.6435	1.64952	1.66532	1.687	1.72204	1.80032	1.83131	1.83435	1.83942	1.85246	1.82102	1.85547	1.87742	1.87586	1.86194	1.83992	1.79821	1.7675	1.73965
		178	0.308335	0.305844	0.306213	0.309644	0.30967	0.31296	0.32041	0.327501	0.330855	0.332072	0.334687	0.331387	0.323534	0.317418	0.315018	0.310305	0.31082	0.316258	0.322921	0.327107	0.331203	0.336845	0.357098	0.379041	0.42223	0.478904	0.540534	0.589315	0.634972	0.675543	0.717878	0.758144	0.80205	0.85398	0.896599	0.919396	0.943954	0.964197	0.961551	0.949294	0.935262	0.907418	0.858084	0.858102	0.868716	0.886708	0.903527
		179	1.03062	1.00296	0.958198	0.938199	0.941602	0.945521	0.969412	1.027	1.08625	1.12061	1.15943	1.17346	1.18402	1.19247	1.21846	1.24112	1.26696	1.26755	1.23836	1.24303	1.2483	1.27975	1.29558	1.32852	1.34747	1.3253	1.28146	1.21331	1.16324	1.10346	1.10322	1.10628	1.16787	1.22371	1.29149	1.28473	1.29933	1.30573	1.26682	1.19939	1.15926	1.14072	1.09846	1.11223	1.15392	1.24037	1.31128
		180	0.97606	0.970497	0.963001	0.972436	0.983481	1.00685	1.01659	1.01733	1.01167	1.02777	1.036	1.05364	1.08133	1.106	1.13149	1.16476	1.18855	1.19746	1.206	1.20657	1.18298	1.18638	1.18388	1.17896	1.16996	1.17676	1.17432	1.18312	1.17918	1.17405	1.16163	1.14705	1.13367	1.15697	1.18312	1.21967	1.26706	1.30445	1.31192	1.30541	1.28706	1.27683	1.26971	1.29067	1.33902	1.39626	1.43275
		181	0.304986	0.294073	0.290243	0.291813	0.292752	0.298865	0.310292	0.321975	0.338078	0.357716	0.374258	0.386636	0.394855	0.401742	0.411271	0.430847	0.468547	0.503417	0.531134	0.549078	0.572356	0.611626	0.66583	0.715298	0.794361	0.854348	0.86964	0.884821	0.924518	0.963161	0.992985	1.02224	1.03731	1.05908	1.04934	1.03052	1.04019	1.04604	1.02832	1.02425	1.01764	0.991631	1.00038	1.02016	1.01463	0.999372	0.991961
		182	0.680591	0.698049	0.711781	0.739834	0.796013	0.837509	0.865763	0.874188	0.874294	0.872268	0.886197	0.91096	0.938334	0.949397	0.970949	0.990095	0.994392	0.983296	1.00054	0.997797	0.992008	1.0032	1.01101	0.999752	0.993371	0.989546	0.993474	1.01807	1.0373	1.01509	1.00385	1.00065	0.988615	1.00522	1.07016	1.11956	1.17573	1.23228	1.26788	1.2531	1.24076	1.20651	1.18944	1.16745	1.16862	1.16089	1.17029
		183	0.706485	0.717384	0.767081	0.813935	0.876564	0.90816	0.917926	0.895001	0.890592	0.903131	0.937985	0.980104	1.02414	1.06451	1.10032	1.13217	1.16063	1.20344	1.21264	1.19574	1.16123	1.11054	1.09972	1.09609	1.09666	1.11725	1.15499	1.16627	1.18263	1.20529	1.20524	1.20629	1.20885	1.22193	1.22851	1.24574	1.26434	1.26635	1.25029	1.24065	1.2426	1.24388	1.22684	1.2039	1.15108	1.08569	1.05308
		184	0.425545	0.431911	0.430551	0.425769	0.42347	0.442368	0.4692	0.507906	0.55574	0.598143	0.621454	0.646935	0.652772	0.652997	0.660249	0.685884	0.712272	0.728478	0.762102	0.794266	0.80447	0.816812	0.850694	0.861017	0.869115	0.885162	0.898489	0.902734	0.918703	0.920258	0.90972	0.887017	0.875399	0.860266	0.839598	0.813591	0.794157	0.777118	0.772976	0.800731	0.833071	0.912584	0.933714	0.930375	0.901544	0.903376	0.887653
		185	0.359228	0.34894	0.345129	0.346419	0.356176	0.36602	0.386697	0.407568	0.432845	0.461706	0.485838	0.507248	0.531557	0.560953	0.592195	0.623475	0.654017	0.680784	0.695479	0.725447	0.774912	0.807387	0.843573	0.878797	0.874663	0.846849	0.836843	0.820417	0.809259	0.809814	0.816001	0.814858	0.809386	0.805372	0.805134	0.806353	0.813692	0.825804	0.832432	0.823097	0.819293	0.811401	0.814578	0.81538	0.829974	0.843232	0.857026
		186	1.2896	1.29594	1.1767	1.09131	0.987713	0.856892	0.751901	0.766256	0.762825	0.75957	0.739494	0.673805	0.622872	0.564931	0.519744	0.509728	0.509933	0.516341	0.512991	0.506514	0.48594	0.46376	0.436796	0.425093	0.421235	0.428466	0.454807	0.488866	0.52001	0.555414	0.593669	0.627797	0.657008	0.67948	0.698889	0.713043	0.728956	0.757048	0.802991	0.851593	0.902925	0.935999	0.94403	0.933812	0.927245	0.926125	0.928855
		187	1.13194	1.05632	0.96298	0.78326	0.672462	0.646467	0.612057	0.606072	0.679539	0.700192	0.680268	0.65554	0.606955	0.561142	0.516728	0.471836	0.435846	0.416675	0.407924	0.401034	0.408175	0.422002	0.444386	0.463139	0.487078	0.501303	0.50598	0.497544	0.492692	0.472275	0.458817	0.442289	0.433067	0.419948	0.424161	0.426376	0.43251	0.447832	0.465118	0.495493	0.531161	0.571315	0.60308	0.636255	0.651428	0.670586	0.688652
		188	1.29963	1.31142	1.32682	1.30919	1.28816	1.25569	1.2301	1.22842	1.21988	1.23965	1.25526	1.27213	1.14697	1.04893	0.893027	NaN	0.790438	0.673675	0.674702	0.650667	0.65078	0.594111	0.531508	0.469884	0.429341	0.410794	0.40503	0.405453	0.407336	0.411951	0.418154	0.430578	0.440191	0.45751	0.474461	0.491673	0.505547	0.522588	0.541993	0.566192	0.587225	0.604641	0.614234	0.608709	0.601457	0.596546	0.598035
		189	1.47174	1.45349	1.45393	1.47368	1.49254	1.48519	1.4828	1.49204	1.49666	1.50962	1.54067	1.5412	1.52512	1.50266	1.45465	1.39842	1.22581	1.03733	0.873385	0.747728	0.617928	0.565776	0.568659	0.561934	0.547119	0.544783	0.586111	0.592784	0.5821	0.571213	0.567327	0.564364	0.564902	0.584393	0.594269	0.61423	0.639886	0.663031	0.678438	0.712797	0.729036	0.743418	0.765213	0.785548	0.783996	0.78951	0.790678
		190	1.47174	1.45349	1.45393	1.47368	1.49254	1.48519	1.4828	1.49204	1.49666	1.50962	1.54067	1.5412	1.52512	1.50266	1.45465	1.39842	1.22581	1.03733	0.873385	0.747728	0.628847	0.625763	0.674387	0.675137	0.654389	0.62714	0.592269	0.530041	0.493876	0.467349	0.453608	0.453112	0.454536	0.467061	0.480907	0.488988	0.509186	0.52979	0.545802	0.56932	0.602135	0.629658	0.659257	0.683875	0.701704	0.716743	0.723182
		191	1.19896	1.20229	1.20437	1.18337	1.15878	1.12808	1.13014	1.09298	1.08714	1.07511	1.0942	1.07112	1.09918	1.11621	1.13699	1.1559	1.16623	1.16104	1.15816	1.16472	1.15696	1.14039	1.12394	1.12084	1.115	1.11126	1.13672	1.18233	1.19962	1.21365	1.24402	1.28464	1.2942	1.33736	1.38652	1.41497	1.42652	1.44912	1.43563	1.43743	1.43897	1.45134	1.4534	1.4846	1.45466	1.40219	1.35276
		192	0.33049	0.312359	0.292753	0.281376	0.26925	0.25763	0.245167	0.242534	0.2468	0.258363	0.269027	0.279543	0.29065	0.299045	0.310904	0.328931	0.353432	0.378973	0.407006	0.432576	0.459804	0.50301	0.546731	0.599304	0.659765	0.721676	0.765301	0.803677	0.833514	0.862635	0.895814	0.939707	0.984131	1.04107	1.09272	1.13337	1.1491	1.16978	1.18792	1.17994	1.21018	1.22589	1.21168	1.1965	1.19464	1.1635	1.15302
		193	1.07833	1.08292	1.07763	1.0627	1.05267	1.03902	1.03073	1.01545	1.01242	1.0158	1.02671	1.02361	1.02333	1.02555	1.01589	0.990773	0.982894	0.972721	0.945556	0.938545	0.954335	0.993406	1.03211	1.09283	1.13472	1.17574	1.20089	1.21627	1.21729	1.22207	1.20815	1.1752	1.16772	1.16587	1.16077	1.15946	1.16253	1.1512	1.1365	1.12954	1.13391	1.13569	1.17021	1.20816	1.28914	1.33954	1.41328
		194	0.757961	0.757534	0.761018	0.781335	0.804955	0.803678	0.826388	0.849156	0.863025	0.867112	0.893793	0.940697	0.968553	0.966405	1.01774	1.06809	1.10516	1.14619	1.18949	1.19139	1.19413	1.18707	1.20301	1.24944	1.24289	1.22286	1.23327	1.23448	1.20975	1.21369	1.24505	1.24668	1.25793	1.30362	1.37626	1.40248	1.43825	1.44887	1.46141	1.47526	1.5547	1.57711	1.52825	1.44547	1.36575	1.30595	1.30622
		195	1.04927	1.06562	1.10854	1.13123	1.14719	1.14587	1.1685	1.17036	1.16928	1.18219	1.20741	1.22998	1.25192	1.29163	1.30554	1.31522	1.31271	1.30359	1.29118	1.29801	1.31147	1.33615	1.37988	1.39093	1.39394	1.40156	1.40675	1.40271	1.44143	1.48121	1.44718	1.40154	1.37761	1.30881	1.26889	1.27758	1.31039	1.29849	1.3189	1.33572	1.36488	1.35333	1.37005	1.38919	1.40328	1.44422	1.46985
		196	0.936107	0.954152	0.948773	0.955531	0.956138	0.937443	0.928208	0.926617	0.91431	0.904087	0.907535	0.903899	0.895792	0.898302	0.873136	0.842516	0.824056	0.806887	0.782914	0.776007	0.772501	0.802474	0.863522	0.935013	1.02781	1.10619	1.15176	1.15575	1.14028	1.11903	1.09453	1.09151	1.10827	1.14519	1.18696	1.25654	1.28183	1.29939	1.29	1.26515	1.24438	1.23605	1.22942	1.22639	1.24174	1.22268	1.20511
		197	1.06886	1.03764	1.03992	1.04089	1.03824	1.01344	1.01006	0.996565	0.953201	0.892842	0.834767	0.773544	0.73169	0.722021	0.697708	0.71682	0.707844	0.692387	0.665648	0.655935	0.644412	0.694232	0.758064	0.819737	0.906651	0.922422	0.911895	0.910988	0.945219	0.915317	0.94755	1.01003	1.04983	1.09421	1.18383	1.22625	1.22156	1.22022	1.23238	1.24385	1.26455	1.29897	1.33095	1.31439	1.26447	1.28015	1.34373
		198	0.871231	0.914769	0.974968	1.03401	1.07579	1.10653	1.11872	1.11822	1.11363	1.11325	1.11151	1.11683	1.13992	1.17878	1.21164	1.25895	1.29316	1.29492	1.26296	1.23232	1.1831	1.15584	1.15887	1.19037	1.23618	1.28387	1.29775	1.28603	1.29391	1.30674	1.30902	1.3422	1.38047	1.39833	1.39312	1.41196	1.43475	1.46986	1.47702	1.50363	1.51405	1.51255	1.50255	1.51563	1.55669	1.61234	1.67008
		199	0.79164	0.809861	0.808741	0.802478	0.784281	0.761322	0.713936	0.686277	0.698254	0.728944	0.77191	0.856131	0.921546	0.971542	1.01729	1.05464	1.06663	1.08983	1.10555	1.11835	1.11947	1.10388	1.08082	1.06185	1.0503	1.05177	1.0715	1.10571	1.14845	1.17529	1.18766	1.21892	1.26817	1.30116	1.33938	1.38568	1.39775	1.38595	1.37287	1.36232	1.34251	1.32796	1.32788	1.31467	1.29994	1.27904	1.26464
		200	0.908886	0.944379	0.974887	0.981418	0.985401	0.981348	0.980366	0.963581	0.946116	0.938725	0.930242	0.91319	0.899395	0.899461	0.885685	0.885329	0.908251	0.91453	0.90251	0.901879	0.906143	0.885611	0.906993	0.952814	1.01069	1.04925	1.11989	1.17476	1.2021	1.22107	1.23944	1.22944	1.21035	1.20151	1.1905	1.21001	1.25728	1.3026	1.35155	1.43103	1.46257	1.4654	1.4727	1.45096	1.40225	1.37303	1.35662
[truncated: 112 more columns]

## Sheet: ED Fig. 10d
Extended Data Fig. 10
Panel d
			DMSO					CDK4/6i					CDK4/6i + DIA
		Time since CDK2 > 0.7 (hrs)	Mitosis	G2 arrest	G0-like	Total		Mitosis	G2 arrest	G0-like	Total		Mitosis	G2 arrest	G0-like	Total
	Fraction of population	1	1	0	0	1		0.0555556	0.111111	0.833333	1		0	0	1	1
		2	0.956522	0	0.0434783	1		0.0606061	0.151515	0.787879	1		0	0	1	1
		3	0.964286	0	0.0357143	1		0.166667	0.111111	0.722222	1		0	0	1	1
		4	0.966667	0	0.0333333	1		0.235294	0.0980392	0.666667	1		0	0	1	1
		5	0.964286	0	0.0357143	1		0.2	0.0333333	0.766667	1		0	0	1	1
		6	0.814815	0	0.185185	1		0.21875	0	0.78125	1		0.0384615	0	0.961538	1
		7	0.954545	0	0.0454545	1		0.166667	0	0.833333	1		0	0	1	1
		8	1	0	0	1		0.25	0	0.75	1		0	0	1	1
		9	1	0	0	1		0.354839	0	0.645161	1		0	0	1	1
		10	1	0	0	1		0.608696	0	0.391304	1		0.1	0	0.9	1
		11	1	0	0	1		0.636364	0	0.363636	1		0.0833333	0	0.916667	1
		12	0.947368	0	0.0526316	1		0.857143	0	0.142857	1		0.391304	0	0.608696	1
		13	1	0	0	1		0.884615	0	0.115385	1		0.384615	0	0.615385	1
		14	0.909091	0	0.0909091	1		0.846154	0	0.153846	1		0.5	0	0.5	1
		15	1	0	0	1		0.4	0	0.6	1		0.833333	0	0.166667	1

## Sheet: ED Fig. 10e
Extended Data Fig. 10
Panel e		Single cell data											Binned and averaged data
		DMSO			CDK4/6i			CDK4/6i + DIA						Mean Time to mitosis (hrs)
		Time since CDK2 > 0.7 (hrs)	Time to mitosis (hrs)		Time since CDK2 > 0.7 (hrs)	Time to mitosis (hrs)		Time since CDK2 > 0.7 (hrs)	Time to mitosis (hrs)				binned Time since CDK2 > 0.7 (hrs)	DMSO	CDK4/6i	CDK4/6i + DIA
		12.6667	0.533333		10.6667	3.73333		14.1333	0.133333				0	13.1524	0	0
		7.86667	7.2		13.0667	3.73333		14.9333	2.53333				1	12.4667	16.9333	0
		4.93333	12		11.0667	7.2		13.6	0.4				2	11.5852	17.2571	0
		5.2	10.6667		11.8667	2.8		8.93333	10				3	11.0575	16.0103	0
		2.26667	10.8		11.8667	2.4		11.0667	2.8				4	9.66914	15.0857	0
		2	12		8.93333	5.86667		14	2.93333				5	10.0848	13.4286	0
		1.73333	9.2		5.6	12		11.4667	1.06667				6	8.79365	10.5556	0
		7.46667	2.66667		2.8	13.4667		11.6	1.73333				7	7.07556	10.7111	0
		6	11.3333		4.13333	13.4667		10.2667	2.13333				8	5.92222	7.90303	0
		2.13333	9.46667		10.6667	9.46667		10.6667	1.6				9	5.25333	6.12381	8.75556
		2.4	9.46667		11.8667	0.133333		13.2	2.53333				10	4.07222	5.99524	0
		12.5333	2.53333		12.6667	2.93333		12.1333	1.73333				11	2.88148	4.19444	1.85185
		11.7333	2.66667		10	4.8		11.6	2.13333				12	2.53333	3.37971	2.24
		10.4	4.66667		9.46667	7.6		11.4667	2.26667				13	2.30667	2.48485	1.95556
		5.86667	7.46667		10	8.93333		13.2	2.53333				14	0	1.73333	0.853333
		4.93333	13.4667		10.8	3.73333		14.4	0.266667
		2	9.46667		11.0667	7.2		12	3.6
		0.8	13.4667		8.53333	8.13333		10.8	2.8
		1.73333	8.8		8.4	2.8		14.6667	0.533333
		9.73333	7.86667		9.33333	7.46667		12.6667	1.2
		11.3333	0.666667		10	7.73333		10.6667	1.73333
		12.8	1.2		12.2667	5.6		4.66667	2.93333
		10.6667	2		11.3333	3.73333		13.4667	3.06667
		8.66667	5.06667		11.6	2.93333		12.5333	2
		2.8	11.6		7.86667	5.73333		10.6667	0.8
		9.33333	4.26667		10.5333	3.86667		10.8	1.86667
		9.86667	3.06667		10.2667	2.66667
		3.06667	11.8667		8.53333	5.73333
		2	12		8.53333	8
		4.93333	12.5333		10.1333	3.73333
		2.13333	10.5333		11.4667	2.4
		0.666667	13.4667		9.6	5.06667
		2.13333	13.7333		9.73333	2.66667
		11.6	4.13333		6.93333	9.73333
		12.5333	3.73333		7.33333	13.6
		12.8	1.2		5.6	1.73333
		9.33333	4.26667		12.2667	4
		6.53333	8.93333		11.8667	4.53333
		2.8	12.2667		9.6	2.53333
		8	6.66667		10	5.33333
		3.73333	8.13333		11.8667	3.06667
		2.8	7.46667		10.1333	7.33333
		5.06667	7.6		11.3333	1.46667
		6	9.6		10.2667	4.53333
		1.46667	10.2667		10.4	6.13333
		2.26667	13.7333		7.2	4.93333
		12.4	0.933333		9.33333	7.73333
		8.66667	4.26667		9.6	2.53333
		5.33333	8.26667		10	5.33333
		3.2	11.8667		12.5333	4.66667
		4.13333	10.6667		10	10.8
		9.06667	4.13333		11.8667	3.6
		10.1333	2.53333		12	1.33333
		6	7.2		12	0.533333
		8.26667	6.53333		12.5333	4.66667
		9.33333	2.93333		11.8667	3.6
		7.2	6		10.5333	9.2
		3.86667	7.73333		10.1333	5.33333
		3.06667	11.0667		8.66667	4.26667
		2.8	11.3333		4.93333	13.3333
		11.7333	2.8		11.7333	4.26667
		11.2	0.266667		3.46667	13.6
		10.1333	2.53333		12	7.73333
		9.33333	3.6		13.2	2.4
		7.86667	6.93333		11.7333	4.8
		10.4	4.26667		12.6667	2.53333
		10.2667	2.13333		11.6	5.06667
		10.5333	3.6		11.6	2.8
		10	6.53333		10.2667	3.2
		9.46667	2.8		5.46667	11.8667
		5.06667	11.2		6	10.1333
		3.73333	7.73333		11.8667	1.33333
		3.46667	8.8		9.46667	1.46667
		3.33333	10		11.0667	7.2
		0.933333	12.2667		10.4	11.7333
		0.266667	12.1333		10.1333	3.46667
		0.666667	12.2667		6.66667	11.4667
		0.266667	12.4		8.53333	6
		0.4	10.8		11.6	4.26667
		0.933333	12.9333		7.86667	12.9333
		12.8	1.06667		5.73333	12.4
		13.0667	2.4		10.4	2.26667
		10.9333	3.33333		8.4	5.86667
		7.46667	5.6		6.66667	11.3333
		10.6667	3.2		6.93333	11.0667
		8	8.4		3.46667	13.4667
		7.33333	6.93333		9.86667	6.4
		7.86667	7.46667		13.4667	0.4
		6.93333	6.13333		11.0667	0.266667
		8.4	3.73333		9.2	6.4
		4.8	11.0667		9.73333	6.53333
		9.2	1.33333		12.1333	1.86667
		7.86667	2.13333		7.6	9.86667
		3.46667	9.86667		4.26667	12.9333
		3.86667	9.6		14.4	1.33333
		3.46667	8.8		11.0667	1.33333
		4	7.06667		9.6	9.2
		3.73333	5.86667		11.2	2.93333
		3.86667	8.66667		11.0667	6.13333
		2.13333	9.86667		11.4667	3.86667
		11.2	0.933333		13.7333	0.266667
		7.2	9.06667		10.1333	10
		9.6	4		9.33333	6.13333
		6.8	7.6		11.4667	4.4
		7.86667	7.2		10.9333	2.93333
		6	9.46667		8	8.93333
		6.8	5.2		10.8	6.66667
		6.13333	6.93333		12.8	1.6
		9.33333	1.33333		13.2	4
		5.06667	8.93333		11.7333	3.6
		1.73333	12.8		11.0667	2.13333
		3.2	10		10.1333	4.93333
		0.8	13.2		8.4	9.73333
		0.933333	10.2667		9.73333	10.9333
		6.4	8.66667		10	9.86667
		8.8	4.26667		11.7333	2.8
		1.2	11.8667		8.13333	10.5333
		9.06667	7.33333		6.66667	10.2667
		9.6	7.86667		7.73333	6.53333
		6.53333	7.2		11.2	3.06667
		4.53333	8		13.0667	0.133333
		10	4		11.3333	0.933333
		3.6	9.2		10.9333	3.86667
		5.46667	9.73333		5.06667	11.2
		2.53333	12.5333		8.66667	5.86667
		7.46667	8.26667		7.73333	5.86667
		2.26667	10.6667
		5.46667	9.6
		3.2	11.0667
		3.73333	10.5333
		2.26667	11.3333
		1.2	13.3333
		0.133333	12.8
		7.46667	10.4
		11.4667	3.2
		11.2	3.2
		12.4	0.533333
		12.4	1.2
		12	5.6
		11.2	3.33333
		3.06667	13.2
		8.13333	5.6
		9.73333	2.4
		10.2667	1.06667
		9.73333	5.06667
		3.46667	10.6667
		6.53333	8.8
		7.6	3.86667
		7.06667	5.46667
		4	11.3333
		8.4	5.73333
		8.26667	4
		5.6	8
		6.93333	8.4
		6.26667	7.06667
		7.2	6.93333
		4.4	6.13333
		3.73333	8.13333
		3.06667	10.1333
		0.133333	13.0667
		7.6	8.93333
		3.6	12.5333
		13.2	3.46667
		9.73333	6.26667
		11.2	2.8
		10	6.66667
		7.73333	3.86667
		6.93333	8
		6.66667	11.0667
		6.4	8.26667
		3.46667	10.6667
		3.06667	10.5333
		1.2	10.4
		13.0667	5.73333
		10.8	5.6
		12.4	0.533333
		11.8667	2.66667
		3.46667	10
		9.6	3.06667
		4.4	11.0667
		3.33333	8.53333
		6.4	8.53333
		7.06667	6.26667
		5.2	8.53333
		1.46667	12.5333
		3.46667	10.6667
		2	10.9333
		1.6	13.4667
		0.4	12.6667
		0.666667	11.6
		0.533333	10.9333
		0.133333	11.6
		12	4.66667
		5.06667	10.5333
		11.2	1.86667
		10.4	1.73333
		9.46667	4.8
		4.66667	9.86667
		9.46667	3.46667
		5.46667	10.4
		6.26667	6.4
		4.4	9.2
		3.33333	9.86667
		2.13333	12.8
		3.6	8.93333
		2.4	10.9333
		0.8	10.2667
		0.666667	11.8667
		9.2	12.1333
		11.2	3.2
		4.4	8
		7.06667	9.6
		7.6	4.66667
		5.6	11.4667
		5.33333	12.5333
		2.4	10.9333
		0.8	11.8667
		8.93333	4.66667
		7.73333	6.93333
		7.33333	8.4
		8	5.46667
		7.06667	8.8
		4.4	13.6
		7.2	5.73333
		5.73333	6.4
		2.26667	13.2
		6.93333	2.93333
		7.33333	12.1333
		10.5333	2.13333
		10.2667	4.13333
		8.8	8.66667
		8.66667	2.8
		6.8	4.66667
		0.666667	11.0667
		7.46667	5.86667
		9.2	5.06667
		8.8	7.73333
		8.93333	5.6
		5.86667	8.13333
		9.2	13.7333
		14.1333	1.2
		5.6	9.6
		12.4	1.2
		8.8	2.66667
		8.8	7.6
		8.8	7.73333
		8.4	8.13333
		9.33333	4.53333
		5.86667	4.4
		2.13333	11.2
		5.46667	9.6
		9.73333	1.2
		9.86667	3.6
		10.8	3.33333
		10.2667	3.73333
		9.6	5.73333
		8.8	2.66667
		8.26667	8.8
		4.26667	7.6
		1.6	11.8667
		2.4	10.9333
		12.4	3.46667
		8.53333	6.8
		8.26667	6.93333
		9.06667	7.33333
		3.73333	11.4667
		3.33333	6.53333
		7.46667	5.6
		5.33333	8
		6.13333	8.26667
		7.86667	1.73333
		8.26667	4.4
		10.6667	5.06667
		3.73333	11.4667
		7.33333	5.73333
		4	11.0667
		4.93333	13.0667
		5.46667	8.26667
		4.13333	8
		2.66667	11.8667
